# Supplementary material for: Quantifying dynamic muscle lengths and moment arms of musculoskeletal joints using FEBio studio: A demonstration in the glenohumeral joint
Source: J Biomech. Author manuscript; Available in PMC 2026 Apr 28. (PMC13111909; doi:10.1016/j.jbiomech.2026.113308)
Supplement: Data_and_code.zip [file NIHMS2167395-supplement-Data_and_code_zip.zip]

Archive with 39 entries (34 files):
- data_and_code_v1.1/
- data_and_code_v1.1/FEBio_moment_arms_Appendix_260407.pdf
- data_and_code_v1.1/jobs/
- data_and_code_v1.1/model_source_files/
- data_and_code_v1.1/model_source_files/Reverse_019_M_65_R_00wk_SA_t01_output_kinemat.txt
- data_and_code_v1.1/model_source_files/Reverse_019_M_65_R_52wk_SA_t01_output_kinemat.txt
- data_and_code_v1.1/model_source_files/Reverse_019_M_65_R_postop.k
- data_and_code_v1.1/model_source_files/Reverse_019_M_65_R_preop.k
- data_and_code_v1.1/model_source_files/verification_validation.k
- data_and_code_v1.1/model_source_files/verification_validation_axial_rotation.txt
- data_and_code_v1.1/Post_operative_reverse_model.fs2
- data_and_code_v1.1/Post_operative_reverse_outputs.m
- data_and_code_v1.1/Pre_operative_reverse_model.fs2
- data_and_code_v1.1/Pre_operative_reverse_outputs.m
- data_and_code_v1.1/provided_solutions_FEBio/
- data_and_code_v1.1/provided_solutions_FEBio/Post_operative_reverse_model.feb
- data_and_code_v1.1/provided_solutions_FEBio/Post_operative_reverse_model.fsps
- data_and_code_v1.1/provided_solutions_FEBio/Post_operative_reverse_model.log
- data_and_code_v1.1/provided_solutions_FEBio/Post_operative_reverse_model.xplt
- data_and_code_v1.1/provided_solutions_FEBio/Post_operative_reverse_muscles.csv
- data_and_code_v1.1/provided_solutions_FEBio/Post_operative_reverse_probes.csv
- data_and_code_v1.1/provided_solutions_FEBio/Pre_operative_reverse_model.feb
- data_and_code_v1.1/provided_solutions_FEBio/Pre_operative_reverse_model.fsps
- data_and_code_v1.1/provided_solutions_FEBio/Pre_operative_reverse_model.log
- data_and_code_v1.1/provided_solutions_FEBio/Pre_operative_reverse_model.xplt
- data_and_code_v1.1/provided_solutions_FEBio/Pre_operative_reverse_muscles.csv
- data_and_code_v1.1/provided_solutions_FEBio/Pre_operative_reverse_probes.csv
- data_and_code_v1.1/provided_solutions_FEBio/Verification_Validation_model.feb
- data_and_code_v1.1/provided_solutions_FEBio/Verification_validation_model.fsps
- data_and_code_v1.1/provided_solutions_FEBio/Verification_Validation_model.log
- data_and_code_v1.1/provided_solutions_FEBio/Verification_Validation_model.xplt
- data_and_code_v1.1/provided_solutions_FEBio/Verification_validation_muscles.csv
- data_and_code_v1.1/provided_solutions_FEBio/Verification_validation_probes.csv
- data_and_code_v1.1/provided_solutions_Matlab/
- data_and_code_v1.1/provided_solutions_Matlab/Post_operative_reverse_outputs.csv
- data_and_code_v1.1/provided_solutions_Matlab/Pre_operative_reverse_outputs.csv
- data_and_code_v1.1/provided_solutions_Matlab/Verification_validation_outputs.csv
- data_and_code_v1.1/Verification_Validation_model.fs2
- data_and_code_v1.1/Verification_validation_outputs.m
