# Supplementary material for: Quantifying dynamic muscle lengths and moment arms of musculoskeletal joints using FEBio studio: A demonstration in the glenohumeral joint
Source: J Biomech. Author manuscript; Available in PMC 2026 Apr 28. (PMC13111909; doi:10.1016/j.jbiomech.2026.113308)
Supplement: Data_and_code.zip [file NIHMS2167395-supplement-Data_and_code_zip.zip › data_and_code_v1.1/model_source_files/Reverse_019_M_65_R_00wk_SA_t01_output_kinemat.txt]

-0.40075	0.068303	-0.91364	43.47	-0.84577	0.35582	0.39758	15.494	0.35225	0.93205	-0.084827	186.33	0	0	0	1	-0.11618	0.10002	-0.98818	84.771	-0.7211	0.67569	0.15317	65.213	0.68302	0.73037	-0.0063786	203.9	0	0	0	1
-0.40123	0.068934	-0.91338	43.506	-0.84562	0.35538	0.39828	15.478	0.35205	0.93218	-0.084294	186.32	0	0	0	1	-0.11617	0.099977	-0.98819	84.782	-0.71995	0.67692	0.15312	65.535	0.68423	0.72923	-0.0066578	203.89	0	0	0	1
-0.40171	0.069567	-0.91312	43.541	-0.84548	0.35493	0.39899	15.461	0.35185	0.9323	-0.083761	186.3	0	0	0	1	-0.11616	0.099936	-0.98819	84.794	-0.7188	0.67815	0.15307	65.857	0.68544	0.72809	-0.0069371	203.88	0	0	0	1
-0.40218	0.070198	-0.91286	43.576	-0.84533	0.35448	0.39969	15.445	0.35165	0.93242	-0.083227	186.29	0	0	0	1	-0.11614	0.099895	-0.9882	84.805	-0.71765	0.67938	0.15302	66.178	0.68665	0.72695	-0.007216	203.87	0	0	0	1
-0.40261	0.070741	-0.91263	43.607	-0.84521	0.35407	0.40032	15.43	0.35146	0.93254	-0.082763	186.28	0	0	0	1	-0.11616	0.099847	-0.9882	84.813	-0.71662	0.68048	0.15299	66.465	0.68772	0.72594	-0.0074902	203.86	0	0	0	1
-0.40304	0.071282	-0.9124	43.638	-0.84509	0.35366	0.40094	15.415	0.35126	0.93265	-0.0823	186.27	0	0	0	1	-0.11617	0.099799	-0.9882	84.821	-0.7156	0.68156	0.15296	66.751	0.68879	0.72492	-0.0077639	203.85	0	0	0	1
-0.40347	0.071823	-0.91217	43.668	-0.84497	0.35325	0.40156	15.4	0.35106	0.93277	-0.081837	186.25	0	0	0	1	-0.11619	0.09975	-0.98821	84.829	-0.71457	0.68265	0.15292	67.038	0.68985	0.72391	-0.0080381	203.83	0	0	0	1
-0.40385	0.072257	-0.91197	43.693	-0.84487	0.35288	0.40209	15.388	0.35087	0.93287	-0.081462	186.24	0	0	0	1	-0.11624	0.099696	-0.9882	84.833	-0.7137	0.68355	0.15291	67.279	0.69074	0.72306	-0.0083045	203.82	0	0	0	1
-0.40422	0.072686	-0.91177	43.717	-0.84477	0.35251	0.40262	15.377	0.35068	0.93298	-0.081091	186.23	0	0	0	1	-0.1163	0.099641	-0.9882	84.837	-0.71284	0.68445	0.1529	67.517	0.69161	0.72222	-0.0085706	203.81	0	0	0	1
-0.40459	0.073115	-0.91157	43.742	-0.84467	0.35215	0.40314	15.365	0.35049	0.93308	-0.08072	186.21	0	0	0	1	-0.11635	0.099587	-0.9882	84.84	-0.71199	0.68535	0.1529	67.756	0.69249	0.72138	-0.0088366	203.79	0	0	0	1
-0.40491	0.073426	-0.9114	43.76	-0.84459	0.35184	0.40357	15.357	0.3503	0.93317	-0.08045	186.19	0	0	0	1	-0.11645	0.099529	-0.9882	84.839	-0.71132	0.68603	0.15292	67.941	0.69315	0.72073	-0.0090926	203.78	0	0	0	1
-0.40522	0.073728	-0.91124	43.778	-0.84452	0.35154	0.404	15.35	0.35012	0.93326	-0.080189	186.18	0	0	0	1	-0.11656	0.099471	-0.98819	84.837	-0.71067	0.6867	0.15295	68.122	0.6938	0.72011	-0.0093475	203.76	0	0	0	1
-0.40554	0.07403	-0.91108	43.796	-0.84444	0.35124	0.40442	15.343	0.34994	0.93335	-0.079926	186.16	0	0	0	1	-0.11666	0.099413	-0.98818	84.836	-0.71002	0.68736	0.15297	68.303	0.69445	0.71948	-0.0096024	203.74	0	0	0	1
-0.4058	0.074215	-0.91094	43.807	-0.84438	0.351	0.40475	15.342	0.34978	0.93343	-0.079772	186.14	0	0	0	1	-0.11682	0.099357	-0.98817	84.829	-0.70959	0.68779	0.15304	68.424	0.69486	0.71908	-0.0098423	203.73	0	0	0	1
-0.40606	0.074388	-0.91081	43.818	-0.84432	0.35077	0.40507	15.342	0.34962	0.9335	-0.079628	186.12	0	0	0	1	-0.11698	0.099301	-0.98816	84.821	-0.70919	0.68819	0.15311	68.539	0.69525	0.7187	-0.010081	203.71	0	0	0	1
-0.40632	0.074561	-0.91068	43.829	-0.84426	0.35055	0.40538	15.342	0.34946	0.93357	-0.079484	186.1	0	0	0	1	-0.11714	0.099245	-0.98814	84.814	-0.70878	0.68859	0.15318	68.653	0.69563	0.71832	-0.010319	203.69	0	0	0	1
-0.40654	0.074629	-0.91058	43.835	-0.84421	0.35039	0.40562	15.35	0.34933	0.93363	-0.079445	186.08	0	0	0	1	-0.11736	0.099197	-0.98812	84.801	-0.70862	0.68874	0.1533	68.702	0.69576	0.71819	-0.010534	203.67	0	0	0	1
-0.40675	0.074683	-0.91048	43.841	-0.84416	0.35025	0.40585	15.359	0.3492	0.93367	-0.07942	186.06	0	0	0	1	-0.11758	0.099151	-0.9881	84.787	-0.70849	0.68884	0.15343	68.742	0.69586	0.7181	-0.010744	203.65	0	0	0	1
-0.40697	0.074738	-0.91038	43.846	-0.84411	0.3501	0.40608	15.368	0.34908	0.93372	-0.079394	186.03	0	0	0	1	-0.1178	0.099105	-0.98808	84.774	-0.70836	0.68895	0.15355	68.782	0.69596	0.718	-0.010956	203.63	0	0	0	1
-0.40715	0.07471	-0.9103	43.848	-0.84405	0.35005	0.40625	15.387	0.349	0.93375	-0.079462	186.01	0	0	0	1	-0.11806	0.099077	-0.98805	84.756	-0.70849	0.68878	0.15372	68.752	0.69578	0.71817	-0.011124	203.61	0	0	0	1
-0.40733	0.074669	-0.91022	43.849	-0.844	0.35	0.40641	15.408	0.34892	0.93377	-0.079546	185.98	0	0	0	1	-0.11833	0.099052	-0.98802	84.737	-0.70866	0.68856	0.1539	68.709	0.69556	0.71838	-0.011285	203.58	0	0	0	1
-0.40751	0.074627	-0.91014	43.851	-0.84394	0.34996	0.40657	15.428	0.34885	0.93379	-0.07963	185.95	0	0	0	1	-0.1186	0.099027	-0.98799	84.718	-0.70883	0.68834	0.15408	68.667	0.69533	0.7186	-0.011446	203.56	0	0	0	1
-0.40767	0.074536	-0.91008	43.851	-0.84387	0.35001	0.40668	15.461	0.34885	0.93378	-0.07979	185.92	0	0	0	1	-0.11889	0.09903	-0.98796	84.697	-0.70929	0.68782	0.1543	68.547	0.69482	0.71909	-0.011536	203.53	0	0	0	1
-0.40783	0.074435	-0.91002	43.852	-0.84379	0.35008	0.40678	15.496	0.34886	0.93376	-0.079964	185.89	0	0	0	1	-0.11919	0.099039	-0.98792	84.675	-0.70981	0.68724	0.15453	68.412	0.69424	0.71965	-0.01161	203.5	0	0	0	1
-0.40798	0.074333	-0.90996	43.853	-0.84371	0.35015	0.40688	15.531	0.34887	0.93374	-0.080139	185.86	0	0	0	1	-0.11948	0.099048	-0.98788	84.654	-0.71032	0.68665	0.15475	68.278	0.69366	0.7202	-0.011685	203.48	0	0	0	1
-0.40811	0.07422	-0.90991	43.856	-0.8436	0.35033	0.40694	15.58	0.34898	0.93368	-0.080363	185.83	0	0	0	1	-0.11975	0.099097	-0.98785	84.632	-0.71114	0.68575	0.155	68.058	0.69277	0.72106	-0.011643	203.44	0	0	0	1
-0.40823	0.074104	-0.90986	43.859	-0.84349	0.35055	0.407	15.631	0.34911	0.93361	-0.080599	185.79	0	0	0	1	-0.12001	0.099156	-0.98781	84.612	-0.71204	0.68476	0.15524	67.818	0.6918	0.72199	-0.011574	203.41	0	0	0	1
-0.40836	0.073988	-0.90982	43.863	-0.84337	0.35076	0.40706	15.683	0.34924	0.93354	-0.080835	185.76	0	0	0	1	-0.12027	0.099214	-0.98777	84.591	-0.71294	0.68377	0.15549	67.578	0.69084	0.72292	-0.011504	203.38	0	0	0	1
-0.40844	0.073905	-0.90979	43.873	-0.84322	0.35109	0.40708	15.748	0.34951	0.93342	-0.081084	185.73	0	0	0	1	-0.12044	0.099325	-0.98774	84.575	-0.71417	0.68243	0.15571	67.246	0.68953	0.72417	-0.01126	203.34	0	0	0	1
-0.40852	0.073833	-0.90976	43.885	-0.84306	0.35147	0.40709	15.817	0.34981	0.93328	-0.081336	185.7	0	0	0	1	-0.12059	0.09945	-0.98771	84.561	-0.71549	0.681	0.15592	66.887	0.68813	0.7255	-0.010966	203.31	0	0	0	1
-0.40859	0.07376	-0.90973	43.897	-0.8429	0.35184	0.4071	15.886	0.35011	0.93315	-0.081587	185.67	0	0	0	1	-0.12074	0.099575	-0.98768	84.548	-0.71681	0.67956	0.15614	66.528	0.68673	0.72683	-0.010672	203.27	0	0	0	1
-0.4086	0.073774	-0.90973	43.921	-0.8427	0.35235	0.40707	15.968	0.35057	0.93296	-0.081801	185.64	0	0	0	1	-0.12071	0.099762	-0.98766	84.546	-0.71849	0.67776	0.15627	66.069	0.68498	0.72849	-0.010131	203.23	0	0	0	1
-0.40859	0.073815	-0.90973	43.948	-0.84249	0.3529	0.40702	16.053	0.35109	0.93274	-0.082003	185.62	0	0	0	1	-0.12062	0.09997	-0.98765	84.549	-0.72027	0.67584	0.15637	65.578	0.68312	0.73024	-0.0095115	203.19	0	0	0	1
-0.40857	0.073857	-0.90973	43.976	-0.84228	0.35346	0.40697	16.138	0.35161	0.93253	-0.082204	185.6	0	0	0	1	-0.12053	0.10018	-0.98764	84.552	-0.72205	0.67391	0.15647	65.087	0.68126	0.73199	-0.0088914	203.14	0	0	0	1
-0.40845	0.074043	-0.90977	44.021	-0.84205	0.35414	0.40686	16.231	0.35232	0.93226	-0.0823	185.59	0	0	0	1	-0.12015	0.10046	-0.98766	84.576	-0.72418	0.67164	0.15641	64.495	0.67907	0.73403	-0.0079466	203.1	0	0	0	1
-0.40828	0.074281	-0.90983	44.072	-0.8418	0.35488	0.40673	16.327	0.35309	0.93196	-0.082359	185.58	0	0	0	1	-0.11966	0.10076	-0.98769	84.609	-0.72643	0.66924	0.15628	63.866	0.67675	0.73618	-0.0068818	203.05	0	0	0	1
-0.40811	0.074519	-0.90989	44.124	-0.84156	0.35561	0.40659	16.423	0.35387	0.93166	-0.082417	185.57	0	0	0	1	-0.11917	0.10107	-0.98772	84.642	-0.72867	0.66683	0.15615	63.238	0.67442	0.73833	-0.0058171	203.01	0	0	0	1
-0.40777	0.074964	-0.91	44.199	-0.84131	0.35647	0.40635	16.521	0.35485	0.9313	-0.082289	185.59	0	0	0	1	-0.11825	0.10145	-0.98779	84.708	-0.73122	0.66412	0.15575	62.514	0.67181	0.74071	-0.0043468	202.96	0	0	0	1
-0.40736	0.075494	-0.91014	44.284	-0.84106	0.35737	0.40608	16.619	0.35592	0.93091	-0.082083	185.61	0	0	0	1	-0.11716	0.10187	-0.98787	84.788	-0.7339	0.66129	0.15523	61.753	0.66908	0.74318	-0.00271	202.92	0	0	0	1
-0.40694	0.076022	-0.91028	44.37	-0.84081	0.35828	0.40581	16.718	0.35698	0.93052	-0.081879	185.63	0	0	0	1	-0.11607	0.1023	-0.98796	84.869	-0.73656	0.65844	0.15471	60.991	0.66634	0.74565	-0.0010719	202.87	0	0	0	1
-0.40629	0.076818	-0.91051	44.486	-0.84058	0.35928	0.40539	16.809	0.35827	0.93006	-0.081397	185.68	0	0	0	1	-0.1144	0.10281	-0.9881	84.996	-0.73947	0.65538	0.1538	60.15	0.6634	0.74827	0.0010465	202.83	0	0	0	1
-0.40552	0.077737	-0.91078	44.615	-0.84036	0.36032	0.40492	16.898	0.35965	0.92958	-0.080788	185.74	0	0	0	1	-0.11247	0.10336	-0.98826	85.145	-0.74248	0.65222	0.15271	59.272	0.66035	0.75095	0.0033877	202.79	0	0	0	1
-0.40474	0.078654	-0.91104	44.745	-0.84014	0.36137	0.40444	16.987	0.36103	0.9291	-0.080179	185.8	0	0	0	1	-0.11054	0.10393	-0.98842	85.296	-0.74548	0.64905	0.15162	58.395	0.6573	0.75361	0.00573	202.74	0	0	0	1
-0.40365	0.079893	-0.91142	44.911	-0.83998	0.36248	0.40378	17.06	0.36263	0.92856	-0.079206	185.9	0	0	0	1	-0.10789	0.10458	-0.98865	85.504	-0.74865	0.64578	0.15001	57.459	0.65413	0.75633	0.0086174	202.71	0	0	0	1
-0.40238	0.081296	-0.91186	45.095	-0.83985	0.36364	0.40302	17.126	0.36435	0.92799	-0.078044	186.02	0	0	0	1	-0.10487	0.10529	-0.9889	85.745	-0.75188	0.64244	0.14814	56.493	0.6509	0.75907	0.011787	202.67	0	0	0	1
-0.40111	0.082694	-0.91229	45.279	-0.83971	0.36479	0.40227	17.192	0.36606	0.92741	-0.076884	186.13	0	0	0	1	-0.10186	0.10602	-0.98913	85.99	-0.7551	0.63909	0.14626	55.527	0.64765	0.76179	0.014959	202.64	0	0	0	1
-0.39945	0.084449	-0.91286	45.502	-0.83966	0.36599	0.40128	17.235	0.36799	0.92678	-0.075289	186.29	0	0	0	1	-0.098004	0.10684	-0.98943	86.301	-0.7584	0.63573	0.14376	54.523	0.64437	0.76448	0.018721	202.62	0	0	0	1
-0.39756	0.086406	-0.9135	45.748	-0.83965	0.36723	0.40016	17.265	0.37004	0.92611	-0.073444	186.46	0	0	0	1	-0.09367	0.10772	-0.98976	86.654	-0.76174	0.63237	0.14092	53.499	0.64107	0.76714	0.022822	202.6	0	0	0	1
-0.39567	0.088357	-0.91413	45.994	-0.83964	0.36846	0.39904	17.296	0.37208	0.92543	-0.071599	186.64	0	0	0	1	-0.089339	0.10865	-0.99006	87.014	-0.76505	0.629	0.13806	52.476	0.63774	0.76978	0.026927	202.58	0	0	0	1
-0.39332	0.090668	-0.91492	46.278	-0.83975	0.36972	0.39765	17.298	0.37432	0.92471	-0.069282	186.86	0	0	0	1	-0.084104	0.10966	-0.99041	87.444	-0.76838	0.62569	0.13453	51.431	0.63444	0.77233	0.031635	202.58	0	0	0	1
-0.39069	0.093203	-0.91579	46.586	-0.83993	0.371	0.39609	17.282	0.37667	0.92394	-0.066664	187.11	0	0	0	1	-0.078294	0.11074	-0.99076	87.923	-0.77172	0.62242	0.13056	50.374	0.63113	0.77481	0.03673	202.58	0	0	0	1
-0.38805	0.09573	-0.91665	46.896	-0.84009	0.37228	0.39452	17.267	0.37902	0.92317	-0.064044	187.36	0	0	0	1	-0.072486	0.11188	-0.99107	88.412	-0.77501	0.61914	0.12658	49.32	0.62778	0.77727	0.04183	202.58	0	0	0	1
-0.38495	0.098586	-0.91766	47.238	-0.84039	0.37357	0.39267	17.219	0.38152	0.92235	-0.060952	187.65	0	0	0	1	-0.065767	0.11311	-0.9914	88.97	-0.77829	0.61595	0.12191	48.254	0.62445	0.77962	0.047526	202.59	0	0	0	1
-0.3815	0.10167	-0.91876	47.605	-0.84078	0.37485	0.3906	17.148	0.38411	0.92149	-0.057523	187.96	0	0	0	1	-0.058403	0.11444	-0.99171	89.583	-0.78155	0.61283	0.11674	47.181	0.62111	0.78189	0.053646	202.61	0	0	0	1
-0.37804	0.10474	-0.91984	47.973	-0.84116	0.37615	0.38854	17.079	0.38669	0.92062	-0.054093	188.27	0	0	0	1	-0.051042	0.11583	-0.99196	90.207	-0.78475	0.60969	0.11157	46.114	0.61771	0.78413	0.059775	202.62	0	0	0	1
-0.37412	0.1081	-0.92106	48.366	-0.84168	0.37742	0.38617	16.976	0.38937	0.91971	-0.050217	188.62	0	0	0	1	-0.042793	0.11734	-0.99217	90.903	-0.78792	0.60663	0.10573	45.037	0.61429	0.78628	0.066494	202.65	0	0	0	1
-0.36983	0.11166	-0.92237	48.781	-0.84231	0.37867	0.38357	16.845	0.3921	0.91877	-0.045991	189	0	0	0	1	-0.03385	0.11897	-0.99232	91.659	-0.79105	0.60363	0.099355	43.957	0.61082	0.78834	0.07368	202.69	0	0	0	1
-0.36552	0.11521	-0.92364	49.197	-0.84292	0.37994	0.38097	16.718	0.39482	0.91781	-0.04176	189.38	0	0	0	1	-0.024911	0.12069	-0.99238	92.429	-0.79411	0.60062	0.092979	42.884	0.60726	0.79037	0.080877	202.71	0	0	0	1
-0.36078	0.11899	-0.92503	49.631	-0.84367	0.38116	0.37808	16.556	0.39757	0.91682	-0.037124	189.78	0	0	0	1	-0.015115	0.12258	-0.99234	93.275	-0.79713	0.59766	0.085966	41.804	0.60362	0.79232	0.088675	202.75	0	0	0	1
-0.35565	0.12296	-0.9265	50.082	-0.84454	0.38234	0.37493	16.364	0.40034	0.9158	-0.032137	190.22	0	0	0	1	-0.0045797	0.12464	-0.99219	94.192	-0.80008	0.59474	0.078405	40.72	0.59987	0.79419	0.096998	202.79	0	0	0	1
-0.3505	0.12691	-0.92792	50.535	-0.84538	0.38355	0.37178	16.177	0.40309	0.91476	-0.027143	190.65	0	0	0	1	0.0059475	0.1268	-0.99191	95.126	-0.80296	0.59181	0.070841	39.646	0.59601	0.79604	0.10534	202.82	0	0	0	1
-0.34496	0.13105	-0.92942	50.999	-0.84635	0.38469	0.36837	15.958	0.40582	0.91369	-0.021788	191.1	0	0	0	1	0.017299	0.12919	-0.99147	96.143	-0.80576	0.58892	0.062677	38.566	0.59199	0.7978	0.11428	202.86	0	0	0	1
-0.33904	0.13536	-0.93098	51.475	-0.84744	0.38579	0.36471	15.709	0.40853	0.9126	-0.016088	191.58	0	0	0	1	0.029431	0.1318	-0.99084	97.242	-0.80848	0.58605	0.053943	37.481	0.58779	0.79948	0.12381	202.91	0	0	0	1
-0.3331	0.13966	-0.93249	51.954	-0.8485	0.38691	0.36105	15.466	0.41121	0.91148	-0.010379	192.06	0	0	0	1	0.041547	0.13454	-0.99004	98.363	-0.81109	0.58317	0.045212	36.41	0.58344	0.80113	0.13335	202.93	0	0	0	1
-0.32683	0.14412	-0.93403	52.441	-0.84965	0.38798	0.35717	15.197	0.41386	0.91033	-0.0043539	192.55	0	0	0	1	0.05442	0.13753	-0.989	99.567	-0.8136	0.58031	0.035927	35.336	0.57887	0.8027	0.14347	202.95	0	0	0	1
-0.32021	0.14874	-0.9356	52.936	-0.8509	0.38899	0.35306	14.901	0.41645	0.90915	0.0020022	193.07	0	0	0	1	0.068085	0.14078	-0.9877	100.86	-0.81599	0.57748	0.026061	34.26	0.57404	0.80418	0.15419	202.98	0	0	0	1
-0.31357	0.15335	-0.9371	53.435	-0.85212	0.39003	0.34896	14.611	0.41901	0.90794	0.0083691	193.58	0	0	0	1	0.081718	0.14418	-0.98617	102.18	-0.81824	0.57464	0.016209	33.202	0.56903	0.80561	0.16493	202.98	0	0	0	1
-0.30666	0.1581	-0.9386	53.941	-0.85339	0.39104	0.34469	14.304	0.42153	0.90669	0.015007	194.11	0	0	0	1	0.09598	0.14782	-0.98435	103.57	-0.82035	0.57184	0.005884	32.149	0.56376	0.80694	0.17615	202.97	0	0	0	1
-0.29945	0.16303	-0.94008	54.455	-0.85473	0.39202	0.34024	13.977	0.424	0.9054	0.021957	194.67	0	0	0	1	0.11097	0.15174	-0.98217	105.06	-0.82227	0.56907	-0.0049872	31.101	0.55817	0.80817	0.18792	202.96	0	0	0	1
-0.29221	0.16794	-0.94149	54.972	-0.85603	0.39302	0.33579	13.657	0.42642	0.90407	0.028918	195.21	0	0	0	1	0.12591	0.15583	-0.97973	106.56	-0.82405	0.5663	-0.015832	30.073	0.55235	0.80934	0.19971	202.9	0	0	0	1
-0.28477	0.17299	-0.94286	55.497	-0.85734	0.39401	0.33124	13.328	0.4288	0.90268	0.036108	195.77	0	0	0	1	0.1413	0.16016	-0.97693	108.13	-0.82562	0.56358	-0.027021	29.063	0.54625	0.81039	0.21186	202.83	0	0	0	1
-0.27707	0.17822	-0.94418	56.032	-0.85869	0.395	0.32655	12.987	0.43114	0.90123	0.043591	196.34	0	0	0	1	0.15727	0.16476	-0.97371	109.77	-0.82696	0.56093	-0.038656	28.069	0.53981	0.8113	0.22447	202.74	0	0	0	1
-0.26935	0.18343	-0.94541	56.571	-0.85999	0.39601	0.32185	12.654	0.43343	0.89974	0.051083	196.91	0	0	0	1	0.17317	0.16956	-0.97019	111.44	-0.82814	0.55827	-0.050245	27.099	0.53311	0.81215	0.23709	202.61	0	0	0	1
-0.26146	0.18877	-0.94657	57.119	-0.86128	0.39705	0.31708	12.318	0.4357	0.89817	0.058772	197.49	0	0	0	1	0.18932	0.1746	-0.96627	113.15	-0.82907	0.55569	-0.062035	26.159	0.52611	0.81285	0.24996	202.44	0	0	0	1
-0.25333	0.19429	-0.94767	57.679	-0.86258	0.39811	0.3122	11.975	0.43793	0.89653	0.066734	198.08	0	0	0	1	0.20589	0.17992	-0.96189	114.91	-0.82974	0.5532	-0.074124	25.248	0.51879	0.81338	0.26319	202.26	0	0	0	1
-0.24518	0.19979	-0.94867	58.244	-0.86382	0.39921	0.30732	11.641	0.44012	0.89483	0.074705	198.67	0	0	0	1	0.22234	0.18545	-0.95717	116.7	-0.83023	0.55073	-0.086147	24.365	0.51116	0.81382	0.27641	202.02	0	0	0	1
-0.23686	0.20539	-0.94959	58.82	-0.86504	0.40035	0.30236	11.308	0.44227	0.89305	0.082843	199.26	0	0	0	1	0.23889	0.19122	-0.95203	118.52	-0.83046	0.54834	-0.098249	23.52	0.50325	0.8141	0.2898	201.75	0	0	0	1
-0.22828	0.21114	-0.95042	59.411	-0.86626	0.40154	0.29727	10.969	0.44439	0.89117	0.091238	199.86	0	0	0	1	0.2557	0.19729	-0.94641	120.38	-0.8304	0.5461	-0.11051	22.717	0.49503	0.81415	0.30347	201.45	0	0	0	1
-0.21968	0.21688	-0.95116	60.007	-0.86742	0.40277	0.29218	10.641	0.44646	0.88924	0.099641	200.46	0	0	0	1	0.27235	0.20356	-0.94042	122.26	-0.83015	0.54387	-0.12269	21.943	0.4865	0.8141	0.31711	201.09	0	0	0	1
-0.21091	0.22267	-0.95181	60.614	-0.86855	0.40405	0.28698	10.312	0.44848	0.88722	0.10818	201.05	0	0	0	1	0.28899	0.21007	-0.934	124.16	-0.82965	0.54176	-0.13485	21.211	0.47767	0.81386	0.33085	200.69	0	0	0	1
-0.20184	0.22858	-0.95237	61.239	-0.86968	0.4054	0.28161	9.976	0.45046	0.8851	0.11696	201.66	0	0	0	1	0.30577	0.21687	-0.92708	126.09	-0.82883	0.53982	-0.14709	20.528	0.46855	0.81337	0.3448	200.26	0	0	0	1
-0.19275	0.23446	-0.95283	61.869	-0.87075	0.40679	0.27624	9.6517	0.45237	0.88292	0.12575	202.25	0	0	0	1	0.32234	0.22387	-0.91977	128.04	-0.82785	0.53789	-0.15921	19.874	0.45909	0.81275	0.35871	199.76	0	0	0	1
-0.18347	0.24036	-0.95319	62.509	-0.8718	0.40823	0.27075	9.326	0.4542	0.88067	0.13465	202.84	0	0	0	1	0.33883	0.23109	-0.91203	130	-0.82661	0.53609	-0.17126	19.264	0.44935	0.81192	0.37266	199.21	0	0	0	1
-0.17387	0.24632	-0.95346	63.169	-0.87286	0.40973	0.26503	8.9876	0.45595	0.87832	0.14377	203.44	0	0	0	1	0.35534	0.23856	-0.90378	131.98	-0.82506	0.53448	-0.18331	18.705	0.43933	0.81081	0.38675	198.62	0	0	0	1
-0.16425	0.25226	-0.95362	63.833	-0.87385	0.41129	0.2593	8.662	0.45762	0.8759	0.15288	204.02	0	0	0	1	0.37162	0.24624	-0.89513	133.97	-0.82334	0.53291	-0.19522	18.177	0.42895	0.80955	0.40078	197.96	0	0	0	1
-0.15445	0.25818	-0.95367	64.508	-0.87481	0.41288	0.25346	8.3345	0.45919	0.87343	0.16209	204.59	0	0	0	1	0.38774	0.25411	-0.88605	135.96	-0.82139	0.53146	-0.20703	17.691	0.41829	0.80807	0.4148	197.25	0	0	0	1
-0.14431	0.26412	-0.95363	65.203	-0.87579	0.41451	0.24733	7.9892	0.46062	0.87087	0.1715	205.16	0	0	0	1	0.40381	0.26218	-0.87647	137.97	-0.81913	0.53024	-0.21878	17.26	0.40738	0.80629	0.42888	196.49	0	0	0	1
-0.13415	0.27003	-0.95346	65.902	-0.8767	0.41619	0.24122	7.6573	0.46196	0.86826	0.1809	205.72	0	0	0	1	0.4196	0.27045	-0.86648	139.98	-0.81672	0.52906	-0.23037	16.86	0.39612	0.80433	0.44288	195.65	0	0	0	1
-0.12385	0.2759	-0.95317	66.611	-0.87757	0.41791	0.23499	7.3246	0.46317	0.86558	0.19037	206.27	0	0	0	1	0.43518	0.27888	-0.85607	141.98	-0.81407	0.52802	-0.24182	16.506	0.38459	0.80213	0.45681	194.76	0	0	0	1
-0.11322	0.28176	-0.95278	67.34	-0.87847	0.41963	0.22848	6.9711	0.46419	0.86286	0.20001	206.81	0	0	0	1	0.45064	0.28742	-0.84517	144	-0.81111	0.52727	-0.25317	16.216	0.37286	0.79961	0.47074	193.82	0	0	0	1
-0.10258	0.28758	-0.95225	68.074	-0.87928	0.42141	0.22198	6.6319	0.46512	0.86007	0.20964	207.33	0	0	0	1	0.4658	0.29615	-0.83386	146	-0.808	0.52656	-0.26434	15.957	0.36079	0.79689	0.48456	192.79	0	0	0	1
-0.091825	0.29337	-0.95158	68.816	-0.88006	0.42321	0.2154	6.2945	0.46591	0.85722	0.21932	207.84	0	0	0	1	0.4807	0.30498	-0.82214	148	-0.80466	0.52602	-0.27535	15.75	0.34849	0.7939	0.49827	191.71	0	0	0	1
-0.080807	0.29911	-0.95079	69.578	-0.88084	0.42499	0.20856	5.9377	0.46646	0.85435	0.22913	208.33	0	0	0	1	0.49547	0.3138	-0.80996	149.99	-0.80096	0.52587	-0.28623	15.628	0.33611	0.79057	0.51189	190.58	0	0	0	1
-0.069778	0.30482	-0.94985	70.343	-0.88154	0.42683	0.20173	5.596	0.46692	0.85141	0.23892	208.81	0	0	0	1	0.5099	0.32279	-0.79738	151.97	-0.79713	0.52577	-0.29691	15.537	0.3234	0.787	0.52539	189.37	0	0	0	1
-0.05869	0.31047	-0.94877	71.114	-0.88218	0.4287	0.19486	5.2602	0.46723	0.84843	0.24873	209.27	0	0	0	1	0.52405	0.33182	-0.78439	153.93	-0.79307	0.52588	-0.30738	15.506	0.3105	0.78316	0.53874	188.1	0	0	0	1
-0.047432	0.31605	-0.94756	71.901	-0.88282	0.43054	0.18779	4.9117	0.46731	0.84543	0.25859	209.72	0	0	0	1	0.53809	0.34065	-0.77099	155.88	-0.78857	0.52651	-0.31772	15.595	0.29771	0.77894	0.55193	186.79	0	0	0	1
-0.036171	0.32159	-0.94619	72.69	-0.88337	0.43243	0.18074	4.5785	0.46729	0.84237	0.26844	210.14	0	0	0	1	0.55175	0.34962	-0.75719	157.81	-0.78395	0.52721	-0.32783	15.714	0.28458	0.77448	0.56497	185.4	0	0	0	1
-0.024904	0.32706	-0.94468	73.481	-0.88384	0.43435	0.17368	4.2559	0.46712	0.83927	0.27825	210.54	0	0	0	1	0.56513	0.35855	-0.74301	159.71	-0.77911	0.52815	-0.33771	15.9	0.27133	0.76974	0.57782	183.95	0	0	0	1
-0.013608	0.33238	-0.94305	74.276	-0.88428	0.43625	0.16652	3.931	0.46675	0.83619	0.28798	210.93	0	0	0	1	0.57845	0.36705	-0.72847	161.58	-0.77371	0.52978	-0.34744	16.248	0.2584	0.7646	0.59044	182.49	0	0	0	1
-0.0023165	0.33767	-0.94126	75.072	-0.88464	0.43819	0.15938	3.6213	0.46627	0.83305	0.2977	211.29	0	0	0	1	0.59139	0.37565	-0.71355	163.43	-0.76822	0.53146	-0.35691	16.622	0.24515	0.75923	0.60288	180.94	0	0	0	1
0.0089312	0.34288	-0.93934	75.866	-0.88492	0.44016	0.15226	3.3258	0.46567	0.82987	0.30735	211.63	0	0	0	1	0.60402	0.38416	-0.69827	165.24	-0.76251	0.53341	-0.36613	17.068	0.23181	0.75359	0.61511	179.34	0	0	0	1
0.020035	0.34786	-0.93733	76.649	-0.88514	0.44211	0.14516	3.0394	0.4649	0.82676	0.31676	211.95	0	0	0	1	0.61668	0.39194	-0.6827	167.01	-0.75613	0.53618	-0.37519	17.714	0.219	0.74759	0.62702	177.74	0	0	0	1
0.031126	0.35281	-0.93518	77.433	-0.88528	0.4441	0.13808	2.7676	0.46402	0.82359	0.32616	212.24	0	0	0	1	0.62896	0.39981	-0.66676	168.75	-0.74969	0.53901	-0.38398	18.385	0.20588	0.74137	0.63874	176.07	0	0	0	1
0.042138	0.35767	-0.9329	78.211	-0.88533	0.44611	0.13105	2.5113	0.46304	0.8204	0.33546	212.52	0	0	0	1	0.64092	0.40752	-0.6505	170.44	-0.74303	0.54207	-0.39251	19.121	0.19266	0.73491	0.65022	174.33	0	0	0	1
0.052833	0.36225	-0.93058	78.963	-0.88534	0.44807	0.12416	2.2721	0.46194	0.81732	0.34439	212.77	0	0	0	1	0.65301	0.41425	-0.63402	172.09	-0.73562	0.54604	-0.40089	20.087	0.18013	0.72818	0.66129	172.63	0	0	0	1
0.063511	0.36679	-0.92813	79.716	-0.88526	0.45007	0.11729	2.0466	0.46074	0.81419	0.35329	213.01	0	0	0	1	0.6647	0.42102	-0.61719	173.7	-0.72814	0.55004	-0.40898	21.073	0.16729	0.72125	0.67217	170.85	0	0	0	1
0.074092	0.37125	-0.92557	80.462	-0.88511	0.45208	0.11048	1.8356	0.45945	0.81104	0.3621	213.22	0	0	0	1	0.67607	0.42761	-0.60006	175.26	-0.72049	0.55423	-0.4168	22.116	0.15435	0.71413	0.68279	169.02	0	0	0	1
0.084218	0.37541	-0.92302	81.174	-0.88492	0.454	0.10391	1.6436	0.45806	0.80805	0.37045	213.41	0	0	0	1	0.68764	0.43302	-0.58279	176.77	-0.712	0.5593	-0.42454	23.395	0.14212	0.70688	0.69291	167.23	0	0	0	1
0.094324	0.37954	-0.92036	81.885	-0.88466	0.45595	0.097359	1.4637	0.45659	0.80502	0.37877	213.58	0	0	0	1	0.69881	0.43844	-0.56519	178.22	-0.70347	0.56438	-0.43198	24.69	0.12958	0.69947	0.70282	165.37	0	0	0	1
0.10433	0.38359	-0.91759	82.59	-0.88435	0.4579	0.090871	1.2963	0.45503	0.80199	0.387	213.73	0	0	0	1	0.70964	0.44368	-0.54732	179.63	-0.6948	0.56957	-0.43915	26.027	0.1169	0.69191	0.71246	163.45	0	0	0	1
0.1138	0.38736	-0.91488	83.261	-0.88403	0.4597	0.084676	1.1431	0.45337	0.79914	0.39475	213.86	0	0	0	1	0.7207	0.44763	-0.52935	180.98	-0.68527	0.5755	-0.44632	27.586	0.10485	0.68442	0.72151	161.58	0	0	0	1
0.12324	0.3911	-0.91206	83.93	-0.88365	0.46152	0.078504	1.0006	0.45163	0.79627	0.40248	213.98	0	0	0	1	0.73134	0.45158	-0.51109	182.28	-0.67571	0.58141	-0.45319	29.155	0.092502	0.67678	0.73035	159.65	0	0	0	1
0.13259	0.39479	-0.90915	84.595	-0.88322	0.46334	0.072387	0.86826	0.44982	0.79339	0.41012	214.08	0	0	0	1	0.74162	0.45538	-0.49257	183.52	-0.66604	0.58737	-0.45977	30.752	0.07995	0.66905	0.73891	157.65	0	0	0	1
0.14136	0.39824	-0.90633	85.23	-0.88285	0.46492	0.066587	0.74144	0.44788	0.79073	0.4173	214.15	0	0	0	1	0.75209	0.45791	-0.474	184.71	-0.65555	0.59384	-0.46648	32.535	0.067873	0.66157	0.7468	155.7	0	0	0	1
0.1501	0.40166	-0.90341	85.863	-0.88242	0.46652	0.060807	0.62396	0.44588	0.78805	0.42445	214.21	0	0	0	1	0.76213	0.46042	-0.45516	185.84	-0.64504	0.60026	-0.47287	34.324	0.055493	0.65398	0.75447	153.69	0	0	0	1
0.15876	0.40505	-0.90041	86.493	-0.88195	0.46812	0.055074	0.51486	0.44381	0.78537	0.43155	214.26	0	0	0	1	0.77178	0.46282	-0.43607	186.91	-0.63445	0.60668	-0.47897	36.128	0.042878	0.64632	0.76186	151.62	0	0	0	1
0.16682	0.40824	-0.8975	87.101	-0.88158	0.46942	0.049659	0.40284	0.44158	0.78293	0.43821	214.28	0	0	0	1	0.78152	0.46407	-0.41697	187.94	-0.62313	0.61334	-0.4853	38.073	0.030528	0.6391	0.76852	149.58	0	0	0	1
0.17486	0.41143	-0.89451	87.708	-0.88116	0.47073	0.044264	0.29891	0.43929	0.78047	0.44485	214.3	0	0	0	1	0.79082	0.46531	-0.39761	188.91	-0.61179	0.61995	-0.4913	40.021	0.017888	0.63178	0.77494	147.48	0	0	0	1
0.18284	0.41459	-0.89145	88.313	-0.88071	0.47205	0.038904	0.20236	0.43694	0.778	0.45144	214.3	0	0	0	1	0.79969	0.46647	-0.37803	189.82	-0.6004	0.62651	-0.497	41.975	0.0050013	0.62441	0.78108	145.33	0	0	0	1
0.19022	0.41761	-0.88849	88.903	-0.88039	0.47304	0.033853	0.098196	0.43443	0.77578	0.45764	214.27	0	0	0	1	0.80854	0.46667	-0.35843	190.69	-0.58838	0.63309	-0.50299	44.028	-0.007808	0.61759	0.78647	143.2	0	0	0	1
0.19758	0.42063	-0.88546	89.492	-0.88003	0.47404	0.02882	0.0012833	0.43186	0.77354	0.46383	214.23	0	0	0	1	0.81694	0.46686	-0.33861	191.5	-0.57634	0.63962	-0.50864	46.083	-0.020885	0.61068	0.7916	141.01	0	0	0	1
0.2049	0.42364	-0.88235	90.08	-0.87964	0.47505	0.023813	-0.088745	0.42925	0.77127	0.46998	214.19	0	0	0	1	0.82487	0.46701	-0.31857	192.25	-0.56429	0.64608	-0.51396	48.139	-0.0342	0.60372	0.79646	138.78	0	0	0	1
0.21166	0.42655	-0.87935	90.659	-0.87938	0.47573	0.019101	-0.18485	0.42648	0.76924	0.47579	214.12	0	0	0	1	0.83268	0.4664	-0.29853	192.98	-0.55171	0.65243	-0.51956	50.268	-0.047551	0.59733	0.80058	136.55	0	0	0	1
0.21839	0.42946	-0.87628	91.238	-0.87909	0.47644	0.014405	-0.27455	0.42368	0.76718	0.48159	214.04	0	0	0	1	0.84001	0.46578	-0.27827	193.63	-0.53912	0.65873	-0.52482	52.398	-0.061144	0.59087	0.80445	134.28	0	0	0	1
0.2251	0.43236	-0.87315	91.816	-0.87876	0.47716	0.0097279	-0.35772	0.42084	0.7651	0.48736	213.95	0	0	0	1	0.84685	0.46516	-0.25783	194.23	-0.52653	0.66496	-0.52971	54.526	-0.074956	0.58434	0.80804	131.96	0	0	0	1
0.23131	0.4352	-0.87011	92.389	-0.87855	0.47761	0.0053367	-0.43941	0.4179	0.76321	0.49282	213.84	0	0	0	1	0.85347	0.46396	-0.23736	194.8	-0.51353	0.67107	-0.53474	56.723	-0.088815	0.57828	0.81099	129.65	0	0	0	1
0.23749	0.43804	-0.86702	92.961	-0.87831	0.47809	0.0009599	-0.51534	0.41493	0.76129	0.49827	213.73	0	0	0	1	0.85959	0.46276	-0.2167	195.31	-0.50052	0.67713	-0.53942	58.92	-0.10289	0.57214	0.81368	127.29	0	0	0	1
0.24364	0.44087	-0.86387	93.532	-0.87804	0.47857	-0.0034012	-0.58539	0.41193	0.75934	0.5037	213.6	0	0	0	1	0.86521	0.46157	-0.19587	195.75	-0.48753	0.68313	-0.54373	61.114	-0.11716	0.56593	0.81608	124.89	0	0	0	1
0.24937	0.44364	-0.86081	94.097	-0.87784	0.47889	-0.0074926	-0.64332	0.40891	0.75752	0.50887	213.46	0	0	0	1	0.87051	0.45998	-0.175	196.17	-0.47427	0.68911	-0.5479	63.389	-0.13143	0.55995	0.81804	122.5	0	0	0	1
0.25507	0.44642	-0.8577	94.662	-0.87762	0.47923	-0.011564	-0.69572	0.40587	0.75568	0.51402	213.31	0	0	0	1	0.87531	0.45839	-0.15396	196.53	-0.46103	0.69504	-0.5517	65.662	-0.14589	0.55389	0.81971	120.07	0	0	0	1
0.26074	0.44919	-0.85454	95.226	-0.87736	0.47957	-0.015621	-0.74275	0.4028	0.75382	0.51914	213.15	0	0	0	1	0.8796	0.45681	-0.13279	196.82	-0.44782	0.70092	-0.55512	67.93	-0.16051	0.54775	0.8211	117.59	0	0	0	1
0.26607	0.45189	-0.85147	95.783	-0.87713	0.47985	-0.019425	-0.7679	0.3998	0.75202	0.52405	212.98	0	0	0	1	0.88349	0.45497	-0.11154	197.08	-0.4345	0.70692	-0.55809	70.293	-0.17507	0.54154	0.82225	115.12	0	0	0	1
0.27137	0.45459	-0.84836	96.338	-0.87688	0.48015	-0.023204	-0.78727	0.39679	0.7502	0.52892	212.81	0	0	0	1	0.88688	0.45313	-0.09016	197.28	-0.42123	0.71289	-0.56067	72.654	-0.18978	0.53523	0.82311	112.6	0	0	0	1
0.27664	0.45729	-0.8452	96.892	-0.87661	0.48045	-0.02697	-0.80183	0.39374	0.74837	0.53377	212.63	0	0	0	1	0.88973	0.45128	-0.068673	197.41	-0.40803	0.71881	-0.56287	75.007	-0.20465	0.52882	0.82369	110.05	0	0	0	1
0.28164	0.45991	-0.84212	97.436	-0.87631	0.48077	-0.030506	-0.78815	0.39084	0.74655	0.53843	212.44	0	0	0	1	0.89215	0.44928	-0.047108	197.51	-0.39489	0.72496	-0.56435	77.456	-0.2194	0.52208	0.82419	107.49	0	0	0	1
0.2866	0.46253	-0.83901	97.978	-0.876	0.48111	-0.034014	-0.7683	0.38792	0.74472	0.54306	212.24	0	0	0	1	0.89404	0.44727	-0.025438	197.54	-0.38184	0.7311	-0.56541	79.902	-0.23429	0.51521	0.82442	104.88	0	0	0	1
0.29154	0.46514	-0.83585	98.519	-0.87567	0.48145	-0.037509	-0.7439	0.38498	0.74287	0.54767	212.04	0	0	0	1	0.8954	0.44524	-0.0036917	197.5	-0.36891	0.73721	-0.56606	82.335	-0.24931	0.50822	0.82435	102.23	0	0	0	1
0.29628	0.46765	-0.83278	99.047	-0.87529	0.48187	-0.040807	-0.69041	0.38221	0.74101	0.5521	211.84	0	0	0	1	0.89628	0.44312	0.01811	197.42	-0.35619	0.74357	-0.56589	84.848	-0.26423	0.50074	0.82428	99.568	0	0	0	1
0.30098	0.47016	-0.82967	99.572	-0.87489	0.48231	-0.044074	-0.63024	0.37943	0.73914	0.55651	211.63	0	0	0	1	0.89663	0.44097	0.039984	197.27	-0.34362	0.74994	-0.56526	87.355	-0.27925	0.49309	0.82394	96.859	0	0	0	1
0.30567	0.47266	-0.82653	100.1	-0.87448	0.48276	-0.047329	-0.56577	0.37664	0.73725	0.5609	211.42	0	0	0	1	0.89645	0.43879	0.0619	197.04	-0.33122	0.75627	-0.56422	89.843	-0.29439	0.48529	0.8233	94.105	0	0	0	1
0.31021	0.47506	-0.82346	100.61	-0.874	0.4833	-0.050432	-0.47668	0.37402	0.73535	0.56513	211.21	0	0	0	1	0.89576	0.43656	0.083819	196.77	-0.31914	0.76281	-0.56239	92.375	-0.30945	0.47701	0.82262	91.327	0	0	0	1
0.31473	0.47745	-0.82036	101.11	-0.8735	0.48387	-0.053505	-0.38095	0.3714	0.73343	0.56934	211	0	0	0	1	0.89455	0.43427	0.10577	196.43	-0.30727	0.76935	-0.56008	94.896	-0.3246	0.46852	0.82166	88.503	0	0	0	1
0.31922	0.47982	-0.81723	101.62	-0.87299	0.48445	-0.056566	-0.28118	0.36876	0.73149	0.57353	210.78	0	0	0	1	0.89282	0.43193	0.12773	196	-0.29561	0.77587	-0.55736	97.392	-0.33983	0.45986	0.82039	85.634	0	0	0	1
0.32363	0.48209	-0.81416	102.11	-0.87241	0.48513	-0.059521	-0.16487	0.36628	0.72955	0.57758	210.57	0	0	0	1	0.89057	0.42955	0.1496	195.52	-0.28433	0.78245	-0.55401	99.889	-0.35503	0.45085	0.81896	82.743	0	0	0	1
0.328	0.48433	-0.81107	102.59	-0.87182	0.48583	-0.062451	-0.04281	0.3638	0.72759	0.5816	210.36	0	0	0	1	0.8878	0.42709	0.17146	194.97	-0.27332	0.78903	-0.55021	102.36	-0.37028	0.44162	0.81723	79.808	0	0	0	1
0.33236	0.48657	-0.80795	103.07	-0.8712	0.48655	-0.065368	0.082995	0.36131	0.72561	0.58561	210.15	0	0	0	1	0.88453	0.42455	0.19328	194.33	-0.26255	0.79559	-0.54599	104.81	-0.38557	0.4322	0.81519	76.83	0	0	0	1
0.33667	0.48868	-0.80489	103.54	-0.87053	0.48736	-0.068224	0.2156	0.35893	0.72365	0.58949	209.95	0	0	0	1	0.88077	0.42197	0.2149	193.63	-0.25217	0.80206	-0.54139	107.22	-0.40081	0.42265	0.81284	73.844	0	0	0	1
0.34095	0.49077	-0.80181	104	-0.86984	0.48819	-0.071059	0.35238	0.35657	0.72167	0.59334	209.75	0	0	0	1	0.87652	0.4193	0.23644	192.86	-0.24208	0.80851	-0.53638	109.59	-0.41607	0.4129	0.81018	70.822	0	0	0	1
0.34521	0.49285	-0.79871	104.46	-0.86913	0.48904	-0.073882	0.4926	0.35418	0.71968	0.59717	209.55	0	0	0	1	0.87178	0.41651	0.25792	192	-0.23228	0.81495	-0.53095	111.93	-0.43134	0.40296	0.8072	67.761	0	0	0	1
0.34942	0.4948	-0.79566	104.89	-0.86837	0.48995	-0.076674	0.63054	0.35189	0.71772	0.60087	209.36	0	0	0	1	0.86661	0.41367	0.27904	191.08	-0.22281	0.82118	-0.52538	114.2	-0.44648	0.39312	0.80381	64.724	0	0	0	1
0.35362	0.49671	-0.79261	105.33	-0.8676	0.49088	-0.07945	0.7703	0.34961	0.71576	0.60453	209.18	0	0	0	1	0.86099	0.41071	0.30003	190.09	-0.21365	0.82735	-0.51947	116.43	-0.46158	0.38316	0.80009	61.663	0	0	0	1
0.3578	0.49861	-0.78954	105.76	-0.86681	0.49182	-0.082215	0.91336	0.34732	0.71379	0.60817	209	0	0	0	1	0.85492	0.4076	0.3209	189.01	-0.20478	0.83351	-0.51315	118.62	-0.47663	0.37299	0.79605	58.571	0	0	0	1
0.3619	0.50038	-0.78654	106.16	-0.86599	0.49279	-0.084959	1.0464	0.34509	0.71188	0.61166	208.84	0	0	0	1	0.84853	0.4044	0.34125	187.87	-0.19619	0.83939	-0.50689	120.73	-0.49143	0.36316	0.79159	55.547	0	0	0	1
0.36598	0.5021	-0.78355	106.56	-0.86516	0.49378	-0.08769	1.1789	0.34287	0.70999	0.61511	208.68	0	0	0	1	0.84175	0.40107	0.36138	186.67	-0.18789	0.84518	-0.50036	122.8	-0.50611	0.35328	0.78679	52.522	0	0	0	1
0.37005	0.50381	-0.78054	106.96	-0.86431	0.49477	-0.09041	1.3144	0.34064	0.70808	0.61854	208.52	0	0	0	1	0.83456	0.39757	0.38137	185.37	-0.17988	0.85096	-0.49346	124.82	-0.52071	0.34322	0.7817	49.471	0	0	0	1
0.37401	0.50537	-0.77764	107.33	-0.86346	0.49576	-0.093102	1.4341	0.33847	0.70628	0.62178	208.39	0	0	0	1	0.82723	0.39391	0.40065	184.04	-0.17208	0.85643	-0.48673	126.76	-0.53486	0.3337	0.77625	46.548	0	0	0	1
0.37792	0.50687	-0.77476	107.7	-0.8626	0.49674	-0.095779	1.5505	0.33631	0.70451	0.62496	208.26	0	0	0	1	0.8196	0.3901	0.41961	182.64	-0.16452	0.8618	-0.47983	128.65	-0.5488	0.32423	0.77051	43.65	0	0	0	1
0.38181	0.50837	-0.77186	108.06	-0.86173	0.49773	-0.098445	1.6695	0.33413	0.70272	0.62812	208.13	0	0	0	1	0.8116	0.38613	0.43841	181.16	-0.15726	0.86714	-0.47259	130.5	-0.56264	0.31461	0.7645	40.736	0	0	0	1
0.38554	0.50971	-0.76912	108.39	-0.86088	0.49867	-0.10106	1.7681	0.33202	0.70109	0.63106	208.04	0	0	0	1	0.80368	0.38193	0.45632	179.66	-0.15011	0.87217	-0.46561	132.28	-0.57582	0.3057	0.75827	38.009	0	0	0	1
0.3892	0.51099	-0.76643	108.71	-0.86004	0.49958	-0.10365	1.8605	0.32993	0.6995	0.63391	207.95	0	0	0	1	0.79557	0.37757	0.47382	178.1	-0.14316	0.87707	-0.45853	134	-0.5887	0.29696	0.75183	35.341	0	0	0	1
0.39284	0.51227	-0.76371	109.02	-0.85919	0.5005	-0.10624	1.9552	0.32782	0.69791	0.63675	207.86	0	0	0	1	0.78716	0.37305	0.49114	176.47	-0.13648	0.88195	-0.45116	135.69	-0.60146	0.2881	0.74514	32.665	0	0	0	1
0.39626	0.51338	-0.7612	109.31	-0.8584	0.50133	-0.10874	2.0259	0.32578	0.6965	0.63934	207.81	0	0	0	1	0.77903	0.36828	0.50743	174.84	-0.12982	0.88652	-0.44411	137.32	-0.6134	0.2801	0.73843	30.229	0	0	0	1
0.39957	0.51443	-0.75875	109.58	-0.85762	0.50211	-0.11121	2.0878	0.32377	0.69516	0.64182	207.76	0	0	0	1	0.77087	0.36333	0.52322	173.18	-0.12328	0.89095	-0.43705	138.9	-0.62495	0.27241	0.73159	27.887	0	0	0	1
0.40288	0.51548	-0.75629	109.85	-0.85684	0.5029	-0.11367	2.1515	0.32174	0.69381	0.64429	207.72	0	0	0	1	0.76244	0.35825	0.53883	171.45	-0.11699	0.89534	-0.42974	140.45	-0.63639	0.26461	0.72456	25.541	0	0	0	1
0.40591	0.51638	-0.75405	110.09	-0.85614	0.50355	-0.11603	2.1892	0.31979	0.69266	0.64649	207.71	0	0	0	1	0.75448	0.35291	0.55336	169.75	-0.11062	0.89944	-0.4228	141.94	-0.64693	0.25778	0.71766	23.47	0	0	0	1
0.40882	0.51722	-0.7519	110.31	-0.85547	0.50415	-0.11834	2.2155	0.31786	0.69161	0.64857	207.72	0	0	0	1	0.74663	0.34741	0.56732	168.03	-0.10431	0.90339	-0.41593	143.4	-0.65701	0.25137	0.71074	21.523	0	0	0	1
0.41172	0.51805	-0.74974	110.54	-0.85479	0.50475	-0.12064	2.2431	0.31593	0.69054	0.65064	207.73	0	0	0	1	0.73855	0.34181	0.58113	166.26	-0.098208	0.9073	-0.40885	144.83	-0.667	0.24488	0.70366	19.576	0	0	0	1
0.41433	0.51877	-0.7478	110.73	-0.85422	0.5052	-0.12282	2.2442	0.31407	0.68967	0.65247	207.78	0	0	0	1	0.73104	0.33599	0.59388	164.54	-0.091957	0.91094	-0.40217	146.23	-0.67611	0.23939	0.69683	17.909	0	0	0	1
0.4168	0.51944	-0.74597	110.91	-0.85369	0.50558	-0.12494	2.2319	0.31225	0.6889	0.65416	207.84	0	0	0	1	0.72373	0.33003	0.60604	162.82	-0.085698	0.91441	-0.39562	147.59	-0.68474	0.23439	0.69007	16.386	0	0	0	1
0.41926	0.5201	-0.74412	111.09	-0.85315	0.50596	-0.12705	2.2206	0.31041	0.68812	0.65585	207.9	0	0	0	1	0.71624	0.32402	0.61807	161.06	-0.079612	0.91783	-0.38891	148.92	-0.69329	0.22935	0.68319	14.864	0	0	0	1
0.42144	0.52069	-0.74248	111.24	-0.85272	0.50618	-0.12904	2.1832	0.30864	0.68751	0.65732	208	0	0	0	1	0.70931	0.31788	0.62915	159.35	-0.073364	0.92099	-0.38262	150.22	-0.70107	0.22524	0.67659	13.603	0	0	0	1
0.42346	0.52123	-0.74094	111.39	-0.85234	0.50632	-0.13095	2.1309	0.3069	0.68699	0.65868	208.11	0	0	0	1	0.70264	0.31166	0.63966	157.67	-0.067068	0.92398	-0.37652	151.5	-0.70838	0.22165	0.67013	12.489	0	0	0	1
0.42548	0.52178	-0.7394	111.53	-0.85196	0.50646	-0.13285	2.0793	0.30516	0.68647	0.66003	208.23	0	0	0	1	0.69581	0.30541	0.65006	155.96	-0.060915	0.92692	-0.37028	152.75	-0.71564	0.21805	0.66356	11.377	0	0	0	1
0.42725	0.52229	-0.73802	111.65	-0.85169	0.50646	-0.13463	2.0023	0.30346	0.68608	0.66121	208.38	0	0	0	1	0.68945	0.29917	0.65966	154.31	-0.054653	0.92961	-0.36448	153.95	-0.72227	0.21524	0.65727	10.484	0	0	0	1
0.42886	0.52278	-0.73674	111.77	-0.85147	0.50637	-0.13633	1.9095	0.30179	0.68578	0.6623	208.54	0	0	0	1	0.68335	0.29294	0.66874	152.69	-0.048349	0.93212	-0.35891	155.13	-0.72849	0.21293	0.65113	9.7276	0	0	0	1
0.43046	0.52328	-0.73545	111.88	-0.85126	0.50627	-0.13802	1.8171	0.30011	0.68547	0.66338	208.7	0	0	0	1	0.67712	0.28671	0.67772	151.05	-0.042162	0.93458	-0.35324	156.29	-0.73466	0.21061	0.64491	8.9738	0	0	0	1
0.43186	0.52378	-0.73427	111.99	-0.85113	0.50605	-0.1396	1.7005	0.29846	0.68525	0.66434	208.89	0	0	0	1	0.67124	0.28062	0.68607	149.48	-0.03597	0.93681	-0.34798	157.4	-0.74037	0.2089	0.63892	8.3839	0	0	0	1
0.4331	0.52428	-0.73318	112.09	-0.85107	0.50574	-0.14109	1.5671	0.29683	0.6851	0.66524	209.09	0	0	0	1	0.66557	0.27464	0.69396	147.94	-0.029789	0.93887	-0.34299	158.46	-0.74574	0.20761	0.63306	7.9088	0	0	0	1
0.43434	0.52478	-0.73208	112.19	-0.851	0.50543	-0.14259	1.434	0.29519	0.68494	0.66612	209.29	0	0	0	1	0.65979	0.26867	0.70178	146.39	-0.023704	0.94088	-0.33792	159.51	-0.75108	0.20632	0.62715	7.436	0	0	0	1
0.43542	0.52532	-0.73106	112.28	-0.85102	0.50502	-0.14398	1.2786	0.29356	0.68483	0.66695	209.5	0	0	0	1	0.65423	0.26295	0.70911	144.91	-0.017738	0.94269	-0.33321	160.5	-0.75608	0.20542	0.6214	7.0708	0	0	0	1
0.43638	0.52588	-0.73008	112.38	-0.85109	0.50452	-0.1453	1.106	0.29193	0.68477	0.66773	209.72	0	0	0	1	0.64884	0.25745	0.71605	143.46	-0.01187	0.94433	-0.32877	161.43	-0.76083	0.20482	0.61578	6.789	0	0	0	1
0.43733	0.52644	-0.72911	112.47	-0.85115	0.50403	-0.14661	0.93364	0.29031	0.6847	0.66851	209.95	0	0	0	1	0.64334	0.25195	0.72293	142.01	-0.0060818	0.94595	-0.32427	162.36	-0.76556	0.20422	0.6101	6.5093	0	0	0	1
0.43818	0.52705	-0.72816	112.57	-0.85127	0.50346	-0.14785	0.74196	0.28867	0.68465	0.66927	210.17	0	0	0	1	0.63797	0.24678	0.72945	140.61	-0.00052837	0.9474	-0.32005	163.21	-0.77006	0.2038	0.60454	6.2848	0	0	0	1
0.43894	0.5277	-0.72723	112.67	-0.85144	0.50283	-0.14904	0.53371	0.28703	0.68461	0.67001	210.41	0	0	0	1	0.6327	0.24188	0.73566	139.26	0.0048243	0.94872	-0.31608	164	-0.77439	0.20353	0.59908	6.1073	0	0	0	1
0.43969	0.52834	-0.72631	112.76	-0.8516	0.50221	-0.15022	0.32563	0.28539	0.68457	0.67076	210.64	0	0	0	1	0.62734	0.23699	0.74181	137.9	0.010108	0.95001	-0.31205	164.78	-0.77868	0.20326	0.59358	5.9317	0	0	0	1
0.44041	0.52904	-0.72537	112.87	-0.85178	0.50155	-0.15136	0.10284	0.28373	0.68452	0.67151	210.86	0	0	0	1	0.62203	0.23243	0.7477	136.58	0.015063	0.9512	-0.30822	165.49	-0.78285	0.20299	0.58817	5.7663	0	0	0	1
0.44108	0.52978	-0.72442	112.98	-0.85199	0.50086	-0.15246	-0.13389	0.28206	0.68445	0.67229	211.08	0	0	0	1	0.61678	0.22817	0.75334	135.31	0.019714	0.95228	-0.30457	166.14	-0.78689	0.20271	0.58285	5.6099	0	0	0	1
0.44175	0.53052	-0.72347	113.09	-0.8522	0.50018	-0.15357	-0.37036	0.28039	0.68438	0.67306	211.3	0	0	0	1	0.61146	0.22393	0.75893	134.04	0.024305	0.95335	-0.30088	166.77	-0.7909	0.20242	0.57749	5.4552	0	0	0	1
0.44243	0.53129	-0.72249	113.21	-0.8524	0.4995	-0.15466	-0.61573	0.27871	0.68427	0.67387	211.5	0	0	0	1	0.60615	0.21998	0.76433	132.8	0.028502	0.95436	-0.29728	167.34	-0.79484	0.20198	0.57221	5.2747	0	0	0	1
0.44312	0.53211	-0.72146	113.34	-0.85259	0.49883	-0.15575	-0.87027	0.27701	0.68412	0.67472	211.69	0	0	0	1	0.60086	0.21635	0.76952	131.6	0.0323	0.95532	-0.2938	167.84	-0.7987	0.20139	0.56702	5.0671	0	0	0	1
0.44381	0.53293	-0.72043	113.47	-0.85278	0.49817	-0.15683	-1.1245	0.27531	0.68397	0.67557	211.87	0	0	0	1	0.59551	0.21271	0.77467	130.39	0.036043	0.95626	-0.29028	168.33	-0.80254	0.20079	0.5618	4.8608	0	0	0	1
0.44456	0.53378	-0.71934	113.61	-0.85294	0.49755	-0.15793	-1.3812	0.27361	0.68376	0.67647	212.04	0	0	0	1	0.59017	0.20933	0.77967	129.22	0.03936	0.95719	-0.28678	168.75	-0.80632	0.19994	0.55667	4.6054	0	0	0	1
0.44538	0.53465	-0.71819	113.76	-0.85306	0.49698	-0.15904	-1.6407	0.2719	0.68349	0.67743	212.18	0	0	0	1	0.58485	0.20622	0.78449	128.08	0.042203	0.9581	-0.28332	169.11	-0.81004	0.19881	0.55164	4.2935	0	0	0	1
0.44619	0.53552	-0.71703	113.91	-0.85318	0.49642	-0.16015	-1.8998	0.27018	0.68321	0.67839	212.31	0	0	0	1	0.57948	0.20311	0.78927	126.94	0.044996	0.959	-0.27982	169.46	-0.81374	0.19767	0.54659	3.9826	0	0	0	1
0.44708	0.5364	-0.71581	114.07	-0.85325	0.49593	-0.16129	-2.156	0.26848	0.68288	0.67941	212.43	0	0	0	1	0.57415	0.20018	0.7939	125.82	0.04737	0.9599	-0.2763	169.75	-0.81738	0.19624	0.54165	3.615	0	0	0	1
0.44808	0.5373	-0.71452	114.25	-0.85326	0.49553	-0.16246	-2.4084	0.26678	0.68247	0.68049	212.51	0	0	0	1	0.56887	0.19749	0.79836	124.74	0.049232	0.96082	-0.27275	169.98	-0.82095	0.19447	0.53686	3.1749	0	0	0	1
0.44907	0.53819	-0.71322	114.43	-0.85327	0.49514	-0.16362	-2.6605	0.26508	0.68205	0.68157	212.59	0	0	0	1	0.56356	0.19478	0.80279	123.65	0.051048	0.96174	-0.26918	170.19	-0.8245	0.19268	0.53205	2.736	0	0	0	1
0.45013	0.53908	-0.71188	114.61	-0.85323	0.49482	-0.1648	-2.906	0.26341	0.68158	0.68269	212.65	0	0	0	1	0.55833	0.19219	0.80705	122.59	0.052497	0.96266	-0.26556	170.37	-0.82795	0.19064	0.5274	2.2491	0	0	0	1
0.45131	0.53995	-0.71048	114.81	-0.85311	0.49462	-0.16601	-3.1424	0.26178	0.68103	0.68386	212.67	0	0	0	1	0.55326	0.18978	0.81111	121.57	0.053452	0.96361	-0.26192	170.48	-0.83129	0.18826	0.52298	1.6943	0	0	0	1
0.45247	0.54083	-0.70907	115	-0.85299	0.49442	-0.16721	-3.3784	0.26014	0.68048	0.68503	212.69	0	0	0	1	0.54816	0.18734	0.81513	120.55	0.054366	0.96455	-0.25824	170.58	-0.83461	0.18587	0.51854	1.1408	0	0	0	1
0.45369	0.54168	-0.70764	115.2	-0.85283	0.49429	-0.16841	-3.6065	0.25856	0.6799	0.68621	212.69	0	0	0	1	0.54323	0.18497	0.81895	119.55	0.055006	0.96549	-0.25455	170.65	-0.83778	0.18333	0.51431	0.56224	0	0	0	1
0.45497	0.54249	-0.70619	115.4	-0.8526	0.49427	-0.16959	-3.8225	0.25705	0.67926	0.68741	212.66	0	0	0	1	0.5386	0.18272	0.82251	118.61	0.055249	0.96644	-0.25088	170.67	-0.84075	0.18057	0.51043	-0.055935	0	0	0	1
0.45624	0.54331	-0.70474	115.61	-0.85237	0.49426	-0.17078	-4.038	0.25554	0.67862	0.6886	212.63	0	0	0	1	0.53396	0.18045	0.82603	117.67	0.055456	0.96738	-0.24718	170.69	-0.84369	0.17779	0.50654	-0.67298	0	0	0	1
0.45751	0.54408	-0.70332	115.81	-0.85212	0.49429	-0.17193	-4.246	0.2541	0.67797	0.68977	212.59	0	0	0	1	0.5296	0.17821	0.82932	116.76	0.055514	0.9683	-0.24353	170.69	-0.84643	0.17501	0.50292	-1.2843	0	0	0	1
0.45877	0.54479	-0.70194	116	-0.85183	0.49441	-0.17301	-4.4417	0.25279	0.67731	0.6909	212.52	0	0	0	1	0.52572	0.17605	0.83224	115.94	0.055348	0.9692	-0.23998	170.65	-0.84886	0.17223	0.49978	-1.887	0	0	0	1
0.46003	0.5455	-0.70057	116.2	-0.85154	0.49454	-0.17409	-4.6369	0.25149	0.67665	0.69202	212.46	0	0	0	1	0.52183	0.17387	0.83514	115.11	0.055154	0.97008	-0.23642	170.61	-0.85126	0.16943	0.49663	-2.4887	0	0	0	1
0.46123	0.54617	-0.69926	116.38	-0.85125	0.49468	-0.1751	-4.826	0.25027	0.67601	0.69309	212.38	0	0	0	1	0.51831	0.1717	0.83778	114.33	0.054945	0.97093	-0.23298	170.56	-0.85343	0.16679	0.4938	-3.0544	0	0	0	1
0.46232	0.54674	-0.69809	116.55	-0.85096	0.49487	-0.17598	-5.0039	0.24925	0.67541	0.69405	212.29	0	0	0	1	0.51547	0.1696	0.83995	113.66	0.054734	0.9717	-0.22979	170.51	-0.85515	0.16443	0.4916	-3.5537	0	0	0	1
0.46342	0.54732	-0.69692	116.72	-0.85066	0.49507	-0.17685	-5.1815	0.24822	0.6748	0.695	212.21	0	0	0	1	0.51264	0.16748	0.84211	112.98	0.054506	0.97246	-0.22659	170.45	-0.85687	0.16206	0.4894	-4.0521	0	0	0	1
0.46441	0.54784	-0.69584	116.88	-0.85039	0.49527	-0.17763	-5.3544	0.24731	0.67423	0.69588	212.11	0	0	0	1	0.51022	0.16538	0.844	112.36	0.05437	0.97317	-0.22356	170.4	-0.85832	0.15995	0.48754	-4.4931	0	0	0	1
0.46522	0.54825	-0.69498	117.01	-0.85014	0.49548	-0.17822	-5.5179	0.24664	0.67374	0.69659	212.02	0	0	0	1	0.50866	0.16333	0.84533	111.88	0.054455	0.97377	-0.22091	170.37	-0.85924	0.1584	0.48643	-4.8133	0	0	0	1
0.46602	0.54866	-0.69412	117.14	-0.8499	0.49568	-0.1788	-5.6812	0.24597	0.67325	0.6973	211.93	0	0	0	1	0.5071	0.16127	0.84666	111.39	0.054532	0.97437	-0.21826	170.33	-0.86016	0.15685	0.48531	-5.1334	0	0	0	1
0.46671	0.54902	-0.69337	117.26	-0.84968	0.49589	-0.17927	-5.8406	0.24541	0.67281	0.69793	211.84	0	0	0	1	0.50596	0.15924	0.84773	110.96	0.054759	0.9749	-0.21581	170.3	-0.86082	0.15561	0.48453	-5.3868	0	0	0	1
0.46716	0.54925	-0.69288	117.34	-0.84951	0.49609	-0.17951	-5.9912	0.24514	0.67247	0.69835	211.75	0	0	0	1	0.50578	0.15728	0.8482	110.68	0.055359	0.97529	-0.21386	170.31	-0.86089	0.15512	0.48458	-5.4825	0	0	0	1
0.46761	0.54948	-0.69239	117.42	-0.84934	0.4963	-0.17974	-6.1418	0.24487	0.67213	0.69877	211.67	0	0	0	1	0.5056	0.15532	0.84867	110.4	0.055958	0.97569	-0.2119	170.31	-0.86095	0.15463	0.48462	-5.5783	0	0	0	1
0.46796	0.54966	-0.69201	117.49	-0.84919	0.4965	-0.17988	-6.2886	0.24471	0.67183	0.69911	211.59	0	0	0	1	0.50579	0.1534	0.84891	110.18	0.056702	0.97602	-0.21016	170.33	-0.86079	0.15443	0.48497	-5.6108	0	0	0	1
0.46805	0.54971	-0.69192	117.53	-0.8491	0.49671	-0.17976	-6.4255	0.24487	0.67164	0.69924	211.52	0	0	0	1	0.50698	0.1516	0.84852	110.12	0.057841	0.97621	-0.20898	170.37	-0.86002	0.15503	0.48615	-5.4729	0	0	0	1
0.46814	0.54976	-0.69182	117.56	-0.849	0.49692	-0.17963	-6.5624	0.24502	0.67145	0.69937	211.46	0	0	0	1	0.50816	0.1498	0.84814	110.06	0.058983	0.97639	-0.20779	170.42	-0.85924	0.15562	0.48733	-5.3351	0	0	0	1
0.46816	0.54975	-0.69181	117.58	-0.84892	0.49714	-0.17942	-6.6953	0.24529	0.67129	0.69943	211.41	0	0	0	1	0.50965	0.14807	0.84754	110.05	0.060218	0.97653	-0.20681	170.47	-0.85827	0.15644	0.48877	-5.1448	0	0	0	1
0.46793	0.5496	-0.69208	117.57	-0.84887	0.49739	-0.17895	-6.8158	0.24588	0.67122	0.69929	211.38	0	0	0	1	0.51209	0.14655	0.84634	110.2	0.06172	0.97651	-0.20644	170.53	-0.85671	0.15795	0.49102	-4.7954	0	0	0	1
0.46771	0.54945	-0.69235	117.56	-0.84882	0.49764	-0.17848	-6.9363	0.24648	0.67116	0.69914	211.35	0	0	0	1	0.51453	0.14502	0.84512	110.36	0.063228	0.97649	-0.20606	170.6	-0.85514	0.15946	0.49326	-4.4453	0	0	0	1
0.46743	0.54926	-0.6927	117.53	-0.84877	0.49792	-0.17794	-7.0525	0.24717	0.67112	0.69894	211.33	0	0	0	1	0.51721	0.14359	0.84373	110.56	0.064754	0.97644	-0.20587	170.66	-0.85341	0.16111	0.49572	-4.0563	0	0	0	1
0.46695	0.54891	-0.6933	117.47	-0.84874	0.49826	-0.17715	-7.1539	0.2482	0.67115	0.69854	211.35	0	0	0	1	0.52076	0.1425	0.84172	110.94	0.066328	0.97624	-0.2063	170.7	-0.85112	0.16327	0.49894	-3.5324	0	0	0	1
0.46647	0.54855	-0.6939	117.41	-0.8487	0.4986	-0.17637	-7.2552	0.24923	0.67118	0.69814	211.37	0	0	0	1	0.52431	0.14139	0.83971	111.31	0.067903	0.97604	-0.20674	170.74	-0.84882	0.16541	0.50214	-3.0074	0	0	0	1
0.46595	0.54816	-0.69456	117.35	-0.84866	0.49897	-0.17553	-7.3526	0.25035	0.67123	0.6977	211.4	0	0	0	1	0.52804	0.14038	0.83754	111.72	0.069433	0.9758	-0.20733	170.76	-0.84638	0.16763	0.50552	-2.4544	0	0	0	1
0.46526	0.54761	-0.69545	117.25	-0.84861	0.49943	-0.17446	-7.4344	0.25179	0.67134	0.69707	211.47	0	0	0	1	0.53257	0.13985	0.83475	112.32	0.070775	0.97544	-0.20857	170.74	-0.84342	0.17016	0.50959	-1.792	0	0	0	1
0.46457	0.54706	-0.69635	117.15	-0.84855	0.49989	-0.1734	-7.516	0.25324	0.67144	0.69644	211.54	0	0	0	1	0.53708	0.13929	0.83195	112.91	0.072111	0.97508	-0.2098	170.72	-0.84044	0.17267	0.51365	-1.1277	0	0	0	1
0.46385	0.54647	-0.69729	117.04	-0.8485	0.50037	-0.17229	-7.5946	0.25475	0.67157	0.69577	211.62	0	0	0	1	0.54173	0.13883	0.82901	113.53	0.073365	0.97469	-0.21117	170.68	-0.83734	0.17522	0.51784	-0.44265	0	0	0	1
0.46297	0.54572	-0.69846	116.9	-0.84843	0.50094	-0.17098	-7.6602	0.25658	0.67175	0.69492	211.75	0	0	0	1	0.54711	0.13894	0.82545	114.34	0.074252	0.97418	-0.21319	170.56	-0.83376	0.17793	0.52267	0.33629	0	0	0	1
0.46209	0.54497	-0.69963	116.76	-0.84835	0.5015	-0.16967	-7.7254	0.2584	0.67194	0.69406	211.88	0	0	0	1	0.55247	0.13902	0.82186	115.13	0.075122	0.97368	-0.2152	170.45	-0.83014	0.18063	0.52748	1.1173	0	0	0	1
0.46117	0.54419	-0.70084	116.61	-0.84828	0.50208	-0.16833	-7.7892	0.26027	0.67214	0.69317	212.02	0	0	0	1	0.55793	0.13918	0.81813	115.96	0.075895	0.97315	-0.21731	170.31	-0.82641	0.18334	0.53238	1.9156	0	0	0	1
0.46008	0.54326	-0.70228	116.44	-0.84822	0.5027	-0.16681	-7.8462	0.26241	0.67244	0.69208	212.21	0	0	0	1	0.56405	0.13997	0.81379	116.97	0.076201	0.9725	-0.22009	170.09	-0.82222	0.18615	0.53787	2.8028	0	0	0	1
0.45898	0.54232	-0.70372	116.26	-0.84815	0.50331	-0.16529	-7.9028	0.26455	0.67273	0.69098	212.39	0	0	0	1	0.57015	0.14073	0.8094	117.97	0.076474	0.97185	-0.22284	169.87	-0.81798	0.18895	0.54333	3.6923	0	0	0	1
0.45784	0.54137	-0.7052	116.07	-0.84808	0.50392	-0.16375	-7.9593	0.26672	0.67304	0.68984	212.59	0	0	0	1	0.5763	0.14154	0.80489	118.99	0.076647	0.97119	-0.22566	169.63	-0.81364	0.19174	0.54885	4.5969	0	0	0	1
0.45648	0.54027	-0.70692	115.86	-0.84807	0.5045	-0.16205	-8.0192	0.26909	0.67349	0.68848	212.83	0	0	0	1	0.58305	0.143	0.79975	120.18	0.076315	0.9704	-0.22915	169.3	-0.80884	0.19464	0.55488	5.5932	0	0	0	1
0.4551	0.53917	-0.70864	115.64	-0.84805	0.50507	-0.16035	-8.0784	0.27146	0.67394	0.6871	213.07	0	0	0	1	0.58977	0.14442	0.79456	121.37	0.075934	0.9696	-0.2326	168.96	-0.804	0.19751	0.56087	6.5923	0	0	0	1
0.4537	0.53806	-0.71039	115.42	-0.84804	0.50563	-0.15864	-8.1387	0.27384	0.67441	0.6857	213.31	0	0	0	1	0.59651	0.14588	0.78924	122.56	0.075454	0.9688	-0.23609	168.61	-0.79905	0.20038	0.56689	7.6049	0	0	0	1
0.45199	0.53681	-0.71242	115.17	-0.84814	0.50604	-0.1568	-8.2151	0.27634	0.6751	0.68402	213.59	0	0	0	1	0.60377	0.14799	0.7833	123.91	0.074468	0.96785	-0.24025	168.18	-0.79367	0.20339	0.57334	8.7166	0	0	0	1
0.45028	0.53557	-0.71444	114.92	-0.84823	0.50645	-0.15495	-8.2905	0.27884	0.67578	0.68233	213.88	0	0	0	1	0.61099	0.15005	0.77728	125.26	0.073416	0.9669	-0.24436	167.74	-0.78822	0.20637	0.57975	9.8312	0	0	0	1
0.44852	0.53432	-0.71647	114.66	-0.84834	0.50684	-0.15309	-8.3674	0.28133	0.67648	0.68061	214.16	0	0	0	1	0.6182	0.15213	0.77116	126.6	0.072266	0.96594	-0.24849	167.28	-0.78269	0.20934	0.58615	10.958	0	0	0	1
0.4464	0.53296	-0.71881	114.37	-0.84862	0.50695	-0.15114	-8.4739	0.28385	0.67746	0.67858	214.48	0	0	0	1	0.62589	0.15485	0.76439	128.1	0.070637	0.96481	-0.25328	166.74	-0.77671	0.21252	0.59293	12.195	0	0	0	1
0.44427	0.5316	-0.72113	114.08	-0.84889	0.50707	-0.14918	-8.579	0.28636	0.67844	0.67654	214.79	0	0	0	1	0.63351	0.15751	0.75753	129.58	0.068925	0.96368	-0.25802	166.2	-0.77066	0.21567	0.59964	13.436	0	0	0	1
0.4421	0.53023	-0.72347	113.79	-0.84918	0.50718	-0.14721	-8.6851	0.28887	0.67943	0.67448	215.11	0	0	0	1	0.64109	0.16017	0.75056	131.05	0.067112	0.96253	-0.26273	165.64	-0.76452	0.21881	0.60632	14.686	0	0	0	1
0.43951	0.52878	-0.7261	113.46	-0.8497	0.50689	-0.14518	-8.8328	0.29128	0.68078	0.67208	215.45	0	0	0	1	0.64912	0.16344	0.74292	132.66	0.064873	0.96119	-0.26814	165.02	-0.75791	0.22225	0.61333	16.065	0	0	0	1
0.4369	0.52733	-0.72873	113.14	-0.85021	0.5066	-0.14315	-8.9785	0.29369	0.68211	0.66968	215.78	0	0	0	1	0.65707	0.16665	0.73518	134.25	0.062532	0.95985	-0.27347	164.38	-0.75123	0.22566	0.62026	17.448	0	0	0	1
0.43427	0.52587	-0.73135	112.81	-0.85073	0.50631	-0.1411	-9.1239	0.29609	0.68345	0.66725	216.12	0	0	0	1	0.66495	0.16983	0.72733	135.83	0.060083	0.95849	-0.27874	163.72	-0.74447	0.22905	0.62714	18.837	0	0	0	1
0.4312	0.52436	-0.73425	112.45	-0.85153	0.50554	-0.13904	-9.3174	0.29828	0.68518	0.66449	216.46	0	0	0	1	0.67327	0.17355	0.71875	137.54	0.057286	0.9569	-0.28471	163.02	-0.73718	0.23286	0.63431	20.376	0	0	0	1
0.42811	0.52284	-0.73713	112.1	-0.85231	0.50478	-0.13697	-9.5088	0.30047	0.6869	0.66172	216.81	0	0	0	1	0.68149	0.1772	0.71005	139.22	0.054366	0.9553	-0.29059	162.3	-0.72981	0.23663	0.64139	21.919	0	0	0	1
0.42501	0.52132	-0.74	111.74	-0.85309	0.50402	-0.13489	-9.6981	0.30265	0.68862	0.65894	217.15	0	0	0	1	0.68961	0.18081	0.70125	140.88	0.051326	0.95369	-0.29637	161.56	-0.72236	0.24037	0.64839	23.464	0	0	0	1
0.42149	0.51977	-0.74309	111.36	-0.85417	0.50274	-0.13283	-9.9353	0.30454	0.69072	0.65587	217.5	0	0	0	1	0.69818	0.18484	0.69165	142.65	0.048024	0.95183	-0.30284	160.78	-0.71431	0.24465	0.65567	25.182	0	0	0	1
0.41795	0.51821	-0.74617	110.98	-0.85523	0.50148	-0.13077	-10.17	0.30643	0.6928	0.65278	217.84	0	0	0	1	0.70663	0.1888	0.68193	144.39	0.044579	0.94995	-0.3092	159.98	-0.70618	0.24889	0.66285	26.902	0	0	0	1
0.41441	0.51664	-0.74923	110.59	-0.85628	0.50022	-0.12869	-10.402	0.3083	0.69488	0.64968	218.18	0	0	0	1	0.71496	0.1927	0.67209	146.11	0.040994	0.94806	-0.31544	159.16	-0.69796	0.25308	0.66992	28.624	0	0	0	1
0.41052	0.51507	-0.75245	110.2	-0.8576	0.49847	-0.12667	-10.673	0.30983	0.6973	0.64636	218.51	0	0	0	1	0.72371	0.1969	0.66141	147.92	0.037201	0.94591	-0.3223	158.32	-0.6891	0.25786	0.67724	30.524	0	0	0	1
0.40661	0.51348	-0.75564	109.79	-0.85891	0.49673	-0.12464	-10.943	0.31135	0.69971	0.64301	218.83	0	0	0	1	0.73234	0.20103	0.65059	149.69	0.033242	0.94373	-0.32903	157.45	-0.68013	0.26259	0.68445	32.429	0	0	0	1
0.4027	0.51188	-0.75882	109.39	-0.86021	0.49499	-0.1226	-11.21	0.31285	0.70212	0.63965	219.16	0	0	0	1	0.74082	0.2051	0.63963	151.44	0.02912	0.94154	-0.33563	156.57	-0.67107	0.26727	0.69154	34.333	0	0	0	1
0.39852	0.51029	-0.76209	108.98	-0.86173	0.49282	-0.12063	-11.504	0.31402	0.70479	0.63613	219.47	0	0	0	1	0.74966	0.20937	0.62783	153.25	0.024753	0.93911	-0.34273	155.65	-0.66136	0.27247	0.69883	36.4	0	0	0	1
0.39432	0.50868	-0.76534	108.57	-0.86324	0.49065	-0.11865	-11.797	0.31516	0.70746	0.63259	219.77	0	0	0	1	0.75835	0.21358	0.61586	155.03	0.020197	0.93664	-0.3497	154.71	-0.65153	0.27763	0.70599	38.474	0	0	0	1
0.39011	0.50705	-0.76858	108.15	-0.86474	0.48848	-0.11666	-12.087	0.31629	0.71013	0.62903	220.07	0	0	0	1	0.76687	0.21772	0.60374	156.78	0.015459	0.93416	-0.35651	153.74	-0.64161	0.28273	0.71302	40.546	0	0	0	1
0.3857	0.50543	-0.77187	107.73	-0.86641	0.48598	-0.11471	-12.393	0.31713	0.713	0.62535	220.35	0	0	0	1	0.77563	0.22207	0.59083	158.58	0.010327	0.93147	-0.36367	152.74	-0.6311	0.28818	0.72019	42.74	0	0	0	1
0.38126	0.50378	-0.77514	107.3	-0.86807	0.48346	-0.11276	-12.696	0.31794	0.71587	0.62165	220.63	0	0	0	1	0.78422	0.22638	0.57771	160.35	0.0049753	0.92874	-0.37069	151.71	-0.62046	0.29358	0.72722	44.94	0	0	0	1
0.37682	0.50211	-0.77839	106.87	-0.86972	0.48095	-0.11079	-12.996	0.31873	0.71873	0.61793	220.9	0	0	0	1	0.7926	0.23061	0.56444	162.07	-0.00057703	0.926	-0.37752	150.65	-0.60974	0.2989	0.73409	47.136	0	0	0	1
0.37219	0.50042	-0.7817	106.43	-0.87149	0.47819	-0.10882	-13.298	0.31935	0.72174	0.61409	221.16	0	0	0	1	0.80104	0.23517	0.55048	163.85	-0.0067491	0.92309	-0.38453	149.53	-0.59857	0.30431	0.74102	49.388	0	0	0	1
0.36754	0.4987	-0.78499	105.99	-0.87325	0.47542	-0.10683	-13.596	0.31992	0.72476	0.61022	221.4	0	0	0	1	0.80927	0.23971	0.5363	165.59	-0.013184	0.92014	-0.39138	148.38	-0.58729	0.30966	0.7478	51.641	0	0	0	1
0.36288	0.49695	-0.78826	105.54	-0.87499	0.47266	-0.10483	-13.891	0.32048	0.72776	0.60634	221.64	0	0	0	1	0.81726	0.24419	0.52198	167.28	-0.019834	0.91717	-0.39801	147.2	-0.57593	0.31492	0.7544	53.886	0	0	0	1
0.35803	0.49514	-0.79162	105.08	-0.8768	0.46976	-0.10273	-14.172	0.321	0.73087	0.60232	221.87	0	0	0	1	0.82508	0.24917	0.50711	169.03	-0.027348	0.91407	-0.40464	145.94	-0.56436	0.31999	0.76099	56.111	0	0	0	1
0.35314	0.49329	-0.79496	104.61	-0.8786	0.46685	-0.1006	-14.447	0.3215	0.73398	0.59826	222.09	0	0	0	1	0.83264	0.25419	0.49204	170.75	-0.035176	0.91093	-0.41107	144.64	-0.5527	0.32496	0.76741	58.326	0	0	0	1
0.34825	0.49141	-0.79828	104.14	-0.88037	0.46395	-0.098464	-14.718	0.32197	0.73707	0.59419	222.3	0	0	0	1	0.83991	0.25918	0.47684	172.42	-0.043224	0.90776	-0.41727	143.31	-0.541	0.32985	0.77364	60.531	0	0	0	1
0.34312	0.48941	-0.80171	103.65	-0.88217	0.46102	-0.096122	-14.959	0.32256	0.74023	0.58993	222.5	0	0	0	1	0.8468	0.26487	0.46127	174.15	-0.052336	0.90448	-0.4233	141.88	-0.52933	0.33431	0.77978	62.642	0	0	0	1
0.33795	0.48737	-0.80514	103.14	-0.88395	0.4581	-0.093732	-15.19	0.32315	0.74338	0.58562	222.69	0	0	0	1	0.85337	0.27069	0.44552	175.85	-0.061816	0.90114	-0.4291	140.4	-0.51763	0.33864	0.78573	64.729	0	0	0	1
0.33278	0.48529	-0.80855	102.64	-0.8857	0.45519	-0.091325	-15.417	0.32372	0.74652	0.5813	222.88	0	0	0	1	0.85961	0.2765	0.42966	177.51	-0.071511	0.89775	-0.43466	138.89	-0.50592	0.34292	0.79149	66.804	0	0	0	1
0.32731	0.48306	-0.81211	102.1	-0.88743	0.45234	-0.088606	-15.597	0.32455	0.74969	0.57674	223.06	0	0	0	1	0.8653	0.28319	0.41359	179.23	-0.082369	0.89423	-0.43996	137.25	-0.49444	0.34663	0.79711	68.735	0	0	0	1
0.32178	0.48076	-0.81568	101.55	-0.88914	0.44953	-0.08581	-15.764	0.32541	0.75286	0.57211	223.24	0	0	0	1	0.87059	0.29008	0.3974	180.94	-0.093632	0.89062	-0.445	135.56	-0.48302	0.3502	0.80253	70.628	0	0	0	1
0.31624	0.47842	-0.81921	101	-0.89082	0.44672	-0.082994	-15.926	0.32625	0.75601	0.56746	223.41	0	0	0	1	0.87552	0.29701	0.38111	182.6	-0.1051	0.88693	-0.44978	133.84	-0.47161	0.35374	0.80775	72.51	0	0	0	1
0.31034	0.47589	-0.82293	100.4	-0.89244	0.44406	-0.079766	-16.029	0.32747	0.75917	0.56251	223.58	0	0	0	1	0.8798	0.30485	0.36471	184.33	-0.11767	0.88306	-0.45427	131.98	-0.46055	0.35676	0.81279	74.233	0	0	0	1
0.30435	0.47328	-0.82666	99.798	-0.89403	0.44144	-0.076424	-16.114	0.32875	0.76232	0.55748	223.75	0	0	0	1	0.88362	0.31296	0.34823	186.04	-0.13065	0.87904	-0.45851	130.07	-0.4496	0.35965	0.81763	75.912	0	0	0	1
0.29835	0.47064	-0.83035	99.188	-0.89559	0.43883	-0.07306	-16.193	0.33	0.76545	0.55243	223.91	0	0	0	1	0.88705	0.32113	0.33168	187.71	-0.1438	0.87489	-0.46248	128.11	-0.4387	0.36255	0.82226	77.579	0	0	0	1
0.29192	0.46779	-0.83424	98.533	-0.89709	0.4364	-0.069207	-16.208	0.33169	0.76859	0.54704	224.07	0	0	0	1	0.88984	0.33004	0.31505	189.44	-0.15781	0.87049	-0.4662	126.04	-0.42812	0.36512	0.82668	79.118	0	0	0	1
0.28535	0.46484	-0.83815	97.863	-0.89854	0.43403	-0.065199	-16.201	0.33347	0.77171	0.54153	224.24	0	0	0	1	0.89214	0.33921	0.29837	191.15	-0.17216	0.8659	-0.46966	123.91	-0.41767	0.36763	0.8309	80.616	0	0	0	1
0.27877	0.46187	-0.842	97.189	-0.89995	0.43168	-0.061168	-16.187	0.33522	0.77481	0.536	224.39	0	0	0	1	0.89401	0.34845	0.28165	192.8	-0.18666	0.86113	-0.47287	121.74	-0.40731	0.37018	0.83491	82.103	0	0	0	1
0.27169	0.45867	-0.84605	96.468	-0.9013	0.42948	-0.056598	-16.112	0.3374	0.77792	0.53009	224.56	0	0	0	1	0.89536	0.35804	0.26483	194.5	-0.20158	0.8561	-0.47588	119.5	-0.3971	0.3727	0.83869	83.526	0	0	0	1
0.26444	0.45539	-0.85011	95.729	-0.9026	0.42735	-0.051839	-16.013	0.33969	0.78102	0.52404	224.73	0	0	0	1	0.89624	0.36778	0.24795	196.16	-0.21672	0.85083	-0.47867	117.2	-0.38701	0.37527	0.84226	84.924	0	0	0	1
0.25716	0.45207	-0.85411	94.987	-0.90385	0.42525	-0.047051	-15.904	0.34194	0.78408	0.51797	224.88	0	0	0	1	0.89668	0.37758	0.23106	197.77	-0.23198	0.84536	-0.4812	114.86	-0.37702	0.37788	0.84561	86.311	0	0	0	1
0.24933	0.44855	-0.85827	94.198	-0.90505	0.42326	-0.041711	-15.744	0.34457	0.78718	0.51149	225.05	0	0	0	1	0.8968	0.38724	0.21401	199.38	-0.24716	0.83967	-0.4836	112.52	-0.36697	0.3808	0.84872	87.712	0	0	0	1
0.24128	0.44494	-0.86245	93.391	-0.90618	0.42134	-0.03615	-15.559	0.34729	0.79026	0.50486	225.22	0	0	0	1	0.89651	0.39687	0.1969	200.95	-0.2624	0.83375	-0.4858	110.15	-0.35696	0.38386	0.8516	89.11	0	0	0	1
0.2332	0.4413	-0.86653	92.58	-0.90727	0.41944	-0.030559	-15.362	0.34997	0.7933	0.49819	225.38	0	0	0	1	0.89578	0.40653	0.17978	202.46	-0.27772	0.82763	-0.48775	107.74	-0.34707	0.38698	0.85427	90.498	0	0	0	1
0.22456	0.43747	-0.87074	91.727	-0.90831	0.41759	-0.02444	-15.127	0.35292	0.79639	0.49113	225.55	0	0	0	1	0.89492	0.41561	0.16245	203.95	-0.29258	0.82138	-0.48962	105.39	-0.33692	0.39065	0.85667	91.965	0	0	0	1
0.21565	0.43355	-0.87495	90.854	-0.90928	0.41579	-0.018084	-14.869	0.35595	0.79947	0.48388	225.72	0	0	0	1	0.89376	0.42445	0.14502	205.38	-0.30731	0.81496	-0.49132	103.03	-0.32673	0.39455	0.85882	93.457	0	0	0	1
0.20671	0.42961	-0.87904	89.979	-0.91019	0.41402	-0.011693	-14.597	0.35892	0.80251	0.4766	225.87	0	0	0	1	0.89217	0.4333	0.12761	206.75	-0.32212	0.80835	-0.49276	100.64	-0.31667	0.39852	0.86076	94.934	0	0	0	1
0.19723	0.42551	-0.8832	89.068	-0.91106	0.41224	-0.0048445	-14.301	0.36203	0.80561	0.46897	226.04	0	0	0	1	0.8906	0.4413	0.10994	208.08	-0.33625	0.80171	-0.49416	98.346	-0.30622	0.40313	0.86239	96.533	0	0	0	1
0.18748	0.42132	-0.88732	88.14	-0.91187	0.41047	0.0022355	-13.986	0.36516	0.80871	0.46114	226.2	0	0	0	1	0.88882	0.4489	0.092161	209.35	-0.35013	0.79497	-0.49541	96.078	-0.29565	0.40806	0.86376	98.177	0	0	0	1
0.17768	0.41711	-0.89132	87.21	-0.9126	0.40874	0.0093516	-13.656	0.36822	0.81176	0.45328	226.35	0	0	0	1	0.88662	0.45648	0.074406	210.55	-0.36408	0.78806	-0.49639	93.779	-0.28523	0.41302	0.8649	99.803	0	0	0	1
0.16745	0.41278	-0.89531	86.256	-0.91331	0.40693	0.016803	-13.318	0.37126	0.81487	0.44513	226.5	0	0	0	1	0.8845	0.46312	0.056397	211.7	-0.37731	0.78119	-0.49736	91.591	-0.27439	0.41864	0.86571	101.57	0	0	0	1
0.15696	0.40838	-0.89922	85.289	-0.91395	0.40509	0.024447	-12.968	0.37425	0.818	0.43682	226.65	0	0	0	1	0.88223	0.46926	0.038263	212.79	-0.39024	0.77429	-0.49819	89.445	-0.26341	0.42459	0.86622	103.39	0	0	0	1
0.14643	0.40395	-0.90298	84.321	-0.9145	0.4033	0.032127	-12.602	0.37716	0.82108	0.42847	226.77	0	0	0	1	0.87955	0.47537	0.020171	213.81	-0.40323	0.76724	-0.49875	87.274	-0.25257	0.43054	0.86651	105.19	0	0	0	1
0.13559	0.39945	-0.90667	83.343	-0.91505	0.40136	0.039982	-12.246	0.37987	0.82422	0.41994	226.9	0	0	0	1	0.87694	0.48059	0.0018538	214.77	-0.41559	0.76025	-0.4993	85.207	-0.24137	0.43708	0.86643	107.12	0	0	0	1
0.12457	0.3949	-0.91024	82.36	-0.91554	0.39935	0.047954	-11.888	0.38244	0.82739	0.41129	227.02	0	0	0	1	0.87419	0.48529	-0.016579	215.67	-0.42764	0.75326	-0.49972	83.188	-0.23002	0.44394	0.86603	109.11	0	0	0	1
0.11352	0.39031	-0.91366	81.375	-0.91595	0.39738	0.055958	-11.513	0.38491	0.83051	0.40262	227.11	0	0	0	1	0.87105	0.48994	-0.034955	216.51	-0.43975	0.74616	-0.49986	81.148	-0.21882	0.45078	0.8654	111.08	0	0	0	1
0.10232	0.3857	-0.91693	80.395	-0.91637	0.3952	0.063976	-11.167	0.38704	0.8337	0.39388	227.2	0	0	0	1	0.86791	0.49383	-0.053506	217.27	-0.45136	0.73911	-0.49999	79.193	-0.20737	0.4581	0.86437	113.17	0	0	0	1
0.091031	0.38106	-0.92006	79.418	-0.91676	0.39289	0.072016	-10.832	0.38892	0.83692	0.3851	227.28	0	0	0	1	0.86462	0.49721	-0.072152	217.98	-0.4627	0.73205	-0.50001	77.284	-0.19579	0.46571	0.86301	115.32	0	0	0	1
0.079715	0.37637	-0.92303	78.441	-0.91706	0.39063	0.080083	-10.48	0.3907	0.84009	0.3763	227.34	0	0	0	1	0.86095	0.50054	-0.090722	218.62	-0.47411	0.7249	-0.49975	75.356	-0.18438	0.47327	0.86141	117.43	0	0	0	1
0.068399	0.3717	-0.92583	77.479	-0.9174	0.3881	0.088037	-10.17	0.39204	0.84334	0.36755	227.38	0	0	0	1	0.85719	0.50325	-0.10942	219.19	-0.48515	0.71776	-0.49946	73.489	-0.17282	0.48121	0.8594	119.64	0	0	0	1
0.057083	0.36701	-0.92846	76.526	-0.91775	0.3854	0.09592	-9.8848	0.39303	0.84662	0.35883	227.41	0	0	0	1	0.85325	0.50551	-0.12818	219.69	-0.49597	0.7106	-0.49906	71.658	-0.16119	0.48939	0.85704	121.91	0	0	0	1
0.045755	0.36228	-0.93095	75.574	-0.918	0.38274	0.10383	-9.5828	0.39392	0.84986	0.35009	227.42	0	0	0	1	0.84892	0.50771	-0.14685	220.13	-0.50687	0.70336	-0.49837	69.81	-0.14974	0.49751	0.85444	124.14	0	0	0	1
0.034528	0.35758	-0.93325	74.642	-0.91832	0.3798	0.11154	-9.3295	0.39433	0.85317	0.34148	227.41	0	0	0	1	0.84443	0.50943	-0.16561	220.5	-0.51753	0.69608	-0.49763	67.998	-0.13823	0.50592	0.85143	126.44	0	0	0	1
0.023378	0.35287	-0.93538	73.724	-0.91867	0.37664	0.11913	-9.1101	0.39434	0.85652	0.33297	227.39	0	0	0	1	0.83972	0.51075	-0.18441	220.79	-0.52804	0.68877	-0.49677	66.208	-0.12671	0.51452	0.84806	128.79	0	0	0	1
0.012232	0.34811	-0.93738	72.806	-0.91892	0.37353	0.12672	-8.8751	0.39425	0.85982	0.32445	227.35	0	0	0	1	0.83462	0.51202	-0.2031	221.03	-0.53861	0.68136	-0.49562	64.402	-0.11538	0.52305	0.84446	131.1	0	0	0	1
0.0012378	0.34338	-0.9392	71.908	-0.91924	0.37015	0.13412	-8.6872	0.39369	0.86318	0.3161	227.3	0	0	0	1	0.82928	0.51291	-0.22185	221.19	-0.54906	0.6739	-0.49437	62.61	-0.10406	0.53178	0.84047	133.45	0	0	0	1
-0.0096226	0.33865	-0.94086	71.027	-0.9196	0.36654	0.14134	-8.5376	0.39273	0.86658	0.3079	227.22	0	0	0	1	0.82368	0.51346	-0.24065	221.27	-0.55942	0.66636	-0.49297	60.825	-0.092764	0.54067	0.8361	135.84	0	0	0	1
-0.02047	0.33387	-0.9424	70.144	-0.91988	0.36297	0.14857	-8.373	0.39167	0.86993	0.29969	227.14	0	0	0	1	0.81769	0.51395	-0.2593	221.29	-0.56983	0.65874	-0.49128	59.025	-0.081683	0.54947	0.83151	138.18	0	0	0	1
-0.031146	0.32911	-0.94378	69.28	-0.9202	0.35918	0.15562	-8.2476	0.3902	0.87331	0.29166	227.03	0	0	0	1	0.8114	0.51413	-0.27801	221.23	-0.5802	0.65103	-0.48942	57.222	-0.070636	0.55842	0.82655	140.54	0	0	0	1
-0.04166	0.32437	-0.94501	68.432	-0.92057	0.35518	0.1625	-8.1586	0.38836	0.87672	0.28381	226.91	0	0	0	1	0.8048	0.51403	-0.29676	221.09	-0.59054	0.64323	-0.48737	55.412	-0.059636	0.56748	0.82122	142.94	0	0	0	1
-0.052152	0.31956	-0.94613	67.583	-0.92085	0.35122	0.16938	-8.0552	0.38642	0.88007	0.27595	226.77	0	0	0	1	0.79781	0.51386	-0.31535	220.88	-0.60092	0.63534	-0.48502	53.588	-0.048873	0.57645	0.81567	145.27	0	0	0	1
-0.062481	0.31478	-0.9471	66.748	-0.92114	0.34709	0.17613	-7.9793	0.38417	0.88343	0.26827	226.62	0	0	0	1	0.79048	0.51342	-0.33399	220.59	-0.6113	0.62736	-0.48242	51.751	-0.038154	0.58551	0.80977	147.63	0	0	0	1
-0.072643	0.31003	-0.94795	65.928	-0.92147	0.34279	0.18273	-7.9327	0.3816	0.88678	0.26078	226.46	0	0	0	1	0.78278	0.51271	-0.35268	220.2	-0.62169	0.61928	-0.47957	49.899	-0.027472	0.59466	0.80351	149.99	0	0	0	1
-0.082776	0.3052	-0.94868	65.106	-0.92171	0.33853	0.18933	-7.8724	0.37894	0.89008	0.25329	226.28	0	0	0	1	0.77468	0.51194	-0.37119	219.75	-0.63212	0.61111	-0.47641	48.033	-0.017057	0.60371	0.79702	152.3	0	0	0	1
-0.09277	0.3004	-0.94929	64.296	-0.92194	0.33417	0.19584	-7.8271	0.37605	0.89336	0.24595	226.08	0	0	0	1	0.76621	0.51092	-0.38973	219.21	-0.64256	0.60286	-0.47294	46.152	-0.0066837	0.6128	0.79021	154.62	0	0	0	1
-0.10261	0.29563	-0.94977	63.497	-0.92217	0.32968	0.20225	-7.8012	0.37292	0.89661	0.2388	225.88	0	0	0	1	0.75732	0.50962	-0.40834	218.56	-0.65303	0.59452	-0.46915	44.254	0.0036787	0.62196	0.78304	156.94	0	0	0	1
-0.11242	0.29078	-0.95016	62.696	-0.92232	0.32524	0.20866	-7.7622	0.36971	0.89981	0.23163	225.66	0	0	0	1	0.74804	0.50826	-0.42674	217.85	-0.66351	0.58608	-0.46504	42.345	0.013742	0.63101	0.77565	159.2	0	0	0	1
-0.12211	0.28595	-0.95043	61.902	-0.92243	0.32076	0.21502	-7.727	0.36634	0.90297	0.2246	225.43	0	0	0	1	0.73834	0.50665	-0.44515	217.05	-0.67401	0.57758	-0.46056	40.425	0.023763	0.64008	0.76794	161.46	0	0	0	1
-0.13168	0.28115	-0.95059	61.117	-0.92251	0.31621	0.22131	-7.7005	0.36281	0.90607	0.21773	225.19	0	0	0	1	0.72821	0.50474	-0.46363	216.13	-0.68452	0.56901	-0.45569	38.494	0.033811	0.6492	0.75986	163.72	0	0	0	1
-0.14121	0.27627	-0.95065	60.33	-0.92252	0.3117	0.22761	-7.6613	0.3592	0.90913	0.21085	224.94	0	0	0	1	0.71766	0.50276	-0.48187	215.14	-0.69503	0.56034	-0.4505	36.554	0.043523	0.65822	0.75157	165.92	0	0	0	1
-0.15065	0.27139	-0.95061	59.548	-0.92245	0.3072	0.23389	-7.6171	0.3555	0.91213	0.20406	224.68	0	0	0	1	0.70669	0.50051	-0.50009	214.06	-0.70552	0.55164	-0.4449	34.614	0.05319	0.66723	0.74295	168.1	0	0	0	1
-0.15999	0.26654	-0.95045	58.772	-0.92233	0.3027	0.24015	-7.571	0.35171	0.91506	0.19741	224.41	0	0	0	1	0.69526	0.49791	-0.51837	212.85	-0.716	0.54291	-0.43885	32.675	0.062922	0.67627	0.73396	170.3	0	0	0	1
-0.16929	0.26161	-0.95021	57.994	-0.92214	0.29824	0.2464	-7.5128	0.34785	0.91794	0.19076	224.12	0	0	0	1	0.68341	0.49524	-0.53637	211.58	-0.72645	0.53407	-0.43247	30.73	0.072284	0.6852	0.72476	172.42	0	0	0	1
-0.17853	0.25668	-0.94986	57.22	-0.92186	0.29382	0.25266	-7.4423	0.34395	0.92075	0.18417	223.84	0	0	0	1	0.67113	0.49228	-0.5543	210.21	-0.73684	0.52524	-0.42568	28.799	0.081587	0.69411	0.71523	174.53	0	0	0	1
-0.18768	0.25178	-0.94941	56.451	-0.9215	0.28947	0.25893	-7.3604	0.34001	0.92348	0.17769	223.54	0	0	0	1	0.65839	0.48891	-0.57227	208.71	-0.74716	0.51644	-0.41838	26.888	0.090997	0.70303	0.70531	176.65	0	0	0	1
-0.19679	0.2468	-0.94887	55.681	-0.92107	0.28514	0.26519	-7.2664	0.33602	0.92616	0.17121	223.23	0	0	0	1	0.64522	0.48547	-0.58992	207.14	-0.75742	0.50754	-0.41075	24.975	0.10001	0.71184	0.69518	178.69	0	0	0	1
-0.20586	0.24182	-0.94823	54.914	-0.92054	0.28091	0.27148	-7.1547	0.33201	0.92877	0.16478	222.92	0	0	0	1	0.63164	0.48172	-0.60744	205.48	-0.76757	0.49868	-0.40269	23.09	0.10893	0.7206	0.68474	180.7	0	0	0	1
-0.21486	0.23687	-0.94748	54.154	-0.9199	0.27678	0.2778	-7.0218	0.32805	0.93128	0.15843	222.6	0	0	0	1	0.61761	0.47749	-0.62495	203.69	-0.77758	0.48995	-0.3941	21.248	0.11801	0.72935	0.67389	182.74	0	0	0	1
-0.22383	0.23185	-0.94665	53.393	-0.91919	0.27269	0.28412	-6.877	0.32402	0.93375	0.15208	222.27	0	0	0	1	0.60316	0.47319	-0.6421	201.84	-0.7875	0.48112	-0.38519	19.409	0.12666	0.73798	0.66283	184.68	0	0	0	1
-0.23275	0.22683	-0.94572	52.636	-0.91838	0.26871	0.29047	-6.71	0.32001	0.93613	0.14577	221.94	0	0	0	1	0.58831	0.46858	-0.65903	199.89	-0.79725	0.47236	-0.37585	17.612	0.13519	0.74653	0.65147	186.6	0	0	0	1
-0.24164	0.22185	-0.94467	51.887	-0.91744	0.2649	0.29688	-6.512	0.3161	0.93841	0.13952	221.6	0	0	0	1	0.57305	0.46343	-0.6759	197.82	-0.80678	0.46386	-0.36597	15.885	0.14392	0.75502	0.63971	188.53	0	0	0	1
-0.25049	0.2168	-0.94353	51.138	-0.91642	0.26112	0.30329	-6.3022	0.31213	0.94064	0.13327	221.25	0	0	0	1	0.55738	0.45822	-0.69236	195.69	-0.81619	0.45526	-0.35577	14.167	0.15218	0.7634	0.62775	190.37	0	0	0	1
-0.2593	0.21175	-0.9423	50.394	-0.9153	0.25747	0.30973	-6.0665	0.3082	0.9428	0.12705	220.89	0	0	0	1	0.54136	0.4527	-0.70852	193.47	-0.82537	0.44678	-0.34518	12.502	0.16029	0.77165	0.61551	192.17	0	0	0	1
-0.26809	0.20673	-0.94095	49.658	-0.91403	0.25404	0.31624	-5.7892	0.30442	0.94484	0.12085	220.53	0	0	0	1	0.52498	0.44662	-0.72451	191.14	-0.83424	0.43868	-0.33407	10.937	0.16863	0.7798	0.60289	193.97	0	0	0	1
-0.27684	0.20166	-0.93952	48.924	-0.9127	0.25065	0.32274	-5.5005	0.30057	0.94684	0.11467	220.16	0	0	0	1	0.50822	0.44048	-0.74006	188.75	-0.84296	0.43049	-0.32265	9.3854	0.17646	0.78782	0.59009	195.68	0	0	0	1
-0.28555	0.19657	-0.93799	48.194	-0.91125	0.2474	0.32926	-5.1832	0.29678	0.94876	0.10848	219.77	0	0	0	1	0.49115	0.43407	-0.75522	186.3	-0.8514	0.42245	-0.31089	7.897	0.18409	0.79569	0.57706	197.33	0	0	0	1
-0.29421	0.1915	-0.93636	47.475	-0.90966	0.24444	0.33582	-4.8144	0.29319	0.95057	0.10228	219.38	0	0	0	1	0.47383	0.42712	-0.7701	183.75	-0.85944	0.41489	-0.29869	6.5325	0.19193	0.80339	0.56368	198.97	0	0	0	1
-0.30284	0.18638	-0.93464	46.758	-0.90799	0.24152	0.34237	-4.4343	0.28954	0.95233	0.096093	218.98	0	0	0	1	0.45615	0.42012	-0.78449	181.15	-0.86731	0.40726	-0.28621	5.1867	0.19925	0.81095	0.55015	200.51	0	0	0	1
-0.3114	0.18123	-0.93284	46.048	-0.90624	0.23875	0.3489	-4.0245	0.28595	0.95402	0.089891	218.56	0	0	0	1	0.43824	0.4129	-0.79841	178.5	-0.87487	0.39979	-0.27345	3.9085	0.20629	0.81834	0.53643	201.98	0	0	0	1
-0.31986	0.17607	-0.93096	45.349	-0.90434	0.23634	0.35541	-3.5551	0.2826	0.95558	0.083633	218.12	0	0	0	1	0.42023	0.40519	-0.81193	175.78	-0.88195	0.39288	-0.26041	2.7724	0.21347	0.82551	0.52246	203.41	0	0	0	1
-0.32828	0.17088	-0.929	44.654	-0.90238	0.23397	0.36191	-3.0747	0.2792	0.95711	0.077387	217.68	0	0	0	1	0.40189	0.39744	-0.82494	173.02	-0.88883	0.3859	-0.2471	1.6595	0.22013	0.83254	0.50835	204.74	0	0	0	1
-0.3366	0.16565	-0.92696	43.966	-0.90034	0.23177	0.36835	-2.5654	0.27585	0.95856	0.071124	217.21	0	0	0	1	0.38339	0.38955	-0.83742	170.23	-0.8954	0.37907	-0.2336	0.61219	0.22644	0.83938	0.49413	205.98	0	0	0	1
-0.34473	0.16039	-0.9249	43.296	-0.89819	0.22998	0.37466	-1.9922	0.2728	0.95989	0.064777	216.72	0	0	0	1	0.36498	0.38125	-0.84937	167.4	-0.90144	0.37283	-0.22001	-0.28518	0.23279	0.84596	0.47975	207.14	0	0	0	1
-0.35282	0.1551	-0.92275	42.63	-0.89598	0.22824	0.38095	-1.4083	0.26969	0.96117	0.058444	216.22	0	0	0	1	0.34629	0.37294	-0.86082	164.55	-0.90727	0.36652	-0.20619	-1.1577	0.23862	0.8524	0.46528	208.21	0	0	0	1
-0.3608	0.1498	-0.92054	41.974	-0.89372	0.22665	0.38717	-0.79862	0.26664	0.96239	0.052103	215.7	0	0	0	1	0.32751	0.36452	-0.8717	161.67	-0.91279	0.36035	-0.19226	-1.9696	0.24403	0.85865	0.45075	209.18	0	0	0	1
-0.36847	0.14449	-0.91834	41.344	-0.89139	0.22552	0.39313	-0.12632	0.26391	0.96346	0.045698	215.15	0	0	0	1	0.30903	0.35583	-0.88198	158.81	-0.91777	0.35475	-0.17845	-2.6351	0.24939	0.8646	0.4362	210.06	0	0	0	1
-0.3761	0.13916	-0.91607	40.719	-0.88902	0.22444	0.39909	0.55603	0.26114	0.9645	0.039306	214.59	0	0	0	1	0.29031	0.34712	-0.89175	155.92	-0.92254	0.3491	-0.16445	-3.2754	0.25423	0.87042	0.42158	210.84	0	0	0	1
-0.38361	0.13384	-0.91375	40.107	-0.8866	0.22349	0.40495	1.2593	0.25841	0.96547	0.032932	214.01	0	0	0	1	0.27158	0.33837	-0.90097	153.03	-0.92701	0.34355	-0.15041	-3.8625	0.25863	0.87606	0.40697	211.51	0	0	0	1
-0.39072	0.1286	-0.91148	39.531	-0.88419	0.22299	0.41048	2.0162	0.25604	0.9663	0.026577	213.38	0	0	0	1	0.25336	0.32945	-0.90955	150.18	-0.93097	0.33854	-0.1367	-4.3178	0.26288	0.88139	0.39248	212.08	0	0	0	1
-0.3978	0.12335	-0.90914	38.962	-0.88172	0.22252	0.41599	2.7822	0.25362	0.96709	0.020237	212.76	0	0	0	1	0.23495	0.32053	-0.91764	147.32	-0.93472	0.33349	-0.12284	-4.7486	0.26664	0.88659	0.37796	212.56	0	0	0	1
-0.40476	0.11814	-0.90676	38.409	-0.87923	0.22217	0.42142	3.5629	0.25124	0.96782	0.013947	212.11	0	0	0	1	0.21659	0.3116	-0.9252	144.47	-0.9382	0.32849	-0.109	-5.1366	0.26996	0.89163	0.36349	212.93	0	0	0	1
-0.41125	0.11315	-0.90447	37.907	-0.87679	0.22218	0.42646	4.379	0.24921	0.96842	0.0078331	211.44	0	0	0	1	0.19894	0.30264	-0.93211	141.71	-0.9412	0.324	-0.095686	-5.4138	0.27305	0.89634	0.3493	213.2	0	0	0	1
-0.41772	0.10816	-0.90211	37.411	-0.87431	0.22224	0.43149	5.203	0.24715	0.96897	0.0017347	210.75	0	0	0	1	0.18117	0.29367	-0.93858	138.93	-0.94402	0.31947	-0.082264	-5.6694	0.27569	0.90094	0.33511	213.38	0	0	0	1
-0.42408	0.10325	-0.89972	36.932	-0.87182	0.22236	0.43645	6.035	0.24513	0.96948	-0.0042824	210.06	0	0	0	1	0.16349	0.28473	-0.94456	136.17	-0.9466	0.31497	-0.068894	-5.8923	0.27789	0.90539	0.32102	213.48	0	0	0	1
-0.42994	0.098744	-0.89744	36.521	-0.86942	0.22274	0.44102	6.8765	0.24344	0.96986	-0.0099135	209.34	0	0	0	1	0.14672	0.2759	-0.94992	133.53	-0.94878	0.3109	-0.056239	-6.0334	0.27981	0.90952	0.30739	213.47	0	0	0	1
-0.43578	0.094246	-0.89511	36.115	-0.86699	0.22314	0.44558	7.7242	0.24173	0.97022	-0.01553	208.62	0	0	0	1	0.12987	0.26707	-0.95489	130.89	-0.95078	0.30679	-0.043505	-6.1562	0.28133	0.91354	0.29377	213.39	0	0	0	1
-0.44153	0.089842	-0.89274	35.726	-0.86454	0.22359	0.45008	8.5745	0.24004	0.97053	-0.021047	207.89	0	0	0	1	0.11313	0.25828	-0.95942	128.28	-0.95259	0.30269	-0.030839	-6.2553	0.28244	0.91743	0.28028	213.23	0	0	0	1
-0.44677	0.086025	-0.8905	35.418	-0.86222	0.22414	0.45423	9.4049	0.23868	0.97075	-0.025967	207.16	0	0	0	1	0.097463	0.24976	-0.96339	125.81	-0.95408	0.29894	-0.01902	-6.3044	0.28325	0.92101	0.26743	212.99	0	0	0	1
-0.452	0.082218	-0.88822	35.114	-0.85988	0.22472	0.45837	10.24	0.23729	0.97095	-0.030874	206.43	0	0	0	1	0.081757	0.24123	-0.96702	123.34	-0.95542	0.29516	-0.0071476	-6.338	0.2837	0.9245	0.25461	212.68	0	0	0	1
-0.45715	0.078503	-0.88592	34.825	-0.85753	0.22531	0.46247	11.074	0.23591	0.97112	-0.035684	205.7	0	0	0	1	0.066164	0.23274	-0.97029	120.9	-0.9566	0.29136	0.0046588	-6.3548	0.28379	0.92787	0.24192	212.3	0	0	0	1
-0.46182	0.0755	-0.88375	34.621	-0.85532	0.22589	0.46626	11.861	0.23483	0.97122	-0.039743	204.99	0	0	0	1	0.051725	0.22467	-0.97306	118.63	-0.95755	0.28784	0.015559	-6.3496	0.28358	0.93095	0.23002	211.87	0	0	0	1
-0.46648	0.072507	-0.88156	34.422	-0.85309	0.22648	0.47004	12.652	0.23374	0.97131	-0.043792	204.27	0	0	0	1	0.037277	0.21659	-0.97555	116.36	-0.95838	0.28427	0.026493	-6.3321	0.28306	0.93396	0.21817	211.38	0	0	0	1
-0.47108	0.069586	-0.87934	34.233	-0.85086	0.22707	0.47379	13.441	0.23264	0.97139	-0.047763	203.55	0	0	0	1	0.022933	0.20854	-0.97775	114.11	-0.95907	0.2807	0.037373	-6.302	0.28224	0.93687	0.20644	210.84	0	0	0	1
-0.47523	0.067407	-0.87727	34.127	-0.84878	0.22756	0.47728	14.164	0.23181	0.97143	-0.050932	202.87	0	0	0	1	0.0097544	0.20101	-0.97954	112.03	-0.95961	0.27732	0.047352	-6.2704	0.28116	0.93952	0.1956	210.26	0	0	0	1
-0.47938	0.065235	-0.87518	34.023	-0.84668	0.22806	0.48076	14.89	0.23095	0.97146	-0.054091	202.19	0	0	0	1	-0.003411	0.19346	-0.9811	109.96	-0.96004	0.27391	0.057349	-6.228	0.27983	0.9421	0.1848	209.64	0	0	0	1
-0.48349	0.063109	-0.87307	33.926	-0.84457	0.22855	0.48422	15.613	0.2301	0.97149	-0.057199	201.51	0	0	0	1	-0.016486	0.18593	-0.98242	107.9	-0.96037	0.27048	0.067305	-6.1767	0.27824	0.9446	0.1741	208.97	0	0	0	1
-0.48718	0.061664	-0.87112	33.899	-0.84262	0.22889	0.48744	16.261	0.22945	0.9715	-0.059551	200.88	0	0	0	1	-0.028414	0.17898	-0.98344	106.02	-0.9606	0.26722	0.076386	-6.1349	0.27646	0.94687	0.16434	208.3	0	0	0	1
-0.49086	0.060223	-0.86915	33.873	-0.84066	0.22924	0.49065	16.91	0.22879	0.97151	-0.061897	200.25	0	0	0	1	-0.040311	0.17202	-0.98427	104.14	-0.96075	0.26392	0.085473	-6.0848	0.27447	0.94908	0.15463	207.59	0	0	0	1
