# Supplementary material for: Quantifying dynamic muscle lengths and moment arms of musculoskeletal joints using FEBio studio: A demonstration in the glenohumeral joint
Source: J Biomech. Author manuscript; Available in PMC 2026 Apr 28. (PMC13111909; doi:10.1016/j.jbiomech.2026.113308)
Supplement: Data_and_code.zip [file NIHMS2167395-supplement-Data_and_code_zip.zip › data_and_code_v1.1/model_source_files/Reverse_019_M_65_R_52wk_SA_t01_output_kinemat.txt]

-0.44866	-0.1106	-0.88683	48.903	-0.87569	0.25265	0.41151	48.236	0.17855	0.96122	-0.21021	198.11	0	0	0	1	0.09829	-0.01001	-0.99511	364.28	-0.94339	0.31736	-0.096375	170.91	0.31678	0.94825	0.02175	13.207	0	0	0	1
-0.44853	-0.11074	-0.88688	48.891	-0.87577	0.25261	0.41136	48.205	0.17848	0.96121	-0.21029	198.1	0	0	0	1	0.098296	-0.010018	-0.99511	364.28	-0.94336	0.31746	-0.096381	170.9	0.31687	0.94822	0.021754	13.205	0	0	0	1
-0.4484	-0.11089	-0.88693	48.878	-0.87585	0.25257	0.41122	48.174	0.17841	0.9612	-0.21037	198.09	0	0	0	1	0.098302	-0.010027	-0.99511	364.28	-0.94333	0.31755	-0.096387	170.9	0.31696	0.94819	0.021757	13.203	0	0	0	1
-0.44827	-0.11103	-0.88698	48.866	-0.87592	0.25253	0.41108	48.143	0.17835	0.9612	-0.21045	198.08	0	0	0	1	0.098307	-0.010035	-0.99511	364.28	-0.9433	0.31764	-0.096392	170.9	0.31706	0.94816	0.02176	13.201	0	0	0	1
-0.44814	-0.11118	-0.88702	48.854	-0.87602	0.25245	0.41094	48.109	0.17824	0.9612	-0.21052	198.06	0	0	0	1	0.098308	-0.010048	-0.99511	364.28	-0.94327	0.31773	-0.096395	170.9	0.31715	0.94813	0.021758	13.202	0	0	0	1
-0.448	-0.11132	-0.88707	48.841	-0.87611	0.25236	0.41079	48.075	0.17813	0.96121	-0.21059	198.05	0	0	0	1	0.098305	-0.01006	-0.99511	364.28	-0.94323	0.31783	-0.096394	170.89	0.31724	0.94809	0.021755	13.202	0	0	0	1
-0.44787	-0.11147	-0.88712	48.829	-0.8762	0.25227	0.41065	48.041	0.17802	0.96121	-0.21066	198.04	0	0	0	1	0.098304	-0.010072	-0.99511	364.28	-0.9432	0.31792	-0.096395	170.89	0.31734	0.94806	0.021753	13.202	0	0	0	1
-0.44773	-0.11163	-0.88717	48.817	-0.8763	0.25213	0.41052	48.003	0.17786	0.96123	-0.2107	198.03	0	0	0	1	0.098291	-0.010089	-0.99511	364.28	-0.94318	0.318	-0.096386	170.88	0.31741	0.94804	0.021741	13.206	0	0	0	1
-0.44759	-0.11178	-0.88723	48.805	-0.87641	0.25198	0.41038	47.966	0.17769	0.96125	-0.21075	198.01	0	0	0	1	0.098278	-0.010106	-0.99511	364.29	-0.94316	0.31807	-0.096377	170.88	0.31749	0.94801	0.021728	13.21	0	0	0	1
-0.44745	-0.11194	-0.88728	48.793	-0.87651	0.25184	0.41025	47.928	0.17753	0.96127	-0.2108	197.99	0	0	0	1	0.098264	-0.010122	-0.99511	364.29	-0.94313	0.31815	-0.096368	170.88	0.31757	0.94799	0.021716	13.214	0	0	0	1
-0.4473	-0.1121	-0.88733	48.782	-0.87663	0.25164	0.41012	47.887	0.17731	0.96131	-0.21083	197.98	0	0	0	1	0.098235	-0.010143	-0.99511	364.29	-0.94312	0.31817	-0.096346	170.87	0.31759	0.94798	0.02169	13.224	0	0	0	1
-0.44716	-0.11227	-0.88738	48.77	-0.87675	0.25143	0.40999	47.846	0.17709	0.96134	-0.21086	197.96	0	0	0	1	0.098204	-0.010164	-0.99511	364.3	-0.94312	0.3182	-0.096322	170.87	0.31762	0.94797	0.021663	13.234	0	0	0	1
-0.44701	-0.11243	-0.88744	48.758	-0.87687	0.25122	0.40986	47.805	0.17687	0.96138	-0.21089	197.94	0	0	0	1	0.098172	-0.010184	-0.99512	364.3	-0.94311	0.31823	-0.096298	170.86	0.31765	0.94796	0.021636	13.244	0	0	0	1
-0.44686	-0.1126	-0.88749	48.747	-0.877	0.25096	0.40974	47.76	0.17659	0.96143	-0.2109	197.92	0	0	0	1	0.098118	-0.010208	-0.99512	364.31	-0.94313	0.31817	-0.096256	170.86	0.3176	0.94798	0.021591	13.261	0	0	0	1
-0.44671	-0.11277	-0.88754	48.736	-0.87714	0.25069	0.40962	47.716	0.17631	0.96148	-0.2109	197.89	0	0	0	1	0.098062	-0.010231	-0.99513	364.32	-0.94316	0.31811	-0.096211	170.85	0.31754	0.948	0.021544	13.279	0	0	0	1
-0.44656	-0.11294	-0.8876	48.725	-0.87727	0.25042	0.40949	47.671	0.17603	0.96153	-0.21091	197.87	0	0	0	1	0.098005	-0.010255	-0.99513	364.33	-0.94319	0.31805	-0.096167	170.85	0.31749	0.94802	0.021498	13.297	0	0	0	1
-0.4464	-0.11312	-0.88765	48.715	-0.87741	0.25011	0.40938	47.624	0.1757	0.96159	-0.2109	197.84	0	0	0	1	0.097921	-0.010279	-0.99514	364.34	-0.94326	0.31786	-0.096098	170.85	0.3173	0.94808	0.021429	13.325	0	0	0	1
-0.44625	-0.1133	-0.88771	48.705	-0.87756	0.24979	0.40926	47.577	0.17537	0.96165	-0.21089	197.82	0	0	0	1	0.097832	-0.010302	-0.99515	364.35	-0.94333	0.31765	-0.096026	170.84	0.3171	0.94815	0.021358	13.353	0	0	0	1
-0.44609	-0.11348	-0.88776	48.695	-0.8777	0.24947	0.40915	47.529	0.17504	0.96171	-0.21088	197.79	0	0	0	1	0.097745	-0.010326	-0.99516	364.37	-0.94341	0.31744	-0.095956	170.84	0.3169	0.94822	0.021287	13.382	0	0	0	1
-0.44594	-0.11366	-0.88782	48.686	-0.87785	0.24911	0.40904	47.481	0.17468	0.96178	-0.21086	197.76	0	0	0	1	0.097624	-0.010346	-0.99517	364.38	-0.94355	0.31706	-0.095857	170.84	0.31652	0.94835	0.021191	13.421	0	0	0	1
-0.44578	-0.11384	-0.88787	48.678	-0.87801	0.24876	0.40893	47.432	0.17431	0.96185	-0.21084	197.73	0	0	0	1	0.0975	-0.010365	-0.99518	364.4	-0.9437	0.31665	-0.095754	170.84	0.31612	0.94848	0.021092	13.461	0	0	0	1
-0.44563	-0.11402	-0.88793	48.669	-0.87816	0.2484	0.40883	47.384	0.17395	0.96192	-0.21082	197.69	0	0	0	1	0.097376	-0.010384	-0.99519	364.42	-0.94385	0.31624	-0.095651	170.84	0.31571	0.94862	0.020993	13.502	0	0	0	1
-0.44547	-0.1142	-0.88798	48.662	-0.87831	0.24804	0.40872	47.337	0.17358	0.962	-0.21079	197.66	0	0	0	1	0.097217	-0.010393	-0.99521	364.44	-0.94407	0.3156	-0.095517	170.84	0.31508	0.94884	0.02087	13.553	0	0	0	1
-0.44532	-0.11437	-0.88804	48.656	-0.87846	0.24767	0.40862	47.29	0.17321	0.96207	-0.21076	197.62	0	0	0	1	0.097055	-0.0104	-0.99522	364.46	-0.94432	0.31491	-0.095381	170.85	0.3144	0.94906	0.020743	13.607	0	0	0	1
-0.44517	-0.11454	-0.88809	48.649	-0.87861	0.24731	0.40852	47.242	0.17284	0.96214	-0.21073	197.59	0	0	0	1	0.096892	-0.010408	-0.99524	364.48	-0.94456	0.31424	-0.095243	170.85	0.31373	0.94929	0.020616	13.66	0	0	0	1
-0.44502	-0.11471	-0.88814	48.646	-0.87875	0.24697	0.40842	47.2	0.17249	0.96221	-0.2107	197.55	0	0	0	1	0.096703	-0.010396	-0.99526	364.51	-0.94489	0.31327	-0.095081	170.87	0.31278	0.94961	0.020471	13.722	0	0	0	1
-0.44488	-0.11487	-0.8882	48.642	-0.87889	0.24663	0.40832	47.157	0.17215	0.96228	-0.21067	197.51	0	0	0	1	0.096508	-0.010382	-0.99528	364.53	-0.94524	0.31226	-0.094913	170.88	0.31177	0.94994	0.020322	13.787	0	0	0	1
-0.44473	-0.11503	-0.88825	48.639	-0.87903	0.24629	0.40822	47.115	0.17181	0.96235	-0.21065	197.47	0	0	0	1	0.096313	-0.010369	-0.9953	364.56	-0.94559	0.31125	-0.094746	170.89	0.31077	0.95027	0.020172	13.851	0	0	0	1
-0.44459	-0.11516	-0.8883	48.64	-0.87915	0.24602	0.40812	47.081	0.17154	0.9624	-0.21062	197.43	0	0	0	1	0.096105	-0.010326	-0.99532	364.58	-0.94604	0.30993	-0.094562	170.92	0.30946	0.9507	0.020017	13.92	0	0	0	1
-0.44446	-0.11529	-0.88835	48.642	-0.87927	0.24576	0.40803	47.048	0.17128	0.96245	-0.2106	197.39	0	0	0	1	0.095894	-0.010278	-0.99534	364.61	-0.94651	0.30855	-0.094376	170.94	0.30808	0.95115	0.01986	13.99	0	0	0	1
-0.44433	-0.11542	-0.8884	48.644	-0.87939	0.24549	0.40793	47.016	0.17101	0.9625	-0.21057	197.34	0	0	0	1	0.095684	-0.01023	-0.99536	364.64	-0.94698	0.30717	-0.094191	170.96	0.30671	0.9516	0.019704	14.06	0	0	0	1
-0.44421	-0.1155	-0.88845	48.651	-0.87948	0.24533	0.40783	46.996	0.17086	0.96253	-0.21056	197.3	0	0	0	1	0.095488	-0.010141	-0.99538	364.66	-0.94754	0.3055	-0.094011	171	0.30505	0.95214	0.019563	14.126	0	0	0	1
-0.44409	-0.11558	-0.8885	48.659	-0.87957	0.2452	0.40773	46.978	0.17073	0.96256	-0.21055	197.27	0	0	0	1	0.095293	-0.010044	-0.9954	364.68	-0.94811	0.30377	-0.093832	171.04	0.30332	0.95269	0.019425	14.192	0	0	0	1
-0.44397	-0.11566	-0.88854	48.667	-0.87965	0.24506	0.40763	46.961	0.1706	0.96258	-0.21054	197.23	0	0	0	1	0.0951	-0.0099464	-0.99542	364.7	-0.94868	0.30204	-0.093653	171.08	0.30159	0.95324	0.019288	14.257	0	0	0	1
-0.44387	-0.11568	-0.88859	48.682	-0.8797	0.24507	0.40752	46.961	0.17063	0.96258	-0.21055	197.19	0	0	0	1	0.09496	-0.0097951	-0.99543	364.72	-0.94931	0.30011	-0.093513	171.13	0.29965	0.95386	0.019199	14.306	0	0	0	1
-0.44377	-0.11569	-0.88864	48.699	-0.87973	0.24513	0.40741	46.966	0.1707	0.96256	-0.21055	197.16	0	0	0	1	0.094835	-0.0096288	-0.99545	364.73	-0.94995	0.29811	-0.093384	171.18	0.29766	0.95448	0.019125	14.35	0	0	0	1
-0.44367	-0.11569	-0.88869	48.716	-0.87977	0.24518	0.4073	46.971	0.17077	0.96255	-0.21056	197.12	0	0	0	1	0.09471	-0.0094632	-0.99546	364.74	-0.95059	0.29612	-0.093256	171.24	0.29566	0.9551	0.01905	14.394	0	0	0	1
-0.44359	-0.11561	-0.88874	48.742	-0.87976	0.24544	0.40717	46.999	0.17106	0.96249	-0.21059	197.1	0	0	0	1	0.094695	-0.0092282	-0.99546	364.73	-0.95122	0.29408	-0.093213	171.31	0.29361	0.95574	0.01907	14.404	0	0	0	1
-0.44351	-0.11551	-0.8888	48.77	-0.87973	0.24575	0.40704	47.033	0.17141	0.96242	-0.21061	197.08	0	0	0	1	0.094715	-0.0089719	-0.99546	364.72	-0.95186	0.29203	-0.093198	171.38	0.29154	0.95637	0.01912	14.402	0	0	0	1
-0.44342	-0.11541	-0.88885	48.797	-0.8797	0.24607	0.40691	47.068	0.17176	0.96236	-0.21064	197.06	0	0	0	1	0.094733	-0.0087151	-0.99546	364.71	-0.95249	0.28998	-0.093182	171.46	0.28947	0.95699	0.019169	14.4	0	0	0	1
-0.44335	-0.11521	-0.88891	48.835	-0.87962	0.24663	0.40675	47.129	0.17237	0.96224	-0.21068	197.05	0	0	0	1	0.094935	-0.0083711	-0.99545	364.67	-0.95304	0.28809	-0.093314	171.55	0.28756	0.95757	0.019372	14.342	0	0	0	1
-0.44328	-0.11497	-0.88898	48.876	-0.87951	0.24728	0.40658	47.2	0.17308	0.9621	-0.21073	197.05	0	0	0	1	0.095203	-0.007995	-0.99543	364.62	-0.95358	0.28626	-0.0935	171.65	0.2857	0.95812	0.019629	14.263	0	0	0	1
-0.44321	-0.11473	-0.88905	48.917	-0.87941	0.24793	0.40641	47.271	0.17379	0.96196	-0.21078	197.05	0	0	0	1	0.095468	-0.0076186	-0.9954	364.57	-0.95411	0.28443	-0.093684	171.75	0.28384	0.95867	0.019885	14.185	0	0	0	1
-0.44313	-0.11436	-0.88913	48.968	-0.87925	0.24885	0.4062	47.371	0.17481	0.96177	-0.21083	197.06	0	0	0	1	0.096007	-0.0071308	-0.99536	364.48	-0.9545	0.28299	-0.094093	171.86	0.28234	0.9591	0.020362	14.027	0	0	0	1
-0.44305	-0.11395	-0.88922	49.023	-0.87906	0.24989	0.40597	47.483	0.17595	0.96155	-0.21088	197.09	0	0	0	1	0.096651	-0.006599	-0.9953	364.37	-0.95483	0.2817	-0.094589	171.99	0.281	0.95948	0.020925	13.838	0	0	0	1
-0.44297	-0.11354	-0.88932	49.079	-0.87887	0.25093	0.40573	47.595	0.17709	0.96132	-0.21094	197.11	0	0	0	1	0.097292	-0.0060656	-0.99524	364.27	-0.95516	0.28041	-0.095083	172.12	0.27965	0.95986	0.021488	13.648	0	0	0	1
-0.44287	-0.11298	-0.88944	49.145	-0.87863	0.25226	0.40544	47.735	0.17856	0.96104	-0.21098	197.16	0	0	0	1	0.098306	-0.005395	-0.99514	364.11	-0.95528	0.27971	-0.095885	172.28	0.27887	0.96007	0.022343	13.359	0	0	0	1
-0.44275	-0.11236	-0.88958	49.216	-0.87836	0.25371	0.40512	47.888	0.18018	0.96073	-0.21102	197.22	0	0	0	1	0.099475	-0.0046661	-0.99503	363.93	-0.95532	0.27927	-0.096815	172.44	0.27833	0.9602	0.023323	13.026	0	0	0	1
-0.44263	-0.11175	-0.88972	49.287	-0.87809	0.25517	0.40479	48.04	0.18179	0.96042	-0.21107	197.28	0	0	0	1	0.10065	-0.0039355	-0.99491	363.74	-0.95536	0.27881	-0.097748	172.61	0.27778	0.96034	0.024302	12.694	0	0	0	1
-0.44244	-0.11098	-0.8899	49.367	-0.87777	0.25689	0.40438	48.215	0.18373	0.96005	-0.21108	197.36	0	0	0	1	0.10228	-0.0030427	-0.99475	363.49	-0.95515	0.27907	-0.099066	172.82	0.2779	0.96027	0.025638	12.248	0	0	0	1
-0.44223	-0.11015	-0.89011	49.452	-0.87744	0.25874	0.40392	48.4	0.18581	0.95965	-0.21107	197.46	0	0	0	1	0.10414	-0.002075	-0.99456	363.21	-0.95482	0.27964	-0.10057	173.05	0.27833	0.9601	0.027142	11.75	0	0	0	1
-0.44202	-0.10931	-0.89032	49.536	-0.8771	0.26058	0.40347	48.586	0.1879	0.95924	-0.21106	197.55	0	0	0	1	0.106	-0.0011095	-0.99437	362.93	-0.95449	0.28022	-0.10206	173.28	0.27876	0.95993	0.028645	11.251	0	0	0	1
-0.4417	-0.10833	-0.8906	49.628	-0.87676	0.26264	0.40289	48.781	0.19026	0.95879	-0.21099	197.68	0	0	0	1	0.10842	4.1035e-05	-0.99411	362.56	-0.95391	0.2815	-0.10402	173.56	0.27984	0.95956	0.030559	10.637	0	0	0	1
-0.44133	-0.10728	-0.89091	49.723	-0.8764	0.26479	0.40226	48.982	0.19275	0.95832	-0.21088	197.82	0	0	0	1	0.11112	0.0012811	-0.99381	362.16	-0.95318	0.28314	-0.10621	173.88	0.28125	0.95908	0.032683	9.9624	0	0	0	1
-0.44095	-0.10623	-0.89122	49.819	-0.87604	0.26694	0.40162	49.184	0.19524	0.95784	-0.21077	197.96	0	0	0	1	0.11383	0.0025121	-0.9935	361.75	-0.95245	0.28477	-0.1084	174.19	0.28264	0.95859	0.034807	9.2886	0	0	0	1
-0.44042	-0.10505	-0.89163	49.918	-0.8757	0.26921	0.40083	49.38	0.19793	0.95733	-0.21056	198.12	0	0	0	1	0.11717	0.0039492	-0.9931	361.25	-0.95146	0.28702	-0.11112	174.58	0.2846	0.95792	0.037387	8.5022	0	0	0	1
-0.43979	-0.10379	-0.89208	50.02	-0.87538	0.27155	0.39996	49.575	0.20073	0.95681	-0.21028	198.31	0	0	0	1	0.12087	0.0054902	-0.99265	360.69	-0.95032	0.2896	-0.11412	175.01	0.28684	0.95713	0.040222	7.6533	0	0	0	1
-0.43916	-0.10253	-0.89254	50.122	-0.87505	0.27389	0.39909	49.769	0.20353	0.95628	-0.21	198.5	0	0	0	1	0.12458	0.0070132	-0.99218	360.13	-0.94917	0.29217	-0.11712	175.43	0.28907	0.95634	0.043056	6.8052	0	0	0	1
-0.43832	-0.10114	-0.89311	50.225	-0.87479	0.27625	0.39804	49.944	0.20646	0.95575	-0.20956	198.71	0	0	0	1	0.129	0.0087634	-0.99161	359.47	-0.94778	0.29522	-0.12069	175.95	0.29169	0.95539	0.046388	5.8507	0	0	0	1
-0.43734	-0.099674	-0.89376	50.33	-0.87456	0.27862	0.39688	50.106	0.20946	0.95521	-0.20902	198.95	0	0	0	1	0.13384	0.010636	-0.99095	358.73	-0.94622	0.29856	-0.1246	176.53	0.29453	0.95433	0.050024	4.832	0	0	0	1
-0.43636	-0.098212	-0.8944	50.434	-0.87433	0.281	0.39571	50.27	0.21246	0.95467	-0.20849	199.19	0	0	0	1	0.1387	0.012478	-0.99026	357.99	-0.94464	0.30189	-0.1285	177.1	0.29734	0.95326	0.053658	3.8147	0	0	0	1
-0.43511	-0.096607	-0.89518	50.539	-0.8742	0.28333	0.39433	50.4	0.21554	0.95414	-0.20773	199.46	0	0	0	1	0.1443	0.014573	-0.98943	357.13	-0.94284	0.30554	-0.13301	177.77	0.30037	0.95207	0.05783	2.6961	0	0	0	1
-0.43368	-0.094911	-0.89605	50.645	-0.87413	0.28564	0.39282	50.509	0.21866	0.95363	-0.20684	199.75	0	0	0	1	0.15041	0.016815	-0.98848	356.19	-0.94088	0.30941	-0.1379	178.51	0.30353	0.95078	0.062358	1.5113	0	0	0	1
-0.43225	-0.093223	-0.89692	50.751	-0.87406	0.28794	0.3913	50.619	0.22178	0.9531	-0.20594	200.04	0	0	0	1	0.15653	0.019014	-0.98749	355.23	-0.93887	0.31326	-0.14279	179.25	0.30662	0.94948	0.066885	0.3288	0	0	0	1
-0.43051	-0.091367	-0.89795	50.861	-0.87411	0.29016	0.38955	50.688	0.22495	0.95261	-0.20478	200.37	0	0	0	1	0.16341	0.021494	-0.98632	354.15	-0.93666	0.3173	-0.14826	180.1	0.30977	0.94808	0.071981	-0.95141	0	0	0	1
-0.42854	-0.089395	-0.89909	50.972	-0.87424	0.29231	0.38763	50.729	0.22816	0.95214	-0.20342	200.73	0	0	0	1	0.17084	0.024155	-0.985	352.96	-0.93429	0.32147	-0.15416	181.02	0.31293	0.94661	0.077487	-2.3006	0	0	0	1
-0.42656	-0.087433	-0.90022	51.083	-0.87437	0.29446	0.38571	50.771	0.23135	0.95166	-0.20205	201.09	0	0	0	1	0.17828	0.026762	-0.98362	351.75	-0.93186	0.32562	-0.16004	181.94	0.31601	0.94512	0.08299	-3.6468	0	0	0	1
-0.42425	-0.085269	-0.90152	51.203	-0.87463	0.2965	0.38355	50.769	0.2346	0.95122	-0.20037	201.48	0	0	0	1	0.18645	0.029678	-0.98202	350.4	-0.92925	0.32984	-0.16647	182.97	0.31896	0.94357	0.089077	-5.0862	0	0	0	1
-0.42167	-0.082951	-0.90295	51.328	-0.87499	0.29846	0.3812	50.734	0.23787	0.95081	-0.19843	201.91	0	0	0	1	0.1952	0.032817	-0.98021	348.94	-0.92647	0.33409	-0.17331	184.07	0.32179	0.94197	0.095619	-6.5972	0	0	0	1
-0.41908	-0.080643	-0.90436	51.454	-0.87534	0.30042	0.37884	50.701	0.24114	0.95039	-0.19649	202.33	0	0	0	1	0.20396	0.035892	-0.97832	347.45	-0.92363	0.33832	-0.18015	185.16	0.32452	0.94034	0.10216	-8.104	0	0	0	1
-0.41613	-0.078093	-0.90594	51.594	-0.87583	0.30227	0.37624	50.625	0.24446	0.95002	-0.19418	202.8	0	0	0	1	0.21339	0.039304	-0.97618	345.81	-0.92063	0.3425	-0.18746	186.35	0.32698	0.93869	0.10927	-9.6979	0	0	0	1
-0.41288	-0.075341	-0.90767	51.746	-0.87642	0.30402	0.37343	50.513	0.24782	0.94968	-0.19156	203.3	0	0	0	1	0.22338	0.042986	-0.97378	344.03	-0.91747	0.34664	-0.19517	187.62	0.32916	0.93701	0.11687	-11.364	0	0	0	1
-0.40961	-0.0726	-0.90937	51.899	-0.87701	0.30579	0.37062	50.404	0.25117	0.94933	-0.18892	203.8	0	0	0	1	0.23338	0.046607	-0.97127	342.23	-0.91424	0.35074	-0.20285	188.88	0.33121	0.93531	0.12447	-13.025	0	0	0	1
-0.40597	-0.069581	-0.91123	52.073	-0.87771	0.30744	0.36756	50.254	0.25457	0.94902	-0.18588	204.33	0	0	0	1	0.24398	0.050584	-0.96846	340.27	-0.91088	0.35469	-0.21094	190.22	0.33283	0.93362	0.13261	-14.763	0	0	0	1
-0.40198	-0.066306	-0.91324	52.266	-0.87854	0.30899	0.36427	50.069	0.25803	0.94875	-0.18246	204.91	0	0	0	1	0.25511	0.054886	-0.96535	338.16	-0.90738	0.3585	-0.2194	191.63	0.33404	0.93191	0.14126	-16.571	0	0	0	1
-0.39798	-0.063042	-0.91522	52.462	-0.87934	0.31056	0.36099	49.887	0.26147	0.94846	-0.17903	205.48	0	0	0	1	0.26623	0.059134	-0.96209	336.01	-0.9038	0.36227	-0.22783	193.04	0.33507	0.9302	0.14989	-18.371	0	0	0	1
-0.39361	-0.059475	-0.91735	52.683	-0.88026	0.31203	0.35746	49.67	0.26498	0.94821	-0.17517	206.09	0	0	0	1	0.27786	0.063755	-0.9585	333.7	-0.90011	0.3658	-0.2366	194.51	0.33554	0.92851	0.15903	-20.235	0	0	0	1
-0.38886	-0.055605	-0.91962	52.931	-0.88129	0.31342	0.3537	49.419	0.26856	0.94799	-0.17088	206.74	0	0	0	1	0.28999	0.068758	-0.95456	331.21	-0.89632	0.36911	-0.24571	196.05	0.33544	0.92684	0.16867	-22.162	0	0	0	1
-0.38408	-0.051743	-0.92185	53.182	-0.88229	0.31482	0.34993	49.173	0.27211	0.94774	-0.16657	207.39	0	0	0	1	0.30209	0.073722	-0.95042	328.69	-0.89243	0.37237	-0.25477	197.58	0.33512	0.92515	0.17828	-24.078	0	0	0	1
-0.37893	-0.047572	-0.9242	53.462	-0.88339	0.31617	0.34593	48.898	0.27574	0.94751	-0.16183	208.08	0	0	0	1	0.31461	0.079072	-0.94592	326	-0.88847	0.37531	-0.26413	199.17	0.33413	0.92352	0.18833	-26.04	0	0	0	1
-0.37339	-0.043064	-0.92667	53.774	-0.88458	0.31745	0.34168	48.594	0.27946	0.9473	-0.15663	208.8	0	0	0	1	0.32757	0.084854	-0.94101	323.12	-0.88442	0.37793	-0.27379	200.83	0.33241	0.92194	0.19884	-28.05	0	0	0	1
-0.36782	-0.038563	-0.9291	54.091	-0.88574	0.31876	0.33742	48.297	0.28315	0.94705	-0.1514	209.52	0	0	0	1	0.34046	0.090626	-0.93588	320.2	-0.88029	0.38051	-0.28339	202.47	0.33043	0.92033	0.20933	-30.045	0	0	0	1
-0.36189	-0.033765	-0.93161	54.437	-0.88696	0.32006	0.33295	47.981	0.28693	0.94679	-0.14578	210.27	0	0	0	1	0.35368	0.096785	-0.93035	317.11	-0.87609	0.38272	-0.29324	204.16	0.32768	0.91878	0.22015	-32.063	0	0	0	1
-0.35555	-0.028619	-0.93422	54.819	-0.88826	0.32136	0.32822	47.646	0.29083	0.94652	-0.13968	211.06	0	0	0	1	0.36726	0.10342	-0.92435	313.83	-0.87184	0.38452	-0.30337	205.91	0.32405	0.91731	0.23138	-34.109	0	0	0	1
-0.34918	-0.02348	-0.93676	55.206	-0.88951	0.32269	0.32348	47.318	0.29469	0.94621	-0.13357	211.84	0	0	0	1	0.38073	0.11009	-0.91811	310.49	-0.8675	0.38627	-0.31343	207.65	0.32013	0.91579	0.24257	-36.135	0	0	0	1
-0.34249	-0.018074	-0.93935	55.621	-0.89078	0.32408	0.31855	46.984	0.29867	0.94586	-0.1271	212.65	0	0	0	1	0.39442	0.11714	-0.91143	306.99	-0.86311	0.38763	-0.32369	209.43	0.31539	0.91434	0.25399	-38.159	0	0	0	1
-0.33539	-0.01233	-0.942	56.073	-0.89209	0.32554	0.31336	46.641	0.3028	0.94545	-0.12018	213.5	0	0	0	1	0.40839	0.12469	-0.90425	303.29	-0.85868	0.38853	-0.33423	211.26	0.30966	0.91296	0.26574	-40.185	0	0	0	1
-0.32825	-0.0065948	-0.94457	56.53	-0.89335	0.32704	0.30817	46.308	0.30688	0.94499	-0.11324	214.34	0	0	0	1	0.4222	0.13232	-0.89679	299.54	-0.85415	0.38939	-0.34467	213.08	0.3036	0.91152	0.27742	-42.186	0	0	0	1
-0.32082	-0.00063269	-0.94714	57.014	-0.89459	0.32865	0.3028	45.979	0.31109	0.94445	-0.106	215.19	0	0	0	1	0.43611	0.14032	-0.88889	295.63	-0.84957	0.3899	-0.35527	214.93	0.29672	0.91011	0.28924	-44.163	0	0	0	1
-0.31299	0.0056433	-0.94974	57.533	-0.89583	0.33041	0.29719	45.653	0.31548	0.94382	-0.098358	216.08	0	0	0	1	0.4502	0.14883	-0.88044	291.51	-0.84493	0.38992	-0.36614	216.83	0.28881	0.90874	0.30129	-46.113	0	0	0	1
-0.30512	0.011904	-0.95224	58.058	-0.89701	0.33221	0.29157	45.34	0.31981	0.94313	-0.090685	216.96	0	0	0	1	0.46408	0.15745	-0.87169	287.34	-0.84019	0.38994	-0.37687	218.7	0.28056	0.90728	0.31325	-48.036	0	0	0	1
-0.29699	0.018347	-0.9547	58.606	-0.89814	0.33415	0.28582	45.037	0.32426	0.94234	-0.082761	217.85	0	0	0	1	0.47796	0.16642	-0.86247	283.02	-0.83535	0.38967	-0.38774	220.59	0.27155	0.90579	0.32527	-49.914	0	0	0	1
-0.2885	0.025066	-0.95715	59.186	-0.89922	0.33628	0.27985	44.746	0.32888	0.94143	-0.074476	218.76	0	0	0	1	0.49192	0.17587	-0.85269	278.5	-0.83042	0.38902	-0.39884	222.53	0.26157	0.90429	0.33741	-51.742	0	0	0	1
-0.27996	0.031761	-0.95949	59.772	-0.90024	0.33846	0.27388	44.469	0.33345	0.94044	-0.066163	219.66	0	0	0	1	0.50561	0.18547	-0.84259	273.93	-0.82538	0.38836	-0.40979	224.43	0.25122	0.90265	0.34944	-53.536	0	0	0	1
-0.27121	0.03859	-0.96175	60.378	-0.90119	0.34078	0.26781	44.206	0.33808	0.93935	-0.057646	220.57	0	0	0	1	0.5192	0.19537	-0.83202	269.22	-0.82019	0.38755	-0.42082	226.33	0.24024	0.90091	0.36146	-55.272	0	0	0	1
-0.26214	0.045646	-0.96395	61.01	-0.90207	0.34329	0.26157	43.959	0.34285	0.93812	-0.048814	221.49	0	0	0	1	0.5328	0.20566	-0.82087	264.32	-0.81483	0.38649	-0.43205	228.26	0.2284	0.89907	0.37351	-56.935	0	0	0	1
-0.25302	0.052671	-0.96603	61.649	-0.90287	0.34586	0.25534	43.727	0.34756	0.93681	-0.039955	222.39	0	0	0	1	0.54606	0.21614	-0.80938	259.36	-0.80936	0.38546	-0.44311	230.16	0.21621	0.89705	0.38542	-58.561	0	0	0	1
-0.24374	0.05978	-0.968	62.303	-0.9036	0.34854	0.24905	43.509	0.35227	0.93539	-0.030935	223.29	0	0	0	1	0.55914	0.22683	-0.79744	254.29	-0.8037	0.38442	-0.45419	232.04	0.20353	0.89486	0.39725	-60.119	0	0	0	1
-0.2342	0.067063	-0.96987	62.977	-0.90425	0.35137	0.24265	43.305	0.35706	0.93383	-0.021648	224.2	0	0	0	1	0.57217	0.23778	-0.78491	249.04	-0.79777	0.38334	-0.46542	233.92	0.19022	0.89248	0.40903	-61.589	0	0	0	1
-0.22461	0.074305	-0.97161	63.658	-0.90481	0.35426	0.23626	43.118	0.36176	0.93219	-0.012337	225.08	0	0	0	1	0.5848	0.24892	-0.77204	243.74	-0.79173	0.3823	-0.47646	235.75	0.17655	0.88988	0.42065	-63.016	0	0	0	1
-0.21489	0.081588	-0.97322	64.349	-0.9053	0.35723	0.22984	42.941	0.36641	0.93045	-0.0029023	225.96	0	0	0	1	0.59719	0.26019	-0.75873	238.34	-0.78546	0.38139	-0.48744	237.56	0.16254	0.88704	0.43213	-64.371	0	0	0	1
-0.20497	0.088991	-0.97471	65.055	-0.90572	0.36026	0.22335	42.77	0.37103	0.9286	0.0067566	226.83	0	0	0	1	0.60949	0.27153	-0.74485	232.79	-0.77883	0.38066	-0.49852	239.34	0.14817	0.88395	0.44348	-65.628	0	0	0	1
-0.195	0.096344	-0.97606	65.767	-0.90605	0.36337	0.21688	42.616	0.37557	0.92665	0.016434	227.67	0	0	0	1	0.62133	0.28306	-0.73063	227.18	-0.7721	0.38	-0.50938	241.07	0.13345	0.88061	0.45466	-66.838	0	0	0	1
-0.18493	0.1037	-0.97727	66.486	-0.90631	0.36651	0.21039	42.469	0.38	0.92462	0.026202	228.5	0	0	0	1	0.63288	0.29463	-0.716	221.49	-0.76512	0.37956	-0.52012	242.75	0.11852	0.877	0.46564	-67.976	0	0	0	1
-0.17467	0.1111	-0.97834	67.217	-0.90653	0.36966	0.20383	42.317	0.3843	0.9225	0.03615	229.31	0	0	0	1	0.64432	0.30607	-0.70084	215.69	-0.75772	0.37951	-0.53088	244.38	0.10349	0.87309	0.47644	-69.018	0	0	0	1
-0.16437	0.11846	-0.97926	67.951	-0.90666	0.37287	0.19729	42.182	0.38851	0.92029	0.046113	230.11	0	0	0	1	0.65527	0.31767	-0.68535	209.83	-0.75023	0.37955	-0.54138	245.96	0.088138	0.86892	0.48704	-70.008	0	0	0	1
-0.15396	0.12576	-0.98004	68.69	-0.90674	0.37611	0.19071	42.051	0.39259	0.918	0.056127	230.88	0	0	0	1	0.66589	0.32924	-0.66948	203.9	-0.74251	0.37987	-0.55171	247.47	0.072671	0.86447	0.49741	-70.931	0	0	0	1
-0.14335	0.13303	-0.98069	69.433	-0.90679	0.37931	0.184	41.904	0.39647	0.91565	0.066256	231.62	0	0	0	1	0.67638	0.34049	-0.65313	197.89	-0.73432	0.38076	-0.56195	248.9	0.05735	0.8597	0.50757	-71.77	0	0	0	1
-0.1327	0.14024	-0.98118	70.181	-0.90675	0.38259	0.17731	41.775	0.40025	0.91321	0.076396	232.34	0	0	0	1	0.68635	0.35188	-0.63647	191.82	-0.72607	0.38173	-0.57193	250.27	0.041712	0.85467	0.51749	-72.554	0	0	0	1
-0.12194	0.14735	-0.98154	70.927	-0.90664	0.38589	0.17056	41.65	0.40389	0.9107	0.086537	233.04	0	0	0	1	0.69596	0.36317	-0.61948	185.71	-0.71761	0.38303	-0.58166	251.56	0.026041	0.84935	0.52718	-73.279	0	0	0	1
-0.11095	0.15428	-0.98178	71.666	-0.90652	0.38916	0.1636	41.503	0.40731	0.90816	0.096678	233.7	0	0	0	1	0.70542	0.37398	-0.60209	179.54	-0.70871	0.385	-0.5912	252.74	0.010706	0.84375	0.53663	-73.943	0	0	0	1
-0.099931	0.16115	-0.98186	72.408	-0.90631	0.3925	0.15666	41.375	0.41063	0.90552	0.10683	234.35	0	0	0	1	0.71436	0.38491	-0.58441	173.33	-0.69976	0.38704	-0.60045	253.86	-0.0049232	0.83788	0.54583	-74.549	0	0	0	1
-0.088823	0.16786	-0.9818	73.142	-0.90602	0.3959	0.14965	41.253	0.41381	0.90282	0.11692	234.96	0	0	0	1	0.7229	0.39568	-0.56644	167.09	-0.69065	0.38941	-0.60939	254.89	-0.020543	0.83174	0.55478	-75.104	0	0	0	1
-0.077517	0.17424	-0.98165	73.851	-0.90569	0.39931	0.1424	41.115	0.4168	0.9001	0.12686	235.53	0	0	0	1	0.73128	0.40587	-0.54818	160.82	-0.68115	0.39251	-0.61804	255.78	-0.035678	0.82536	0.56349	-75.627	0	0	0	1
-0.066184	0.18056	-0.98133	74.562	-0.90526	0.40279	0.13517	40.995	0.41968	0.89731	0.1368	236.09	0	0	0	1	0.73913	0.41612	-0.52965	154.51	-0.67162	0.39568	-0.62639	256.61	-0.051085	0.81871	0.57193	-76.089	0	0	0	1
-0.054801	0.18669	-0.98089	75.259	-0.90473	0.40633	0.12788	40.885	0.42244	0.89445	0.14664	236.62	0	0	0	1	0.74655	0.4262	-0.5109	148.19	-0.662	0.39914	-0.63439	257.34	-0.066459	0.81182	0.58012	-76.507	0	0	0	1
-0.043309	0.19235	-0.98037	75.911	-0.90412	0.40997	0.12038	40.77	0.42507	0.89159	0.15616	237.1	0	0	0	1	0.7538	0.43561	-0.49196	141.87	-0.65206	0.40333	-0.64198	257.91	-0.081236	0.80471	0.58808	-76.923	0	0	0	1
-0.031795	0.19795	-0.9797	76.564	-0.90341	0.41365	0.1129	40.671	0.4276	0.88866	0.16568	237.56	0	0	0	1	0.76053	0.44506	-0.47278	135.53	-0.64213	0.40758	-0.64926	258.41	-0.096269	0.79737	0.59577	-77.276	0	0	0	1
-0.020274	0.20336	-0.9789	77.199	-0.90259	0.41739	0.1054	40.587	0.43002	0.88568	0.17508	238	0	0	0	1	0.76681	0.45432	-0.45343	129.18	-0.63216	0.41209	-0.65617	258.82	-0.11126	0.7898	0.60319	-77.591	0	0	0	1
-0.0087656	0.20824	-0.97804	77.775	-0.90165	0.42127	0.097775	40.508	0.43238	0.8827	0.18406	238.4	0	0	0	1	0.77291	0.46286	-0.43401	122.87	-0.62196	0.4173	-0.66259	259.03	-0.12557	0.78206	0.61042	-77.925	0	0	0	1
0.0027583	0.21305	-0.97704	78.349	-0.9006	0.42519	0.090172	40.445	0.43463	0.87967	0.19305	238.78	0	0	0	1	0.7785	0.47141	-0.41439	116.54	-0.61181	0.42255	-0.66869	259.19	-0.14012	0.7741	0.61736	-78.197	0	0	0	1
0.014257	0.21768	-0.97592	78.907	-0.89945	0.42915	0.082585	40.397	0.4368	0.87661	0.20191	239.14	0	0	0	1	0.78364	0.47976	-0.39464	110.22	-0.60166	0.428	-0.67441	259.25	-0.15464	0.76593	0.62405	-78.429	0	0	0	1
0.025628	0.22182	-0.97475	79.401	-0.89815	0.43325	0.074979	40.361	0.43894	0.87355	0.21033	239.46	0	0	0	1	0.7886	0.48738	-0.37494	103.97	-0.59139	0.43409	-0.67958	259.12	-0.16845	0.75765	0.63055	-78.692	0	0	0	1
0.03701	0.22589	-0.97345	79.893	-0.89675	0.43737	0.067396	40.34	0.44098	0.87045	0.21875	239.76	0	0	0	1	0.79305	0.49498	-0.35506	97.705	-0.58118	0.44021	-0.68443	258.93	-0.18248	0.74914	0.63678	-78.893	0	0	0	1
0.048349	0.22981	-0.97203	80.37	-0.89525	0.44152	0.059855	40.331	0.44293	0.86732	0.22709	240.05	0	0	0	1	0.79707	0.50238	-0.33509	91.451	-0.57102	0.44647	-0.68891	258.65	-0.19649	0.74046	0.64274	-79.049	0	0	0	1
0.059476	0.23333	-0.97058	80.792	-0.89362	0.44576	0.052401	40.336	0.44487	0.86421	0.23502	240.3	0	0	0	1	0.80091	0.50908	-0.31526	85.3	-0.56083	0.45327	-0.69283	258.19	-0.20981	0.7317	0.64854	-79.226	0	0	0	1
0.070609	0.23678	-0.969	81.212	-0.89189	0.45	0.044969	40.352	0.4467	0.86106	0.24295	240.54	0	0	0	1	0.80426	0.51572	-0.29528	79.136	-0.55072	0.46009	-0.69643	257.68	-0.22331	0.72274	0.65405	-79.342	0	0	0	1
0.081689	0.24011	-0.9673	81.621	-0.89007	0.45427	0.037595	40.381	0.44844	0.8579	0.25083	240.77	0	0	0	1	0.80719	0.52219	-0.27525	72.991	-0.54071	0.467	-0.69968	257.08	-0.23682	0.7136	0.65931	-79.406	0	0	0	1
0.092494	0.24318	-0.96556	81.99	-0.88815	0.45854	0.030406	40.416	0.45015	0.85475	0.25839	240.97	0	0	0	1	0.80993	0.52798	-0.25543	66.972	-0.53072	0.47432	-0.70239	256.33	-0.2497	0.70445	0.66438	-79.461	0	0	0	1
0.1033	0.24617	-0.96371	82.356	-0.88614	0.46283	0.023238	40.463	0.45175	0.85158	0.26595	241.16	0	0	0	1	0.81221	0.53372	-0.2355	60.946	-0.52084	0.48164	-0.7048	255.52	-0.26274	0.69511	0.66918	-79.457	0	0	0	1
0.11406	0.24909	-0.96174	82.716	-0.88405	0.46711	0.016136	40.519	0.45326	0.84839	0.27348	241.33	0	0	0	1	0.81408	0.53928	-0.21553	54.943	-0.51109	0.489	-0.70687	254.65	-0.27581	0.6856	0.6737	-79.394	0	0	0	1
0.12449	0.25187	-0.95972	83.056	-0.88191	0.47133	0.0092983	40.574	0.45469	0.84523	0.2808	241.49	0	0	0	1	0.81575	0.54425	-0.19583	49.087	-0.50142	0.49664	-0.70847	253.66	-0.28832	0.67613	0.67803	-79.28	0	0	0	1
0.13493	0.25459	-0.95759	83.393	-0.87968	0.47556	0.0024832	40.64	0.45602	0.84204	0.28812	241.63	0	0	0	1	0.81698	0.54913	-0.17604	43.228	-0.49188	0.50426	-0.70977	252.62	-0.30098	0.66646	0.68208	-79.109	0	0	0	1
0.14531	0.25724	-0.95536	83.726	-0.87739	0.47977	-0.004266	40.712	0.45725	0.83884	0.29542	241.76	0	0	0	1	0.81781	0.55388	-0.15625	37.393	-0.48249	0.51189	-0.71075	251.52	-0.31369	0.65665	0.68587	-78.874	0	0	0	1
0.15535	0.2599	-0.95306	84.059	-0.87508	0.48385	-0.010698	40.775	0.45836	0.83567	0.3026	241.89	0	0	0	1	0.81842	0.55811	-0.13677	31.723	-0.47324	0.51966	-0.71133	250.34	-0.32592	0.64689	0.68942	-78.548	0	0	0	1
0.16539	0.26249	-0.95066	84.388	-0.87271	0.48794	-0.017107	40.848	0.45937	0.83248	0.30978	241.99	0	0	0	1	0.81861	0.56226	-0.11722	26.054	-0.46415	0.52741	-0.71162	249.11	-0.33829	0.63695	0.69272	-78.166	0	0	0	1
0.17539	0.26503	-0.94816	84.716	-0.87027	0.49201	-0.023453	40.927	0.46029	0.82927	0.31694	242.09	0	0	0	1	0.8184	0.56628	-0.097686	20.411	-0.45522	0.53514	-0.71162	247.84	-0.3507	0.62686	0.69574	-77.72	0	0	0	1
0.18504	0.26765	-0.94558	85.059	-0.86787	0.49591	-0.029465	40.987	0.46104	0.8261	0.32405	242.18	0	0	0	1	0.81794	0.56992	-0.078495	14.943	-0.44653	0.54288	-0.71126	246.51	-0.36275	0.61682	0.69853	-77.154	0	0	0	1
0.19469	0.27022	-0.94291	85.398	-0.86541	0.49982	-0.035451	41.056	0.4617	0.8229	0.33116	242.25	0	0	0	1	0.81708	0.57347	-0.059266	9.4807	-0.43799	0.55061	-0.71063	245.14	-0.37489	0.6066	0.70106	-76.534	0	0	0	1
0.2043	0.27274	-0.94015	85.735	-0.86288	0.50371	-0.041382	41.131	0.46227	0.81969	0.33825	242.32	0	0	0	1	0.81583	0.57691	-0.040057	4.0442	-0.42965	0.5583	-0.70972	243.72	-0.38708	0.59622	0.70334	-75.854	0	0	0	1
0.21357	0.27537	-0.93731	86.096	-0.86043	0.50739	-0.04699	41.18	0.46264	0.81653	0.3453	242.37	0	0	0	1	0.81426	0.58012	-0.02122	-1.2088	-0.42164	0.5659	-0.70851	242.28	-0.39901	0.58585	0.70539	-75.046	0	0	0	1
0.22283	0.27795	-0.93439	86.452	-0.85792	0.51108	-0.05257	41.237	0.46294	0.81335	0.35234	242.42	0	0	0	1	0.81231	0.58322	-0.002366	-6.4527	-0.41381	0.57348	-0.70702	240.79	-0.411	0.5753	0.70719	-74.187	0	0	0	1
0.23206	0.28048	-0.93138	86.806	-0.85536	0.51477	-0.058103	41.301	0.46315	0.81015	0.35937	242.45	0	0	0	1	0.80998	0.58622	0.016458	-11.672	-0.40619	0.58103	-0.70528	239.26	-0.42301	0.56458	0.70874	-73.273	0	0	0	1
0.24096	0.2831	-0.92833	87.182	-0.85289	0.51823	-0.063342	41.331	0.46316	0.80703	0.36632	242.47	0	0	0	1	0.80726	0.58916	0.034889	-16.702	-0.39903	0.5884	-0.70325	237.7	-0.43485	0.55378	0.71009	-72.243	0	0	0	1
0.24984	0.28566	-0.92519	87.553	-0.85037	0.5217	-0.068552	41.37	0.46309	0.80388	0.37326	242.49	0	0	0	1	0.80419	0.59198	0.053317	-21.72	-0.39208	0.59575	-0.70097	236.1	-0.44672	0.5428	0.7112	-71.165	0	0	0	1
0.25869	0.28818	-0.92197	87.922	-0.84779	0.52518	-0.073721	41.415	0.46295	0.80071	0.38018	242.49	0	0	0	1	0.80075	0.59469	0.071706	-26.714	-0.38534	0.60308	-0.69843	234.47	-0.4586	0.53164	0.71207	-70.037	0	0	0	1
0.26719	0.29072	-0.91874	88.302	-0.84534	0.52842	-0.078634	41.422	0.46262	0.79766	0.38695	242.48	0	0	0	1	0.79684	0.59749	0.089684	-31.516	-0.37922	0.61015	-0.69564	232.81	-0.47036	0.5203	0.71278	-68.819	0	0	0	1
0.27568	0.29322	-0.91544	88.68	-0.84282	0.53167	-0.083518	41.436	0.46222	0.79458	0.3937	242.46	0	0	0	1	0.7926	0.60016	0.10764	-36.303	-0.3733	0.61722	-0.6926	231.11	-0.48211	0.50877	0.71325	-67.555	0	0	0	1
0.28414	0.29566	-0.91206	89.053	-0.84026	0.53493	-0.088367	41.457	0.46176	0.79148	0.40043	242.43	0	0	0	1	0.78802	0.60271	0.12555	-41.068	-0.36762	0.62425	-0.68932	229.37	-0.49384	0.49705	0.71349	-66.246	0	0	0	1
0.29224	0.29805	-0.90871	89.426	-0.83783	0.53795	-0.093001	41.434	0.46112	0.78853	0.40693	242.4	0	0	0	1	0.78292	0.60545	0.14304	-45.64	-0.36266	0.63098	-0.68581	227.61	-0.50548	0.48507	0.71358	-64.874	0	0	0	1
0.30032	0.3004	-0.9053	89.796	-0.83535	0.54098	-0.097606	41.419	0.46043	0.78556	0.41341	242.35	0	0	0	1	0.77751	0.60805	0.16048	-50.194	-0.35792	0.6377	-0.68208	225.81	-0.51708	0.47288	0.71345	-63.46	0	0	0	1
0.30838	0.30271	-0.90182	90.162	-0.83283	0.54402	-0.10218	41.41	0.45967	0.78257	0.41987	242.29	0	0	0	1	0.77179	0.61049	0.17788	-54.728	-0.35343	0.64439	-0.67812	223.98	-0.52861	0.4605	0.7131	-62.004	0	0	0	1
0.31606	0.30488	-0.89842	90.516	-0.83044	0.54681	-0.10659	41.351	0.45877	0.77977	0.42601	242.23	0	0	0	1	0.76555	0.61317	0.19482	-59.068	-0.34969	0.65074	-0.67399	222.12	-0.54004	0.44784	0.71259	-60.508	0	0	0	1
0.32372	0.30702	-0.89495	90.866	-0.82802	0.54961	-0.11096	41.299	0.45781	0.77696	0.43215	242.16	0	0	0	1	0.75902	0.61568	0.21172	-63.389	-0.34619	0.65707	-0.66964	220.23	-0.55139	0.43497	0.71187	-58.972	0	0	0	1
0.33137	0.30913	-0.89142	91.213	-0.82555	0.55242	-0.11531	41.252	0.4568	0.77412	0.43826	242.08	0	0	0	1	0.75221	0.61801	0.22855	-67.688	-0.34294	0.66337	-0.66508	218.31	-0.56264	0.4219	0.71094	-57.397	0	0	0	1
0.33864	0.31106	-0.88801	91.538	-0.82323	0.55498	-0.11954	41.151	0.45564	0.77152	0.44402	242	0	0	0	1	0.74497	0.62052	0.24491	-71.801	-0.34037	0.66931	-0.66044	216.38	-0.57373	0.40864	0.70982	-55.792	0	0	0	1
0.34589	0.31296	-0.88454	91.859	-0.82088	0.55753	-0.12374	41.054	0.45444	0.7689	0.44975	241.91	0	0	0	1	0.73746	0.62283	0.26121	-75.889	-0.33805	0.67522	-0.6556	214.41	-0.5847	0.39518	0.70849	-54.151	0	0	0	1
0.35312	0.31483	-0.88102	92.177	-0.81849	0.5601	-0.12791	40.962	0.45318	0.76627	0.45547	241.81	0	0	0	1	0.7297	0.62496	0.27743	-79.954	-0.33598	0.68109	-0.65057	212.42	-0.59553	0.3815	0.70696	-52.474	0	0	0	1
0.35999	0.31651	-0.87763	92.468	-0.81627	0.56239	-0.132	40.81	0.45179	0.7639	0.46081	241.71	0	0	0	1	0.72166	0.6271	0.29318	-83.838	-0.33438	0.68661	-0.64557	210.43	-0.60614	0.36784	0.70519	-50.768	0	0	0	1
0.36684	0.31815	-0.87419	92.755	-0.81402	0.56468	-0.13608	40.66	0.45034	0.76152	0.46612	241.61	0	0	0	1	0.71338	0.62906	0.30883	-87.695	-0.33304	0.69208	-0.64039	208.42	-0.61658	0.35399	0.70322	-49.029	0	0	0	1
0.37365	0.31977	-0.87071	93.039	-0.81173	0.56697	-0.14012	40.514	0.44886	0.75914	0.47142	241.51	0	0	0	1	0.70488	0.6308	0.3244	-91.526	-0.33195	0.69752	-0.63504	206.38	-0.62686	0.33994	0.70106	-47.258	0	0	0	1
0.38014	0.3212	-0.86737	93.293	-0.80962	0.56898	-0.14413	40.303	0.44722	0.75703	0.47634	241.41	0	0	0	1	0.69629	0.63241	0.33947	-95.182	-0.33109	0.70262	-0.62985	204.37	-0.63684	0.32616	0.69861	-45.454	0	0	0	1
0.38659	0.3226	-0.86399	93.543	-0.8075	0.57098	-0.14812	40.091	0.44554	0.75493	0.48123	241.31	0	0	0	1	0.6875	0.63381	0.35443	-98.805	-0.33045	0.70767	-0.6245	202.33	-0.64664	0.31222	0.69597	-43.619	0	0	0	1
0.39301	0.32398	-0.86057	93.79	-0.80534	0.57297	-0.15208	39.884	0.44381	0.75282	0.4861	241.2	0	0	0	1	0.67853	0.635	0.3693	-102.4	-0.33006	0.71268	-0.61899	200.27	-0.65625	0.29811	0.69316	-41.755	0	0	0	1
0.39912	0.32519	-0.8573	94.01	-0.80337	0.57467	-0.15603	39.606	0.44193	0.751	0.49061	241.11	0	0	0	1	0.66965	0.63592	0.38364	-105.83	-0.32965	0.71739	-0.61374	198.25	-0.66551	0.28453	0.69003	-39.855	0	0	0	1
0.40518	0.32637	-0.854	94.225	-0.80139	0.57635	-0.15996	39.326	0.44	0.7492	0.49508	241.01	0	0	0	1	0.66062	0.63663	0.39785	-109.21	-0.32944	0.72205	-0.60837	196.22	-0.67458	0.27084	0.68673	-37.927	0	0	0	1
0.41122	0.32755	-0.85065	94.438	-0.79939	0.57803	-0.16387	39.05	0.43803	0.74739	0.49954	240.91	0	0	0	1	0.65142	0.63712	0.41197	-112.58	-0.32945	0.72666	-0.60285	194.16	-0.68345	0.25699	0.68326	-35.972	0	0	0	1
0.41697	0.32858	-0.84745	94.628	-0.79758	0.57941	-0.16778	38.7	0.43589	0.74587	0.50366	240.84	0	0	0	1	0.64249	0.63729	0.42552	-115.76	-0.32928	0.73102	-0.59766	192.17	-0.69195	0.24387	0.67951	-33.982	0	0	0	1
0.42266	0.3296	-0.84423	94.815	-0.79577	0.58075	-0.17167	38.346	0.43371	0.74437	0.50774	240.76	0	0	0	1	0.63344	0.63725	0.43894	-118.91	-0.32926	0.73531	-0.59237	190.16	-0.70024	0.23071	0.6756	-31.966	0	0	0	1
0.42833	0.3306	-0.84097	95	-0.79394	0.5821	-0.17554	37.996	0.4315	0.74287	0.51181	240.67	0	0	0	1	0.62425	0.63701	0.45225	-122.03	-0.32945	0.73956	-0.58695	188.13	-0.70836	0.21741	0.67154	-29.927	0	0	0	1
0.43372	0.33152	-0.83784	95.171	-0.79231	0.58314	-0.17941	37.572	0.4291	0.74164	0.51559	240.62	0	0	0	1	0.61544	0.63644	0.46495	-124.97	-0.32937	0.74359	-0.58188	186.18	-0.71607	0.20497	0.66726	-27.859	0	0	0	1
0.43905	0.33243	-0.8347	95.339	-0.79069	0.58415	-0.18326	37.141	0.42667	0.74045	0.51932	240.56	0	0	0	1	0.60655	0.63568	0.4775	-127.86	-0.32941	0.74756	-0.57676	184.22	-0.72359	0.19254	0.66283	-25.769	0	0	0	1
0.44436	0.33334	-0.83152	95.506	-0.78905	0.58515	-0.18709	36.713	0.4242	0.73925	0.52304	240.5	0	0	0	1	0.59755	0.63473	0.48994	-130.73	-0.32963	0.75147	-0.57152	182.24	-0.73094	0.18001	0.65827	-23.658	0	0	0	1
0.4494	0.33421	-0.82846	95.669	-0.78761	0.58586	-0.1909	36.215	0.42156	0.73829	0.52651	240.48	0	0	0	1	0.589	0.63352	0.50173	-133.41	-0.32957	0.75518	-0.56665	180.34	-0.73788	0.1684	0.65359	-21.531	0	0	0	1
0.45438	0.33507	-0.82539	95.831	-0.78619	0.58652	-0.19469	35.707	0.41887	0.73737	0.52993	240.45	0	0	0	1	0.58043	0.63213	0.51334	-136.03	-0.32958	0.75882	-0.56176	178.44	-0.74463	0.15687	0.64878	-19.387	0	0	0	1
0.45933	0.33594	-0.82229	95.992	-0.78475	0.58718	-0.19847	35.202	0.41616	0.73645	0.53334	240.42	0	0	0	1	0.57176	0.63057	0.52485	-138.64	-0.32976	0.76242	-0.55676	176.52	-0.75123	0.14526	0.64386	-17.224	0	0	0	1
0.46403	0.33682	-0.81929	96.158	-0.78351	0.58756	-0.20221	34.631	0.41328	0.73575	0.53654	240.43	0	0	0	1	0.5636	0.62884	0.53565	-141.04	-0.32966	0.7658	-0.55216	174.7	-0.75741	0.13461	0.63891	-15.063	0	0	0	1
0.46865	0.3377	-0.81629	96.325	-0.78229	0.58789	-0.20592	34.049	0.41035	0.73508	0.5397	240.43	0	0	0	1	0.55546	0.62696	0.54624	-143.39	-0.32963	0.7691	-0.54756	172.88	-0.76342	0.12409	0.63387	-12.89	0	0	0	1
0.47326	0.33859	-0.81325	96.492	-0.78106	0.58823	-0.20962	33.47	0.4074	0.7344	0.54284	240.44	0	0	0	1	0.54724	0.62494	0.55676	-145.73	-0.32973	0.77238	-0.54288	171.05	-0.76929	0.11351	0.62874	-10.702	0	0	0	1
0.47761	0.33952	-0.81032	96.671	-0.78001	0.58831	-0.21325	32.833	0.40431	0.73391	0.54581	240.48	0	0	0	1	0.53957	0.62284	0.56651	-147.86	-0.32957	0.77542	-0.53862	169.32	-0.77475	0.10392	0.62366	-8.5342	0	0	0	1
0.48189	0.34046	-0.80739	96.852	-0.779	0.58833	-0.21686	32.184	0.40118	0.73345	0.54873	240.53	0	0	0	1	0.53197	0.62063	0.57605	-149.93	-0.32945	0.77839	-0.53439	167.59	-0.78005	0.094502	0.61854	-6.3615	0	0	0	1
0.48615	0.34141	-0.80443	97.032	-0.77797	0.58836	-0.22045	31.538	0.39803	0.73299	0.55163	240.58	0	0	0	1	0.5243	0.6183	0.58551	-151.98	-0.32944	0.78133	-0.53009	165.86	-0.78523	0.085035	0.61334	-4.1763	0	0	0	1
0.49016	0.3424	-0.80156	97.227	-0.7771	0.58818	-0.22396	30.843	0.39478	0.73267	0.55438	240.66	0	0	0	1	0.51722	0.61598	0.59418	-153.84	-0.3292	0.78403	-0.52624	164.24	-0.79001	0.076573	0.6083	-2.0323	0	0	0	1
0.4941	0.3434	-0.79871	97.426	-0.77627	0.58795	-0.22743	30.138	0.3915	0.73238	0.55708	240.75	0	0	0	1	0.51024	0.61361	0.60262	-155.64	-0.32898	0.78665	-0.52245	162.63	-0.79463	0.068329	0.60324	0.10901	0	0	0	1
0.49802	0.34442	-0.79583	97.624	-0.77542	0.58772	-0.23089	29.435	0.3882	0.73209	0.55977	240.84	0	0	0	1	0.5032	0.61114	0.61098	-157.43	-0.32884	0.78924	-0.51861	161.02	-0.79916	0.060047	0.59812	2.2602	0	0	0	1
0.50171	0.34547	-0.79306	97.834	-0.77471	0.58733	-0.23425	28.696	0.38486	0.73191	0.5623	240.97	0	0	0	1	0.49679	0.60876	0.61855	-159.03	-0.32849	0.7916	-0.51524	159.51	-0.8033	0.052775	0.59323	4.349	0	0	0	1
0.50531	0.34653	-0.7903	98.047	-0.77403	0.5869	-0.23757	27.948	0.3815	0.73176	0.56478	241.1	0	0	0	1	0.49052	0.60637	0.62587	-160.58	-0.32813	0.79387	-0.51196	158.04	-0.80729	0.045761	0.58838	6.426	0	0	0	1
0.50889	0.3476	-0.78753	98.26	-0.77333	0.58646	-0.24087	27.202	0.37813	0.7316	0.56725	241.24	0	0	0	1	0.4842	0.60391	0.63312	-162.12	-0.32785	0.79611	-0.50864	156.55	-0.81121	0.03872	0.58347	8.5105	0	0	0	1
0.51225	0.34867	-0.78488	98.481	-0.77275	0.58591	-0.24406	26.434	0.37478	0.73153	0.56957	241.4	0	0	0	1	0.47854	0.60162	0.63958	-163.49	-0.32736	0.79812	-0.50581	155.18	-0.81476	0.032676	0.57887	10.512	0	0	0	1
0.51553	0.34974	-0.78225	98.704	-0.77219	0.58533	-0.2472	25.66	0.37142	0.73148	0.57182	241.58	0	0	0	1	0.47305	0.59935	0.64576	-164.8	-0.32685	0.80004	-0.5031	153.85	-0.81817	0.026925	0.57435	12.492	0	0	0	1
0.51878	0.35083	-0.77961	98.927	-0.77163	0.58475	-0.25033	24.888	0.36805	0.73143	0.57407	241.75	0	0	0	1	0.46752	0.59703	0.65191	-166.11	-0.32639	0.80194	-0.50036	152.51	-0.82152	0.021157	0.56979	14.478	0	0	0	1
0.52182	0.35189	-0.7771	99.152	-0.77115	0.58409	-0.25333	24.106	0.36475	0.73145	0.57615	241.95	0	0	0	1	0.46264	0.59494	0.65728	-167.27	-0.32574	0.80361	-0.49811	151.29	-0.82453	0.016345	0.56558	16.365	0	0	0	1
0.52477	0.35295	-0.77463	99.378	-0.77069	0.5834	-0.25628	23.322	0.36147	0.73148	0.57816	242.16	0	0	0	1	0.45797	0.5929	0.66237	-168.38	-0.32505	0.80519	-0.496	150.11	-0.82741	0.011852	0.56147	18.221	0	0	0	1
0.5277	0.35402	-0.77214	99.604	-0.77022	0.58272	-0.25922	22.539	0.35817	0.73151	0.58017	242.37	0	0	0	1	0.45327	0.59083	0.66743	-169.49	-0.32439	0.80676	-0.49387	148.92	-0.83025	0.0073502	0.55735	20.081	0	0	0	1
0.53043	0.35503	-0.7698	99.828	-0.76983	0.58199	-0.26203	21.76	0.35498	0.7316	0.58202	242.6	0	0	0	1	0.44918	0.58901	0.67179	-170.47	-0.32357	0.80811	-0.4922	147.85	-0.83279	0.0037186	0.55358	21.836	0	0	0	1
0.53307	0.35604	-0.76751	100.05	-0.76945	0.58124	-0.26478	20.982	0.35183	0.73171	0.58379	242.83	0	0	0	1	0.44531	0.58728	0.67587	-171.4	-0.32268	0.80938	-0.49069	146.82	-0.83521	0.00041851	0.54993	23.553	0	0	0	1
0.53569	0.35706	-0.76521	100.28	-0.76907	0.58048	-0.26753	20.205	0.34867	0.73181	0.58556	243.07	0	0	0	1	0.44142	0.58553	0.67993	-172.33	-0.32182	0.81065	-0.48916	145.8	-0.8376	-0.0028925	0.54627	25.272	0	0	0	1
0.53813	0.35802	-0.76305	100.5	-0.76874	0.57971	-0.27015	19.442	0.34563	0.73196	0.58718	243.31	0	0	0	1	0.43805	0.58401	0.68341	-173.16	-0.3208	0.81173	-0.48804	144.87	-0.83976	-0.0054592	0.54293	26.892	0	0	0	1
0.54048	0.35896	-0.76094	100.71	-0.76843	0.57892	-0.27271	18.686	0.34263	0.73212	0.58873	243.57	0	0	0	1	0.43488	0.58259	0.68664	-173.94	-0.31972	0.81273	-0.48708	144	-0.84182	-0.0077132	0.53971	28.471	0	0	0	1
0.54281	0.35991	-0.75883	100.93	-0.76812	0.57813	-0.27526	17.931	0.33963	0.73228	0.59027	243.82	0	0	0	1	0.4317	0.58115	0.68985	-174.71	-0.31866	0.81373	-0.4861	143.12	-0.84385	-0.0099745	0.53648	30.052	0	0	0	1
0.54498	0.36081	-0.75684	101.15	-0.76785	0.57732	-0.27769	17.199	0.33675	0.73248	0.59167	244.08	0	0	0	1	0.42892	0.57992	0.69262	-175.4	-0.31745	0.81459	-0.48546	142.34	-0.84573	-0.01165	0.53349	31.547	0	0	0	1
0.54707	0.36168	-0.75492	101.36	-0.7676	0.5765	-0.28006	16.479	0.33392	0.73269	0.59302	244.34	0	0	0	1	0.42631	0.57877	0.69518	-176.05	-0.31618	0.81538	-0.48496	141.6	-0.84752	-0.013061	0.5306	33.003	0	0	0	1
0.54914	0.36257	-0.75298	101.57	-0.76735	0.57568	-0.28242	15.759	0.33108	0.73289	0.59435	244.6	0	0	0	1	0.42369	0.57762	0.69774	-176.7	-0.31492	0.81617	-0.48445	140.86	-0.8493	-0.014472	0.52771	34.461	0	0	0	1
0.55107	0.36342	-0.75117	101.79	-0.76714	0.57485	-0.28467	15.072	0.32835	0.73313	0.59558	244.87	0	0	0	1	0.42133	0.57662	0.69999	-177.28	-0.31353	0.81687	-0.48418	140.2	-0.85099	-0.015471	0.52496	35.849	0	0	0	1
0.55291	0.36425	-0.74941	102	-0.76696	0.57401	-0.28686	14.402	0.32568	0.73337	0.59674	245.13	0	0	0	1	0.4191	0.57569	0.7021	-177.81	-0.31209	0.81751	-0.48403	139.59	-0.85262	-0.016264	0.52228	37.204	0	0	0	1
0.55475	0.36509	-0.74764	102.21	-0.76677	0.57317	-0.28905	13.733	0.32299	0.73361	0.5979	245.39	0	0	0	1	0.41685	0.57475	0.7042	-178.35	-0.31065	0.81815	-0.48387	138.98	-0.85424	-0.017059	0.51959	38.56	0	0	0	1
0.55644	0.36591	-0.74598	102.42	-0.76662	0.57231	-0.29112	13.103	0.32041	0.73388	0.59897	245.65	0	0	0	1	0.41474	0.57391	0.70613	-178.82	-0.30912	0.81873	-0.48386	138.43	-0.85583	-0.017604	0.51696	39.862	0	0	0	1
0.55806	0.36671	-0.74437	102.63	-0.7665	0.57145	-0.29314	12.495	0.31787	0.73415	0.59999	245.9	0	0	0	1	0.4127	0.57311	0.70798	-179.25	-0.30754	0.81928	-0.48394	137.93	-0.85738	-0.018012	0.51437	41.136	0	0	0	1
0.55968	0.36752	-0.74276	102.84	-0.76637	0.57058	-0.29514	11.887	0.31533	0.73442	0.601	246.15	0	0	0	1	0.41064	0.57231	0.70981	-179.69	-0.30597	0.81983	-0.48401	137.42	-0.85893	-0.018423	0.51176	42.411	0	0	0	1
0.56116	0.36832	-0.74125	103.05	-0.7663	0.5697	-0.29704	11.324	0.31288	0.7347	0.60193	246.39	0	0	0	1	0.40863	0.57156	0.71158	-180.07	-0.30434	0.82035	-0.48416	136.97	-0.86047	-0.018721	0.50916	43.643	0	0	0	1
0.56255	0.36911	-0.73979	103.26	-0.76625	0.5688	-0.29888	10.787	0.31048	0.735	0.60281	246.63	0	0	0	1	0.40663	0.57083	0.71331	-180.42	-0.30268	0.82085	-0.48435	136.56	-0.862	-0.018951	0.50656	44.849	0	0	0	1
0.56395	0.3699	-0.73833	103.47	-0.7662	0.56791	-0.30071	10.25	0.30807	0.73529	0.60369	246.86	0	0	0	1	0.40462	0.5701	0.71503	-180.77	-0.30102	0.82135	-0.48453	136.14	-0.86352	-0.019182	0.50395	46.055	0	0	0	1
0.56521	0.37069	-0.73698	103.67	-0.7662	0.567	-0.30242	9.7587	0.30576	0.7356	0.60449	247.08	0	0	0	1	0.40259	0.56938	0.71674	-181.07	-0.29935	0.82184	-0.48473	135.77	-0.86505	-0.019411	0.50132	47.22	0	0	0	1
0.56637	0.37146	-0.73569	103.88	-0.76623	0.56607	-0.30406	9.2972	0.3035	0.73592	0.60524	247.29	0	0	0	1	0.40055	0.56867	0.71845	-181.35	-0.29769	0.82233	-0.48493	135.44	-0.86657	-0.019636	0.49867	48.357	0	0	0	1
0.56754	0.37225	-0.73439	104.08	-0.76626	0.56515	-0.3057	8.836	0.30125	0.73623	0.60598	247.5	0	0	0	1	0.3985	0.56796	0.72015	-181.63	-0.29602	0.82282	-0.48512	135.1	-0.86808	-0.019862	0.49602	49.495	0	0	0	1
0.56855	0.37301	-0.73322	104.28	-0.76635	0.56421	-0.30721	8.4199	0.2991	0.73657	0.60664	247.68	0	0	0	1	0.39642	0.56724	0.72186	-181.87	-0.29441	0.8233	-0.48527	134.8	-0.86958	-0.020154	0.49338	50.582	0	0	0	1
0.56947	0.37376	-0.73213	104.46	-0.76648	0.56326	-0.30864	8.0359	0.29702	0.73692	0.60723	247.86	0	0	0	1	0.39431	0.56652	0.72358	-182.1	-0.29285	0.82379	-0.48539	134.54	-0.87107	-0.0205	0.49074	51.632	0	0	0	1
0.57037	0.37451	-0.73104	104.65	-0.7666	0.5623	-0.31005	7.6521	0.29495	0.73726	0.60782	248.03	0	0	0	1	0.3922	0.5658	0.72529	-182.32	-0.29128	0.82428	-0.48551	134.27	-0.87254	-0.020843	0.48809	52.682	0	0	0	1
0.57112	0.37523	-0.73009	104.82	-0.76679	0.56134	-0.31133	7.3121	0.29301	0.73764	0.60831	248.18	0	0	0	1	0.39009	0.56507	0.727	-182.51	-0.28983	0.82477	-0.48554	134.03	-0.87397	-0.021299	0.48551	53.664	0	0	0	1
0.57174	0.37592	-0.72925	104.99	-0.76703	0.56036	-0.3125	7.0057	0.29116	0.73803	0.60872	248.32	0	0	0	1	0.38798	0.56433	0.7287	-182.69	-0.28848	0.82526	-0.48552	133.82	-0.87536	-0.021846	0.48298	54.593	0	0	0	1
0.57235	0.37661	-0.72841	105.15	-0.76727	0.55938	-0.31367	6.6996	0.28932	0.73842	0.60912	248.45	0	0	0	1	0.38586	0.56359	0.73039	-182.87	-0.28713	0.82575	-0.48548	133.61	-0.87674	-0.022391	0.48045	55.522	0	0	0	1
0.57278	0.37726	-0.72773	105.29	-0.76758	0.55838	-0.31469	6.435	0.28763	0.73884	0.60941	248.56	0	0	0	1	0.3838	0.56286	0.73205	-183.03	-0.28597	0.82623	-0.48535	133.44	-0.87802	-0.02307	0.47806	56.361	0	0	0	1
0.57306	0.37786	-0.7272	105.41	-0.76796	0.55737	-0.31557	6.2051	0.28608	0.7393	0.60959	248.65	0	0	0	1	0.38177	0.56212	0.73367	-183.17	-0.28496	0.82671	-0.48512	133.29	-0.87923	-0.023863	0.4758	57.126	0	0	0	1
0.57334	0.37846	-0.72667	105.53	-0.76833	0.55636	-0.31646	5.9752	0.28452	0.73976	0.60976	248.73	0	0	0	1	0.37974	0.56138	0.73529	-183.31	-0.28396	0.82719	-0.4849	133.14	-0.88043	-0.024658	0.47353	57.891	0	0	0	1
0.57343	0.379	-0.72632	105.62	-0.76877	0.55532	-0.31718	5.7836	0.28313	0.74026	0.6098	248.8	0	0	0	1	0.37782	0.56066	0.73682	-183.44	-0.2832	0.82765	-0.48456	133.03	-0.8815	-0.025589	0.47149	58.548	0	0	0	1
0.57334	0.37948	-0.72614	105.7	-0.7693	0.55427	-0.31776	5.6264	0.28189	0.7408	0.60971	248.83	0	0	0	1	0.37601	0.55996	0.73828	-183.55	-0.28265	0.82809	-0.48413	132.94	-0.88245	-0.026642	0.46964	59.107	0	0	0	1
0.57325	0.37996	-0.72596	105.77	-0.76982	0.55321	-0.31834	5.4692	0.28066	0.74134	0.60963	248.87	0	0	0	1	0.37419	0.55926	0.73973	-183.66	-0.28211	0.82853	-0.48369	132.86	-0.8834	-0.0277	0.4678	59.667	0	0	0	1
0.57296	0.38036	-0.72597	105.82	-0.77042	0.55213	-0.31876	5.3455	0.27958	0.74194	0.60939	248.88	0	0	0	1	0.37253	0.55861	0.74106	-183.75	-0.28185	0.82893	-0.48316	132.81	-0.88418	-0.028876	0.46625	60.105	0	0	0	1
0.57248	0.3807	-0.72617	105.84	-0.7711	0.55101	-0.31903	5.2545	0.27867	0.7426	0.60901	248.87	0	0	0	1	0.37104	0.558	0.74227	-183.82	-0.28185	0.82929	-0.48253	132.8	-0.88481	-0.03017	0.46498	60.424	0	0	0	1
0.57201	0.38104	-0.72637	105.86	-0.77179	0.5499	-0.3193	5.1634	0.27776	0.74325	0.60863	248.86	0	0	0	1	0.36956	0.55739	0.74347	-183.89	-0.28186	0.82966	-0.4819	132.78	-0.88543	-0.031465	0.46371	60.744	0	0	0	1
0.57134	0.38131	-0.72676	105.86	-0.77255	0.54875	-0.31943	5.1001	0.27701	0.74396	0.6081	248.82	0	0	0	1	0.36828	0.55685	0.7445	-183.94	-0.28216	0.82996	-0.4812	132.81	-0.88586	-0.032852	0.46278	60.932	0	0	0	1
0.57047	0.3815	-0.72734	105.83	-0.77341	0.54756	-0.31941	5.066	0.27641	0.74474	0.60742	248.76	0	0	0	1	0.36724	0.5564	0.74535	-183.96	-0.28277	0.83021	-0.48042	132.88	-0.8861	-0.034332	0.46222	60.982	0	0	0	1
0.56961	0.38168	-0.72792	105.8	-0.77426	0.54637	-0.31938	5.032	0.27581	0.74552	0.60674	248.7	0	0	0	1	0.3662	0.55595	0.7462	-183.98	-0.28338	0.83045	-0.47964	132.94	-0.88634	-0.035815	0.46165	61.032	0	0	0	1
0.56857	0.3818	-0.72867	105.75	-0.77519	0.54514	-0.31923	5.0198	0.27534	0.74636	0.60592	248.62	0	0	0	1	0.36542	0.55561	0.74683	-183.97	-0.28429	0.8306	-0.47883	133.05	-0.88636	-0.037344	0.46148	60.943	0	0	0	1
0.56733	0.38184	-0.72961	105.68	-0.7762	0.54387	-0.31893	5.0326	0.27503	0.74726	0.60494	248.52	0	0	0	1	0.36496	0.55542	0.74721	-183.92	-0.28555	0.83066	-0.47798	133.21	-0.88615	-0.038928	0.46176	60.696	0	0	0	1
0.5661	0.38188	-0.73055	105.61	-0.77722	0.5426	-0.31863	5.0455	0.27472	0.74817	0.60396	248.42	0	0	0	1	0.36449	0.55522	0.74758	-183.87	-0.28681	0.83072	-0.47712	133.36	-0.88594	-0.040506	0.46203	60.448	0	0	0	1
0.56471	0.38185	-0.73164	105.52	-0.7783	0.54129	-0.31821	5.075	0.27452	0.74913	0.60286	248.29	0	0	0	1	0.36434	0.55518	0.74768	-183.77	-0.28836	0.83066	-0.47628	133.56	-0.88549	-0.042075	0.46274	60.055	0	0	0	1
0.56312	0.38174	-0.73292	105.42	-0.77946	0.53995	-0.31765	5.1251	0.27448	0.75015	0.60161	248.15	0	0	0	1	0.36459	0.55535	0.74744	-183.62	-0.29029	0.83047	-0.47545	133.82	-0.88476	-0.043627	0.46399	59.482	0	0	0	1
0.56154	0.38163	-0.73419	105.31	-0.78061	0.53861	-0.31708	5.1756	0.27444	0.75117	0.60035	248.01	0	0	0	1	0.36484	0.55552	0.74719	-183.46	-0.2922	0.83028	-0.47461	134.07	-0.88403	-0.045174	0.46524	58.908	0	0	0	1
0.55982	0.38144	-0.7356	105.2	-0.78182	0.53725	-0.31641	5.2389	0.27451	0.75224	0.59898	247.86	0	0	0	1	0.36545	0.5559	0.74661	-183.25	-0.2944	0.82994	-0.47384	134.38	-0.88305	-0.046638	0.46696	58.184	0	0	0	1
0.55791	0.38117	-0.73719	105.06	-0.78311	0.53586	-0.31558	5.3193	0.27474	0.75336	0.59746	247.68	0	0	0	1	0.36654	0.55656	0.74558	-182.96	-0.29697	0.82942	-0.47315	134.75	-0.88173	-0.047984	0.4693	57.256	0	0	0	1
0.55599	0.3809	-0.73877	104.93	-0.78439	0.53448	-0.31475	5.4003	0.27497	0.75449	0.59594	247.51	0	0	0	1	0.36764	0.55722	0.74455	-182.67	-0.29953	0.8289	-0.47245	135.12	-0.88041	-0.049327	0.47164	56.329	0	0	0	1
0.55394	0.38055	-0.74049	104.79	-0.78571	0.53309	-0.31381	5.4922	0.27533	0.75565	0.5943	247.33	0	0	0	1	0.36912	0.55813	0.74313	-182.31	-0.30234	0.82821	-0.47187	135.55	-0.87883	-0.050498	0.47445	55.25	0	0	0	1
0.5517	0.38009	-0.7424	104.63	-0.7871	0.5317	-0.3127	5.5996	0.27588	0.75686	0.5925	247.14	0	0	0	1	0.37118	0.55941	0.74114	-181.84	-0.30548	0.8273	-0.47145	136.05	-0.87687	-0.051416	0.47797	53.949	0	0	0	1
0.54945	0.37962	-0.74431	104.47	-0.78848	0.53031	-0.31158	5.708	0.27643	0.75807	0.5907	246.95	0	0	0	1	0.37322	0.56069	0.73914	-181.37	-0.30864	0.82637	-0.47102	136.56	-0.8749	-0.052329	0.48147	52.649	0	0	0	1
0.54705	0.37906	-0.74635	104.29	-0.78989	0.52893	-0.31033	5.8268	0.27713	0.7593	0.58877	246.75	0	0	0	1	0.37567	0.56225	0.73671	-180.82	-0.31195	0.82527	-0.47076	137.12	-0.87267	-0.052969	0.48542	51.205	0	0	0	1
0.54444	0.37837	-0.74861	104.1	-0.79136	0.52758	-0.30887	5.9617	0.27809	0.76059	0.58666	246.55	0	0	0	1	0.37875	0.56424	0.73361	-180.14	-0.31554	0.8239	-0.47077	137.77	-0.87005	-0.053176	0.49009	49.532	0	0	0	1
0.54182	0.37767	-0.75087	103.9	-0.79283	0.52624	-0.30741	6.0979	0.27904	0.76187	0.58455	246.34	0	0	0	1	0.38181	0.56623	0.73048	-179.45	-0.31914	0.82251	-0.47077	138.43	-0.8674	-0.053381	0.49475	47.861	0	0	0	1
0.53904	0.37685	-0.75327	103.68	-0.79431	0.52493	-0.3058	6.2453	0.28017	0.76317	0.5823	246.14	0	0	0	1	0.38524	0.56851	0.7269	-178.68	-0.32281	0.82096	-0.47098	139.14	-0.86451	-0.053211	0.49979	46.063	0	0	0	1
0.536	0.37586	-0.75593	103.43	-0.79585	0.52369	-0.30392	6.4116	0.28164	0.76451	0.57982	245.95	0	0	0	1	0.38934	0.57126	0.72255	-177.76	-0.32663	0.8191	-0.47159	139.97	-0.86123	-0.052399	0.5055	44.044	0	0	0	1
0.53295	0.37485	-0.75858	103.17	-0.79738	0.52245	-0.30204	6.5796	0.2831	0.76585	0.57734	245.75	0	0	0	1	0.39339	0.57401	0.71816	-176.83	-0.33047	0.81722	-0.47217	140.79	-0.85792	-0.051583	0.51118	42.03	0	0	0	1
0.52973	0.37372	-0.7614	102.89	-0.79893	0.52127	-0.29998	6.7603	0.28479	0.76721	0.5747	245.56	0	0	0	1	0.39778	0.57703	0.7133	-175.82	-0.3343	0.81517	-0.47301	141.67	-0.85441	-0.050306	0.51716	39.912	0	0	0	1
0.52618	0.37234	-0.76453	102.56	-0.80052	0.5202	-0.2976	6.964	0.2869	0.7686	0.57178	245.38	0	0	0	1	0.40284	0.58054	0.7076	-174.63	-0.33812	0.8128	-0.47437	142.69	-0.85053	-0.048156	0.52372	37.596	0	0	0	1
0.52262	0.37096	-0.76763	102.22	-0.80209	0.51914	-0.2952	7.1702	0.289	0.76999	0.56885	245.2	0	0	0	1	0.40782	0.58405	0.70183	-173.44	-0.34197	0.81042	-0.47569	143.69	-0.8466	-0.046008	0.53023	35.286	0	0	0	1
0.51886	0.36943	-0.77091	101.84	-0.80368	0.51815	-0.29261	7.3905	0.29135	0.77139	0.56575	245.03	0	0	0	1	0.41309	0.58778	0.69561	-172.15	-0.34575	0.80786	-0.47731	144.76	-0.8425	-0.043331	0.53695	32.897	0	0	0	1
0.51471	0.36761	-0.77456	101.4	-0.8053	0.5173	-0.28962	7.6384	0.29422	0.77283	0.56229	244.89	0	0	0	1	0.41901	0.592	0.68846	-170.68	-0.34935	0.80497	-0.47956	145.98	-0.83809	-0.03957	0.5441	30.342	0	0	0	1
0.51053	0.36578	-0.77818	100.95	-0.80691	0.51647	-0.28662	7.8896	0.29707	0.77425	0.55882	244.74	0	0	0	1	0.42484	0.59618	0.68123	-169.2	-0.35301	0.80205	-0.48177	147.19	-0.8336	-0.035811	0.5512	27.796	0	0	0	1
0.50614	0.36379	-0.78197	100.46	-0.80853	0.51572	-0.28341	8.1558	0.30017	0.77569	0.55516	244.6	0	0	0	1	0.4309	0.60056	0.67354	-167.63	-0.35657	0.79896	-0.48427	148.47	-0.82897	-0.031496	0.55841	25.195	0	0	0	1
0.50128	0.36146	-0.78617	99.883	-0.81018	0.51513	-0.27975	8.4521	0.30386	0.77717	0.55108	244.49	0	0	0	1	0.43757	0.60537	0.66487	-165.86	-0.35983	0.79552	-0.48751	149.91	-0.82405	-0.025919	0.56593	22.459	0	0	0	1
0.49639	0.35914	-0.79033	99.302	-0.8118	0.51455	-0.27606	8.7534	0.30752	0.77862	0.54697	244.37	0	0	0	1	0.44414	0.61013	0.65611	-164.08	-0.36318	0.79204	-0.49069	151.34	-0.81905	-0.02035	0.57337	19.736	0	0	0	1
0.49127	0.35666	-0.79464	98.679	-0.81344	0.51405	-0.27217	9.0683	0.31141	0.7801	0.54265	244.26	0	0	0	1	0.45089	0.61501	0.64689	-162.2	-0.36642	0.78839	-0.49414	152.83	-0.8139	-0.014229	0.58083	16.98	0	0	0	1
0.48561	0.3538	-0.79938	97.954	-0.81511	0.51369	-0.26781	9.4111	0.31588	0.78163	0.53784	244.18	0	0	0	1	0.45821	0.62026	0.63665	-160.12	-0.36927	0.78437	-0.4984	154.5	-0.80851	-0.0067243	0.58845	14.124	0	0	0	1
0.47991	0.35095	-0.80406	97.227	-0.81675	0.51335	-0.26342	9.7604	0.32032	0.78314	0.533	244.1	0	0	0	1	0.46541	0.62542	0.62629	-158.01	-0.37225	0.78028	-0.50258	156.16	-0.80301	0.00076729	0.59597	11.284	0	0	0	1
0.47397	0.34797	-0.80887	96.46	-0.8184	0.51305	-0.25884	10.121	0.32492	0.78466	0.52795	244.02	0	0	0	1	0.47273	0.63063	0.61549	-155.81	-0.37514	0.77603	-0.50699	157.87	-0.79737	0.0087729	0.60343	8.4305	0	0	0	1
0.46744	0.34462	-0.81409	95.587	-0.82011	0.51283	-0.25381	10.499	0.33002	0.78628	0.52234	243.96	0	0	0	1	0.48057	0.63611	0.60367	-153.4	-0.3776	0.77138	-0.51224	159.78	-0.7915	0.018224	0.6109	5.512	0	0	0	1
0.46085	0.34127	-0.81924	94.712	-0.82179	0.51264	-0.24873	10.887	0.33509	0.78787	0.5167	243.9	0	0	0	1	0.48829	0.64145	0.5917	-150.96	-0.38021	0.76666	-0.51737	161.67	-0.7855	0.027653	0.61824	2.6152	0	0	0	1
0.45402	0.33782	-0.82446	93.802	-0.82347	0.51245	-0.2435	11.282	0.34024	0.78947	0.51085	243.83	0	0	0	1	0.49606	0.64676	0.57933	-148.43	-0.38276	0.76177	-0.52268	163.6	-0.77937	0.037536	0.62544	-0.27736	0	0	0	1
0.44659	0.33402	-0.83005	92.791	-0.82524	0.51224	-0.23787	11.682	0.34573	0.79123	0.50441	243.78	0	0	0	1	0.50431	0.6522	0.56596	-145.69	-0.38486	0.75647	-0.5288	165.73	-0.77302	0.048864	0.6325	-3.2014	0	0	0	1
0.43908	0.33024	-0.83555	91.778	-0.82697	0.51206	-0.23219	12.092	0.35118	0.79293	0.49793	243.72	0	0	0	1	0.51241	0.65747	0.55242	-142.91	-0.38715	0.75108	-0.53479	167.84	-0.76652	0.060158	0.6394	-6.0983	0	0	0	1
0.43135	0.32638	-0.84108	90.737	-0.82871	0.51186	-0.22637	12.508	0.35663	0.79465	0.49126	243.65	0	0	0	1	0.52052	0.66261	0.53851	-140.04	-0.38944	0.74551	-0.54088	169.98	-0.75986	0.071824	0.6461	-8.9769	0	0	0	1
0.423	0.32223	-0.8469	89.609	-0.83057	0.51152	-0.22023	12.914	0.36224	0.79656	0.48401	243.59	0	0	0	1	0.52906	0.66775	0.52365	-136.96	-0.39129	0.73953	-0.54771	172.31	-0.75299	0.08487	0.65254	-11.86	0	0	0	1
0.41458	0.31809	-0.85261	88.479	-0.83238	0.51122	-0.21402	13.334	0.36779	0.79842	0.47671	243.51	0	0	0	1	0.53743	0.67267	0.50861	-133.83	-0.39337	0.73344	-0.55437	174.61	-0.74594	0.097862	0.65878	-14.71	0	0	0	1
0.40595	0.31391	-0.85829	87.331	-0.83418	0.51089	-0.2077	13.758	0.37329	0.80029	0.46925	243.42	0	0	0	1	0.54578	0.67738	0.49324	-130.63	-0.3955	0.72719	-0.56105	176.93	-0.73872	0.11113	0.66479	-17.532	0	0	0	1
0.39676	0.30952	-0.86417	86.119	-0.83614	0.51032	-0.20111	14.165	0.37876	0.80235	0.46127	243.33	0	0	0	1	0.55449	0.68194	0.47696	-127.2	-0.39729	0.72054	-0.56832	179.41	-0.73123	0.12564	0.67046	-20.344	0	0	0	1
0.38748	0.30514	-0.86992	84.904	-0.83803	0.5098	-0.19446	14.587	0.38415	0.80436	0.45325	243.23	0	0	0	1	0.56303	0.68624	0.46052	-123.73	-0.39933	0.71377	-0.57539	181.86	-0.72356	0.14007	0.6759	-23.116	0	0	0	1
0.37802	0.30075	-0.87559	83.681	-0.8399	0.50925	-0.1877	15.015	0.38944	0.80636	0.44511	243.1	0	0	0	1	0.57149	0.69027	0.44377	-120.19	-0.40151	0.70683	-0.58239	184.32	-0.71567	0.15465	0.6811	-25.856	0	0	0	1
0.36808	0.29626	-0.88133	82.426	-0.84193	0.50843	-0.18072	15.428	0.39455	0.80854	0.43657	242.97	0	0	0	1	0.58029	0.69399	0.4262	-116.41	-0.4035	0.69957	-0.58974	186.89	-0.70743	0.17025	0.68598	-28.585	0	0	0	1
0.35805	0.29178	-0.88694	81.17	-0.84388	0.50765	-0.17366	15.857	0.39958	0.81065	0.42799	242.82	0	0	0	1	0.58887	0.69742	0.40846	-112.6	-0.40577	0.69218	-0.59686	189.42	-0.69899	0.18574	0.69059	-31.269	0	0	0	1
0.34788	0.28732	-0.89243	79.915	-0.8458	0.50685	-0.16652	16.297	0.40449	0.81274	0.41934	242.66	0	0	0	1	0.59733	0.70053	0.39046	-108.71	-0.40826	0.68465	-0.6038	191.94	-0.69031	0.20126	0.69496	-33.918	0	0	0	1
0.33733	0.2829	-0.89787	78.67	-0.84784	0.5058	-0.15916	16.732	0.40912	0.81494	0.41048	242.48	0	0	0	1	0.60607	0.70321	0.37173	-104.59	-0.41078	0.67691	-0.61078	194.51	-0.68114	0.21748	0.69911	-36.571	0	0	0	1
0.3267	0.27849	-0.90316	77.423	-0.8498	0.50479	-0.15174	17.183	0.41365	0.81708	0.40158	242.28	0	0	0	1	0.61454	0.70557	0.35285	-100.44	-0.41359	0.66905	-0.61751	197.04	-0.67177	0.23355	0.70298	-39.174	0	0	0	1
0.31597	0.27413	-0.9083	76.186	-0.8517	0.50379	-0.14424	17.65	0.41805	0.81918	0.39266	242.07	0	0	0	1	0.62283	0.70759	0.33376	-96.208	-0.41669	0.66109	-0.62396	199.54	-0.66215	0.24955	0.70659	-41.739	0	0	0	1
0.30499	0.26996	-0.91329	75.003	-0.85369	0.50258	-0.13653	18.129	0.42214	0.8213	0.38374	241.84	0	0	0	1	0.63133	0.70908	0.31405	-91.751	-0.42004	0.65307	-0.63012	202.02	-0.65191	0.2659	0.71015	-44.331	0	0	0	1
0.29393	0.26579	-0.91813	73.819	-0.85558	0.5014	-0.12875	18.624	0.42613	0.82338	0.37478	241.59	0	0	0	1	0.63952	0.71025	0.29421	-87.256	-0.4237	0.64496	-0.636	204.46	-0.64148	0.28208	0.7134	-46.868	0	0	0	1
0.28279	0.26169	-0.92279	72.649	-0.85741	0.50024	-0.12089	19.137	0.42998	0.8254	0.36583	241.33	0	0	0	1	0.64744	0.71108	0.2742	-82.698	-0.42768	0.63679	-0.64155	206.84	-0.6308	0.2981	0.7164	-49.364	0	0	0	1
0.27149	0.25791	-0.92724	71.571	-0.85927	0.49893	-0.11281	19.682	0.43354	0.82737	0.35707	241.06	0	0	0	1	0.65549	0.71131	0.2537	-77.91	-0.43207	0.62875	-0.64653	209.15	-0.61939	0.31418	0.71947	-51.906	0	0	0	1
0.26014	0.25414	-0.93153	70.494	-0.86103	0.49766	-0.10468	20.241	0.43698	0.82931	0.34828	240.77	0	0	0	1	0.66318	0.71125	0.23308	-73.086	-0.43676	0.62063	-0.6512	211.41	-0.60782	0.33006	0.72223	-54.39	0	0	0	1
0.24871	0.25042	-0.93564	69.432	-0.86272	0.4964	-0.096467	20.82	0.4403	0.83119	0.33951	240.46	0	0	0	1	0.67051	0.71086	0.21234	-68.209	-0.44177	0.61249	-0.65551	213.62	-0.59603	0.34573	0.72472	-56.827	0	0	0	1
0.23719	0.24712	-0.93951	68.486	-0.86439	0.49506	-0.088011	21.444	0.44336	0.83298	0.33103	240.15	0	0	0	1	0.6779	0.70986	0.1912	-63.101	-0.44724	0.60463	-0.65909	215.7	-0.58347	0.36128	0.72735	-59.315	0	0	0	1
0.22561	0.24382	-0.94321	67.541	-0.86597	0.49374	-0.079503	22.083	0.44631	0.83473	0.32253	239.82	0	0	0	1	0.68485	0.70858	0.16998	-57.961	-0.453	0.59672	-0.66236	217.73	-0.57077	0.37661	0.72965	-61.742	0	0	0	1
0.21398	0.24057	-0.94675	66.61	-0.86746	0.49242	-0.070929	22.739	0.44914	0.83645	0.31405	239.48	0	0	0	1	0.69139	0.70701	0.14868	-52.777	-0.45905	0.58881	-0.66526	219.71	-0.55789	0.3917	0.73166	-64.115	0	0	0	1
0.20226	0.23774	-0.95004	65.801	-0.8689	0.49107	-0.0621	23.45	0.45177	0.83805	0.30589	239.13	0	0	0	1	0.6979	0.70483	0.12707	-47.365	-0.46551	0.58126	-0.66741	221.54	-0.54428	0.40663	0.73377	-66.523	0	0	0	1
0.19049	0.23491	-0.95317	64.995	-0.87025	0.48972	-0.053226	24.174	0.45428	0.83964	0.29772	238.77	0	0	0	1	0.70392	0.70241	0.10541	-41.925	-0.47224	0.57368	-0.66924	223.33	-0.53055	0.42132	0.73553	-68.866	0	0	0	1
0.17868	0.23212	-0.95614	64.2	-0.87151	0.48838	-0.044296	24.913	0.45668	0.84119	0.28956	238.4	0	0	0	1	0.70947	0.69975	0.083696	-36.45	-0.47922	0.56611	-0.67072	225.05	-0.51672	0.43575	0.73697	-71.148	0	0	0	1
0.16677	0.22967	-0.95887	63.516	-0.87269	0.48702	-0.03513	25.706	0.45892	0.84266	0.28165	238.02	0	0	0	1	0.71492	0.69648	0.06175	-30.756	-0.48647	0.55889	-0.67155	226.64	-0.50223	0.45006	0.73838	-73.429	0	0	0	1
0.15482	0.22723	-0.96146	62.835	-0.87377	0.48565	-0.025923	26.51	0.46104	0.8441	0.27373	237.63	0	0	0	1	0.71984	0.693	0.039775	-25.039	-0.49397	0.55167	-0.67205	228.18	-0.48767	0.46412	0.73944	-75.643	0	0	0	1
0.14283	0.22481	-0.96388	62.162	-0.87475	0.48428	-0.016673	27.328	0.46304	0.84554	0.26582	237.23	0	0	0	1	0.72424	0.68931	0.017795	-19.296	-0.50169	0.54447	-0.67221	229.66	-0.47305	0.47791	0.74015	-77.79	0	0	0	1
0.13072	0.22258	-0.96611	61.575	-0.87565	0.48289	-0.0072286	28.192	0.46492	0.84692	0.25803	236.82	0	0	0	1	0.7285	0.68504	-0.0043552	-13.348	-0.50951	0.53756	-0.67188	231.03	-0.45792	0.49168	0.74065	-79.888	0	0	0	1
0.11858	0.22037	-0.96818	60.992	-0.87645	0.48149	0.002252	29.066	0.46667	0.84829	0.25024	236.4	0	0	0	1	0.73219	0.68058	-0.026502	-7.382	-0.51755	0.53066	-0.67122	232.34	-0.44276	0.50518	0.74078	-81.917	0	0	0	1
0.1064	0.21817	-0.97009	60.414	-0.87714	0.48009	0.011766	29.952	0.4683	0.84966	0.24244	235.96	0	0	0	1	0.73534	0.67595	-0.048617	-1.4001	-0.52579	0.52378	-0.67023	233.59	-0.42758	0.51841	0.74056	-83.874	0	0	0	1
0.094057	0.21596	-0.97186	59.889	-0.87775	0.47864	0.021413	30.87	0.46979	0.85104	0.23458	235.52	0	0	0	1	0.73831	0.67073	-0.070835	4.7684	-0.53397	0.51712	-0.66893	234.76	-0.41204	0.5317	0.73994	-85.733	0	0	0	1
0.081684	0.21377	-0.97346	59.367	-0.87825	0.47718	0.031092	31.799	0.47117	0.85241	0.22672	235.06	0	0	0	1	0.74071	0.66535	-0.093017	10.949	-0.54234	0.51048	-0.66729	235.87	-0.3965	0.54472	0.73897	-87.52	0	0	0	1
0.069283	0.21158	-0.9749	58.851	-0.87865	0.47572	0.040799	32.739	0.47241	0.85377	0.21886	234.58	0	0	0	1	0.74254	0.65983	-0.11513	17.135	-0.55089	0.50386	-0.66532	236.91	-0.38099	0.55745	0.73763	-89.235	0	0	0	1
0.05669	0.20915	-0.97624	58.351	-0.87898	0.47418	0.050548	33.692	0.47348	0.85523	0.21072	234.1	0	0	0	1	0.7442	0.6537	-0.13727	23.485	-0.55926	0.49742	-0.66318	237.9	-0.36524	0.57031	0.73576	-90.808	0	0	0	1
0.044069	0.20673	-0.9774	57.855	-0.87919	0.47263	0.060327	34.656	0.47442	0.85667	0.20259	233.6	0	0	0	1	0.74528	0.64743	-0.15934	29.84	-0.56779	0.491	-0.66071	238.83	-0.34952	0.58289	0.73354	-92.308	0	0	0	1
0.031425	0.20432	-0.9784	57.364	-0.8793	0.47107	0.07013	35.632	0.47523	0.85811	0.19446	233.08	0	0	0	1	0.74578	0.64104	-0.18132	36.194	-0.57649	0.4846	-0.6579	239.7	-0.33387	0.59517	0.73096	-93.736	0	0	0	1
0.01861	0.20146	-0.97932	56.862	-0.87937	0.4694	0.079851	36.599	0.47577	0.8597	0.18589	232.55	0	0	0	1	0.74614	0.63401	-0.20323	42.679	-0.5849	0.47839	-0.655	240.52	-0.31806	0.60759	0.72779	-94.989	0	0	0	1
0.0057706	0.1986	-0.98006	56.365	-0.87933	0.46771	0.089598	37.578	0.47618	0.86128	0.17733	231.99	0	0	0	1	0.74593	0.62686	-0.22503	49.164	-0.59347	0.47222	-0.65177	241.28	-0.30231	0.61972	0.72426	-96.168	0	0	0	1
-0.0070841	0.19573	-0.98063	55.873	-0.87917	0.46603	0.099367	38.569	0.47645	0.86285	0.16878	231.43	0	0	0	1	0.74513	0.6196	-0.24671	55.642	-0.60217	0.46606	-0.64821	241.98	-0.28665	0.63157	0.72038	-97.275	0	0	0	1
-0.020031	0.1923	-0.98113	55.359	-0.87902	0.46418	0.10892	39.527	0.47636	0.86462	0.15974	230.84	0	0	0	1	0.74423	0.6117	-0.26823	62.212	-0.61053	0.46016	-0.64459	242.63	-0.27086	0.64349	0.71593	-98.186	0	0	0	1
-0.032993	0.18885	-0.98145	54.848	-0.87876	0.46232	0.1185	40.498	0.47612	0.86637	0.1507	230.23	0	0	0	1	0.74277	0.60367	-0.28962	68.779	-0.61902	0.4543	-0.64065	243.23	-0.25517	0.65513	0.71112	-99.021	0	0	0	1
-0.045962	0.18538	-0.98159	54.343	-0.87838	0.46047	0.12809	41.482	0.47574	0.8681	0.14167	229.61	0	0	0	1	0.74073	0.59556	-0.31084	75.332	-0.62761	0.44846	-0.63639	243.76	-0.23961	0.66648	0.70597	-99.784	0	0	0	1
-0.058928	0.18136	-0.98165	53.82	-0.87806	0.4584	0.1374	42.414	0.47491	0.87005	0.13223	228.97	0	0	0	1	0.73863	0.58679	-0.33182	81.939	-0.63584	0.44295	-0.63206	244.25	-0.22391	0.67784	0.70029	-100.34	0	0	0	1
-0.071897	0.17728	-0.98153	53.3	-0.87763	0.45633	0.14671	43.357	0.47391	0.87197	0.12278	228.31	0	0	0	1	0.73598	0.57792	-0.35263	88.538	-0.64415	0.43749	-0.62743	244.69	-0.20833	0.68892	0.69425	-100.82	0	0	0	1
-0.08486	0.17319	-0.98123	52.786	-0.87709	0.45427	0.15603	44.314	0.47277	0.87387	0.11335	227.63	0	0	0	1	0.73277	0.56898	-0.37325	95.116	-0.65256	0.43206	-0.62248	245.06	-0.19292	0.6997	0.6879	-101.22	0	0	0	1
-0.097764	0.16863	-0.98082	52.265	-0.87663	0.45196	0.16508	45.208	0.47113	0.87595	0.10364	226.94	0	0	0	1	0.7295	0.55942	-0.39355	101.72	-0.66059	0.42703	-0.61747	245.39	-0.17737	0.71042	0.68106	-101.42	0	0	0	1
-0.11065	0.16401	-0.98023	51.748	-0.87607	0.44964	0.17413	46.11	0.46931	0.87802	0.093931	226.23	0	0	0	1	0.72571	0.54976	-0.41366	108.3	-0.66867	0.42205	-0.61217	245.65	-0.16196	0.72086	0.67389	-101.53	0	0	0	1
-0.12353	0.15936	-0.97946	51.237	-0.8754	0.44735	0.18319	47.028	0.46736	0.88004	0.084244	225.5	0	0	0	1	0.72137	0.54005	-0.43355	114.86	-0.67682	0.41711	-0.60657	245.86	-0.14674	0.731	0.66641	-101.58	0	0	0	1
-0.13633	0.15439	-0.97856	50.731	-0.8748	0.44479	0.19205	47.879	0.46491	0.88223	0.074424	224.77	0	0	0	1	0.71696	0.5298	-0.45308	121.41	-0.68461	0.41256	-0.60091	246.02	-0.13144	0.74102	0.6585	-101.42	0	0	0	1
-0.14911	0.14935	-0.97748	50.23	-0.87411	0.44223	0.20091	48.737	0.46228	0.88438	0.064614	224.02	0	0	0	1	0.71205	0.51945	-0.47239	127.95	-0.69243	0.40809	-0.59498	246.13	-0.11629	0.75076	0.65026	-101.17	0	0	0	1
-0.16185	0.14428	-0.97621	49.736	-0.87331	0.4397	0.20977	49.611	0.4595	0.88648	0.054834	223.26	0	0	0	1	0.70661	0.50909	-0.49146	134.45	-0.70031	0.40364	-0.58876	246.17	-0.10135	0.7602	0.64174	-100.86	0	0	0	1
-0.17452	0.13902	-0.97479	49.257	-0.87255	0.43691	0.21853	50.422	0.45628	0.88869	0.045056	222.5	0	0	0	1	0.70105	0.49827	-0.51016	140.92	-0.70786	0.39953	-0.5825	246.17	-0.086422	0.76948	0.6328	-100.34	0	0	0	1
-0.18714	0.1337	-0.97319	48.784	-0.87171	0.43413	0.22727	51.238	0.45288	0.89087	0.035305	221.72	0	0	0	1	0.69501	0.48738	-0.5286	147.37	-0.71542	0.39549	-0.57599	246.11	-0.071672	0.77849	0.62355	-99.737	0	0	0	1
-0.19972	0.12834	-0.97141	48.319	-0.87075	0.43138	0.23602	52.07	0.44934	0.893	0.025592	220.93	0	0	0	1	0.68846	0.47649	-0.54679	153.78	-0.72302	0.39147	-0.5692	246	-0.05717	0.78721	0.61402	-99.071	0	0	0	1
-0.21217	0.12291	-0.96947	47.877	-0.86981	0.42843	0.24468	52.842	0.44543	0.89517	0.01601	220.15	0	0	0	1	0.68171	0.46528	-0.56461	160.15	-0.73037	0.38765	-0.5624	245.83	-0.042809	0.79577	0.60409	-98.202	0	0	0	1
-0.22456	0.11744	-0.96736	47.445	-0.86878	0.42548	0.25333	53.619	0.44134	0.89731	0.0064809	219.36	0	0	0	1	0.67451	0.45402	-0.58215	166.49	-0.73771	0.38387	-0.55537	245.62	-0.028675	0.80406	0.59386	-97.248	0	0	0	1
-0.23689	0.11191	-0.96507	47.019	-0.86764	0.42257	0.26198	54.411	0.43713	0.89939	-0.0030051	218.55	0	0	0	1	0.66682	0.44277	-0.59942	172.78	-0.74507	0.38012	-0.54807	245.35	-0.014819	0.81207	0.58337	-96.234	0	0	0	1
-0.249	0.10645	-0.96264	46.627	-0.8665	0.41953	0.27052	55.146	0.43265	0.90148	-0.012227	217.77	0	0	0	1	0.65888	0.43133	-0.61631	179.02	-0.75225	0.3764	-0.54078	245.02	-0.0012733	0.81993	0.57247	-95.021	0	0	0	1
-0.26102	0.10094	-0.96004	46.245	-0.86526	0.41649	0.27904	55.882	0.42801	0.90352	-0.021366	216.98	0	0	0	1	0.65049	0.41985	-0.63292	185.21	-0.75942	0.37269	-0.53328	244.65	0.011985	0.82754	0.56128	-93.723	0	0	0	1
-0.27297	0.09539	-0.95728	45.872	-0.86392	0.41348	0.28754	56.635	0.42325	0.9055	-0.030457	216.18	0	0	0	1	0.64164	0.4084	-0.64923	191.36	-0.7666	0.36899	-0.52552	244.23	0.024938	0.8349	0.54984	-92.365	0	0	0	1
-0.28459	0.090001	-0.95442	45.538	-0.86256	0.41041	0.2959	57.332	0.41834	0.90745	-0.039168	215.41	0	0	0	1	0.63249	0.39686	-0.66517	197.43	-0.77366	0.36517	-0.51778	243.75	0.037411	0.84211	0.53801	-90.818	0	0	0	1
-0.29609	0.084602	-0.95141	45.217	-0.86111	0.40736	0.30421	58.03	0.4133	0.90934	-0.047763	214.64	0	0	0	1	0.62293	0.38531	-0.6808	203.45	-0.78071	0.36132	-0.50984	243.22	0.049538	0.84911	0.52589	-89.183	0	0	0	1
-0.30752	0.079151	-0.94824	44.905	-0.85956	0.40434	0.31251	58.741	0.40815	0.91118	-0.056307	213.86	0	0	0	1	0.61294	0.37379	-0.69612	209.42	-0.78775	0.35746	-0.50167	242.64	0.061319	0.85586	0.51355	-87.492	0	0	0	1
-0.31854	0.073942	-0.94502	44.634	-0.858	0.40132	0.3206	59.402	0.40296	0.91295	-0.064393	213.12	0	0	0	1	0.60263	0.36227	-0.71105	215.29	-0.79472	0.3534	-0.49349	242	0.072507	0.86248	0.50087	-85.627	0	0	0	1
-0.32941	0.06875	-0.94168	44.377	-0.85635	0.39832	0.32864	60.06	0.39768	0.91467	-0.072335	212.38	0	0	0	1	0.59194	0.35076	-0.72565	221.1	-0.80167	0.34927	-0.48512	241.31	0.083288	0.8689	0.48794	-83.677	0	0	0	1
-0.3402	0.063509	-0.9382	44.129	-0.85461	0.39535	0.33665	60.731	0.3923	0.91633	-0.080225	211.63	0	0	0	1	0.58087	0.33925	-0.73993	226.86	-0.80858	0.34512	-0.47653	240.58	0.0937	0.8751	0.47479	-81.674	0	0	0	1
-0.35053	0.058553	-0.93472	43.919	-0.85287	0.39242	0.34442	61.354	0.38697	0.91792	-0.087619	210.93	0	0	0	1	0.56951	0.32783	-0.75378	232.5	-0.81544	0.34079	-0.46789	239.78	0.10349	0.88113	0.46141	-79.525	0	0	0	1
-0.36068	0.05364	-0.93114	43.723	-0.85105	0.38953	0.3521	61.972	0.38159	0.91945	-0.094847	210.24	0	0	0	1	0.55782	0.31642	-0.76728	238.06	-0.82226	0.33638	-0.45907	238.92	0.11284	0.88697	0.44782	-77.298	0	0	0	1
-0.37076	0.04868	-0.92745	43.535	-0.84916	0.38666	0.35976	62.601	0.37612	0.92094	-0.10202	209.53	0	0	0	1	0.54579	0.30503	-0.78043	243.56	-0.82903	0.33194	-0.45004	238.03	0.12178	0.89262	0.43404	-75.021	0	0	0	1
-0.38032	0.044021	-0.92381	43.38	-0.84728	0.38386	0.36711	63.183	0.37077	0.92234	-0.10869	208.88	0	0	0	1	0.53354	0.29377	-0.79312	248.91	-0.8357	0.32746	-0.44089	237.04	0.1302	0.89804	0.42021	-72.643	0	0	0	1
-0.38968	0.039422	-0.92011	43.238	-0.84536	0.3811	0.37435	63.757	0.36541	0.92369	-0.11518	208.24	0	0	0	1	0.521	0.28254	-0.80544	254.18	-0.8423	0.32294	-0.43156	236.01	0.13818	0.90326	0.40624	-70.201	0	0	0	1
-0.39896	0.034782	-0.91631	43.103	-0.84336	0.37836	0.38156	64.341	0.35996	0.92501	-0.12162	207.58	0	0	0	1	0.50818	0.27131	-0.8174	259.38	-0.84883	0.31838	-0.42204	234.93	0.14574	0.90831	0.39209	-67.713	0	0	0	1
-0.40768	0.030434	-0.91262	42.993	-0.84143	0.37569	0.3884	64.876	0.35468	0.92624	-0.12755	206.98	0	0	0	1	0.49522	0.2603	-0.82886	264.4	-0.8552	0.31399	-0.41235	233.75	0.15292	0.91305	0.3781	-65.177	0	0	0	1
-0.41616	0.02616	-0.90891	42.896	-0.83947	0.37307	0.39511	65.4	0.34942	0.92744	-0.1333	206.39	0	0	0	1	0.48204	0.24934	-0.83992	269.33	-0.86147	0.30963	-0.40249	232.51	0.15971	0.91758	0.36405	-62.598	0	0	0	1
-0.42458	0.02185	-0.90512	42.804	-0.83745	0.37046	0.40178	65.933	0.34409	0.92859	-0.13899	205.79	0	0	0	1	0.46861	0.23838	-0.85063	274.19	-0.86765	0.30523	-0.39245	231.24	0.16609	0.92196	0.34987	-59.977	0	0	0	1
-0.4324	0.017806	-0.90151	42.732	-0.83555	0.36793	0.40803	66.416	0.33896	0.92968	-0.14422	205.24	0	0	0	1	0.45516	0.22771	-0.8608	278.85	-0.8736	0.3012	-0.38225	229.86	0.17223	0.92597	0.33602	-57.363	0	0	0	1
-0.43995	0.013843	-0.89791	42.67	-0.83365	0.36544	0.4141	66.884	0.33387	0.93073	-0.14924	204.7	0	0	0	1	0.44155	0.21715	-0.87056	283.4	-0.87939	0.29728	-0.37187	228.42	0.17805	0.92977	0.32222	-54.729	0	0	0	1
-0.44745	0.0098466	-0.89425	42.612	-0.8317	0.36297	0.42015	67.359	0.32873	0.93175	-0.15422	204.16	0	0	0	1	0.42773	0.20658	-0.87998	287.89	-0.88509	0.29333	-0.36135	226.95	0.18347	0.93342	0.30831	-52.059	0	0	0	1
-0.45432	0.0060788	-0.89082	42.571	-0.82991	0.36058	0.42571	67.784	0.3238	0.93271	-0.15877	203.65	0	0	0	1	0.414	0.1964	-0.88884	292.16	-0.89049	0.28988	-0.35071	225.38	0.18877	0.9367	0.2949	-49.444	0	0	0	1
-0.46089	0.0023888	-0.88745	42.538	-0.82816	0.35823	0.43107	68.191	0.31894	0.93363	-0.16313	203.17	0	0	0	1	0.40018	0.18638	-0.89728	296.32	-0.89571	0.28662	-0.33995	223.75	0.19382	0.93974	0.28164	-46.833	0	0	0	1
-0.46742	-0.0013296	-0.88403	42.509	-0.82637	0.35589	0.4364	68.603	0.31404	0.93453	-0.16745	202.67	0	0	0	1	0.3862	0.17636	-0.9054	300.41	-0.9008	0.28333	-0.32905	222.1	0.1985	0.94267	0.26829	-44.192	0	0	0	1
-0.4733	-0.0048687	-0.88089	42.494	-0.82479	0.35364	0.4412	68.966	0.30937	0.93537	-0.17139	202.22	0	0	0	1	0.37243	0.16682	-0.91294	304.28	-0.90557	0.28058	-0.31815	220.37	0.20308	0.94522	0.25556	-41.645	0	0	0	1
-0.47886	-0.0083396	-0.87785	42.488	-0.82329	0.35142	0.44576	69.308	0.30478	0.93618	-0.17515	201.77	0	0	0	1	0.35867	0.15749	-0.92008	308.02	-0.91012	0.27808	-0.30718	218.6	0.20748	0.94756	0.24307	-39.126	0	0	0	1
-0.48438	-0.011833	-0.87478	42.484	-0.82175	0.34922	0.45029	69.655	0.30016	0.93697	-0.17888	201.33	0	0	0	1	0.34477	0.14819	-0.92692	311.71	-0.91454	0.27554	-0.29612	216.81	0.21152	0.9498	0.23052	-36.584	0	0	0	1
-0.48923	-0.0152	-0.87202	42.494	-0.82047	0.3471	0.45426	69.952	0.29578	0.9377	-0.18228	200.91	0	0	0	1	0.33123	0.13942	-0.93319	315.17	-0.91862	0.27351	-0.28519	214.98	0.21548	0.95171	0.21867	-34.165	0	0	0	1
-0.49373	-0.018513	-0.86942	42.513	-0.8193	0.34503	0.45793	70.225	0.29149	0.93841	-0.18552	200.5	0	0	0	1	0.31781	0.13094	-0.93907	318.49	-0.92246	0.27173	-0.2743	213.14	0.21925	0.95342	0.20715	-31.798	0	0	0	1
-0.49821	-0.021844	-0.86678	42.534	-0.81811	0.34296	0.46159	70.502	0.28719	0.93909	-0.18874	200.09	0	0	0	1	0.30428	0.12249	-0.94467	321.77	-0.92618	0.26992	-0.26332	211.27	0.22273	0.95506	0.19558	-29.413	0	0	0	1
-0.502	-0.025095	-0.8645	42.57	-0.81721	0.34097	0.46465	70.731	0.28311	0.93974	-0.19168	199.7	0	0	0	1	0.29126	0.11462	-0.94975	324.82	-0.92954	0.26855	-0.25265	209.42	0.22609	0.95642	0.18476	-27.175	0	0	0	1
-0.50543	-0.028307	-0.8624	42.615	-0.81647	0.33903	0.46738	70.934	0.27915	0.94035	-0.19447	199.32	0	0	0	1	0.27847	0.10709	-0.95446	327.74	-0.93268	0.26739	-0.24211	207.57	0.22929	0.95762	0.17434	-25.01	0	0	0	1
-0.50883	-0.031534	-0.86029	42.662	-0.8157	0.33709	0.4701	71.139	0.27517	0.94094	-0.19725	198.93	0	0	0	1	0.2656	0.099589	-0.95892	330.61	-0.9357	0.26621	-0.23152	205.71	0.23222	0.95876	0.16389	-22.831	0	0	0	1
-0.51157	-0.034712	-0.85854	42.724	-0.81525	0.33523	0.47222	71.298	0.27141	0.9415	-0.19979	198.56	0	0	0	1	0.25337	0.092682	-0.96292	333.26	-0.93839	0.26538	-0.22137	203.91	0.23502	0.95968	0.15421	-20.812	0	0	0	1
-0.51392	-0.037862	-0.857	42.795	-0.81497	0.3334	0.47398	71.43	0.26778	0.94202	-0.2022	198.2	0	0	0	1	0.24149	0.086141	-0.96657	335.78	-0.94085	0.26474	-0.21147	202.14	0.23767	0.96046	0.14498	-18.885	0	0	0	1
-0.51625	-0.041025	-0.85546	42.867	-0.81469	0.33159	0.47575	71.564	0.26414	0.94253	-0.2046	197.84	0	0	0	1	0.22956	0.079628	-0.97003	338.26	-0.94321	0.26408	-0.20154	200.37	0.24012	0.96121	0.13573	-16.948	0	0	0	1
-0.51796	-0.044148	-0.85426	42.954	-0.81471	0.32983	0.47693	71.655	0.26071	0.94301	-0.20681	197.48	0	0	0	1	0.21836	0.073688	-0.97308	340.53	-0.94528	0.26369	-0.19215	198.68	0.24243	0.96179	0.12723	-15.176	0	0	0	1
-0.51927	-0.047249	-0.8533	43.05	-0.81493	0.32811	0.47775	71.719	0.2574	0.94346	-0.20888	197.13	0	0	0	1	0.20762	0.068124	-0.97584	342.66	-0.94713	0.26346	-0.18312	197.06	0.24462	0.96226	0.11922	-13.509	0	0	0	1
-0.52057	-0.050356	-0.85233	43.147	-0.81513	0.32639	0.47856	71.785	0.2541	0.94389	-0.21096	196.78	0	0	0	1	0.19684	0.062586	-0.97844	344.77	-0.9489	0.26323	-0.17406	195.43	0.24666	0.9627	0.1112	-11.835	0	0	0	1
-0.52129	-0.053418	-0.8517	43.257	-0.81563	0.32473	0.47885	71.812	0.25099	0.9443	-0.21285	196.43	0	0	0	1	0.18685	0.057571	-0.9807	346.68	-0.95041	0.26323	-0.16563	193.92	0.24861	0.96301	0.1039	-10.324	0	0	0	1
-0.52162	-0.056446	-0.85131	43.376	-0.81633	0.32309	0.47876	71.813	0.24803	0.94468	-0.21461	196.09	0	0	0	1	0.17741	0.052928	-0.98271	348.44	-0.95172	0.26339	-0.15763	192.48	0.25049	0.96324	0.097102	-8.9283	0	0	0	1
-0.52193	-0.059479	-0.85091	43.496	-0.81702	0.32146	0.47868	71.814	0.24506	0.94505	-0.21638	195.75	0	0	0	1	0.16795	0.048309	-0.98461	350.19	-0.95297	0.26354	-0.14962	191.05	0.25226	0.96344	0.090299	-7.5276	0	0	0	1
-0.52172	-0.06244	-0.85083	43.627	-0.81798	0.31986	0.47811	71.781	0.24229	0.9454	-0.21795	195.41	0	0	0	1	0.15931	0.044152	-0.98624	351.75	-0.95399	0.26392	-0.14229	189.74	0.25401	0.96353	0.084166	-6.285	0	0	0	1
-0.52112	-0.065345	-0.85098	43.766	-0.81914	0.31829	0.47718	71.722	0.23968	0.94574	-0.21939	195.09	0	0	0	1	0.1513	0.04035	-0.98766	353.17	-0.95483	0.26448	-0.13546	188.53	0.25575	0.96355	0.078542	-5.1625	0	0	0	1
-0.5205	-0.068252	-0.85113	43.906	-0.82029	0.31672	0.47624	71.663	0.23706	0.94606	-0.22084	194.76	0	0	0	1	0.14326	0.03657	-0.98901	354.58	-0.95562	0.26503	-0.12863	187.32	0.25741	0.96355	0.072916	-4.037	0	0	0	1
-0.51939	-0.071052	-0.85158	44.056	-0.82169	0.31517	0.47487	71.572	0.23465	0.94637	-0.22208	194.44	0	0	0	1	0.13605	0.033185	-0.99015	355.81	-0.95621	0.26582	-0.12248	186.25	0.25914	0.96345	0.067897	-3.0589	0	0	0	1
-0.51788	-0.073761	-0.85227	44.215	-0.82328	0.31364	0.47312	71.454	0.2324	0.94667	-0.22315	194.14	0	0	0	1	0.12951	0.030129	-0.99112	356.9	-0.95663	0.26681	-0.11689	185.28	0.26092	0.96328	0.063377	-2.2025	0	0	0	1
-0.51637	-0.076471	-0.85295	44.375	-0.82486	0.3121	0.47138	71.336	0.23015	0.94697	-0.22423	193.83	0	0	0	1	0.12295	0.027094	-0.99204	357.98	-0.95702	0.2678	-0.1113	184.31	0.26266	0.96309	0.058856	-1.3441	0	0	0	1
-0.5144	-0.079034	-0.8539	44.545	-0.82665	0.31057	0.46924	71.188	0.22811	0.94726	-0.22509	193.54	0	0	0	1	0.11716	0.024386	-0.99281	358.92	-0.95724	0.26903	-0.10636	183.47	0.26451	0.96282	0.054864	-0.61654	0	0	0	1
-0.51202	-0.081465	-0.8551	44.725	-0.82864	0.30906	0.46674	71.012	0.22625	0.94755	-0.22575	193.27	0	0	0	1	0.11206	0.021971	-0.99346	359.71	-0.95731	0.27047	-0.102	182.74	0.26646	0.96248	0.051343	-0.0058519	0	0	0	1
-0.50964	-0.083895	-0.85629	44.906	-0.83061	0.30754	0.46423	70.836	0.22439	0.94783	-0.22642	193	0	0	0	1	0.10695	0.019575	-0.99407	360.5	-0.95735	0.27192	-0.097641	182.02	0.26839	0.96212	0.04782	0.6058	0	0	0	1
-0.50686	-0.086147	-0.85771	45.099	-0.83276	0.30602	0.46137	70.632	0.22273	0.94812	-0.22685	192.75	0	0	0	1	0.10251	0.017438	-0.99458	361.16	-0.95726	0.27357	-0.093865	181.4	0.27045	0.96169	0.044736	1.1089	0	0	0	1
-0.50368	-0.088223	-0.85937	45.303	-0.83507	0.30452	0.45817	70.401	0.22127	0.94841	-0.22705	192.53	0	0	0	1	0.098725	0.015552	-0.99499	361.7	-0.95704	0.27543	-0.090654	180.9	0.27264	0.9612	0.042075	1.5069	0	0	0	1
-0.50049	-0.090295	-0.86102	45.509	-0.83737	0.30299	0.45497	70.17	0.2198	0.94871	-0.22726	192.3	0	0	0	1	0.094934	0.013681	-0.99539	362.24	-0.9568	0.27728	-0.087442	180.4	0.27481	0.96069	0.039414	1.9056	0	0	0	1
-0.49698	-0.092166	-0.86285	45.727	-0.83979	0.30149	0.4515	69.916	0.21852	0.94901	-0.22723	192.1	0	0	0	1	0.091705	0.01201	-0.99571	362.68	-0.95647	0.27927	-0.084722	179.99	0.27706	0.96014	0.037098	2.2212	0	0	0	1
-0.49313	-0.093827	-0.86488	45.956	-0.84234	0.29999	0.44774	69.638	0.21745	0.94932	-0.22697	191.94	0	0	0	1	0.089069	0.010543	-0.99597	363.01	-0.95603	0.28142	-0.082518	179.69	0.27941	0.95953	0.035145	2.4497	0	0	0	1
-0.48927	-0.095481	-0.86689	46.188	-0.84487	0.29848	0.44397	69.361	0.21636	0.94963	-0.22671	191.77	0	0	0	1	0.086423	0.0090888	-0.99622	363.35	-0.95559	0.28356	-0.080311	179.39	0.28176	0.95891	0.033191	2.6786	0	0	0	1
-0.48521	-0.09693	-0.86901	46.43	-0.84744	0.29699	0.44004	69.069	0.21544	0.94995	-0.22625	191.63	0	0	0	1	0.084223	0.0077824	-0.99642	363.6	-0.95508	0.28576	-0.078497	179.16	0.28412	0.95827	0.0315	2.8493	0	0	0	1
-0.4809	-0.098146	-0.87127	46.682	-0.85008	0.29553	0.43592	68.761	0.21471	0.95028	-0.22555	191.52	0	0	0	1	0.082534	0.0066394	-0.99657	363.78	-0.95452	0.288	-0.077133	179.02	0.2865	0.95761	0.030107	2.9544	0	0	0	1
-0.47659	-0.099353	-0.8735	46.937	-0.85269	0.29406	0.43179	68.453	0.21396	0.95061	-0.22486	191.42	0	0	0	1	0.080836	0.0055043	-0.99671	363.95	-0.95394	0.29026	-0.075764	178.87	0.28889	0.95693	0.028714	3.0596	0	0	0	1
-0.47219	-0.10037	-0.87576	47.198	-0.85529	0.29263	0.42762	68.141	0.21335	0.95094	-0.22402	191.34	0	0	0	1	0.079479	0.0044782	-0.99683	364.07	-0.95336	0.29246	-0.074699	178.79	0.2912	0.95627	0.027514	3.1289	0	0	0	1
-0.46771	-0.10115	-0.87808	47.464	-0.85786	0.29125	0.42339	67.824	0.21291	0.95129	-0.22299	191.29	0	0	0	1	0.078541	0.0035806	-0.9969	364.12	-0.95275	0.29461	-0.074004	178.78	0.29343	0.95561	0.02655	3.1539	0	0	0	1
-0.46321	-0.10193	-0.88037	47.734	-0.86041	0.28985	0.41915	67.507	0.21245	0.95163	-0.22196	191.25	0	0	0	1	0.0776	0.0026875	-0.99698	364.18	-0.95214	0.29675	-0.073309	178.76	0.29566	0.95495	0.025587	3.1791	0	0	0	1
-0.45875	-0.10255	-0.88263	48.003	-0.86288	0.28851	0.41497	67.194	0.21209	0.95197	-0.22084	191.23	0	0	0	1	0.076905	0.0018731	-0.99704	364.2	-0.95154	0.29878	-0.072834	178.79	0.29776	0.95432	0.02476	3.1853	0	0	0	1
-0.45435	-0.10296	-0.88485	48.272	-0.86526	0.28725	0.41087	66.887	0.21187	0.95231	-0.2196	191.24	0	0	0	1	0.076538	0.001161	-0.99707	364.17	-0.95096	0.30065	-0.072648	178.87	0.29969	0.95373	0.024115	3.1659	0	0	0	1
-0.44995	-0.10336	-0.88705	48.544	-0.86762	0.28598	0.40677	66.581	0.21164	0.95265	-0.21835	191.25	0	0	0	1	0.07617	0.00045063	-0.99709	364.15	-0.95039	0.30252	-0.072465	178.95	0.30161	0.95314	0.023471	3.147	0	0	0	1
-0.44567	-0.10365	-0.88918	48.81	-0.86987	0.28477	0.40279	66.285	0.21146	0.95298	-0.21707	191.28	0	0	0	1	0.075967	-0.0002016	-0.99711	364.1	-0.94984	0.30424	-0.072427	179.05	0.30337	0.9526	0.02292	3.1205	0	0	0	1
-0.44157	-0.10378	-0.8912	49.068	-0.87197	0.28366	0.39901	66.003	0.21139	0.95329	-0.21575	191.34	0	0	0	1	0.076008	-0.00077054	-0.99711	364.02	-0.94935	0.30572	-0.072604	179.2	0.3049	0.95212	0.022506	3.0836	0	0	0	1
-0.43747	-0.1039	-0.89321	49.328	-0.87405	0.28254	0.39522	65.722	0.2113	0.95361	-0.21442	191.39	0	0	0	1	0.076047	-0.0013399	-0.9971	363.94	-0.94885	0.30721	-0.07278	179.34	0.30642	0.95164	0.022091	3.0467	0	0	0	1
-0.43355	-0.10397	-0.89511	49.579	-0.87602	0.28148	0.39161	65.455	0.21124	0.95392	-0.21312	191.46	0	0	0	1	0.076187	-0.0018648	-0.99709	363.85	-0.9484	0.30854	-0.073044	179.49	0.30778	0.95121	0.021738	3.0094	0	0	0	1
-0.42991	-0.10394	-0.89687	49.815	-0.87781	0.28053	0.38826	65.208	0.21124	0.9542	-0.21185	191.55	0	0	0	1	0.076485	-0.002319	-0.99707	363.75	-0.94802	0.30963	-0.073443	179.67	0.30889	0.95085	0.021484	2.971	0	0	0	1
-0.42627	-0.10391	-0.89861	50.052	-0.87959	0.27958	0.38492	64.961	0.21123	0.95448	-0.21057	191.63	0	0	0	1	0.076782	-0.0027737	-0.99704	363.64	-0.94763	0.31071	-0.073841	179.84	0.31	0.9505	0.021229	2.9328	0	0	0	1
-0.42283	-0.10386	-0.90024	50.276	-0.88125	0.27868	0.38176	64.729	0.21123	0.95475	-0.20936	191.72	0	0	0	1	0.07713	-0.0031924	-0.99702	363.54	-0.94729	0.31166	-0.074281	180.01	0.31097	0.95019	0.021014	2.8973	0	0	0	1
-0.41974	-0.10379	-0.90169	50.478	-0.88272	0.27788	0.37892	64.519	0.21123	0.95499	-0.20826	191.82	0	0	0	1	0.077562	-0.0035472	-0.99698	363.43	-0.94701	0.31237	-0.074786	180.19	0.31169	0.94995	0.020869	2.8666	0	0	0	1
-0.41665	-0.10372	-0.90313	50.682	-0.88419	0.27708	0.37609	64.31	0.21123	0.95523	-0.20715	191.92	0	0	0	1	0.077994	-0.003903	-0.99695	363.32	-0.94674	0.31309	-0.075292	180.37	0.31242	0.94972	0.020724	2.8358	0	0	0	1
-0.41376	-0.10367	-0.90447	50.872	-0.88555	0.27633	0.37343	64.114	0.21121	0.95546	-0.20614	192.01	0	0	0	1	0.078439	-0.0042277	-0.99691	363.22	-0.94649	0.31369	-0.075802	180.55	0.31304	0.94952	0.020604	2.8087	0	0	0	1
-0.41125	-0.10367	-0.90561	51.034	-0.88673	0.27566	0.37112	63.942	0.21117	0.95565	-0.20529	192.11	0	0	0	1	0.078906	-0.0044924	-0.99687	363.12	-0.94632	0.3141	-0.07632	180.71	0.31346	0.94938	0.020533	2.7885	0	0	0	1
-0.40874	-0.10366	-0.90674	51.197	-0.8879	0.275	0.3688	63.77	0.21112	0.95584	-0.20445	192.21	0	0	0	1	0.079375	-0.0047582	-0.99683	363.02	-0.94614	0.3145	-0.07684	180.88	0.31387	0.94924	0.020462	2.7684	0	0	0	1
-0.40642	-0.10371	-0.90778	51.345	-0.88898	0.27437	0.36666	63.61	0.21105	0.95601	-0.2037	192.3	0	0	0	1	0.079831	-0.0049976	-0.9968	362.94	-0.94599	0.31484	-0.077341	181.03	0.31422	0.94913	0.020406	2.7514	0	0	0	1
-0.40449	-0.10385	-0.90863	51.464	-0.88989	0.27383	0.36485	63.473	0.21092	0.95616	-0.20317	192.38	0	0	0	1	0.080268	-0.0051823	-0.99676	362.87	-0.94589	0.31502	-0.07781	181.17	0.3144	0.94907	0.020384	2.7415	0	0	0	1
-0.40255	-0.10399	-0.90947	51.582	-0.8908	0.27328	0.36304	63.335	0.21079	0.9563	-0.20264	192.46	0	0	0	1	0.080706	-0.005367	-0.99672	362.79	-0.94579	0.3152	-0.078279	181.31	0.31458	0.94901	0.020362	2.7317	0	0	0	1
-0.40078	-0.10418	-0.91023	51.688	-0.89163	0.27276	0.36137	63.208	0.21063	0.95642	-0.20221	192.53	0	0	0	1	0.08112	-0.0055307	-0.99669	362.73	-0.94571	0.31533	-0.078721	181.44	0.31472	0.94897	0.020349	2.7243	0	0	0	1
-0.39938	-0.1045	-0.91081	51.763	-0.89232	0.27231	0.36002	63.101	0.2104	0.95652	-0.20201	192.58	0	0	0	1	0.081488	-0.005647	-0.99666	362.69	-0.94567	0.31536	-0.079106	181.54	0.31475	0.94895	0.020358	2.7225	0	0	0	1
-0.39797	-0.10483	-0.91139	51.838	-0.893	0.27186	0.35867	62.994	0.21017	0.95661	-0.2018	192.63	0	0	0	1	0.081853	-0.0057633	-0.99663	362.65	-0.94563	0.31539	-0.079488	181.64	0.31479	0.94894	0.020366	2.7208	0	0	0	1
-0.3967	-0.1052	-0.9119	51.901	-0.89363	0.27143	0.35744	62.895	0.20991	0.95669	-0.20168	192.68	0	0	0	1	0.082196	-0.005864	-0.9966	362.62	-0.94559	0.3154	-0.079845	181.74	0.31479	0.94894	0.020379	2.7205	0	0	0	1
-0.39576	-0.1057	-0.91225	51.935	-0.89412	0.27106	0.35648	62.815	0.20959	0.95674	-0.20178	192.7	0	0	0	1	0.082479	-0.0059268	-0.99658	362.61	-0.94559	0.31534	-0.080135	181.81	0.31473	0.94896	0.020404	2.7241	0	0	0	1
-0.39481	-0.1062	-0.9126	51.97	-0.89461	0.27069	0.35553	62.734	0.20927	0.95679	-0.20188	192.72	0	0	0	1	0.082761	-0.0059892	-0.99655	362.59	-0.94559	0.31528	-0.080423	181.88	0.31467	0.94898	0.020429	2.7275	0	0	0	1
-0.39397	-0.10674	-0.9129	51.995	-0.89506	0.27033	0.35467	62.66	0.20893	0.95683	-0.20204	192.73	0	0	0	1	0.083023	-0.0060413	-0.99653	362.59	-0.94559	0.3152	-0.08069	181.94	0.31459	0.94901	0.020456	2.7315	0	0	0	1
-0.39342	-0.10739	-0.91306	51.995	-0.89539	0.27003	0.35405	62.603	0.20853	0.95685	-0.20239	192.72	0	0	0	1	0.083222	-0.0060659	-0.99651	362.6	-0.9456	0.3151	-0.080889	181.97	0.31449	0.94904	0.020488	2.7365	0	0	0	1
-0.39287	-0.10803	-0.91323	51.995	-0.89573	0.26972	0.35344	62.546	0.20813	0.95686	-0.20273	192.7	0	0	0	1	0.083423	-0.0060902	-0.9965	362.62	-0.94562	0.315	-0.08109	182.01	0.31439	0.94907	0.020519	2.7415	0	0	0	1
-0.39241	-0.10869	-0.91335	51.988	-0.89603	0.26943	0.3529	62.493	0.20772	0.95687	-0.20312	192.68	0	0	0	1	0.083608	-0.006108	-0.99648	362.64	-0.94565	0.31488	-0.081273	182.04	0.31427	0.94911	0.020551	2.746	0	0	0	1
-0.39218	-0.10942	-0.91336	51.96	-0.89623	0.26918	0.35258	62.456	0.20728	0.95685	-0.20363	192.62	0	0	0	1	0.083738	-0.006107	-0.99647	362.67	-0.94567	0.31476	-0.081398	182.05	0.31415	0.94915	0.020582	2.7484	0	0	0	1
-0.39196	-0.11015	-0.91336	51.932	-0.89643	0.26893	0.35226	62.418	0.20683	0.95684	-0.20415	192.57	0	0	0	1	0.083867	-0.0061064	-0.99646	362.7	-0.9457	0.31464	-0.081524	182.06	0.31403	0.94919	0.020614	2.7507	0	0	0	1
-0.3918	-0.11088	-0.91334	51.899	-0.89661	0.26868	0.352	62.385	0.20637	0.95683	-0.20468	192.51	0	0	0	1	0.083984	-0.0061021	-0.99645	362.74	-0.94573	0.31453	-0.081635	182.07	0.31391	0.94923	0.020644	2.7512	0	0	0	1
-0.39185	-0.11162	-0.91323	51.851	-0.8967	0.26848	0.35193	62.364	0.2059	0.9568	-0.20529	192.41	0	0	0	1	0.084055	-0.0060873	-0.99644	362.78	-0.94576	0.31442	-0.081701	182.06	0.3138	0.94926	0.020672	2.7456	0	0	0	1
-0.39189	-0.11237	-0.91312	51.802	-0.89678	0.26827	0.35187	62.343	0.20542	0.95677	-0.2059	192.32	0	0	0	1	0.08413	-0.0060723	-0.99644	362.82	-0.94579	0.31431	-0.081769	182.05	0.31368	0.9493	0.020699	2.7402	0	0	0	1
-0.39198	-0.1131	-0.913	51.751	-0.89686	0.26807	0.35184	62.325	0.20495	0.95674	-0.20651	192.22	0	0	0	1	0.084194	-0.0060561	-0.99643	362.87	-0.94582	0.3142	-0.081828	182.03	0.31357	0.94934	0.020726	2.732	0	0	0	1
-0.39222	-0.11381	-0.9128	51.69	-0.89686	0.26789	0.35197	62.318	0.20448	0.9567	-0.20715	192.09	0	0	0	1	0.084227	-0.0060348	-0.99643	362.92	-0.94585	0.3141	-0.081854	182	0.31348	0.94937	0.020748	2.7131	0	0	0	1
-0.39247	-0.11452	-0.91261	51.629	-0.89686	0.26772	0.3521	62.31	0.204	0.95667	-0.20778	191.96	0	0	0	1	0.084259	-0.0060131	-0.99643	362.96	-0.94588	0.31401	-0.08188	181.98	0.31338	0.9494	0.02077	2.6943	0	0	0	1
-0.39274	-0.11521	-0.9124	51.567	-0.89684	0.26755	0.35226	62.303	0.20353	0.95663	-0.2084	191.83	0	0	0	1	0.084286	-0.0059918	-0.99642	363.01	-0.94591	0.31392	-0.081901	181.95	0.31329	0.94943	0.020791	2.6717	0	0	0	1
-0.39311	-0.11583	-0.91216	51.501	-0.89678	0.26741	0.35253	62.303	0.20309	0.9566	-0.209	191.67	0	0	0	1	0.084291	-0.0059691	-0.99642	363.06	-0.94594	0.31384	-0.0819	181.91	0.31321	0.94946	0.020808	2.6335	0	0	0	1
-0.39349	-0.11645	-0.91192	51.435	-0.89672	0.26726	0.3528	62.302	0.20264	0.95656	-0.20959	191.5	0	0	0	1	0.084295	-0.0059467	-0.99642	363.11	-0.94596	0.31377	-0.081898	181.87	0.31314	0.94948	0.020824	2.5951	0	0	0	1
-0.39387	-0.11705	-0.91168	51.37	-0.89665	0.26712	0.35308	62.302	0.2022	0.95653	-0.21016	191.34	0	0	0	1	0.084297	-0.0059249	-0.99642	363.15	-0.94598	0.3137	-0.081895	181.84	0.31307	0.9495	0.020839	2.5524	0	0	0	1
-0.39429	-0.11754	-0.91144	51.308	-0.89656	0.26699	0.35342	62.302	0.20181	0.9565	-0.21065	191.15	0	0	0	1	0.084285	-0.0059045	-0.99642	363.2	-0.946	0.31365	-0.081879	181.8	0.31301	0.94952	0.02085	2.4883	0	0	0	1
-0.3947	-0.11803	-0.9112	51.246	-0.89646	0.26686	0.35375	62.301	0.20141	0.95648	-0.21114	190.96	0	0	0	1	0.084274	-0.0058841	-0.99643	363.24	-0.94602	0.3136	-0.081863	181.76	0.31296	0.94954	0.020862	2.4243	0	0	0	1
-0.39511	-0.1185	-0.91096	51.186	-0.89637	0.26674	0.35409	62.3	0.20103	0.95646	-0.21161	190.77	0	0	0	1	0.084262	-0.0058641	-0.99643	363.28	-0.94604	0.31354	-0.081846	181.72	0.3129	0.94956	0.020872	2.3556	0	0	0	1
-0.39549	-0.11882	-0.91075	51.135	-0.89627	0.26662	0.35442	62.292	0.20071	0.95645	-0.21194	190.56	0	0	0	1	0.084242	-0.0058473	-0.99643	363.32	-0.94605	0.31351	-0.081823	181.68	0.31287	0.94957	0.020879	2.2599	0	0	0	1
-0.39587	-0.11915	-0.91054	51.084	-0.89618	0.2665	0.35475	62.284	0.20039	0.95644	-0.21228	190.36	0	0	0	1	0.084222	-0.0058311	-0.99643	363.36	-0.94606	0.31348	-0.081799	181.64	0.31284	0.94958	0.020885	2.1642	0	0	0	1
-0.39623	-0.11945	-0.91035	51.035	-0.89608	0.26638	0.35507	62.274	0.20008	0.95644	-0.21259	190.15	0	0	0	1	0.084201	-0.005815	-0.99643	363.39	-0.94608	0.31345	-0.081775	181.61	0.31281	0.94959	0.020892	2.0637	0	0	0	1
-0.3965	-0.1196	-0.91021	51.001	-0.89602	0.26625	0.35534	62.25	0.19985	0.95646	-0.21273	189.93	0	0	0	1	0.08418	-0.0058022	-0.99643	363.42	-0.94609	0.31343	-0.081752	181.58	0.31279	0.94959	0.020895	1.9315	0	0	0	1
-0.39678	-0.11974	-0.91007	50.967	-0.89595	0.26613	0.3556	62.227	0.19962	0.95647	-0.21287	189.72	0	0	0	1	0.084159	-0.0057899	-0.99644	363.45	-0.94609	0.31341	-0.081728	181.55	0.31277	0.9496	0.020898	1.7993	0	0	0	1
-0.39703	-0.11986	-0.90995	50.936	-0.89588	0.266	0.35586	62.201	0.1994	0.95649	-0.21299	189.5	0	0	0	1	0.084138	-0.0057773	-0.99644	363.48	-0.9461	0.31339	-0.081704	181.52	0.31274	0.94961	0.020902	1.6629	0	0	0	1
-0.39715	-0.11981	-0.9099	50.922	-0.89586	0.26587	0.35602	62.158	0.19926	0.95654	-0.21292	189.29	0	0	0	1	0.084116	-0.0057689	-0.99644	363.5	-0.94611	0.31338	-0.081682	181.51	0.31274	0.94961	0.020903	1.4913	0	0	0	1
-0.39727	-0.11976	-0.90985	50.909	-0.89584	0.26573	0.35617	62.114	0.19912	0.95658	-0.21285	189.07	0	0	0	1	0.084096	-0.0057597	-0.99644	363.52	-0.94611	0.31337	-0.081659	181.49	0.31273	0.94961	0.020904	1.3199	0	0	0	1
-0.39738	-0.11969	-0.90982	50.897	-0.89582	0.26559	0.35632	62.068	0.19899	0.95663	-0.21276	188.86	0	0	0	1	0.084074	-0.0057514	-0.99644	363.54	-0.94612	0.31337	-0.081637	181.47	0.31272	0.94961	0.020905	1.1449	0	0	0	1
-0.39733	-0.11946	-0.90987	50.904	-0.89585	0.26544	0.35636	62.001	0.19894	0.9567	-0.21249	188.64	0	0	0	1	0.084057	-0.0057457	-0.99644	363.56	-0.94612	0.31336	-0.081619	181.47	0.31272	0.94962	0.020904	0.93542	0	0	0	1
-0.39728	-0.11923	-0.90992	50.911	-0.89588	0.26528	0.3564	61.935	0.19889	0.95677	-0.21221	188.43	0	0	0	1	0.084041	-0.0057404	-0.99645	363.57	-0.94612	0.31336	-0.081602	181.47	0.31272	0.94962	0.020904	0.72584	0	0	0	1
-0.39723	-0.11899	-0.90997	50.92	-0.89592	0.26513	0.35642	61.867	0.19885	0.95684	-0.21192	188.22	0	0	0	1	0.084024	-0.0057351	-0.99645	363.59	-0.94612	0.31336	-0.081584	181.46	0.31272	0.94962	0.020904	0.51399	0	0	0	1
-0.39702	-0.11861	-0.91011	50.946	-0.896	0.26496	0.35634	61.78	0.19888	0.95694	-0.21147	188.01	0	0	0	1	0.08401	-0.0057322	-0.99645	363.6	-0.94612	0.31336	-0.08157	181.47	0.31272	0.94962	0.020902	0.27202	0	0	0	1
-0.39682	-0.11822	-0.91025	50.972	-0.89609	0.26479	0.35626	61.693	0.19891	0.95703	-0.21101	187.81	0	0	0	1	0.083997	-0.005729	-0.99645	363.61	-0.94612	0.31337	-0.081556	181.48	0.31272	0.94961	0.020901	0.030059	0	0	0	1
-0.39661	-0.11783	-0.91039	50.999	-0.89617	0.26461	0.35617	61.605	0.19894	0.95713	-0.21054	187.61	0	0	0	1	0.083984	-0.0057262	-0.99645	363.62	-0.94612	0.31337	-0.081544	181.49	0.31272	0.94961	0.0209	-0.21295	0	0	0	1
-0.39628	-0.11732	-0.9106	51.041	-0.8963	0.26443	0.35598	61.501	0.19903	0.95724	-0.20994	187.41	0	0	0	1	0.083974	-0.0057251	-0.99645	363.62	-0.94612	0.31337	-0.081533	181.5	0.31273	0.94961	0.020899	-0.47731	0	0	0	1
-0.39594	-0.11682	-0.91081	51.082	-0.89643	0.26425	0.3558	61.398	0.19912	0.95735	-0.20935	187.22	0	0	0	1	0.083964	-0.0057239	-0.99645	363.63	-0.94612	0.31338	-0.081523	181.52	0.31274	0.94961	0.020897	-0.74166	0	0	0	1
