# Supplementary material for: Quantifying dynamic muscle lengths and moment arms of musculoskeletal joints using FEBio studio: A demonstration in the glenohumeral joint
Source: J Biomech. Author manuscript; Available in PMC 2026 Apr 28. (PMC13111909; doi:10.1016/j.jbiomech.2026.113308)
Supplement: Data_and_code.zip [file NIHMS2167395-supplement-Data_and_code_zip.zip › data_and_code_v1.1/model_source_files/Reverse_019_M_65_R_postop.k]

*KEYWORD
*NODE
       1  -5.1500900e+01  -4.3841400e+01  -1.7484200e+02
       2  -5.0840599e+01  -4.4351002e+01  -1.7483231e+02
       3  -5.1416698e+01  -4.4800598e+01  -1.7478860e+02
       4  -5.1251099e+01  -4.5526901e+01  -1.7443570e+02
       5  -5.2258400e+01  -4.5275101e+01  -1.7451260e+02
       6  -5.2268700e+01  -4.4504101e+01  -1.7468781e+02
       7  -4.9528599e+01  -4.5066399e+01  -1.7441991e+02
       8  -4.8963402e+01  -4.3707298e+01  -1.7433929e+02
       9  -5.1916500e+01  -4.3620998e+01  -1.7460500e+02
      10  -5.0511501e+01  -4.3635201e+01  -1.7473160e+02
      11  -5.0680901e+01  -4.2981800e+01  -1.7457899e+02
      12  -4.9465698e+01  -4.2845001e+01  -1.7430290e+02
      13  -5.6143002e+01  -4.7121899e+01  -1.7434019e+02
      14  -5.6497501e+01  -4.7997200e+01  -1.7419470e+02
      15  -5.7267502e+01  -4.7740200e+01  -1.7413429e+02
      16  -5.5650002e+01  -4.8125301e+01  -1.7401331e+02
      17  -5.5234200e+01  -4.7402901e+01  -1.7420320e+02
      18  -5.7813400e+01  -4.7088402e+01  -1.7400580e+02
      19  -5.6904598e+01  -4.6103199e+01  -1.7403600e+02
      20  -5.5543301e+01  -4.6412899e+01  -1.7433369e+02
      21  -5.4132301e+01  -4.5926399e+01  -1.7428740e+02
      22  -5.3736198e+01  -4.6513302e+01  -1.7405051e+02
      23  -5.5144501e+01  -4.5477299e+01  -1.7422260e+02
      24  -5.3204899e+01  -4.5744801e+01  -1.7420779e+02
      25  -5.2270901e+01  -4.5986698e+01  -1.7410550e+02
      26  -4.9524601e+01  -4.5840099e+01  -1.7416389e+02
      27  -5.4375599e+01  -4.4607399e+01  -1.7410249e+02
      28  -5.2882198e+01  -4.4854000e+01  -1.7434560e+02
      29  -5.3344700e+01  -4.3688202e+01  -1.7400150e+02
      30  -4.7933701e+01  -4.4650799e+01  -1.7426880e+02
      31  -4.7312302e+01  -4.3997601e+01  -1.7417650e+02
      32  -4.6831699e+01  -4.5219799e+01  -1.7391350e+02
      33  -5.2923100e+01  -4.3050800e+01  -1.7393350e+02
      34  -5.1469101e+01  -4.2527401e+01  -1.7425630e+02
      35  -5.0040100e+01  -4.2029999e+01  -1.7420210e+02
      36  -4.9513302e+01  -4.1917702e+01  -1.7393980e+02
      37  -5.0661900e+01  -4.1590302e+01  -1.7398039e+02
      38  -5.7972198e+01  -4.8471802e+01  -1.7381520e+02
      39  -5.8524399e+01  -4.8952999e+01  -1.7345239e+02
      40  -5.8447399e+01  -4.7967899e+01  -1.7386481e+02
      41  -5.7491299e+01  -4.8864201e+01  -1.7359520e+02
      42  -5.6513901e+01  -4.8564602e+01  -1.7383701e+02
      43  -5.4711899e+01  -4.8377201e+01  -1.7326630e+02
      44  -5.9111099e+01  -4.8039398e+01  -1.7358730e+02
      45  -5.8629101e+01  -4.6840099e+01  -1.7357550e+02
      46  -5.3259102e+01  -4.7075600e+01  -1.7352420e+02
      47  -5.2112900e+01  -4.7189400e+01  -1.7308960e+02
      48  -5.0533901e+01  -4.6458099e+01  -1.7374800e+02
      49  -5.7425301e+01  -4.5157501e+01  -1.7346140e+02
      50  -5.5888599e+01  -4.3624298e+01  -1.7352910e+02
      51  -4.6349602e+01  -4.4082699e+01  -1.7389639e+02
      52  -4.6020901e+01  -4.5119301e+01  -1.7367560e+02
      53  -5.4507500e+01  -4.3058998e+01  -1.7359390e+02
      54  -4.7447800e+01  -4.3369301e+01  -1.7384550e+02
      55  -4.6059799e+01  -4.3452499e+01  -1.7323669e+02
      56  -4.8306499e+01  -4.2823002e+01  -1.7369260e+02
      57  -5.2482800e+01  -4.1801498e+01  -1.7357159e+02
      58  -4.9211399e+01  -4.1964699e+01  -1.7357651e+02
      59  -5.1808399e+01  -4.1362400e+01  -1.7352721e+02
      60  -5.1124901e+01  -4.1370201e+01  -1.7382950e+02
      61  -4.9962502e+01  -4.1485600e+01  -1.7360049e+02
      62  -5.6595200e+01  -4.9381802e+01  -1.7276340e+02
      63  -5.9845299e+01  -4.9257900e+01  -1.7278110e+02
      64  -5.9513901e+01  -4.7515900e+01  -1.7326340e+02
      65  -4.8625401e+01  -4.8112499e+01  -1.7163271e+02
      66  -5.0764400e+01  -4.7382099e+01  -1.7280119e+02
      67  -4.7891102e+01  -4.7349098e+01  -1.7254210e+02
      68  -4.6908600e+01  -4.6530998e+01  -1.7314630e+02
      69  -4.5025002e+01  -4.6103298e+01  -1.7299220e+02
      70  -4.4855202e+01  -4.4565498e+01  -1.7302650e+02
      71  -4.4346199e+01  -4.5237400e+01  -1.7288980e+02
      72  -5.7947701e+01  -4.3550999e+01  -1.7276660e+02
      73  -4.5687801e+01  -4.3975899e+01  -1.7342880e+02
      74  -4.6942501e+01  -4.2991199e+01  -1.7301450e+02
      75  -5.3696499e+01  -4.2168701e+01  -1.7331441e+02
      76  -5.1446400e+01  -4.1114799e+01  -1.7298080e+02
      77  -5.0593300e+01  -4.1209999e+01  -1.7316330e+02
      78  -5.9195599e+01  -4.9710300e+01  -1.7244580e+02
      79  -5.7971001e+01  -4.9611000e+01  -1.7266350e+02
      80  -5.5224300e+01  -4.9372898e+01  -1.7214841e+02
      81  -6.0752499e+01  -4.8677898e+01  -1.7248340e+02
      82  -5.9747799e+01  -4.6296001e+01  -1.7258420e+02
      83  -4.4810902e+01  -4.3726799e+01  -1.7254190e+02
      84  -5.6528301e+01  -4.2484299e+01  -1.7291890e+02
      85  -4.8413601e+01  -4.2320099e+01  -1.7294200e+02
      86  -5.4991501e+01  -4.2169201e+01  -1.7305080e+02
      87  -5.3920799e+01  -4.1860802e+01  -1.7292560e+02
      88  -5.3198200e+01  -4.1496399e+01  -1.7275140e+02
      89  -4.9754700e+01  -4.1486599e+01  -1.7244420e+02
      90  -5.2401001e+01  -4.1200401e+01  -1.7268990e+02
      91  -6.1335400e+01  -4.7768101e+01  -1.7207420e+02
      92  -5.3269901e+01  -4.8421001e+01  -1.7235280e+02
      93  -4.5568298e+01  -4.7643398e+01  -1.7190500e+02
      94  -4.4145500e+01  -4.6935200e+01  -1.7242360e+02
      95  -4.3299801e+01  -4.6175201e+01  -1.7258820e+02
      96  -4.3355598e+01  -4.5501801e+01  -1.7262010e+02
      97  -4.2047699e+01  -4.5591702e+01  -1.7243269e+02
      98  -5.9766300e+01  -4.5616901e+01  -1.7230791e+02
      99  -4.3586899e+01  -4.4615002e+01  -1.7234840e+02
     100  -5.8740200e+01  -4.2850899e+01  -1.7216420e+02
     101  -5.7623501e+01  -4.2411098e+01  -1.7229720e+02
     102  -4.5320801e+01  -4.3270100e+01  -1.7207770e+02
     103  -4.7448601e+01  -4.2606602e+01  -1.7152390e+02
     104  -5.6447800e+01  -4.1801300e+01  -1.7195641e+02
     105  -5.5711300e+01  -4.1752399e+01  -1.7229691e+02
     106  -5.4846001e+01  -4.1727600e+01  -1.7235060e+02
     107  -5.1587799e+01  -4.1129501e+01  -1.7170280e+02
     108  -6.0318199e+01  -4.9720901e+01  -1.7209180e+02
     109  -4.2272400e+01  -4.6666100e+01  -1.7223740e+02
     110  -4.1292999e+01  -4.5780899e+01  -1.7214980e+02
     111  -4.0692200e+01  -4.6535599e+01  -1.7156210e+02
     112  -4.2304600e+01  -4.4744499e+01  -1.7213060e+02
     113  -4.1377499e+01  -4.4860500e+01  -1.7201010e+02
     114  -6.0194500e+01  -4.4917301e+01  -1.7206689e+02
     115  -6.1136902e+01  -4.3632401e+01  -1.7158031e+02
     116  -6.0039299e+01  -4.3461300e+01  -1.7195110e+02
     117  -5.3445400e+01  -4.1395802e+01  -1.7182820e+02
     118  -5.5590401e+01  -5.0489700e+01  -1.7052530e+02
     119  -6.1324200e+01  -4.9919701e+01  -1.7126559e+02
     120  -5.4014198e+01  -5.0086601e+01  -1.7050510e+02
     121  -5.1791698e+01  -4.8827301e+01  -1.7136040e+02
     122  -4.2312801e+01  -4.8155701e+01  -1.7152930e+02
     123  -4.3303699e+01  -4.8402000e+01  -1.7135300e+02
     124  -4.1198399e+01  -4.7278400e+01  -1.7159250e+02
     125  -6.2643501e+01  -4.7045898e+01  -1.7110950e+02
     126  -6.0872601e+01  -4.6067101e+01  -1.7186540e+02
     127  -4.0614201e+01  -4.5833698e+01  -1.7165840e+02
     128  -4.0833000e+01  -4.4766899e+01  -1.7157530e+02
     129  -4.3394001e+01  -4.4056499e+01  -1.7172560e+02
     130  -4.1535900e+01  -4.4202400e+01  -1.7148869e+02
     131  -6.2055698e+01  -4.3991901e+01  -1.7128180e+02
     132  -4.4329601e+01  -4.3541500e+01  -1.7166060e+02
     133  -5.8923901e+01  -4.2340900e+01  -1.7156010e+02
     134  -5.7530602e+01  -4.1964298e+01  -1.7160831e+02
     135  -5.6112202e+01  -4.1676201e+01  -1.7089650e+02
     136  -6.0646198e+01  -5.0940102e+01  -1.7025940e+02
     137  -6.2230598e+01  -4.8673901e+01  -1.7147169e+02
     138  -4.9843498e+01  -4.9038101e+01  -1.7047980e+02
     139  -4.6013100e+01  -4.8503101e+01  -1.7084450e+02
     140  -6.2480999e+01  -4.4992001e+01  -1.7113969e+02
     141  -3.9984501e+01  -4.5048698e+01  -1.7080200e+02
     142  -4.3251801e+01  -4.3710400e+01  -1.7104640e+02
     143  -6.0034199e+01  -4.2740501e+01  -1.7149120e+02
     144  -4.5179401e+01  -4.3102100e+01  -1.7057930e+02
     145  -5.8142899e+01  -4.1999199e+01  -1.7097740e+02
     146  -4.9017899e+01  -4.1906601e+01  -1.7003931e+02
     147  -5.3222599e+01  -4.1376301e+01  -1.7056230e+02
     148  -5.0888000e+01  -4.1277401e+01  -1.7062260e+02
     149  -5.8399502e+01  -5.0865501e+01  -1.7070641e+02
     150  -5.7045200e+01  -5.1259300e+01  -1.7024609e+02
     151  -6.3113800e+01  -4.9342701e+01  -1.7035710e+02
     152  -6.3166100e+01  -4.8582600e+01  -1.7084599e+02
     153  -4.4386101e+01  -4.8858200e+01  -1.7074460e+02
     154  -4.1987400e+01  -4.9127201e+01  -1.7074940e+02
     155  -4.1216499e+01  -4.8156399e+01  -1.7111180e+02
     156  -4.0128101e+01  -4.6973400e+01  -1.7084039e+02
     157  -6.3443802e+01  -4.6782501e+01  -1.7058850e+02
     158  -3.9753101e+01  -4.5857800e+01  -1.7084109e+02
     159  -6.3468601e+01  -4.5295101e+01  -1.7055440e+02
     160  -6.3019199e+01  -4.4664799e+01  -1.7082010e+02
     161  -4.0589298e+01  -4.4430801e+01  -1.7083929e+02
     162  -6.2755501e+01  -4.3970901e+01  -1.7071111e+02
     163  -4.1046799e+01  -4.3759201e+01  -1.6960670e+02
     164  -6.1911499e+01  -4.3465199e+01  -1.7093269e+02
     165  -4.4610901e+01  -4.3039299e+01  -1.6935110e+02
     166  -6.1104599e+01  -4.2878101e+01  -1.7065540e+02
     167  -6.0404301e+01  -4.2562801e+01  -1.7080080e+02
     168  -4.7145802e+01  -4.2634998e+01  -1.7028641e+02
     169  -4.2625900e+01  -4.9493301e+01  -1.7031180e+02
     170  -4.1490799e+01  -4.9387699e+01  -1.7005370e+02
     171  -4.7567902e+01  -4.8954399e+01  -1.6989140e+02
     172  -6.3831699e+01  -4.8194099e+01  -1.7023430e+02
     173  -4.0766399e+01  -4.8744499e+01  -1.7015311e+02
     174  -6.3428501e+01  -4.4517399e+01  -1.7034419e+02
     175  -6.2198601e+01  -4.3464699e+01  -1.7028000e+02
     176  -4.2805302e+01  -4.3375599e+01  -1.6990131e+02
     177  -5.8397301e+01  -4.2066502e+01  -1.6977670e+02
     178  -5.9926899e+01  -5.1589699e+01  -1.6979060e+02
     179  -5.8480202e+01  -5.2009102e+01  -1.6975960e+02
     180  -6.2570599e+01  -5.0548801e+01  -1.6959370e+02
     181  -5.2309700e+01  -5.0463299e+01  -1.6929950e+02
     182  -5.0647499e+01  -4.9827702e+01  -1.6946480e+02
     183  -4.2038502e+01  -4.9657799e+01  -1.7000650e+02
     184  -4.3395901e+01  -4.9669102e+01  -1.6958900e+02
     185  -4.5115398e+01  -4.9181801e+01  -1.7001810e+02
     186  -3.9338799e+01  -4.6959702e+01  -1.7000000e+02
     187  -3.9001202e+01  -4.5840900e+01  -1.6989650e+02
     188  -6.4059998e+01  -4.5243500e+01  -1.6998410e+02
     189  -3.9475399e+01  -4.4660599e+01  -1.6946890e+02
     190  -6.3447399e+01  -4.4278400e+01  -1.6993671e+02
     191  -6.0663300e+01  -4.2758202e+01  -1.6983250e+02
     192  -5.5577900e+01  -4.1676601e+01  -1.6921181e+02
     193  -5.2853901e+01  -4.1390099e+01  -1.6878191e+02
     194  -5.7200802e+01  -5.2242500e+01  -1.6957790e+02
     195  -5.5059502e+01  -5.2068501e+01  -1.6893590e+02
     196  -5.4344601e+01  -5.0825100e+01  -1.6972000e+02
     197  -4.9038300e+01  -4.9463699e+01  -1.6910310e+02
     198  -4.6805000e+01  -4.9227501e+01  -1.6901469e+02
     199  -3.8630199e+01  -4.7175499e+01  -1.6884290e+02
     200  -6.4896698e+01  -4.6981300e+01  -1.6932660e+02
     201  -6.4537804e+01  -4.6112301e+01  -1.6969690e+02
     202  -6.4450104e+01  -4.5160000e+01  -1.6922279e+02
     203  -6.1995899e+01  -4.3382900e+01  -1.6816570e+02
     204  -6.3596199e+01  -4.4210899e+01  -1.6892770e+02
     205  -4.2150200e+01  -4.2827000e+01  -1.6750661e+02
     206  -4.8291698e+01  -4.2036098e+01  -1.6895239e+02
     207  -5.9607399e+01  -5.2485001e+01  -1.6917630e+02
     208  -4.1645302e+01  -5.0001202e+01  -1.6872440e+02
     209  -4.0638699e+01  -4.9507198e+01  -1.6858000e+02
     210  -4.5195000e+01  -4.9393299e+01  -1.6887331e+02
     211  -3.9494999e+01  -4.8554699e+01  -1.6849980e+02
     212  -3.8320702e+01  -4.5809700e+01  -1.6879910e+02
     213  -4.4100700e+01  -4.2849998e+01  -1.6879300e+02
     214  -4.5671799e+01  -4.2477001e+01  -1.6865150e+02
     215  -4.7132000e+01  -4.2188702e+01  -1.6851440e+02
     216  -5.0308201e+01  -4.1424000e+01  -1.6851910e+02
     217  -5.7991001e+01  -5.3247398e+01  -1.6879530e+02
     218  -5.7082500e+01  -5.3404301e+01  -1.6853751e+02
     219  -6.0657200e+01  -5.2291000e+01  -1.6890469e+02
     220  -5.3595600e+01  -5.1614399e+01  -1.6855190e+02
     221  -6.2289902e+01  -5.1708599e+01  -1.6833859e+02
     222  -4.3196701e+01  -5.0020100e+01  -1.6812370e+02
     223  -4.7671501e+01  -4.9398701e+01  -1.6834970e+02
     224  -4.6079102e+01  -4.9306000e+01  -1.6846471e+02
     225  -6.5489700e+01  -4.5738602e+01  -1.6780220e+02
     226  -5.8195000e+01  -4.2088902e+01  -1.6755969e+02
     227  -5.9888000e+01  -5.3106998e+01  -1.6838850e+02
     228  -5.5600399e+01  -5.3139099e+01  -1.6821030e+02
     229  -6.3977798e+01  -5.0785198e+01  -1.6783591e+02
     230  -5.0072701e+01  -5.0876999e+01  -1.6709010e+02
     231  -4.2304501e+01  -5.0240398e+01  -1.6808549e+02
     232  -4.8600300e+01  -4.9956200e+01  -1.6743140e+02
     233  -6.5830002e+01  -4.8130402e+01  -1.6811130e+02
     234  -6.5799599e+01  -4.6764999e+01  -1.6816270e+02
     235  -3.7726898e+01  -4.6448502e+01  -1.6767790e+02
     236  -6.0391499e+01  -4.2791100e+01  -1.6668221e+02
     237  -5.7885700e+01  -5.3833900e+01  -1.6780200e+02
     238  -5.6514301e+01  -5.3761902e+01  -1.6786810e+02
     239  -6.1461800e+01  -5.2791599e+01  -1.6757390e+02
     240  -5.3904999e+01  -5.2625198e+01  -1.6753571e+02
     241  -6.5203598e+01  -4.9517300e+01  -1.6779550e+02
     242  -3.8042999e+01  -4.7696201e+01  -1.6745140e+02
     243  -3.7943298e+01  -4.5334400e+01  -1.6774150e+02
     244  -5.1458302e+01  -4.1282700e+01  -1.6684470e+02
     245  -5.3040401e+01  -4.1372601e+01  -1.6547169e+02
     246  -5.5481899e+01  -5.3606201e+01  -1.6725360e+02
     247  -6.0452801e+01  -5.3344002e+01  -1.6748450e+02
     248  -4.1317402e+01  -5.0331699e+01  -1.6737421e+02
     249  -4.7020802e+01  -4.9647499e+01  -1.6685570e+02
     250  -4.4483200e+01  -4.9439800e+01  -1.6678320e+02
     251  -3.9991001e+01  -4.9750198e+01  -1.6700600e+02
     252  -6.7146896e+01  -4.7804699e+01  -1.6684940e+02
     253  -3.8857101e+01  -4.4213600e+01  -1.6746249e+02
     254  -4.4980202e+01  -4.1664501e+01  -1.6589410e+02
     255  -5.5448700e+01  -4.1697300e+01  -1.6728500e+02
     256  -4.8272800e+01  -4.1226200e+01  -1.6615540e+02
     257  -5.9275398e+01  -5.3809299e+01  -1.6663710e+02
     258  -5.2042301e+01  -5.2101299e+01  -1.6672430e+02
     259  -6.4070503e+01  -5.2287102e+01  -1.6608141e+02
     260  -4.1882900e+01  -5.0558998e+01  -1.6704469e+02
     261  -4.5840698e+01  -4.9372700e+01  -1.6648450e+02
     262  -6.6646599e+01  -4.8616901e+01  -1.6709450e+02
     263  -3.7497101e+01  -4.7594700e+01  -1.6658521e+02
     264  -6.5365898e+01  -4.4991798e+01  -1.6615030e+02
     265  -3.7719700e+01  -4.4765301e+01  -1.6678040e+02
     266  -6.3940399e+01  -4.4110500e+01  -1.6628450e+02
     267  -4.0275101e+01  -4.3105000e+01  -1.6633701e+02
     268  -5.7761700e+01  -5.4073200e+01  -1.6637151e+02
     269  -5.6361599e+01  -5.3939301e+01  -1.6713091e+02
     270  -5.3327400e+01  -5.2950100e+01  -1.6605200e+02
     271  -6.3114700e+01  -5.3316299e+01  -1.6537170e+02
     272  -6.5777702e+01  -5.0918598e+01  -1.6623970e+02
     273  -4.3354599e+01  -4.9800701e+01  -1.6610680e+02
     274  -3.8435600e+01  -4.9009399e+01  -1.6626691e+02
     275  -3.7327301e+01  -4.5941002e+01  -1.6660831e+02
     276  -6.1473400e+01  -4.3011101e+01  -1.6494310e+02
     277  -5.6424900e+01  -4.1809898e+01  -1.6491570e+02
     278  -4.9507000e+01  -4.1129398e+01  -1.6624040e+02
     279  -5.6554901e+01  -5.4086700e+01  -1.6543990e+02
     280  -5.5418301e+01  -5.3797401e+01  -1.6543781e+02
     281  -6.0620399e+01  -5.3896099e+01  -1.6552850e+02
     282  -4.2181702e+01  -5.0390099e+01  -1.6588969e+02
     283  -4.1111099e+01  -5.0579201e+01  -1.6635361e+02
     284  -6.7585503e+01  -4.7081402e+01  -1.6583830e+02
     285  -6.6911499e+01  -4.6092800e+01  -1.6557671e+02
     286  -3.7252701e+01  -4.5347401e+01  -1.6595000e+02
     287  -3.8682499e+01  -4.3442501e+01  -1.6534129e+02
     288  -4.2933498e+01  -4.1929001e+01  -1.6524730e+02
     289  -4.0339100e+01  -5.0570702e+01  -1.6570180e+02
     290  -4.8618500e+01  -5.0609200e+01  -1.6556470e+02
     291  -6.7730103e+01  -4.9458900e+01  -1.6548579e+02
     292  -3.9526100e+01  -5.0574299e+01  -1.6506889e+02
     293  -4.4900700e+01  -4.9266102e+01  -1.6531160e+02
     294  -6.8284203e+01  -4.8272400e+01  -1.6558420e+02
     295  -3.7218498e+01  -4.7010201e+01  -1.6609630e+02
     296  -3.7553398e+01  -4.4575802e+01  -1.6580760e+02
     297  -5.8861900e+01  -4.2284901e+01  -1.6478870e+02
     298  -5.4284199e+01  -5.3417198e+01  -1.6479260e+02
     299  -5.1983200e+01  -5.2910099e+01  -1.6513210e+02
     300  -5.1326599e+01  -5.2527901e+01  -1.6549770e+02
     301  -6.5548698e+01  -5.2630199e+01  -1.6478670e+02
     302  -4.1083401e+01  -5.0558899e+01  -1.6451320e+02
     303  -4.6600498e+01  -4.9912498e+01  -1.6500610e+02
     304  -3.8548000e+01  -4.9775501e+01  -1.6513690e+02
     305  -3.8004902e+01  -4.9079899e+01  -1.6538190e+02
     306  -3.7373901e+01  -4.8280300e+01  -1.6527299e+02
     307  -3.7123600e+01  -4.7683998e+01  -1.6524860e+02
     308  -3.7121399e+01  -4.6688801e+01  -1.6509869e+02
     309  -4.0420799e+01  -4.2157799e+01  -1.6406599e+02
     310  -5.0528900e+01  -4.0991199e+01  -1.6429201e+02
     311  -5.8609200e+01  -5.4155300e+01  -1.6495000e+02
     312  -6.0987400e+01  -5.4408298e+01  -1.6418381e+02
     313  -4.9676701e+01  -5.1584599e+01  -1.6462370e+02
     314  -6.6779198e+01  -5.2121101e+01  -1.6444580e+02
     315  -4.3234901e+01  -4.9530102e+01  -1.6475650e+02
     316  -6.8726196e+01  -4.9046700e+01  -1.6482100e+02
     317  -6.5760002e+01  -4.4902000e+01  -1.6436060e+02
     318  -6.4333702e+01  -4.4092602e+01  -1.6426320e+02
     319  -3.7562698e+01  -4.4420502e+01  -1.6493140e+02
     320  -4.6889000e+01  -4.0850101e+01  -1.6428909e+02
     321  -4.8614899e+01  -4.0689701e+01  -1.6388350e+02
     322  -6.2559299e+01  -5.4458801e+01  -1.6385760e+02
     323  -5.2751499e+01  -5.3178699e+01  -1.6418469e+02
     324  -3.9121899e+01  -5.0479401e+01  -1.6455740e+02
     325  -6.8163200e+01  -5.1687698e+01  -1.6333479e+02
     326  -6.8913101e+01  -4.8091801e+01  -1.6487700e+02
     327  -3.7252899e+01  -4.5493301e+01  -1.6464220e+02
     328  -3.7882999e+01  -4.3862400e+01  -1.6391319e+02
     329  -5.2044498e+01  -4.1200298e+01  -1.6333510e+02
     330  -5.4240601e+01  -4.1419498e+01  -1.6297220e+02
     331  -5.9635101e+01  -5.4487900e+01  -1.6377350e+02
     332  -5.1266499e+01  -5.2883598e+01  -1.6411259e+02
     333  -5.0396301e+01  -5.2369999e+01  -1.6282040e+02
     334  -4.0219700e+01  -5.0774200e+01  -1.6422220e+02
     335  -4.8757401e+01  -5.1059898e+01  -1.6335291e+02
     336  -4.7415901e+01  -5.0431099e+01  -1.6310020e+02
     337  -3.7742100e+01  -4.8954800e+01  -1.6420770e+02
     338  -4.5403599e+01  -4.9423901e+01  -1.6420480e+02
     339  -4.3729599e+01  -4.9297501e+01  -1.6360719e+02
     340  -6.9902298e+01  -4.8430000e+01  -1.6390919e+02
     341  -3.7281898e+01  -4.7811401e+01  -1.6401131e+02
     342  -6.7604500e+01  -4.5926300e+01  -1.6371500e+02
     343  -3.7516800e+01  -4.4565399e+01  -1.6422530e+02
     344  -6.2732201e+01  -4.3420200e+01  -1.6329469e+02
     345  -6.0398800e+01  -4.2728600e+01  -1.6323750e+02
     346  -4.4458599e+01  -4.0805801e+01  -1.6307640e+02
     347  -5.6694302e+01  -5.4311001e+01  -1.6326210e+02
     348  -6.6374397e+01  -5.3621899e+01  -1.6333141e+02
     349  -4.2607700e+01  -4.9606400e+01  -1.6397800e+02
     350  -3.8692200e+01  -5.0220200e+01  -1.6375720e+02
     351  -7.0070396e+01  -4.9487900e+01  -1.6322110e+02
     352  -6.9053802e+01  -4.7431702e+01  -1.6404449e+02
     353  -3.7326500e+01  -4.6482201e+01  -1.6364880e+02
     354  -4.1492001e+01  -4.1152699e+01  -1.6264330e+02
     355  -6.4037201e+01  -5.4698299e+01  -1.6302950e+02
     356  -5.4477798e+01  -5.3868801e+01  -1.6270650e+02
     357  -5.2146099e+01  -5.3239201e+01  -1.6304961e+02
     358  -3.9410900e+01  -5.0644402e+01  -1.6327740e+02
     359  -4.5467999e+01  -4.9573002e+01  -1.6303780e+02
     360  -7.0056396e+01  -4.7907101e+01  -1.6320290e+02
     361  -3.7505001e+01  -4.4956402e+01  -1.6312109e+02
     362  -6.5065201e+01  -4.4413601e+01  -1.6254240e+02
     363  -3.8564602e+01  -4.2957500e+01  -1.6372659e+02
     364  -5.3006699e+01  -5.3454800e+01  -1.6249870e+02
     365  -6.7334801e+01  -5.3129902e+01  -1.6305611e+02
     366  -7.0740898e+01  -5.1117199e+01  -1.6135580e+02
     367  -4.0601501e+01  -5.0114799e+01  -1.6203571e+02
     368  -4.2082001e+01  -4.9567001e+01  -1.6254990e+02
     369  -3.7763699e+01  -4.9016602e+01  -1.6291330e+02
     370  -3.8715302e+01  -5.0086399e+01  -1.6232069e+02
     371  -7.0705200e+01  -4.8894501e+01  -1.6287410e+02
     372  -6.6755798e+01  -4.5313801e+01  -1.6222231e+02
     373  -3.7908199e+01  -4.3541100e+01  -1.6275951e+02
     374  -5.8294399e+01  -4.2198502e+01  -1.6275639e+02
     375  -5.6443199e+01  -4.1798000e+01  -1.6280231e+02
     376  -4.6273201e+01  -4.0577702e+01  -1.6318820e+02
     377  -6.2692200e+01  -5.5301701e+01  -1.6245250e+02
     378  -6.1189701e+01  -5.5319698e+01  -1.6209940e+02
     379  -5.8420200e+01  -5.4793301e+01  -1.6219600e+02
     380  -4.4314999e+01  -4.9422001e+01  -1.6205530e+02
     381  -3.7432701e+01  -4.7800598e+01  -1.6251311e+02
     382  -6.8430603e+01  -4.6283901e+01  -1.6248820e+02
     383  -3.7360401e+01  -4.6214600e+01  -1.6187230e+02
     384  -3.8611198e+01  -4.2324600e+01  -1.6250571e+02
     385  -4.8181599e+01  -4.0474400e+01  -1.6233459e+02
     386  -6.5754402e+01  -5.4916199e+01  -1.6209570e+02
     387  -6.7223000e+01  -5.4142700e+01  -1.6211839e+02
     388  -6.9324097e+01  -5.3287300e+01  -1.6079860e+02
     389  -3.9711399e+01  -5.0511799e+01  -1.6249200e+02
     390  -7.1380302e+01  -4.8914700e+01  -1.6199429e+02
     391  -7.0956802e+01  -4.9852501e+01  -1.6215930e+02
     392  -6.9710800e+01  -4.7182800e+01  -1.6159261e+02
     393  -6.1439098e+01  -4.3282200e+01  -1.6113251e+02
     394  -5.8602699e+01  -4.2579899e+01  -1.6074030e+02
     395  -5.5475300e+01  -4.1758900e+01  -1.6031779e+02
     396  -5.1187698e+01  -4.0949402e+01  -1.6180450e+02
     397  -4.9322701e+01  -4.0487301e+01  -1.6187770e+02
     398  -4.2912201e+01  -4.0331699e+01  -1.6148500e+02
     399  -4.7007500e+01  -4.0473400e+01  -1.6183681e+02
     400  -4.5850498e+01  -4.0370701e+01  -1.6222250e+02
     401  -6.4407501e+01  -5.5479599e+01  -1.6186720e+02
     402  -5.6358501e+01  -5.4587200e+01  -1.6125481e+02
     403  -5.1532101e+01  -5.3055199e+01  -1.6190070e+02
     404  -4.5527000e+01  -4.9763000e+01  -1.6103889e+02
     405  -3.8040699e+01  -4.9420502e+01  -1.6118930e+02
     406  -4.2935799e+01  -4.9358398e+01  -1.6141750e+02
     407  -7.0964897e+01  -4.8139599e+01  -1.6201131e+02
     408  -3.7566502e+01  -4.8938900e+01  -1.6133099e+02
     409  -6.7842499e+01  -4.6055901e+01  -1.6059160e+02
     410  -3.7432999e+01  -4.4177898e+01  -1.6182359e+02
     411  -3.7747002e+01  -4.2948700e+01  -1.6172980e+02
     412  -5.7001598e+01  -4.2131100e+01  -1.6066901e+02
     413  -3.9620300e+01  -4.1367699e+01  -1.6197150e+02
     414  -4.4782001e+01  -3.9949902e+01  -1.6114819e+02
     415  -6.3858700e+01  -5.6228199e+01  -1.6068820e+02
     416  -6.7360397e+01  -5.5304901e+01  -1.6028920e+02
     417  -5.3807701e+01  -5.3991600e+01  -1.6044380e+02
     418  -4.9465199e+01  -5.1771400e+01  -1.6101379e+02
     419  -3.9314499e+01  -4.9679501e+01  -1.6049760e+02
     420  -7.1582199e+01  -4.9610001e+01  -1.6166550e+02
     421  -3.7238899e+01  -4.7972801e+01  -1.6127879e+02
     422  -3.7164398e+01  -4.5148499e+01  -1.6100810e+02
     423  -6.3928299e+01  -4.4171501e+01  -1.6078410e+02
     424  -3.7881699e+01  -4.1755100e+01  -1.6101649e+02
     425  -5.2090099e+01  -4.0942600e+01  -1.6038139e+02
     426  -4.7818298e+01  -4.0352699e+01  -1.6104210e+02
     427  -6.2459400e+01  -5.6318001e+01  -1.5986349e+02
     428  -5.8359299e+01  -5.5116501e+01  -1.6063560e+02
     429  -6.8954803e+01  -5.4458900e+01  -1.6021960e+02
     430  -7.2110100e+01  -4.9716702e+01  -1.6105901e+02
     431  -4.1679001e+01  -4.9390598e+01  -1.6091690e+02
     432  -7.2011703e+01  -4.8774399e+01  -1.6100391e+02
     433  -7.1511803e+01  -4.8178902e+01  -1.6096130e+02
     434  -3.8562099e+01  -4.0743401e+01  -1.6046170e+02
     435  -5.3979401e+01  -4.1299900e+01  -1.6006990e+02
     436  -3.9827499e+01  -4.0562599e+01  -1.6071680e+02
     437  -4.9180000e+01  -4.0305302e+01  -1.6052589e+02
     438  -6.5444801e+01  -5.5801800e+01  -1.6091389e+02
     439  -6.0511902e+01  -5.5776100e+01  -1.6048630e+02
     440  -4.7098301e+01  -5.0583000e+01  -1.6017821e+02
     441  -4.0738499e+01  -4.9383301e+01  -1.6009261e+02
     442  -3.7024399e+01  -4.7821098e+01  -1.6034779e+02
     443  -3.7062901e+01  -4.6436901e+01  -1.5987590e+02
     444  -4.6039501e+01  -3.9972801e+01  -1.6041620e+02
     445  -4.2763599e+01  -3.9744701e+01  -1.6004930e+02
     446  -6.5410896e+01  -5.6417900e+01  -1.5983321e+02
     447  -6.1169201e+01  -5.6350498e+01  -1.5924339e+02
     448  -7.2373802e+01  -5.1068901e+01  -1.6016510e+02
     449  -7.1420700e+01  -5.2455002e+01  -1.5966550e+02
     450  -7.2740303e+01  -5.0165901e+01  -1.6020300e+02
     451  -3.8555901e+01  -4.9230701e+01  -1.5986980e+02
     452  -7.2390999e+01  -4.8980999e+01  -1.6033760e+02
     453  -3.7269402e+01  -4.8684601e+01  -1.6039079e+02
     454  -7.0684303e+01  -4.7842098e+01  -1.5945480e+02
     455  -6.5586700e+01  -4.5103699e+01  -1.5921120e+02
     456  -3.6643600e+01  -4.2501999e+01  -1.5985510e+02
     457  -4.7637299e+01  -4.0157902e+01  -1.6013879e+02
     458  -4.1265999e+01  -4.0016102e+01  -1.6001740e+02
     459  -6.4598396e+01  -5.6921700e+01  -1.5919119e+02
     460  -6.6374298e+01  -5.6212700e+01  -1.5894800e+02
     461  -5.6557400e+01  -5.5054100e+01  -1.5924750e+02
     462  -5.1481300e+01  -5.3159698e+01  -1.5909731e+02
     463  -4.7833500e+01  -5.1264301e+01  -1.5826460e+02
     464  -7.2746300e+01  -4.9444401e+01  -1.5998120e+02
     465  -4.2330101e+01  -4.9014999e+01  -1.5956081e+02
     466  -3.7705601e+01  -4.8965000e+01  -1.5990790e+02
     467  -7.1874298e+01  -4.8515800e+01  -1.5948320e+02
     468  -6.9433403e+01  -4.7276600e+01  -1.5908600e+02
     469  -6.2835300e+01  -4.3980301e+01  -1.5957159e+02
     470  -6.0721500e+01  -4.3320099e+01  -1.5953349e+02
     471  -3.7080002e+01  -4.1106499e+01  -1.5952400e+02
     472  -4.4286900e+01  -3.9452301e+01  -1.5950180e+02
     473  -6.3803799e+01  -5.6746399e+01  -1.5935770e+02
     474  -5.9174500e+01  -5.5926399e+01  -1.5897540e+02
     475  -6.9071404e+01  -5.5029999e+01  -1.5947479e+02
     476  -7.0512299e+01  -5.3775101e+01  -1.5920599e+02
     477  -4.9207901e+01  -5.1983799e+01  -1.5844130e+02
     478  -4.6349400e+01  -5.0307499e+01  -1.5894000e+02
     479  -4.3701099e+01  -4.9066700e+01  -1.5834821e+02
     480  -3.7312199e+01  -4.8485001e+01  -1.5970799e+02
     481  -3.7014999e+01  -4.7462101e+01  -1.5956320e+02
     482  -3.6837200e+01  -4.5542301e+01  -1.5907950e+02
     483  -3.6630798e+01  -4.4531502e+01  -1.5951840e+02
     484  -3.7680199e+01  -4.0478100e+01  -1.5960699e+02
     485  -4.7389500e+01  -3.9933399e+01  -1.5885899e+02
     486  -4.9236900e+01  -4.0293301e+01  -1.5912801e+02
     487  -3.9856300e+01  -3.9601799e+01  -1.5883870e+02
     488  -6.5471001e+01  -5.6778099e+01  -1.5882890e+02
     489  -6.7323402e+01  -5.6059502e+01  -1.5812450e+02
     490  -7.2665703e+01  -5.2031399e+01  -1.5923370e+02
     491  -7.3385696e+01  -5.0416401e+01  -1.5917470e+02
     492  -7.3037201e+01  -4.9795700e+01  -1.5931641e+02
     493  -7.2453201e+01  -4.9173901e+01  -1.5831931e+02
     494  -4.0489300e+01  -4.8610699e+01  -1.5799471e+02
     495  -3.9583801e+01  -4.8947701e+01  -1.5878951e+02
     496  -3.8033798e+01  -4.8202400e+01  -1.5844890e+02
     497  -3.7269001e+01  -4.7694000e+01  -1.5895860e+02
     498  -6.7338699e+01  -4.6278801e+01  -1.5794850e+02
     499  -3.6055302e+01  -4.2731300e+01  -1.5832629e+02
     500  -5.8195202e+01  -4.2683998e+01  -1.5878799e+02
     501  -5.6263802e+01  -4.2300999e+01  -1.5816310e+02
     502  -3.6423302e+01  -4.1341202e+01  -1.5859070e+02
     503  -5.2049900e+01  -4.0898899e+01  -1.5897990e+02
     504  -4.1716099e+01  -3.9429401e+01  -1.5865900e+02
     505  -4.2947701e+01  -3.9207901e+01  -1.5846471e+02
     506  -4.5159698e+01  -3.9453701e+01  -1.5879970e+02
     507  -6.1854801e+01  -5.6691700e+01  -1.5794460e+02
     508  -6.9711403e+01  -5.5397499e+01  -1.5876900e+02
     509  -6.8914703e+01  -5.5598000e+01  -1.5876221e+02
     510  -7.0457199e+01  -5.4871700e+01  -1.5854820e+02
     511  -5.3556801e+01  -5.4219898e+01  -1.5767390e+02
     512  -7.2456802e+01  -5.3036499e+01  -1.5853751e+02
     513  -7.1169296e+01  -5.3785500e+01  -1.5854649e+02
     514  -7.3727997e+01  -5.1263500e+01  -1.5878371e+02
     515  -7.3619598e+01  -5.0290100e+01  -1.5782950e+02
     516  -3.7066601e+01  -4.6665001e+01  -1.5856560e+02
     517  -3.6135101e+01  -4.3928200e+01  -1.5799910e+02
     518  -5.3539398e+01  -4.1373100e+01  -1.5824890e+02
     519  -3.7098301e+01  -4.0329102e+01  -1.5869991e+02
     520  -4.6355202e+01  -3.9701900e+01  -1.5851390e+02
     521  -3.8077099e+01  -3.9867500e+01  -1.5886211e+02
     522  -6.4712196e+01  -5.7193600e+01  -1.5786740e+02
     523  -6.3087399e+01  -5.6806499e+01  -1.5761490e+02
     524  -5.6777802e+01  -5.5733700e+01  -1.5725710e+02
     525  -5.9255600e+01  -5.6714401e+01  -1.5709630e+02
     526  -6.8366203e+01  -5.5973099e+01  -1.5799220e+02
     527  -5.5361000e+01  -5.4934502e+01  -1.5788710e+02
     528  -7.4055901e+01  -5.2565601e+01  -1.5774020e+02
     529  -7.4164398e+01  -5.1084301e+01  -1.5785851e+02
     530  -4.6438702e+01  -5.0436298e+01  -1.5736240e+02
     531  -4.3043598e+01  -4.8713501e+01  -1.5793060e+02
     532  -7.0617599e+01  -4.8211800e+01  -1.5727650e+02
     533  -6.1368599e+01  -4.3891602e+01  -1.5653510e+02
     534  -5.4638699e+01  -4.1945202e+01  -1.5734779e+02
     535  -5.0732101e+01  -4.0809502e+01  -1.5800819e+02
     536  -4.8397999e+01  -4.0233898e+01  -1.5814220e+02
     537  -3.7756599e+01  -3.9344898e+01  -1.5745461e+02
     538  -3.8906399e+01  -3.9016800e+01  -1.5744031e+02
     539  -4.4035099e+01  -3.9365299e+01  -1.5797600e+02
     540  -6.5508499e+01  -5.6973000e+01  -1.5761960e+02
     541  -6.0596199e+01  -5.6764198e+01  -1.5764270e+02
     542  -7.0210999e+01  -5.6018700e+01  -1.5774890e+02
     543  -7.1717400e+01  -5.4619202e+01  -1.5738480e+02
     544  -7.3625000e+01  -5.3364399e+01  -1.5757590e+02
     545  -7.4402802e+01  -5.1878399e+01  -1.5754390e+02
     546  -3.7624500e+01  -4.7456100e+01  -1.5792940e+02
     547  -3.6613998e+01  -4.5586601e+01  -1.5685420e+02
     548  -5.9301998e+01  -4.3187500e+01  -1.5674380e+02
     549  -5.7994801e+01  -4.2740700e+01  -1.5683189e+02
     550  -3.5865700e+01  -4.1541401e+01  -1.5723230e+02
     551  -4.9074001e+01  -4.0797001e+01  -1.5711301e+02
     552  -4.7517300e+01  -4.0108601e+01  -1.5794850e+02
     553  -4.5579601e+01  -3.9585800e+01  -1.5794701e+02
     554  -4.2362000e+01  -3.9143902e+01  -1.5772501e+02
     555  -4.0009499e+01  -3.8914001e+01  -1.5722150e+02
     556  -5.1191002e+01  -5.3336601e+01  -1.5642751e+02
     557  -7.3598503e+01  -5.0308601e+01  -1.5633340e+02
     558  -4.4628700e+01  -4.9423698e+01  -1.5724020e+02
     559  -4.1806000e+01  -4.8366798e+01  -1.5758051e+02
     560  -3.8967098e+01  -4.8220299e+01  -1.5730099e+02
     561  -6.5822304e+01  -4.5671398e+01  -1.5634821e+02
     562  -5.6217800e+01  -4.2549801e+01  -1.5635680e+02
     563  -5.1153301e+01  -4.1395901e+01  -1.5617780e+02
     564  -3.6623299e+01  -3.9880600e+01  -1.5738609e+02
     565  -4.3197899e+01  -3.9290501e+01  -1.5722549e+02
     566  -4.1292702e+01  -3.9041199e+01  -1.5726770e+02
     567  -6.6511597e+01  -5.6639801e+01  -1.5672050e+02
     568  -7.1180298e+01  -5.6340000e+01  -1.5666760e+02
     569  -7.2938301e+01  -5.4119301e+01  -1.5736620e+02
     570  -7.4806602e+01  -5.1546101e+01  -1.5607249e+02
     571  -4.3099201e+01  -4.8562401e+01  -1.5681410e+02
     572  -4.2190601e+01  -4.8266800e+01  -1.5736040e+02
     573  -4.0974998e+01  -4.8316601e+01  -1.5645309e+02
     574  -3.9782600e+01  -4.8348099e+01  -1.5679449e+02
     575  -6.9116402e+01  -4.7494301e+01  -1.5652010e+02
     576  -3.7503399e+01  -4.7080898e+01  -1.5687230e+02
     577  -6.3929001e+01  -4.4763000e+01  -1.5675591e+02
     578  -3.5799400e+01  -4.3503799e+01  -1.5689700e+02
     579  -4.6978401e+01  -4.0679501e+01  -1.5648650e+02
     580  -4.4342701e+01  -4.0074501e+01  -1.5658340e+02
     581  -6.5188103e+01  -5.7201900e+01  -1.5617101e+02
     582  -6.3968300e+01  -5.7074902e+01  -1.5634430e+02
     583  -6.1540901e+01  -5.7001999e+01  -1.5596550e+02
     584  -5.9744801e+01  -5.7196098e+01  -1.5575430e+02
     585  -7.0123299e+01  -5.6436600e+01  -1.5687450e+02
     586  -7.1553299e+01  -5.5579601e+01  -1.5695050e+02
     587  -7.2694603e+01  -5.5038502e+01  -1.5675610e+02
     588  -5.4057400e+01  -5.4742298e+01  -1.5574300e+02
     589  -7.4550301e+01  -5.3730000e+01  -1.5648900e+02
     590  -7.4899399e+01  -5.2989300e+01  -1.5652170e+02
     591  -4.7869202e+01  -5.1660599e+01  -1.5573380e+02
     592  -4.2440601e+01  -4.8211700e+01  -1.5675050e+02
     593  -4.1825199e+01  -4.8189499e+01  -1.5659891e+02
     594  -3.9110401e+01  -4.8108501e+01  -1.5582260e+02
     595  -3.5587299e+01  -4.2491001e+01  -1.5643930e+02
     596  -5.2485500e+01  -4.2035301e+01  -1.5526910e+02
     597  -4.2352501e+01  -3.9139801e+01  -1.5652631e+02
     598  -6.3112900e+01  -5.6946499e+01  -1.5595590e+02
     599  -7.2207199e+01  -5.5789200e+01  -1.5644389e+02
     600  -7.3788902e+01  -5.4817101e+01  -1.5636150e+02
     601  -7.3454300e+01  -5.6234299e+01  -1.5595320e+02
     602  -4.9236401e+01  -5.2459702e+01  -1.5518190e+02
     603  -7.5003998e+01  -5.2161598e+01  -1.5622231e+02
     604  -4.6801102e+01  -5.0893700e+01  -1.5570821e+02
     605  -4.5476898e+01  -5.0221199e+01  -1.5528870e+02
     606  -6.3678398e+01  -4.4935902e+01  -1.5466170e+02
     607  -3.5732700e+01  -4.0160900e+01  -1.5546291e+02
     608  -3.6462200e+01  -3.9547798e+01  -1.5618050e+02
     609  -4.2888199e+01  -3.9559101e+01  -1.5605009e+02
     610  -4.0449402e+01  -3.8720798e+01  -1.5603259e+02
     611  -3.9119598e+01  -3.8578098e+01  -1.5628160e+02
     612  -6.7404404e+01  -5.6612301e+01  -1.5578670e+02
     613  -5.5949600e+01  -5.6099701e+01  -1.5489470e+02
     614  -7.5351501e+01  -5.3190300e+01  -1.5567000e+02
     615  -4.3707802e+01  -4.9126400e+01  -1.5561360e+02
     616  -4.2087601e+01  -4.8331699e+01  -1.5561220e+02
     617  -7.1233398e+01  -4.8872200e+01  -1.5524010e+02
     618  -3.7422600e+01  -4.7299400e+01  -1.5538860e+02
     619  -3.6715099e+01  -4.6545399e+01  -1.5539220e+02
     620  -5.4522301e+01  -4.2584499e+01  -1.5482230e+02
     621  -3.5328499e+01  -4.1483700e+01  -1.5540131e+02
     622  -4.3422798e+01  -4.0125500e+01  -1.5579021e+02
     623  -3.8125702e+01  -3.8564201e+01  -1.5510060e+02
     624  -6.4071297e+01  -5.7269100e+01  -1.5523019e+02
     625  -6.0169601e+01  -5.7530201e+01  -1.5343060e+02
     626  -7.2706902e+01  -5.6945499e+01  -1.5562570e+02
     627  -7.1587700e+01  -5.7190102e+01  -1.5528250e+02
     628  -6.6633797e+01  -5.6946602e+01  -1.5519630e+02
     629  -7.4953003e+01  -5.5229401e+01  -1.5527451e+02
     630  -7.5453201e+01  -5.4069199e+01  -1.5517239e+02
     631  -7.5721901e+01  -5.2630199e+01  -1.5413721e+02
     632  -7.4844902e+01  -5.1393200e+01  -1.5505910e+02
     633  -4.0448700e+01  -4.8368301e+01  -1.5526331e+02
     634  -6.7549004e+01  -4.6798401e+01  -1.5463251e+02
     635  -5.8493801e+01  -4.3279499e+01  -1.5480310e+02
     636  -4.8192299e+01  -4.1406399e+01  -1.5504030e+02
     637  -4.6115601e+01  -4.1345600e+01  -1.5494090e+02
     638  -4.4551800e+01  -4.0907902e+01  -1.5529939e+02
     639  -4.1455898e+01  -3.9118401e+01  -1.5516879e+02
     640  -3.9004398e+01  -3.8470901e+01  -1.5520821e+02
     641  -6.5826500e+01  -5.7456100e+01  -1.5432140e+02
     642  -6.3259201e+01  -5.7084301e+01  -1.5530341e+02
     643  -5.8951401e+01  -5.7490601e+01  -1.5447839e+02
     644  -5.7809898e+01  -5.7042198e+01  -1.5505360e+02
     645  -7.3541496e+01  -5.7302299e+01  -1.5534790e+02
     646  -7.4454697e+01  -5.6725101e+01  -1.5522740e+02
     647  -7.4123703e+01  -5.7325500e+01  -1.5521989e+02
     648  -6.9752899e+01  -5.7490501e+01  -1.5383211e+02
     649  -5.1802898e+01  -5.3859501e+01  -1.5472340e+02
     650  -7.3506104e+01  -5.0322701e+01  -1.5443150e+02
     651  -3.5360298e+01  -4.3709099e+01  -1.5462621e+02
     652  -5.0346500e+01  -4.1761200e+01  -1.5422340e+02
     653  -4.3623901e+01  -4.0877602e+01  -1.5474820e+02
     654  -3.6302601e+01  -3.9229801e+01  -1.5464920e+02
     655  -3.9962799e+01  -3.8767101e+01  -1.5399690e+02
     656  -7.4084900e+01  -5.8140301e+01  -1.5460710e+02
     657  -7.4709198e+01  -5.7714401e+01  -1.5470280e+02
     658  -7.2787697e+01  -5.7895401e+01  -1.5461330e+02
     659  -5.4365601e+01  -5.5691399e+01  -1.5311079e+02
     660  -4.5944199e+01  -5.0987000e+01  -1.5356390e+02
     661  -4.1979099e+01  -4.8620800e+01  -1.5438110e+02
     662  -4.3484699e+01  -4.9600300e+01  -1.5384320e+02
     663  -7.0054604e+01  -4.8382000e+01  -1.5332401e+02
     664  -3.8220501e+01  -4.7990501e+01  -1.5379379e+02
     665  -6.0945000e+01  -4.4200600e+01  -1.5384180e+02
     666  -5.6286201e+01  -4.3123901e+01  -1.5387370e+02
     667  -3.4853401e+01  -4.0723400e+01  -1.5305090e+02
     668  -7.1434097e+01  -5.7906101e+01  -1.5359210e+02
     669  -6.2734798e+01  -5.7556900e+01  -1.5372720e+02
     670  -5.9076599e+01  -5.7662201e+01  -1.5338840e+02
     671  -5.6880199e+01  -5.7440899e+01  -1.5292830e+02
     672  -7.5922798e+01  -5.5442001e+01  -1.5408791e+02
     673  -7.6104301e+01  -5.4075100e+01  -1.5382561e+02
     674  -5.2571301e+01  -5.4541698e+01  -1.5299020e+02
     675  -5.1126999e+01  -5.3695099e+01  -1.5298560e+02
     676  -4.9439899e+01  -5.2638000e+01  -1.5289529e+02
     677  -7.1922997e+01  -4.9543999e+01  -1.5248849e+02
     678  -3.6779099e+01  -4.7467098e+01  -1.5326860e+02
     679  -3.5073502e+01  -4.4602600e+01  -1.5315230e+02
     680  -5.2484501e+01  -4.2312801e+01  -1.5431210e+02
     681  -5.1959599e+01  -4.2111698e+01  -1.5425800e+02
     682  -4.7080700e+01  -4.1794498e+01  -1.5345410e+02
     683  -4.4568699e+01  -4.1629902e+01  -1.5331750e+02
     684  -4.2380299e+01  -4.0494400e+01  -1.5425301e+02
     685  -3.5513699e+01  -3.9743999e+01  -1.5392940e+02
     686  -4.1193298e+01  -3.9906300e+01  -1.5377490e+02
     687  -3.8173500e+01  -3.8476799e+01  -1.5417860e+02
     688  -7.3842598e+01  -5.8654800e+01  -1.5399390e+02
     689  -7.4841904e+01  -5.8547501e+01  -1.5406320e+02
     690  -7.2939003e+01  -5.8329300e+01  -1.5397450e+02
     691  -7.5710800e+01  -5.7409500e+01  -1.5382590e+02
     692  -6.4681198e+01  -5.8041500e+01  -1.5250380e+02
     693  -6.7861504e+01  -5.7692902e+01  -1.5295531e+02
     694  -5.8225601e+01  -5.7560600e+01  -1.5388870e+02
     695  -7.4876999e+01  -5.1398399e+01  -1.5348700e+02
     696  -7.5905197e+01  -5.2501202e+01  -1.5173480e+02
     697  -4.7904900e+01  -5.1944500e+01  -1.5283260e+02
     698  -4.0571201e+01  -4.8530499e+01  -1.5385699e+02
     699  -3.5473099e+01  -4.6466801e+01  -1.5270061e+02
     700  -6.2532101e+01  -4.5000198e+01  -1.5239720e+02
     701  -5.8319901e+01  -4.3803501e+01  -1.5272459e+02
     702  -3.4573502e+01  -4.2421501e+01  -1.5344370e+02
     703  -4.8978600e+01  -4.1904900e+01  -1.5234419e+02
     704  -4.2965000e+01  -4.1189899e+01  -1.5344450e+02
     705  -4.0712898e+01  -3.9315300e+01  -1.5379919e+02
     706  -3.6759998e+01  -3.8817600e+01  -1.5370470e+02
     707  -7.4504303e+01  -5.9215401e+01  -1.5338710e+02
     708  -7.5399597e+01  -5.8582001e+01  -1.5357120e+02
     709  -5.5588799e+01  -4.3316700e+01  -1.5212750e+02
     710  -5.1470699e+01  -4.2167000e+01  -1.5275760e+02
     711  -3.9131001e+01  -3.8595600e+01  -1.5368350e+02
     712  -3.8107399e+01  -3.8540100e+01  -1.5325050e+02
     713  -7.3849602e+01  -5.9323502e+01  -1.5280290e+02
     714  -7.6243797e+01  -5.8717999e+01  -1.5241521e+02
     715  -6.8886299e+01  -5.8307201e+01  -1.5137511e+02
     716  -7.6860199e+01  -5.5101200e+01  -1.5215871e+02
     717  -7.6402298e+01  -5.3728298e+01  -1.5275710e+02
     718  -7.4741898e+01  -5.1336102e+01  -1.5172411e+02
     719  -4.1786400e+01  -4.9163700e+01  -1.5280721e+02
     720  -3.4026699e+01  -4.4274399e+01  -1.5122960e+02
     721  -5.3347698e+01  -4.2663700e+01  -1.5241170e+02
     722  -4.0965599e+01  -4.0978600e+01  -1.5266119e+02
     723  -3.5727402e+01  -3.9397202e+01  -1.5295280e+02
     724  -3.9480999e+01  -3.9302898e+01  -1.5256149e+02
     725  -3.7134701e+01  -3.8655899e+01  -1.5259540e+02
     726  -7.5170601e+01  -5.9472401e+01  -1.5296930e+02
     727  -7.2277802e+01  -5.8900101e+01  -1.5148981e+02
     728  -7.6992897e+01  -5.7017300e+01  -1.5203709e+02
     729  -6.2912201e+01  -5.8128899e+01  -1.5162260e+02
     730  -5.7812500e+01  -5.7726299e+01  -1.5255890e+02
     731  -4.4506001e+01  -5.0685699e+01  -1.5243900e+02
     732  -4.3352798e+01  -5.0183498e+01  -1.5228000e+02
     733  -6.8155701e+01  -4.7456402e+01  -1.5163370e+02
     734  -6.5783699e+01  -4.6187199e+01  -1.5245110e+02
     735  -3.3847900e+01  -4.2582901e+01  -1.5175150e+02
     736  -4.2458900e+01  -4.1715599e+01  -1.5179640e+02
     737  -3.6532902e+01  -3.8797600e+01  -1.5240970e+02
     738  -7.5146400e+01  -5.9937000e+01  -1.5248019e+02
     739  -7.5768204e+01  -5.9674599e+01  -1.5245680e+02
     740  -7.4067497e+01  -5.9822701e+01  -1.5163330e+02
     741  -5.9044498e+01  -5.7605202e+01  -1.5199770e+02
     742  -5.6061298e+01  -5.7541698e+01  -1.5174850e+02
     743  -5.5210201e+01  -5.6878799e+01  -1.5177670e+02
     744  -5.2465199e+01  -5.4748402e+01  -1.5133290e+02
     745  -4.6869400e+01  -5.1507599e+01  -1.5157140e+02
     746  -4.5327702e+01  -5.1016499e+01  -1.5145390e+02
     747  -4.2159801e+01  -4.9931099e+01  -1.5150571e+02
     748  -4.0203701e+01  -4.9307800e+01  -1.5155721e+02
     749  -3.8544300e+01  -4.8474602e+01  -1.5222560e+02
     750  -5.7399300e+01  -4.3899799e+01  -1.5112219e+02
     751  -4.5348301e+01  -4.2033901e+01  -1.5176370e+02
     752  -3.9654999e+01  -4.0293598e+01  -1.5211830e+02
     753  -3.8299801e+01  -3.8694199e+01  -1.5255200e+02
     754  -7.5990898e+01  -6.0010799e+01  -1.5183720e+02
     755  -7.5400902e+01  -6.0341000e+01  -1.5190289e+02
     756  -7.0702103e+01  -5.8224899e+01  -1.5217349e+02
     757  -5.7762299e+01  -5.7692699e+01  -1.5122470e+02
     758  -5.6717701e+01  -5.7909100e+01  -1.5138800e+02
     759  -5.0744301e+01  -5.3392101e+01  -1.5026700e+02
     760  -4.8502102e+01  -5.2026001e+01  -1.5140910e+02
     761  -6.0540798e+01  -4.4707802e+01  -1.5096130e+02
     762  -5.0438900e+01  -4.2081600e+01  -1.5137309e+02
     763  -4.8097900e+01  -4.1996101e+01  -1.5173770e+02
     764  -3.3920101e+01  -4.1764900e+01  -1.5125900e+02
     765  -3.4746201e+01  -4.0631599e+01  -1.5184550e+02
     766  -4.0258202e+01  -4.1862900e+01  -1.5026781e+02
     767  -3.5919899e+01  -3.9221401e+01  -1.5187050e+02
     768  -3.8067501e+01  -3.8946800e+01  -1.5187070e+02
     769  -6.6550903e+01  -5.8565498e+01  -1.5053220e+02
     770  -6.0351398e+01  -5.7894299e+01  -1.5079790e+02
     771  -5.3943100e+01  -5.6062199e+01  -1.5084489e+02
     772  -7.6770401e+01  -5.3885201e+01  -1.5143460e+02
     773  -7.3199898e+01  -5.0389301e+01  -1.5100800e+02
     774  -7.0108101e+01  -4.8645500e+01  -1.5069501e+02
     775  -3.6332500e+01  -4.8206299e+01  -1.5073280e+02
     776  -3.5031399e+01  -4.7154598e+01  -1.5125079e+02
     777  -3.3964298e+01  -4.6262798e+01  -1.5019749e+02
     778  -6.3945702e+01  -4.5987701e+01  -1.4998540e+02
     779  -5.2497799e+01  -4.2627899e+01  -1.5046910e+02
     780  -3.9693699e+01  -4.1225498e+01  -1.5124300e+02
     781  -3.8442101e+01  -3.9585499e+01  -1.5152110e+02
     782  -3.7251900e+01  -3.8830299e+01  -1.5172411e+02
     783  -3.6484001e+01  -3.8958698e+01  -1.5148039e+02
     784  -7.5777603e+01  -6.0801800e+01  -1.5059860e+02
     785  -7.7011803e+01  -5.9610401e+01  -1.5063100e+02
     786  -7.7460503e+01  -5.7817299e+01  -1.5065750e+02
     787  -7.7526802e+01  -5.6080601e+01  -1.5074080e+02
     788  -7.7225502e+01  -5.5023800e+01  -1.5072330e+02
     789  -4.9420399e+01  -5.2450100e+01  -1.5040829e+02
     790  -7.5638702e+01  -5.2202702e+01  -1.4962900e+02
     791  -4.3038601e+01  -5.0547901e+01  -1.5069740e+02
     792  -3.8278198e+01  -4.9180500e+01  -1.5017560e+02
     793  -5.5072899e+01  -4.3384300e+01  -1.5006900e+02
     794  -4.6857601e+01  -4.2472301e+01  -1.4949150e+02
     795  -3.8299099e+01  -4.0674400e+01  -1.5082069e+02
     796  -3.4740501e+01  -4.0511799e+01  -1.5060229e+02
     797  -7.6535301e+01  -6.0681099e+01  -1.5040030e+02
     798  -7.4896202e+01  -6.0592999e+01  -1.5015150e+02
     799  -7.0467697e+01  -5.9295700e+01  -1.4900320e+02
     800  -6.4222298e+01  -5.8597099e+01  -1.4997810e+02
     801  -5.6540501e+01  -5.7915199e+01  -1.5080569e+02
     802  -5.9007801e+01  -5.7510899e+01  -1.5046690e+02
     803  -5.5886299e+01  -5.7697800e+01  -1.5069859e+02
     804  -7.6881699e+01  -5.3757702e+01  -1.4949831e+02
     805  -4.6613800e+01  -5.1340199e+01  -1.5035620e+02
     806  -4.0933998e+01  -5.0273399e+01  -1.5043781e+02
     807  -6.2129601e+01  -4.5395302e+01  -1.4971159e+02
     808  -3.3189800e+01  -4.2524899e+01  -1.5014560e+02
     809  -4.9422501e+01  -4.2167999e+01  -1.5051801e+02
     810  -3.3672401e+01  -4.1536900e+01  -1.4998560e+02
     811  -3.6133801e+01  -3.9355099e+01  -1.5072501e+02
     812  -3.5697300e+01  -3.9732800e+01  -1.5041350e+02
     813  -3.7622898e+01  -3.9429501e+01  -1.5103860e+02
     814  -3.6727501e+01  -3.9322601e+01  -1.5075380e+02
     815  -7.8310501e+01  -5.9501301e+01  -1.4856900e+02
     816  -7.7647797e+01  -6.0408199e+01  -1.4922470e+02
     817  -7.1748497e+01  -5.9265701e+01  -1.4964560e+02
     818  -5.7257198e+01  -5.7606998e+01  -1.4965849e+02
     819  -5.5327900e+01  -5.7199100e+01  -1.4989890e+02
     820  -5.2426399e+01  -5.4845402e+01  -1.4971581e+02
     821  -4.8046501e+01  -5.1815300e+01  -1.4972560e+02
     822  -4.4783298e+01  -5.0929600e+01  -1.4884599e+02
     823  -4.1634201e+01  -5.0413200e+01  -1.5031300e+02
     824  -4.0001598e+01  -5.0314602e+01  -1.4974370e+02
     825  -3.2442799e+01  -4.3803299e+01  -1.4876060e+02
     826  -5.0325401e+01  -4.2433399e+01  -1.4936360e+02
     827  -4.9244701e+01  -4.2966599e+01  -1.4730991e+02
     828  -4.3816101e+01  -4.2388802e+01  -1.4968300e+02
     829  -3.7776199e+01  -4.1399700e+01  -1.4948630e+02
     830  -3.7339100e+01  -4.0000301e+01  -1.5056731e+02
     831  -3.7038502e+01  -4.0678699e+01  -1.4994881e+02
     832  -6.5488297e+01  -5.9279301e+01  -1.4736749e+02
     833  -6.7759804e+01  -5.8952301e+01  -1.4922450e+02
     834  -5.6106701e+01  -5.7692799e+01  -1.4995380e+02
     835  -7.7951202e+01  -5.6616001e+01  -1.4938940e+02
     836  -5.3106201e+01  -5.5290699e+01  -1.4840691e+02
     837  -4.1826599e+01  -5.0612000e+01  -1.4965829e+02
     838  -7.2486298e+01  -5.0144402e+01  -1.4913690e+02
     839  -3.4174099e+01  -4.7339600e+01  -1.4963560e+02
     840  -3.4756500e+01  -4.8346699e+01  -1.4870770e+02
     841  -4.1824402e+01  -4.2346901e+01  -1.4947580e+02
     842  -3.6117802e+01  -4.0050800e+01  -1.4992509e+02
     843  -7.6336197e+01  -6.1330002e+01  -1.4950639e+02
     844  -7.7035896e+01  -6.1336399e+01  -1.4916141e+02
     845  -7.5850601e+01  -6.1239700e+01  -1.4938860e+02
     846  -6.1773602e+01  -5.8378799e+01  -1.4908810e+02
     847  -5.8711399e+01  -5.7576698e+01  -1.4915550e+02
     848  -7.4185699e+01  -5.1159401e+01  -1.4852370e+02
     849  -4.0829800e+01  -5.0762100e+01  -1.4920970e+02
     850  -4.2502201e+01  -5.0539501e+01  -1.4906010e+02
     851  -7.0081100e+01  -4.9010300e+01  -1.4763200e+02
     852  -6.8852600e+01  -4.8195099e+01  -1.4889079e+02
     853  -6.0960701e+01  -4.5273201e+01  -1.4761301e+02
     854  -5.9147202e+01  -4.4598598e+01  -1.4865919e+02
     855  -3.4419701e+01  -4.0797001e+01  -1.4958720e+02
     856  -3.5250401e+01  -4.0335899e+01  -1.4966431e+02
     857  -7.3220497e+01  -5.9995998e+01  -1.4910001e+02
     858  -7.8219200e+01  -5.7585800e+01  -1.4878371e+02
     859  -5.6267899e+01  -5.7385201e+01  -1.4915750e+02
     860  -5.5699402e+01  -5.6744499e+01  -1.4811360e+02
     861  -4.9442902e+01  -5.2570599e+01  -1.4910339e+02
     862  -4.7100498e+01  -5.1479401e+01  -1.4853281e+02
     863  -3.2591599e+01  -4.5108601e+01  -1.4839211e+02
     864  -5.7380600e+01  -4.4136799e+01  -1.4862910e+02
     865  -3.1738600e+01  -4.2576500e+01  -1.4788480e+02
     866  -5.1347198e+01  -4.2685001e+01  -1.4789520e+02
     867  -3.9246799e+01  -4.2306599e+01  -1.4835080e+02
     868  -3.2916599e+01  -4.1620602e+01  -1.4877800e+02
     869  -3.5851898e+01  -4.0769501e+01  -1.4914740e+02
     870  -3.4937801e+01  -4.0712299e+01  -1.4905341e+02
     871  -7.6310402e+01  -6.1647900e+01  -1.4849930e+02
     872  -7.4725700e+01  -6.0987499e+01  -1.4808881e+02
     873  -7.7882698e+01  -5.5450600e+01  -1.4760680e+02
     874  -4.1460701e+01  -5.0660999e+01  -1.4855490e+02
     875  -4.0166401e+01  -5.0637199e+01  -1.4821690e+02
     876  -3.6649101e+01  -4.9417301e+01  -1.4760840e+02
     877  -6.6543503e+01  -4.7209499e+01  -1.4898621e+02
     878  -3.3307201e+01  -4.7962200e+01  -1.4730051e+02
     879  -6.3719200e+01  -4.6358700e+01  -1.4775310e+02
     880  -5.3153301e+01  -4.2993698e+01  -1.4819859e+02
     881  -4.4231602e+01  -4.2871700e+01  -1.4764059e+02
     882  -3.6612701e+01  -4.1791500e+01  -1.4790080e+02
     883  -3.3970901e+01  -4.1025200e+01  -1.4894749e+02
     884  -7.6980301e+01  -6.1906700e+01  -1.4810719e+02
     885  -7.8018600e+01  -6.1237099e+01  -1.4817220e+02
     886  -7.2307999e+01  -6.0044899e+01  -1.4788530e+02
     887  -7.8739304e+01  -5.8382599e+01  -1.4764931e+02
     888  -5.7720001e+01  -5.7332802e+01  -1.4816660e+02
     889  -5.1009800e+01  -5.3710499e+01  -1.4719040e+02
     890  -4.8380501e+01  -5.2151100e+01  -1.4706830e+02
     891  -3.8317101e+01  -4.9987099e+01  -1.4768179e+02
     892  -3.2785000e+01  -4.6683601e+01  -1.4779680e+02
     893  -4.1026901e+01  -4.3115601e+01  -1.4637880e+02
     894  -3.1888599e+01  -4.1586899e+01  -1.4729781e+02
     895  -3.3328999e+01  -4.0977200e+01  -1.4821899e+02
     896  -3.5149799e+01  -4.1021000e+01  -1.4837520e+02
     897  -3.4249901e+01  -4.0839401e+01  -1.4838210e+02
     898  -7.7853401e+01  -6.2118999e+01  -1.4739090e+02
     899  -6.2794102e+01  -5.8763000e+01  -1.4754320e+02
     900  -6.0128899e+01  -5.8086899e+01  -1.4728191e+02
     901  -7.5704498e+01  -5.2567902e+01  -1.4676630e+02
     902  -4.4026100e+01  -5.0650501e+01  -1.4685770e+02
     903  -7.2841202e+01  -5.0617802e+01  -1.4721420e+02
     904  -5.6177399e+01  -4.3897999e+01  -1.4710010e+02
     905  -3.3503502e+01  -4.0671200e+01  -1.4765460e+02
     906  -7.7037201e+01  -6.2391800e+01  -1.4684129e+02
     907  -7.8535103e+01  -6.1896400e+01  -1.4696530e+02
     908  -7.5939697e+01  -6.2000599e+01  -1.4674890e+02
     909  -7.8913803e+01  -6.1200500e+01  -1.4694960e+02
     910  -7.4278297e+01  -6.1259800e+01  -1.4647650e+02
     911  -6.8223801e+01  -5.9632702e+01  -1.4709630e+02
     912  -7.8525497e+01  -5.7065102e+01  -1.4738780e+02
     913  -5.4666000e+01  -5.5970299e+01  -1.4705710e+02
     914  -7.7414703e+01  -5.4472801e+01  -1.4679089e+02
     915  -5.2906399e+01  -5.4869499e+01  -1.4630341e+02
     916  -4.6471802e+01  -5.1404701e+01  -1.4627769e+02
     917  -4.1491600e+01  -5.0403999e+01  -1.4654970e+02
     918  -3.5431599e+01  -4.9283901e+01  -1.4668030e+02
     919  -3.3731800e+01  -4.8743500e+01  -1.4635110e+02
     920  -6.8132599e+01  -4.8221600e+01  -1.4706050e+02
     921  -6.2211102e+01  -4.5866699e+01  -1.4673660e+02
     922  -3.1416599e+01  -4.6329601e+01  -1.4575000e+02
     923  -3.1050800e+01  -4.3788200e+01  -1.4687160e+02
     924  -4.6115700e+01  -4.3120399e+01  -1.4689760e+02
     925  -3.5113400e+01  -4.1528500e+01  -1.4722380e+02
     926  -3.4555801e+01  -4.0919201e+01  -1.4770270e+02
     927  -7.9136703e+01  -6.0165001e+01  -1.4670680e+02
     928  -7.9107498e+01  -5.8974899e+01  -1.4636301e+02
     929  -5.7310299e+01  -5.7041698e+01  -1.4667950e+02
     930  -4.9193001e+01  -5.2655800e+01  -1.4580479e+02
     931  -4.2514900e+01  -5.0349201e+01  -1.4697189e+02
     932  -5.2898701e+01  -4.3070702e+01  -1.4670540e+02
     933  -3.6351501e+01  -4.2381802e+01  -1.4641980e+02
     934  -3.2281200e+01  -4.0810799e+01  -1.4642560e+02
     935  -3.3936401e+01  -4.0560200e+01  -1.4718340e+02
     936  -7.1137497e+01  -6.0272701e+01  -1.4655850e+02
     937  -7.8620598e+01  -5.6388599e+01  -1.4563710e+02
     938  -7.6608498e+01  -5.3664600e+01  -1.4534410e+02
     939  -7.6015099e+01  -5.3515400e+01  -1.4357730e+02
     940  -7.4755997e+01  -5.2088001e+01  -1.4568500e+02
     941  -3.9395500e+01  -5.0199001e+01  -1.4602251e+02
     942  -6.3291401e+01  -4.6498798e+01  -1.4581129e+02
     943  -5.8536900e+01  -4.4672401e+01  -1.4572670e+02
     944  -5.0236500e+01  -4.3113899e+01  -1.4622740e+02
     945  -5.1230900e+01  -4.2870701e+01  -1.4646519e+02
     946  -3.9666199e+01  -4.3421700e+01  -1.4516541e+02
     947  -3.8259102e+01  -4.2711800e+01  -1.4662830e+02
     948  -3.4501900e+01  -4.1002300e+01  -1.4700810e+02
     949  -3.3302299e+01  -4.0371101e+01  -1.4650529e+02
     950  -7.7829002e+01  -6.2916801e+01  -1.4593140e+02
     951  -7.9411201e+01  -6.0728298e+01  -1.4601421e+02
     952  -7.9224197e+01  -6.2022202e+01  -1.4581340e+02
     953  -6.6714897e+01  -6.0056499e+01  -1.4481689e+02
     954  -6.4867302e+01  -5.9615398e+01  -1.4534979e+02
     955  -6.2179501e+01  -5.8985001e+01  -1.4490961e+02
     956  -7.9087196e+01  -5.7754299e+01  -1.4559210e+02
     957  -5.9580299e+01  -5.8109001e+01  -1.4434850e+02
     958  -7.2685402e+01  -5.0990501e+01  -1.4515800e+02
     959  -4.3647999e+01  -5.0507198e+01  -1.4448981e+02
     960  -7.0484200e+01  -4.9468700e+01  -1.4626199e+02
     961  -3.7096100e+01  -4.9734001e+01  -1.4581149e+02
     962  -6.8848999e+01  -4.9018902e+01  -1.4463440e+02
     963  -4.8068001e+01  -4.3803501e+01  -1.4469960e+02
     964  -3.0344700e+01  -4.2895802e+01  -1.4598930e+02
     965  -3.5050598e+01  -4.2333401e+01  -1.4584930e+02
     966  -3.0608101e+01  -4.2213299e+01  -1.4585680e+02
     967  -3.4422100e+01  -4.1428001e+01  -1.4610320e+02
     968  -3.3906399e+01  -4.0469898e+01  -1.4634331e+02
     969  -7.7146500e+01  -6.3112400e+01  -1.4513811e+02
     970  -7.8498596e+01  -6.2926201e+01  -1.4564780e+02
     971  -7.4279999e+01  -6.2100899e+01  -1.4418520e+02
     972  -7.1808601e+01  -6.1051201e+01  -1.4490340e+02
     973  -6.9149902e+01  -6.0695999e+01  -1.4408330e+02
     974  -5.1263699e+01  -5.3844898e+01  -1.4430940e+02
     975  -6.0784199e+01  -4.5517700e+01  -1.4479089e+02
     976  -3.0428200e+01  -4.4884201e+01  -1.4564670e+02
     977  -3.0133900e+01  -4.3864899e+01  -1.4577390e+02
     978  -5.5468498e+01  -4.3915001e+01  -1.4499519e+02
     979  -3.1001200e+01  -4.1573898e+01  -1.4546040e+02
     980  -3.3926601e+01  -4.0635101e+01  -1.4582401e+02
     981  -3.2755100e+01  -4.0404900e+01  -1.4599080e+02
     982  -7.9191597e+01  -6.2828899e+01  -1.4495590e+02
     983  -7.9504303e+01  -6.0005600e+01  -1.4512531e+02
     984  -7.9295303e+01  -5.8808601e+01  -1.4504610e+02
     985  -5.5709202e+01  -5.6331200e+01  -1.4481010e+02
     986  -5.6993401e+01  -5.6931900e+01  -1.4487511e+02
     987  -4.5654301e+01  -5.1222401e+01  -1.4455420e+02
     988  -4.1246700e+01  -5.0310398e+01  -1.4448801e+02
     989  -3.4270802e+01  -4.9195599e+01  -1.4522231e+02
     990  -3.2423698e+01  -4.8230400e+01  -1.4490120e+02
     991  -6.5025597e+01  -4.7401600e+01  -1.4506790e+02
     992  -5.3705002e+01  -4.3762001e+01  -1.4384821e+02
     993  -5.0234200e+01  -4.3881500e+01  -1.4410741e+02
     994  -4.5608799e+01  -4.3911598e+01  -1.4415170e+02
     995  -5.1911999e+01  -4.3124500e+01  -1.4533411e+02
     996  -3.7578201e+01  -4.3464600e+01  -1.4404060e+02
     997  -3.5518902e+01  -4.2689499e+01  -1.4525020e+02
     998  -3.4303398e+01  -4.1985901e+01  -1.4532480e+02
     999  -3.3359699e+01  -4.0308201e+01  -1.4559061e+02
    1000  -3.2702099e+01  -4.0439400e+01  -1.4533020e+02
    1001  -7.9852303e+01  -6.1352501e+01  -1.4480231e+02
    1002  -7.7603996e+01  -5.4906502e+01  -1.4403819e+02
    1003  -5.3694099e+01  -5.5242199e+01  -1.4452620e+02
    1004  -3.7417900e+01  -4.9652401e+01  -1.4416280e+02
    1005  -3.5276699e+01  -4.9397999e+01  -1.4412640e+02
    1006  -3.3450401e+01  -4.9145100e+01  -1.4432001e+02
    1007  -6.2222099e+01  -4.6221500e+01  -1.4388631e+02
    1008  -2.9289200e+01  -4.4518700e+01  -1.4455209e+02
    1009  -2.9829201e+01  -4.2601501e+01  -1.4482750e+02
    1010  -3.3585400e+01  -4.1086601e+01  -1.4489050e+02
    1011  -3.1846701e+01  -4.0826199e+01  -1.4529311e+02
    1012  -3.1091801e+01  -4.1406101e+01  -1.4445700e+02
    1013  -7.8529999e+01  -6.3675301e+01  -1.4405690e+02
    1014  -7.9771202e+01  -6.2054100e+01  -1.4467160e+02
    1015  -6.4416397e+01  -6.0094002e+01  -1.4278751e+02
    1016  -7.0341301e+01  -5.0053902e+01  -1.4340530e+02
    1017  -6.6775597e+01  -4.8165901e+01  -1.4519420e+02
    1018  -2.9649300e+01  -4.5817501e+01  -1.4380251e+02
    1019  -2.9104700e+01  -4.3487701e+01  -1.4433350e+02
    1020  -5.2342499e+01  -4.3904999e+01  -1.4336130e+02
    1021  -4.3960098e+01  -4.3488300e+01  -1.4527879e+02
    1022  -3.4728401e+01  -4.2625999e+01  -1.4489529e+02
    1023  -3.3652401e+01  -4.2266399e+01  -1.4411050e+02
    1024  -3.3263199e+01  -4.0590698e+01  -1.4489430e+02
    1025  -3.2272099e+01  -4.0714802e+01  -1.4471510e+02
    1026  -7.9247597e+01  -6.3662899e+01  -1.4349181e+02
    1027  -7.9779999e+01  -6.3327400e+01  -1.4324580e+02
    1028  -7.9925499e+01  -6.0424599e+01  -1.4387869e+02
    1029  -7.9465500e+01  -5.7646099e+01  -1.4384100e+02
    1030  -7.8741898e+01  -5.6398602e+01  -1.4399770e+02
    1031  -4.9405602e+01  -5.2913700e+01  -1.4296159e+02
    1032  -7.3158997e+01  -5.1780899e+01  -1.4289931e+02
    1033  -4.7889702e+01  -5.2145000e+01  -1.4404430e+02
    1034  -4.3824699e+01  -5.0848000e+01  -1.4297110e+02
    1035  -4.0026001e+01  -5.0080299e+01  -1.4385710e+02
    1036  -6.7280296e+01  -4.8692001e+01  -1.4315559e+02
    1037  -3.1276600e+01  -4.7160900e+01  -1.4432050e+02
    1038  -6.4407600e+01  -4.7368599e+01  -1.4311301e+02
    1039  -3.4246799e+01  -4.2772400e+01  -1.4392220e+02
    1040  -3.2849499e+01  -4.0757500e+01  -1.4442990e+02
    1041  -7.3153702e+01  -6.2191601e+01  -1.4284750e+02
    1042  -7.1059700e+01  -6.1802101e+01  -1.4214310e+02
    1043  -7.9749702e+01  -5.9544800e+01  -1.4339510e+02
    1044  -7.9590202e+01  -5.8541000e+01  -1.4373151e+02
    1045  -5.6984200e+01  -5.7007599e+01  -1.4306670e+02
    1046  -4.5607800e+01  -5.1561199e+01  -1.4240680e+02
    1047  -4.2432301e+01  -5.0661301e+01  -1.4270270e+02
    1048  -5.7963402e+01  -4.4666698e+01  -1.4348441e+02
    1049  -5.6180500e+01  -4.4356400e+01  -1.4271021e+02
    1050  -4.1234798e+01  -4.3902500e+01  -1.4342940e+02
    1051  -3.9460999e+01  -4.4191200e+01  -1.4290430e+02
    1052  -2.9177900e+01  -4.2708099e+01  -1.4353990e+02
    1053  -2.9944401e+01  -4.2108700e+01  -1.4390350e+02
    1054  -3.3118099e+01  -4.1756001e+01  -1.4393069e+02
    1055  -3.2615200e+01  -4.1174198e+01  -1.4396581e+02
    1056  -3.1771200e+01  -4.1264900e+01  -1.4383900e+02
    1057  -7.7767197e+01  -6.3773499e+01  -1.4353391e+02
    1058  -7.6617302e+01  -6.3505901e+01  -1.4303790e+02
    1059  -8.0397797e+01  -6.2526402e+01  -1.4277850e+02
    1060  -8.0608200e+01  -6.1752899e+01  -1.4247160e+02
    1061  -6.1003899e+01  -5.8919399e+01  -1.4250540e+02
    1062  -3.2810799e+01  -4.9076801e+01  -1.4370070e+02
    1063  -3.1539400e+01  -4.8506401e+01  -1.4279880e+02
    1064  -2.9910200e+01  -4.7045799e+01  -1.4219930e+02
    1065  -2.8502600e+01  -4.4071999e+01  -1.4351250e+02
    1066  -3.5741100e+01  -4.3543999e+01  -1.4222800e+02
    1067  -3.0671200e+01  -4.1772900e+01  -1.4354649e+02
    1068  -3.2357498e+01  -4.1658298e+01  -1.4355890e+02
    1069  -8.0385101e+01  -6.0297901e+01  -1.4221320e+02
    1070  -6.6887604e+01  -6.0824799e+01  -1.4214590e+02
    1071  -6.2700901e+01  -5.9734402e+01  -1.4164130e+02
    1072  -7.9745903e+01  -5.8076698e+01  -1.4282010e+02
    1073  -4.0123299e+01  -5.0091099e+01  -1.4240359e+02
    1074  -3.2944000e+01  -4.9275799e+01  -1.4301900e+02
    1075  -3.1952999e+01  -4.9034000e+01  -1.4259500e+02
    1076  -6.0698601e+01  -4.5640202e+01  -1.4235590e+02
    1077  -2.8646299e+01  -4.5164101e+01  -1.4308800e+02
    1078  -4.8221100e+01  -4.4744598e+01  -1.4214610e+02
    1079  -2.8330999e+01  -4.3475201e+01  -1.4258760e+02
    1080  -3.3126301e+01  -4.2982201e+01  -1.4252071e+02
    1081  -3.2275299e+01  -4.2460400e+01  -1.4288780e+02
    1082  -2.9316099e+01  -4.2315399e+01  -1.4289841e+02
    1083  -2.9914000e+01  -4.1997898e+01  -1.4292509e+02
    1084  -3.1313499e+01  -4.1924900e+01  -1.4310091e+02
    1085  -7.8580101e+01  -6.4284897e+01  -1.4224159e+02
    1086  -7.9440697e+01  -5.7343700e+01  -1.4225011e+02
    1087  -7.8239197e+01  -5.5902802e+01  -1.4196790e+02
    1088  -5.2601898e+01  -5.4644501e+01  -1.4184599e+02
    1089  -5.4565300e+01  -5.5775902e+01  -1.4230479e+02
    1090  -5.0553299e+01  -5.3588902e+01  -1.4118660e+02
    1091  -4.7431801e+01  -5.2379398e+01  -1.4115829e+02
    1092  -5.7418701e+01  -4.4622200e+01  -1.4159930e+02
    1093  -2.8047701e+01  -4.4307701e+01  -1.4251550e+02
    1094  -4.0859001e+01  -4.4163799e+01  -1.4234869e+02
    1095  -3.0709101e+01  -4.2087299e+01  -1.4268600e+02
    1096  -7.5123596e+01  -6.3291401e+01  -1.4173399e+02
    1097  -6.9183296e+01  -6.1680302e+01  -1.4088350e+02
    1098  -7.6427803e+01  -5.4167900e+01  -1.4189771e+02
    1099  -3.7445900e+01  -4.9603298e+01  -1.4196069e+02
    1100  -3.5711700e+01  -4.9456699e+01  -1.4211169e+02
    1101  -2.8072500e+01  -4.4906700e+01  -1.4230090e+02
    1102  -5.3860901e+01  -4.4557999e+01  -1.4159081e+02
    1103  -3.7843800e+01  -4.4065899e+01  -1.4209360e+02
    1104  -2.9923000e+01  -4.1998100e+01  -1.4237370e+02
    1105  -7.9176102e+01  -6.4705101e+01  -1.4157829e+02
    1106  -8.1103302e+01  -6.2947701e+01  -1.4092010e+02
    1107  -8.0054901e+01  -5.8898300e+01  -1.4204410e+02
    1108  -7.9346298e+01  -5.7273899e+01  -1.4106239e+02
    1109  -4.1430302e+01  -5.0676701e+01  -1.4025751e+02
    1110  -3.8397598e+01  -4.9861198e+01  -1.4007300e+02
    1111  -5.8777302e+01  -4.4939701e+01  -1.4108830e+02
    1112  -5.1234501e+01  -4.5100700e+01  -1.4113870e+02
    1113  -3.9534901e+01  -4.4380001e+01  -1.4196111e+02
    1114  -4.0051899e+01  -4.4501701e+01  -1.4067490e+02
    1115  -2.8850500e+01  -4.2423599e+01  -1.4182320e+02
    1116  -3.1132099e+01  -4.2988899e+01  -1.4151230e+02
    1117  -3.0320299e+01  -4.2192501e+01  -1.4197881e+02
    1118  -2.9370199e+01  -4.2055000e+01  -1.4189230e+02
    1119  -7.9899101e+01  -6.4851402e+01  -1.4103450e+02
    1120  -8.0544502e+01  -6.4130997e+01  -1.4116800e+02
    1121  -8.0092300e+01  -5.8454498e+01  -1.4097650e+02
    1122  -5.6435001e+01  -5.6930099e+01  -1.4016710e+02
    1123  -7.4885902e+01  -5.3292801e+01  -1.4069119e+02
    1124  -4.3682598e+01  -5.1547199e+01  -1.3973511e+02
    1125  -3.2326000e+01  -4.9590099e+01  -1.4122450e+02
    1126  -3.1503599e+01  -4.9538399e+01  -1.4095490e+02
    1127  -6.3182499e+01  -4.6930801e+01  -1.4091960e+02
    1128  -6.0656101e+01  -4.5570599e+01  -1.4039630e+02
    1129  -2.8057100e+01  -4.5705002e+01  -1.4135420e+02
    1130  -2.7712900e+01  -4.4667801e+01  -1.4141229e+02
    1131  -4.8171600e+01  -4.5310902e+01  -1.4070200e+02
    1132  -4.5699501e+01  -4.4776501e+01  -1.4172820e+02
    1133  -5.6166801e+01  -4.4582600e+01  -1.4075580e+02
    1134  -3.8304901e+01  -4.4401299e+01  -1.4027240e+02
    1135  -3.2349499e+01  -4.3383701e+01  -1.4135291e+02
    1136  -2.8286100e+01  -4.2895000e+01  -1.4092590e+02
    1137  -2.9517000e+01  -4.2057201e+01  -1.4153110e+02
    1138  -7.5601303e+01  -6.4014297e+01  -1.3998891e+02
    1139  -8.0913002e+01  -5.9804798e+01  -1.3967650e+02
    1140  -5.8815899e+01  -5.8121700e+01  -1.4071851e+02
    1141  -4.5259998e+01  -5.1864799e+01  -1.4040460e+02
    1142  -6.9099197e+01  -4.9859501e+01  -1.4131860e+02
    1143  -6.7368401e+01  -4.9194099e+01  -1.4025920e+02
    1144  -2.9882099e+01  -4.8524799e+01  -1.3984419e+02
    1145  -5.5983299e+01  -4.4933800e+01  -1.3958121e+02
    1146  -3.1823900e+01  -4.3453300e+01  -1.4098700e+02
    1147  -3.0224600e+01  -4.2608700e+01  -1.4107820e+02
    1148  -2.8991301e+01  -4.2124001e+01  -1.4096629e+02
    1149  -7.7317200e+01  -6.4510902e+01  -1.4028450e+02
    1150  -8.1366898e+01  -6.1458099e+01  -1.3992990e+02
    1151  -5.4205502e+01  -5.5711800e+01  -1.3953590e+02
    1152  -5.1700500e+01  -5.4228100e+01  -1.3941580e+02
    1153  -4.8946301e+01  -5.3308998e+01  -1.3868201e+02
    1154  -3.5819901e+01  -4.9632000e+01  -1.3982690e+02
    1155  -3.4194801e+01  -4.9426998e+01  -1.4111450e+02
    1156  -2.8366400e+01  -4.6959702e+01  -1.3977560e+02
    1157  -5.0432999e+01  -4.5979301e+01  -1.3916499e+02
    1158  -2.7499701e+01  -4.4934299e+01  -1.4061960e+02
    1159  -2.7478201e+01  -4.4243599e+01  -1.4038271e+02
    1160  -3.5591099e+01  -4.3847301e+01  -1.4055870e+02
    1161  -2.7804701e+01  -4.3627899e+01  -1.4088170e+02
    1162  -3.3060501e+01  -4.3615200e+01  -1.4023120e+02
    1163  -2.9692900e+01  -4.2168900e+01  -1.4098550e+02
    1164  -7.9381599e+01  -6.5167099e+01  -1.4005130e+02
    1165  -8.1220596e+01  -6.3861198e+01  -1.4019510e+02
    1166  -7.3533699e+01  -6.3147900e+01  -1.4049400e+02
    1167  -7.7239502e+01  -5.5246498e+01  -1.3982590e+02
    1168  -3.0770300e+01  -4.9678001e+01  -1.3957010e+02
    1169  -2.7459101e+01  -4.5854000e+01  -1.3965041e+02
    1170  -4.7086601e+01  -4.5745499e+01  -1.3928970e+02
    1171  -5.9016602e+01  -4.4935101e+01  -1.3984610e+02
    1172  -3.3758701e+01  -4.3846699e+01  -1.3855949e+02
    1173  -3.1413500e+01  -4.3752800e+01  -1.3994110e+02
    1174  -2.9849300e+01  -4.3244801e+01  -1.4003130e+02
    1175  -2.9707899e+01  -4.2460201e+01  -1.4048480e+02
    1176  -2.8585800e+01  -4.2557999e+01  -1.4025410e+02
    1177  -2.9138901e+01  -4.2077400e+01  -1.4056230e+02
    1178  -8.0347397e+01  -6.5352303e+01  -1.3926680e+02
    1179  -8.0859497e+01  -6.4941101e+01  -1.3955321e+02
    1180  -6.6673500e+01  -6.1421700e+01  -1.3994780e+02
    1181  -8.0293297e+01  -5.8608398e+01  -1.3862720e+02
    1182  -4.6267799e+01  -5.2394299e+01  -1.3897960e+02
    1183  -7.1039497e+01  -5.1008701e+01  -1.4049831e+02
    1184  -6.8749603e+01  -5.0123501e+01  -1.3851180e+02
    1185  -3.4163399e+01  -4.9807301e+01  -1.3876939e+02
    1186  -3.1651699e+01  -4.9966400e+01  -1.3960831e+02
    1187  -5.2953899e+01  -4.5850498e+01  -1.3908240e+02
    1188  -2.7299601e+01  -4.5167400e+01  -1.3948140e+02
    1189  -2.7985500e+01  -4.3543999e+01  -1.3995261e+02
    1190  -2.8375299e+01  -4.3103298e+01  -1.3996330e+02
    1191  -2.9406601e+01  -4.2488400e+01  -1.4005000e+02
    1192  -2.9073999e+01  -4.2145100e+01  -1.4011710e+02
    1193  -8.1839500e+01  -6.4517403e+01  -1.3854140e+02
    1194  -8.2099998e+01  -6.3584599e+01  -1.3857159e+02
    1195  -7.0894997e+01  -6.2482899e+01  -1.3994749e+02
    1196  -6.8643501e+01  -6.2347301e+01  -1.3839520e+02
    1197  -6.1666401e+01  -5.9659500e+01  -1.3937770e+02
    1198  -7.8495399e+01  -5.6626499e+01  -1.3856950e+02
    1199  -6.5417999e+01  -4.8049599e+01  -1.4168469e+02
    1200  -5.7879200e+01  -4.4804401e+01  -1.3940759e+02
    1201  -2.7516001e+01  -4.4308998e+01  -1.3972260e+02
    1202  -3.5672798e+01  -4.4086201e+01  -1.3854761e+02
    1203  -3.0211500e+01  -4.3850399e+01  -1.3925861e+02
    1204  -2.9064501e+01  -4.2813099e+01  -1.3979601e+02
    1205  -2.9343300e+01  -4.3368801e+01  -1.3959030e+02
    1206  -2.8976601e+01  -4.2278301e+01  -1.3983310e+02
    1207  -8.2194397e+01  -6.2879299e+01  -1.3821049e+02
    1208  -8.1749603e+01  -6.1136501e+01  -1.3847630e+02
    1209  -5.7366501e+01  -5.7658699e+01  -1.3779010e+02
    1210  -7.5500900e+01  -5.4103699e+01  -1.3856450e+02
    1211  -6.5707497e+01  -4.8527302e+01  -1.3837660e+02
    1212  -6.4007202e+01  -4.7511902e+01  -1.3925101e+02
    1213  -2.7544701e+01  -4.6784901e+01  -1.3849190e+02
    1214  -6.2503899e+01  -4.6623798e+01  -1.3831680e+02
    1215  -6.0834202e+01  -4.5652000e+01  -1.3832310e+02
    1216  -3.8761600e+01  -4.4820900e+01  -1.3762410e+02
    1217  -4.1532200e+01  -4.5005100e+01  -1.3914340e+02
    1218  -2.7377899e+01  -4.4734100e+01  -1.3895061e+02
    1219  -3.1555901e+01  -4.3965599e+01  -1.3883350e+02
    1220  -2.8453100e+01  -4.3733398e+01  -1.3921359e+02
    1221  -5.2469898e+01  -5.4858200e+01  -1.3765891e+02
    1222  -5.5221600e+01  -5.6468498e+01  -1.3767920e+02
    1223  -7.3600197e+01  -5.2682098e+01  -1.3951930e+02
    1224  -3.9085300e+01  -5.0246399e+01  -1.3793390e+02
    1225  -3.1302500e+01  -5.0225700e+01  -1.3829640e+02
    1226  -2.9410500e+01  -4.9392700e+01  -1.3741521e+02
    1227  -6.0027100e+01  -4.5246498e+01  -1.3823669e+02
    1228  -5.6033699e+01  -4.5683601e+01  -1.3790981e+02
    1229  -5.8712898e+01  -4.4995300e+01  -1.3841840e+02
    1230  -2.7796600e+01  -4.4527901e+01  -1.3840710e+02
    1231  -2.8873800e+01  -4.4070202e+01  -1.3856520e+02
    1232  -7.9627998e+01  -6.5704903e+01  -1.3764140e+02
    1233  -8.0576698e+01  -6.5775902e+01  -1.3771490e+02
    1234  -8.1362602e+01  -6.5357697e+01  -1.3799570e+02
    1235  -7.7371201e+01  -6.5135101e+01  -1.3776170e+02
    1236  -6.5921501e+01  -6.2026798e+01  -1.3686971e+02
    1237  -6.4347198e+01  -6.0806301e+01  -1.3939560e+02
    1238  -7.7469299e+01  -5.5835899e+01  -1.3691360e+02
    1239  -4.1851898e+01  -5.1017101e+01  -1.3818040e+02
    1240  -3.7213902e+01  -5.0094299e+01  -1.3723689e+02
    1241  -3.0329201e+01  -5.0141201e+01  -1.3697211e+02
    1242  -3.2247398e+01  -5.0121101e+01  -1.3818550e+02
    1243  -2.7174801e+01  -4.5743801e+01  -1.3816490e+02
    1244  -4.1029598e+01  -4.5562000e+01  -1.3664470e+02
    1245  -4.3873501e+01  -4.5837101e+01  -1.3761200e+02
    1246  -5.7552700e+01  -4.5300201e+01  -1.3797330e+02
    1247  -2.7256201e+01  -4.5153900e+01  -1.3835820e+02
    1248  -3.0681200e+01  -4.4152802e+01  -1.3813609e+02
    1249  -7.4882202e+01  -6.4843102e+01  -1.3674130e+02
    1250  -8.1186600e+01  -5.9792301e+01  -1.3778880e+02
    1251  -5.0944901e+01  -5.4239399e+01  -1.3739220e+02
    1252  -4.3418499e+01  -5.1688801e+01  -1.3741010e+02
    1253  -3.4830002e+01  -5.0272499e+01  -1.3626680e+02
    1254  -3.1053200e+01  -5.0347698e+01  -1.3694991e+02
    1255  -6.7424896e+01  -4.9555099e+01  -1.3713499e+02
    1256  -2.7029200e+01  -4.6325802e+01  -1.3750861e+02
    1257  -4.8869598e+01  -4.6704300e+01  -1.3710670e+02
    1258  -5.4854000e+01  -4.6573299e+01  -1.3665080e+02
    1259  -3.1479401e+01  -4.4328999e+01  -1.3639810e+02
    1260  -2.8812700e+01  -4.4497002e+01  -1.3749719e+02
    1261  -7.0524803e+01  -6.3476601e+01  -1.3672791e+02
    1262  -7.2855400e+01  -6.3576900e+01  -1.3862511e+02
    1263  -8.2128502e+01  -6.1400002e+01  -1.3697040e+02
    1264  -7.9620598e+01  -5.8001900e+01  -1.3592400e+02
    1265  -4.4776600e+01  -5.2351200e+01  -1.3644490e+02
    1266  -6.4262497e+01  -4.7778301e+01  -1.3663499e+02
    1267  -2.7067400e+01  -4.7467701e+01  -1.3627910e+02
    1268  -5.2470600e+01  -4.6747601e+01  -1.3729919e+02
    1269  -4.5988998e+01  -4.6040401e+01  -1.3799451e+02
    1270  -6.2185600e+01  -4.6477299e+01  -1.3607170e+02
    1271  -6.0638699e+01  -4.5793098e+01  -1.3659061e+02
    1272  -2.7578501e+01  -4.5036900e+01  -1.3725369e+02
    1273  -2.9565399e+01  -4.4504601e+01  -1.3672020e+02
    1274  -7.8151604e+01  -6.5912804e+01  -1.3522681e+02
    1275  -8.1471199e+01  -6.5781197e+01  -1.3699930e+02
    1276  -8.2297997e+01  -6.4829803e+01  -1.3711079e+02
    1277  -6.3021599e+01  -6.0847198e+01  -1.3655730e+02
    1278  -7.5038101e+01  -5.4154099e+01  -1.3593449e+02
    1279  -4.9019600e+01  -5.4055099e+01  -1.3554150e+02
    1280  -4.7202702e+01  -5.3319698e+01  -1.3609360e+02
    1281  -3.2404400e+01  -5.0413601e+01  -1.3621989e+02
    1282  -6.8411903e+01  -5.0205898e+01  -1.3554849e+02
    1283  -5.1381599e+01  -4.7276501e+01  -1.3612790e+02
    1284  -4.6294701e+01  -4.6733700e+01  -1.3596490e+02
    1285  -2.7086100e+01  -4.5451900e+01  -1.3714430e+02
    1286  -5.8865299e+01  -4.5772900e+01  -1.3644099e+02
    1287  -3.4279598e+01  -4.4218800e+01  -1.3590289e+02
    1288  -3.2889400e+01  -4.4127399e+01  -1.3627750e+02
    1289  -8.2744904e+01  -6.3821701e+01  -1.3646919e+02
    1290  -8.2657799e+01  -6.3025299e+01  -1.3646320e+02
    1291  -6.7723701e+01  -6.3152401e+01  -1.3529840e+02
    1292  -8.1585899e+01  -6.0307301e+01  -1.3503560e+02
    1293  -5.7744801e+01  -5.8307201e+01  -1.3544591e+02
    1294  -5.9959099e+01  -5.9207298e+01  -1.3698790e+02
    1295  -4.1095200e+01  -5.1011101e+01  -1.3626530e+02
    1296  -3.1208599e+01  -5.0547501e+01  -1.3483701e+02
    1297  -2.6595100e+01  -4.6384499e+01  -1.3660040e+02
    1298  -5.7270000e+01  -4.6565701e+01  -1.3509419e+02
    1299  -3.9016602e+01  -4.5579102e+01  -1.3462720e+02
    1300  -3.6960800e+01  -4.4749100e+01  -1.3565620e+02
    1301  -8.1412102e+01  -6.6025497e+01  -1.3615810e+02
    1302  -8.0499603e+01  -6.6111000e+01  -1.3627280e+02
    1303  -8.2055099e+01  -6.5580200e+01  -1.3593500e+02
    1304  -7.6243103e+01  -6.5651299e+01  -1.3518269e+02
    1305  -5.5915600e+01  -5.7269402e+01  -1.3540810e+02
    1306  -5.3585602e+01  -5.5793800e+01  -1.3598360e+02
    1307  -4.3019501e+01  -5.1864201e+01  -1.3515581e+02
    1308  -3.8601601e+01  -5.0614498e+01  -1.3551289e+02
    1309  -2.9641199e+01  -5.0156601e+01  -1.3529050e+02
    1310  -6.6093597e+01  -4.8936298e+01  -1.3544530e+02
    1311  -2.7087999e+01  -4.5337601e+01  -1.3623039e+02
    1312  -2.7919001e+01  -4.4989101e+01  -1.3567700e+02
    1313  -8.2604698e+01  -6.4568298e+01  -1.3595500e+02
    1314  -8.2416603e+01  -6.1917500e+01  -1.3481900e+02
    1315  -7.8117996e+01  -5.6627300e+01  -1.3451700e+02
    1316  -6.4114700e+01  -4.7790901e+01  -1.3486870e+02
    1317  -2.5819300e+01  -4.6839199e+01  -1.3509880e+02
    1318  -5.5948601e+01  -4.6851501e+01  -1.3530280e+02
    1319  -2.6130199e+01  -4.6006500e+01  -1.3578830e+02
    1320  -2.6473101e+01  -4.5694801e+01  -1.3596710e+02
    1321  -3.0473200e+01  -4.4722599e+01  -1.3435950e+02
    1322  -8.1040298e+01  -6.6055397e+01  -1.3531140e+02
    1323  -7.3223000e+01  -6.4720802e+01  -1.3578059e+02
    1324  -7.0429604e+01  -6.4169899e+01  -1.3475960e+02
    1325  -6.0367401e+01  -5.9873501e+01  -1.3489830e+02
    1326  -6.1708500e+01  -6.0891499e+01  -1.3375909e+02
    1327  -5.1810799e+01  -5.5372101e+01  -1.3453169e+02
    1328  -3.6230202e+01  -5.0737999e+01  -1.3453040e+02
    1329  -2.8560301e+01  -4.9702499e+01  -1.3485950e+02
    1330  -5.3692600e+01  -4.7923100e+01  -1.3447009e+02
    1331  -4.8950100e+01  -4.7530800e+01  -1.3490900e+02
    1332  -2.6723200e+01  -4.5222401e+01  -1.3532350e+02
    1333  -7.9875099e+01  -6.6136101e+01  -1.3473711e+02
    1334  -8.2511002e+01  -6.4803398e+01  -1.3485590e+02
    1335  -8.2741699e+01  -6.3273399e+01  -1.3441000e+02
    1336  -6.4051498e+01  -6.1975101e+01  -1.3413139e+02
    1337  -7.6730301e+01  -5.5492401e+01  -1.3454240e+02
    1338  -4.8670300e+01  -5.4442001e+01  -1.3371609e+02
    1339  -4.4674801e+01  -4.6894199e+01  -1.3441969e+02
    1340  -2.5855801e+01  -4.5661800e+01  -1.3520120e+02
    1341  -3.4294899e+01  -4.4638500e+01  -1.3372639e+02
    1342  -3.2088799e+01  -4.4540600e+01  -1.3407840e+02
    1343  -8.1926102e+01  -6.5655602e+01  -1.3495570e+02
    1344  -8.1372803e+01  -6.5758698e+01  -1.3425459e+02
    1345  -7.1572899e+01  -6.5044800e+01  -1.3352100e+02
    1346  -4.1066700e+01  -5.1632198e+01  -1.3378860e+02
    1347  -3.3838001e+01  -5.0833199e+01  -1.3362730e+02
    1348  -2.6693600e+01  -4.8704201e+01  -1.3377071e+02
    1349  -4.6334900e+01  -4.7831799e+01  -1.3270180e+02
    1350  -6.2742199e+01  -4.7096901e+01  -1.3420171e+02
    1351  -6.1423302e+01  -4.6795101e+01  -1.3419600e+02
    1352  -5.8953602e+01  -4.6646301e+01  -1.3432420e+02
    1353  -2.5265800e+01  -4.6169701e+01  -1.3471710e+02
    1354  -4.1627998e+01  -4.6495201e+01  -1.3366530e+02
    1355  -2.6527000e+01  -4.5017700e+01  -1.3437120e+02
    1356  -8.1974297e+01  -6.5184303e+01  -1.3339410e+02
    1357  -8.2530403e+01  -6.4441597e+01  -1.3362650e+02
    1358  -5.3574799e+01  -5.6337700e+01  -1.3405550e+02
    1359  -5.0555698e+01  -5.5449600e+01  -1.3290390e+02
    1360  -4.4487400e+01  -5.2540901e+01  -1.3389610e+02
    1361  -3.8504002e+01  -5.1145500e+01  -1.3367081e+02
    1362  -6.5653702e+01  -4.9080200e+01  -1.3273860e+02
    1363  -6.7327797e+01  -4.9723900e+01  -1.3323790e+02
    1364  -2.5606800e+01  -4.7450802e+01  -1.3393990e+02
    1365  -5.7037102e+01  -4.7397800e+01  -1.3356630e+02
    1366  -2.5484301e+01  -4.5279301e+01  -1.3420750e+02
    1367  -2.7166100e+01  -4.4992100e+01  -1.3377180e+02
    1368  -2.9264799e+01  -4.4970901e+01  -1.3287981e+02
    1369  -7.9311996e+01  -6.6479599e+01  -1.3250490e+02
    1370  -7.7262299e+01  -6.6764000e+01  -1.3208980e+02
    1371  -6.5490097e+01  -6.2787899e+01  -1.3360100e+02
    1372  -5.6845901e+01  -5.8554298e+01  -1.3262480e+02
    1373  -4.5675598e+01  -5.3099998e+01  -1.3388190e+02
    1374  -4.1947899e+01  -5.2089401e+01  -1.3306149e+02
    1375  -7.0074600e+01  -5.1166698e+01  -1.3537430e+02
    1376  -6.9583702e+01  -5.1035801e+01  -1.3287019e+02
    1377  -2.9679899e+01  -5.0523300e+01  -1.3275681e+02
    1378  -2.8154800e+01  -5.0076900e+01  -1.3253880e+02
    1379  -5.1796101e+01  -4.8431702e+01  -1.3345641e+02
    1380  -5.5027199e+01  -4.8364700e+01  -1.3310240e+02
    1381  -6.3716400e+01  -4.7966801e+01  -1.3306320e+02
    1382  -2.4737101e+01  -4.6461201e+01  -1.3394490e+02
    1383  -3.5928101e+01  -4.5037701e+01  -1.3290640e+02
    1384  -6.8875603e+01  -6.4428802e+01  -1.3281500e+02
    1385  -5.8850700e+01  -5.9663601e+01  -1.3258580e+02
    1386  -5.4350498e+01  -5.7263500e+01  -1.3255721e+02
    1387  -7.7448700e+01  -5.6290901e+01  -1.3241570e+02
    1388  -5.2462898e+01  -5.6419899e+01  -1.3240691e+02
    1389  -4.7062901e+01  -5.4175301e+01  -1.3224609e+02
    1390  -4.3161098e+01  -5.2481400e+01  -1.3281059e+02
    1391  -4.9165600e+01  -4.8731701e+01  -1.3203130e+02
    1392  -5.8944599e+01  -4.7220299e+01  -1.3302620e+02
    1393  -4.4290001e+01  -4.7543098e+01  -1.3222749e+02
    1394  -2.4556601e+01  -4.7048801e+01  -1.3297681e+02
    1395  -2.4658400e+01  -4.5929699e+01  -1.3346280e+02
    1396  -2.5098700e+01  -4.5178299e+01  -1.3361050e+02
    1397  -2.5518700e+01  -4.4762501e+01  -1.3336790e+02
    1398  -8.0903702e+01  -6.5910698e+01  -1.3298380e+02
    1399  -7.4684898e+01  -6.6070702e+01  -1.3316090e+02
    1400  -6.6925499e+01  -6.3630402e+01  -1.3297211e+02
    1401  -8.2351799e+01  -6.1520802e+01  -1.3231750e+02
    1402  -7.5246696e+01  -5.4624500e+01  -1.3305380e+02
    1403  -4.4433998e+01  -5.2788601e+01  -1.3281400e+02
    1404  -3.5950401e+01  -5.1651001e+01  -1.3207800e+02
    1405  -3.1528799e+01  -5.0897202e+01  -1.3219800e+02
    1406  -5.4149601e+01  -4.9297401e+01  -1.3156870e+02
    1407  -2.5658501e+01  -4.8043098e+01  -1.3300259e+02
    1408  -6.2398602e+01  -4.7751099e+01  -1.3251390e+02
    1409  -2.4861401e+01  -4.5052601e+01  -1.3289259e+02
    1410  -3.7065899e+01  -4.5467499e+01  -1.3264610e+02
    1411  -2.6451000e+01  -4.4807098e+01  -1.3301801e+02
    1412  -3.2137100e+01  -4.5009899e+01  -1.3149319e+02
    1413  -8.0665497e+01  -5.9231098e+01  -1.3255170e+02
    1414  -7.1720100e+01  -5.2360699e+01  -1.3314050e+02
    1415  -7.0406700e+01  -5.1651100e+01  -1.3077541e+02
    1416  -3.9723400e+01  -5.2048100e+01  -1.3185780e+02
    1417  -3.7792000e+01  -5.1803299e+01  -1.3224921e+02
    1418  -3.4084202e+01  -5.1314499e+01  -1.3150510e+02
    1419  -2.6577700e+01  -4.9156200e+01  -1.3228320e+02
    1420  -5.6671101e+01  -4.8638699e+01  -1.3194960e+02
    1421  -6.0841599e+01  -4.8164101e+01  -1.3153889e+02
    1422  -2.4254000e+01  -4.6732498e+01  -1.3252631e+02
    1423  -3.4422100e+01  -4.5167301e+01  -1.3125681e+02
    1424  -2.7196301e+01  -4.4993099e+01  -1.3237080e+02
    1425  -2.5582100e+01  -4.4518398e+01  -1.3255670e+02
    1426  -2.5219900e+01  -4.4640900e+01  -1.3280949e+02
    1427  -7.0561203e+01  -6.5865196e+01  -1.3058490e+02
    1428  -7.2409401e+01  -6.6190300e+01  -1.3131410e+02
    1429  -8.2395897e+01  -6.4708000e+01  -1.3166521e+02
    1430  -8.2716698e+01  -6.3206100e+01  -1.3235550e+02
    1431  -6.2459900e+01  -6.1936401e+01  -1.3164211e+02
    1432  -6.7891701e+01  -5.0146900e+01  -1.3163890e+02
    1433  -2.8328501e+01  -5.0544102e+01  -1.3039850e+02
    1434  -6.6403999e+01  -4.9570301e+01  -1.3183780e+02
    1435  -5.9353100e+01  -4.7937698e+01  -1.3181100e+02
    1436  -2.4572599e+01  -4.7789398e+01  -1.3117461e+02
    1437  -2.4366600e+01  -4.5765400e+01  -1.3205180e+02
    1438  -3.6348999e+01  -4.5998001e+01  -1.2999220e+02
    1439  -8.1616501e+01  -6.5691200e+01  -1.3140840e+02
    1440  -6.0429798e+01  -6.1112801e+01  -1.3084940e+02
    1441  -8.1761803e+01  -6.0507099e+01  -1.3034450e+02
    1442  -4.5510700e+01  -5.4027802e+01  -1.3084100e+02
    1443  -4.3936298e+01  -5.3912601e+01  -1.2986880e+02
    1444  -6.4788101e+01  -4.9160599e+01  -1.3140430e+02
    1445  -3.8900398e+01  -4.6645000e+01  -1.3064481e+02
    1446  -3.0108101e+01  -4.5286201e+01  -1.2972079e+02
    1447  -2.4892799e+01  -4.4824699e+01  -1.3188580e+02
    1448  -2.5430401e+01  -4.4660099e+01  -1.3151950e+02
    1449  -7.9173897e+01  -6.7098701e+01  -1.3014310e+02
    1450  -7.5157402e+01  -6.7360497e+01  -1.3014130e+02
    1451  -8.0508301e+01  -6.6312798e+01  -1.3138770e+02
    1452  -6.7956200e+01  -6.4854301e+01  -1.3076770e+02
    1453  -8.2822197e+01  -6.3577801e+01  -1.3124690e+02
    1454  -5.7930698e+01  -6.0093300e+01  -1.2999910e+02
    1455  -5.5625198e+01  -5.8758701e+01  -1.3034280e+02
    1456  -3.5945999e+01  -5.2138500e+01  -1.3074071e+02
    1457  -2.6558001e+01  -4.9663300e+01  -1.3048190e+02
    1458  -5.2030499e+01  -4.9526199e+01  -1.3100060e+02
    1459  -4.1504101e+01  -4.7413200e+01  -1.3058389e+02
    1460  -2.4000000e+01  -4.6836601e+01  -1.3139310e+02
    1461  -2.6437201e+01  -4.4840302e+01  -1.3139850e+02
    1462  -5.1359798e+01  -5.6789902e+01  -1.3030040e+02
    1463  -3.9233398e+01  -5.2569099e+01  -1.3078160e+02
    1464  -3.7269501e+01  -5.2461800e+01  -1.3111890e+02
    1465  -3.1288300e+01  -5.1144100e+01  -1.3019020e+02
    1466  -6.7025200e+01  -5.0228001e+01  -1.3007980e+02
    1467  -6.2941299e+01  -4.9142399e+01  -1.3037680e+02
    1468  -4.3616199e+01  -4.8026402e+01  -1.3053000e+02
    1469  -2.3770201e+01  -4.6392502e+01  -1.3033231e+02
    1470  -2.4438999e+01  -4.5353199e+01  -1.3112250e+02
    1471  -2.8000799e+01  -4.5049099e+01  -1.3052609e+02
    1472  -2.4937401e+01  -4.4916801e+01  -1.3070390e+02
    1473  -8.2964699e+01  -6.4247498e+01  -1.3003419e+02
    1474  -8.2903900e+01  -6.2652901e+01  -1.3085451e+02
    1475  -8.2722198e+01  -6.1825802e+01  -1.2971280e+02
    1476  -7.9308701e+01  -5.7920399e+01  -1.3221280e+02
    1477  -5.3156200e+01  -5.7486000e+01  -1.3052831e+02
    1478  -4.1389198e+01  -5.2946301e+01  -1.3045560e+02
    1479  -5.7553299e+01  -4.9768700e+01  -1.3002090e+02
    1480  -5.6140202e+01  -4.9733898e+01  -1.3040340e+02
    1481  -4.2364399e+01  -4.8445801e+01  -1.2854810e+02
    1482  -2.3679001e+01  -4.7149899e+01  -1.3033090e+02
    1483  -7.2269203e+01  -6.7327400e+01  -1.2844350e+02
    1484  -5.9484402e+01  -6.1238602e+01  -1.2920920e+02
    1485  -8.0065697e+01  -5.8766602e+01  -1.2959940e+02
    1486  -4.8368099e+01  -5.5527599e+01  -1.3019090e+02
    1487  -3.8069302e+01  -5.3233101e+01  -1.2983800e+02
    1488  -3.7362499e+01  -5.2983501e+01  -1.3011380e+02
    1489  -3.4129501e+01  -5.1858601e+01  -1.2931100e+02
    1490  -6.9104401e+01  -5.0879799e+01  -1.2991319e+02
    1491  -2.4950399e+01  -4.8601799e+01  -1.2990401e+02
    1492  -2.5118000e+01  -4.9463600e+01  -1.2813680e+02
    1493  -6.1278301e+01  -4.9785702e+01  -1.2932890e+02
    1494  -5.9964001e+01  -4.9173100e+01  -1.3022130e+02
    1495  -2.6164700e+01  -4.4863499e+01  -1.2950211e+02
    1496  -7.6558197e+01  -6.7785400e+01  -1.2925281e+02
    1497  -8.0642502e+01  -6.6898903e+01  -1.2845160e+02
    1498  -8.2248703e+01  -6.5586899e+01  -1.2948399e+02
    1499  -8.3140297e+01  -6.2988201e+01  -1.2975410e+02
    1500  -4.2437698e+01  -5.3783298e+01  -1.2930370e+02
    1501  -6.5006699e+01  -5.0120602e+01  -1.2935060e+02
    1502  -4.9299999e+01  -5.0114201e+01  -1.2898421e+02
    1503  -2.4312099e+01  -4.5412102e+01  -1.3000529e+02
    1504  -2.5102400e+01  -4.4936401e+01  -1.2954330e+02
    1505  -8.2273499e+01  -6.1079300e+01  -1.2780820e+02
    1506  -4.5515999e+01  -5.4920200e+01  -1.2876089e+02
    1507  -3.5967701e+01  -5.2699100e+01  -1.2868890e+02
    1508  -7.0426804e+01  -5.1792702e+01  -1.2932800e+02
    1509  -2.9092699e+01  -5.1049900e+01  -1.2815150e+02
    1510  -6.7146103e+01  -5.0934200e+01  -1.2814920e+02
    1511  -5.6747002e+01  -5.1214699e+01  -1.2788220e+02
    1512  -2.3758499e+01  -4.8462502e+01  -1.2813100e+02
    1513  -2.3781500e+01  -4.7900101e+01  -1.2951489e+02
    1514  -2.3296301e+01  -4.7204800e+01  -1.2934801e+02
    1515  -3.3120098e+01  -4.5714802e+01  -1.2836189e+02
    1516  -3.4648998e+01  -4.6036999e+01  -1.2811650e+02
    1517  -2.8277100e+01  -4.5212601e+01  -1.2811011e+02
    1518  -4.0539600e+01  -5.3979698e+01  -1.2846410e+02
    1519  -3.4866199e+01  -5.2335999e+01  -1.2826041e+02
    1520  -6.9331902e+01  -5.1360001e+01  -1.2828070e+02
    1521  -6.3241501e+01  -5.0518501e+01  -1.2821249e+02
    1522  -4.7112202e+01  -4.9164299e+01  -1.3010719e+02
    1523  -4.4128101e+01  -4.9400299e+01  -1.2768280e+02
    1524  -2.3533501e+01  -4.6223598e+01  -1.2883920e+02
    1525  -2.4361200e+01  -4.5330200e+01  -1.2907680e+02
    1526  -7.0631302e+01  -6.7134399e+01  -1.2759900e+02
    1527  -6.8668404e+01  -6.5746201e+01  -1.2924440e+02
    1528  -8.3224503e+01  -6.4186600e+01  -1.2787070e+02
    1529  -8.0859001e+01  -5.9541698e+01  -1.2823930e+02
    1530  -4.7111000e+01  -5.6085999e+01  -1.2756690e+02
    1531  -3.8251099e+01  -5.3879101e+01  -1.2875850e+02
    1532  -3.7148800e+01  -5.3327801e+01  -1.2888071e+02
    1533  -7.2146103e+01  -5.2981800e+01  -1.2861040e+02
    1534  -5.8801399e+01  -5.0431801e+01  -1.2880589e+02
    1535  -5.1728100e+01  -5.0955502e+01  -1.2788740e+02
    1536  -3.9835999e+01  -4.7863300e+01  -1.2783980e+02
    1537  -2.3097900e+01  -4.7623199e+01  -1.2841119e+02
    1538  -2.3112000e+01  -4.6876400e+01  -1.2798540e+02
    1539  -2.4907700e+01  -4.5193100e+01  -1.2804610e+02
    1540  -8.3303101e+01  -6.3356800e+01  -1.2847530e+02
    1541  -8.2875801e+01  -6.1956200e+01  -1.2759950e+02
    1542  -4.3527802e+01  -5.4480701e+01  -1.2829720e+02
    1543  -7.1735603e+01  -5.3048302e+01  -1.2591910e+02
    1544  -7.0456596e+01  -5.2285000e+01  -1.2657810e+02
    1545  -3.2413300e+01  -5.1739899e+01  -1.2825940e+02
    1546  -2.7164101e+01  -5.0651402e+01  -1.2793380e+02
    1547  -2.3909000e+01  -4.5741699e+01  -1.2823129e+02
    1548  -7.7738701e+01  -6.8358498e+01  -1.2731510e+02
    1549  -8.1660698e+01  -6.6373398e+01  -1.2762000e+02
    1550  -8.2533997e+01  -6.5492302e+01  -1.2705110e+02
    1551  -3.8017300e+01  -5.4101200e+01  -1.2790980e+02
    1552  -3.6942200e+01  -5.3592999e+01  -1.2676800e+02
    1553  -5.4207298e+01  -5.0937901e+01  -1.2832629e+02
    1554  -5.8421200e+01  -6.1587002e+01  -1.2709050e+02
    1555  -7.9800499e+01  -5.8609200e+01  -1.2664270e+02
    1556  -3.9154202e+01  -5.4708302e+01  -1.2751540e+02
    1557  -3.1473801e+01  -5.1757198e+01  -1.2679680e+02
    1558  -6.1447601e+01  -5.1483299e+01  -1.2685140e+02
    1559  -5.2343201e+01  -5.1740898e+01  -1.2648660e+02
    1560  -4.0989201e+01  -4.9127102e+01  -1.2553590e+02
    1561  -3.0504999e+01  -4.5847698e+01  -1.2669120e+02
    1562  -2.3534000e+01  -4.6286098e+01  -1.2641340e+02
    1563  -2.9499800e+01  -4.5793098e+01  -1.2558970e+02
    1564  -2.6934500e+01  -4.5087601e+01  -1.2687270e+02
    1565  -8.3298698e+01  -6.3216599e+01  -1.2690850e+02
    1566  -7.8226402e+01  -5.7299702e+01  -1.2713300e+02
    1567  -4.4103199e+01  -5.5302799e+01  -1.2677280e+02
    1568  -4.2877701e+01  -5.5287998e+01  -1.2648680e+02
    1569  -4.1151798e+01  -5.5403500e+01  -1.2628370e+02
    1570  -3.4214199e+01  -5.2730801e+01  -1.2601590e+02
    1571  -6.8682098e+01  -5.1715599e+01  -1.2670450e+02
    1572  -5.9403900e+01  -5.2146599e+01  -1.2601400e+02
    1573  -5.7825199e+01  -5.2696800e+01  -1.2536120e+02
    1574  -6.4380203e+01  -5.1394501e+01  -1.2679500e+02
    1575  -2.6282400e+01  -5.0746300e+01  -1.2631000e+02
    1576  -2.2870001e+01  -4.8216499e+01  -1.2653630e+02
    1577  -2.2818600e+01  -4.7487701e+01  -1.2691950e+02
    1578  -2.5595100e+01  -4.5153500e+01  -1.2720090e+02
    1579  -8.3100998e+01  -6.4387398e+01  -1.2635180e+02
    1580  -4.5676399e+01  -5.6199902e+01  -1.2611420e+02
    1581  -3.8420502e+01  -5.4596802e+01  -1.2687880e+02
    1582  -3.3313099e+01  -5.2577499e+01  -1.2586430e+02
    1583  -2.9381300e+01  -5.1481701e+01  -1.2508910e+02
    1584  -2.5111700e+01  -5.0301899e+01  -1.2601290e+02
    1585  -2.3657301e+01  -4.9021500e+01  -1.2663730e+02
    1586  -2.2911400e+01  -4.6893501e+01  -1.2618810e+02
    1587  -3.3555698e+01  -4.6368099e+01  -1.2613780e+02
    1588  -2.4532801e+01  -4.5991100e+01  -1.2542630e+02
    1589  -7.7636597e+01  -6.9169800e+01  -1.2519440e+02
    1590  -7.5227303e+01  -6.8534302e+01  -1.2730610e+02
    1591  -7.1554298e+01  -6.8489502e+01  -1.2528930e+02
    1592  -7.9385696e+01  -6.8239899e+01  -1.2606000e+02
    1593  -8.3082603e+01  -6.3366402e+01  -1.2496440e+02
    1594  -8.2785698e+01  -6.2111099e+01  -1.2564020e+02
    1595  -8.1543503e+01  -6.0362701e+01  -1.2587010e+02
    1596  -7.8997704e+01  -5.8075500e+01  -1.2505450e+02
    1597  -4.9795502e+01  -5.7319302e+01  -1.2744840e+02
    1598  -4.7783798e+01  -5.7363098e+01  -1.2547490e+02
    1599  -7.5727699e+01  -5.5539799e+01  -1.2600040e+02
    1600  -7.7518898e+01  -5.6870098e+01  -1.2533010e+02
    1601  -3.9591801e+01  -5.5291000e+01  -1.2648600e+02
    1602  -3.5987801e+01  -5.3294899e+01  -1.2530070e+02
    1603  -5.5531502e+01  -5.2092701e+01  -1.2639730e+02
    1604  -5.3987099e+01  -5.2498100e+01  -1.2543660e+02
    1605  -6.7042503e+01  -5.2068401e+01  -1.2552580e+02
    1606  -2.7811600e+01  -5.1251999e+01  -1.2552450e+02
    1607  -3.8224998e+01  -4.8072399e+01  -1.2553630e+02
    1608  -3.7769699e+01  -4.7105499e+01  -1.2797520e+02
    1609  -2.6102800e+01  -4.5436901e+01  -1.2572620e+02
    1610  -7.5457703e+01  -6.9630203e+01  -1.2462520e+02
    1611  -8.1094398e+01  -6.7382896e+01  -1.2460080e+02
    1612  -3.8855701e+01  -5.5012501e+01  -1.2598150e+02
    1613  -6.0957699e+01  -5.3008900e+01  -1.2424980e+02
    1614  -6.4028000e+01  -5.2503300e+01  -1.2484730e+02
    1615  -3.1902800e+01  -5.2250000e+01  -1.2441850e+02
    1616  -2.3911100e+01  -4.9763302e+01  -1.2518770e+02
    1617  -3.1052299e+01  -4.6339600e+01  -1.2466880e+02
    1618  -8.2005302e+01  -6.6329102e+01  -1.2448670e+02
    1619  -5.5681198e+01  -6.0157600e+01  -1.2717950e+02
    1620  -5.6341702e+01  -6.1453602e+01  -1.2495890e+02
    1621  -4.6268299e+01  -5.7640800e+01  -1.2395980e+02
    1622  -4.4532501e+01  -5.6341900e+01  -1.2529810e+02
    1623  -4.3441799e+01  -5.6824299e+01  -1.2433190e+02
    1624  -4.1203499e+01  -5.6124199e+01  -1.2495840e+02
    1625  -3.7137100e+01  -5.3973999e+01  -1.2444730e+02
    1626  -7.3033203e+01  -5.3848400e+01  -1.2565470e+02
    1627  -5.5346699e+01  -5.3645199e+01  -1.2360910e+02
    1628  -6.9279404e+01  -5.2526199e+01  -1.2478550e+02
    1629  -4.3022900e+01  -4.9635201e+01  -1.2622500e+02
    1630  -4.5534901e+01  -5.0696899e+01  -1.2574770e+02
    1631  -2.2528099e+01  -4.7447800e+01  -1.2537240e+02
    1632  -2.3166300e+01  -4.6588200e+01  -1.2489960e+02
    1633  -2.7168900e+01  -4.5507702e+01  -1.2448860e+02
    1634  -8.2846703e+01  -6.4558998e+01  -1.2455990e+02
    1635  -8.0361000e+01  -5.9300400e+01  -1.2465830e+02
    1636  -3.9930901e+01  -5.5776001e+01  -1.2516360e+02
    1637  -3.8349899e+01  -5.4920502e+01  -1.2272550e+02
    1638  -3.5612202e+01  -5.3406601e+01  -1.2362310e+02
    1639  -7.1632301e+01  -5.3340302e+01  -1.2381150e+02
    1640  -5.1900299e+01  -5.2633400e+01  -1.2469160e+02
    1641  -3.0173000e+01  -5.1929501e+01  -1.2212030e+02
    1642  -2.4652700e+01  -5.0742100e+01  -1.2379980e+02
    1643  -3.9023102e+01  -4.8908901e+01  -1.2386970e+02
    1644  -3.5824100e+01  -4.7072201e+01  -1.2581930e+02
    1645  -3.6365200e+01  -4.7779999e+01  -1.2411380e+02
    1646  -5.8997398e+01  -6.2600601e+01  -1.2543430e+02
    1647  -8.1619301e+01  -6.0750999e+01  -1.2393920e+02
    1648  -5.0380199e+01  -5.8955002e+01  -1.2447060e+02
    1649  -7.6864700e+01  -5.6551102e+01  -1.2336790e+02
    1650  -2.2277599e+01  -4.8643799e+01  -1.2433960e+02
    1651  -2.2182800e+01  -4.7968300e+01  -1.2471170e+02
    1652  -2.2208900e+01  -4.7404202e+01  -1.2444160e+02
    1653  -8.2676201e+01  -6.3514198e+01  -1.2327080e+02
    1654  -8.2481598e+01  -6.2197701e+01  -1.2384320e+02
    1655  -4.7301800e+01  -5.8524200e+01  -1.2293590e+02
    1656  -4.5029800e+01  -5.7891602e+01  -1.2321490e+02
    1657  -4.1247200e+01  -5.6793301e+01  -1.2346350e+02
    1658  -5.3658199e+01  -5.4106998e+01  -1.2238750e+02
    1659  -3.4494099e+01  -5.3261501e+01  -1.2353740e+02
    1660  -2.6155899e+01  -5.1275200e+01  -1.2394590e+02
    1661  -4.3178699e+01  -5.0640400e+01  -1.2386420e+02
    1662  -2.1625099e+01  -4.7624802e+01  -1.2333060e+02
    1663  -3.4044998e+01  -4.6956200e+01  -1.2429210e+02
    1664  -2.3511600e+01  -4.6439499e+01  -1.2390230e+02
    1665  -7.6713203e+01  -7.0523903e+01  -1.2236480e+02
    1666  -7.8718002e+01  -6.9702904e+01  -1.2290730e+02
    1667  -7.3486397e+01  -6.8231598e+01  -1.2731780e+02
    1668  -8.1955101e+01  -6.6423302e+01  -1.2217260e+02
    1669  -8.2319504e+01  -6.5140602e+01  -1.2210250e+02
    1670  -6.0685600e+01  -6.3404999e+01  -1.2561040e+02
    1671  -5.9670700e+01  -6.4066597e+01  -1.2287830e+02
    1672  -5.9269699e+01  -5.3706600e+01  -1.2327230e+02
    1673  -5.7144001e+01  -5.4189301e+01  -1.2275090e+02
    1674  -2.8129101e+01  -5.1597801e+01  -1.2319120e+02
    1675  -2.2442301e+01  -4.6865200e+01  -1.2380180e+02
    1676  -3.0961901e+01  -4.6514500e+01  -1.2346660e+02
    1677  -2.4611900e+01  -4.6295399e+01  -1.2279800e+02
    1678  -8.0292999e+01  -5.9775700e+01  -1.2286410e+02
    1679  -7.8253998e+01  -5.8029202e+01  -1.2252890e+02
    1680  -7.0177101e+01  -5.3510399e+01  -1.2227580e+02
    1681  -6.8655502e+01  -5.3166199e+01  -1.2315440e+02
    1682  -6.6074501e+01  -5.3267700e+01  -1.2318730e+02
    1683  -2.6706400e+01  -5.1652802e+01  -1.2233690e+02
    1684  -3.8338501e+01  -4.9151299e+01  -1.2202370e+02
    1685  -4.1324902e+01  -5.0428799e+01  -1.2224710e+02
    1686  -2.2564800e+01  -4.6676498e+01  -1.2315140e+02
    1687  -5.7664902e+01  -6.3101200e+01  -1.2269920e+02
    1688  -4.3228298e+01  -5.7970901e+01  -1.2266050e+02
    1689  -5.5474800e+01  -5.5225399e+01  -1.2066420e+02
    1690  -3.6767200e+01  -5.3883301e+01  -1.2189170e+02
    1691  -3.5611801e+01  -4.8069000e+01  -1.2213190e+02
    1692  -2.8157101e+01  -4.5825802e+01  -1.2241490e+02
    1693  -8.1030998e+01  -6.7999702e+01  -1.2203340e+02
    1694  -7.9627197e+01  -6.9014503e+01  -1.2326140e+02
    1695  -8.2296501e+01  -6.3437199e+01  -1.2216500e+02
    1696  -8.1765701e+01  -6.1244999e+01  -1.2288920e+02
    1697  -4.2329102e+01  -5.7886799e+01  -1.2226530e+02
    1698  -4.0505199e+01  -5.6615398e+01  -1.2226900e+02
    1699  -6.0185799e+01  -5.4408798e+01  -1.2178240e+02
    1700  -3.3611401e+01  -5.3122002e+01  -1.2164960e+02
    1701  -3.1770300e+01  -5.2385899e+01  -1.2161150e+02
    1702  -2.3277399e+01  -5.0436001e+01  -1.2195660e+02
    1703  -2.1205500e+01  -4.8456902e+01  -1.2252070e+02
    1704  -3.2977299e+01  -4.7513000e+01  -1.2124730e+02
    1705  -2.1788300e+01  -4.7115002e+01  -1.2298360e+02
    1706  -2.7387699e+01  -4.5981098e+01  -1.2155550e+02
    1707  -7.5667801e+01  -7.1418404e+01  -1.2049640e+02
    1708  -7.3607597e+01  -7.0210503e+01  -1.2284000e+02
    1709  -7.6187798e+01  -5.6176899e+01  -1.2065910e+02
    1710  -6.5432701e+01  -5.4507900e+01  -1.2087520e+02
    1711  -6.7796501e+01  -5.4033699e+01  -1.2132850e+02
    1712  -3.5319801e+01  -5.3513500e+01  -1.2143080e+02
    1713  -7.1597801e+01  -5.3987900e+01  -1.2094700e+02
    1714  -4.5125999e+01  -5.1864700e+01  -1.2270360e+02
    1715  -4.4175098e+01  -5.2087399e+01  -1.2120610e+02
    1716  -2.4651199e+01  -5.1249401e+01  -1.2211270e+02
    1717  -2.1022200e+01  -4.7572899e+01  -1.2204400e+02
    1718  -2.2370701e+01  -4.6565102e+01  -1.2179900e+02
    1719  -2.3306000e+01  -4.6460400e+01  -1.2205990e+02
    1720  -3.0837000e+01  -4.6697498e+01  -1.2181040e+02
    1721  -7.9503403e+01  -6.9721001e+01  -1.2139910e+02
    1722  -5.4859402e+01  -6.1668800e+01  -1.2285450e+02
    1723  -7.8739998e+01  -5.9289700e+01  -1.2053840e+02
    1724  -8.0647400e+01  -6.0888401e+01  -1.2137450e+02
    1725  -4.5554298e+01  -5.9040100e+01  -1.2145700e+02
    1726  -7.4778297e+01  -5.5200699e+01  -1.2143950e+02
    1727  -5.7985802e+01  -5.5221699e+01  -1.2079280e+02
    1728  -7.2768600e+01  -5.4148602e+01  -1.2181500e+02
    1729  -2.1528500e+01  -4.6933399e+01  -1.2160600e+02
    1730  -8.1459396e+01  -6.7523003e+01  -1.2087000e+02
    1731  -8.1967201e+01  -6.4084396e+01  -1.2083210e+02
    1732  -5.8018299e+01  -6.4314201e+01  -1.2026460e+02
    1733  -5.6005798e+01  -6.2995300e+01  -1.2090510e+02
    1734  -4.6698502e+01  -5.9780998e+01  -1.2016930e+02
    1735  -4.8972900e+01  -5.9710800e+01  -1.2174820e+02
    1736  -7.7336601e+01  -5.7786201e+01  -1.1955770e+02
    1737  -4.2036900e+01  -5.7909000e+01  -1.2109430e+02
    1738  -6.2440800e+01  -5.4450901e+01  -1.2153030e+02
    1739  -2.8225100e+01  -5.1846500e+01  -1.2127570e+02
    1740  -2.5262600e+01  -5.1716099e+01  -1.2111460e+02
    1741  -2.0841299e+01  -4.9012299e+01  -1.2118850e+02
    1742  -3.6741100e+01  -4.9304100e+01  -1.1917690e+02
    1743  -2.0034800e+01  -4.8299999e+01  -1.2082120e+02
    1744  -7.7826897e+01  -7.1172600e+01  -1.2010640e+02
    1745  -8.0605499e+01  -6.8973999e+01  -1.2021190e+02
    1746  -6.0702301e+01  -6.5753304e+01  -1.2026360e+02
    1747  -8.1345001e+01  -6.2366501e+01  -1.2080610e+02
    1748  -4.3414501e+01  -5.8856800e+01  -1.2137510e+02
    1749  -4.2957199e+01  -5.8764801e+01  -1.2070920e+02
    1750  -4.0171001e+01  -5.6223801e+01  -1.2022920e+02
    1751  -7.3027802e+01  -5.4607300e+01  -1.1990200e+02
    1752  -3.8350201e+01  -5.4777802e+01  -1.1948720e+02
    1753  -4.6778198e+01  -5.2417702e+01  -1.2275020e+02
    1754  -4.6243599e+01  -5.3364601e+01  -1.2007950e+02
    1755  -4.4989399e+01  -5.2799702e+01  -1.2027000e+02
    1756  -2.4082399e+01  -5.1894100e+01  -1.1929780e+02
    1757  -3.9236801e+01  -5.0254398e+01  -1.1955250e+02
    1758  -2.2034401e+01  -5.0243401e+01  -1.2023730e+02
    1759  -2.0405600e+01  -4.7588402e+01  -1.2098010e+02
    1760  -2.9035299e+01  -4.6303902e+01  -1.2032510e+02
    1761  -2.5460800e+01  -4.6467602e+01  -1.1966700e+02
    1762  -8.1829903e+01  -6.6558296e+01  -1.2056280e+02
    1763  -8.1914497e+01  -6.5088600e+01  -1.1991230e+02
    1764  -5.1648300e+01  -6.1438599e+01  -1.1993540e+02
    1765  -5.3268799e+01  -6.1765999e+01  -1.2086360e+02
    1766  -5.2354401e+01  -6.0482601e+01  -1.2299010e+02
    1767  -7.9918701e+01  -6.1151501e+01  -1.1961230e+02
    1768  -4.4402500e+01  -5.9459999e+01  -1.2075830e+02
    1769  -4.3647598e+01  -5.9280499e+01  -1.2055530e+02
    1770  -2.7173599e+01  -5.2003399e+01  -1.1973130e+02
    1771  -2.1317301e+01  -4.6888901e+01  -1.2050900e+02
    1772  -2.2723600e+01  -4.6571201e+01  -1.2052260e+02
    1773  -4.9617199e+01  -6.0568501e+01  -1.2026250e+02
    1774  -7.6681801e+01  -5.6929798e+01  -1.1860210e+02
    1775  -6.6408401e+01  -5.5307899e+01  -1.1888520e+02
    1776  -3.7171398e+01  -5.4093601e+01  -1.1897710e+02
    1777  -3.0114000e+01  -5.2283401e+01  -1.1907980e+02
    1778  -1.9574699e+01  -4.7599098e+01  -1.1976360e+02
    1779  -2.0303301e+01  -4.7289902e+01  -1.2034740e+02
    1780  -3.1077499e+01  -4.7108799e+01  -1.1961770e+02
    1781  -8.1228104e+01  -6.8345299e+01  -1.1843370e+02
    1782  -8.1742401e+01  -6.6285004e+01  -1.1920620e+02
    1783  -8.1254204e+01  -6.3176899e+01  -1.1971770e+02
    1784  -5.3184200e+01  -6.2831699e+01  -1.1763160e+02
    1785  -4.5181499e+01  -5.9807201e+01  -1.1981460e+02
    1786  -4.4322300e+01  -5.9674301e+01  -1.2006500e+02
    1787  -6.8690201e+01  -5.5270901e+01  -1.1830000e+02
    1788  -7.0425903e+01  -5.4394402e+01  -1.1998220e+02
    1789  -3.2567600e+01  -5.2738201e+01  -1.1881240e+02
    1790  -2.0562500e+01  -4.9631500e+01  -1.1970670e+02
    1791  -1.9938000e+01  -4.8911400e+01  -1.2026910e+02
    1792  -3.4861599e+01  -4.8720699e+01  -1.1886030e+02
    1793  -5.9378700e+01  -6.5727303e+01  -1.1864280e+02
    1794  -8.1566597e+01  -6.4671799e+01  -1.1858160e+02
    1795  -5.0346001e+01  -6.1459801e+01  -1.1814980e+02
    1796  -4.7639198e+01  -6.0364101e+01  -1.1902680e+02
    1797  -4.3913502e+01  -5.9457600e+01  -1.1913880e+02
    1798  -7.8736099e+01  -6.0018902e+01  -1.1875210e+02
    1799  -4.2952499e+01  -5.8543499e+01  -1.1913530e+02
    1800  -4.2050598e+01  -5.7355900e+01  -1.1830720e+02
    1801  -5.9978401e+01  -5.5965302e+01  -1.1918770e+02
    1802  -3.4511700e+01  -5.3242500e+01  -1.1844770e+02
    1803  -4.5218498e+01  -5.3913200e+01  -1.1740410e+02
    1804  -4.3045200e+01  -5.2424801e+01  -1.1863270e+02
    1805  -2.1043100e+01  -5.0906799e+01  -1.1751980e+02
    1806  -1.9859400e+01  -4.9414501e+01  -1.1959170e+02
    1807  -1.9134701e+01  -4.8685699e+01  -1.1930970e+02
    1808  -2.0359699e+01  -4.7003300e+01  -1.1960410e+02
    1809  -2.9686001e+01  -4.6786900e+01  -1.1785550e+02
    1810  -2.7681700e+01  -4.6441898e+01  -1.1856790e+02
    1811  -5.5250999e+01  -6.3434502e+01  -1.1884450e+02
    1812  -4.4623600e+01  -5.9881802e+01  -1.1907670e+02
    1813  -7.1627197e+01  -5.5041302e+01  -1.1813040e+02
    1814  -2.4751101e+01  -5.2186600e+01  -1.1828690e+02
    1815  -2.3176300e+01  -5.1807598e+01  -1.1835900e+02
    1816  -1.9050301e+01  -4.8168499e+01  -1.1923460e+02
    1817  -3.3141998e+01  -4.8118900e+01  -1.1881740e+02
    1818  -1.9819099e+01  -4.7039501e+01  -1.1913460e+02
    1819  -2.3754801e+01  -4.6848499e+01  -1.1760820e+02
    1820  -2.0887300e+01  -4.6970100e+01  -1.1898940e+02
    1821  -5.7045200e+01  -6.4730202e+01  -1.1789340e+02
    1822  -8.0665199e+01  -6.3260601e+01  -1.1757940e+02
    1823  -7.5833397e+01  -5.6093899e+01  -1.1742070e+02
    1824  -5.7430401e+01  -5.6354000e+01  -1.1873030e+02
    1825  -5.5294601e+01  -5.6790798e+01  -1.1771570e+02
    1826  -4.8183800e+01  -5.4910599e+01  -1.1813700e+02
    1827  -3.7008598e+01  -5.4034901e+01  -1.1703060e+02
    1828  -2.9083099e+01  -5.2434200e+01  -1.1714170e+02
    1829  -1.9532900e+01  -4.9872501e+01  -1.1850730e+02
    1830  -1.9094000e+01  -4.9351898e+01  -1.1872550e+02
    1831  -1.9335501e+01  -4.7298901e+01  -1.1894270e+02
    1832  -2.1374901e+01  -4.7129101e+01  -1.1784360e+02
    1833  -7.5023003e+01  -7.2636597e+01  -1.1785780e+02
    1834  -7.2865097e+01  -7.1641098e+01  -1.1930590e+02
    1835  -7.3483299e+01  -7.2901001e+01  -1.1699480e+02
    1836  -7.9745796e+01  -7.0460800e+01  -1.1858890e+02
    1837  -8.0812103e+01  -6.9721001e+01  -1.1687920e+02
    1838  -8.1506401e+01  -6.6203499e+01  -1.1680240e+02
    1839  -4.5797199e+01  -6.0093700e+01  -1.1872270e+02
    1840  -4.5257198e+01  -6.0076599e+01  -1.1836120e+02
    1841  -4.4467602e+01  -5.9624500e+01  -1.1804150e+02
    1842  -7.4840897e+01  -5.5491100e+01  -1.1817180e+02
    1843  -5.3503601e+01  -5.6056900e+01  -1.1861890e+02
    1844  -4.0370701e+01  -5.5755199e+01  -1.1716230e+02
    1845  -6.6272797e+01  -5.6500099e+01  -1.1631940e+02
    1846  -6.3761002e+01  -5.6105499e+01  -1.1826260e+02
    1847  -7.2868896e+01  -5.5134399e+01  -1.1778640e+02
    1848  -2.6183800e+01  -5.2366001e+01  -1.1718160e+02
    1849  -1.8384600e+01  -4.8650002e+01  -1.1766200e+02
    1850  -1.8709900e+01  -4.8087200e+01  -1.1843710e+02
    1851  -1.9436399e+01  -4.7104698e+01  -1.1856220e+02
    1852  -2.0119801e+01  -4.7015499e+01  -1.1819370e+02
    1853  -7.9116600e+01  -6.0984200e+01  -1.1726880e+02
    1854  -5.0363300e+01  -6.1816002e+01  -1.1612680e+02
    1855  -4.7296700e+01  -6.0523701e+01  -1.1760510e+02
    1856  -4.6084801e+01  -6.0169998e+01  -1.1780190e+02
    1857  -4.3432701e+01  -5.8237000e+01  -1.1694080e+02
    1858  -6.0852001e+01  -5.7508900e+01  -1.1640030e+02
    1859  -6.1790901e+01  -5.6082001e+01  -1.1881640e+02
    1860  -7.4414902e+01  -5.5561100e+01  -1.1647470e+02
    1861  -3.8923599e+01  -5.4918400e+01  -1.1666060e+02
    1862  -1.8491899e+01  -4.9271000e+01  -1.1757680e+02
    1863  -1.8534000e+01  -4.7907101e+01  -1.1764960e+02
    1864  -3.1774700e+01  -4.7970100e+01  -1.1638670e+02
    1865  -1.8941900e+01  -4.7434799e+01  -1.1796160e+02
    1866  -1.9481701e+01  -4.7123600e+01  -1.1783040e+02
    1867  -2.6431101e+01  -4.6807701e+01  -1.1645080e+02
    1868  -7.7414497e+01  -7.1964302e+01  -1.1843920e+02
    1869  -7.6763397e+01  -7.3103600e+01  -1.1614690e+02
    1870  -7.8892502e+01  -7.1231697e+01  -1.1834220e+02
    1871  -8.0010498e+01  -7.0944000e+01  -1.1629900e+02
    1872  -5.9542301e+01  -6.6504097e+01  -1.1688670e+02
    1873  -4.5224701e+01  -5.9937801e+01  -1.1750610e+02
    1874  -7.7635902e+01  -5.8589699e+01  -1.1717570e+02
    1875  -6.9438904e+01  -5.6024899e+01  -1.1628410e+02
    1876  -3.0922600e+01  -5.2754902e+01  -1.1599310e+02
    1877  -3.2903000e+01  -5.2870499e+01  -1.1552670e+02
    1878  -1.9212000e+01  -5.0138100e+01  -1.1747980e+02
    1879  -3.5823898e+01  -4.9863602e+01  -1.1602760e+02
    1880  -2.8409201e+01  -4.6941700e+01  -1.1570840e+02
    1881  -8.1333397e+01  -6.8362396e+01  -1.1691660e+02
    1882  -7.6124001e+01  -5.6441601e+01  -1.1595800e+02
    1883  -4.2036598e+01  -5.6773800e+01  -1.1622900e+02
    1884  -6.2200699e+01  -5.7337200e+01  -1.1648980e+02
    1885  -6.4344200e+01  -5.7171398e+01  -1.1581460e+02
    1886  -3.4106499e+01  -5.3047600e+01  -1.1605700e+02
    1887  -2.2640400e+01  -5.2284100e+01  -1.1614320e+02
    1888  -3.3777599e+01  -4.8941898e+01  -1.1640680e+02
    1889  -2.0172800e+01  -4.7375900e+01  -1.1624780e+02
    1890  -1.9160601e+01  -4.7360298e+01  -1.1676600e+02
    1891  -7.4905502e+01  -7.3568901e+01  -1.1581680e+02
    1892  -6.9411201e+01  -7.1330704e+01  -1.1747120e+02
    1893  -6.6330803e+01  -6.9890099e+01  -1.1751170e+02
    1894  -6.7564400e+01  -7.1625099e+01  -1.1524500e+02
    1895  -5.7400501e+01  -6.5426804e+01  -1.1643540e+02
    1896  -5.5510502e+01  -6.4557602e+01  -1.1579270e+02
    1897  -4.8632900e+01  -6.0965401e+01  -1.1613930e+02
    1898  -4.6271400e+01  -5.9999001e+01  -1.1638040e+02
    1899  -4.5151501e+01  -5.9344601e+01  -1.1607130e+02
    1900  -5.3374199e+01  -5.7355900e+01  -1.1605750e+02
    1901  -7.2750603e+01  -5.5644199e+01  -1.1607520e+02
    1902  -1.8350401e+01  -5.0146000e+01  -1.1586080e+02
    1903  -2.0496901e+01  -5.1691399e+01  -1.1525940e+02
    1904  -2.1671200e+01  -4.7374802e+01  -1.1581800e+02
    1905  -7.7992500e+01  -7.2299500e+01  -1.1687910e+02
    1906  -6.4482803e+01  -7.0158699e+01  -1.1487800e+02
    1907  -8.1123199e+01  -6.5118202e+01  -1.1519960e+02
    1908  -4.7050098e+01  -6.0089100e+01  -1.1542200e+02
    1909  -7.8557800e+01  -6.0133598e+01  -1.1424180e+02
    1910  -5.6304600e+01  -5.7626202e+01  -1.1628300e+02
    1911  -5.1815800e+01  -5.6298599e+01  -1.1754250e+02
    1912  -2.8096201e+01  -5.2789799e+01  -1.1471310e+02
    1913  -2.4303101e+01  -5.2760101e+01  -1.1518590e+02
    1914  -1.8023600e+01  -4.8884499e+01  -1.1634710e+02
    1915  -1.8772400e+01  -4.7584801e+01  -1.1607960e+02
    1916  -2.4355600e+01  -4.7087502e+01  -1.1503720e+02
    1917  -7.6723099e+01  -7.3928497e+01  -1.1425070e+02
    1918  -6.9790802e+01  -7.2958397e+01  -1.1457000e+02
    1919  -8.1174698e+01  -6.9421097e+01  -1.1537660e+02
    1920  -6.1638199e+01  -6.7060898e+01  -1.1836770e+02
    1921  -6.1840199e+01  -6.8204697e+01  -1.1590330e+02
    1922  -5.2852001e+01  -6.3294601e+01  -1.1497310e+02
    1923  -7.6913002e+01  -5.7476398e+01  -1.1509290e+02
    1924  -4.0486801e+01  -5.5664902e+01  -1.1443210e+02
    1925  -2.6571501e+01  -5.2695599e+01  -1.1530060e+02
    1926  -1.8069599e+01  -4.8178001e+01  -1.1584570e+02
    1927  -7.9678497e+01  -7.2092300e+01  -1.1404550e+02
    1928  -7.9869102e+01  -6.2589699e+01  -1.1530340e+02
    1929  -4.3600800e+01  -5.7567902e+01  -1.1435820e+02
    1930  -5.0950500e+01  -5.7262001e+01  -1.1502600e+02
    1931  -6.8557098e+01  -5.6840801e+01  -1.1468000e+02
    1932  -7.4867798e+01  -5.5986599e+01  -1.1482120e+02
    1933  -3.8978001e+01  -5.4946701e+01  -1.1382130e+02
    1934  -3.5083500e+01  -5.0057499e+01  -1.1436840e+02
    1935  -3.3425999e+01  -4.9196301e+01  -1.1475970e+02
    1936  -3.0448099e+01  -4.7460201e+01  -1.1543770e+02
    1937  -7.8244698e+01  -7.3419601e+01  -1.1370080e+02
    1938  -8.1486702e+01  -6.7774803e+01  -1.1446650e+02
    1939  -5.9103401e+01  -6.6910301e+01  -1.1500840e+02
    1940  -7.7861702e+01  -5.8741901e+01  -1.1335490e+02
    1941  -4.5228100e+01  -5.8782398e+01  -1.1439860e+02
    1942  -5.8958000e+01  -5.8964500e+01  -1.1391840e+02
    1943  -6.1898102e+01  -5.8387199e+01  -1.1452990e+02
    1944  -5.9028000e+01  -5.7352299e+01  -1.1682700e+02
    1945  -6.5786102e+01  -5.7993698e+01  -1.1350430e+02
    1946  -7.3015999e+01  -5.6305599e+01  -1.1382610e+02
    1947  -3.1445700e+01  -5.3002499e+01  -1.1423430e+02
    1948  -2.9503901e+01  -5.3035702e+01  -1.1380280e+02
    1949  -2.2358700e+01  -5.2807301e+01  -1.1423230e+02
    1950  -1.8200600e+01  -5.0930901e+01  -1.1371490e+02
    1951  -1.7500900e+01  -4.9507599e+01  -1.1433110e+02
    1952  -3.1699200e+01  -4.8533501e+01  -1.1333020e+02
    1953  -1.8550100e+01  -4.7655201e+01  -1.1393150e+02
    1954  -2.9939501e+01  -4.7677101e+01  -1.1325390e+02
    1955  -7.3258797e+01  -7.3997498e+01  -1.1456920e+02
    1956  -7.1425400e+01  -7.2912804e+01  -1.1581730e+02
    1957  -8.0830704e+01  -7.0685204e+01  -1.1401190e+02
    1958  -8.1429703e+01  -6.9327698e+01  -1.1347220e+02
    1959  -5.6338100e+01  -6.5651199e+01  -1.1345390e+02
    1960  -8.0725700e+01  -6.4426003e+01  -1.1415120e+02
    1961  -4.8879101e+01  -6.0967800e+01  -1.1413270e+02
    1962  -5.4006302e+01  -5.8206799e+01  -1.1463000e+02
    1963  -7.0599602e+01  -5.6804901e+01  -1.1369290e+02
    1964  -7.5839401e+01  -5.6336399e+01  -1.1473150e+02
    1965  -3.7226398e+01  -5.4051701e+01  -1.1451380e+02
    1966  -3.5454700e+01  -5.3370300e+01  -1.1403140e+02
    1967  -1.7509199e+01  -4.8619999e+01  -1.1424960e+02
    1968  -1.7702200e+01  -4.8152802e+01  -1.1386740e+02
    1969  -1.9688801e+01  -4.7645699e+01  -1.1405570e+02
    1970  -2.1065001e+01  -4.7727001e+01  -1.1354930e+02
    1971  -2.2914101e+01  -4.7540600e+01  -1.1326040e+02
    1972  -7.5426598e+01  -7.4937798e+01  -1.1281070e+02
    1973  -7.1269302e+01  -7.4372299e+01  -1.1276910e+02
    1974  -6.8978203e+01  -7.3726997e+01  -1.1235070e+02
    1975  -6.6938599e+01  -7.2304901e+01  -1.1319880e+02
    1976  -5.3964401e+01  -6.4220398e+01  -1.1310590e+02
    1977  -7.9909401e+01  -6.2842201e+01  -1.1364450e+02
    1978  -5.0353401e+01  -6.1939499e+01  -1.1320760e+02
    1979  -4.6819500e+01  -5.9554401e+01  -1.1278180e+02
    1980  -7.7059898e+01  -5.7682201e+01  -1.1297340e+02
    1981  -3.4358601e+01  -5.3219898e+01  -1.1395630e+02
    1982  -3.3528000e+01  -5.3055401e+01  -1.1413700e+02
    1983  -2.4247000e+01  -5.3130299e+01  -1.1345540e+02
    1984  -4.3300201e+01  -5.3984001e+01  -1.1415970e+02
    1985  -4.1090401e+01  -5.3022701e+01  -1.1350430e+02
    1986  -4.2137798e+01  -5.2687099e+01  -1.1631860e+02
    1987  -3.9435001e+01  -5.1646000e+01  -1.1528760e+02
    1988  -3.8023201e+01  -5.0732399e+01  -1.1612510e+02
    1989  -3.6663502e+01  -5.1023602e+01  -1.1336360e+02
    1990  -2.6664700e+01  -4.7210800e+01  -1.1362330e+02
    1991  -5.8880901e+01  -6.7561699e+01  -1.1245110e+02
    1992  -5.2112801e+01  -6.3016602e+01  -1.1364430e+02
    1993  -6.3926201e+01  -5.8662701e+01  -1.1307350e+02
    1994  -5.2233299e+01  -5.8545700e+01  -1.1303400e+02
    1995  -7.6371902e+01  -5.7003601e+01  -1.1346530e+02
    1996  -4.2780998e+01  -5.6881401e+01  -1.1337650e+02
    1997  -7.4835503e+01  -5.6503502e+01  -1.1334230e+02
    1998  -2.6177500e+01  -5.3455700e+01  -1.1197200e+02
    1999  -2.0615900e+01  -5.2487301e+01  -1.1334130e+02
    2000  -1.7444201e+01  -5.0292900e+01  -1.1339640e+02
    2001  -8.1666199e+01  -6.8519798e+01  -1.1183590e+02
    2002  -5.9898998e+01  -5.9820599e+01  -1.1211730e+02
    2003  -6.2323898e+01  -5.9212799e+01  -1.1267220e+02
    2004  -5.4804798e+01  -5.9630798e+01  -1.1193480e+02
    2005  -6.8626503e+01  -5.7593300e+01  -1.1293240e+02
    2006  -3.3371700e+01  -5.3555801e+01  -1.1208780e+02
    2007  -3.3867199e+01  -4.9779099e+01  -1.1325620e+02
    2008  -2.8590099e+01  -4.7508598e+01  -1.1277800e+02
    2009  -2.5132099e+01  -4.7615002e+01  -1.1171480e+02
    2010  -7.4402603e+01  -7.5378700e+01  -1.1197650e+02
    2011  -7.2688698e+01  -7.5383003e+01  -1.1145690e+02
    2012  -7.6622498e+01  -7.5083504e+01  -1.1185150e+02
    2013  -8.1395798e+01  -6.6598198e+01  -1.1223150e+02
    2014  -5.0488201e+01  -5.8371799e+01  -1.1207270e+02
    2015  -4.1318401e+01  -5.6158298e+01  -1.1215750e+02
    2016  -7.3728996e+01  -5.6930901e+01  -1.1182370e+02
    2017  -3.6426498e+01  -5.3618099e+01  -1.1305580e+02
    2018  -3.5434700e+01  -5.3394798e+01  -1.1291750e+02
    2019  -2.1685301e+01  -5.3120399e+01  -1.1264500e+02
    2020  -3.4847198e+01  -5.0695499e+01  -1.1143300e+02
    2021  -2.1422300e+01  -4.7997002e+01  -1.1194740e+02
    2022  -7.9471497e+01  -7.2993500e+01  -1.1244010e+02
    2023  -8.0940002e+01  -7.1296097e+01  -1.1216680e+02
    2024  -8.1621300e+01  -7.0018402e+01  -1.1106270e+02
    2025  -4.8865501e+01  -6.0937901e+01  -1.1246070e+02
    2026  -7.8415901e+01  -5.9367199e+01  -1.1193940e+02
    2027  -4.4489700e+01  -5.7790699e+01  -1.1262510e+02
    2028  -7.0195801e+01  -5.7882099e+01  -1.1122610e+02
    2029  -7.2473099e+01  -5.7221199e+01  -1.1135950e+02
    2030  -4.5109798e+01  -5.5628300e+01  -1.1186910e+02
    2031  -4.6464500e+01  -5.5508999e+01  -1.1474790e+02
    2032  -4.6941200e+01  -5.6733101e+01  -1.1169270e+02
    2033  -3.0901699e+01  -5.3530499e+01  -1.1131030e+02
    2034  -1.9150299e+01  -4.7801998e+01  -1.1267070e+02
    2035  -6.4274803e+01  -7.1040901e+01  -1.1260240e+02
    2036  -6.6275200e+01  -7.2843002e+01  -1.1119640e+02
    2037  -5.5713699e+01  -6.5716202e+01  -1.1079390e+02
    2038  -5.3842701e+01  -6.4445602e+01  -1.0992440e+02
    2039  -5.2162800e+01  -6.3201401e+01  -1.1125050e+02
    2040  -7.9632599e+01  -6.1893600e+01  -1.1187830e+02
    2041  -5.7289001e+01  -5.9921799e+01  -1.1206170e+02
    2042  -6.5535599e+01  -5.9685299e+01  -1.1058920e+02
    2043  -6.7888702e+01  -5.8330200e+01  -1.1177190e+02
    2044  -7.6792801e+01  -5.7938400e+01  -1.1133600e+02
    2045  -7.5279602e+01  -5.7452099e+01  -1.1128150e+02
    2046  -4.7957500e+01  -5.6410400e+01  -1.1427750e+02
    2047  -4.3386799e+01  -5.7161900e+01  -1.1195040e+02
    2048  -3.6431702e+01  -5.3754398e+01  -1.1233110e+02
    2049  -4.2295502e+01  -5.4450500e+01  -1.1101380e+02
    2050  -2.2629801e+01  -5.3430099e+01  -1.1196710e+02
    2051  -1.7048700e+01  -5.0799301e+01  -1.1106580e+02
    2052  -2.0283899e+01  -4.8270000e+01  -1.1131990e+02
    2053  -2.7717300e+01  -4.7686798e+01  -1.1135180e+02
    2054  -8.0750900e+01  -6.4564697e+01  -1.1132900e+02
    2055  -4.9530800e+01  -6.1457699e+01  -1.1029050e+02
    2056  -5.3049500e+01  -5.9944000e+01  -1.1042480e+02
    2057  -4.5155701e+01  -5.8268799e+01  -1.1161420e+02
    2058  -3.8527599e+01  -5.4986900e+01  -1.1144980e+02
    2059  -3.5715302e+01  -5.3809502e+01  -1.1166850e+02
    2060  -2.7889999e+01  -5.3449902e+01  -1.1171880e+02
    2061  -2.4660400e+01  -5.3830799e+01  -1.1074520e+02
    2062  -1.8657900e+01  -5.2249401e+01  -1.1086790e+02
    2063  -3.0562901e+01  -4.8441601e+01  -1.1079510e+02
    2064  -1.9056101e+01  -4.8439800e+01  -1.1026710e+02
    2065  -7.4985100e+01  -7.6343300e+01  -1.0993320e+02
    2066  -7.0331802e+01  -7.5193398e+01  -1.1046310e+02
    2067  -7.9891403e+01  -6.1789001e+01  -1.1025930e+02
    2068  -4.6741001e+01  -5.9547401e+01  -1.1050000e+02
    2069  -5.7353100e+01  -6.0863800e+01  -1.1009270e+02
    2070  -7.7830002e+01  -5.8549000e+01  -1.1152810e+02
    2071  -4.1918999e+01  -5.6645100e+01  -1.1066890e+02
    2072  -3.8790298e+01  -5.2123699e+01  -1.1283060e+02
    2073  -3.7138000e+01  -5.2058498e+01  -1.1087360e+02
    2074  -1.6771799e+01  -4.9998001e+01  -1.1150450e+02
    2075  -3.2595402e+01  -4.9633301e+01  -1.1048780e+02
    2076  -1.7007900e+01  -4.9027699e+01  -1.1267860e+02
    2077  -1.7337200e+01  -4.8162800e+01  -1.1209810e+02
    2078  -1.6857599e+01  -4.8337799e+01  -1.1060120e+02
    2079  -2.3244301e+01  -4.8204399e+01  -1.1023940e+02
    2080  -1.7911600e+01  -4.7831001e+01  -1.1114050e+02
    2081  -1.7769400e+01  -4.7866501e+01  -1.1184570e+02
    2082  -7.3183998e+01  -7.6590797e+01  -1.0912090e+02
    2083  -7.8756699e+01  -7.4598503e+01  -1.1042310e+02
    2084  -8.0598099e+01  -7.2885597e+01  -1.0991030e+02
    2085  -6.1760399e+01  -6.9395401e+01  -1.1257250e+02
    2086  -5.9463001e+01  -6.8401100e+01  -1.1087050e+02
    2087  -7.8726601e+01  -5.9625900e+01  -1.1075330e+02
    2088  -6.0662601e+01  -6.0480701e+01  -1.1069960e+02
    2089  -6.3550701e+01  -6.0243401e+01  -1.1037720e+02
    2090  -7.8215302e+01  -5.9144501e+01  -1.1057860e+02
    2091  -4.3931400e+01  -5.7622101e+01  -1.1070470e+02
    2092  -3.9510101e+01  -5.5524101e+01  -1.1057990e+02
    2093  -3.9809898e+01  -5.3295399e+01  -1.1084620e+02
    2094  -3.5738899e+01  -5.4456100e+01  -1.0993790e+02
    2095  -2.6026100e+01  -5.4261700e+01  -1.0903850e+02
    2096  -2.2344601e+01  -5.3872601e+01  -1.1009030e+02
    2097  -2.0296600e+01  -5.3454700e+01  -1.1006740e+02
    2098  -1.6600100e+01  -4.8987598e+01  -1.1082280e+02
    2099  -1.7337799e+01  -4.8018600e+01  -1.1064260e+02
    2100  -6.3555302e+01  -7.1361298e+01  -1.1043620e+02
    2101  -8.1696602e+01  -6.7014999e+01  -1.0933650e+02
    2102  -5.5598999e+01  -6.0994301e+01  -1.0923160e+02
    2103  -6.8215202e+01  -5.9425598e+01  -1.0942820e+02
    2104  -7.1749298e+01  -5.8066101e+01  -1.0946800e+02
    2105  -6.9920601e+01  -5.8617199e+01  -1.0967800e+02
    2106  -2.8763901e+01  -5.4057999e+01  -1.0897530e+02
    2107  -3.8613300e+01  -5.3176201e+01  -1.0961200e+02
    2108  -1.6451700e+01  -5.0048199e+01  -1.1017590e+02
    2109  -2.7436899e+01  -4.8017700e+01  -1.0976980e+02
    2110  -7.1889099e+01  -7.6741798e+01  -1.0840820e+02
    2111  -7.7129700e+01  -7.5760803e+01  -1.1002350e+02
    2112  -8.1579697e+01  -7.0998100e+01  -1.0997610e+02
    2113  -8.0957603e+01  -6.4274200e+01  -1.0959480e+02
    2114  -7.9335503e+01  -6.0511101e+01  -1.1016030e+02
    2115  -5.9360500e+01  -6.1322201e+01  -1.0937120e+02
    2116  -6.1538399e+01  -6.1546799e+01  -1.0872680e+02
    2117  -4.8627300e+01  -5.7984402e+01  -1.1074580e+02
    2118  -4.7193802e+01  -5.7504799e+01  -1.0961190e+02
    2119  -3.7423500e+01  -5.4905701e+01  -1.0967880e+02
    2120  -3.3163300e+01  -5.4189499e+01  -1.0933600e+02
    2121  -4.0539001e+01  -5.4605202e+01  -1.0812510e+02
    2122  -1.7187000e+01  -5.1405800e+01  -1.0984720e+02
    2123  -1.7872700e+01  -4.7970901e+01  -1.1045820e+02
    2124  -8.2005402e+01  -7.1643700e+01  -1.0731250e+02
    2125  -8.2029701e+01  -6.8648003e+01  -1.0875810e+02
    2126  -8.0595596e+01  -6.2768398e+01  -1.0901140e+02
    2127  -7.3552200e+01  -5.7798901e+01  -1.0954040e+02
    2128  -4.1355099e+01  -5.6865501e+01  -1.0847370e+02
    2129  -4.4314201e+01  -5.5869598e+01  -1.0954150e+02
    2130  -3.1369699e+01  -5.3842602e+01  -1.0974840e+02
    2131  -3.6943001e+01  -5.2435501e+01  -1.0937970e+02
    2132  -3.4842602e+01  -5.1245701e+01  -1.0935090e+02
    2133  -1.6763800e+01  -4.8562599e+01  -1.0966370e+02
    2134  -2.0361799e+01  -4.8853298e+01  -1.0901680e+02
    2135  -2.8417000e+01  -4.8513199e+01  -1.0841710e+02
    2136  -1.7514400e+01  -4.8550098e+01  -1.0899440e+02
    2137  -2.5435200e+01  -4.8504002e+01  -1.0840010e+02
    2138  -5.1494999e+01  -6.2995701e+01  -1.0807390e+02
    2139  -4.7663799e+01  -6.0463902e+01  -1.0836600e+02
    2140  -7.8855698e+01  -6.0057201e+01  -1.0898040e+02
    2141  -6.6788300e+01  -6.0267300e+01  -1.0896750e+02
    2142  -5.2406300e+01  -6.0624699e+01  -1.0834590e+02
    2143  -5.0513699e+01  -5.9452202e+01  -1.0926230e+02
    2144  -7.5934898e+01  -5.8656101e+01  -1.0891180e+02
    2145  -4.4924702e+01  -5.8871399e+01  -1.0810420e+02
    2146  -4.2814899e+01  -5.7529301e+01  -1.0873240e+02
    2147  -3.5710602e+01  -5.5106998e+01  -1.0806160e+02
    2148  -2.0595699e+01  -5.4302502e+01  -1.0760140e+02
    2149  -1.9071899e+01  -5.3542599e+01  -1.0798320e+02
    2150  -3.3067101e+01  -5.0464401e+01  -1.0771930e+02
    2151  -1.6384501e+01  -4.9381699e+01  -1.0964340e+02
    2152  -8.0083397e+01  -7.4772202e+01  -1.0756380e+02
    2153  -6.6974899e+01  -7.3824799e+01  -1.0992050e+02
    2154  -6.4897797e+01  -7.3058998e+01  -1.0818290e+02
    2155  -8.1909103e+01  -6.6719902e+01  -1.0780720e+02
    2156  -5.5903198e+01  -6.6159897e+01  -1.0806910e+02
    2157  -8.0111504e+01  -6.1478901e+01  -1.0791450e+02
    2158  -7.9641899e+01  -6.0894001e+01  -1.0927170e+02
    2159  -5.8657299e+01  -6.2233799e+01  -1.0751080e+02
    2160  -5.6415199e+01  -6.1897099e+01  -1.0750210e+02
    2161  -4.9069000e+01  -5.9118198e+01  -1.0794730e+02
    2162  -7.4515701e+01  -5.8381802e+01  -1.0831190e+02
    2163  -3.9082500e+01  -5.6043701e+01  -1.0779160e+02
    2164  -2.7459900e+01  -5.4492599e+01  -1.0753580e+02
    2165  -1.6323099e+01  -5.0556301e+01  -1.0812870e+02
    2166  -1.6426399e+01  -5.0401901e+01  -1.0928870e+02
    2167  -1.8594900e+01  -4.9037102e+01  -1.0802280e+02
    2168  -8.1178497e+01  -7.3037903e+01  -1.0803790e+02
    2169  -8.1122200e+01  -6.2871201e+01  -1.0713350e+02
    2170  -6.3861900e+01  -6.1539902e+01  -1.0825850e+02
    2171  -5.4444199e+01  -6.1434700e+01  -1.0764250e+02
    2172  -6.5467903e+01  -6.1454700e+01  -1.0784660e+02
    2173  -4.4976101e+01  -5.6883099e+01  -1.0735650e+02
    2174  -4.2511101e+01  -5.5360001e+01  -1.0849340e+02
    2175  -3.1076401e+01  -5.4548199e+01  -1.0744620e+02
    2176  -2.3103201e+01  -5.4601700e+01  -1.0780820e+02
    2177  -1.7716000e+01  -5.2427700e+01  -1.0820040e+02
    2178  -3.5264198e+01  -5.2127300e+01  -1.0663230e+02
    2179  -1.6324600e+01  -5.0029701e+01  -1.0879850e+02
    2180  -1.6410900e+01  -4.9492001e+01  -1.0865250e+02
    2181  -3.1263300e+01  -4.9343399e+01  -1.0839760e+02
    2182  -1.6864000e+01  -4.8950100e+01  -1.0848840e+02
    2183  -2.2967100e+01  -4.8761799e+01  -1.0847290e+02
    2184  -7.4719803e+01  -7.7198799e+01  -1.0809750e+02
    2185  -6.8580299e+01  -7.4764000e+01  -1.0962660e+02
    2186  -6.9438004e+01  -7.6233398e+01  -1.0734560e+02
    2187  -4.9738998e+01  -6.1863499e+01  -1.0776400e+02
    2188  -7.9416100e+01  -6.0800800e+01  -1.0795090e+02
    2189  -6.8184196e+01  -6.0749901e+01  -1.0716870e+02
    2190  -5.0461201e+01  -6.0344799e+01  -1.0636770e+02
    2191  -7.1042603e+01  -5.9106701e+01  -1.0752860e+02
    2192  -7.3156303e+01  -5.8690102e+01  -1.0683070e+02
    2193  -3.7767399e+01  -5.5500599e+01  -1.0797730e+02
    2194  -3.8782398e+01  -5.4062000e+01  -1.0697070e+02
    2195  -1.6422300e+01  -5.1474098e+01  -1.0683510e+02
    2196  -2.1267099e+01  -4.9277199e+01  -1.0706970e+02
    2197  -7.8252403e+01  -7.6550903e+01  -1.0734920e+02
    2198  -7.6665497e+01  -7.6724701e+01  -1.0846490e+02
    2199  -6.6835800e+01  -7.4888298e+01  -1.0672040e+02
    2200  -8.1683098e+01  -6.4558998e+01  -1.0731420e+02
    2201  -7.8338600e+01  -6.0400501e+01  -1.0740750e+02
    2202  -7.4134697e+01  -5.8925598e+01  -1.0627970e+02
    2203  -2.0287100e+01  -5.4809799e+01  -1.0551590e+02
    2204  -3.1207500e+01  -4.9646999e+01  -1.0671720e+02
    2205  -2.9540899e+01  -4.8964298e+01  -1.0730330e+02
    2206  -7.4457001e+01  -7.7971397e+01  -1.0645880e+02
    2207  -7.3295700e+01  -7.7995300e+01  -1.0631870e+02
    2208  -8.2678497e+01  -6.8152802e+01  -1.0573280e+02
    2209  -5.3735298e+01  -6.4696899e+01  -1.0686580e+02
    2210  -6.0473202e+01  -6.2281700e+01  -1.0757200e+02
    2211  -6.2605900e+01  -6.2630402e+01  -1.0694740e+02
    2212  -7.6406601e+01  -6.0028999e+01  -1.0614010e+02
    2213  -4.6361900e+01  -6.0211498e+01  -1.0620270e+02
    2214  -4.7075802e+01  -5.8414398e+01  -1.0630830e+02
    2215  -4.1137199e+01  -5.5199200e+01  -1.0728750e+02
    2216  -3.3495499e+01  -5.5281300e+01  -1.0628770e+02
    2217  -1.6321400e+01  -4.9758801e+01  -1.0711680e+02
    2218  -1.7310900e+01  -4.9176701e+01  -1.0741820e+02
    2219  -8.2656197e+01  -6.9844498e+01  -1.0585210e+02
    2220  -5.1180500e+01  -6.3086300e+01  -1.0616940e+02
    2221  -6.7186501e+01  -6.2178902e+01  -1.0595100e+02
    2222  -4.8566799e+01  -6.1614399e+01  -1.0577930e+02
    2223  -7.9473900e+01  -6.1151798e+01  -1.0695490e+02
    2224  -2.5637800e+01  -5.4895500e+01  -1.0670850e+02
    2225  -2.9252001e+01  -5.4918201e+01  -1.0608590e+02
    2226  -2.2546700e+01  -5.5236500e+01  -1.0548770e+02
    2227  -1.5936200e+01  -5.0551998e+01  -1.0625120e+02
    2228  -1.8502001e+01  -4.9548599e+01  -1.0588610e+02
    2229  -2.6719999e+01  -4.9289799e+01  -1.0601530e+02
    2230  -7.6418800e+01  -7.8041901e+01  -1.0600490e+02
    2231  -7.1164597e+01  -7.7834602e+01  -1.0572790e+02
    2232  -8.0464401e+01  -7.5825699e+01  -1.0491940e+02
    2233  -8.1325203e+01  -7.4045799e+01  -1.0584050e+02
    2234  -5.6046799e+01  -6.6568199e+01  -1.0567750e+02
    2235  -8.1555702e+01  -6.3326199e+01  -1.0629310e+02
    2236  -5.9491600e+01  -6.3772301e+01  -1.0468870e+02
    2237  -6.4731003e+01  -6.3230598e+01  -1.0554590e+02
    2238  -8.0371300e+01  -6.2200001e+01  -1.0576530e+02
    2239  -7.0331200e+01  -6.0522701e+01  -1.0566380e+02
    2240  -4.2395901e+01  -5.8091000e+01  -1.0599660e+02
    2241  -4.1067001e+01  -5.7588200e+01  -1.0548430e+02
    2242  -3.8937000e+01  -5.6609100e+01  -1.0589010e+02
    2243  -3.7781898e+01  -5.6550301e+01  -1.0491950e+02
    2244  -3.6693600e+01  -5.5853802e+01  -1.0642270e+02
    2245  -1.7378700e+01  -5.2923698e+01  -1.0581200e+02
    2246  -3.0319201e+01  -4.9624199e+01  -1.0557380e+02
    2247  -2.8608801e+01  -4.9406399e+01  -1.0565630e+02
    2248  -2.4422800e+01  -4.9293800e+01  -1.0638630e+02
    2249  -5.7487999e+01  -6.7493301e+01  -1.0749670e+02
    2250  -8.2382500e+01  -6.4639702e+01  -1.0526310e+02
    2251  -5.2975399e+01  -6.4550797e+01  -1.0482580e+02
    2252  -6.2209999e+01  -6.3577301e+01  -1.0539020e+02
    2253  -5.4118900e+01  -6.2036201e+01  -1.0595300e+02
    2254  -5.2905701e+01  -6.1631500e+01  -1.0615170e+02
    2255  -7.2216301e+01  -5.9270901e+01  -1.0605150e+02
    2256  -7.4659203e+01  -5.9437599e+01  -1.0526810e+02
    2257  -4.2574501e+01  -5.6184502e+01  -1.0588230e+02
    2258  -3.1822599e+01  -5.5653400e+01  -1.0468640e+02
    2259  -3.2915100e+01  -5.0964802e+01  -1.0498470e+02
    2260  -7.7912903e+01  -7.8286301e+01  -1.0462060e+02
    2261  -6.8300201e+01  -7.6782501e+01  -1.0412900e+02
    2262  -8.2765900e+01  -6.6431297e+01  -1.0509060e+02
    2263  -5.4967098e+01  -6.5976097e+01  -1.0455120e+02
    2264  -5.5820900e+01  -6.3077801e+01  -1.0455360e+02
    2265  -6.8341797e+01  -6.2594898e+01  -1.0476790e+02
    2266  -7.8932198e+01  -6.1788101e+01  -1.0476580e+02
    2267  -4.4381100e+01  -5.7457600e+01  -1.0442200e+02
    2268  -3.5590401e+01  -5.6293900e+01  -1.0455920e+02
    2269  -2.7419201e+01  -5.5181400e+01  -1.0540470e+02
    2270  -1.8742800e+01  -5.4352600e+01  -1.0481230e+02
    2271  -1.6388700e+01  -4.9723999e+01  -1.0616640e+02
    2272  -1.6794399e+01  -4.9660801e+01  -1.0539410e+02
    2273  -7.8944099e+01  -7.7536301e+01  -1.0467760e+02
    2274  -8.1629700e+01  -6.3468700e+01  -1.0529060e+02
    2275  -5.7509899e+01  -6.3413898e+01  -1.0477050e+02
    2276  -7.6431702e+01  -6.1064201e+01  -1.0345210e+02
    2277  -7.3702202e+01  -5.9389599e+01  -1.0487780e+02
    2278  -2.5030300e+01  -5.5463501e+01  -1.0494520e+02
    2279  -3.9757702e+01  -5.5234299e+01  -1.0412270e+02
    2280  -1.5473900e+01  -5.0732399e+01  -1.0466570e+02
    2281  -1.5995700e+01  -5.0069000e+01  -1.0568380e+02
    2282  -2.1707899e+01  -4.9827702e+01  -1.0506620e+02
    2283  -2.4253300e+01  -4.9967201e+01  -1.0463330e+02
    2284  -7.5880898e+01  -7.9127998e+01  -1.0416970e+02
    2285  -7.4131203e+01  -7.9123596e+01  -1.0424320e+02
    2286  -8.2694901e+01  -7.2163300e+01  -1.0424770e+02
    2287  -5.2848301e+01  -6.2056999e+01  -1.0464120e+02
    2288  -7.2882698e+01  -5.9743999e+01  -1.0467940e+02
    2289  -7.1973198e+01  -6.0516998e+01  -1.0420610e+02
    2290  -1.6788000e+01  -5.3261101e+01  -1.0353660e+02
    2291  -1.5635800e+01  -5.1698898e+01  -1.0398980e+02
    2292  -1.5901300e+01  -5.0036201e+01  -1.0511150e+02
    2293  -3.1992201e+01  -5.0705101e+01  -1.0404500e+02
    2294  -2.0739599e+01  -5.0159599e+01  -1.0369570e+02
    2295  -8.2079903e+01  -7.4273598e+01  -1.0340270e+02
    2296  -8.2105797e+01  -6.4129997e+01  -1.0448840e+02
    2297  -6.3025799e+01  -6.4591301e+01  -1.0360770e+02
    2298  -6.6611298e+01  -6.4345299e+01  -1.0358540e+02
    2299  -8.0751801e+01  -6.3155201e+01  -1.0387610e+02
    2300  -6.9697197e+01  -6.2948601e+01  -1.0348480e+02
    2301  -4.9256302e+01  -5.9912899e+01  -1.0547530e+02
    2302  -4.7232800e+01  -5.9325802e+01  -1.0333830e+02
    2303  -4.4505798e+01  -5.9784801e+01  -1.0412510e+02
    2304  -4.1998600e+01  -5.8695900e+01  -1.0341580e+02
    2305  -3.9987000e+01  -5.7593201e+01  -1.0404900e+02
    2306  -3.3320099e+01  -5.6244099e+01  -1.0367540e+02
    2307  -2.9059799e+01  -5.5938202e+01  -1.0359880e+02
    2308  -3.4188499e+01  -5.2154701e+01  -1.0393160e+02
    2309  -3.6586201e+01  -5.3578499e+01  -1.0419510e+02
    2310  -3.0562401e+01  -5.0256401e+01  -1.0405280e+02
    2311  -2.6563000e+01  -5.0236599e+01  -1.0388890e+02
    2312  -7.4872002e+01  -8.0190102e+01  -1.0245390e+02
    2313  -7.2294800e+01  -7.9064796e+01  -1.0381550e+02
    2314  -7.0268799e+01  -7.8567596e+01  -1.0284260e+02
    2315  -8.3504501e+01  -6.9054604e+01  -1.0373910e+02
    2316  -8.3059402e+01  -6.5810600e+01  -1.0410340e+02
    2317  -5.0875599e+01  -6.3307598e+01  -1.0448940e+02
    2318  -7.1292603e+01  -6.2103500e+01  -1.0302420e+02
    2319  -7.4302299e+01  -5.9650700e+01  -1.0425390e+02
    2320  -7.3736000e+01  -6.0055302e+01  -1.0356410e+02
    2321  -4.1661999e+01  -5.6317299e+01  -1.0353980e+02
    2322  -1.5545200e+01  -5.0290199e+01  -1.0465360e+02
    2323  -2.2932301e+01  -5.0760700e+01  -1.0246490e+02
    2324  -1.6259501e+01  -4.9816299e+01  -1.0457590e+02
    2325  -1.6782801e+01  -4.9789799e+01  -1.0406870e+02
    2326  -1.7792700e+01  -4.9911598e+01  -1.0356360e+02
    2327  -8.0922897e+01  -7.6914299e+01  -1.0203430e+02
    2328  -8.2923599e+01  -6.5284897e+01  -1.0374990e+02
    2329  -6.4804802e+01  -6.4778397e+01  -1.0324700e+02
    2330  -6.1362999e+01  -6.4777397e+01  -1.0318960e+02
    2331  -4.7181000e+01  -6.1478500e+01  -1.0322830e+02
    2332  -3.8701599e+01  -5.7362801e+01  -1.0352730e+02
    2333  -2.6483700e+01  -5.6193600e+01  -1.0300940e+02
    2334  -2.3545200e+01  -5.6385502e+01  -1.0272400e+02
    2335  -2.1470301e+01  -5.5827202e+01  -1.0314320e+02
    2336  -1.5546900e+01  -5.0072300e+01  -1.0392860e+02
    2337  -2.8299601e+01  -5.0727798e+01  -1.0290270e+02
    2338  -8.3590897e+01  -7.0975197e+01  -1.0284270e+02
    2339  -8.3852798e+01  -6.7919701e+01  -1.0299560e+02
    2340  -8.3578903e+01  -6.6699799e+01  -1.0316630e+02
    2341  -8.2472900e+01  -6.4902000e+01  -1.0298550e+02
    2342  -5.9435001e+01  -6.4963097e+01  -1.0235320e+02
    2343  -5.5724400e+01  -6.3926899e+01  -1.0226670e+02
    2344  -4.9406300e+01  -6.2827202e+01  -1.0306220e+02
    2345  -3.2021900e+01  -5.6622601e+01  -1.0249760e+02
    2346  -1.4825100e+01  -5.0862701e+01  -1.0322860e+02
    2347  -1.5526300e+01  -4.9961498e+01  -1.0252600e+02
    2348  -7.7535599e+01  -8.0078003e+01  -1.0174180e+02
    2349  -6.5662102e+01  -7.5109596e+01  -1.0357600e+02
    2350  -6.4406898e+01  -7.3603302e+01  -1.0531200e+02
    2351  -6.4034500e+01  -7.3824501e+01  -1.0346570e+02
    2352  -8.3340401e+01  -7.3062202e+01  -1.0166870e+02
    2353  -5.1635399e+01  -6.4469101e+01  -1.0189020e+02
    2354  -7.8951897e+01  -6.2833900e+01  -1.0224950e+02
    2355  -7.2511101e+01  -6.1336399e+01  -1.0277320e+02
    2356  -3.7801498e+01  -5.7355000e+01  -1.0256390e+02
    2357  -2.5191799e+01  -5.6980801e+01  -1.0146760e+02
    2358  -2.0176800e+01  -5.5262001e+01  -1.0366320e+02
    2359  -1.8667900e+01  -5.4871300e+01  -1.0256440e+02
    2360  -3.4643299e+01  -5.3146500e+01  -1.0171780e+02
    2361  -2.5266001e+01  -5.1081699e+01  -1.0207090e+02
    2362  -1.4847100e+01  -5.0313599e+01  -1.0286420e+02
    2363  -7.3250504e+01  -8.0484299e+01  -1.0172950e+02
    2364  -7.1461304e+01  -7.9921997e+01  -1.0141650e+02
    2365  -7.9369301e+01  -7.8840401e+01  -1.0166160e+02
    2366  -6.1771198e+01  -7.1543800e+01  -1.0470860e+02
    2367  -6.2792198e+01  -7.2930099e+01  -1.0256890e+02
    2368  -5.6673199e+01  -6.7511497e+01  -1.0337980e+02
    2369  -5.4496601e+01  -6.6414200e+01  -1.0141740e+02
    2370  -8.3242798e+01  -6.5838898e+01  -1.0258860e+02
    2371  -5.3403099e+01  -6.5351601e+01  -1.0271920e+02
    2372  -6.2651199e+01  -6.5938400e+01  -1.0124180e+02
    2373  -6.8865303e+01  -6.4711098e+01  -1.0215530e+02
    2374  -5.7255501e+01  -6.4612503e+01  -1.0192920e+02
    2375  -7.5194801e+01  -6.0749699e+01  -1.0242620e+02
    2376  -7.4388000e+01  -6.0402000e+01  -1.0268530e+02
    2377  -3.4590801e+01  -5.7147400e+01  -1.0201130e+02
    2378  -2.0606199e+01  -5.5904499e+01  -1.0207140e+02
    2379  -1.4696900e+01  -5.1417301e+01  -1.0264830e+02
    2380  -3.1982599e+01  -5.1419701e+01  -1.0213290e+02
    2381  -3.0180300e+01  -5.1521900e+01  -1.0142720e+02
    2382  -1.8460699e+01  -5.0267601e+01  -1.0174960e+02
    2383  -1.7008900e+01  -4.9964401e+01  -1.0179130e+02
    2384  -8.4265099e+01  -6.9312599e+01  -1.0218320e+02
    2385  -8.3678200e+01  -6.6569000e+01  -1.0239110e+02
    2386  -5.6568699e+01  -6.7904404e+01  -1.0124300e+02
    2387  -7.8422897e+01  -6.2926800e+01  -1.0135200e+02
    2388  -4.0191502e+01  -5.8298599e+01  -1.0230070e+02
    2389  -4.1987701e+01  -5.9441399e+01  -1.0125590e+02
    2390  -3.8340401e+01  -5.7847198e+01  -1.0175980e+02
    2391  -2.9432699e+01  -5.6813400e+01  -1.0179730e+02
    2392  -2.7587299e+01  -5.6929901e+01  -1.0147170e+02
    2393  -4.0035000e+01  -5.5883202e+01  -1.0191070e+02
    2394  -1.7453300e+01  -5.4700401e+01  -1.0047770e+02
    2395  -2.7680500e+01  -5.2151199e+01  -9.9952103e+01
    2396  -1.4401900e+01  -5.0843498e+01  -1.0246950e+02
    2397  -8.2394203e+01  -7.5160301e+01  -1.0141480e+02
    2398  -8.4414001e+01  -7.1229401e+01  -1.0109030e+02
    2399  -8.4470703e+01  -6.7936203e+01  -1.0149990e+02
    2400  -8.2702904e+01  -6.5653099e+01  -1.0112090e+02
    2401  -5.2363899e+01  -6.5491501e+01  -9.9770203e+01
    2402  -7.0631203e+01  -6.4580200e+01  -1.0122050e+02
    2403  -8.1146301e+01  -6.4299797e+01  -1.0152320e+02
    2404  -5.3611198e+01  -6.3058201e+01  -1.0228310e+02
    2405  -7.5524300e+01  -6.1295898e+01  -1.0157300e+02
    2406  -7.4660004e+01  -6.1153999e+01  -1.0156710e+02
    2407  -3.1655600e+01  -5.7699402e+01  -1.0029380e+02
    2408  -1.5333000e+01  -5.3039700e+01  -1.0115980e+02
    2409  -1.4884400e+01  -5.2219398e+01  -1.0187500e+02
    2410  -1.4159500e+01  -5.1183498e+01  -1.0171760e+02
    2411  -2.0489901e+01  -5.0660500e+01  -1.0160230e+02
    2412  -1.4390000e+01  -5.0487999e+01  -1.0155730e+02
    2413  -7.6162697e+01  -8.0516502e+01  -1.0176860e+02
    2414  -6.4240997e+01  -7.4664902e+01  -1.0110210e+02
    2415  -6.0861401e+01  -7.1552299e+01  -1.0071590e+02
    2416  -6.2698200e+01  -7.3385101e+01  -1.0028290e+02
    2417  -8.3774002e+01  -6.6743797e+01  -1.0134340e+02
    2418  -6.8230499e+01  -6.5797798e+01  -1.0112700e+02
    2419  -6.6356903e+01  -6.6083000e+01  -1.0130830e+02
    2420  -6.4729599e+01  -6.6205902e+01  -1.0107940e+02
    2421  -4.9905602e+01  -6.3867500e+01  -1.0004450e+02
    2422  -7.2246803e+01  -6.3645100e+01  -1.0080700e+02
    2423  -7.6774002e+01  -6.2231300e+01  -1.0094410e+02
    2424  -2.2099199e+01  -5.7270100e+01  -1.0050380e+02
    2425  -3.7568001e+01  -5.4559502e+01  -1.0234110e+02
    2426  -1.5447400e+01  -4.9844799e+01  -1.0071220e+02
    2427  -1.4778800e+01  -5.0166599e+01  -1.0127200e+02
    2428  -7.5075104e+01  -8.1559196e+01  -1.0045370e+02
    2429  -8.5246696e+01  -6.9764000e+01  -1.0057510e+02
    2430  -5.3704399e+01  -6.3734402e+01  -9.9854698e+01
    2431  -5.1637100e+01  -6.2094601e+01  -1.0205960e+02
    2432  -7.3474602e+01  -6.2419800e+01  -1.0089870e+02
    2433  -4.5288200e+01  -5.8777100e+01  -1.0127660e+02
    2434  -4.7471901e+01  -6.0249001e+01  -1.0023950e+02
    2435  -3.6768700e+01  -5.8037399e+01  -1.0047760e+02
    2436  -4.3008099e+01  -5.7370602e+01  -1.0196650e+02
    2437  -3.4428299e+01  -5.8314400e+01  -9.9379898e+01
    2438  -2.3527500e+01  -5.7671001e+01  -1.0015580e+02
    2439  -2.3993401e+01  -5.1721401e+01  -1.0035800e+02
    2440  -2.1398800e+01  -5.1244598e+01  -1.0026950e+02
    2441  -7.3475403e+01  -8.1744202e+01  -9.9984901e+01
    2442  -8.1772003e+01  -7.7125298e+01  -9.9916199e+01
    2443  -8.4725502e+01  -7.3078697e+01  -9.9102699e+01
    2444  -8.5082603e+01  -6.8835098e+01  -1.0075570e+02
    2445  -8.4555496e+01  -6.7739899e+01  -1.0049730e+02
    2446  -5.4815601e+01  -6.7349899e+01  -9.8707497e+01
    2447  -6.7055603e+01  -6.7133102e+01  -9.9782204e+01
    2448  -6.9461998e+01  -6.6266800e+01  -9.9871696e+01
    2449  -5.9137501e+01  -6.5806900e+01  -1.0040530e+02
    2450  -8.0070999e+01  -6.4087601e+01  -1.0010630e+02
    2451  -5.4922298e+01  -6.4265900e+01  -1.0008540e+02
    2452  -7.7574303e+01  -6.3420399e+01  -9.8882599e+01
    2453  -7.5528999e+01  -6.1948799e+01  -1.0053500e+02
    2454  -7.4777100e+01  -6.2030102e+01  -1.0045690e+02
    2455  -4.0050701e+01  -5.9111301e+01  -9.9813797e+01
    2456  -2.6140499e+01  -5.7966801e+01  -9.9605698e+01
    2457  -1.5434200e+01  -5.3820499e+01  -9.9554703e+01
    2458  -1.4007300e+01  -5.2039398e+01  -1.0049870e+02
    2459  -1.3803400e+01  -5.1262100e+01  -1.0070330e+02
    2460  -1.5707200e+01  -4.9605099e+01  -9.9522003e+01
    2461  -7.7128899e+01  -8.1357498e+01  -9.9890099e+01
    2462  -7.8893898e+01  -8.0737999e+01  -9.9028900e+01
    2463  -6.4061096e+01  -6.7070000e+01  -9.9593300e+01
    2464  -7.0611603e+01  -6.6653900e+01  -9.8926804e+01
    2465  -3.8414101e+01  -5.8541801e+01  -9.9737198e+01
    2466  -2.8657700e+01  -5.8182499e+01  -9.9249199e+01
    2467  -2.0936800e+01  -5.7070099e+01  -9.9638496e+01
    2468  -4.1177898e+01  -5.7139000e+01  -9.9061401e+01
    2469  -3.3029099e+01  -5.3109600e+01  -9.9482002e+01
    2470  -3.1006201e+01  -5.2743000e+01  -9.9205902e+01
    2471  -1.3890500e+01  -5.0836601e+01  -1.0032060e+02
    2472  -1.8655300e+01  -5.0580101e+01  -9.9627899e+01
    2473  -7.4532501e+01  -8.2802696e+01  -9.8829697e+01
    2474  -8.0451897e+01  -7.9092598e+01  -9.9409500e+01
    2475  -8.3102402e+01  -7.5532898e+01  -9.9356697e+01
    2476  -6.3642300e+01  -7.4721497e+01  -9.8710098e+01
    2477  -8.5484299e+01  -7.1309502e+01  -9.9366699e+01
    2478  -8.5361397e+01  -6.8809601e+01  -9.9881203e+01
    2479  -8.3729202e+01  -6.6945297e+01  -9.9717697e+01
    2480  -6.7894501e+01  -6.7481400e+01  -9.8958298e+01
    2481  -8.1303101e+01  -6.5293297e+01  -9.8718201e+01
    2482  -5.6903801e+01  -6.5613297e+01  -9.8738701e+01
    2483  -7.5625099e+01  -6.2643501e+01  -9.9418503e+01
    2484  -3.3167000e+01  -5.8776199e+01  -9.8240196e+01
    2485  -2.2270599e+01  -5.8090000e+01  -9.8991203e+01
    2486  -3.8327499e+01  -5.5717899e+01  -9.9392097e+01
    2487  -1.9307800e+01  -5.5946899e+01  -9.9919800e+01
    2488  -3.6492699e+01  -5.4784100e+01  -9.9567703e+01
    2489  -1.5771600e+01  -5.4451500e+01  -9.8327003e+01
    2490  -1.4251300e+01  -5.2825901e+01  -9.9322197e+01
    2491  -1.3709400e+01  -5.1848099e+01  -9.9925903e+01
    2492  -1.4267300e+01  -5.0310200e+01  -9.9835701e+01
    2493  -7.5845497e+01  -8.2776497e+01  -9.8623497e+01
    2494  -8.5773003e+01  -6.9899002e+01  -9.9520203e+01
    2495  -8.5223701e+01  -6.8539803e+01  -9.9442398e+01
    2496  -5.6205502e+01  -6.8344704e+01  -9.8065300e+01
    2497  -7.2378304e+01  -6.5792000e+01  -9.8809799e+01
    2498  -5.8356201e+01  -6.6791199e+01  -9.7461899e+01
    2499  -7.4840797e+01  -6.3459099e+01  -9.8769096e+01
    2500  -5.0737999e+01  -6.4872200e+01  -9.7910103e+01
    2501  -7.4675697e+01  -6.2836800e+01  -9.9578201e+01
    2502  -7.6583504e+01  -6.2867100e+01  -9.9313004e+01
    2503  -2.9114300e+01  -5.2855202e+01  -9.8673798e+01
    2504  -2.5153601e+01  -5.2417000e+01  -9.9043800e+01
    2505  -2.3313000e+01  -5.2510300e+01  -9.8008499e+01
    2506  -2.1002001e+01  -5.1709999e+01  -9.8264503e+01
    2507  -1.3665000e+01  -5.1098202e+01  -9.8218399e+01
    2508  -1.5968700e+01  -4.9556400e+01  -9.7792999e+01
    2509  -8.1624802e+01  -7.9108002e+01  -9.7183701e+01
    2510  -8.3195999e+01  -7.7107201e+01  -9.7166901e+01
    2511  -6.5464996e+01  -7.6090103e+01  -1.0010520e+02
    2512  -6.1439800e+01  -7.2688599e+01  -9.7795403e+01
    2513  -5.9435902e+01  -7.0822502e+01  -9.7960503e+01
    2514  -8.5857498e+01  -6.9390900e+01  -9.8683800e+01
    2515  -5.8036499e+01  -6.9440697e+01  -9.9291199e+01
    2516  -5.3403198e+01  -6.6467796e+01  -9.8657204e+01
    2517  -5.9932301e+01  -6.7275398e+01  -9.7690498e+01
    2518  -8.0114799e+01  -6.4772301e+01  -9.7971703e+01
    2519  -3.9197800e+01  -5.9136700e+01  -9.8697197e+01
    2520  -3.7883900e+01  -5.8760502e+01  -9.8948402e+01
    2521  -2.7501301e+01  -5.8872299e+01  -9.8147003e+01
    2522  -3.9366001e+01  -5.6684601e+01  -9.7545700e+01
    2523  -1.8816200e+01  -5.6197601e+01  -9.7812401e+01
    2524  -3.4748199e+01  -5.4274799e+01  -9.8571503e+01
    2525  -1.3548000e+01  -5.1640701e+01  -9.9023499e+01
    2526  -1.4606900e+01  -4.9941898e+01  -9.8983902e+01
    2527  -7.1511497e+01  -8.1395302e+01  -9.8506897e+01
    2528  -7.3270500e+01  -8.2584503e+01  -9.8346497e+01
    2529  -6.9485901e+01  -7.9603798e+01  -9.9251297e+01
    2530  -8.6043800e+01  -7.0176201e+01  -9.8780701e+01
    2531  -6.5980301e+01  -6.8382401e+01  -9.7685898e+01
    2532  -8.5484901e+01  -6.8966400e+01  -9.8119301e+01
    2533  -7.1978996e+01  -6.7044899e+01  -9.7881302e+01
    2534  -7.6354698e+01  -6.3675201e+01  -9.7836899e+01
    2535  -2.3614901e+01  -5.8754601e+01  -9.8203499e+01
    2536  -2.1147400e+01  -5.8063099e+01  -9.7458603e+01
    2537  -1.7330500e+01  -5.5505001e+01  -9.7125801e+01
    2538  -1.3678200e+01  -5.2230202e+01  -9.8744904e+01
    2539  -1.9841000e+01  -5.1303600e+01  -9.7986603e+01
    2540  -7.8298897e+01  -8.2246399e+01  -9.7343697e+01
    2541  -8.6310997e+01  -7.1894798e+01  -9.7847702e+01
    2542  -8.6400497e+01  -7.1043198e+01  -9.7880501e+01
    2543  -6.3228401e+01  -6.7931900e+01  -9.7836700e+01
    2544  -6.8740196e+01  -6.8362297e+01  -9.7246696e+01
    2545  -6.1203800e+01  -6.7084198e+01  -9.8750999e+01
    2546  -2.5197500e+01  -5.9456402e+01  -9.7270599e+01
    2547  -3.6949100e+01  -5.5773399e+01  -9.7124298e+01
    2548  -1.4751900e+01  -5.4216202e+01  -9.7239700e+01
    2549  -2.7765900e+01  -5.3546600e+01  -9.7051498e+01
    2550  -1.7526800e+01  -5.0292500e+01  -9.6672203e+01
    2551  -1.5099900e+01  -4.9592201e+01  -9.8114403e+01
    2552  -7.5115097e+01  -8.3886803e+01  -9.7286797e+01
    2553  -7.4462997e+01  -8.4011703e+01  -9.6783302e+01
    2554  -7.6067299e+01  -8.3893501e+01  -9.6935600e+01
    2555  -6.5175301e+01  -7.6583397e+01  -9.7539001e+01
    2556  -8.6319199e+01  -7.0265701e+01  -9.7919701e+01
    2557  -5.4170101e+01  -6.4573997e+01  -9.7467598e+01
    2558  -7.8676003e+01  -6.4603104e+01  -9.6936096e+01
    2559  -5.2271900e+01  -6.3527401e+01  -9.7544502e+01
    2560  -7.5558403e+01  -6.4108597e+01  -9.7544701e+01
    2561  -3.6130299e+01  -5.9189899e+01  -9.7707802e+01
    2562  -3.0344299e+01  -5.9066200e+01  -9.7690697e+01
    2563  -4.3099899e+01  -5.8580002e+01  -9.7529198e+01
    2564  -4.1040501e+01  -5.7948799e+01  -9.6151497e+01
    2565  -2.5875000e+01  -5.3140999e+01  -9.7505203e+01
    2566  -1.4347800e+01  -5.0205002e+01  -9.7547600e+01
    2567  -7.2274803e+01  -8.2842903e+01  -9.6343399e+01
    2568  -8.0471703e+01  -8.0929398e+01  -9.6488800e+01
    2569  -8.4615402e+01  -7.5419899e+01  -9.6857399e+01
    2570  -6.3529202e+01  -7.5088097e+01  -9.6649498e+01
    2571  -8.6098198e+01  -7.2805603e+01  -9.7538597e+01
    2572  -8.6187798e+01  -6.9873596e+01  -9.7337799e+01
    2573  -6.4431396e+01  -6.9377701e+01  -9.5402603e+01
    2574  -7.0900200e+01  -6.7871399e+01  -9.7188004e+01
    2575  -6.1756901e+01  -6.8377197e+01  -9.6393303e+01
    2576  -8.3391098e+01  -6.7394897e+01  -9.7169296e+01
    2577  -7.4356102e+01  -6.5643700e+01  -9.7169197e+01
    2578  -4.7778801e+01  -6.2632999e+01  -9.9874901e+01
    2579  -4.8836601e+01  -6.3941399e+01  -9.6942299e+01
    2580  -4.6993198e+01  -6.2673500e+01  -9.8022903e+01
    2581  -2.8204901e+01  -6.0222000e+01  -9.6329697e+01
    2582  -2.2072800e+01  -5.8995701e+01  -9.7001602e+01
    2583  -3.2918098e+01  -5.4266102e+01  -9.6954201e+01
    2584  -3.0073200e+01  -5.3748901e+01  -9.7061798e+01
    2585  -7.8527496e+01  -8.4103104e+01  -9.4548302e+01
    2586  -8.6064903e+01  -7.4133797e+01  -9.6390404e+01
    2587  -8.6692802e+01  -7.0694099e+01  -9.6416199e+01
    2588  -5.4557201e+01  -6.7645897e+01  -9.6636497e+01
    2589  -8.1852203e+01  -6.6593300e+01  -9.5707199e+01
    2590  -7.3438301e+01  -6.7645401e+01  -9.6082703e+01
    2591  -5.2577000e+01  -6.6534500e+01  -9.5762001e+01
    2592  -5.3207001e+01  -6.4856300e+01  -9.4545799e+01
    2593  -4.4955200e+01  -6.1873100e+01  -9.7552498e+01
    2594  -4.7245201e+01  -6.3346100e+01  -9.5988297e+01
    2595  -3.4676800e+01  -5.9838600e+01  -9.6146004e+01
    2596  -1.9732500e+01  -5.7379002e+01  -9.5857101e+01
    2597  -3.8893501e+01  -5.7315399e+01  -9.5141800e+01
    2598  -3.5026798e+01  -5.5487099e+01  -9.5733200e+01
    2599  -1.6020901e+01  -5.5456299e+01  -9.5027603e+01
    2600  -1.3432200e+01  -5.3214401e+01  -9.6754700e+01
    2601  -1.3244200e+01  -5.2342400e+01  -9.7067497e+01
    2602  -1.4999500e+01  -4.9717400e+01  -9.6870903e+01
    2603  -7.3546799e+01  -8.3981499e+01  -9.5676697e+01
    2604  -8.3764503e+01  -7.7999901e+01  -9.4998100e+01
    2605  -8.7173103e+01  -7.2052597e+01  -9.6544502e+01
    2606  -8.6958702e+01  -7.1285004e+01  -9.6570000e+01
    2607  -5.9951500e+01  -7.1808502e+01  -9.5249298e+01
    2608  -7.2624100e+01  -6.8249603e+01  -9.5892799e+01
    2609  -5.5989700e+01  -6.6256897e+01  -9.5484100e+01
    2610  -4.2837601e+01  -6.0792000e+01  -9.8385902e+01
    2611  -4.2871101e+01  -6.1584900e+01  -9.5765198e+01
    2612  -3.1788300e+01  -5.9360500e+01  -9.7089996e+01
    2613  -2.3418699e+01  -6.0122002e+01  -9.5983299e+01
    2614  -2.2805799e+01  -5.2956902e+01  -9.6097000e+01
    2615  -2.1553400e+01  -5.2534302e+01  -9.5705299e+01
    2616  -1.3209600e+01  -5.1930901e+01  -9.6445999e+01
    2617  -1.6033701e+01  -4.9563000e+01  -9.6536499e+01
    2618  -7.5453903e+01  -8.4638802e+01  -9.5867699e+01
    2619  -8.6944504e+01  -7.3003197e+01  -9.6549004e+01
    2620  -8.5878899e+01  -6.9791496e+01  -9.6238297e+01
    2621  -7.1148102e+01  -6.8859100e+01  -9.5575401e+01
    2622  -7.5874298e+01  -6.5626503e+01  -9.5861801e+01
    2623  -7.7271202e+01  -6.4711197e+01  -9.6274200e+01
    2624  -3.6925201e+01  -6.0539101e+01  -9.5124603e+01
    2625  -3.8683998e+01  -6.0209900e+01  -9.6138802e+01
    2626  -1.8417000e+01  -5.6603100e+01  -9.5209198e+01
    2627  -1.4006000e+01  -5.4305099e+01  -9.5687798e+01
    2628  -2.4616400e+01  -5.3567299e+01  -9.5805199e+01
    2629  -1.9299500e+01  -5.1362499e+01  -9.5849297e+01
    2630  -1.4946500e+01  -4.9969501e+01  -9.5971298e+01
    2631  -7.6810204e+01  -8.4958000e+01  -9.4797096e+01
    2632  -8.2257896e+01  -8.0272499e+01  -9.4392502e+01
    2633  -6.4417801e+01  -7.6462997e+01  -9.4850899e+01
    2634  -8.7285896e+01  -7.3954697e+01  -9.5499496e+01
    2635  -8.7504097e+01  -7.2658401e+01  -9.6011002e+01
    2636  -8.7489098e+01  -7.1957901e+01  -9.5546898e+01
    2637  -8.4340897e+01  -6.8828903e+01  -9.5129799e+01
    2638  -6.9063797e+01  -6.9319603e+01  -9.5711403e+01
    2639  -6.7108101e+01  -6.9601898e+01  -9.5404198e+01
    2640  -8.0453003e+01  -6.5845497e+01  -9.5210899e+01
    2641  -5.0546101e+01  -6.5548401e+01  -9.4633499e+01
    2642  -4.0825001e+01  -6.0409698e+01  -9.7128799e+01
    2643  -3.0104799e+01  -6.0544399e+01  -9.5590401e+01
    2644  -2.5699900e+01  -6.0605900e+01  -9.5797096e+01
    2645  -2.2617201e+01  -6.0066002e+01  -9.5186600e+01
    2646  -2.0709200e+01  -5.8573002e+01  -9.4372101e+01
    2647  -4.2075802e+01  -5.9018002e+01  -9.4389702e+01
    2648  -2.7505301e+01  -5.4447399e+01  -9.5031403e+01
    2649  -1.2996200e+01  -5.2934299e+01  -9.5931099e+01
    2650  -1.3648400e+01  -5.1394901e+01  -9.5415901e+01
    2651  -1.5708300e+01  -4.9673401e+01  -9.5531799e+01
    2652  -7.4577904e+01  -8.4816704e+01  -9.4862396e+01
    2653  -7.0344498e+01  -8.1494301e+01  -9.6131699e+01
    2654  -6.2905499e+01  -7.4896698e+01  -9.4131599e+01
    2655  -8.5758904e+01  -7.5869301e+01  -9.4776703e+01
    2656  -8.7742104e+01  -7.3014900e+01  -9.5571701e+01
    2657  -7.8387497e+01  -6.5181999e+01  -9.5603897e+01
    2658  -4.8145000e+01  -6.4420998e+01  -9.3943298e+01
    2659  -2.7605400e+01  -6.1395500e+01  -9.5178001e+01
    2660  -3.5482101e+01  -6.0548199e+01  -9.4871002e+01
    2661  -3.2827499e+01  -6.0521999e+01  -9.4894302e+01
    2662  -3.9361900e+01  -5.8260601e+01  -9.3147400e+01
    2663  -2.4681200e+01  -5.4049301e+01  -9.4362396e+01
    2664  -1.3100500e+01  -5.3697201e+01  -9.5358803e+01
    2665  -1.7617100e+01  -5.0491299e+01  -9.5015099e+01
    2666  -7.6078102e+01  -8.5721199e+01  -9.3373901e+01
    2667  -8.7923698e+01  -7.3676903e+01  -9.5161102e+01
    2668  -5.8056599e+01  -7.0027000e+01  -9.6453903e+01
    2669  -8.7067596e+01  -7.1461403e+01  -9.4381500e+01
    2670  -8.5751900e+01  -7.0687599e+01  -9.3093597e+01
    2671  -6.1591900e+01  -6.9472504e+01  -9.4069099e+01
    2672  -5.6520802e+01  -6.9147400e+01  -9.5527000e+01
    2673  -5.4407101e+01  -6.8279297e+01  -9.3534203e+01
    2674  -7.2145401e+01  -6.9289497e+01  -9.4327499e+01
    2675  -5.8076900e+01  -6.7819199e+01  -9.4524002e+01
    2676  -5.9392399e+01  -6.8273598e+01  -9.5004501e+01
    2677  -7.6263000e+01  -6.6539101e+01  -9.4797096e+01
    2678  -7.7668297e+01  -6.5522903e+01  -9.5127800e+01
    2679  -4.0664101e+01  -6.1332901e+01  -9.4385803e+01
    2680  -3.1192499e+01  -6.0982601e+01  -9.4589203e+01
    2681  -3.3252499e+01  -5.5527401e+01  -9.4588402e+01
    2682  -3.0632900e+01  -5.4696201e+01  -9.5339798e+01
    2683  -1.2745200e+01  -5.3051701e+01  -9.5082298e+01
    2684  -2.3098700e+01  -5.3442402e+01  -9.4649200e+01
    2685  -1.3085300e+01  -5.2109001e+01  -9.4845497e+01
    2686  -1.6418200e+01  -4.9791000e+01  -9.5312202e+01
    2687  -7.1272003e+01  -8.2989098e+01  -9.4046600e+01
    2688  -6.8103104e+01  -7.9372704e+01  -9.7014297e+01
    2689  -6.6345802e+01  -7.8460800e+01  -9.5140404e+01
    2690  -6.7955200e+01  -8.0066299e+01  -9.4668900e+01
    2691  -8.8082001e+01  -7.2939301e+01  -9.4577904e+01
    2692  -7.0242897e+01  -7.0308998e+01  -9.3473999e+01
    2693  -6.8549202e+01  -7.0450699e+01  -9.3693100e+01
    2694  -6.5898598e+01  -7.0592903e+01  -9.3217697e+01
    2695  -7.4012604e+01  -6.9002296e+01  -9.3664398e+01
    2696  -7.5302597e+01  -6.8264503e+01  -9.3790497e+01
    2697  -7.9571602e+01  -6.6154701e+01  -9.4220100e+01
    2698  -4.2720798e+01  -6.2136799e+01  -9.3892601e+01
    2699  -2.9113899e+01  -6.1705299e+01  -9.4774200e+01
    2700  -2.5502800e+01  -6.2043598e+01  -9.3846901e+01
    2701  -3.9447601e+01  -6.1506802e+01  -9.3123199e+01
    2702  -2.3790199e+01  -6.1293098e+01  -9.3738899e+01
    2703  -3.4043598e+01  -5.6591400e+01  -9.2776398e+01
    2704  -1.3040400e+01  -5.4076500e+01  -9.4638496e+01
    2705  -1.9893900e+01  -5.2074001e+01  -9.3927696e+01
    2706  -1.8480200e+01  -5.1380402e+01  -9.3497803e+01
    2707  -1.6203100e+01  -4.9900700e+01  -9.4690903e+01
    2708  -8.4045197e+01  -7.9383598e+01  -9.2732597e+01
    2709  -6.4578903e+01  -7.7170998e+01  -9.2462196e+01
    2710  -8.5704697e+01  -7.7661003e+01  -9.2636902e+01
    2711  -8.7263496e+01  -7.5765602e+01  -9.3592499e+01
    2712  -8.8292801e+01  -7.4517700e+01  -9.4246803e+01
    2713  -8.8368103e+01  -7.3612602e+01  -9.4304703e+01
    2714  -6.0410301e+01  -6.9829201e+01  -9.2393700e+01
    2715  -5.8782799e+01  -6.9108200e+01  -9.2112396e+01
    2716  -8.2274696e+01  -6.7752701e+01  -9.3145103e+01
    2717  -7.7852402e+01  -6.6804604e+01  -9.3735703e+01
    2718  -2.7747801e+01  -6.2166199e+01  -9.4462402e+01
    2719  -3.0454000e+01  -6.1953400e+01  -9.3492203e+01
    2720  -2.4680799e+01  -6.1383598e+01  -9.4460602e+01
    2721  -3.4838501e+01  -6.1540001e+01  -9.2969299e+01
    2722  -1.8902800e+01  -5.7656898e+01  -9.2692001e+01
    2723  -3.6539501e+01  -5.6976101e+01  -9.3487503e+01
    2724  -2.7158199e+01  -5.5270302e+01  -9.2937897e+01
    2725  -1.2458500e+01  -5.3051701e+01  -9.3951202e+01
    2726  -1.4789000e+01  -5.1046700e+01  -9.4058998e+01
    2727  -1.5679700e+01  -5.0342499e+01  -9.4223396e+01
    2728  -1.7322201e+01  -5.0645599e+01  -9.3773399e+01
    2729  -7.3850403e+01  -8.5081299e+01  -9.3197197e+01
    2730  -5.8494301e+01  -7.0979401e+01  -9.3622002e+01
    2731  -5.6572800e+01  -6.9954597e+01  -9.2519997e+01
    2732  -8.0839600e+01  -6.6833099e+01  -9.3361603e+01
    2733  -7.7181099e+01  -6.7613403e+01  -9.3188103e+01
    2734  -5.2338299e+01  -6.7186302e+01  -9.2650597e+01
    2735  -4.5282299e+01  -6.3004101e+01  -9.4246902e+01
    2736  -2.8976700e+01  -6.2517101e+01  -9.3837502e+01
    2737  -3.7238800e+01  -6.1660999e+01  -9.2824203e+01
    2738  -2.1790501e+01  -5.9763302e+01  -9.3197800e+01
    2739  -1.4594900e+01  -5.5580299e+01  -9.2590401e+01
    2740  -1.3349600e+01  -5.4705101e+01  -9.3815201e+01
    2741  -1.2700900e+01  -5.4462700e+01  -9.3148102e+01
    2742  -1.2629500e+01  -5.2530998e+01  -9.3559402e+01
    2743  -1.3745500e+01  -5.1809502e+01  -9.3683800e+01
    2744  -8.8884102e+01  -7.4899696e+01  -9.3237396e+01
    2745  -8.8738197e+01  -7.4013901e+01  -9.3477097e+01
    2746  -8.8253601e+01  -7.3113602e+01  -9.3305298e+01
    2747  -8.1504402e+01  -6.7312798e+01  -9.2818604e+01
    2748  -7.9663101e+01  -6.7793800e+01  -9.2192101e+01
    2749  -5.5447701e+01  -6.6780403e+01  -9.2927803e+01
    2750  -2.7785000e+01  -6.3109901e+01  -9.3262199e+01
    2751  -4.4015900e+01  -6.3489799e+01  -9.1279198e+01
    2752  -2.6522200e+01  -6.2811199e+01  -9.3196297e+01
    2753  -3.2198601e+01  -6.1863800e+01  -9.2534599e+01
    2754  -1.7005501e+01  -5.6574402e+01  -9.2576897e+01
    2755  -3.1295500e+01  -5.6277000e+01  -9.2430801e+01
    2756  -2.9335300e+01  -5.5609299e+01  -9.3131897e+01
    2757  -1.2774400e+01  -5.4962601e+01  -9.2208504e+01
    2758  -2.3310900e+01  -5.4219101e+01  -9.1950600e+01
    2759  -1.9912100e+01  -5.2717701e+01  -9.1124603e+01
    2760  -1.6585699e+01  -5.0966202e+01  -9.3000999e+01
    2761  -6.7875999e+01  -8.0896202e+01  -9.2142998e+01
    2762  -6.9215202e+01  -8.1725403e+01  -9.3090797e+01
    2763  -6.6445999e+01  -7.9384697e+01  -9.2302902e+01
    2764  -8.6667397e+01  -7.7459503e+01  -9.1878998e+01
    2765  -6.1399399e+01  -7.3464500e+01  -9.3442398e+01
    2766  -6.2815300e+01  -7.5314499e+01  -9.1369904e+01
    2767  -6.9884804e+01  -7.1679199e+01  -9.1297600e+01
    2768  -8.4163300e+01  -6.9529701e+01  -9.2897003e+01
    2769  -7.3311600e+01  -7.0022202e+01  -9.2218597e+01
    2770  -8.2802498e+01  -6.8784500e+01  -9.2185303e+01
    2771  -2.9237499e+01  -6.2928501e+01  -9.2820602e+01
    2772  -4.4176701e+01  -6.0536900e+01  -9.2693199e+01
    2773  -4.1363400e+01  -5.9753502e+01  -9.1267799e+01
    2774  -1.9439899e+01  -5.8472401e+01  -9.1305496e+01
    2775  -2.4648800e+01  -5.4848400e+01  -9.1675797e+01
    2776  -1.2125300e+01  -5.3639400e+01  -9.2825996e+01
    2777  -2.1891199e+01  -5.3357201e+01  -9.2800301e+01
    2778  -1.3130800e+01  -5.2302601e+01  -9.2751701e+01
    2779  -1.5234800e+01  -5.1430500e+01  -9.3039703e+01
    2780  -7.7905197e+01  -8.6269600e+01  -9.1984497e+01
    2781  -8.8639297e+01  -7.5834099e+01  -9.2778198e+01
    2782  -8.9047203e+01  -7.4689003e+01  -9.2786697e+01
    2783  -8.8727600e+01  -7.4039398e+01  -9.2421501e+01
    2784  -6.1798100e+01  -7.4302696e+01  -9.0986603e+01
    2785  -2.7513901e+01  -6.3347500e+01  -9.2583199e+01
    2786  -4.1043400e+01  -6.2210400e+01  -9.2131104e+01
    2787  -2.4776501e+01  -6.2251900e+01  -9.2129097e+01
    2788  -1.7191200e+01  -5.7240501e+01  -9.0877098e+01
    2789  -3.5996201e+01  -5.7535801e+01  -9.1699097e+01
    2790  -1.2083400e+01  -5.2999100e+01  -9.2544998e+01
    2791  -1.2432700e+01  -5.2543301e+01  -9.2492203e+01
    2792  -1.4039900e+01  -5.2119999e+01  -9.2516602e+01
    2793  -1.7285500e+01  -5.1518600e+01  -9.2067001e+01
    2794  -8.8568604e+01  -7.6874603e+01  -9.1460701e+01
    2795  -8.9130600e+01  -7.5293198e+01  -9.2363297e+01
    2796  -8.7180801e+01  -7.2368500e+01  -9.1862900e+01
    2797  -6.2209202e+01  -7.1040703e+01  -9.1343201e+01
    2798  -6.4165703e+01  -7.0806900e+01  -9.2705101e+01
    2799  -7.5756203e+01  -6.9798103e+01  -9.1266502e+01
    2800  -5.7067501e+01  -6.8138603e+01  -9.2028900e+01
    2801  -2.6838900e+01  -6.3344601e+01  -9.1920898e+01
    2802  -3.0843700e+01  -6.2578300e+01  -9.1459396e+01
    2803  -3.4074902e+01  -6.2558201e+01  -9.0979797e+01
    2804  -2.3509800e+01  -6.1381599e+01  -9.1924500e+01
    2805  -1.3466400e+01  -5.5714699e+01  -9.0982803e+01
    2806  -1.1865400e+01  -5.4225601e+01  -9.1723000e+01
    2807  -7.6911003e+01  -8.6698997e+01  -9.1602203e+01
    2808  -6.6014999e+01  -7.9400002e+01  -9.0461601e+01
    2809  -8.9083702e+01  -7.6266502e+01  -9.1788803e+01
    2810  -8.9215302e+01  -7.5688103e+01  -9.1839203e+01
    2811  -6.3733398e+01  -7.6812401e+01  -8.9626503e+01
    2812  -5.7791500e+01  -7.1167297e+01  -9.1079002e+01
    2813  -6.0021500e+01  -7.2667503e+01  -9.1612801e+01
    2814  -6.7875999e+01  -7.1775902e+01  -9.1217201e+01
    2815  -7.8122803e+01  -6.9048203e+01  -9.1053200e+01
    2816  -8.1885696e+01  -6.7873100e+01  -9.2133698e+01
    2817  -8.1162598e+01  -6.8043999e+01  -9.1701202e+01
    2818  -2.9020700e+01  -6.3234299e+01  -9.1833900e+01
    2819  -2.5652000e+01  -6.2818600e+01  -9.1588097e+01
    2820  -3.5974602e+01  -6.2584499e+01  -9.0817001e+01
    2821  -2.1907700e+01  -6.0229099e+01  -9.1058296e+01
    2822  -1.4564600e+01  -5.2529499e+01  -9.1081802e+01
    2823  -1.6417000e+01  -5.2015598e+01  -9.1345901e+01
    2824  -7.7165398e+01  -8.7223000e+01  -9.0627098e+01
    2825  -7.5172501e+01  -8.6512703e+01  -9.0938904e+01
    2826  -7.3029099e+01  -8.5654198e+01  -9.0531799e+01
    2827  -8.1939003e+01  -8.2021698e+01  -9.2623497e+01
    2828  -6.8058197e+01  -8.1589302e+01  -9.0590698e+01
    2829  -8.9127602e+01  -7.4980904e+01  -9.1761703e+01
    2830  -8.8179802e+01  -7.3890198e+01  -9.0689598e+01
    2831  -6.6717300e+01  -7.1814796e+01  -9.1256500e+01
    2832  -8.4406303e+01  -7.0884300e+01  -9.0242599e+01
    2833  -8.3030403e+01  -6.9559502e+01  -9.1225998e+01
    2834  -8.2106300e+01  -6.8341499e+01  -9.1797699e+01
    2835  -2.7665600e+01  -6.3418098e+01  -9.0906097e+01
    2836  -4.1422401e+01  -6.3103802e+01  -8.9913498e+01
    2837  -3.0019199e+01  -6.3045601e+01  -9.0955299e+01
    2838  -2.9353600e+01  -5.6649601e+01  -9.0718399e+01
    2839  -2.7541100e+01  -5.6191299e+01  -9.0745300e+01
    2840  -1.4881500e+01  -5.6445702e+01  -9.0205498e+01
    2841  -1.1852300e+01  -5.5107399e+01  -9.0550903e+01
    2842  -1.1564400e+01  -5.3615200e+01  -9.1209099e+01
    2843  -1.1842100e+01  -5.3027802e+01  -9.1320099e+01
    2844  -1.2264700e+01  -5.2678200e+01  -9.1711197e+01
    2845  -1.3059900e+01  -5.2506901e+01  -9.1691399e+01
    2846  -1.8710100e+01  -5.2450199e+01  -9.0358803e+01
    2847  -7.8596100e+01  -8.7291397e+01  -8.9974403e+01
    2848  -7.1098198e+01  -8.3887100e+01  -9.1380302e+01
    2849  -8.9253098e+01  -7.6559402e+01  -9.0859802e+01
    2850  -8.9289902e+01  -7.5825203e+01  -9.0908302e+01
    2851  -8.5605797e+01  -7.1770203e+01  -9.0002701e+01
    2852  -7.2206902e+01  -7.1204597e+01  -9.0981499e+01
    2853  -7.9920502e+01  -6.9625999e+01  -8.9979301e+01
    2854  -8.0848701e+01  -6.8985703e+01  -9.0786201e+01
    2855  -2.9231300e+01  -6.3246799e+01  -9.0128799e+01
    2856  -2.7030500e+01  -6.3202301e+01  -8.9946198e+01
    2857  -3.8792198e+01  -6.2494202e+01  -9.0469902e+01
    2858  -2.0334400e+01  -5.9441299e+01  -8.9936096e+01
    2859  -3.2845402e+01  -5.7368599e+01  -9.0677597e+01
    2860  -1.2121900e+01  -5.2999401e+01  -9.0322800e+01
    2861  -7.9436501e+01  -8.5072998e+01  -9.2285698e+01
    2862  -6.9613297e+01  -8.3032501e+01  -9.0486900e+01
    2863  -8.3761299e+01  -8.1675797e+01  -9.0293503e+01
    2864  -6.4830803e+01  -7.2243103e+01  -9.0421898e+01
    2865  -8.1949699e+01  -6.9554497e+01  -9.0344803e+01
    2866  -3.1248699e+01  -6.2790901e+01  -9.0194801e+01
    2867  -2.4125500e+01  -5.5003700e+01  -9.0281403e+01
    2868  -1.5445600e+01  -5.3008301e+01  -8.9175102e+01
    2869  -7.9973900e+01  -8.6549301e+01  -8.9828499e+01
    2870  -8.1670197e+01  -8.4799004e+01  -8.9717102e+01
    2871  -7.1149597e+01  -8.4797997e+01  -8.9233200e+01
    2872  -8.8721298e+01  -7.7537201e+01  -9.0366600e+01
    2873  -8.9100502e+01  -7.5401100e+01  -8.9998100e+01
    2874  -6.7028702e+01  -7.3345497e+01  -8.9369003e+01
    2875  -7.0652000e+01  -7.2790802e+01  -8.9643303e+01
    2876  -7.4922501e+01  -7.0970703e+01  -9.0031601e+01
    2877  -6.0141300e+01  -7.0613602e+01  -9.0195702e+01
    2878  -8.3277802e+01  -7.0921501e+01  -8.8893898e+01
    2879  -7.7692596e+01  -7.0566803e+01  -8.9213799e+01
    2880  -2.6102501e+01  -6.2877899e+01  -8.9592400e+01
    2881  -3.4226200e+01  -6.3126099e+01  -8.9483803e+01
    2882  -2.4867500e+01  -6.2319801e+01  -8.9462799e+01
    2883  -3.7275101e+01  -6.3119801e+01  -8.8842003e+01
    2884  -2.3312599e+01  -6.1466599e+01  -8.9446701e+01
    2885  -3.1601999e+01  -5.7495098e+01  -8.9849899e+01
    2886  -1.1129800e+01  -5.4527000e+01  -9.0056999e+01
    2887  -1.1497000e+01  -5.3310101e+01  -9.0537804e+01
    2888  -1.3770000e+01  -5.2969898e+01  -8.9900902e+01
    2889  -7.7942703e+01  -8.7819397e+01  -8.9403603e+01
    2890  -7.6470200e+01  -8.7848701e+01  -8.9153297e+01
    2891  -8.5522202e+01  -7.9973701e+01  -9.0021004e+01
    2892  -8.9381302e+01  -7.7237701e+01  -8.9700699e+01
    2893  -8.8662697e+01  -7.5113403e+01  -8.8378502e+01
    2894  -6.1553299e+01  -7.4629601e+01  -8.9235199e+01
    2895  -5.9197102e+01  -7.2882599e+01  -8.8747200e+01
    2896  -6.8672897e+01  -7.3090797e+01  -8.9657097e+01
    2897  -7.4104897e+01  -7.2549301e+01  -8.8617897e+01
    2898  -7.6164597e+01  -7.1448997e+01  -8.8783401e+01
    2899  -3.9603298e+01  -5.9625401e+01  -8.9672699e+01
    2900  -3.8028301e+01  -5.9612202e+01  -8.8210602e+01
    2901  -3.8221802e+01  -5.8427700e+01  -9.1443100e+01
    2902  -1.8604799e+01  -5.8698898e+01  -8.9204300e+01
    2903  -3.6563999e+01  -5.8397400e+01  -9.0024803e+01
    2904  -2.6126200e+01  -5.6181099e+01  -8.9046303e+01
    2905  -1.2289700e+01  -5.6141300e+01  -8.8683701e+01
    2906  -1.3283900e+01  -5.6652302e+01  -8.8115700e+01
    2907  -2.2490200e+01  -5.4323101e+01  -8.9667297e+01
    2908  -1.1150500e+01  -5.3598598e+01  -9.0071602e+01
    2909  -1.1611600e+01  -5.3176300e+01  -8.9777000e+01
    2910  -2.0243000e+01  -5.3388599e+01  -8.9043999e+01
    2911  -1.7964100e+01  -5.2704800e+01  -8.9626404e+01
    2912  -7.3847099e+01  -8.7120598e+01  -8.8366699e+01
    2913  -8.9474297e+01  -7.6644997e+01  -8.9512703e+01
    2914  -7.1840103e+01  -7.3443298e+01  -8.8553101e+01
    2915  -4.1038601e+01  -6.0710602e+01  -8.8159500e+01
    2916  -4.3030102e+01  -6.0863602e+01  -9.0044502e+01
    2917  -3.4955502e+01  -5.8316200e+01  -8.9269997e+01
    2918  -3.2534401e+01  -5.8358398e+01  -8.8045403e+01
    2919  -1.6172300e+01  -5.7579800e+01  -8.8734596e+01
    2920  -1.1937300e+01  -5.3242500e+01  -8.9153702e+01
    2921  -7.5305496e+01  -8.8440903e+01  -8.7315903e+01
    2922  -6.8725800e+01  -8.3050499e+01  -8.8281898e+01
    2923  -8.8851898e+01  -7.8332100e+01  -8.9245003e+01
    2924  -8.7526497e+01  -7.9180397e+01  -8.9153702e+01
    2925  -8.9434097e+01  -7.7663597e+01  -8.9178200e+01
    2926  -8.9421204e+01  -7.6336502e+01  -8.8115799e+01
    2927  -8.6908096e+01  -7.3590698e+01  -8.7534500e+01
    2928  -6.4269302e+01  -7.3149696e+01  -8.8734802e+01
    2929  -5.9842201e+01  -7.4027199e+01  -8.6777702e+01
    2930  -8.4862701e+01  -7.2269501e+01  -8.7567101e+01
    2931  -5.7310299e+01  -7.1856102e+01  -8.7866600e+01
    2932  -7.8783401e+01  -7.0959602e+01  -8.8385300e+01
    2933  -3.1395000e+01  -6.3104198e+01  -8.8567596e+01
    2934  -2.2213200e+01  -6.1221699e+01  -8.8014397e+01
    2935  -3.9682499e+01  -6.0773399e+01  -8.6692001e+01
    2936  -2.8228201e+01  -5.7321899e+01  -8.7949097e+01
    2937  -1.0818600e+01  -5.4886501e+01  -8.9252098e+01
    2938  -1.1113300e+01  -5.5477798e+01  -8.8924301e+01
    2939  -2.3358101e+01  -5.5275002e+01  -8.7371101e+01
    2940  -1.0432200e+01  -5.4036301e+01  -8.8576103e+01
    2941  -1.1182300e+01  -5.3384602e+01  -8.9432800e+01
    2942  -8.0045303e+01  -8.8068703e+01  -8.7845497e+01
    2943  -7.2407700e+01  -8.6702904e+01  -8.7313301e+01
    2944  -8.4974403e+01  -8.2344200e+01  -8.7792801e+01
    2945  -8.4004204e+01  -8.3247200e+01  -8.8090401e+01
    2946  -8.9714699e+01  -7.7248100e+01  -8.8403297e+01
    2947  -6.9090599e+01  -7.4794197e+01  -8.7746399e+01
    2948  -7.3776398e+01  -7.4213898e+01  -8.7083603e+01
    2949  -8.1808296e+01  -7.0892700e+01  -8.8372200e+01
    2950  -4.2218102e+01  -6.3905899e+01  -8.8350700e+01
    2951  -4.2476799e+01  -6.1756401e+01  -8.6860802e+01
    2952  -3.0053499e+01  -5.7683899e+01  -8.8434898e+01
    2953  -1.1121600e+01  -5.3366001e+01  -8.8820198e+01
    2954  -1.3009600e+01  -5.3494202e+01  -8.8043404e+01
    2955  -1.9447599e+01  -5.3539101e+01  -8.8216400e+01
    2956  -1.6673401e+01  -5.3676601e+01  -8.7617996e+01
    2957  -8.6497597e+01  -8.1312897e+01  -8.7394600e+01
    2958  -8.9819298e+01  -7.8150703e+01  -8.8231400e+01
    2959  -7.1322800e+01  -7.4852501e+01  -8.7225304e+01
    2960  -6.6634903e+01  -7.4714302e+01  -8.7419502e+01
    2961  -7.7602997e+01  -7.1984398e+01  -8.7454697e+01
    2962  -7.9960899e+01  -7.1556999e+01  -8.7461700e+01
    2963  -5.7514801e+01  -6.9273804e+01  -8.9380096e+01
    2964  -5.9014400e+01  -7.0903397e+01  -8.7424599e+01
    2965  -5.7324600e+01  -6.9754700e+01  -8.7447098e+01
    2966  -3.4634201e+01  -6.3570202e+01  -8.7310997e+01
    2967  -2.9039600e+01  -6.3209202e+01  -8.8124199e+01
    2968  -3.9654400e+01  -6.3298500e+01  -8.7971703e+01
    2969  -2.6912201e+01  -6.2984901e+01  -8.7704697e+01
    2970  -2.4841101e+01  -6.2450199e+01  -8.7909698e+01
    2971  -1.9452000e+01  -6.0066502e+01  -8.7112396e+01
    2972  -1.0390000e+01  -5.4819500e+01  -8.8507797e+01
    2973  -1.0474300e+01  -5.3664200e+01  -8.8057098e+01
    2974  -1.1013700e+01  -5.3317902e+01  -8.8158203e+01
    2975  -7.9025902e+01  -8.8790901e+01  -8.7545303e+01
    2976  -7.7589699e+01  -8.8801598e+01  -8.7865898e+01
    2977  -8.3092796e+01  -8.5509003e+01  -8.6967102e+01
    2978  -8.9589302e+01  -7.9618202e+01  -8.7349503e+01
    2979  -6.2523602e+01  -7.6115601e+01  -8.7272102e+01
    2980  -6.1024700e+01  -7.5230400e+01  -8.5971100e+01
    2981  -6.2650600e+01  -7.2392403e+01  -8.8964104e+01
    2982  -6.3624901e+01  -7.4144302e+01  -8.6320396e+01
    2983  -7.6753304e+01  -7.2653297e+01  -8.6831398e+01
    2984  -5.6066399e+01  -7.0805397e+01  -8.8555397e+01
    2985  -4.5960701e+01  -6.3289398e+01  -8.6694901e+01
    2986  -4.5461601e+01  -6.2539600e+01  -8.8315804e+01
    2987  -4.8497299e+01  -6.3888000e+01  -8.8715202e+01
    2988  -3.2766399e+01  -6.3442200e+01  -8.7266403e+01
    2989  -3.0336500e+01  -5.8602501e+01  -8.5844803e+01
    2990  -1.4571900e+01  -5.7167198e+01  -8.7890099e+01
    2991  -1.0417700e+01  -5.5757500e+01  -8.7356598e+01
    2992  -9.9778996e+00  -5.4983299e+01  -8.7366997e+01
    2993  -1.4617900e+01  -5.3816299e+01  -8.6915901e+01
    2994  -7.6584297e+01  -8.9469902e+01  -8.6891403e+01
    2995  -8.1605598e+01  -8.7223602e+01  -8.7086197e+01
    2996  -7.0634903e+01  -8.5515404e+01  -8.6624199e+01
    2997  -8.8028397e+01  -8.0888901e+01  -8.6748299e+01
    2998  -9.0085999e+01  -7.7925201e+01  -8.7266602e+01
    2999  -7.5635597e+01  -7.3049004e+01  -8.7177803e+01
    3000  -8.2676598e+01  -7.1999603e+01  -8.6648102e+01
    3001  -3.6742500e+01  -6.3659698e+01  -8.6619301e+01
    3002  -2.5201900e+01  -6.2860298e+01  -8.6575699e+01
    3003  -3.6273102e+01  -5.9568199e+01  -8.7052200e+01
    3004  -2.6068800e+01  -5.6852901e+01  -8.6600403e+01
    3005  -1.1066600e+01  -5.6375000e+01  -8.6929001e+01
    3006  -2.0908400e+01  -5.4165901e+01  -8.7396698e+01
    3007  -1.2180900e+01  -5.3778099e+01  -8.6641197e+01
    3008  -1.1308100e+01  -5.3381199e+01  -8.7636597e+01
    3009  -7.2924500e+01  -8.7811798e+01  -8.5786400e+01
    3010  -8.5368301e+01  -8.4207397e+01  -8.5182503e+01
    3011  -9.0233101e+01  -7.8862000e+01  -8.7132202e+01
    3012  -8.9458801e+01  -7.6597900e+01  -8.5507896e+01
    3013  -8.8383102e+01  -7.5127296e+01  -8.6630997e+01
    3014  -7.5428001e+01  -7.4026001e+01  -8.6519997e+01
    3015  -6.1365200e+01  -7.2447800e+01  -8.7283203e+01
    3016  -4.8201900e+01  -6.7698700e+01  -8.4145401e+01
    3017  -4.9274700e+01  -6.7180397e+01  -8.7193802e+01
    3018  -4.7220299e+01  -6.6456398e+01  -8.6450401e+01
    3019  -3.8568600e+01  -6.3644600e+01  -8.6584602e+01
    3020  -2.9813801e+01  -6.3368000e+01  -8.6905502e+01
    3021  -2.0734800e+01  -6.1679401e+01  -8.5334702e+01
    3022  -3.8271000e+01  -6.0850300e+01  -8.5425003e+01
    3023  -3.4348999e+01  -5.9172501e+01  -8.6818001e+01
    3024  -3.3215698e+01  -5.9044601e+01  -8.6540802e+01
    3025  -1.4837200e+01  -5.7948502e+01  -8.6504402e+01
    3026  -9.8206997e+00  -5.4390999e+01  -8.6809799e+01
    3027  -1.1330000e+01  -5.3598598e+01  -8.6755699e+01
    3028  -1.0397900e+01  -5.3636700e+01  -8.6973297e+01
    3029  -7.7850601e+01  -8.9628799e+01  -8.6905197e+01
    3030  -8.6561203e+01  -8.3027100e+01  -8.5317497e+01
    3031  -9.0383499e+01  -7.9618500e+01  -8.6667702e+01
    3032  -6.7660896e+01  -7.6439903e+01  -8.5251602e+01
    3033  -6.1993500e+01  -7.6514801e+01  -8.4764801e+01
    3034  -5.7716599e+01  -7.2779198e+01  -8.5958603e+01
    3035  -7.9553101e+01  -7.2565399e+01  -8.6402702e+01
    3036  -4.2833000e+01  -6.5118301e+01  -8.5233299e+01
    3037  -4.1086700e+01  -6.4218399e+01  -8.6154099e+01
    3038  -2.3105101e+01  -6.2728401e+01  -8.5384499e+01
    3039  -1.7116699e+01  -5.9051498e+01  -8.6545303e+01
    3040  -2.7403400e+01  -5.7926701e+01  -8.4968803e+01
    3041  -1.2898600e+01  -5.7215000e+01  -8.6411903e+01
    3042  -1.9069000e+01  -5.4291698e+01  -8.6767403e+01
    3043  -1.5694600e+01  -5.4490398e+01  -8.5545303e+01
    3044  -7.6243797e+01  -9.0003700e+01  -8.6014900e+01
    3045  -8.9965698e+01  -8.0685898e+01  -8.6021004e+01
    3046  -9.0579697e+01  -7.9018097e+01  -8.6264000e+01
    3047  -6.3548698e+01  -7.7769096e+01  -8.5644897e+01
    3048  -6.9205101e+01  -7.6502602e+01  -8.5762497e+01
    3049  -7.0651901e+01  -7.6561699e+01  -8.5617897e+01
    3050  -8.7523201e+01  -7.4768204e+01  -8.4586899e+01
    3051  -6.1824600e+01  -7.3842102e+01  -8.4564102e+01
    3052  -8.4138100e+01  -7.2739304e+01  -8.5480499e+01
    3053  -7.7068001e+01  -7.3271599e+01  -8.5994797e+01
    3054  -8.0850700e+01  -7.2627899e+01  -8.5886398e+01
    3055  -5.0218300e+01  -6.5065102e+01  -8.8001404e+01
    3056  -5.1836601e+01  -6.6534698e+01  -8.6348198e+01
    3057  -5.0172100e+01  -6.6079201e+01  -8.4951401e+01
    3058  -4.0289902e+01  -6.4506699e+01  -8.4822601e+01
    3059  -2.7312300e+01  -6.3391800e+01  -8.5805702e+01
    3060  -1.8716900e+01  -6.0583698e+01  -8.5282799e+01
    3061  -2.2541000e+01  -5.5147999e+01  -8.6356201e+01
    3062  -2.0823700e+01  -5.5326302e+01  -8.5243797e+01
    3063  -1.7858801e+01  -5.5207699e+01  -8.4788101e+01
    3064  -9.7896004e+00  -5.4072601e+01  -8.5941803e+01
    3065  -7.7098801e+01  -9.0194504e+01  -8.6278702e+01
    3066  -7.9986504e+01  -8.9656403e+01  -8.5758904e+01
    3067  -8.1171898e+01  -8.8922897e+01  -8.5576202e+01
    3068  -8.3670197e+01  -8.7096603e+01  -8.4440399e+01
    3069  -8.9608704e+01  -8.2044601e+01  -8.4550903e+01
    3070  -9.0560402e+01  -7.8486298e+01  -8.5311501e+01
    3071  -7.2341301e+01  -7.6106400e+01  -8.5570999e+01
    3072  -7.5042801e+01  -7.5867104e+01  -8.4684700e+01
    3073  -7.6539398e+01  -7.3623299e+01  -8.6032997e+01
    3074  -3.5810001e+01  -6.4191902e+01  -8.4627502e+01
    3075  -3.4544701e+01  -5.9684200e+01  -8.5717697e+01
    3076  -1.1497600e+01  -5.7514599e+01  -8.4503899e+01
    3077  -1.0523900e+01  -5.6855202e+01  -8.5288902e+01
    3078  -9.7000999e+00  -5.6449001e+01  -8.4977699e+01
    3079  -2.4796101e+01  -5.6763302e+01  -8.5000999e+01
    3080  -9.2753000e+00  -5.5555302e+01  -8.5372597e+01
    3081  -9.3816004e+00  -5.4752998e+01  -8.5727402e+01
    3082  -1.0210100e+01  -5.3790901e+01  -8.5843002e+01
    3083  -7.9110901e+01  -9.0778000e+01  -8.4821098e+01
    3084  -7.5291901e+01  -8.9707100e+01  -8.5423599e+01
    3085  -9.0638802e+01  -8.0701500e+01  -8.5477898e+01
    3086  -6.5566299e+01  -7.9791100e+01  -8.6922096e+01
    3087  -6.4739403e+01  -7.9848297e+01  -8.3575203e+01
    3088  -6.6058403e+01  -8.1144402e+01  -8.4473602e+01
    3089  -9.0942200e+01  -7.9354698e+01  -8.5145500e+01
    3090  -6.9713402e+01  -7.7313499e+01  -8.4662903e+01
    3091  -7.6423897e+01  -7.4677696e+01  -8.5229599e+01
    3092  -5.9077801e+01  -7.4401199e+01  -8.4082001e+01
    3093  -8.5720901e+01  -7.3557098e+01  -8.4605499e+01
    3094  -7.9399696e+01  -7.3626297e+01  -8.5111702e+01
    3095  -8.2758202e+01  -7.2915703e+01  -8.4719002e+01
    3096  -3.7835098e+01  -6.4125504e+01  -8.4994797e+01
    3097  -3.3410500e+01  -6.4274200e+01  -8.4222801e+01
    3098  -3.0355101e+01  -6.3830002e+01  -8.5058197e+01
    3099  -2.8951000e+01  -6.4005096e+01  -8.4294197e+01
    3100  -2.5132700e+01  -6.3411201e+01  -8.4888496e+01
    3101  -4.0969101e+01  -6.2360600e+01  -8.3906097e+01
    3102  -2.2574100e+01  -5.5792500e+01  -8.5038597e+01
    3103  -1.3587300e+01  -5.4382900e+01  -8.4748100e+01
    3104  -7.7273903e+01  -9.0873703e+01  -8.4746696e+01
    3105  -9.1232101e+01  -8.0067596e+01  -8.4685898e+01
    3106  -7.1727402e+01  -7.7830704e+01  -8.3804802e+01
    3107  -8.8853302e+01  -7.6179802e+01  -8.3481598e+01
    3108  -7.7586403e+01  -7.3924896e+01  -8.5269096e+01
    3109  -2.6763901e+01  -6.4358299e+01  -8.3004601e+01
    3110  -3.2057701e+01  -5.9755199e+01  -8.3949799e+01
    3111  -1.3412000e+01  -5.8402699e+01  -8.4181396e+01
    3112  -1.1227300e+01  -5.3945301e+01  -8.4527802e+01
    3113  -1.0031800e+01  -5.3904598e+01  -8.4499001e+01
    3114  -8.1581497e+01  -9.0517502e+01  -8.3321701e+01
    3115  -9.1363899e+01  -8.0809998e+01  -8.4234802e+01
    3116  -6.5645599e+01  -7.5454903e+01  -8.5637100e+01
    3117  -8.1162003e+01  -7.3590500e+01  -8.4159897e+01
    3118  -8.4537598e+01  -7.3172096e+01  -8.4206100e+01
    3119  -5.2964199e+01  -6.7927101e+01  -8.4353996e+01
    3120  -5.1064301e+01  -6.7215797e+01  -8.3150803e+01
    3121  -1.5961800e+01  -5.9755699e+01  -8.4067101e+01
    3122  -2.9070200e+01  -5.8863701e+01  -8.3896004e+01
    3123  -8.0290001e+01  -9.1568398e+01  -8.3279800e+01
    3124  -7.6565399e+01  -9.1049301e+01  -8.4013100e+01
    3125  -7.4186798e+01  -9.0333702e+01  -8.2815498e+01
    3126  -9.0986801e+01  -8.1809502e+01  -8.4036598e+01
    3127  -9.0770302e+01  -7.8711899e+01  -8.3774101e+01
    3128  -6.8438499e+01  -7.8113998e+01  -8.3138802e+01
    3129  -6.6096703e+01  -7.7178497e+01  -8.3083099e+01
    3130  -6.4235497e+01  -7.5863701e+01  -8.3561203e+01
    3131  -7.7512001e+01  -7.4634804e+01  -8.4391403e+01
    3132  -7.8913300e+01  -7.4265999e+01  -8.4189499e+01
    3133  -6.1499500e+01  -7.4250099e+01  -8.2931900e+01
    3134  -5.9499699e+01  -7.2410400e+01  -8.3934601e+01
    3135  -8.3679001e+01  -7.3808098e+01  -8.2558197e+01
    3136  -4.3484501e+01  -6.2633598e+01  -8.5569099e+01
    3137  -3.6458801e+01  -6.1061199e+01  -8.3813103e+01
    3138  -3.8737900e+01  -6.2057701e+01  -8.3071999e+01
    3139  -3.4124802e+01  -6.0739899e+01  -8.3044998e+01
    3140  -8.5021000e+00  -5.6116299e+01  -8.3335197e+01
    3141  -1.5546200e+01  -5.5590698e+01  -8.2562698e+01
    3142  -8.9870996e+00  -5.4481400e+01  -8.4184898e+01
    3143  -1.2773300e+01  -5.4428501e+01  -8.3695900e+01
    3144  -7.8877098e+01  -9.1643997e+01  -8.3661797e+01
    3145  -7.2623001e+01  -8.8665703e+01  -8.3689598e+01
    3146  -7.0835503e+01  -8.7144096e+01  -8.3283302e+01
    3147  -6.9982697e+01  -7.8546303e+01  -8.2878403e+01
    3148  -6.2530300e+01  -7.7855301e+01  -8.2566902e+01
    3149  -7.3763397e+01  -7.7939003e+01  -8.3090302e+01
    3150  -7.6824997e+01  -7.5721603e+01  -8.3555801e+01
    3151  -4.5395599e+01  -6.6280998e+01  -8.4656303e+01
    3152  -4.7815300e+01  -6.4788597e+01  -8.5128799e+01
    3153  -4.5265202e+01  -6.4206200e+01  -8.3434303e+01
    3154  -3.1496901e+01  -6.4399803e+01  -8.3595001e+01
    3155  -2.0827000e+01  -6.3002499e+01  -8.3029198e+01
    3156  -1.3768100e+01  -5.9405998e+01  -8.2536598e+01
    3157  -2.4596500e+01  -5.7294601e+01  -8.3378304e+01
    3158  -9.0718002e+00  -5.6904400e+01  -8.3274002e+01
    3159  -8.4067001e+00  -5.5151699e+01  -8.3693497e+01
    3160  -9.2124996e+00  -5.4181099e+01  -8.3481903e+01
    3161  -7.7462601e+01  -9.1790497e+01  -8.3190201e+01
    3162  -7.5848503e+01  -9.1670998e+01  -8.2371300e+01
    3163  -8.3412399e+01  -8.8783401e+01  -8.2953201e+01
    3164  -7.2611298e+01  -9.0085197e+01  -8.0730499e+01
    3165  -9.1672798e+01  -8.1442596e+01  -8.3460899e+01
    3166  -9.1414902e+01  -7.9824600e+01  -8.3517197e+01
    3167  -6.0859100e+01  -7.6249397e+01  -8.2831497e+01
    3168  -7.7902199e+01  -7.4848503e+01  -8.3558998e+01
    3169  -8.6277298e+01  -7.4348503e+01  -8.2752998e+01
    3170  -7.8891899e+01  -7.4687798e+01  -8.3268501e+01
    3171  -3.8295300e+01  -6.5103897e+01  -8.2399498e+01
    3172  -2.2472401e+01  -6.3693699e+01  -8.2896698e+01
    3173  -4.1012901e+01  -6.3229500e+01  -8.2037300e+01
    3174  -1.8326500e+01  -6.1829700e+01  -8.2796600e+01
    3175  -1.0123300e+01  -5.7848999e+01  -8.2484497e+01
    3176  -2.2021400e+01  -5.7240898e+01  -8.2310097e+01
    3177  -2.0238501e+01  -5.6444599e+01  -8.3137604e+01
    3178  -1.0845100e+01  -5.3901699e+01  -8.2649101e+01
    3179  -7.4637604e+01  -9.1427299e+01  -8.1390099e+01
    3180  -9.0119698e+01  -8.3891701e+01  -8.2027702e+01
    3181  -8.8115402e+01  -8.3200798e+01  -8.3904099e+01
    3182  -9.1870399e+01  -8.2570297e+01  -8.2551102e+01
    3183  -9.1699600e+01  -8.0443604e+01  -8.3185898e+01
    3184  -6.5817101e+01  -8.1622002e+01  -8.2077904e+01
    3185  -9.0992897e+01  -7.9031097e+01  -8.2038696e+01
    3186  -7.9736198e+01  -7.4861397e+01  -8.2821701e+01
    3187  -3.5367298e+01  -6.4941597e+01  -8.2462601e+01
    3188  -3.2608002e+01  -6.5343201e+01  -8.1520203e+01
    3189  -2.4587799e+01  -6.4143997e+01  -8.2959602e+01
    3190  -4.3278900e+01  -6.3769798e+01  -8.2502296e+01
    3191  -3.7485699e+01  -6.2426601e+01  -8.1510696e+01
    3192  -1.0146700e+01  -5.3853901e+01  -8.2561302e+01
    3193  -9.1139801e+01  -8.2878098e+01  -8.2856201e+01
    3194  -9.2022499e+01  -8.1630203e+01  -8.2818398e+01
    3195  -6.7302597e+01  -8.3080299e+01  -8.3191902e+01
    3196  -8.9906403e+01  -7.7453201e+01  -8.3046799e+01
    3197  -7.5560204e+01  -7.7542000e+01  -8.2543701e+01
    3198  -8.8228104e+01  -7.6022598e+01  -8.1483498e+01
    3199  -7.8077797e+01  -7.5192001e+01  -8.2895798e+01
    3200  -7.7765999e+01  -7.6296997e+01  -8.2186401e+01
    3201  -8.5003700e+01  -7.4098396e+01  -8.1848297e+01
    3202  -4.0615101e+01  -6.5110497e+01  -8.3182701e+01
    3203  -2.9754999e+01  -5.9790199e+01  -8.2069702e+01
    3204  -2.4734699e+01  -5.8527401e+01  -8.1097801e+01
    3205  -8.2058001e+00  -5.5683498e+01  -8.3122101e+01
    3206  -8.0976000e+00  -5.5243198e+01  -8.2677597e+01
    3207  -1.3742900e+01  -5.5176800e+01  -8.1922203e+01
    3208  -1.1682200e+01  -5.4306999e+01  -8.1623199e+01
    3209  -8.4126997e+00  -5.4750702e+01  -8.2375099e+01
    3210  -8.1671204e+01  -9.1998398e+01  -8.1791100e+01
    3211  -7.7435097e+01  -9.3164299e+01  -8.1029503e+01
    3212  -8.5192902e+01  -8.7424004e+01  -8.1962097e+01
    3213  -9.2392700e+01  -8.2193001e+01  -8.1911201e+01
    3214  -9.2092003e+01  -8.1012901e+01  -8.2262001e+01
    3215  -7.4324203e+01  -7.9883698e+01  -8.0818497e+01
    3216  -7.3112503e+01  -7.9387497e+01  -8.1739998e+01
    3217  -6.4143204e+01  -7.7028000e+01  -8.1004997e+01
    3218  -5.8536598e+01  -7.4871002e+01  -8.1427200e+01
    3219  -8.1623001e+01  -7.4800598e+01  -8.1967499e+01
    3220  -7.8743599e+01  -7.5474602e+01  -8.2224899e+01
    3221  -2.9835800e+01  -6.5142700e+01  -8.1647102e+01
    3222  -2.4966101e+01  -6.5031303e+01  -8.1091797e+01
    3223  -2.1871401e+01  -6.4620399e+01  -8.0738602e+01
    3224  -3.1994200e+01  -6.0992901e+01  -8.1064903e+01
    3225  -2.6785700e+01  -5.8523102e+01  -8.2511002e+01
    3226  -1.1854000e+01  -5.8848598e+01  -8.1779800e+01
    3227  -8.0719004e+00  -5.6952999e+01  -8.0941200e+01
    3228  -8.0462999e+00  -5.5753399e+01  -8.2335800e+01
    3229  -9.1238003e+00  -5.4209999e+01  -8.2289497e+01
    3230  -8.0343803e+01  -9.3236397e+01  -8.1336197e+01
    3231  -8.8426498e+01  -8.4729698e+01  -8.1839798e+01
    3232  -8.6642502e+01  -8.5489304e+01  -8.2428299e+01
    3233  -9.1890602e+01  -8.0360603e+01  -8.0730003e+01
    3234  -6.6101402e+01  -7.8624901e+01  -8.0723198e+01
    3235  -6.8239799e+01  -8.0015701e+01  -8.0291100e+01
    3236  -7.6721397e+01  -7.8431198e+01  -8.1009102e+01
    3237  -6.2543598e+01  -7.5572098e+01  -8.1521103e+01
    3238  -4.4454700e+01  -6.5022003e+01  -8.0585899e+01
    3239  -4.2554001e+01  -6.4457603e+01  -8.0347900e+01
    3240  -1.9590700e+01  -6.3924099e+01  -8.0542503e+01
    3241  -9.2398005e+00  -5.7724998e+01  -8.1848503e+01
    3242  -8.1982498e+01  -9.3774498e+01  -7.9779404e+01
    3243  -9.1474197e+01  -8.4016998e+01  -8.1433296e+01
    3244  -9.2397202e+01  -8.1412498e+01  -8.1636101e+01
    3245  -6.5021896e+01  -8.1203598e+01  -8.0658203e+01
    3246  -6.3697701e+01  -7.9775597e+01  -8.0533798e+01
    3247  -7.0552101e+01  -7.9839401e+01  -8.1146202e+01
    3248  -7.9281898e+01  -7.6947098e+01  -8.0811203e+01
    3249  -7.9734200e+01  -7.5936699e+01  -8.1533096e+01
    3250  -8.3404800e+01  -7.4822998e+01  -8.0924500e+01
    3251  -5.7277100e+01  -7.3400101e+01  -8.3130501e+01
    3252  -8.6767403e+01  -7.5186996e+01  -8.0888000e+01
    3253  -6.0343800e+01  -7.4312798e+01  -8.0143501e+01
    3254  -4.4678200e+01  -6.7800499e+01  -7.9448997e+01
    3255  -4.6436699e+01  -6.7574699e+01  -8.2142899e+01
    3256  -4.3221500e+01  -6.6404900e+01  -8.1921097e+01
    3257  -4.0941799e+01  -6.5743500e+01  -8.1678398e+01
    3258  -4.2182201e+01  -6.7006104e+01  -7.9564903e+01
    3259  -3.8258701e+01  -6.5871902e+01  -8.0423103e+01
    3260  -4.0124100e+01  -6.3657200e+01  -8.0532097e+01
    3261  -1.5155800e+01  -6.0851101e+01  -8.1345001e+01
    3262  -1.0949800e+01  -5.9367199e+01  -7.9830704e+01
    3263  -8.6731997e+00  -5.7706699e+01  -8.1000900e+01
    3264  -9.2412201e+01  -8.4038597e+01  -8.1069000e+01
    3265  -9.2770699e+01  -8.2878098e+01  -8.1090797e+01
    3266  -6.0844398e+01  -7.7013702e+01  -8.0468597e+01
    3267  -8.9712601e+01  -7.7558998e+01  -8.0720901e+01
    3268  -5.9265202e+01  -7.5813797e+01  -8.0120796e+01
    3269  -3.6232201e+01  -6.6059502e+01  -7.9822701e+01
    3270  -3.4441299e+01  -6.6041298e+01  -7.9923599e+01
    3271  -2.8021601e+01  -6.5632500e+01  -8.0385101e+01
    3272  -3.7724701e+01  -6.3777901e+01  -7.8776802e+01
    3273  -2.7480801e+01  -5.9479900e+01  -8.1007896e+01
    3274  -7.9875998e+00  -5.5425301e+01  -8.0879898e+01
    3275  -8.4468002e+00  -5.4772800e+01  -8.0741402e+01
    3276  -9.2575998e+00  -5.4257401e+01  -8.1085297e+01
    3277  -1.0203800e+01  -5.3880199e+01  -8.1478500e+01
    3278  -9.0739899e+01  -8.5327698e+01  -8.0173599e+01
    3279  -9.2979897e+01  -8.3390800e+01  -8.0733498e+01
    3280  -9.2956703e+01  -8.2379601e+01  -8.0372597e+01
    3281  -8.1401703e+01  -7.6226501e+01  -8.0441101e+01
    3282  -8.5162498e+01  -7.4868896e+01  -8.0340698e+01
    3283  -4.6522301e+01  -6.5660599e+01  -8.1158203e+01
    3284  -1.7851801e+01  -6.3305199e+01  -8.0082199e+01
    3285  -1.6317600e+01  -6.2180302e+01  -8.0346603e+01
    3286  -3.4974701e+01  -6.2294300e+01  -8.0285698e+01
    3287  -1.3029300e+01  -6.0191898e+01  -8.0353401e+01
    3288  -2.9602501e+01  -6.0499699e+01  -8.0422203e+01
    3289  -2.2766199e+01  -5.8247898e+01  -8.0866798e+01
    3290  -7.8446002e+00  -5.6284500e+01  -8.0609001e+01
    3291  -1.3306100e+01  -5.5462700e+01  -8.0220100e+01
    3292  -1.5813500e+01  -5.6417400e+01  -8.0681900e+01
    3293  -1.0252200e+01  -5.4182201e+01  -8.0475800e+01
    3294  -7.9150002e+01  -9.4250000e+01  -8.0198997e+01
    3295  -8.0454597e+01  -9.4784302e+01  -7.9510300e+01
    3296  -8.5597801e+01  -8.9421700e+01  -7.9325302e+01
    3297  -8.7086098e+01  -8.7788597e+01  -7.9355103e+01
    3298  -9.2230003e+01  -8.4964996e+01  -8.0181297e+01
    3299  -9.2940002e+01  -8.4436600e+01  -8.0390198e+01
    3300  -7.2040604e+01  -8.0562401e+01  -8.0408096e+01
    3301  -9.0466698e+01  -7.8741402e+01  -7.8659401e+01
    3302  -6.6858704e+01  -8.0201500e+01  -7.9019600e+01
    3303  -8.7524803e+01  -7.5974602e+01  -7.9698502e+01
    3304  -8.3816803e+01  -7.5633301e+01  -7.9747597e+01
    3305  -4.6353100e+01  -6.8566299e+01  -7.9072502e+01
    3306  -3.9657799e+01  -6.6736801e+01  -7.8818100e+01
    3307  -4.4910500e+01  -6.5997299e+01  -7.8828201e+01
    3308  -2.1730600e+01  -6.5426399e+01  -7.9185699e+01
    3309  -2.6549601e+01  -6.0081100e+01  -7.9418404e+01
    3310  -2.3444401e+01  -5.9502800e+01  -7.9116203e+01
    3311  -9.1528997e+00  -5.8748901e+01  -7.9258400e+01
    3312  -8.2496004e+00  -5.7866501e+01  -7.9812798e+01
    3313  -1.1389200e+01  -5.5092999e+01  -7.8964699e+01
    3314  -9.2413998e+00  -5.4505199e+01  -8.0114098e+01
    3315  -8.9106003e+01  -8.6480103e+01  -7.9438698e+01
    3316  -9.3429497e+01  -8.4025398e+01  -7.9994301e+01
    3317  -9.3407402e+01  -8.3346397e+01  -7.9836899e+01
    3318  -7.2678398e+01  -8.1916298e+01  -7.9037903e+01
    3319  -7.0426003e+01  -8.1558899e+01  -7.8996101e+01
    3320  -7.5425301e+01  -8.0480797e+01  -7.9691902e+01
    3321  -6.4097603e+01  -7.7875999e+01  -7.9222504e+01
    3322  -7.9232399e+01  -7.8786400e+01  -7.9272301e+01
    3323  -5.9670399e+01  -7.6795502e+01  -7.7615097e+01
    3324  -4.0528099e+01  -6.4742599e+01  -7.8313499e+01
    3325  -1.3880300e+01  -6.1834702e+01  -7.8499298e+01
    3326  -7.6276999e+00  -5.6469002e+01  -7.9308197e+01
    3327  -7.7858000e+00  -5.5754398e+01  -7.9330597e+01
    3328  -8.1375999e+00  -5.5142502e+01  -7.9875702e+01
    3329  -8.3734497e+01  -9.1477203e+01  -7.9873703e+01
    3330  -8.5415497e+01  -9.1903900e+01  -7.7161301e+01
    3331  -9.3393303e+01  -8.5119301e+01  -7.9231499e+01
    3332  -6.5343803e+01  -7.9527901e+01  -7.8143700e+01
    3333  -8.0482903e+01  -7.8827904e+01  -7.8528198e+01
    3334  -6.2105499e+01  -7.8597801e+01  -7.9117599e+01
    3335  -8.6171303e+01  -7.5450203e+01  -7.9417801e+01
    3336  -8.5420898e+01  -7.5887199e+01  -7.8705002e+01
    3337  -4.8325901e+01  -6.9188499e+01  -7.9875099e+01
    3338  -2.6047199e+01  -6.6236198e+01  -7.8878403e+01
    3339  -2.4165800e+01  -6.6082100e+01  -7.8787498e+01
    3340  -1.6157000e+01  -6.3198601e+01  -7.8728996e+01
    3341  -3.0186800e+01  -6.1711498e+01  -7.8468300e+01
    3342  -2.8493401e+01  -6.0988098e+01  -7.8858002e+01
    3343  -2.0793900e+01  -5.9070499e+01  -7.8696198e+01
    3344  -7.6018000e+00  -5.7448700e+01  -7.8520103e+01
    3345  -1.4516900e+01  -5.6810799e+01  -7.7990501e+01
    3346  -1.6866199e+01  -5.7300598e+01  -7.9513199e+01
    3347  -8.5571003e+00  -5.4938301e+01  -7.9442200e+01
    3348  -7.8073303e+01  -9.5056099e+01  -7.8436699e+01
    3349  -9.1430298e+01  -8.6487396e+01  -7.8531097e+01
    3350  -9.2860397e+01  -8.5924400e+01  -7.8642097e+01
    3351  -9.3689400e+01  -8.4511101e+01  -7.9221397e+01
    3352  -9.3688698e+01  -8.3873100e+01  -7.9160896e+01
    3353  -9.3472900e+01  -8.2953903e+01  -7.7967003e+01
    3354  -9.2321999e+01  -8.1100601e+01  -7.8171799e+01
    3355  -7.4476799e+01  -8.2041496e+01  -7.8457100e+01
    3356  -7.7544701e+01  -8.0251999e+01  -7.8871902e+01
    3357  -8.3120903e+01  -7.7283203e+01  -7.8395103e+01
    3358  -8.8513702e+01  -7.7189400e+01  -7.7909401e+01
    3359  -8.6555496e+01  -7.5962601e+01  -7.8516197e+01
    3360  -5.7738499e+01  -7.4938599e+01  -7.9024902e+01
    3361  -5.5596298e+01  -7.3132599e+01  -8.0123001e+01
    3362  -5.6447102e+01  -7.4475197e+01  -7.7094597e+01
    3363  -4.8874199e+01  -6.6703903e+01  -8.1400200e+01
    3364  -4.7152401e+01  -6.6893097e+01  -7.8731598e+01
    3365  -3.2488899e+01  -6.2330799e+01  -7.8685898e+01
    3366  -3.4409901e+01  -6.3594501e+01  -7.7394302e+01
    3367  -9.9431000e+00  -5.5229000e+01  -7.8215202e+01
    3368  -8.1471001e+01  -9.5253700e+01  -7.8662102e+01
    3369  -7.6458603e+01  -9.3353600e+01  -7.9979103e+01
    3370  -7.5644699e+01  -8.1870697e+01  -7.8119598e+01
    3371  -4.0812901e+01  -6.7824402e+01  -7.6911697e+01
    3372  -3.7588402e+01  -6.7150597e+01  -7.7507698e+01
    3373  -2.8274200e+01  -6.7080002e+01  -7.7557701e+01
    3374  -1.9335300e+01  -6.5251999e+01  -7.8380302e+01
    3375  -1.1385600e+01  -6.0385700e+01  -7.8305702e+01
    3376  -2.2451401e+01  -6.0191399e+01  -7.7645302e+01
    3377  -8.3652000e+00  -5.9103401e+01  -7.7188499e+01
    3378  -7.6209002e+00  -5.5958000e+01  -7.7711899e+01
    3379  -8.5122995e+00  -5.5275501e+01  -7.8199898e+01
    3380  -8.1190996e+00  -5.5358200e+01  -7.8755600e+01
    3381  -8.1182503e+01  -9.6441101e+01  -7.7523804e+01
    3382  -8.2575996e+01  -9.5678802e+01  -7.7354401e+01
    3383  -8.8838997e+01  -8.8486603e+01  -7.7233002e+01
    3384  -9.4025703e+01  -8.4906898e+01  -7.8003502e+01
    3385  -8.7020103e+01  -7.6517998e+01  -7.7670799e+01
    3386  -4.7553200e+01  -6.9657204e+01  -7.7533203e+01
    3387  -4.5648701e+01  -6.9281998e+01  -7.6696602e+01
    3388  -4.2841000e+01  -6.8147598e+01  -7.7341202e+01
    3389  -3.4385300e+01  -6.6820602e+01  -7.8199600e+01
    3390  -3.1633699e+01  -6.6497498e+01  -7.8973503e+01
    3391  -2.5789801e+01  -6.7456703e+01  -7.6510201e+01
    3392  -9.5625000e+00  -5.9769901e+01  -7.7407402e+01
    3393  -1.8076500e+01  -5.6382999e+01  -8.2410599e+01
    3394  -1.9032900e+01  -5.7939301e+01  -7.9701797e+01
    3395  -1.6782900e+01  -5.8361599e+01  -7.7135101e+01
    3396  -7.9747002e+01  -9.5877502e+01  -7.8176804e+01
    3397  -7.2016502e+01  -9.0166000e+01  -7.8905197e+01
    3398  -7.4380699e+01  -9.2164703e+01  -7.9656700e+01
    3399  -9.3789703e+01  -8.6160400e+01  -7.7724297e+01
    3400  -9.4018303e+01  -8.4241798e+01  -7.7656799e+01
    3401  -7.4049599e+01  -8.3281700e+01  -7.7193497e+01
    3402  -7.1629097e+01  -8.3628899e+01  -7.6600998e+01
    3403  -7.7358200e+01  -8.2215698e+01  -7.7020500e+01
    3404  -6.7154999e+01  -8.1606697e+01  -7.6919296e+01
    3405  -8.8293404e+01  -7.7867104e+01  -7.5898804e+01
    3406  -6.2095901e+01  -7.6181000e+01  -7.8916603e+01
    3407  -6.1805599e+01  -7.6843803e+01  -7.5801697e+01
    3408  -5.9863998e+01  -7.4815498e+01  -7.7170799e+01
    3409  -5.4274101e+01  -7.2817497e+01  -7.8189697e+01
    3410  -5.8242401e+01  -7.3044899e+01  -7.9042198e+01
    3411  -5.6111000e+01  -7.2167999e+01  -7.7201202e+01
    3412  -5.5826801e+01  -7.1128197e+01  -7.9878502e+01
    3413  -1.9686501e+01  -6.6280800e+01  -7.7181297e+01
    3414  -1.7185200e+01  -6.4847603e+01  -7.7452202e+01
    3415  -1.4479300e+01  -6.3641499e+01  -7.6523697e+01
    3416  -3.1821600e+01  -6.3535000e+01  -7.6120499e+01
    3417  -2.6921600e+01  -6.1779598e+01  -7.6928001e+01
    3418  -2.0613300e+01  -6.0082100e+01  -7.6899803e+01
    3419  -1.9148199e+01  -5.9790199e+01  -7.6436798e+01
    3420  -8.4796000e+00  -5.5536598e+01  -7.6934196e+01
    3421  -8.7237198e+01  -9.0039001e+01  -7.6806801e+01
    3422  -9.0436501e+01  -8.8080597e+01  -7.6931503e+01
    3423  -7.3044701e+01  -8.3970497e+01  -7.6461403e+01
    3424  -7.9722900e+01  -8.0979103e+01  -7.6984100e+01
    3425  -6.1034500e+01  -7.8412201e+01  -7.6001198e+01
    3426  -6.2891602e+01  -8.0226997e+01  -7.6284302e+01
    3427  -8.5865303e+01  -7.6868401e+01  -7.7332100e+01
    3428  -5.8563801e+01  -7.6288597e+01  -7.5985802e+01
    3429  -4.8444901e+01  -6.7846298e+01  -7.7877098e+01
    3430  -4.6893902e+01  -6.7938599e+01  -7.6034401e+01
    3431  -3.5184601e+01  -6.7278999e+01  -7.7033699e+01
    3432  -3.2774399e+01  -6.7849899e+01  -7.6176399e+01
    3433  -2.3087099e+01  -6.6729103e+01  -7.7352097e+01
    3434  -1.2523900e+01  -6.2418201e+01  -7.6183899e+01
    3435  -2.9222200e+01  -6.2570801e+01  -7.6564003e+01
    3436  -7.3523998e+00  -5.7827599e+01  -7.7237198e+01
    3437  -7.6759000e+00  -5.8475800e+01  -7.7202797e+01
    3438  -1.5415700e+01  -5.8587502e+01  -7.5224899e+01
    3439  -7.2912002e+00  -5.6824699e+01  -7.7250999e+01
    3440  -8.0714996e+01  -9.7012802e+01  -7.6926201e+01
    3441  -9.2971901e+01  -8.7456299e+01  -7.6916100e+01
    3442  -9.4299103e+01  -8.6082703e+01  -7.7137100e+01
    3443  -9.4562500e+01  -8.5663399e+01  -7.6635101e+01
    3444  -7.6610901e+01  -8.3683296e+01  -7.5778900e+01
    3445  -6.7860802e+01  -8.3128998e+01  -7.5114700e+01
    3446  -6.9260498e+01  -8.2928299e+01  -7.6565002e+01
    3447  -9.1006302e+01  -7.9689102e+01  -7.6548698e+01
    3448  -8.2327698e+01  -7.9379402e+01  -7.6821899e+01
    3449  -6.3838100e+01  -7.8789200e+01  -7.6364601e+01
    3450  -8.4836304e+01  -7.8350098e+01  -7.6217697e+01
    3451  -5.1652699e+01  -7.2256401e+01  -7.5714302e+01
    3452  -5.2239399e+01  -7.1675102e+01  -7.8248497e+01
    3453  -4.9442501e+01  -7.0790199e+01  -7.6819397e+01
    3454  -3.8636902e+01  -6.5284798e+01  -7.6073097e+01
    3455  -7.3364000e+00  -5.6298801e+01  -7.6501297e+01
    3456  -7.9014001e+00  -5.5676800e+01  -7.6944901e+01
    3457  -9.4128098e+01  -8.7195900e+01  -7.6645798e+01
    3458  -7.4295898e+01  -8.4861298e+01  -7.5223099e+01
    3459  -7.9331001e+01  -8.3218597e+01  -7.5000702e+01
    3460  -9.0077904e+01  -7.9046402e+01  -7.5690399e+01
    3461  -8.6885696e+01  -7.7829102e+01  -7.5753197e+01
    3462  -5.8002399e+01  -7.3806999e+01  -7.6069099e+01
    3463  -5.5902500e+01  -7.3059799e+01  -7.4319603e+01
    3464  -5.4358700e+01  -7.3463501e+01  -7.6178497e+01
    3465  -5.3208900e+01  -7.0509804e+01  -7.7204597e+01
    3466  -5.3717201e+01  -7.1245102e+01  -7.5784798e+01
    3467  -4.9416801e+01  -6.9483902e+01  -7.5019302e+01
    3468  -2.0853201e+01  -6.7435898e+01  -7.6049500e+01
    3469  -1.7499701e+01  -6.6709503e+01  -7.5637199e+01
    3470  -4.1224899e+01  -6.6216003e+01  -7.5669502e+01
    3471  -1.5300800e+01  -6.5144699e+01  -7.5521103e+01
    3472  -1.0109100e+01  -6.1223598e+01  -7.5482300e+01
    3473  -7.0686002e+00  -5.7393200e+01  -7.6088402e+01
    3474  -1.2464100e+01  -5.6302601e+01  -7.6677902e+01
    3475  -1.0102500e+01  -5.6041500e+01  -7.5937302e+01
    3476  -7.9879303e+01  -9.7145203e+01  -7.6494400e+01
    3477  -8.2250603e+01  -9.7541100e+01  -7.5744400e+01
    3478  -8.3563301e+01  -9.6865997e+01  -7.5262398e+01
    3479  -8.4346397e+01  -9.4494797e+01  -7.6369400e+01
    3480  -8.6435303e+01  -9.3161301e+01  -7.4715500e+01
    3481  -9.2226997e+01  -8.9340897e+01  -7.4985802e+01
    3482  -9.4126099e+01  -8.8503304e+01  -7.5647400e+01
    3483  -9.4768402e+01  -8.6476601e+01  -7.6303299e+01
    3484  -6.8016098e+01  -8.5350601e+01  -7.8099403e+01
    3485  -6.6139801e+01  -8.3903702e+01  -7.6182297e+01
    3486  -6.7375000e+01  -8.5253502e+01  -7.5956200e+01
    3487  -9.4283699e+01  -8.4239998e+01  -7.5708000e+01
    3488  -6.6363297e+01  -8.3131104e+01  -7.9319504e+01
    3489  -6.5912598e+01  -8.1332497e+01  -7.5534401e+01
    3490  -9.2519501e+01  -8.1631699e+01  -7.5276001e+01
    3491  -4.7395401e+01  -7.0829697e+01  -7.4724503e+01
    3492  -2.2512100e+01  -6.7716003e+01  -7.5715401e+01
    3493  -1.8944300e+01  -6.7244301e+01  -7.5926598e+01
    3494  -7.7768998e+00  -5.9155300e+01  -7.6083199e+01
    3495  -7.6294999e+00  -5.5957600e+01  -7.5838997e+01
    3496  -8.1405296e+01  -9.8383102e+01  -7.5156403e+01
    3497  -7.8836899e+01  -9.7199097e+01  -7.5666100e+01
    3498  -7.4307701e+01  -9.4832298e+01  -7.3739304e+01
    3499  -7.5420700e+01  -9.4874702e+01  -7.6031303e+01
    3500  -7.3736099e+01  -9.3089104e+01  -7.6426598e+01
    3501  -9.5028503e+01  -8.6823700e+01  -7.5874397e+01
    3502  -6.8455803e+01  -8.6596001e+01  -7.5865196e+01
    3503  -7.2359001e+01  -8.5592598e+01  -7.4075897e+01
    3504  -6.3080101e+01  -7.8487801e+01  -7.4403000e+01
    3505  -5.6691299e+01  -7.5297798e+01  -7.4978500e+01
    3506  -2.4182800e+01  -6.8779404e+01  -7.3921097e+01
    3507  -7.1230001e+00  -5.8752300e+01  -7.5341698e+01
    3508  -1.3217200e+01  -5.7286400e+01  -7.5259598e+01
    3509  -8.2889004e+00  -5.5951199e+01  -7.5312103e+01
    3510  -9.5083801e+01  -8.7873901e+01  -7.5341499e+01
    3511  -9.5150101e+01  -8.6317200e+01  -7.5298401e+01
    3512  -6.9677399e+01  -8.4713303e+01  -7.4119202e+01
    3513  -8.4988297e+01  -7.9407204e+01  -7.4996803e+01
    3514  -4.9401901e+01  -7.2082802e+01  -7.3745598e+01
    3515  -4.4551498e+01  -6.9753403e+01  -7.4931198e+01
    3516  -3.1849899e+01  -6.8736099e+01  -7.4408501e+01
    3517  -3.0100800e+01  -6.8051201e+01  -7.5859100e+01
    3518  -2.7553600e+01  -6.8704002e+01  -7.4428497e+01
    3519  -2.9389000e+01  -6.9469002e+01  -7.3138603e+01
    3520  -3.6443001e+01  -6.8034302e+01  -7.5328201e+01
    3521  -3.8840199e+01  -6.6383797e+01  -7.4083900e+01
    3522  -1.3661200e+01  -6.4903297e+01  -7.3964302e+01
    3523  -1.2245200e+01  -6.3684101e+01  -7.3978600e+01
    3524  -2.4411100e+01  -6.1899601e+01  -7.5803001e+01
    3525  -2.1124500e+01  -6.1343899e+01  -7.5087303e+01
    3526  -1.1800200e+01  -5.7067001e+01  -7.4297897e+01
    3527  -7.9651604e+01  -9.8420502e+01  -7.4343300e+01
    3528  -6.4570900e+01  -8.1815300e+01  -7.7354897e+01
    3529  -6.4193703e+01  -8.2338303e+01  -7.4219902e+01
    3530  -9.1210297e+01  -8.0455002e+01  -7.4079697e+01
    3531  -6.4639099e+01  -8.0336700e+01  -7.4349403e+01
    3532  -8.7337700e+01  -7.9001999e+01  -7.3992599e+01
    3533  -8.7867996e+01  -7.8473396e+01  -7.4650902e+01
    3534  -6.1753700e+01  -7.7374100e+01  -7.3681099e+01
    3535  -6.0201500e+01  -7.5996101e+01  -7.4130699e+01
    3536  -5.9277401e+01  -7.5011703e+01  -7.5048897e+01
    3537  -5.3797901e+01  -7.3901901e+01  -7.4192001e+01
    3538  -3.7955700e+01  -6.8264099e+01  -7.5354500e+01
    3539  -3.4799099e+01  -6.8398201e+01  -7.4652199e+01
    3540  -1.8979099e+01  -6.8233498e+01  -7.4917900e+01
    3541  -2.0878700e+01  -6.8562302e+01  -7.4718697e+01
    3542  -2.9679100e+01  -6.4189697e+01  -7.4283600e+01
    3543  -2.7073999e+01  -6.3521999e+01  -7.4397400e+01
    3544  -1.1033700e+01  -6.2452400e+01  -7.4542900e+01
    3545  -8.1591997e+00  -6.0608601e+01  -7.4225197e+01
    3546  -6.7891002e+00  -5.7650799e+01  -7.4925697e+01
    3547  -7.1766000e+00  -5.6522499e+01  -7.5138000e+01
    3548  -9.9799995e+00  -5.6640099e+01  -7.4124603e+01
    3549  -7.2982803e+01  -9.3073799e+01  -7.4134598e+01
    3550  -9.4770798e+01  -8.9291199e+01  -7.4904999e+01
    3551  -9.3999702e+01  -8.9880997e+01  -7.4399498e+01
    3552  -9.5362801e+01  -8.9146500e+01  -7.4575302e+01
    3553  -9.5456802e+01  -8.7477699e+01  -7.4722397e+01
    3554  -9.5542702e+01  -8.6602600e+01  -7.3573898e+01
    3555  -6.6080399e+01  -8.4550797e+01  -7.4256401e+01
    3556  -6.8307899e+01  -8.4626900e+01  -7.3080597e+01
    3557  -8.2478302e+01  -8.1663002e+01  -7.4514397e+01
    3558  -5.5910900e+01  -7.5452904e+01  -7.3160202e+01
    3559  -5.3241901e+01  -7.1797501e+01  -7.3667297e+01
    3560  -4.7253700e+01  -6.9502296e+01  -7.2986603e+01
    3561  -1.4358700e+01  -6.5991203e+01  -7.3466698e+01
    3562  -3.1942101e+01  -6.4641998e+01  -7.4351700e+01
    3563  -7.4506998e+00  -5.6400700e+01  -7.4147202e+01
    3564  -8.3222702e+01  -9.8785698e+01  -7.3698799e+01
    3565  -8.7503197e+01  -9.1708298e+01  -7.4832901e+01
    3566  -9.2058800e+01  -9.1224800e+01  -7.2689400e+01
    3567  -9.5888000e+01  -8.8352798e+01  -7.3609100e+01
    3568  -6.7597702e+01  -8.6508598e+01  -7.3496399e+01
    3569  -7.6114502e+01  -8.5626999e+01  -7.3803497e+01
    3570  -6.2193100e+01  -8.0280899e+01  -7.3280998e+01
    3571  -8.4394798e+01  -8.1649902e+01  -7.3233299e+01
    3572  -8.8954697e+01  -7.9182701e+01  -7.3782600e+01
    3573  -5.9702900e+01  -7.7945702e+01  -7.3315498e+01
    3574  -1.9917101e+01  -6.9504402e+01  -7.3817398e+01
    3575  -2.2358101e+01  -6.8822899e+01  -7.3982101e+01
    3576  -1.7504400e+01  -6.8301498e+01  -7.3862297e+01
    3577  -1.5951100e+01  -6.6905296e+01  -7.4214996e+01
    3578  -3.6461300e+01  -6.4999901e+01  -7.5680702e+01
    3579  -6.6034002e+00  -5.9379200e+01  -7.3717102e+01
    3580  -6.8583999e+00  -5.6978802e+01  -7.4338402e+01
    3581  -8.1175903e+01  -9.9622704e+01  -7.3479301e+01
    3582  -9.5249901e+01  -9.0180298e+01  -7.4007004e+01
    3583  -9.5911697e+01  -8.9554001e+01  -7.3723602e+01
    3584  -9.4978996e+01  -8.5254898e+01  -7.3220901e+01
    3585  -7.1295799e+01  -8.6231499e+01  -7.2706001e+01
    3586  -8.0150299e+01  -8.4765999e+01  -7.2933098e+01
    3587  -7.8180603e+01  -8.5081902e+01  -7.3624001e+01
    3588  -6.6446701e+01  -8.2948997e+01  -7.3055099e+01
    3589  -9.3878403e+01  -8.3619301e+01  -7.2908897e+01
    3590  -9.1996300e+01  -8.1414101e+01  -7.3290497e+01
    3591  -8.9706596e+01  -7.9895500e+01  -7.2982201e+01
    3592  -8.6720497e+01  -8.0145699e+01  -7.3081802e+01
    3593  -5.8208302e+01  -7.5047302e+01  -7.3004898e+01
    3594  -5.1181900e+01  -7.3118797e+01  -7.3097298e+01
    3595  -2.1005501e+01  -6.9163498e+01  -7.3937202e+01
    3596  -3.9139301e+01  -6.9651100e+01  -7.3055000e+01
    3597  -3.6736401e+01  -6.9645500e+01  -7.2528000e+01
    3598  -1.9061100e+01  -6.9142799e+01  -7.3974800e+01
    3599  -3.0549500e+01  -6.6058403e+01  -7.1917397e+01
    3600  -2.3903700e+01  -6.3660999e+01  -7.3026199e+01
    3601  -6.4049001e+00  -5.7849602e+01  -7.3670097e+01
    3602  -9.0472002e+00  -5.7039299e+01  -7.2557602e+01
    3603  -8.2134598e+01  -9.9748901e+01  -7.3284698e+01
    3604  -8.5176201e+01  -9.7252098e+01  -7.2904900e+01
    3605  -8.7582603e+01  -9.3972702e+01  -7.2658699e+01
    3606  -9.4088097e+01  -9.1428001e+01  -7.2612000e+01
    3607  -9.0747299e+01  -9.0752502e+01  -7.3675697e+01
    3608  -9.5848900e+01  -9.0270500e+01  -7.3584198e+01
    3609  -6.4835297e+01  -8.3620201e+01  -7.2654198e+01
    3610  -6.4404198e+01  -8.0575401e+01  -7.2320099e+01
    3611  -6.2685799e+01  -7.8594803e+01  -7.2413002e+01
    3612  -5.8258701e+01  -7.7089699e+01  -7.2714104e+01
    3613  -3.4024300e+01  -6.9278397e+01  -7.3026497e+01
    3614  -1.5884200e+01  -6.7643799e+01  -7.3282700e+01
    3615  -3.4200100e+01  -6.4846802e+01  -7.5023499e+01
    3616  -3.5789299e+01  -6.6495003e+01  -7.2715302e+01
    3617  -3.2986698e+01  -6.6234398e+01  -7.2248596e+01
    3618  -6.6423001e+00  -6.0069302e+01  -7.3034599e+01
    3619  -1.2644800e+01  -5.8369202e+01  -7.2404099e+01
    3620  -6.7972999e+00  -5.6894600e+01  -7.3647598e+01
    3621  -7.9376701e+01  -9.9943604e+01  -7.1639900e+01
    3622  -8.6581200e+01  -9.5474098e+01  -7.2563202e+01
    3623  -9.5932899e+01  -9.0846497e+01  -7.3243599e+01
    3624  -9.5509804e+01  -9.1164497e+01  -7.3130600e+01
    3625  -7.4559998e+01  -8.6899803e+01  -7.2575104e+01
    3626  -6.6066299e+01  -8.5694298e+01  -7.1017799e+01
    3627  -9.0457100e+01  -8.0396599e+01  -7.2503700e+01
    3628  -8.8625702e+01  -8.0149101e+01  -7.2351700e+01
    3629  -5.5798801e+01  -7.3984299e+01  -7.1781601e+01
    3630  -4.5157600e+01  -7.1287300e+01  -7.2357697e+01
    3631  -4.7208599e+01  -7.2302696e+01  -7.1655403e+01
    3632  -4.2798901e+01  -7.0121597e+01  -7.3345398e+01
    3633  -2.0190500e+01  -7.0223297e+01  -7.2902298e+01
    3634  -1.9008400e+01  -6.9780403e+01  -7.2754997e+01
    3635  -3.2308201e+01  -6.9898903e+01  -7.2089996e+01
    3636  -2.8011101e+01  -7.0377403e+01  -7.1458298e+01
    3637  -2.1711599e+01  -6.9753601e+01  -7.2586700e+01
    3638  -2.7743000e+01  -6.5623596e+01  -7.1818703e+01
    3639  -2.6042900e+01  -6.5099098e+01  -7.1907402e+01
    3640  -9.9854002e+00  -6.2563000e+01  -7.3289597e+01
    3641  -2.1598801e+01  -6.2643200e+01  -7.3307701e+01
    3642  -1.8908501e+01  -6.1482700e+01  -7.3342796e+01
    3643  -1.0840500e+01  -5.7833199e+01  -7.1715302e+01
    3644  -8.2860603e+01  -1.0055490e+02  -7.1972504e+01
    3645  -8.1804604e+01  -1.0064790e+02  -7.2059303e+01
    3646  -8.3780998e+01  -1.0014440e+02  -7.1860100e+01
    3647  -7.6281601e+01  -9.6304001e+01  -7.4480103e+01
    3648  -7.7539597e+01  -9.8076698e+01  -7.2802597e+01
    3649  -8.7883698e+01  -9.5154099e+01  -7.1307999e+01
    3650  -9.6413101e+01  -9.0450302e+01  -7.2690102e+01
    3651  -9.6775497e+01  -8.9928703e+01  -7.1702904e+01
    3652  -7.3247101e+01  -8.7453903e+01  -7.1602997e+01
    3653  -6.3520699e+01  -8.2292503e+01  -7.1190102e+01
    3654  -9.1186699e+01  -8.1306099e+01  -7.1451897e+01
    3655  -5.3822800e+01  -7.2792801e+01  -7.1971298e+01
    3656  -1.7272200e+01  -6.8903900e+01  -7.2425003e+01
    3657  -1.4907300e+01  -6.7112503e+01  -7.2476303e+01
    3658  -1.2493600e+01  -6.5013298e+01  -7.1849800e+01
    3659  -2.0934099e+01  -6.3485901e+01  -7.1632896e+01
    3660  -7.6694002e+00  -6.1386299e+01  -7.2514702e+01
    3661  -5.8498001e+00  -5.9178200e+01  -7.1895599e+01
    3662  -7.1504998e+00  -5.6791500e+01  -7.2801102e+01
    3663  -9.6151001e+01  -9.1457298e+01  -7.2574097e+01
    3664  -9.5959099e+01  -9.2119698e+01  -7.1846603e+01
    3665  -9.6556602e+01  -9.1328003e+01  -7.2187599e+01
    3666  -9.6460701e+01  -8.8318100e+01  -7.1651497e+01
    3667  -6.8333801e+01  -8.5401100e+01  -7.1782799e+01
    3668  -9.4577103e+01  -8.4737000e+01  -7.0945702e+01
    3669  -6.5616997e+01  -8.2635399e+01  -7.0703598e+01
    3670  -6.0093601e+01  -7.7047401e+01  -7.1150101e+01
    3671  -5.1586300e+01  -7.2019897e+01  -7.1262299e+01
    3672  -5.0257900e+01  -7.0491898e+01  -7.3505898e+01
    3673  -2.5806000e+01  -6.9656197e+01  -7.2530403e+01
    3674  -2.2554199e+01  -7.0048897e+01  -7.1706497e+01
    3675  -1.3531000e+01  -6.5959396e+01  -7.2067101e+01
    3676  -1.1096100e+01  -6.4072998e+01  -7.1913498e+01
    3677  -5.9428000e+00  -6.0248699e+01  -7.1274200e+01
    3678  -8.4994202e+01  -9.9913300e+01  -7.0843102e+01
    3679  -8.6222198e+01  -9.7734497e+01  -7.1180000e+01
    3680  -6.8187599e+01  -8.8272400e+01  -7.0862999e+01
    3681  -6.9171997e+01  -8.8586998e+01  -7.2958801e+01
    3682  -8.0217003e+01  -8.6131401e+01  -7.1561798e+01
    3683  -7.7836899e+01  -8.6907600e+01  -7.1835701e+01
    3684  -8.2853302e+01  -8.5029198e+01  -7.1055298e+01
    3685  -6.7151703e+01  -8.4621498e+01  -7.1123199e+01
    3686  -6.4627296e+01  -8.3993797e+01  -7.0392700e+01
    3687  -8.6024803e+01  -8.1970703e+01  -7.1843201e+01
    3688  -8.4689903e+01  -8.3326897e+01  -7.1470100e+01
    3689  -9.2263100e+01  -8.2284599e+01  -7.1484100e+01
    3690  -6.3770401e+01  -8.0302101e+01  -7.0542198e+01
    3691  -6.1136501e+01  -7.9810097e+01  -7.1335701e+01
    3692  -5.2864700e+01  -7.4841698e+01  -7.1122299e+01
    3693  -2.0276699e+01  -7.0611298e+01  -7.1713303e+01
    3694  -2.1167700e+01  -7.0449699e+01  -7.1640999e+01
    3695  -1.9466600e+01  -7.0411903e+01  -7.1644600e+01
    3696  -3.5204899e+01  -7.0758202e+01  -7.0474403e+01
    3697  -2.3948700e+01  -7.1018799e+01  -6.9966103e+01
    3698  -2.9220400e+01  -6.6847099e+01  -7.0630898e+01
    3699  -2.4588900e+01  -6.5499702e+01  -7.0847504e+01
    3700  -6.0830998e+00  -5.7800499e+01  -7.2205597e+01
    3701  -6.4548001e+00  -5.7266102e+01  -7.1896103e+01
    3702  -6.9305000e+00  -5.7424099e+01  -7.0669197e+01
    3703  -8.1992302e+01  -1.0193020e+02  -7.0243698e+01
    3704  -7.7747704e+01  -9.9550003e+01  -7.0365303e+01
    3705  -8.9385002e+01  -9.2908501e+01  -7.2203102e+01
    3706  -9.5325401e+01  -9.2876801e+01  -7.0913902e+01
    3707  -9.6564201e+01  -9.2032600e+01  -7.1558899e+01
    3708  -7.6763100e+01  -8.7739899e+01  -7.1183502e+01
    3709  -9.6022598e+01  -8.6938103e+01  -7.1378098e+01
    3710  -9.3016296e+01  -8.3331398e+01  -7.0473099e+01
    3711  -8.7589798e+01  -8.1397598e+01  -7.1466003e+01
    3712  -9.0092499e+01  -8.0769096e+01  -7.1417801e+01
    3713  -5.6780998e+01  -7.5004402e+01  -7.0830704e+01
    3714  -4.9697201e+01  -7.3600601e+01  -7.0834702e+01
    3715  -4.3100101e+01  -7.1670097e+01  -7.0624702e+01
    3716  -3.0581301e+01  -7.0858803e+01  -7.0594200e+01
    3717  -1.8211599e+01  -6.9689796e+01  -7.0259201e+01
    3718  -8.7437000e+00  -6.3170898e+01  -7.0946098e+01
    3719  -1.8441299e+01  -6.2569901e+01  -7.1113602e+01
    3720  -1.6827600e+01  -6.0821301e+01  -7.2571701e+01
    3721  -7.0030999e+00  -6.1952400e+01  -7.0564003e+01
    3722  -5.8518000e+00  -5.8186501e+01  -7.1596397e+01
    3723  -8.3332001e+01  -1.0179710e+02  -7.0288002e+01
    3724  -8.1052200e+01  -1.0148470e+02  -7.0534798e+01
    3725  -8.7894699e+01  -9.6515404e+01  -7.0238701e+01
    3726  -9.2946899e+01  -9.3064003e+01  -7.0478203e+01
    3727  -9.7201599e+01  -9.1920403e+01  -7.0705101e+01
    3728  -6.9454002e+01  -8.9962601e+01  -7.0348198e+01
    3729  -7.0946999e+01  -9.1304398e+01  -7.1802200e+01
    3730  -7.1990303e+01  -8.8128403e+01  -6.9991997e+01
    3731  -9.5639503e+01  -8.6051399e+01  -7.0385201e+01
    3732  -8.1713699e+01  -8.7375000e+01  -6.9560799e+01
    3733  -8.9509903e+01  -8.1236504e+01  -7.0791901e+01
    3734  -6.2262501e+01  -8.0964897e+01  -7.0934601e+01
    3735  -5.9785301e+01  -7.9211304e+01  -7.0350998e+01
    3736  -6.1811401e+01  -7.8416199e+01  -7.0743500e+01
    3737  -5.7983700e+01  -7.6142799e+01  -7.0028297e+01
    3738  -4.7718700e+01  -7.3376297e+01  -6.9907097e+01
    3739  -4.9487400e+01  -7.0962898e+01  -7.1687500e+01
    3740  -2.1602501e+01  -7.0674896e+01  -7.0640800e+01
    3741  -4.2609901e+01  -6.8155998e+01  -7.2707603e+01
    3742  -4.4295200e+01  -6.9236198e+01  -7.1609703e+01
    3743  -4.2678501e+01  -6.9421204e+01  -7.0448799e+01
    3744  -3.4815601e+01  -6.7699898e+01  -7.0458397e+01
    3745  -1.1246700e+01  -6.4654198e+01  -7.0500397e+01
    3746  -2.0311100e+01  -6.4506599e+01  -6.9713501e+01
    3747  -2.2460600e+01  -6.5327301e+01  -7.0058403e+01
    3748  -6.3144002e+00  -5.7567699e+01  -7.0917603e+01
    3749  -8.3106003e+00  -5.7513901e+01  -7.0776802e+01
    3750  -8.6827904e+01  -9.9595100e+01  -6.9026398e+01
    3751  -9.6587303e+01  -9.2836502e+01  -7.0846199e+01
    3752  -9.7624001e+01  -8.9388298e+01  -6.8659897e+01
    3753  -7.5502800e+01  -8.8524498e+01  -7.0360497e+01
    3754  -7.3493500e+01  -8.9214699e+01  -6.8912498e+01
    3755  -7.9107498e+01  -8.8067101e+01  -7.0148399e+01
    3756  -7.0587898e+01  -8.7081902e+01  -7.0901199e+01
    3757  -6.9245697e+01  -8.6902199e+01  -6.9944504e+01
    3758  -8.7472603e+01  -8.2805000e+01  -7.0240601e+01
    3759  -8.9391800e+01  -8.2254700e+01  -6.9832703e+01
    3760  -9.0541100e+01  -8.1252197e+01  -7.0750603e+01
    3761  -5.2401901e+01  -7.3366699e+01  -6.9161102e+01
    3762  -4.4858299e+01  -7.2375900e+01  -7.0181297e+01
    3763  -2.0142500e+01  -7.0701797e+01  -7.0645203e+01
    3764  -3.3109901e+01  -7.1494698e+01  -6.9368797e+01
    3765  -4.6708099e+01  -7.0068001e+01  -7.1495102e+01
    3766  -4.5150700e+01  -7.0808403e+01  -6.9201500e+01
    3767  -1.5744800e+01  -6.7970802e+01  -7.0681801e+01
    3768  -3.7281101e+01  -6.8174103e+01  -7.0461403e+01
    3769  -2.6573099e+01  -6.6922203e+01  -6.9852303e+01
    3770  -9.6178999e+00  -6.4030296e+01  -7.0338097e+01
    3771  -5.3227000e+00  -5.9805099e+01  -6.9897202e+01
    3772  -5.7568998e+00  -5.8061798e+01  -7.0609100e+01
    3773  -1.0074200e+01  -5.8374599e+01  -6.9640198e+01
    3774  -8.7778503e+01  -9.8046700e+01  -6.9236000e+01
    3775  -8.9896103e+01  -9.4924400e+01  -6.9965202e+01
    3776  -9.6692101e+01  -9.3687798e+01  -6.9862801e+01
    3777  -9.7568497e+01  -9.2903503e+01  -6.9980103e+01
    3778  -9.7805099e+01  -9.0806602e+01  -6.9355400e+01
    3779  -9.6729301e+01  -8.7822998e+01  -6.9488503e+01
    3780  -9.1209396e+01  -8.1959099e+01  -7.0329498e+01
    3781  -5.4814499e+01  -7.4214600e+01  -6.9928902e+01
    3782  -5.0419701e+01  -7.2517097e+01  -6.9224098e+01
    3783  -2.9270500e+01  -7.1610901e+01  -6.9411697e+01
    3784  -2.6535801e+01  -7.1352501e+01  -6.9656601e+01
    3785  -4.8159801e+01  -7.1860001e+01  -6.8979797e+01
    3786  -2.8138100e+01  -6.8237999e+01  -6.8689796e+01
    3787  -1.2642500e+01  -6.5830803e+01  -6.8783699e+01
    3788  -1.0040800e+01  -6.4571999e+01  -6.9341301e+01
    3789  -7.9198999e+00  -6.3505199e+01  -6.9056801e+01
    3790  -1.1562200e+01  -5.9332199e+01  -6.9117500e+01
    3791  -8.4896599e+01  -1.0172460e+02  -6.9225700e+01
    3792  -9.1173897e+01  -9.2657799e+01  -7.1438301e+01
    3793  -7.0414497e+01  -9.1537903e+01  -6.9346298e+01
    3794  -7.1250504e+01  -8.8792297e+01  -6.8337196e+01
    3795  -6.7405098e+01  -8.5911301e+01  -6.8429298e+01
    3796  -9.4556000e+01  -8.5068497e+01  -6.9063004e+01
    3797  -6.6428101e+01  -8.4303299e+01  -6.9309601e+01
    3798  -6.3035599e+01  -8.2706100e+01  -6.8287697e+01
    3799  -9.2051903e+01  -8.2913200e+01  -6.9859100e+01
    3800  -9.0271004e+01  -8.1913300e+01  -6.9986298e+01
    3801  -6.1182400e+01  -8.1163597e+01  -6.8290298e+01
    3802  -6.2075699e+01  -7.9771698e+01  -6.8028099e+01
    3803  -6.0111000e+01  -7.7974403e+01  -6.9037598e+01
    3804  -3.8546700e+01  -7.0819702e+01  -7.0797401e+01
    3805  -2.1847099e+01  -7.1032600e+01  -6.9631798e+01
    3806  -2.0789499e+01  -7.0834503e+01  -7.0113899e+01
    3807  -3.1416100e+01  -6.7923302e+01  -6.9570099e+01
    3808  -1.4779300e+01  -6.7167702e+01  -6.9569199e+01
    3809  -5.4741001e+00  -6.0817501e+01  -6.9449402e+01
    3810  -5.8354001e+00  -5.8009602e+01  -6.9426903e+01
    3811  -9.1971497e+01  -9.4737198e+01  -6.8984299e+01
    3812  -9.4995796e+01  -9.4419098e+01  -6.8793098e+01
    3813  -9.7736198e+01  -9.3844200e+01  -6.9209602e+01
    3814  -9.8352997e+01  -9.2092796e+01  -6.8788498e+01
    3815  -7.6959000e+01  -8.9684898e+01  -6.8649696e+01
    3816  -7.9606201e+01  -8.9508499e+01  -6.8375397e+01
    3817  -9.2631699e+01  -8.3779900e+01  -6.8439697e+01
    3818  -6.5450600e+01  -8.2795898e+01  -6.8985901e+01
    3819  -9.0956802e+01  -8.2858902e+01  -6.9093697e+01
    3820  -4.3574600e+01  -7.3394699e+01  -6.7700302e+01
    3821  -1.9510401e+01  -7.0483704e+01  -6.8611702e+01
    3822  -3.4617802e+01  -6.8933296e+01  -6.8604698e+01
    3823  -2.3585300e+01  -6.6656502e+01  -6.8902496e+01
    3824  -2.0645599e+01  -6.6177399e+01  -6.7567902e+01
    3825  -1.0932900e+01  -6.5070000e+01  -6.8384102e+01
    3826  -5.3896999e+00  -5.8503899e+01  -6.9447403e+01
    3827  -8.3842903e+01  -1.0386120e+02  -6.7694603e+01
    3828  -8.2284401e+01  -1.0362090e+02  -6.7892403e+01
    3829  -8.9331200e+01  -9.6963997e+01  -6.8711403e+01
    3830  -9.8498199e+01  -9.3240303e+01  -6.8758102e+01
    3831  -6.6710602e+01  -8.7053596e+01  -6.9597397e+01
    3832  -9.6275703e+01  -8.6854401e+01  -6.8479401e+01
    3833  -8.4248901e+01  -8.6107399e+01  -6.9106201e+01
    3834  -8.3378197e+01  -8.8628998e+01  -6.7296097e+01
    3835  -8.9112099e+01  -8.3875900e+01  -6.8457100e+01
    3836  -5.6777699e+01  -7.6175499e+01  -6.8286903e+01
    3837  -4.1219799e+01  -7.2186897e+01  -6.9117500e+01
    3838  -3.8087200e+01  -7.1729401e+01  -6.9129204e+01
    3839  -3.0828699e+01  -7.2424004e+01  -6.8127701e+01
    3840  -2.1162701e+01  -7.1093498e+01  -6.8930901e+01
    3841  -1.6081600e+01  -6.8171402e+01  -6.8743103e+01
    3842  -9.1049004e+00  -6.4415703e+01  -6.9097504e+01
    3843  -1.8272900e+01  -6.3812599e+01  -6.8858398e+01
    3844  -4.6806998e+00  -6.0170502e+01  -6.7637100e+01
    3845  -5.0764999e+00  -5.9298500e+01  -6.9051598e+01
    3846  -7.2697001e+00  -5.7893299e+01  -6.8955299e+01
    3847  -9.7480400e+01  -9.4938599e+01  -6.8117302e+01
    3848  -9.3583702e+01  -9.4926598e+01  -6.8217003e+01
    3849  -6.9890297e+01  -8.8506302e+01  -6.7504303e+01
    3850  -6.8656097e+01  -8.7253998e+01  -6.8307602e+01
    3851  -5.3837002e+01  -7.4658501e+01  -6.7937401e+01
    3852  -4.9976601e+01  -7.5061096e+01  -6.8176201e+01
    3853  -2.3601801e+01  -7.1825302e+01  -6.8223701e+01
    3854  -2.5319901e+01  -6.8345398e+01  -6.7633003e+01
    3855  -1.9502501e+01  -6.5909103e+01  -6.6806198e+01
    3856  -1.6228600e+01  -6.2239201e+01  -6.9236702e+01
    3857  -6.4025002e+00  -6.2448101e+01  -6.8377403e+01
    3858  -5.0907998e+00  -5.8709000e+01  -6.8342598e+01
    3859  -8.6469002e+00  -5.8256802e+01  -6.8619904e+01
    3860  -8.6662300e+01  -1.0193920e+02  -6.7257896e+01
    3861  -8.8462700e+01  -9.9598396e+01  -6.7535202e+01
    3862  -9.0606697e+01  -9.6605400e+01  -6.8166100e+01
    3863  -9.8437401e+01  -9.4431297e+01  -6.8236801e+01
    3864  -9.5882103e+01  -9.5173103e+01  -6.7656197e+01
    3865  -7.3601097e+01  -9.0902100e+01  -6.6012398e+01
    3866  -7.5848099e+01  -9.0755997e+01  -6.7201897e+01
    3867  -6.8557899e+01  -8.9603699e+01  -6.8545502e+01
    3868  -7.2396797e+01  -8.9788803e+01  -6.7308296e+01
    3869  -6.4196098e+01  -8.4314102e+01  -6.7517403e+01
    3870  -6.5217201e+01  -8.5506699e+01  -6.8241402e+01
    3871  -8.6168198e+01  -8.5233803e+01  -6.8727501e+01
    3872  -6.4124100e+01  -8.1492996e+01  -6.8119202e+01
    3873  -5.8814499e+01  -7.7759201e+01  -6.7633102e+01
    3874  -4.6852402e+01  -7.4025703e+01  -6.8146797e+01
    3875  -5.1054401e+01  -7.3806000e+01  -6.7165604e+01
    3876  -3.8726398e+01  -7.2686600e+01  -6.7753899e+01
    3877  -3.5315899e+01  -7.2140999e+01  -6.8243202e+01
    3878  -2.8437799e+01  -7.2793297e+01  -6.7532402e+01
    3879  -4.6119202e+01  -7.2249100e+01  -6.7128304e+01
    3880  -1.7174801e+01  -6.9186302e+01  -6.7382103e+01
    3881  -3.0850800e+01  -6.9078300e+01  -6.7976700e+01
    3882  -1.4595000e+01  -6.7389099e+01  -6.7304901e+01
    3883  -9.3873997e+00  -6.4832901e+01  -6.8156403e+01
    3884  -7.9022999e+00  -6.4163498e+01  -6.7122200e+01
    3885  -9.1913004e+00  -5.8980701e+01  -6.7082397e+01
    3886  -7.0865998e+00  -5.8179501e+01  -6.7420197e+01
    3887  -5.5398998e+00  -5.8259201e+01  -6.7751198e+01
    3888  -8.0691498e+01  -1.0297130e+02  -6.7847298e+01
    3889  -7.9389900e+01  -1.0137690e+02  -6.9251602e+01
    3890  -9.2518501e+01  -9.5953697e+01  -6.7612396e+01
    3891  -9.8932999e+01  -9.3977303e+01  -6.8026497e+01
    3892  -9.8750099e+01  -9.0863800e+01  -6.6704697e+01
    3893  -7.7924301e+01  -9.0968903e+01  -6.6789703e+01
    3894  -9.7247200e+01  -8.8271599e+01  -6.7067497e+01
    3895  -8.5886002e+01  -8.7267601e+01  -6.6909798e+01
    3896  -6.5000603e+01  -8.6264702e+01  -6.4975403e+01
    3897  -6.6326500e+01  -8.4765099e+01  -6.6865601e+01
    3898  -9.1443802e+01  -8.3858002e+01  -6.7764999e+01
    3899  -3.6051102e+01  -7.3028702e+01  -6.7026299e+01
    3900  -2.6470400e+01  -7.2652702e+01  -6.7333801e+01
    3901  -2.7413799e+01  -6.9992401e+01  -6.6228104e+01
    3902  -1.6977301e+01  -6.4133797e+01  -6.6739304e+01
    3903  -4.6139998e+00  -5.9430199e+01  -6.7332397e+01
    3904  -8.4955002e+01  -1.0413650e+02  -6.6773399e+01
    3905  -7.8986000e+01  -1.0279880e+02  -6.6333504e+01
    3906  -7.7714203e+01  -1.0079620e+02  -6.8012802e+01
    3907  -9.4981598e+01  -9.5479202e+01  -6.7264603e+01
    3908  -9.9162598e+01  -9.6187202e+01  -6.6313904e+01
    3909  -9.9603401e+01  -9.4671997e+01  -6.7015404e+01
    3910  -9.9069000e+01  -9.2248497e+01  -6.7350304e+01
    3911  -9.9579102e+01  -9.4027496e+01  -6.7182503e+01
    3912  -9.4588501e+01  -8.5748596e+01  -6.6373299e+01
    3913  -9.2753700e+01  -8.4450302e+01  -6.6798203e+01
    3914  -6.1542900e+01  -8.2530098e+01  -6.5875298e+01
    3915  -6.2602798e+01  -8.0929298e+01  -6.6286903e+01
    3916  -4.4094799e+01  -7.4170700e+01  -6.6557701e+01
    3917  -3.3362499e+01  -7.3215500e+01  -6.6784500e+01
    3918  -2.1690300e+01  -7.1830902e+01  -6.6897598e+01
    3919  -2.2908701e+01  -6.7537003e+01  -6.7396500e+01
    3920  -8.7923002e+00  -6.4816902e+01  -6.7222000e+01
    3921  -6.8645000e+00  -6.3338200e+01  -6.7035698e+01
    3922  -5.5086002e+00  -6.2294601e+01  -6.7211403e+01
    3923  -4.8990002e+00  -6.1565899e+01  -6.7193100e+01
    3924  -4.7900000e+00  -5.8808102e+01  -6.6863197e+01
    3925  -6.0622001e+00  -5.8185902e+01  -6.7101402e+01
    3926  -8.3303101e+01  -1.0493020e+02  -6.6408401e+01
    3927  -9.0413597e+01  -9.8734001e+01  -6.6781097e+01
    3928  -9.2329498e+01  -9.7770203e+01  -6.6310303e+01
    3929  -9.3787598e+01  -9.6466599e+01  -6.6569504e+01
    3930  -9.9788101e+01  -9.3266197e+01  -6.6512100e+01
    3931  -6.9237000e+01  -9.1017899e+01  -6.6768799e+01
    3932  -7.0885597e+01  -9.2647003e+01  -6.7861603e+01
    3933  -7.9962997e+01  -9.1280899e+01  -6.6172798e+01
    3934  -7.0899002e+01  -8.9906998e+01  -6.5788101e+01
    3935  -6.7064400e+01  -8.8436203e+01  -6.6604797e+01
    3936  -6.8673302e+01  -8.7931702e+01  -6.6432098e+01
    3937  -9.1773499e+01  -8.4378998e+01  -6.6930000e+01
    3938  -9.0985199e+01  -8.5017197e+01  -6.6550903e+01
    3939  -6.5158798e+01  -8.3143799e+01  -6.6396797e+01
    3940  -6.4294502e+01  -8.2519699e+01  -6.5577698e+01
    3941  -5.9073898e+01  -8.0271797e+01  -6.7175903e+01
    3942  -4.9208900e+01  -7.3420403e+01  -6.6702499e+01
    3943  -3.7780602e+01  -7.4194099e+01  -6.5579102e+01
    3944  -2.4231600e+01  -7.2623199e+01  -6.6649200e+01
    3945  -1.9355200e+01  -7.0952698e+01  -6.6188797e+01
    3946  -1.1439200e+01  -6.5883202e+01  -6.5909103e+01
    3947  -1.0079600e+01  -6.5290100e+01  -6.6441200e+01
    3948  -8.2222801e+01  -1.0492400e+02  -6.6017899e+01
    3949  -9.8042099e+01  -9.6383499e+01  -6.6541901e+01
    3950  -9.6532600e+01  -9.6301102e+01  -6.6412399e+01
    3951  -8.1310097e+01  -9.0423103e+01  -6.6789398e+01
    3952  -9.7882401e+01  -8.9126198e+01  -6.5857498e+01
    3953  -8.8267601e+01  -8.6263298e+01  -6.6604698e+01
    3954  -4.0801601e+01  -7.3612999e+01  -6.6665604e+01
    3955  -2.4398399e+01  -6.9204399e+01  -6.6042702e+01
    3956  -4.2454000e+00  -6.1563000e+01  -6.5913498e+01
    3957  -5.4926000e+00  -5.8361900e+01  -6.6070297e+01
    3958  -8.4378197e+01  -1.0500680e+02  -6.6158302e+01
    3959  -8.7073402e+01  -1.0424780e+02  -6.4948502e+01
    3960  -8.9470100e+01  -1.0119610e+02  -6.5621399e+01
    3961  -9.5306801e+01  -9.6754898e+01  -6.5948898e+01
    3962  -1.0025380e+02  -9.5362503e+01  -6.6102600e+01
    3963  -1.0032530e+02  -9.4383499e+01  -6.6069397e+01
    3964  -7.0154900e+01  -9.2762398e+01  -6.4657303e+01
    3965  -9.6212196e+01  -8.7433296e+01  -6.5563004e+01
    3966  -6.7312897e+01  -8.6485703e+01  -6.5989700e+01
    3967  -9.3887604e+01  -8.5469101e+01  -6.5686203e+01
    3968  -6.3316799e+01  -8.4004898e+01  -6.5715202e+01
    3969  -5.7599701e+01  -7.7769897e+01  -6.6016502e+01
    3970  -3.1424700e+01  -7.3743103e+01  -6.6215202e+01
    3971  -2.8011999e+01  -7.4148300e+01  -6.5058899e+01
    3972  -1.7892700e+01  -7.0366600e+01  -6.5162498e+01
    3973  -2.0583200e+01  -6.7683998e+01  -6.5241699e+01
    3974  -1.4726100e+01  -6.2789001e+01  -6.6296204e+01
    3975  -4.5124002e+00  -6.2625801e+01  -6.5452003e+01
    3976  -4.1550002e+00  -5.9558899e+01  -6.5556999e+01
    3977  -6.3856001e+00  -5.8404999e+01  -6.5737000e+01
    3978  -8.0615097e+01  -1.0409560e+02  -6.6033096e+01
    3979  -9.3742599e+01  -9.7694199e+01  -6.5624603e+01
    3980  -9.6587601e+01  -9.7709396e+01  -6.5166100e+01
    3981  -7.5839500e+01  -9.1955002e+01  -6.5317001e+01
    3982  -8.3107697e+01  -9.0744598e+01  -6.5434303e+01
    3983  -6.8110100e+01  -9.0351501e+01  -6.4586197e+01
    3984  -8.7748001e+01  -8.8127800e+01  -6.5027397e+01
    3985  -9.2826202e+01  -8.5045403e+01  -6.5701698e+01
    3986  -5.9942101e+01  -8.1337097e+01  -6.6129402e+01
    3987  -5.5009201e+01  -7.6416000e+01  -6.5726997e+01
    3988  -5.2699501e+01  -7.5161499e+01  -6.5945900e+01
    3989  -3.9294300e+01  -7.5101501e+01  -6.4319901e+01
    3990  -2.9449600e+01  -7.4113098e+01  -6.5627998e+01
    3991  -2.2796700e+01  -7.3103104e+01  -6.4434700e+01
    3992  -2.0973900e+01  -7.2467796e+01  -6.4311897e+01
    3993  -1.5853100e+01  -6.9153503e+01  -6.4703697e+01
    3994  -1.7967699e+01  -6.6110802e+01  -6.4674301e+01
    3995  -7.0641999e+00  -6.3949299e+01  -6.4734200e+01
    3996  -5.5830998e+00  -6.3139400e+01  -6.5551300e+01
    3997  -4.6079998e+00  -5.8725201e+01  -6.5441299e+01
    3998  -8.8234802e+01  -1.0314570e+02  -6.4941200e+01
    3999  -7.6523201e+01  -1.0084480e+02  -6.5528397e+01
    4000  -9.3698097e+01  -9.9414001e+01  -6.4517303e+01
    4001  -1.0083270e+02  -9.6045403e+01  -6.5485199e+01
    4002  -1.0108860e+02  -9.4253304e+01  -6.4707001e+01
    4003  -9.8959602e+01  -9.0617500e+01  -6.4802101e+01
    4004  -6.9432098e+01  -8.9405800e+01  -6.4266998e+01
    4005  -8.5462303e+01  -8.9232597e+01  -6.5293900e+01
    4006  -6.7502296e+01  -8.7244797e+01  -6.4049698e+01
    4007  -6.4847198e+01  -8.3678703e+01  -6.4030998e+01
    4008  -5.9775799e+01  -8.2562599e+01  -6.3441502e+01
    4009  -5.0464001e+01  -7.5118698e+01  -6.4402298e+01
    4010  -3.2563400e+01  -7.5126701e+01  -6.4312302e+01
    4011  -2.6018900e+01  -7.3809898e+01  -6.4794998e+01
    4012  -2.6735399e+01  -7.0989601e+01  -6.4478600e+01
    4013  -2.3140600e+01  -6.9369797e+01  -6.4964600e+01
    4014  -3.7195001e+00  -6.0891499e+01  -6.4690399e+01
    4015  -8.4410103e+01  -1.0631560e+02  -6.4666199e+01
    4016  -8.3309898e+01  -1.0633490e+02  -6.4692802e+01
    4017  -8.5870003e+01  -1.0571960e+02  -6.4479698e+01
    4018  -9.0304398e+01  -1.0256930e+02  -6.4223602e+01
    4019  -9.1950401e+01  -1.0033840e+02  -6.4810303e+01
    4020  -9.8079697e+01  -9.8285599e+01  -6.4580704e+01
    4021  -1.0073680e+02  -9.7015800e+01  -6.4823700e+01
    4022  -1.0112750e+02  -9.5419098e+01  -6.5273300e+01
    4023  -7.7508202e+01  -9.2367401e+01  -6.4830002e+01
    4024  -6.6763397e+01  -8.8990997e+01  -6.3557999e+01
    4025  -9.5282997e+01  -8.6967796e+01  -6.4364304e+01
    4026  -8.9792801e+01  -8.7261497e+01  -6.4861000e+01
    4027  -6.6130898e+01  -8.5201500e+01  -6.4352402e+01
    4028  -9.1374603e+01  -8.6695999e+01  -6.4728104e+01
    4029  -9.2541901e+01  -8.6187599e+01  -6.4602303e+01
    4030  -9.3177498e+01  -8.5672699e+01  -6.4864799e+01
    4031  -6.3559898e+01  -8.2806396e+01  -6.3605900e+01
    4032  -6.1984600e+01  -8.1198799e+01  -6.4722298e+01
    4033  -5.2217999e+01  -7.6279999e+01  -6.7560898e+01
    4034  -5.0665100e+01  -7.6671600e+01  -6.5718300e+01
    4035  -5.3313702e+01  -7.8029602e+01  -6.5283401e+01
    4036  -3.1005800e+01  -7.5242798e+01  -6.4048698e+01
    4037  -3.5269901e+01  -7.4889503e+01  -6.4640900e+01
    4038  -2.9366899e+01  -7.5290298e+01  -6.3284401e+01
    4039  -3.4695702e+01  -7.0927101e+01  -6.5746101e+01
    4040  -3.7113701e+01  -7.0259300e+01  -6.7166801e+01
    4041  -3.6532299e+01  -7.1912598e+01  -6.4586098e+01
    4042  -9.7664003e+00  -6.5422203e+01  -6.4351501e+01
    4043  -1.0639700e+01  -6.6262802e+01  -6.2952099e+01
    4044  -1.2189100e+01  -6.0674198e+01  -6.7137100e+01
    4045  -1.2028800e+01  -6.1663300e+01  -6.4882896e+01
    4046  -3.7405000e+00  -6.1910198e+01  -6.4684898e+01
    4047  -7.4239998e+00  -5.9126801e+01  -6.4517097e+01
    4048  -7.4493599e+01  -9.8094002e+01  -6.6078697e+01
    4049  -7.4927803e+01  -9.9649101e+01  -6.3472698e+01
    4050  -9.5215797e+01  -9.8454697e+01  -6.4665703e+01
    4051  -1.0155140e+02  -9.6154602e+01  -6.4829002e+01
    4052  -1.0035680e+02  -9.2767303e+01  -6.4485703e+01
    4053  -8.1957603e+01  -9.2344597e+01  -6.4405602e+01
    4054  -7.3979599e+01  -9.1984802e+01  -6.4118698e+01
    4055  -8.4636803e+01  -9.1211998e+01  -6.3985699e+01
    4056  -9.4134201e+01  -8.6384804e+01  -6.4154701e+01
    4057  -4.8534801e+01  -7.6117302e+01  -6.5289803e+01
    4058  -4.8515800e+01  -7.7240898e+01  -6.3389301e+01
    4059  -4.6097900e+01  -7.5615303e+01  -6.4907204e+01
    4060  -4.4029800e+01  -7.5280701e+01  -6.4597198e+01
    4061  -3.7238098e+01  -7.5885498e+01  -6.3273998e+01
    4062  -3.9221401e+01  -7.1673599e+01  -6.5540901e+01
    4063  -1.3363500e+01  -6.7725098e+01  -6.4100304e+01
    4064  -8.3465004e+00  -6.4804802e+01  -6.3877499e+01
    4065  -6.0911002e+00  -6.3707600e+01  -6.3970001e+01
    4066  -9.8480997e+00  -6.0253101e+01  -6.4908501e+01
    4067  -4.2477002e+00  -5.9083199e+01  -6.4768700e+01
    4068  -5.8323998e+00  -5.8580799e+01  -6.4459297e+01
    4069  -8.1420898e+01  -1.0582440e+02  -6.4111801e+01
    4070  -7.9275803e+01  -1.0456030e+02  -6.3602699e+01
    4071  -7.7911400e+01  -1.0319650e+02  -6.3830299e+01
    4072  -9.5768097e+01  -1.0004280e+02  -6.3432800e+01
    4073  -9.9881897e+01  -9.8347397e+01  -6.4007004e+01
    4074  -1.0182330e+02  -9.6707397e+01  -6.4345802e+01
    4075  -8.0447403e+01  -9.3131897e+01  -6.3880299e+01
    4076  -7.0994102e+01  -9.0797798e+01  -6.3899799e+01
    4077  -9.8352303e+01  -9.0224098e+01  -6.2874298e+01
    4078  -8.6710297e+01  -9.0457703e+01  -6.3405201e+01
    4079  -6.1922401e+01  -8.4000298e+01  -6.3309200e+01
    4080  -5.7953899e+01  -7.8850601e+01  -6.4183701e+01
    4081  -5.6026600e+01  -7.8049698e+01  -6.3586201e+01
    4082  -2.3877501e+01  -7.0795601e+01  -6.3321098e+01
    4083  -4.4043999e+00  -6.3252201e+01  -6.4408401e+01
    4084  -1.4259200e+01  -6.3888000e+01  -6.3638199e+01
    4085  -3.6951001e+00  -6.2832901e+01  -6.4055496e+01
    4086  -3.8914001e+00  -5.9566200e+01  -6.3908100e+01
    4087  -8.3533401e+01  -1.0783810e+02  -6.2931000e+01
    4088  -8.9156700e+01  -1.0469220e+02  -6.3312801e+01
    4089  -9.8347000e+01  -9.9734200e+01  -6.3075199e+01
    4090  -1.0165990e+02  -9.8471001e+01  -6.3107101e+01
    4091  -1.0231880e+02  -9.6151604e+01  -6.3730999e+01
    4092  -9.9861702e+01  -9.1807297e+01  -6.3395100e+01
    4093  -7.5332802e+01  -9.2915703e+01  -6.3105000e+01
    4094  -9.0225899e+01  -8.8432999e+01  -6.3245998e+01
    4095  -9.4944801e+01  -8.7057602e+01  -6.3283699e+01
    4096  -6.4159103e+01  -8.5840103e+01  -6.3346401e+01
    4097  -6.0167000e+01  -7.9735901e+01  -6.5250702e+01
    4098  -6.0285702e+01  -8.1227501e+01  -6.2294498e+01
    4099  -5.3188900e+01  -7.6961899e+01  -6.3100201e+01
    4100  -4.5324799e+01  -7.7109802e+01  -6.2054100e+01
    4101  -4.1858501e+01  -7.4643204e+01  -6.5207603e+01
    4102  -4.1098202e+01  -7.5532898e+01  -6.3741299e+01
    4103  -3.4265400e+01  -7.5923302e+01  -6.3330799e+01
    4104  -2.7583000e+01  -7.5061203e+01  -6.2880901e+01
    4105  -2.4886200e+01  -7.4515099e+01  -6.2495300e+01
    4106  -3.4493599e+01  -7.2818298e+01  -6.2963501e+01
    4107  -1.9916300e+01  -6.8210602e+01  -6.3772499e+01
    4108  -4.7813001e+00  -6.3611301e+01  -6.3817402e+01
    4109  -5.5380998e+00  -6.4024696e+01  -6.2349201e+01
    4110  -3.1447999e+00  -6.1376701e+01  -6.2891701e+01
    4111  -4.2782001e+00  -5.9128899e+01  -6.2862301e+01
    4112  -4.9447999e+00  -5.8772701e+01  -6.3317200e+01
    4113  -8.4597298e+01  -1.0770800e+02  -6.3143299e+01
    4114  -8.6488503e+01  -1.0686600e+02  -6.3014400e+01
    4115  -7.7835197e+01  -1.0422560e+02  -6.1577801e+01
    4116  -9.2062798e+01  -1.0451680e+02  -6.2310799e+01
    4117  -9.2952202e+01  -1.0187400e+02  -6.3356701e+01
    4118  -7.6537804e+01  -1.0208900e+02  -6.2753201e+01
    4119  -1.0248510e+02  -9.7129097e+01  -6.3181000e+01
    4120  -1.0262570e+02  -9.5465401e+01  -6.2490601e+01
    4121  -1.0158430e+02  -9.4078499e+01  -6.3103500e+01
    4122  -8.8530998e+01  -8.9463402e+01  -6.3062801e+01
    4123  -9.6805099e+01  -8.8905602e+01  -6.2723000e+01
    4124  -9.4070801e+01  -8.6921799e+01  -6.3290001e+01
    4125  -2.1649700e+01  -6.9812202e+01  -6.3176498e+01
    4126  -1.2066700e+01  -6.2945900e+01  -6.2292999e+01
    4127  -3.0925000e+00  -6.2493301e+01  -6.2883301e+01
    4128  -3.2100999e+00  -6.0444000e+01  -6.2430901e+01
    4129  -5.8238001e+00  -5.9146599e+01  -6.2505299e+01
    4130  -8.1863602e+01  -9.3910004e+01  -6.2591599e+01
    4131  -7.8119797e+01  -9.3422203e+01  -6.3268799e+01
    4132  -6.9699997e+01  -9.3263496e+01  -6.1531601e+01
    4133  -6.8603699e+01  -9.1576103e+01  -6.2545300e+01
    4134  -8.3358299e+01  -9.3074097e+01  -6.2775002e+01
    4135  -7.1804398e+01  -9.2018799e+01  -6.1958302e+01
    4136  -6.7972603e+01  -8.8516602e+01  -6.1931499e+01
    4137  -9.2648399e+01  -8.8008301e+01  -6.2756100e+01
    4138  -6.5786797e+01  -8.5798302e+01  -6.1732601e+01
    4139  -6.4581398e+01  -8.4246101e+01  -6.2154202e+01
    4140  -5.7133801e+01  -7.9735298e+01  -6.1490299e+01
    4141  -4.0060101e+01  -7.6541901e+01  -6.2168201e+01
    4142  -3.2053699e+01  -7.6577499e+01  -6.1622101e+01
    4143  -2.7327999e+01  -7.2025497e+01  -6.3113602e+01
    4144  -2.4858000e+01  -7.1953300e+01  -6.2028702e+01
    4145  -1.8066000e+01  -6.8034203e+01  -6.1981899e+01
    4146  -4.3710999e+00  -6.4106102e+01  -6.2543999e+01
    4147  -3.7648001e+00  -6.3668400e+01  -6.3149502e+01
    4148  -3.7469001e+00  -5.9641499e+01  -6.2332500e+01
    4149  -8.5738098e+01  -1.0835600e+02  -6.2101601e+01
    4150  -8.2677902e+01  -1.0774520e+02  -6.2379601e+01
    4151  -9.6683296e+01  -1.0137410e+02  -6.2124901e+01
    4152  -8.0626900e+01  -9.3981201e+01  -6.2655899e+01
    4153  -7.3711502e+01  -9.3190598e+01  -6.1167999e+01
    4154  -6.6547699e+01  -8.9493401e+01  -6.1456100e+01
    4155  -9.5448502e+01  -8.7709900e+01  -6.2796299e+01
    4156  -9.4079102e+01  -8.7663300e+01  -6.2379902e+01
    4157  -4.3357399e+01  -7.6790901e+01  -6.1955502e+01
    4158  -3.8653301e+01  -7.3415001e+01  -6.2708599e+01
    4159  -2.9193701e+01  -7.1749702e+01  -6.4178497e+01
    4160  -3.1302401e+01  -7.2039200e+01  -6.3919899e+01
    4161  -2.9168301e+01  -7.3379501e+01  -6.1584999e+01
    4162  -2.2377899e+01  -7.1140099e+01  -6.1770802e+01
    4163  -1.9261400e+01  -6.9647400e+01  -6.1059898e+01
    4164  -3.2196000e+00  -6.3307400e+01  -6.2731701e+01
    4165  -8.3681801e+01  -1.0864380e+02  -6.1665901e+01
    4166  -8.9430702e+01  -1.0630720e+02  -6.2073299e+01
    4167  -9.4194702e+01  -1.0418880e+02  -6.1653198e+01
    4168  -9.4984398e+01  -1.0241650e+02  -6.2119202e+01
    4169  -9.8968300e+01  -1.0075590e+02  -6.1874298e+01
    4170  -1.0097670e+02  -9.9973701e+01  -6.2081299e+01
    4171  -1.0276760e+02  -9.7971703e+01  -6.2230598e+01
    4172  -1.0317660e+02  -9.6795998e+01  -6.2037102e+01
    4173  -7.8294899e+01  -9.4138199e+01  -6.1923698e+01
    4174  -1.0072350e+02  -9.2934303e+01  -6.1168499e+01
    4175  -8.5396004e+01  -9.2779800e+01  -6.1795898e+01
    4176  -8.3881302e+01  -9.4255898e+01  -6.1015900e+01
    4177  -9.9320503e+01  -9.1476097e+01  -6.1590599e+01
    4178  -7.0506798e+01  -9.1300102e+01  -6.1633801e+01
    4179  -6.9240997e+01  -9.0123596e+01  -6.1606998e+01
    4180  -8.8317902e+01  -9.0776398e+01  -6.1933102e+01
    4181  -9.2410797e+01  -8.9403297e+01  -6.1307301e+01
    4182  -9.4958801e+01  -8.7494102e+01  -6.2435600e+01
    4183  -5.4809898e+01  -7.8665398e+01  -6.1359200e+01
    4184  -3.7673100e+01  -7.6909698e+01  -6.1684799e+01
    4185  -3.5029301e+01  -7.7055397e+01  -6.1414200e+01
    4186  -2.6838200e+01  -7.3486702e+01  -6.0516102e+01
    4187  -1.5894100e+01  -6.5913002e+01  -6.2453300e+01
    4188  -3.3872001e+00  -6.4070801e+01  -6.2180000e+01
    4189  -2.4769001e+00  -6.3602699e+01  -6.0823502e+01
    4190  -8.8575001e+00  -6.0725300e+01  -6.2510899e+01
    4191  -1.0523800e+01  -6.2316002e+01  -6.1173901e+01
    4192  -8.1872997e+00  -6.0963902e+01  -6.0813301e+01
    4193  -8.4499397e+01  -1.0882930e+02  -6.1811699e+01
    4194  -7.9562202e+01  -1.0639100e+02  -6.0688900e+01
    4195  -7.4689301e+01  -9.9852699e+01  -6.1640900e+01
    4196  -1.0196370e+02  -9.4203697e+01  -6.0931999e+01
    4197  -8.2384499e+01  -9.4705704e+01  -6.1016300e+01
    4198  -7.6473198e+01  -9.4424400e+01  -6.0368900e+01
    4199  -8.9954697e+01  -8.9843697e+01  -6.1318901e+01
    4200  -9.5440002e+01  -8.8248299e+01  -6.2059700e+01
    4201  -9.4688797e+01  -8.8055496e+01  -6.1916698e+01
    4202  -6.6705498e+01  -8.7242798e+01  -6.1006401e+01
    4203  -3.0114401e+01  -7.6789001e+01  -6.0318100e+01
    4204  -2.3462799e+01  -7.4489502e+01  -6.1520599e+01
    4205  -1.5608900e+01  -6.7102203e+01  -6.0389900e+01
    4206  -8.5600996e+00  -6.5363998e+01  -6.1634899e+01
    4207  -1.0015200e+01  -6.6557899e+01  -6.0677601e+01
    4208  -6.8200002e+00  -6.4536003e+01  -6.1796501e+01
    4209  -4.6306000e+00  -5.9187199e+01  -6.1676498e+01
    4210  -8.5007797e+01  -1.0949780e+02  -6.0814899e+01
    4211  -8.8456703e+01  -1.0772360e+02  -6.1441399e+01
    4212  -8.1143501e+01  -1.0806850e+02  -6.0063801e+01
    4213  -9.7164497e+01  -1.0260210e+02  -6.1140999e+01
    4214  -1.0233560e+02  -1.0029190e+02  -6.1367699e+01
    4215  -1.0316510e+02  -9.9171700e+01  -6.1192799e+01
    4216  -8.0639900e+01  -9.5372498e+01  -5.9975300e+01
    4217  -8.7288002e+01  -9.2105904e+01  -6.1187099e+01
    4218  -9.6115799e+01  -8.9365402e+01  -6.0620399e+01
    4219  -9.5006500e+01  -8.8971497e+01  -6.0727200e+01
    4220  -9.3834900e+01  -8.8609100e+01  -6.1558498e+01
    4221  -5.9001900e+01  -8.0120102e+01  -6.2922901e+01
    4222  -4.8066200e+01  -7.8314301e+01  -6.1377602e+01
    4223  -5.0682400e+01  -7.9020302e+01  -6.1722000e+01
    4224  -4.0932800e+01  -7.7509201e+01  -6.0661800e+01
    4225  -4.3164799e+01  -7.8067398e+01  -5.9973999e+01
    4226  -3.7604198e+01  -7.7790298e+01  -6.0209801e+01
    4227  -2.8316700e+01  -7.6423798e+01  -6.0196800e+01
    4228  -2.1352100e+01  -7.1266098e+01  -6.0568100e+01
    4229  -1.3644900e+01  -6.5083199e+01  -6.0702301e+01
    4230  -3.9245999e+00  -6.4702301e+01  -6.1247398e+01
    4231  -4.5240002e+00  -6.4397598e+01  -6.1529701e+01
    4232  -2.5506999e+00  -6.1721600e+01  -6.0838402e+01
    4233  -8.7606903e+01  -1.0922400e+02  -6.0684101e+01
    4234  -9.1623100e+01  -1.0720870e+02  -6.0889599e+01
    4235  -9.4106201e+01  -1.0575090e+02  -6.1056702e+01
    4236  -1.0133020e+02  -1.0119350e+02  -6.1091301e+01
    4237  -1.0038920e+02  -1.0132560e+02  -6.1076302e+01
    4238  -1.0384380e+02  -9.7394699e+01  -6.1020500e+01
    4239  -1.0357490e+02  -9.6454399e+01  -6.1231098e+01
    4240  -6.8100800e+01  -9.1917397e+01  -6.0062199e+01
    4241  -7.0401901e+01  -9.1911797e+01  -5.9341499e+01
    4242  -9.7651199e+01  -9.0397797e+01  -6.0479801e+01
    4243  -6.3555302e+01  -8.4360298e+01  -6.0289600e+01
    4244  -3.3061401e+01  -7.7844902e+01  -5.9143200e+01
    4245  -2.6220900e+01  -7.5885597e+01  -6.0215199e+01
    4246  -2.1234400e+01  -7.3518700e+01  -6.1841599e+01
    4247  -2.4120800e+01  -7.2735497e+01  -6.0297798e+01
    4248  -1.7225100e+01  -6.9314400e+01  -5.9241699e+01
    4249  -1.2827000e+01  -6.8288498e+01  -6.1538898e+01
    4250  -3.0711000e+00  -6.4415398e+01  -6.1338299e+01
    4251  -3.4593999e+00  -5.9953701e+01  -6.0856701e+01
    4252  -8.6258797e+01  -1.0998830e+02  -6.0161201e+01
    4253  -8.3607597e+01  -1.0944370e+02  -6.0236698e+01
    4254  -9.5935303e+01  -1.0742140e+02  -6.0221298e+01
    4255  -9.5504402e+01  -1.0487560e+02  -6.0952400e+01
    4256  -9.6573402e+01  -1.0391010e+02  -6.0864201e+01
    4257  -9.9239403e+01  -1.0214870e+02  -6.0725899e+01
    4258  -7.5765999e+01  -1.0236670e+02  -5.9525902e+01
    4259  -1.0225820e+02  -1.0147540e+02  -6.0656300e+01
    4260  -1.0315780e+02  -1.0104610e+02  -6.0367699e+01
    4261  -1.0409140e+02  -9.9007004e+01  -6.0407001e+01
    4262  -1.0357040e+02  -9.6084396e+01  -6.0815701e+01
    4263  -1.0312200e+02  -9.5396698e+01  -5.9718700e+01
    4264  -8.9689697e+01  -9.1614304e+01  -5.9547298e+01
    4265  -9.1005798e+01  -9.0041000e+01  -6.0719101e+01
    4266  -9.4315399e+01  -8.9433899e+01  -6.0187000e+01
    4267  -1.9751101e+01  -7.1337402e+01  -5.8813900e+01
    4268  -3.3886001e+00  -6.4989799e+01  -6.0714199e+01
    4269  -5.2300000e+00  -6.4862503e+01  -5.9276798e+01
    4270  -2.6965001e+00  -6.4678299e+01  -6.0523701e+01
    4271  -1.0988900e+01  -6.3398800e+01  -5.9531601e+01
    4272  -4.1027999e+00  -5.9563900e+01  -6.0296600e+01
    4273  -4.7105999e+00  -5.9495800e+01  -6.0338600e+01
    4274  -8.0305397e+01  -1.0855130e+02  -5.8110298e+01
    4275  -9.3117104e+01  -1.0907370e+02  -5.9755699e+01
    4276  -9.3668098e+01  -1.0759330e+02  -6.0370098e+01
    4277  -9.8608597e+01  -1.0281670e+02  -6.0560001e+01
    4278  -1.0078390e+02  -1.0251340e+02  -6.0424599e+01
    4279  -1.0471650e+02  -9.7537102e+01  -6.0113098e+01
    4280  -1.0423710e+02  -9.6627296e+01  -6.0283298e+01
    4281  -7.2830704e+01  -9.7676102e+01  -6.0249699e+01
    4282  -7.3529602e+01  -9.7642303e+01  -6.3417801e+01
    4283  -7.1545898e+01  -9.5329903e+01  -6.2238499e+01
    4284  -7.8519402e+01  -9.5187599e+01  -5.9644100e+01
    4285  -8.5645599e+01  -9.3983002e+01  -6.0198898e+01
    4286  -9.9529198e+01  -9.2492699e+01  -5.8832100e+01
    4287  -8.9909798e+01  -9.0645302e+01  -6.0407799e+01
    4288  -6.6524002e+01  -9.0043701e+01  -6.0091999e+01
    4289  -9.2716003e+01  -9.0174103e+01  -5.9967602e+01
    4290  -6.8660004e+01  -9.0079597e+01  -5.9908298e+01
    4291  -6.7208702e+01  -8.8681396e+01  -5.9192600e+01
    4292  -6.1573002e+01  -8.3011803e+01  -6.0410900e+01
    4293  -5.8908401e+01  -8.1653297e+01  -5.9887600e+01
    4294  -5.1431301e+01  -8.0955803e+01  -5.9037300e+01
    4295  -5.2705299e+01  -7.9785797e+01  -6.1814301e+01
    4296  -4.5878502e+01  -7.8536598e+01  -6.0050499e+01
    4297  -2.4088100e+01  -7.5552299e+01  -5.9431599e+01
    4298  -3.0452499e+01  -7.5079300e+01  -5.9103901e+01
    4299  -3.2229500e+01  -7.3697304e+01  -6.1464298e+01
    4300  -1.5466700e+01  -7.1063698e+01  -5.9219002e+01
    4301  -1.7208599e+01  -7.1294197e+01  -6.1500000e+01
    4302  -1.4778600e+01  -6.9552101e+01  -6.1797798e+01
    4303  -1.1846100e+01  -6.8612198e+01  -5.8631599e+01
    4304  -8.0193996e+00  -6.5912201e+01  -5.9022499e+01
    4305  -6.4766998e+00  -6.4954597e+01  -5.9955502e+01
    4306  -4.3277001e+00  -6.4933899e+01  -5.9896099e+01
    4307  -2.5493000e+00  -6.0898800e+01  -5.9411201e+01
    4308  -6.5106001e+00  -6.0443699e+01  -5.9598400e+01
    4309  -8.7316101e+01  -1.1064980e+02  -5.9408401e+01
    4310  -8.9816902e+01  -1.0963900e+02  -5.9780602e+01
    4311  -9.7749100e+01  -1.0551460e+02  -6.0212101e+01
    4312  -9.9335297e+01  -1.0341980e+02  -6.0248299e+01
    4313  -1.0058290e+02  -1.0396430e+02  -6.0020199e+01
    4314  -1.0212240e+02  -1.0358520e+02  -5.9547901e+01
    4315  -1.0450220e+02  -1.0072300e+02  -5.9435902e+01
    4316  -7.4373001e+01  -1.0008790e+02  -5.8955200e+01
    4317  -1.0490170e+02  -9.6662399e+01  -5.9405499e+01
    4318  -1.0404870e+02  -9.6134804e+01  -5.9298401e+01
    4319  -8.5282402e+01  -9.5326103e+01  -5.8855801e+01
    4320  -7.4884804e+01  -9.4631203e+01  -5.8693802e+01
    4321  -8.6765900e+01  -9.3610703e+01  -5.9649502e+01
    4322  -7.2449699e+01  -9.3166496e+01  -5.9623798e+01
    4323  -8.8048103e+01  -9.2504303e+01  -5.9817299e+01
    4324  -9.7951797e+01  -9.1705498e+01  -5.7861198e+01
    4325  -9.6993500e+01  -9.0770103e+01  -5.8671700e+01
    4326  -9.0664299e+01  -9.0998199e+01  -5.9684898e+01
    4327  -6.5412102e+01  -8.6683998e+01  -5.9092300e+01
    4328  -4.8732399e+01  -7.9903999e+01  -5.9190201e+01
    4329  -1.3560000e+01  -6.9862503e+01  -5.8839100e+01
    4330  -1.3553900e+01  -6.6755501e+01  -5.7845100e+01
    4331  -2.6689999e+00  -6.5384201e+01  -5.9562401e+01
    4332  -7.5500998e+00  -6.1427700e+01  -5.8375801e+01
    4333  -3.3633001e+00  -6.0023800e+01  -5.9108799e+01
    4334  -8.5193001e+01  -1.1120300e+02  -5.8342899e+01
    4335  -9.5476799e+01  -1.0899490e+02  -5.9827999e+01
    4336  -9.8706299e+01  -1.0836480e+02  -5.9658001e+01
    4337  -1.0016030e+02  -1.0614080e+02  -5.9862400e+01
    4338  -1.0119870e+02  -1.0555560e+02  -5.9762600e+01
    4339  -1.0444610e+02  -1.0213530e+02  -5.8961800e+01
    4340  -1.0501060e+02  -9.9703499e+01  -5.9205799e+01
    4341  -1.0560770e+02  -9.7936501e+01  -5.9070202e+01
    4342  -1.0529850e+02  -9.7381897e+01  -5.9467899e+01
    4343  -8.2368896e+01  -9.5903900e+01  -5.9043800e+01
    4344  -7.9204597e+01  -9.6084396e+01  -5.7811901e+01
    4345  -1.0114930e+02  -9.3955498e+01  -5.8213902e+01
    4346  -6.6864403e+01  -9.1728302e+01  -5.7900002e+01
    4347  -5.6076199e+01  -8.0749802e+01  -5.8886200e+01
    4348  -4.0931400e+01  -7.9342697e+01  -5.7833801e+01
    4349  -3.6370300e+01  -7.8508202e+01  -5.8736801e+01
    4350  -2.6921000e+01  -7.7321198e+01  -5.7390202e+01
    4351  -2.7997999e+01  -7.4522400e+01  -5.9328499e+01
    4352  -2.5845400e+01  -7.4331001e+01  -5.8620300e+01
    4353  -2.1296600e+01  -7.4614601e+01  -5.9002998e+01
    4354  -3.1910000e+00  -6.5689697e+01  -5.9123100e+01
    4355  -2.0420001e+00  -6.4227203e+01  -5.9578300e+01
    4356  -1.8642000e+00  -6.2340599e+01  -5.7990501e+01
    4357  -9.6927696e+01  -1.1067740e+02  -5.9422600e+01
    4358  -9.7817596e+01  -1.1253290e+02  -5.9132801e+01
    4359  -9.9655296e+01  -1.1152320e+02  -5.9145500e+01
    4360  -8.3727501e+01  -1.1053720e+02  -5.8528099e+01
    4361  -1.0103630e+02  -1.0966160e+02  -5.9091099e+01
    4362  -8.2140099e+01  -1.0977430e+02  -5.8382000e+01
    4363  -1.0103080e+02  -1.0801440e+02  -5.9507301e+01
    4364  -1.0233910e+02  -1.0895500e+02  -5.9118599e+01
    4365  -1.0225900e+02  -1.0826070e+02  -5.9195702e+01
    4366  -1.0149640e+02  -1.0684150e+02  -5.9619701e+01
    4367  -1.0194180e+02  -1.0721390e+02  -5.9404202e+01
    4368  -1.0202810e+02  -1.0614430e+02  -5.9407398e+01
    4369  -1.0266140e+02  -1.0493520e+02  -5.8985901e+01
    4370  -1.0195720e+02  -1.0454810e+02  -5.9481499e+01
    4371  -8.6530296e+01  -9.4457901e+01  -5.9042999e+01
    4372  -7.6255402e+01  -9.5158600e+01  -5.8334599e+01
    4373  -8.7776299e+01  -9.3270699e+01  -5.8592602e+01
    4374  -8.8695702e+01  -9.2544601e+01  -5.8506500e+01
    4375  -9.6153397e+01  -9.0418503e+01  -5.8621700e+01
    4376  -9.5590302e+01  -9.0224998e+01  -5.8833000e+01
    4377  -4.4805000e+01  -7.9450203e+01  -5.8394402e+01
    4378  -4.3212799e+01  -7.9699203e+01  -5.7667301e+01
    4379  -4.7366798e+01  -7.6843597e+01  -5.9776901e+01
    4380  -4.9931000e+01  -7.7299500e+01  -6.0366402e+01
    4381  -4.8580101e+01  -7.8525101e+01  -5.7549702e+01
    4382  -3.0754700e+01  -7.8089897e+01  -5.7693802e+01
    4383  -2.4289301e+01  -7.6297897e+01  -5.7903301e+01
    4384  -2.1841499e+01  -7.2759499e+01  -5.8256001e+01
    4385  -1.4792500e+01  -6.8181099e+01  -5.7789600e+01
    4386  -6.2193999e+00  -6.5738800e+01  -5.7331699e+01
    4387  -1.7852000e+00  -6.5209099e+01  -5.8395599e+01
    4388  -1.2221000e+01  -6.5365700e+01  -5.7731400e+01
    4389  -4.7435999e+00  -5.9787399e+01  -5.8911701e+01
    4390  -1.0526190e+02  -1.2179920e+02  -5.8615101e+01
    4391  -1.0565110e+02  -1.2293350e+02  -5.8811001e+01
    4392  -1.0713220e+02  -1.2186180e+02  -5.9167900e+01
    4393  -1.0757320e+02  -1.2055430e+02  -5.8997601e+01
    4394  -1.0149170e+02  -1.1503870e+02  -5.9176998e+01
    4395  -9.9386597e+01  -1.1620370e+02  -5.8796101e+01
    4396  -1.0230200e+02  -1.1731240e+02  -5.8595100e+01
    4397  -1.0396900e+02  -1.1566460e+02  -5.8881500e+01
    4398  -9.8486702e+01  -1.1484540e+02  -5.8847099e+01
    4399  -1.0307720e+02  -1.1418650e+02  -5.9240398e+01
    4400  -1.0408120e+02  -1.1428820e+02  -5.9009701e+01
    4401  -1.0200770e+02  -1.1405500e+02  -5.9251400e+01
    4402  -1.0035160e+02  -1.1316640e+02  -5.9131500e+01
    4403  -1.0255910e+02  -1.1300820e+02  -5.9187901e+01
    4404  -1.0376610e+02  -1.1324820e+02  -5.9110500e+01
    4405  -1.0283580e+02  -1.1196680e+02  -5.8940899e+01
    4406  -1.0167640e+02  -1.1113960e+02  -5.8868000e+01
    4407  -9.5279602e+01  -1.1209450e+02  -5.8786499e+01
    4408  -9.3783302e+01  -1.1074700e+02  -5.9034698e+01
    4409  -8.6609100e+01  -1.1163990e+02  -5.8388802e+01
    4410  -8.9885803e+01  -1.1101710e+02  -5.8732399e+01
    4411  -9.1760902e+01  -1.1116420e+02  -5.8553299e+01
    4412  -1.0267110e+02  -1.0941910e+02  -5.8724701e+01
    4413  -1.0305600e+02  -1.0859120e+02  -5.8303699e+01
    4414  -1.0280160e+02  -1.0719540e+02  -5.8724701e+01
    4415  -7.8218803e+01  -1.0662390e+02  -5.7585201e+01
    4416  -1.0408180e+02  -1.0384970e+02  -5.8251900e+01
    4417  -1.0528850e+02  -1.0098980e+02  -5.8601398e+01
    4418  -1.0621930e+02  -9.9534203e+01  -5.7560101e+01
    4419  -7.3219398e+01  -9.8691902e+01  -5.8709900e+01
    4420  -1.0565140e+02  -9.9094299e+01  -5.8658901e+01
    4421  -1.0559740e+02  -9.7133904e+01  -5.8837002e+01
    4422  -1.0461220e+02  -9.6350502e+01  -5.8232700e+01
    4423  -8.4130501e+01  -9.5668900e+01  -5.8993801e+01
    4424  -8.7117897e+01  -9.4207298e+01  -5.8547298e+01
    4425  -9.0004601e+01  -9.2124397e+01  -5.8443100e+01
    4426  -9.8353203e+01  -9.2585297e+01  -5.6513802e+01
    4427  -9.3722099e+01  -9.1420403e+01  -5.7998699e+01
    4428  -9.1828400e+01  -9.1753601e+01  -5.8338200e+01
    4429  -5.9404400e+01  -8.2800201e+01  -5.8363300e+01
    4430  -3.5380001e+01  -7.9070000e+01  -5.7217602e+01
    4431  -3.8219002e+01  -7.4938599e+01  -6.0324600e+01
    4432  -3.5942402e+01  -7.6160698e+01  -5.8116100e+01
    4433  -3.4865700e+01  -7.4661797e+01  -6.0244999e+01
    4434  -2.2797501e+01  -7.5833397e+01  -5.7735802e+01
    4435  -2.4391800e+01  -7.3917297e+01  -5.8408501e+01
    4436  -2.2370000e+00  -6.5667198e+01  -5.8682701e+01
    4437  -9.1980000e+00  -6.2621101e+01  -5.8171001e+01
    4438  -4.1585002e+00  -5.9796799e+01  -5.8518002e+01
    4439  -1.0587510e+02  -1.2387120e+02  -5.8664600e+01
    4440  -1.0443210e+02  -1.2433920e+02  -5.8435200e+01
    4441  -1.0549610e+02  -1.2528520e+02  -5.8326401e+01
    4442  -1.0629410e+02  -1.1953100e+02  -5.8472000e+01
    4443  -1.0121420e+02  -1.1944060e+02  -5.7987900e+01
    4444  -9.9823997e+01  -1.1796180e+02  -5.8311100e+01
    4445  -1.0464650e+02  -1.1699410e+02  -5.8439201e+01
    4446  -1.0534240e+02  -1.1569230e+02  -5.8522598e+01
    4447  -9.7381500e+01  -1.1672680e+02  -5.8061699e+01
    4448  -1.0532740e+02  -1.1395690e+02  -5.8400700e+01
    4449  -9.6456497e+01  -1.1409850e+02  -5.8500801e+01
    4450  -1.0368450e+02  -1.1104440e+02  -5.8252102e+01
    4451  -1.0289460e+02  -1.1049710e+02  -5.8442501e+01
    4452  -9.3570702e+01  -1.1264880e+02  -5.8158699e+01
    4453  -8.8229202e+01  -1.1171690e+02  -5.8292702e+01
    4454  -1.0229140e+02  -1.1006820e+02  -5.8718498e+01
    4455  -1.0358990e+02  -1.0483850e+02  -5.8164101e+01
    4456  -7.4058601e+01  -1.0028960e+02  -5.7745399e+01
    4457  -1.0634350e+02  -9.8526001e+01  -5.7761600e+01
    4458  -1.0609360e+02  -9.7981796e+01  -5.8205299e+01
    4459  -1.0523930e+02  -9.6633904e+01  -5.8204700e+01
    4460  -8.3553101e+01  -9.6820198e+01  -5.7020302e+01
    4461  -1.0351040e+02  -9.5908600e+01  -5.7365002e+01
    4462  -8.6222504e+01  -9.5409401e+01  -5.8027199e+01
    4463  -6.8073303e+01  -9.3304802e+01  -5.7087799e+01
    4464  -6.9901497e+01  -9.4396202e+01  -5.9255501e+01
    4465  -7.1313499e+01  -9.3074898e+01  -5.7549198e+01
    4466  -6.5442101e+01  -9.0518501e+01  -5.7515301e+01
    4467  -6.8164101e+01  -9.0681000e+01  -5.7373001e+01
    4468  -6.4837097e+01  -8.8746803e+01  -5.9192299e+01
    4469  -6.6477798e+01  -8.9156502e+01  -5.7213799e+01
    4470  -6.4868103e+01  -8.7069901e+01  -5.7476501e+01
    4471  -3.8473301e+01  -7.9172600e+01  -5.7842999e+01
    4472  -3.3122200e+01  -7.8631203e+01  -5.7323502e+01
    4473  -2.7890400e+01  -7.5415604e+01  -5.7705299e+01
    4474  -2.3071001e+00  -6.6173798e+01  -5.8077999e+01
    4475  -1.3430001e+00  -6.4442200e+01  -5.7740398e+01
    4476  -2.4315000e+00  -6.1062401e+01  -5.8144600e+01
    4477  -3.5971000e+00  -6.0018501e+01  -5.7409000e+01
    4478  -1.0437020e+02  -1.2638740e+02  -5.8165901e+01
    4479  -1.0387490e+02  -1.2546430e+02  -5.8193100e+01
    4480  -1.0358210e+02  -1.2694690e+02  -5.7886002e+01
    4481  -1.0241110e+02  -1.2467810e+02  -5.7544899e+01
    4482  -1.0304410e+02  -1.2264030e+02  -5.7987301e+01
    4483  -1.0392110e+02  -1.2081590e+02  -5.8054798e+01
    4484  -1.0562200e+02  -1.1804760e+02  -5.8295601e+01
    4485  -1.0347830e+02  -1.1914730e+02  -5.8094799e+01
    4486  -1.0773840e+02  -1.1783990e+02  -5.8520901e+01
    4487  -1.0682150e+02  -1.1612970e+02  -5.8308998e+01
    4488  -1.0645450e+02  -1.1455720e+02  -5.8101101e+01
    4489  -1.0780690e+02  -1.1351000e+02  -5.7964199e+01
    4490  -1.0891190e+02  -1.1514150e+02  -5.8291100e+01
    4491  -9.4640099e+01  -1.1486650e+02  -5.7591099e+01
    4492  -1.0946820e+02  -1.1389040e+02  -5.8087601e+01
    4493  -1.0877720e+02  -1.1360600e+02  -5.8099602e+01
    4494  -1.0539860e+02  -1.1206070e+02  -5.7780399e+01
    4495  -9.2617500e+01  -1.1363890e+02  -5.7392601e+01
    4496  -8.9433098e+01  -1.1263440e+02  -5.7375702e+01
    4497  -1.0486260e+02  -1.1104640e+02  -5.7570400e+01
    4498  -1.0314390e+02  -1.0995750e+02  -5.8116001e+01
    4499  -8.2328903e+01  -1.1167010e+02  -5.5590302e+01
    4500  -1.0344650e+02  -1.0920980e+02  -5.7603901e+01
    4501  -1.0379960e+02  -1.0737070e+02  -5.7507801e+01
    4502  -7.6508400e+01  -1.0505450e+02  -5.6063702e+01
    4503  -7.6822899e+01  -1.0408370e+02  -5.9113998e+01
    4504  -1.0619400e+02  -1.0311880e+02  -5.7458900e+01
    4505  -7.1815498e+01  -9.7008499e+01  -5.8582600e+01
    4506  -8.5322601e+01  -9.6001900e+01  -5.7653801e+01
    4507  -8.7137604e+01  -9.5121201e+01  -5.7522499e+01
    4508  -7.3704697e+01  -9.4237396e+01  -5.8223999e+01
    4509  -9.9440300e+01  -9.3616798e+01  -5.5917301e+01
    4510  -9.7085297e+01  -9.1640999e+01  -5.7146801e+01
    4511  -6.9177597e+01  -9.1713898e+01  -5.6930500e+01
    4512  -9.6195503e+01  -9.1145401e+01  -5.7632999e+01
    4513  -6.2502800e+01  -8.7984100e+01  -5.6900700e+01
    4514  -6.4117599e+01  -8.9949303e+01  -5.6412601e+01
    4515  -6.2715500e+01  -8.5110100e+01  -5.7743599e+01
    4516  -2.9584499e+01  -7.7971001e+01  -5.7297401e+01
    4517  -2.0347799e+01  -7.5396202e+01  -5.6340401e+01
    4518  -1.4455300e+01  -7.1537399e+01  -5.6526901e+01
    4519  -1.0111300e+01  -6.7566101e+01  -5.7930302e+01
    4520  -7.6903000e+00  -6.6530701e+01  -5.6705502e+01
    4521  -4.9941001e+00  -6.5438301e+01  -5.7451302e+01
    4522  -1.0573800e+01  -6.4064003e+01  -5.7305599e+01
    4523  -2.5355999e+00  -6.1078499e+01  -5.6612801e+01
    4524  -4.3062000e+00  -5.9913700e+01  -5.7677700e+01
    4525  -1.0447210e+02  -1.2748140e+02  -5.7691898e+01
    4526  -1.0235040e+02  -1.2640730e+02  -5.7280102e+01
    4527  -1.0097650e+02  -1.2112040e+02  -5.7424702e+01
    4528  -9.9131302e+01  -1.2002130e+02  -5.7380402e+01
    4529  -9.7432198e+01  -1.1956400e+02  -5.6948399e+01
    4530  -1.0994140e+02  -1.1289980e+02  -5.7698002e+01
    4531  -1.0801480e+02  -1.1210420e+02  -5.7197601e+01
    4532  -1.0658770e+02  -1.1257760e+02  -5.7435200e+01
    4533  -1.0982480e+02  -1.1127900e+02  -5.6937698e+01
    4534  -9.1041000e+01  -1.1288220e+02  -5.7413200e+01
    4535  -8.8015099e+01  -1.1303480e+02  -5.6870701e+01
    4536  -8.6894203e+01  -1.1243910e+02  -5.7497501e+01
    4537  -7.5329201e+01  -1.0267160e+02  -5.7326500e+01
    4538  -1.0657630e+02  -1.0207030e+02  -5.7327202e+01
    4539  -1.0639730e+02  -1.0092780e+02  -5.7168900e+01
    4540  -1.0573740e+02  -9.6957802e+01  -5.6772499e+01
    4541  -8.1424202e+01  -9.6903900e+01  -5.6743900e+01
    4542  -1.0196950e+02  -9.5092499e+01  -5.6681000e+01
    4543  -8.7589699e+01  -9.4442802e+01  -5.7513599e+01
    4544  -7.5522301e+01  -9.5405296e+01  -5.6748699e+01
    4545  -6.9847603e+01  -9.5441803e+01  -5.6749500e+01
    4546  -8.7794502e+01  -9.3700104e+01  -5.7522202e+01
    4547  -8.8358299e+01  -9.3054001e+01  -5.6903099e+01
    4548  -8.8692802e+01  -9.2801300e+01  -5.7374001e+01
    4549  -9.0820900e+01  -9.2584702e+01  -5.7682400e+01
    4550  -8.9821098e+01  -9.2640900e+01  -5.7406502e+01
    4551  -9.1733597e+01  -9.2879303e+01  -5.7251999e+01
    4552  -9.3745903e+01  -9.2935501e+01  -5.6542000e+01
    4553  -5.0118198e+01  -8.1765198e+01  -5.6970901e+01
    4554  -2.9501900e+01  -7.6158997e+01  -5.6967400e+01
    4555  -2.3692600e+01  -7.4482300e+01  -5.6583500e+01
    4556  -2.0599400e+01  -7.2929604e+01  -5.6537300e+01
    4557  -1.6615601e+01  -7.2584702e+01  -5.7529701e+01
    4558  -1.7994600e+01  -7.1416100e+01  -5.6602600e+01
    4559  -1.2702800e+01  -7.0330902e+01  -5.6208099e+01
    4560  -2.9352000e+00  -6.6512802e+01  -5.7233501e+01
    4561  -2.2632000e+00  -6.6624496e+01  -5.7415001e+01
    4562  -3.7730999e+00  -6.5994003e+01  -5.7175301e+01
    4563  -1.1508000e+00  -6.5492996e+01  -5.6968399e+01
    4564  -4.9815998e+00  -6.0296398e+01  -5.6924702e+01
    4565  -1.0390060e+02  -1.2833549e+02  -5.7199100e+01
    4566  -1.0284720e+02  -1.2770150e+02  -5.7277802e+01
    4567  -1.0093710e+02  -1.2357680e+02  -5.7115200e+01
    4568  -9.6369698e+01  -1.1782210e+02  -5.7206799e+01
    4569  -1.1036540e+02  -1.1178490e+02  -5.7027500e+01
    4570  -1.0428650e+02  -1.1009210e+02  -5.7245800e+01
    4571  -1.0392430e+02  -1.0872740e+02  -5.7054100e+01
    4572  -1.0448180e+02  -1.0541040e+02  -5.7286098e+01
    4573  -1.0723460e+02  -1.0283560e+02  -5.6694500e+01
    4574  -1.0621820e+02  -9.7484398e+01  -5.7066299e+01
    4575  -7.2404701e+01  -9.8986603e+01  -5.5903801e+01
    4576  -8.4832703e+01  -9.6641800e+01  -5.6725201e+01
    4577  -9.0678596e+01  -9.3193497e+01  -5.6828899e+01
    4578  -6.4630798e+01  -8.8501801e+01  -5.5079899e+01
    4579  -6.0846100e+01  -8.4644501e+01  -5.6535099e+01
    4580  -5.8743099e+01  -8.3867401e+01  -5.5911800e+01
    4581  -2.7094101e+01  -7.8405502e+01  -5.5018299e+01
    4582  -2.5927299e+01  -7.5663902e+01  -5.5850399e+01
    4583  -1.6141300e+01  -6.9998398e+01  -5.6910400e+01
    4584  -1.1087500e+01  -6.8867203e+01  -5.6530399e+01
    4585  -1.5194000e+00  -6.6508400e+01  -5.6876099e+01
    4586  -1.0276790e+02  -1.2854289e+02  -5.6903702e+01
    4587  -9.9011299e+01  -1.2218560e+02  -5.6667000e+01
    4588  -9.4341202e+01  -1.1697950e+02  -5.6504501e+01
    4589  -9.1857498e+01  -1.1523470e+02  -5.6241402e+01
    4590  -8.9827904e+01  -1.1445190e+02  -5.5962601e+01
    4591  -8.6937897e+01  -1.1373550e+02  -5.5566700e+01
    4592  -8.4551300e+01  -1.1241430e+02  -5.6140900e+01
    4593  -1.0423800e+02  -1.0914970e+02  -5.6809700e+01
    4594  -1.0455530e+02  -1.0759460e+02  -5.6762798e+01
    4595  -1.0605050e+02  -1.0491090e+02  -5.6692299e+01
    4596  -1.0552570e+02  -1.0562980e+02  -5.6560001e+01
    4597  -1.0729350e+02  -1.0416540e+02  -5.6416901e+01
    4598  -7.4289497e+01  -1.0201340e+02  -5.5446301e+01
    4599  -1.0672810e+02  -1.0001380e+02  -5.6490898e+01
    4600  -1.0691300e+02  -9.8476898e+01  -5.6525200e+01
    4601  -7.0830902e+01  -9.7200500e+01  -5.5501999e+01
    4602  -1.0455130e+02  -9.6549103e+01  -5.5679798e+01
    4603  -7.9595596e+01  -9.6836998e+01  -5.6053200e+01
    4604  -8.6886497e+01  -9.6071999e+01  -5.6391300e+01
    4605  -8.5959801e+01  -9.6199501e+01  -5.6408901e+01
    4606  -8.8225197e+01  -9.4521400e+01  -5.6695599e+01
    4607  -8.8366600e+01  -9.3303200e+01  -5.6620499e+01
    4608  -9.1608398e+01  -9.3754303e+01  -5.6427502e+01
    4609  -6.9994598e+01  -9.2949997e+01  -5.4564400e+01
    4610  -7.1708099e+01  -9.3810600e+01  -5.5431702e+01
    4611  -6.6809799e+01  -9.3155899e+01  -5.5760700e+01
    4612  -8.9375000e+01  -9.2811996e+01  -5.6761200e+01
    4613  -9.6041199e+01  -9.2239601e+01  -5.6471100e+01
    4614  -4.7448200e+01  -8.1197502e+01  -5.6706001e+01
    4615  -4.4720699e+01  -8.1015503e+01  -5.6173901e+01
    4616  -3.9113499e+01  -8.0410400e+01  -5.5826000e+01
    4617  -4.8963501e+01  -7.9615402e+01  -5.6046299e+01
    4618  -5.1585999e+01  -8.0023903e+01  -5.6932201e+01
    4619  -3.2332600e+01  -7.8982597e+01  -5.6154301e+01
    4620  -2.5332199e+01  -7.7465500e+01  -5.6136398e+01
    4621  -3.1176800e+01  -7.6468399e+01  -5.6748001e+01
    4622  -3.2821499e+01  -7.6052101e+01  -5.7725800e+01
    4623  -2.3166700e+01  -7.6975304e+01  -5.5597301e+01
    4624  -2.3187001e+00  -6.6886597e+01  -5.6954899e+01
    4625  -4.8604002e+00  -6.5907402e+01  -5.6320301e+01
    4626  -9.0820003e-01  -6.4105202e+01  -5.6097401e+01
    4627  -8.9827995e+00  -6.3750900e+01  -5.4905102e+01
    4628  -6.8965001e+00  -6.1813702e+01  -5.5933601e+01
    4629  -4.2690001e+00  -6.0159500e+01  -5.5849602e+01
    4630  -1.0344060e+02  -1.2929050e+02  -5.6400799e+01
    4631  -1.0272140e+02  -1.2936259e+02  -5.6357601e+01
    4632  -1.0188880e+02  -1.2926450e+02  -5.6257099e+01
    4633  -1.0078900e+02  -1.2780840e+02  -5.5987301e+01
    4634  -1.0123970e+02  -1.2927130e+02  -5.5958302e+01
    4635  -9.9606300e+01  -1.2527920e+02  -5.5907700e+01
    4636  -9.4567497e+01  -1.1932890e+02  -5.5433300e+01
    4637  -1.0790270e+02  -1.1076630e+02  -5.6179699e+01
    4638  -1.0663650e+02  -1.1123820e+02  -5.6687500e+01
    4639  -1.0495680e+02  -1.0980120e+02  -5.6622898e+01
    4640  -1.0725240e+02  -1.0185790e+02  -5.6358101e+01
    4641  -1.0709360e+02  -1.0056990e+02  -5.5693100e+01
    4642  -7.3247101e+01  -1.0039820e+02  -5.5453800e+01
    4643  -8.1220901e+01  -9.7817200e+01  -5.4153599e+01
    4644  -7.7248398e+01  -9.6356400e+01  -5.5486301e+01
    4645  -8.8055099e+01  -9.5275398e+01  -5.6529499e+01
    4646  -7.4229401e+01  -9.5248398e+01  -5.5111198e+01
    4647  -8.8716301e+01  -9.3853104e+01  -5.6252800e+01
    4648  -9.0016998e+01  -9.3018204e+01  -5.6582901e+01
    4649  -8.8748299e+01  -9.3245598e+01  -5.6403599e+01
    4650  -9.7571098e+01  -9.2183197e+01  -5.6358002e+01
    4651  -6.8313599e+01  -9.1504303e+01  -5.6057499e+01
    4652  -6.2761700e+01  -8.6363297e+01  -5.5636200e+01
    4653  -3.7094398e+01  -8.0265404e+01  -5.5390999e+01
    4654  -2.9553600e+01  -7.8942902e+01  -5.5022701e+01
    4655  -2.7537901e+01  -7.6246597e+01  -5.5760399e+01
    4656  -1.4562800e+01  -6.8860001e+01  -5.6303200e+01
    4657  -8.8255997e+00  -6.7869202e+01  -5.5125900e+01
    4658  -1.2467100e+01  -6.7062698e+01  -5.4884899e+01
    4659  -1.8552001e+00  -6.7042099e+01  -5.6459000e+01
    4660  -8.2169998e-01  -6.6001099e+01  -5.5946999e+01
    4661  -9.6703400e+01  -1.2134500e+02  -5.5818501e+01
    4662  -1.1033130e+02  -1.1055260e+02  -5.6310902e+01
    4663  -1.0913910e+02  -1.0996550e+02  -5.5852402e+01
    4664  -1.1016360e+02  -1.0964990e+02  -5.5426800e+01
    4665  -1.0686430e+02  -1.1019910e+02  -5.6031898e+01
    4666  -1.0542580e+02  -1.0916670e+02  -5.6220001e+01
    4667  -7.9310402e+01  -1.0912180e+02  -5.5452599e+01
    4668  -8.0564301e+01  -1.1002130e+02  -5.6183899e+01
    4669  -1.0566360e+02  -1.0679290e+02  -5.6187599e+01
    4670  -1.0791120e+02  -1.0577180e+02  -5.5214001e+01
    4671  -1.0841910e+02  -1.0431310e+02  -5.5455101e+01
    4672  -1.0779500e+02  -1.0256500e+02  -5.6015099e+01
    4673  -7.5318100e+01  -1.0401710e+02  -5.4726002e+01
    4674  -8.3178001e+01  -9.7618202e+01  -5.5299999e+01
    4675  -1.0548940e+02  -9.6805199e+01  -5.5563499e+01
    4676  -8.5163399e+01  -9.7025101e+01  -5.5803200e+01
    4677  -8.7998901e+01  -9.6393402e+01  -5.5728298e+01
    4678  -8.9020897e+01  -9.5462303e+01  -5.5862701e+01
    4679  -8.9124001e+01  -9.4228897e+01  -5.6058998e+01
    4680  -9.2177597e+01  -9.4386101e+01  -5.5689201e+01
    4681  -8.9906700e+01  -9.3581100e+01  -5.6056599e+01
    4682  -8.9505997e+01  -9.3166397e+01  -5.6212502e+01
    4683  -8.9119301e+01  -9.3484299e+01  -5.6076199e+01
    4684  -6.5503899e+01  -9.2517700e+01  -5.5156101e+01
    4685  -6.7025398e+01  -9.1114098e+01  -5.5525600e+01
    4686  -6.2239498e+01  -8.9080002e+01  -5.4869701e+01
    4687  -5.6789600e+01  -8.3113800e+01  -5.5545700e+01
    4688  -5.8229900e+01  -8.4975601e+01  -5.3636101e+01
    4689  -5.0022400e+01  -8.2839104e+01  -5.5213200e+01
    4690  -4.1345402e+01  -8.0865097e+01  -5.5634300e+01
    4691  -4.6597801e+01  -7.8836800e+01  -5.6155998e+01
    4692  -3.2726799e+01  -7.7543800e+01  -5.4892200e+01
    4693  -3.0369600e+01  -7.7420197e+01  -5.4562901e+01
    4694  -2.4121901e+01  -7.5699600e+01  -5.3789501e+01
    4695  -1.5716900e+01  -7.0457001e+01  -5.5263100e+01
    4696  -1.0808700e+01  -6.9795799e+01  -5.4139099e+01
    4697  -3.5983000e+00  -6.6756203e+01  -5.5318298e+01
    4698  -2.3139000e+00  -6.7278099e+01  -5.5881901e+01
    4699  -1.4967999e+00  -6.7161102e+01  -5.5961399e+01
    4700  -1.3005000e+00  -6.2907799e+01  -5.5263401e+01
    4701  -3.5750000e+00  -6.0214100e+01  -5.5641102e+01
    4702  -1.0262370e+02  -1.3000459e+02  -5.5643799e+01
    4703  -1.0109280e+02  -1.3005479e+02  -5.5438900e+01
    4704  -1.0013880e+02  -1.2941420e+02  -5.5063499e+01
    4705  -9.8311798e+01  -1.2741740e+02  -5.4004501e+01
    4706  -9.7668098e+01  -1.2418780e+02  -5.5168701e+01
    4707  -9.2480598e+01  -1.1767080e+02  -5.5085098e+01
    4708  -1.0797890e+02  -1.0936170e+02  -5.5475399e+01
    4709  -1.0687460e+02  -1.0842550e+02  -5.5570499e+01
    4710  -7.7909401e+01  -1.0766260e+02  -5.4878502e+01
    4711  -1.0787340e+02  -1.0679050e+02  -5.4860199e+01
    4712  -1.0727480e+02  -9.8918900e+01  -5.5676701e+01
    4713  -1.0744530e+02  -9.9337799e+01  -5.5141602e+01
    4714  -1.0682460e+02  -9.7997902e+01  -5.5789299e+01
    4715  -8.7386200e+01  -9.7140999e+01  -5.5065201e+01
    4716  -8.6021202e+01  -9.6736397e+01  -5.5685902e+01
    4717  -1.0260750e+02  -9.6018501e+01  -5.5130001e+01
    4718  -1.0049980e+02  -9.4688400e+01  -5.4892799e+01
    4719  -8.9879402e+01  -9.4936699e+01  -5.5679699e+01
    4720  -9.0906303e+01  -9.4560799e+01  -5.5706001e+01
    4721  -9.5685997e+01  -9.3575401e+01  -5.5372299e+01
    4722  -9.7838997e+01  -9.2724403e+01  -5.5759800e+01
    4723  -6.8935898e+01  -9.2168404e+01  -5.5369202e+01
    4724  -6.8039497e+01  -9.1928001e+01  -5.5262199e+01
    4725  -6.5763298e+01  -9.0086098e+01  -5.5079300e+01
    4726  -6.0261398e+01  -8.7526001e+01  -5.4802299e+01
    4727  -4.6869900e+01  -8.2296501e+01  -5.4875301e+01
    4728  -5.0789799e+01  -8.0819000e+01  -5.5190300e+01
    4729  -3.4870399e+01  -8.0177597e+01  -5.4698799e+01
    4730  -3.4885201e+01  -7.7473099e+01  -5.5524200e+01
    4731  -1.7170200e+01  -7.1682503e+01  -5.4700600e+01
    4732  -1.3750600e+01  -6.8912498e+01  -5.4012199e+01
    4733  -4.1420999e+00  -6.6173401e+01  -5.5914200e+01
    4734  -4.7628999e+00  -6.6763496e+01  -5.4752701e+01
    4735  -1.0630800e+01  -6.4871498e+01  -5.5547001e+01
    4736  -1.0131290e+02  -1.3070280e+02  -5.4785702e+01
    4737  -8.7738800e+01  -1.1467930e+02  -5.4880100e+01
    4738  -1.0845830e+02  -1.0795510e+02  -5.4810101e+01
    4739  -7.6267700e+01  -1.0613390e+02  -5.3609200e+01
    4740  -1.0805930e+02  -1.0199800e+02  -5.5104000e+01
    4741  -8.4562202e+01  -9.8011200e+01  -5.4290001e+01
    4742  -8.5689903e+01  -9.7882401e+01  -5.4202801e+01
    4743  -7.8819603e+01  -9.7354401e+01  -5.3834801e+01
    4744  -7.5846397e+01  -9.6127800e+01  -5.4610001e+01
    4745  -6.8730003e+01  -9.5250298e+01  -5.4478901e+01
    4746  -9.1161201e+01  -9.5480797e+01  -5.5069500e+01
    4747  -9.2754799e+01  -9.5066498e+01  -5.4735802e+01
    4748  -9.4080803e+01  -9.4235199e+01  -5.4999298e+01
    4749  -6.7425903e+01  -9.3905899e+01  -5.5030300e+01
    4750  -9.8394096e+01  -9.3366501e+01  -5.5141399e+01
    4751  -9.7528000e+01  -9.3187599e+01  -5.5237301e+01
    4752  -6.3729000e+01  -9.1387703e+01  -5.3985100e+01
    4753  -6.6067802e+01  -9.1086800e+01  -5.4057598e+01
    4754  -3.6168800e+01  -8.1174202e+01  -5.3274700e+01
    4755  -4.7032299e+01  -8.0674301e+01  -5.3689999e+01
    4756  -3.1972700e+01  -8.0392799e+01  -5.3088200e+01
    4757  -3.3915401e+01  -7.8595901e+01  -5.3109299e+01
    4758  -2.2051901e+01  -7.7105400e+01  -5.4441200e+01
    4759  -2.1525801e+01  -7.4209602e+01  -5.4641800e+01
    4760  -1.9401899e+01  -7.3215797e+01  -5.4021999e+01
    4761  -1.3044800e+01  -7.1653397e+01  -5.4049801e+01
    4762  -1.3178000e+00  -6.7562401e+01  -5.5213902e+01
    4763  -6.8949997e-01  -6.6971397e+01  -5.5002300e+01
    4764  -6.2343998e+00  -6.6948997e+01  -5.4677700e+01
    4765  -1.3940001e-01  -6.5598503e+01  -5.3984100e+01
    4766  -4.9700999e+00  -6.0887699e+01  -5.4005501e+01
    4767  -2.3232999e+00  -6.1471001e+01  -5.4868099e+01
    4768  -1.0278950e+02  -1.3049809e+02  -5.4761700e+01
    4769  -9.7706703e+01  -1.2616640e+02  -5.4115898e+01
    4770  -9.6063499e+01  -1.2293200e+02  -5.4434799e+01
    4771  -9.4526100e+01  -1.2101530e+02  -5.4390701e+01
    4772  -8.9713997e+01  -1.1641780e+02  -5.4372501e+01
    4773  -1.1053510e+02  -1.0892650e+02  -5.4339298e+01
    4774  -1.0913210e+02  -1.0881890e+02  -5.4966702e+01
    4775  -1.0928940e+02  -1.0416450e+02  -5.4615299e+01
    4776  -7.1580101e+01  -9.9719002e+01  -5.2649200e+01
    4777  -1.0714240e+02  -9.8403900e+01  -5.4911098e+01
    4778  -1.0601640e+02  -9.7307800e+01  -5.4869701e+01
    4779  -8.9016701e+01  -9.7035004e+01  -5.4724602e+01
    4780  -9.0193199e+01  -9.6046303e+01  -5.5041000e+01
    4781  -9.9147003e+01  -9.3930702e+01  -5.4525200e+01
    4782  -9.5688202e+01  -9.4911598e+01  -5.3645901e+01
    4783  -9.7374298e+01  -9.4262100e+01  -5.4075298e+01
    4784  -9.6764198e+01  -9.3897903e+01  -5.4785400e+01
    4785  -4.3786800e+01  -8.2407799e+01  -5.3895000e+01
    4786  -3.3512901e+01  -8.1313797e+01  -5.1889400e+01
    4787  -4.4104198e+01  -7.9617599e+01  -5.4174900e+01
    4788  -2.5162300e+01  -7.8527802e+01  -5.3672001e+01
    4789  -2.7511499e+01  -7.7045998e+01  -5.3488098e+01
    4790  -2.0288999e+00  -6.7932602e+01  -5.4629799e+01
    4791  -3.7920001e-01  -6.4503197e+01  -5.4042801e+01
    4792  -6.5258999e+00  -6.2410999e+01  -5.2963699e+01
    4793  -3.5948000e+00  -6.0572899e+01  -5.3799198e+01
    4794  -9.9863403e+01  -1.3056470e+02  -5.4433899e+01
    4795  -9.8402802e+01  -1.2986880e+02  -5.3218102e+01
    4796  -8.6563202e+01  -1.1499860e+02  -5.3848499e+01
    4797  -8.4960602e+01  -1.1423860e+02  -5.3760700e+01
    4798  -7.9462502e+01  -1.1092640e+02  -5.3149200e+01
    4799  -1.0967390e+02  -1.0565340e+02  -5.3908901e+01
    4800  -1.0932510e+02  -1.0289560e+02  -5.4269100e+01
    4801  -1.0766680e+02  -1.0085630e+02  -5.4305000e+01
    4802  -1.0756570e+02  -1.0004350e+02  -5.4334599e+01
    4803  -1.0750840e+02  -9.9272400e+01  -5.4359699e+01
    4804  -1.0714090e+02  -9.8619003e+01  -5.4047501e+01
    4805  -1.0597790e+02  -9.7832603e+01  -5.3610802e+01
    4806  -8.8531197e+01  -9.7696701e+01  -5.4007301e+01
    4807  -1.0425130e+02  -9.7453400e+01  -5.2855701e+01
    4808  -1.0055560e+02  -9.5314301e+01  -5.3311298e+01
    4809  -9.9389297e+01  -9.4305496e+01  -5.3753399e+01
    4810  -6.7027603e+01  -9.4319702e+01  -5.4010300e+01
    4811  -6.6610802e+01  -9.3915497e+01  -5.4489601e+01
    4812  -9.8718803e+01  -9.4065804e+01  -5.3977100e+01
    4813  -7.1194901e+01  -9.4238098e+01  -5.2276699e+01
    4814  -6.8529900e+01  -9.2593498e+01  -5.4101799e+01
    4815  -6.7701500e+01  -9.2610100e+01  -5.3628899e+01
    4816  -6.6882599e+01  -9.2147499e+01  -5.3339500e+01
    4817  -6.4863899e+01  -8.9572601e+01  -5.3743801e+01
    4818  -6.2645199e+01  -8.7497299e+01  -5.3663101e+01
    4819  -5.2529099e+01  -8.3089699e+01  -5.6112301e+01
    4820  -5.0446899e+01  -8.4005898e+01  -5.3556099e+01
    4821  -5.3370399e+01  -8.4796898e+01  -5.3730099e+01
    4822  -4.7854698e+01  -8.3396301e+01  -5.3498901e+01
    4823  -5.3857899e+01  -8.1594101e+01  -5.5891300e+01
    4824  -5.3010899e+01  -8.2774498e+01  -5.3476501e+01
    4825  -4.8898701e+01  -8.1151398e+01  -5.3760101e+01
    4826  -1.6219000e+01  -7.1367104e+01  -5.3410900e+01
    4827  -1.0043000e+00  -6.8119499e+01  -5.4400799e+01
    4828  -3.5213001e+00  -6.7299896e+01  -5.4277500e+01
    4829   1.1910000e-01  -6.7206398e+01  -5.3222698e+01
    4830  -8.1879997e-01  -6.3546398e+01  -5.3391201e+01
    4831  -4.1452999e+00  -6.0567299e+01  -5.3597900e+01
    4832  -1.0007050e+02  -1.3140440e+02  -5.3991199e+01
    4833  -1.0174440e+02  -1.3141150e+02  -5.3824902e+01
    4834  -9.6632896e+01  -1.2504760e+02  -5.3586300e+01
    4835  -9.1875298e+01  -1.1922300e+02  -5.3567299e+01
    4836  -9.0388000e+01  -1.1794910e+02  -5.3502201e+01
    4837  -1.0995300e+02  -1.0790280e+02  -5.3874500e+01
    4838  -1.1047960e+02  -1.0423830e+02  -5.3340401e+01
    4839  -7.3440300e+01  -1.0238400e+02  -5.2692001e+01
    4840  -1.0807830e+02  -1.0118280e+02  -5.3581299e+01
    4841  -8.6957802e+01  -9.8087303e+01  -5.3560600e+01
    4842  -9.2108597e+01  -9.6828400e+01  -5.3192299e+01
    4843  -1.0188920e+02  -9.6398300e+01  -5.3006599e+01
    4844  -9.4220299e+01  -9.5085098e+01  -5.3807499e+01
    4845  -7.2786301e+01  -9.5052101e+01  -5.2794899e+01
    4846  -6.8717796e+01  -9.2872597e+01  -5.3146999e+01
    4847  -6.1190102e+01  -8.9478203e+01  -5.2887100e+01
    4848  -6.0663601e+01  -8.6258102e+01  -5.3542702e+01
    4849  -5.1729198e+01  -8.5998001e+01  -5.1047298e+01
    4850  -4.0377899e+01  -8.1915100e+01  -5.3737999e+01
    4851  -3.7839500e+01  -8.1721397e+01  -5.3013599e+01
    4852  -5.0617401e+01  -8.2333603e+01  -5.2808498e+01
    4853  -4.4654999e+01  -8.1051399e+01  -5.2362000e+01
    4854  -2.8066900e+01  -7.9681000e+01  -5.2808601e+01
    4855  -2.3099100e+01  -7.8302101e+01  -5.2791599e+01
    4856  -1.4941000e+00  -6.8609001e+01  -5.4167801e+01
    4857  -2.0188000e+00  -6.8553200e+01  -5.3792198e+01
    4858  -1.1946000e+00  -6.8725304e+01  -5.4139400e+01
    4859  -2.5548999e+00  -6.8253799e+01  -5.3453602e+01
    4860  -7.0475001e+00  -6.8254097e+01  -5.2582298e+01
    4861  -1.5190001e+00  -6.2503502e+01  -5.3675900e+01
    4862  -1.0064480e+02  -1.3207179e+02  -5.3518902e+01
    4863  -1.0138880e+02  -1.3214281e+02  -5.3226101e+01
    4864  -9.9038902e+01  -1.3109370e+02  -5.3453300e+01
    4865  -8.7999603e+01  -1.1651740e+02  -5.3133900e+01
    4866  -7.8384003e+01  -1.0989450e+02  -5.2633701e+01
    4867  -1.1036900e+02  -1.0687300e+02  -5.3289700e+01
    4868  -1.0969880e+02  -1.0235850e+02  -5.3439602e+01
    4869  -1.0771310e+02  -1.0045410e+02  -5.3516201e+01
    4870  -1.0753300e+02  -9.9891197e+01  -5.3118698e+01
    4871  -1.0644160e+02  -9.8687500e+01  -5.2571899e+01
    4872  -8.9951103e+01  -9.7638603e+01  -5.3427898e+01
    4873  -6.9626602e+01  -9.7201599e+01  -5.2512402e+01
    4874  -6.8405502e+01  -9.6136902e+01  -5.2009899e+01
    4875  -7.4761002e+01  -9.6222397e+01  -5.2376900e+01
    4876  -6.5849297e+01  -9.3954803e+01  -5.3547901e+01
    4877  -6.9436996e+01  -9.3315102e+01  -5.2201302e+01
    4878  -6.2938999e+01  -8.8664803e+01  -5.2156200e+01
    4879  -5.5592098e+01  -8.3746300e+01  -5.3536598e+01
    4880  -4.5612598e+01  -8.3539398e+01  -5.2594501e+01
    4881  -4.9104500e+01  -8.2818802e+01  -5.1410702e+01
    4882  -3.1165400e+01  -7.8288597e+01  -5.2903000e+01
    4883  -2.9211399e+01  -7.7823898e+01  -5.2859001e+01
    4884  -2.5892500e+01  -7.6622002e+01  -5.2994701e+01
    4885  -2.1201500e+01  -7.4608299e+01  -5.2750500e+01
    4886  -1.7488899e+01  -7.2471603e+01  -5.2100201e+01
    4887  -9.2751999e+00  -6.9565201e+01  -5.2217300e+01
    4888  -1.2545000e+00  -6.9066200e+01  -5.3453300e+01
    4889  -1.2367600e+01  -6.7955803e+01  -5.2212399e+01
    4890  -1.4610000e-01  -6.8125198e+01  -5.3245701e+01
    4891  -4.9545999e+00  -6.8050499e+01  -5.2700600e+01
    4892  -2.5499001e+00  -6.1698002e+01  -5.2867001e+01
    4893  -9.9543999e+01  -1.3202541e+02  -5.3261002e+01
    4894  -9.6945000e+01  -1.2773840e+02  -5.2368900e+01
    4895  -9.4159103e+01  -1.2269340e+02  -5.2564701e+01
    4896  -9.2788200e+01  -1.2183550e+02  -5.1941399e+01
    4897  -8.5326500e+01  -1.1543950e+02  -5.2384998e+01
    4898  -8.3076599e+01  -1.1490490e+02  -5.1416599e+01
    4899  -1.1209370e+02  -1.0876480e+02  -5.3157001e+01
    4900  -1.1121010e+02  -1.0823380e+02  -5.3262501e+01
    4901  -1.1043280e+02  -1.0290480e+02  -5.3038601e+01
    4902  -1.0899400e+02  -1.0139360e+02  -5.2664700e+01
    4903  -8.7825798e+01  -9.8532303e+01  -5.2369999e+01
    4904  -8.5335297e+01  -9.8831299e+01  -5.1966202e+01
    4905  -7.9764503e+01  -9.8461700e+01  -5.1265598e+01
    4906  -7.7022202e+01  -9.7266998e+01  -5.2180000e+01
    4907  -6.7033699e+01  -9.4741096e+01  -5.2938702e+01
    4908  -9.8952599e+01  -9.4654297e+01  -5.2983002e+01
    4909  -6.4724403e+01  -9.0245300e+01  -5.2067402e+01
    4910  -6.2541100e+01  -9.1081902e+01  -5.2431400e+01
    4911  -4.2123100e+01  -8.2965897e+01  -5.2575802e+01
    4912  -2.1440500e+01  -7.8210197e+01  -5.1526402e+01
    4913  -1.9774099e+01  -7.6672997e+01  -5.3050900e+01
    4914  -2.4539801e+01  -7.6339600e+01  -5.2044899e+01
    4915  -1.4379900e+01  -7.0054199e+01  -5.2482201e+01
    4916  -1.4704000e+00  -6.9431297e+01  -5.2344002e+01
    4917  -1.6530000e-01  -6.8950203e+01  -5.2530701e+01
    4918  -2.8048000e+00  -6.8565102e+01  -5.2516499e+01
    4919  -8.5836000e+00  -6.4334198e+01  -5.2285801e+01
    4920  -1.0102230e+02  -1.3269971e+02  -5.2644699e+01
    4921  -1.0030450e+02  -1.3259210e+02  -5.2946701e+01
    4922  -1.0176860e+02  -1.3252200e+02  -5.2296501e+01
    4923  -1.0236650e+02  -1.3162560e+02  -5.2730900e+01
    4924  -9.8549400e+01  -1.3184219e+02  -5.2291302e+01
    4925  -9.9506104e+01  -1.3257471e+02  -5.2558399e+01
    4926  -9.5696701e+01  -1.2521190e+02  -5.2045502e+01
    4927  -8.6566803e+01  -1.1717490e+02  -5.1249298e+01
    4928  -1.1191370e+02  -1.0775930e+02  -5.2701199e+01
    4929  -1.1122950e+02  -1.0743080e+02  -5.2919998e+01
    4930  -7.6975700e+01  -1.0844440e+02  -5.1938900e+01
    4931  -1.1139920e+02  -1.0601350e+02  -5.2543301e+01
    4932  -1.0784370e+02  -1.0066350e+02  -5.1995098e+01
    4933  -1.0721820e+02  -9.9621498e+01  -5.2443600e+01
    4934  -8.2795403e+01  -9.8923401e+01  -5.1725201e+01
    4935  -9.2115097e+01  -9.8059196e+01  -5.1532200e+01
    4936  -9.4250603e+01  -9.5881203e+01  -5.2567600e+01
    4937  -9.3276100e+01  -9.7071701e+01  -5.1970001e+01
    4938  -6.4025597e+01  -9.2841499e+01  -5.2176998e+01
    4939  -6.7374199e+01  -9.2649002e+01  -5.2560600e+01
    4940  -6.5996803e+01  -9.1392998e+01  -5.2925598e+01
    4941  -6.0806801e+01  -8.7600800e+01  -5.1493900e+01
    4942  -5.6750999e+01  -8.5157402e+01  -5.2123199e+01
    4943  -4.0002899e+01  -8.2662903e+01  -5.2331299e+01
    4944  -2.2870600e+01  -7.5889000e+01  -5.0815300e+01
    4945  -1.9413000e+01  -7.3796501e+01  -5.1522301e+01
    4946  -1.0343500e+01  -6.5635696e+01  -5.2913799e+01
    4947  -1.8336999e+00  -6.2770802e+01  -5.2213100e+01
    4948  -5.3203001e+00  -6.1774700e+01  -5.1086899e+01
    4949  -1.0080390e+02  -1.3304111e+02  -5.1942501e+01
    4950  -9.7313499e+01  -1.3105321e+02  -5.1164799e+01
    4951  -9.0877800e+01  -1.1968230e+02  -5.2283501e+01
    4952  -8.3507301e+01  -1.1339020e+02  -5.3975800e+01
    4953  -1.1000480e+02  -1.0166000e+02  -5.2382599e+01
    4954  -1.0542770e+02  -9.8531700e+01  -5.1662800e+01
    4955  -8.8998596e+01  -9.8858200e+01  -5.1556499e+01
    4956  -7.5476501e+01  -9.7397102e+01  -4.9462200e+01
    4957  -9.5176399e+01  -9.6114899e+01  -5.1378799e+01
    4958  -9.7157097e+01  -9.6000099e+01  -5.1826302e+01
    4959  -9.9635902e+01  -9.5403702e+01  -5.2110901e+01
    4960  -9.8828102e+01  -9.5414200e+01  -5.2057201e+01
    4961  -6.4888603e+01  -9.3985603e+01  -5.1398201e+01
    4962  -6.6518303e+01  -9.2134300e+01  -5.1637501e+01
    4963  -5.8787498e+01  -8.6807899e+01  -5.0943699e+01
    4964  -4.4306900e+01  -8.4024597e+01  -5.1418201e+01
    4965  -4.1997601e+01  -8.0714798e+01  -5.2244999e+01
    4966  -2.6451500e+01  -7.9912598e+01  -5.1474899e+01
    4967  -2.3725401e+01  -7.8964798e+01  -5.1779800e+01
    4968  -3.1534401e+01  -7.8997597e+01  -5.1185600e+01
    4969  -8.8910002e-01  -6.9471397e+01  -5.2359600e+01
    4970   1.0790000e-01  -6.4977699e+01  -5.1514301e+01
    4971  -3.3018000e+00  -6.1434200e+01  -5.1670399e+01
    4972  -9.9495796e+01  -1.3314790e+02  -5.1203899e+01
    4973  -9.8944801e+01  -1.3261340e+02  -5.1871601e+01
    4974  -8.8775902e+01  -1.1855170e+02  -5.1576900e+01
    4975  -8.0799599e+01  -1.1284440e+02  -5.2208199e+01
    4976  -1.1245400e+02  -1.0711020e+02  -5.1842701e+01
    4977  -7.5404404e+01  -1.0725010e+02  -5.0446800e+01
    4978  -7.4560997e+01  -1.0463370e+02  -5.1955399e+01
    4979  -1.1180360e+02  -1.0429820e+02  -5.1939201e+01
    4980  -1.0875790e+02  -1.0112560e+02  -5.1793999e+01
    4981  -1.0114870e+02  -9.6611702e+01  -5.1573200e+01
    4982  -9.6088303e+01  -9.6463997e+01  -5.1280102e+01
    4983  -6.6645897e+01  -9.5239799e+01  -5.1312801e+01
    4984  -6.8111801e+01  -9.3016899e+01  -5.1506500e+01
    4985  -5.4696800e+01  -8.5077301e+01  -5.0730099e+01
    4986  -4.1257198e+01  -8.3804398e+01  -5.0699402e+01
    4987  -3.8038101e+01  -8.3038498e+01  -5.0650299e+01
    4988  -4.7285198e+01  -8.2278999e+01  -5.1521301e+01
    4989  -2.8362101e+01  -7.8056000e+01  -5.0952900e+01
    4990  -2.6686199e+01  -7.7476700e+01  -5.0541100e+01
    4991  -1.1234300e+01  -7.1223099e+01  -5.2013500e+01
    4992  -7.7704000e+00  -6.9100601e+01  -5.1289799e+01
    4993   8.4670001e-01  -6.7983398e+01  -5.1580700e+01
    4994  -6.3230000e+00  -6.9005501e+01  -5.0995701e+01
    4995   5.9950000e-01  -6.6994400e+01  -5.1962002e+01
    4996  -3.6989999e-01  -6.4258301e+01  -5.2063499e+01
    4997  -2.7330000e+00  -6.2885601e+01  -5.0501999e+01
    4998  -4.1117001e+00  -6.1031101e+01  -5.1874500e+01
    4999  -1.0038580e+02  -1.3333771e+02  -5.1174099e+01
    5000  -1.0169580e+02  -1.3291270e+02  -5.1541599e+01
    5001  -9.6761002e+01  -1.2977901e+02  -5.1176601e+01
    5002  -9.4126404e+01  -1.2403060e+02  -5.1080399e+01
    5003  -9.1403702e+01  -1.2144930e+02  -5.0810398e+01
    5004  -1.1269050e+02  -1.0539170e+02  -5.1084499e+01
    5005  -1.1246520e+02  -1.0365420e+02  -5.0828098e+01
    5006  -1.1067940e+02  -1.0168270e+02  -5.1788799e+01
    5007  -1.0994790e+02  -1.0120450e+02  -5.1509300e+01
    5008  -6.9465797e+01  -9.7816200e+01  -5.0815601e+01
    5009  -9.1312202e+01  -9.9235901e+01  -5.0001701e+01
    5010  -1.0438520e+02  -9.8463303e+01  -5.0487099e+01
    5011  -1.0283400e+02  -9.7700897e+01  -5.0859600e+01
    5012  -9.4669296e+01  -9.6517700e+01  -5.1160599e+01
    5013  -6.2891300e+01  -9.3051201e+01  -4.9968899e+01
    5014  -6.0638599e+01  -9.1046402e+01  -5.0064899e+01
    5015  -4.8978802e+01  -8.5282501e+01  -5.1011299e+01
    5016  -4.6501801e+01  -8.4883400e+01  -5.0720798e+01
    5017  -4.5268902e+01  -8.2837799e+01  -5.0003201e+01
    5018  -3.5937698e+01  -8.2315598e+01  -5.1010601e+01
    5019  -2.1444901e+01  -7.5217102e+01  -5.0711201e+01
    5020  -1.7699200e+01  -7.2967201e+01  -4.9242599e+01
    5021  -1.5487400e+01  -7.1357002e+01  -5.0638401e+01
    5022  -3.9780000e-01  -7.0103401e+01  -5.1289600e+01
    5023  -3.0557001e+00  -6.9194702e+01  -5.1225700e+01
    5024   9.6920002e-01  -6.8642197e+01  -5.1215900e+01
    5025   8.8380003e-01  -6.6490898e+01  -5.0949299e+01
    5026  -1.5196000e+00  -6.3517101e+01  -5.1221802e+01
    5027  -1.0111500e+02  -1.3325999e+02  -5.1124599e+01
    5028  -9.7984497e+01  -1.3230020e+02  -5.0965500e+01
    5029  -7.7924202e+01  -1.1092520e+02  -5.0556599e+01
    5030  -7.6609001e+01  -1.0943220e+02  -5.0123501e+01
    5031  -7.3050797e+01  -1.0344930e+02  -5.0029099e+01
    5032  -1.1089340e+02  -1.0137760e+02  -5.0883499e+01
    5033  -1.0847340e+02  -1.0092750e+02  -5.0188499e+01
    5034  -1.0685990e+02  -9.9861504e+01  -5.0885300e+01
    5035  -7.0429802e+01  -9.9879501e+01  -4.9652199e+01
    5036  -8.6744598e+01  -9.9690201e+01  -4.9856300e+01
    5037  -9.3908897e+01  -9.7334503e+01  -5.1099499e+01
    5038  -9.7191803e+01  -9.7500397e+01  -4.9998699e+01
    5039  -6.8078796e+01  -9.6685600e+01  -5.0400002e+01
    5040  -9.9930801e+01  -9.6842903e+01  -5.0246399e+01
    5041  -9.8977898e+01  -9.6373299e+01  -5.0889000e+01
    5042  -5.6180099e+01  -8.6541702e+01  -5.2702599e+01
    5043  -5.3800301e+01  -8.6277702e+01  -5.1545399e+01
    5044  -5.5582100e+01  -8.7864197e+01  -5.0169399e+01
    5045  -5.5883999e+01  -8.6350899e+01  -4.9382198e+01
    5046  -3.3122299e+01  -8.2251900e+01  -4.9826900e+01
    5047  -3.9118500e+01  -7.9435997e+01  -5.3481602e+01
    5048  -3.8617802e+01  -8.1133698e+01  -5.0683102e+01
    5049  -3.6546101e+01  -7.9816399e+01  -5.2011002e+01
    5050  -2.8435499e+01  -8.1060097e+01  -5.0075699e+01
    5051  -3.4188499e+01  -7.9690201e+01  -5.1181900e+01
    5052  -1.5144000e+00  -7.0149101e+01  -5.0750401e+01
    5053   5.3350002e-01  -6.9811096e+01  -5.0915798e+01
    5054  -1.1436400e+01  -6.7295403e+01  -5.1054501e+01
    5055  -9.2012997e+00  -6.5353302e+01  -5.0287998e+01
    5056  -5.9759998e-01  -6.4203300e+01  -5.1284801e+01
    5057  -9.5394798e+01  -1.2756130e+02  -5.0122501e+01
    5058  -9.4641098e+01  -1.2536470e+02  -5.0473701e+01
    5059  -8.9953598e+01  -1.2073450e+02  -5.0038300e+01
    5060  -8.7374603e+01  -1.1928650e+02  -4.9385101e+01
    5061  -8.3805397e+01  -1.1638730e+02  -4.9879101e+01
    5062  -1.1182610e+02  -1.0223470e+02  -5.0268101e+01
    5063  -8.4895302e+01  -9.9818497e+01  -4.9717602e+01
    5064  -9.4546799e+01  -9.7833504e+01  -5.0268501e+01
    5065  -9.5466301e+01  -9.6704803e+01  -5.0827400e+01
    5066  -7.3280098e+01  -9.5877701e+01  -5.0694401e+01
    5067  -6.5465202e+01  -9.1427803e+01  -5.0728100e+01
    5068  -6.4026802e+01  -9.0846802e+01  -4.9590099e+01
    5069  -6.3124199e+01  -8.9796204e+01  -5.0394798e+01
    5070  -5.9452000e+01  -8.8366402e+01  -4.8890499e+01
    5071  -4.7735001e+01  -8.4188797e+01  -4.8872700e+01
    5072  -4.3590801e+01  -8.2394096e+01  -5.0134998e+01
    5073  -3.0368900e+01  -8.1209000e+01  -5.0720798e+01
    5074  -2.2018200e+01  -7.9649399e+01  -4.8846600e+01
    5075  -3.0536200e+01  -7.9205704e+01  -4.9099400e+01
    5076  -2.4472601e+01  -7.6799202e+01  -4.9134899e+01
    5077  -1.2978700e+01  -6.9213303e+01  -5.0019100e+01
    5078   1.3839000e+00  -6.7337303e+01  -5.0448200e+01
    5079   7.5800002e-02  -6.5090401e+01  -5.0594501e+01
    5080  -6.8964000e+00  -6.3444801e+01  -4.9763401e+01
    5081  -3.4164000e+00  -6.2045399e+01  -5.0380501e+01
    5082  -3.8438001e+00  -6.1494301e+01  -5.0649700e+01
    5083  -1.0105760e+02  -1.3319290e+02  -5.0454399e+01
    5084  -7.3861099e+01  -1.0583190e+02  -4.8966999e+01
    5085  -1.1265620e+02  -1.0311140e+02  -4.9506100e+01
    5086  -1.1040810e+02  -1.0090530e+02  -4.9580002e+01
    5087  -1.0734690e+02  -1.0026420e+02  -4.8747299e+01
    5088  -1.0607370e+02  -9.9476402e+01  -4.9996101e+01
    5089  -6.9253998e+01  -9.8313103e+01  -4.9458801e+01
    5090  -9.3571701e+01  -9.8720299e+01  -4.9692200e+01
    5091  -7.7700600e+01  -9.8378998e+01  -4.9425098e+01
    5092  -1.0121140e+02  -9.7393303e+01  -4.9814999e+01
    5093  -9.5668602e+01  -9.7521400e+01  -5.0224400e+01
    5094  -6.5832901e+01  -9.5531998e+01  -4.9812599e+01
    5095  -7.0849297e+01  -9.4739502e+01  -4.9384899e+01
    5096  -6.6352699e+01  -9.2601898e+01  -4.8986301e+01
    5097  -5.4071999e+01  -8.6359596e+01  -4.8284199e+01
    5098  -5.2259399e+01  -8.4599098e+01  -5.0174500e+01
    5099  -4.1412601e+01  -8.2274498e+01  -4.9816700e+01
    5100  -2.6176001e+01  -8.0599998e+01  -4.9764801e+01
    5101  -3.3192001e+01  -8.0032204e+01  -4.9520699e+01
    5102  -3.5834000e+01  -8.0977600e+01  -4.9666698e+01
    5103  -9.4392004e+00  -7.1051201e+01  -4.9494499e+01
    5104   2.9100001e-02  -7.1008904e+01  -4.9930302e+01
    5105   1.6731000e+00  -6.9925301e+01  -4.9534901e+01
    5106  -5.4013000e+00  -6.9529800e+01  -5.0216301e+01
    5107   1.5944999e+00  -6.8600601e+01  -5.0233799e+01
    5108   1.0974000e+00  -6.6553497e+01  -5.0469799e+01
    5109   7.9070002e-01  -6.6093002e+01  -5.0240299e+01
    5110  -4.6410999e+00  -6.1512001e+01  -5.0240601e+01
    5111  -1.0028450e+02  -1.3342940e+02  -4.9558899e+01
    5112  -9.9171600e+01  -1.3344740e+02  -4.9960800e+01
    5113  -9.8153900e+01  -1.3314090e+02  -4.9973099e+01
    5114  -9.7072403e+01  -1.3222350e+02  -4.9888500e+01
    5115  -9.5990700e+01  -1.3009070e+02  -4.9447399e+01
    5116  -9.2921303e+01  -1.2415270e+02  -4.9376701e+01
    5117  -1.1305940e+02  -1.0440830e+02  -4.9952400e+01
    5118  -1.1099560e+02  -1.0113280e+02  -4.9340302e+01
    5119  -7.1290802e+01  -1.0232040e+02  -4.7901501e+01
    5120  -7.2305901e+01  -1.0251880e+02  -4.9839298e+01
    5121  -8.2324997e+01  -9.9612297e+01  -4.9634102e+01
    5122  -9.8329399e+01  -9.7319099e+01  -4.9853500e+01
    5123  -6.3285599e+01  -9.4470299e+01  -4.8369598e+01
    5124  -6.8406502e+01  -9.3619400e+01  -4.9152199e+01
    5125  -5.9775299e+01  -8.9031197e+01  -5.2026100e+01
    5126  -4.3981499e+01  -8.4895103e+01  -4.9778702e+01
    5127  -5.0177601e+01  -8.4411903e+01  -4.9444801e+01
    5128  -4.0029900e+01  -8.2594902e+01  -4.8761501e+01
    5129  -2.4459101e+01  -8.0071800e+01  -4.9780499e+01
    5130  -2.1830400e+01  -7.5595497e+01  -4.8836700e+01
    5131  -5.6699997e-01  -7.1274597e+01  -4.9505402e+01
    5132  -1.6286000e+00  -7.0717903e+01  -4.9755199e+01
    5133  -1.5011600e+01  -7.1185402e+01  -4.8840801e+01
    5134  -8.2414999e+00  -7.0364304e+01  -4.9095100e+01
    5135  -2.6865001e+00  -7.0505402e+01  -4.9328701e+01
    5136  -3.7839000e+00  -7.0394203e+01  -4.9364300e+01
    5137  -7.2901001e+00  -6.9680901e+01  -4.9674599e+01
    5138   1.4233000e+00  -6.7028503e+01  -4.9907700e+01
    5139  -1.4013000e+00  -6.4283600e+01  -4.9792400e+01
    5140  -5.5753999e+00  -6.2231998e+01  -4.9225399e+01
    5141  -9.9538101e+01  -1.3364140e+02  -4.9347698e+01
    5142  -9.8353600e+01  -1.3362300e+02  -4.9488098e+01
    5143  -1.0102290e+02  -1.3279449e+02  -4.8773998e+01
    5144  -9.6136002e+01  -1.3170190e+02  -4.8538502e+01
    5145  -9.3773003e+01  -1.2652030e+02  -4.8113098e+01
    5146  -9.0424797e+01  -1.2239800e+02  -4.8046700e+01
    5147  -1.1314710e+02  -1.0391820e+02  -4.9023701e+01
    5148  -6.9711197e+01  -1.0019560e+02  -4.7935902e+01
    5149  -8.8929604e+01  -1.0043400e+02  -4.8556301e+01
    5150  -7.9853401e+01  -9.9501999e+01  -4.8194901e+01
    5151  -1.0270160e+02  -9.8334602e+01  -4.8554600e+01
    5152  -6.8484703e+01  -9.7303902e+01  -4.9633400e+01
    5153  -6.6993202e+01  -9.6997902e+01  -4.8967899e+01
    5154  -6.1007900e+01  -9.3114899e+01  -4.7688900e+01
    5155  -6.1398102e+01  -8.9179497e+01  -4.9493301e+01
    5156  -5.3080200e+01  -8.7712898e+01  -4.9085499e+01
    5157  -5.6839500e+01  -8.7185501e+01  -4.8687599e+01
    5158  -2.2984900e+01  -8.0713799e+01  -4.7271301e+01
    5159  -2.8785900e+01  -7.8636803e+01  -4.8435001e+01
    5160  -1.1520200e+01  -6.7827400e+01  -4.9013802e+01
    5161   1.8767999e+00  -6.7916199e+01  -4.9586399e+01
    5162  -1.0337800e+01  -6.6592903e+01  -4.9046501e+01
    5163   8.0159998e-01  -6.6236000e+01  -4.9447201e+01
    5164   1.3890000e-01  -6.5887299e+01  -4.8796799e+01
    5165  -4.2719998e+00  -6.1775200e+01  -4.9561100e+01
    5166  -4.7070999e+00  -6.1860401e+01  -4.9179501e+01
    5167  -9.7502502e+01  -1.3361230e+02  -4.9133099e+01
    5168  -7.5198196e+01  -1.0887570e+02  -4.8180901e+01
    5169  -1.1160370e+02  -1.0163090e+02  -4.8561100e+01
    5170  -1.0926470e+02  -1.0078350e+02  -4.8754902e+01
    5171  -1.0832680e+02  -1.0070380e+02  -4.8292999e+01
    5172  -8.4113998e+01  -1.0074570e+02  -4.7618698e+01
    5173  -1.0569850e+02  -9.9400597e+01  -4.7728199e+01
    5174  -1.0449290e+02  -9.9127800e+01  -4.7366299e+01
    5175  -9.5827904e+01  -9.8812897e+01  -4.8358700e+01
    5176  -9.8590797e+01  -9.7604698e+01  -4.8896500e+01
    5177  -9.6582298e+01  -9.8173401e+01  -4.9274799e+01
    5178  -1.0043380e+02  -9.7558502e+01  -4.8878601e+01
    5179  -7.2987000e+01  -9.6126297e+01  -4.8943699e+01
    5180  -5.9876400e+01  -9.1759804e+01  -4.8221500e+01
    5181  -5.8040600e+01  -8.9732597e+01  -4.9279099e+01
    5182  -5.5710602e+01  -8.9657799e+01  -4.7705700e+01
    5183  -4.5123001e+01  -8.6160500e+01  -4.8078602e+01
    5184  -4.1982601e+01  -8.5378601e+01  -4.8006500e+01
    5185  -3.5891499e+01  -8.3755798e+01  -4.8083500e+01
    5186  -2.7812500e+01  -8.1984596e+01  -4.7547199e+01
    5187  -3.5141499e+01  -8.1242104e+01  -4.8455601e+01
    5188  -2.5820700e+01  -7.7450798e+01  -4.7861401e+01
    5189  -1.9511999e+01  -7.4170097e+01  -4.8998600e+01
    5190   6.7479998e-01  -7.1409698e+01  -4.8990799e+01
    5191  -6.3506999e+00  -7.0067802e+01  -4.9019001e+01
    5192   2.3262000e+00  -6.9023499e+01  -4.8902802e+01
    5193   2.1698000e+00  -6.8305298e+01  -4.8930500e+01
    5194  -8.3200998e+00  -6.4743896e+01  -4.8333698e+01
    5195  -4.1255999e+00  -6.2368801e+01  -4.8713299e+01
    5196  -3.0799000e+00  -6.3489101e+01  -4.8688202e+01
    5197  -5.1280999e+00  -6.2050098e+01  -4.8804298e+01
    5198  -9.7870796e+01  -1.3422391e+02  -4.8648602e+01
    5199  -9.8788101e+01  -1.3417030e+02  -4.8144299e+01
    5200  -1.0011770e+02  -1.3343970e+02  -4.8264400e+01
    5201  -9.6427200e+01  -1.3289540e+02  -4.8261299e+01
    5202  -8.8756104e+01  -1.2069130e+02  -4.8753201e+01
    5203  -8.4637100e+01  -1.1807810e+02  -4.8413502e+01
    5204  -8.6301102e+01  -1.2021860e+02  -4.7021400e+01
    5205  -8.0874802e+01  -1.1486090e+02  -4.9381199e+01
    5206  -7.8904800e+01  -1.1289400e+02  -4.9680000e+01
    5207  -7.7819801e+01  -1.1255750e+02  -4.8454498e+01
    5208  -7.6574600e+01  -1.1163060e+02  -4.7562801e+01
    5209  -8.2070503e+01  -1.0031990e+02  -4.7678600e+01
    5210  -9.7080002e+01  -9.8445198e+01  -4.8099701e+01
    5211  -7.6655998e+01  -9.8236900e+01  -4.8331699e+01
    5212  -6.5480797e+01  -9.6292801e+01  -4.8287201e+01
    5213  -6.3883400e+01  -9.1668297e+01  -4.7506100e+01
    5214  -4.2526901e+01  -8.3233299e+01  -4.8530998e+01
    5215  -3.0432100e+01  -8.2454002e+01  -4.7973999e+01
    5216  -3.7175499e+01  -8.2008904e+01  -4.8394100e+01
    5217  -3.2740501e+01  -8.0290703e+01  -4.7368500e+01
    5218  -2.5353100e+01  -8.1359497e+01  -4.7478199e+01
    5219  -1.6844000e+01  -7.5641197e+01  -5.1550598e+01
    5220  -1.4386800e+01  -7.4669899e+01  -5.0143902e+01
    5221  -1.5795700e+01  -7.6472801e+01  -4.8539299e+01
    5222  -1.3053200e+01  -7.4965202e+01  -4.7674099e+01
    5223  -1.1948900e+01  -7.2457100e+01  -5.0750301e+01
    5224   1.5481000e+00  -7.1878998e+01  -4.7977001e+01
    5225  -1.3094500e+01  -6.9481796e+01  -4.7213001e+01
    5226  -5.2825999e+00  -7.0877998e+01  -4.8353199e+01
    5227  -3.6198001e+00  -7.1874298e+01  -4.7132301e+01
    5228  -7.2852001e+00  -7.0320099e+01  -4.8663700e+01
    5229   2.5841000e+00  -6.9591202e+01  -4.8450600e+01
    5230   1.5684000e+00  -6.7320702e+01  -4.8853401e+01
    5231  -2.1898999e+00  -6.4851402e+01  -4.7830299e+01
    5232  -9.5203903e+01  -1.3094170e+02  -4.6387001e+01
    5233  -9.5186401e+01  -1.2937120e+02  -4.7976101e+01
    5234  -1.0365260e+02  -1.2672240e+02  -4.9213699e+01
    5235  -1.0269120e+02  -1.2926570e+02  -4.9067501e+01
    5236  -1.0265960e+02  -1.2690390e+02  -4.7724499e+01
    5237  -7.2525002e+01  -1.0450810e+02  -4.7646500e+01
    5238  -7.0190903e+01  -1.0215590e+02  -4.6038399e+01
    5239  -1.1070900e+02  -1.0079240e+02  -4.7436600e+01
    5240  -8.6359100e+01  -1.0103920e+02  -4.7214100e+01
    5241  -9.4425400e+01  -9.9933998e+01  -4.7147999e+01
    5242  -6.8255600e+01  -9.8412003e+01  -4.7960300e+01
    5243  -7.8114403e+01  -9.9041702e+01  -4.7416000e+01
    5244  -9.9188103e+01  -9.7728996e+01  -4.8120300e+01
    5245  -6.7072403e+01  -9.7677803e+01  -4.7838699e+01
    5246  -7.4131203e+01  -9.7081001e+01  -4.8140598e+01
    5247  -7.0706802e+01  -9.4966301e+01  -4.7367298e+01
    5248  -6.2522900e+01  -9.0591904e+01  -4.8160500e+01
    5249  -3.9194801e+01  -8.4659897e+01  -4.7978802e+01
    5250  -4.4131699e+01  -8.3998497e+01  -4.7767399e+01
    5251  -3.6002300e+01  -8.2097900e+01  -4.7007702e+01
    5252  -1.0358900e+01  -7.2661697e+01  -4.7949501e+01
    5253  -1.0459000e+00  -7.1777298e+01  -4.8262001e+01
    5254   8.8940001e-01  -7.2141701e+01  -4.8031799e+01
    5255  -8.6619997e+00  -7.1619698e+01  -4.7466202e+01
    5256   2.3294001e+00  -7.0635803e+01  -4.8332901e+01
    5257  -6.0934000e+00  -6.2731800e+01  -4.7472099e+01
    5258  -4.7582002e+00  -6.2849998e+01  -4.7477100e+01
    5259  -9.7532097e+01  -1.3438420e+02  -4.8098499e+01
    5260  -9.6281601e+01  -1.3350909e+02  -4.7191399e+01
    5261  -1.0155840e+02  -1.3010220e+02  -4.7082001e+01
    5262  -1.0432540e+02  -1.2403180e+02  -4.8612400e+01
    5263  -9.1865501e+01  -1.2491560e+02  -4.6260799e+01
    5264  -8.8178200e+01  -1.2149330e+02  -4.6752300e+01
    5265  -8.1644600e+01  -1.1683840e+02  -4.7293400e+01
    5266  -7.9159798e+01  -1.1458860e+02  -4.7782001e+01
    5267  -7.3196602e+01  -1.0713900e+02  -4.6123100e+01
    5268  -1.1315570e+02  -1.0367880e+02  -4.7835701e+01
    5269  -9.2005997e+01  -1.0008400e+02  -4.8234699e+01
    5270  -9.0801003e+01  -1.0078000e+02  -4.7500500e+01
    5271  -8.8657097e+01  -1.0142320e+02  -4.6746498e+01
    5272  -1.0116270e+02  -9.8091499e+01  -4.7478401e+01
    5273  -9.8401001e+01  -9.8118301e+01  -4.7299099e+01
    5274  -7.3245102e+01  -9.6491302e+01  -4.7172699e+01
    5275  -6.6145401e+01  -9.2939301e+01  -4.7264099e+01
    5276  -6.0353100e+01  -8.9921501e+01  -4.6988899e+01
    5277  -4.8016701e+01  -8.6634300e+01  -4.8613499e+01
    5278  -4.6267101e+01  -8.7118202e+01  -4.7039101e+01
    5279  -4.6081100e+01  -8.4659500e+01  -4.7487598e+01
    5280  -3.9164501e+01  -8.3427002e+01  -4.6187801e+01
    5281  -1.9042400e+01  -7.8028000e+01  -4.9337700e+01
    5282  -1.7951401e+01  -7.3208801e+01  -4.6444199e+01
    5283  -1.6251200e+01  -7.2110397e+01  -4.6668499e+01
    5284  -1.7668000e+00  -7.1980797e+01  -4.7367901e+01
    5285  -8.0130997e+00  -7.1329300e+01  -4.7478699e+01
    5286   2.7147999e+00  -6.8981697e+01  -4.7903099e+01
    5287   2.3248999e+00  -6.8423599e+01  -4.7964100e+01
    5288  -1.1645400e+01  -6.7958000e+01  -4.6735001e+01
    5289   1.0950000e+00  -6.7276497e+01  -4.7841801e+01
    5290  -1.0110300e+01  -6.6214699e+01  -4.6605701e+01
    5291  -5.3228998e+00  -6.2366001e+01  -4.8008202e+01
    5292  -9.8908997e+01  -1.3438600e+02  -4.6874500e+01
    5293  -9.9930199e+01  -1.3363150e+02  -4.6789299e+01
    5294  -9.5626701e+01  -1.3197440e+02  -4.7123001e+01
    5295  -1.0170720e+02  -1.3156480e+02  -4.8390999e+01
    5296  -9.4138702e+01  -1.2806641e+02  -4.6885201e+01
    5297  -1.0304610e+02  -1.2400520e+02  -4.6771000e+01
    5298  -1.0531240e+02  -1.2177640e+02  -4.8622101e+01
    5299  -1.0422220e+02  -1.2198030e+02  -4.7156200e+01
    5300  -1.0539610e+02  -1.1955950e+02  -4.7068298e+01
    5301  -1.0660420e+02  -1.1937460e+02  -4.8701599e+01
    5302  -1.0820200e+02  -1.0042170e+02  -4.7074501e+01
    5303  -1.0995180e+02  -1.0057080e+02  -4.7708302e+01
    5304  -9.5978897e+01  -9.9340302e+01  -4.7098099e+01
    5305  -1.0350010e+02  -9.9117500e+01  -4.6238499e+01
    5306  -1.0047600e+02  -9.8298401e+01  -4.6365700e+01
    5307  -5.8291401e+01  -9.0887199e+01  -4.7845501e+01
    5308  -5.8976200e+01  -9.2174301e+01  -4.6750401e+01
    5309  -5.0657501e+01  -8.7288300e+01  -4.8717602e+01
    5310  -5.2400902e+01  -8.9173500e+01  -4.6788101e+01
    5311  -5.1611198e+01  -8.5954903e+01  -4.7631500e+01
    5312  -5.3431801e+01  -8.7706596e+01  -4.5532600e+01
    5313  -4.3678600e+01  -8.6856003e+01  -4.6175598e+01
    5314  -4.9024300e+01  -8.5909698e+01  -4.6569199e+01
    5315  -3.3107300e+01  -8.3688103e+01  -4.6663799e+01
    5316  -3.4660198e+01  -8.4481400e+01  -4.5750999e+01
    5317  -2.7341700e+01  -7.8133797e+01  -4.6851299e+01
    5318  -2.3656300e+01  -7.6530296e+01  -4.6077599e+01
    5319  -1.4672000e+01  -7.6819298e+01  -4.6466900e+01
    5320  -2.1229601e+01  -7.5251999e+01  -4.6839401e+01
    5321   4.8140001e-01  -7.3029602e+01  -4.6927700e+01
    5322  -6.7660999e+00  -7.1453300e+01  -4.7477501e+01
    5323  -1.4810900e+01  -7.1001198e+01  -4.6234200e+01
    5324   2.9363999e+00  -7.0597504e+01  -4.7670700e+01
    5325   3.0466001e+00  -6.9674301e+01  -4.7568298e+01
    5326  -9.7657204e+01  -1.3463490e+02  -4.7442001e+01
    5327  -9.6985100e+01  -1.3443491e+02  -4.6884201e+01
    5328  -9.5983299e+01  -1.3376950e+02  -4.5766102e+01
    5329  -1.0068330e+02  -1.3272900e+02  -4.6903999e+01
    5330  -1.0093850e+02  -1.3132050e+02  -4.6142899e+01
    5331  -1.0855530e+02  -1.1528090e+02  -4.7937901e+01
    5332  -1.0680350e+02  -1.1754000e+02  -4.7569000e+01
    5333  -1.0681020e+02  -1.1616500e+02  -4.6237000e+01
    5334  -1.1234020e+02  -1.0237370e+02  -4.6731701e+01
    5335  -1.1127220e+02  -1.0124790e+02  -4.5770802e+01
    5336  -9.1675797e+01  -1.0097450e+02  -4.6821201e+01
    5337  -6.7923203e+01  -9.9553200e+01  -4.6529202e+01
    5338  -9.7650101e+01  -9.8530899e+01  -4.6347500e+01
    5339  -7.5100502e+01  -9.7572098e+01  -4.6532101e+01
    5340  -7.1080597e+01  -9.5242996e+01  -4.5763000e+01
    5341  -6.8697899e+01  -9.4125198e+01  -4.7086800e+01
    5342  -5.7666100e+01  -9.1801399e+01  -4.6186401e+01
    5343  -5.7693802e+01  -8.8843697e+01  -4.6431999e+01
    5344  -4.0863300e+01  -8.6234497e+01  -4.5733898e+01
    5345  -3.6879601e+01  -8.5126900e+01  -4.5685501e+01
    5346  -4.1671200e+01  -8.4127197e+01  -4.6233299e+01
    5347  -3.7337700e+01  -8.3103897e+01  -4.5696999e+01
    5348  -2.5715200e+01  -8.2380699e+01  -4.5354198e+01
    5349  -3.4750999e+01  -8.1586403e+01  -4.6099800e+01
    5350  -3.0061399e+01  -7.9277298e+01  -4.6407101e+01
    5351   1.7790999e+00  -7.3526299e+01  -4.6031799e+01
    5352  -2.3590000e-01  -7.2717400e+01  -4.6781898e+01
    5353  -5.3573999e+00  -7.2411400e+01  -4.6122200e+01
    5354   3.0994999e+00  -7.1779404e+01  -4.6915798e+01
    5355   3.3432000e+00  -7.0270897e+01  -4.7075500e+01
    5356   2.7335000e+00  -6.9021797e+01  -4.7163300e+01
    5357   1.1648000e+00  -6.8222000e+01  -4.6335999e+01
    5358  -1.1266000e+00  -6.6545303e+01  -4.6615799e+01
    5359  -3.9676001e+00  -6.4400902e+01  -4.6790199e+01
    5360  -5.6451998e+00  -6.2659000e+01  -4.7188999e+01
    5361  -1.0188350e+02  -1.2561190e+02  -4.5724800e+01
    5362  -8.9888702e+01  -1.2309340e+02  -4.5950401e+01
    5363  -1.0848690e+02  -1.1430760e+02  -4.6805801e+01
    5364  -7.2312103e+01  -1.0620360e+02  -4.5037102e+01
    5365  -1.1311210e+02  -1.0366090e+02  -4.6782101e+01
    5366  -6.8772400e+01  -1.0086850e+02  -4.6044899e+01
    5367  -8.2640900e+01  -1.0105040e+02  -4.5850498e+01
    5368  -1.0999760e+02  -1.0041330e+02  -4.6245499e+01
    5369  -1.0677110e+02  -9.9679604e+01  -4.6044102e+01
    5370  -8.0156601e+01  -1.0006080e+02  -4.6225300e+01
    5371  -9.7107597e+01  -9.8720497e+01  -4.6425701e+01
    5372  -7.7144302e+01  -9.8664101e+01  -4.5888401e+01
    5373  -6.2013500e+01  -9.1383301e+01  -4.5624699e+01
    5374  -5.5813000e+01  -8.8049599e+01  -4.6440601e+01
    5375  -4.7258701e+01  -8.8114098e+01  -4.5924400e+01
    5376  -2.9402000e+01  -8.3131599e+01  -4.5723900e+01
    5377  -2.0214199e+01  -8.0056396e+01  -4.6355701e+01
    5378  -3.2037701e+01  -8.0174103e+01  -4.5358601e+01
    5379  -1.2333200e+01  -7.5868103e+01  -4.5278999e+01
    5380  -1.0669000e+01  -7.3898102e+01  -4.6319199e+01
    5381  -1.9446600e+01  -7.4140099e+01  -4.6430698e+01
    5382  -8.1385002e+00  -7.2244598e+01  -4.6219601e+01
    5383  -7.0342999e+00  -7.2618698e+01  -4.5795200e+01
    5384   3.7031000e+00  -7.0667000e+01  -4.6393902e+01
    5385   3.5757999e+00  -7.1246597e+01  -4.6604599e+01
    5386   3.1143999e+00  -6.9536797e+01  -4.6496700e+01
    5387  -9.1197004e+00  -6.4955299e+01  -4.5917099e+01
    5388  -7.6155000e+00  -6.3808498e+01  -4.6678200e+01
    5389  -6.3024998e+00  -6.2923698e+01  -4.6688400e+01
    5390  -5.5219002e+00  -6.2993000e+01  -4.6593201e+01
    5391  -9.9087196e+01  -1.3438161e+02  -4.5854698e+01
    5392  -9.8061096e+01  -1.3483340e+02  -4.5968498e+01
    5393  -9.7393700e+01  -1.3479089e+02  -4.6180901e+01
    5394  -1.0130960e+02  -1.2849609e+02  -4.5869801e+01
    5395  -1.0315480e+02  -1.2178920e+02  -4.4836399e+01
    5396  -8.6008499e+01  -1.2172670e+02  -4.4479198e+01
    5397  -1.0389760e+02  -1.2015370e+02  -4.4792702e+01
    5398  -8.4028397e+01  -1.1983210e+02  -4.5655998e+01
    5399  -7.7823303e+01  -1.1524870e+02  -4.5341499e+01
    5400  -7.9646301e+01  -1.1676170e+02  -4.5441299e+01
    5401  -7.7049896e+01  -1.1374430e+02  -4.6008999e+01
    5402  -7.4481102e+01  -1.1006900e+02  -4.5698200e+01
    5403  -7.1229797e+01  -1.0396810e+02  -4.5303799e+01
    5404  -8.9307800e+01  -1.0218270e+02  -4.5247002e+01
    5405  -9.3316200e+01  -1.0124940e+02  -4.5342300e+01
    5406  -1.1041680e+02  -1.0058890e+02  -4.5273300e+01
    5407  -1.0810950e+02  -1.0008610e+02  -4.5974899e+01
    5408  -9.6880302e+01  -9.9056900e+01  -4.6009701e+01
    5409  -1.0246700e+02  -9.8913101e+01  -4.5768600e+01
    5410  -6.5331596e+01  -9.8198601e+01  -4.5633400e+01
    5411  -7.3732300e+01  -9.6534698e+01  -4.4044899e+01
    5412  -6.9113503e+01  -9.4465401e+01  -4.5215801e+01
    5413  -6.0934898e+01  -9.4467796e+01  -4.5914299e+01
    5414  -6.4684700e+01  -9.2782600e+01  -4.5182701e+01
    5415  -5.5549400e+01  -9.1701599e+01  -4.4955601e+01
    5416  -6.0002800e+01  -9.0457703e+01  -4.5392601e+01
    5417  -4.5920799e+01  -8.7988403e+01  -4.5356899e+01
    5418  -4.6934399e+01  -8.6057800e+01  -4.5164001e+01
    5419  -4.4481701e+01  -8.5224098e+01  -4.5421501e+01
    5420  -3.1694500e+01  -8.3876900e+01  -4.5305801e+01
    5421  -1.7742001e+01  -7.2869904e+01  -4.4468899e+01
    5422  -1.4252000e+00  -7.2512901e+01  -4.6249802e+01
    5423   2.7890999e+00  -7.2616096e+01  -4.6419399e+01
    5424   3.5000000e+00  -7.0073898e+01  -4.6375401e+01
    5425  -9.6552399e+01  -1.3446800e+02  -4.5169498e+01
    5426  -1.0043910e+02  -1.3276981e+02  -4.5936501e+01
    5427  -9.4452904e+01  -1.2999519e+02  -4.4505199e+01
    5428  -9.3339699e+01  -1.2752360e+02  -4.5336899e+01
    5429  -8.8192200e+01  -1.2281480e+02  -4.4353500e+01
    5430  -1.1267040e+02  -1.0374750e+02  -4.4431198e+01
    5431  -1.1258990e+02  -1.0284150e+02  -4.5812599e+01
    5432  -8.4706902e+01  -1.0188280e+02  -4.4700100e+01
    5433  -9.5913696e+01  -1.0005100e+02  -4.5909302e+01
    5434  -1.0437490e+02  -9.9209900e+01  -4.5747501e+01
    5435  -9.9159203e+01  -9.8610901e+01  -4.5943501e+01
    5436  -6.3155800e+01  -9.6177498e+01  -4.5959202e+01
    5437  -6.6462799e+01  -9.3410896e+01  -4.5713902e+01
    5438  -5.8842098e+01  -9.4282600e+01  -4.4258999e+01
    5439  -5.0999802e+01  -8.7391296e+01  -4.4584801e+01
    5440  -4.1290001e+01  -8.4431999e+01  -4.4966499e+01
    5441  -2.7644899e+01  -8.3230904e+01  -4.4546200e+01
    5442  -3.6167999e+01  -8.2595100e+01  -4.5304600e+01
    5443  -2.3056400e+01  -8.1674500e+01  -4.5228199e+01
    5444  -2.1533100e+01  -7.5119904e+01  -4.4717602e+01
    5445  -1.0707000e+01  -7.4909302e+01  -4.4997700e+01
    5446   7.8320003e-01  -7.4053902e+01  -4.5511398e+01
    5447  -8.7811003e+00  -7.2784103e+01  -4.5814999e+01
    5448   3.6877000e+00  -7.2527298e+01  -4.5509998e+01
    5449   3.9033000e+00  -7.1596603e+01  -4.5927299e+01
    5450  -3.3324001e+00  -6.5840797e+01  -4.5637600e+01
    5451  -6.7758999e+00  -6.3223499e+01  -4.5921700e+01
    5452  -7.5228000e+00  -6.3526699e+01  -4.5674400e+01
    5453  -6.1297998e+00  -6.3083000e+01  -4.6157600e+01
    5454  -9.9936897e+01  -1.3354370e+02  -4.5639702e+01
    5455  -9.5366699e+01  -1.3268750e+02  -4.5721298e+01
    5456  -1.0094250e+02  -1.2743500e+02  -4.4406200e+01
    5457  -1.0484060e+02  -1.1820900e+02  -4.4815399e+01
    5458  -8.2000801e+01  -1.1839810e+02  -4.5690498e+01
    5459  -1.0975010e+02  -1.1285450e+02  -4.6611099e+01
    5460  -1.0750620e+02  -1.1389370e+02  -4.4657700e+01
    5461  -7.5690498e+01  -1.1294070e+02  -4.4897701e+01
    5462  -8.6859299e+01  -1.0193870e+02  -4.5602501e+01
    5463  -9.1777298e+01  -1.0238560e+02  -4.4217499e+01
    5464  -9.5552200e+01  -1.0102040e+02  -4.4394402e+01
    5465  -1.0918290e+02  -1.0012630e+02  -4.5327000e+01
    5466  -9.6704002e+01  -1.0007940e+02  -4.5246601e+01
    5467  -1.0272250e+02  -9.9123199e+01  -4.4748199e+01
    5468  -9.7653503e+01  -9.9014603e+01  -4.5586399e+01
    5469  -1.0100440e+02  -9.8903900e+01  -4.4848400e+01
    5470  -6.3834599e+01  -9.8188301e+01  -4.4310501e+01
    5471  -5.4088299e+01  -9.0049599e+01  -4.6313400e+01
    5472  -5.3278301e+01  -9.1152199e+01  -4.4548500e+01
    5473  -3.5011101e+01  -8.5697197e+01  -4.3259602e+01
    5474  -3.3325500e+01  -8.0922997e+01  -4.4426300e+01
    5475  -3.1172300e+01  -7.9843300e+01  -4.3992298e+01
    5476  -1.9144100e+01  -8.0438797e+01  -4.4616199e+01
    5477  -1.7722200e+01  -7.8716400e+01  -4.6403500e+01
    5478  -2.8178200e+01  -7.8422798e+01  -4.4150902e+01
    5479  -2.5469299e+01  -7.7268097e+01  -4.4965599e+01
    5480  -9.0098000e+00  -7.3769501e+01  -4.4744598e+01
    5481   8.4299996e-02  -7.3679199e+01  -4.5150700e+01
    5482  -1.9263000e+01  -7.3764702e+01  -4.4733799e+01
    5483   2.5316999e+00  -7.4096298e+01  -4.4966499e+01
    5484  -4.6124001e+00  -7.3109901e+01  -4.5124599e+01
    5485  -2.2434001e+00  -7.3030701e+01  -4.5247601e+01
    5486  -1.0998000e+00  -7.2799599e+01  -4.5397099e+01
    5487   3.9914000e+00  -7.0876900e+01  -4.5267700e+01
    5488   3.0002999e+00  -7.0056099e+01  -4.5058800e+01
    5489   1.4687999e+00  -6.9418701e+01  -4.4418598e+01
    5490  -4.4748998e+00  -6.5231102e+01  -4.5361500e+01
    5491  -5.5145001e+00  -6.3809101e+01  -4.5767502e+01
    5492  -9.0754004e+00  -6.4382797e+01  -4.4961102e+01
    5493  -6.4236999e+00  -6.3411098e+01  -4.5436501e+01
    5494  -9.7387398e+01  -1.3488071e+02  -4.4613602e+01
    5495  -9.9244499e+01  -1.3410181e+02  -4.4894798e+01
    5496  -9.9928001e+01  -1.3169901e+02  -4.4040600e+01
    5497  -1.0123610e+02  -1.2552820e+02  -4.3937099e+01
    5498  -9.0277496e+01  -1.2432210e+02  -4.4209801e+01
    5499  -1.0210580e+02  -1.2350970e+02  -4.4303501e+01
    5500  -8.2005898e+01  -1.1999720e+02  -4.3994400e+01
    5501  -7.2648300e+01  -1.0853950e+02  -4.3667599e+01
    5502  -7.0409599e+01  -1.0313870e+02  -4.4994301e+01
    5503  -8.1062202e+01  -1.0070410e+02  -4.3497601e+01
    5504  -9.8675201e+01  -9.9225800e+01  -4.5161900e+01
    5505  -7.6419800e+01  -9.8024597e+01  -4.3540401e+01
    5506  -6.1305500e+01  -9.1803703e+01  -4.3089100e+01
    5507  -5.4123402e+01  -8.8844200e+01  -4.3557201e+01
    5508  -5.6145699e+01  -8.9484497e+01  -4.3787701e+01
    5509  -4.5268101e+01  -8.8338799e+01  -4.4411701e+01
    5510  -4.8865398e+01  -8.6835503e+01  -4.4396599e+01
    5511  -2.0132999e+01  -8.1434303e+01  -4.3717400e+01
    5512  -1.7109900e+01  -7.9342300e+01  -4.4643501e+01
    5513  -1.3212400e+01  -7.7529404e+01  -4.3757500e+01
    5514  -5.7238998e+00  -7.3573303e+01  -4.4639500e+01
    5515  -6.9529998e-01  -7.2947998e+01  -4.5099499e+01
    5516   3.6759000e+00  -7.3601501e+01  -4.4566200e+01
    5517  -1.6344900e+01  -7.2008301e+01  -4.4439201e+01
    5518  -7.8337002e+00  -7.2783096e+01  -4.5242298e+01
    5519   4.1675000e+00  -7.1418503e+01  -4.5293098e+01
    5520  -1.3466500e+01  -6.9441498e+01  -4.4733700e+01
    5521  -1.0526100e+01  -6.5358398e+01  -4.4405701e+01
    5522  -9.8487000e+01  -1.3469940e+02  -4.4942200e+01
    5523  -9.5319504e+01  -1.3329730e+02  -4.4533699e+01
    5524  -9.9428703e+01  -1.3281390e+02  -4.3596500e+01
    5525  -1.0030850e+02  -1.2915401e+02  -4.3697102e+01
    5526  -8.0221703e+01  -1.1875450e+02  -4.3821201e+01
    5527  -1.0840590e+02  -1.1202920e+02  -4.3633202e+01
    5528  -7.3786400e+01  -1.1102240e+02  -4.3786701e+01
    5529  -1.1180870e+02  -1.0201300e+02  -4.4358501e+01
    5530  -8.6311699e+01  -1.0258520e+02  -4.3737400e+01
    5531  -1.1073450e+02  -1.0094850e+02  -4.3186199e+01
    5532  -1.0696520e+02  -9.9452400e+01  -4.3872299e+01
    5533  -9.7656403e+01  -1.0008780e+02  -4.4615501e+01
    5534  -6.6133003e+01  -1.0053220e+02  -4.3980701e+01
    5535  -6.1736801e+01  -9.7012398e+01  -4.3726898e+01
    5536  -6.2977001e+01  -9.2369698e+01  -4.3687500e+01
    5537  -4.2708599e+01  -8.7489098e+01  -4.4475899e+01
    5538  -3.8642101e+01  -8.3876801e+01  -4.3628899e+01
    5539  -3.6189201e+01  -8.2761200e+01  -4.4054100e+01
    5540  -2.3535400e+01  -7.5976601e+01  -4.3755798e+01
    5541   1.4608999e+00  -7.5059799e+01  -4.4323101e+01
    5542   3.7760001e-01  -7.4524002e+01  -4.4326302e+01
    5543  -8.1468000e+00  -7.3132500e+01  -4.4805599e+01
    5544   3.6698999e+00  -7.0636200e+01  -4.4718399e+01
    5545  -1.3580000e-01  -6.8614998e+01  -4.4507999e+01
    5546  -1.1358400e+01  -6.6747200e+01  -4.4617901e+01
    5547  -2.1984000e+00  -6.7916100e+01  -4.3801800e+01
    5548  -6.6264000e+00  -6.3709499e+01  -4.4857800e+01
    5549  -6.1557002e+00  -6.4513199e+01  -4.4428501e+01
    5550  -7.3764000e+00  -6.3494099e+01  -4.4816200e+01
    5551  -8.3276997e+00  -6.3711800e+01  -4.4704300e+01
    5552  -9.7858803e+01  -1.3478040e+02  -4.4112701e+01
    5553  -9.6482002e+01  -1.3460970e+02  -4.3968899e+01
    5554  -9.3055298e+01  -1.2826160e+02  -4.2527199e+01
    5555  -8.3284599e+01  -1.2088770e+02  -4.3919800e+01
    5556  -1.0578100e+02  -1.1608690e+02  -4.4291100e+01
    5557  -7.8502701e+01  -1.1690020e+02  -4.4202599e+01
    5558  -7.6720703e+01  -1.1632660e+02  -4.3072399e+01
    5559  -7.6169502e+01  -1.1485820e+02  -4.3774200e+01
    5560  -7.1195602e+01  -1.0548630e+02  -4.3061699e+01
    5561  -8.8383301e+01  -1.0294070e+02  -4.3692001e+01
    5562  -6.7944000e+01  -1.0216090e+02  -4.3942902e+01
    5563  -8.2914902e+01  -1.0156540e+02  -4.3524700e+01
    5564  -9.9630096e+01  -9.9636299e+01  -4.4134602e+01
    5565  -1.0520750e+02  -9.9177597e+01  -4.2997898e+01
    5566  -1.0183750e+02  -9.9002701e+01  -4.4710201e+01
    5567  -6.7039398e+01  -9.3841202e+01  -4.3053799e+01
    5568  -4.9827499e+01  -8.9322998e+01  -4.5411701e+01
    5569  -4.7562901e+01  -8.9825401e+01  -4.3369499e+01
    5570  -4.7266300e+01  -8.6687897e+01  -4.3356300e+01
    5571  -4.2842300e+01  -8.5421501e+01  -4.2779099e+01
    5572  -4.5471001e+01  -8.6117699e+01  -4.3473499e+01
    5573  -3.3023701e+01  -8.4749100e+01  -4.4071701e+01
    5574  -3.0294399e+01  -8.4360703e+01  -4.3444698e+01
    5575  -2.5922800e+01  -8.3205299e+01  -4.3667099e+01
    5576  -2.3500900e+01  -8.2994202e+01  -4.2856400e+01
    5577  -2.7364500e+01  -7.7804398e+01  -4.2570400e+01
    5578  -1.4987400e+01  -7.8341003e+01  -4.4237499e+01
    5579  -9.2559004e+00  -7.4995903e+01  -4.3762901e+01
    5580   2.6610999e+00  -7.5834297e+01  -4.3049801e+01
    5581  -6.5907001e+00  -7.3954300e+01  -4.4055698e+01
    5582  -4.0682001e+00  -7.3833900e+01  -4.4097698e+01
    5583  -2.8480999e+00  -7.4155197e+01  -4.3649101e+01
    5584  -1.4473000e+00  -7.3451103e+01  -4.4324402e+01
    5585  -9.7210002e-01  -7.3100899e+01  -4.4487701e+01
    5586  -5.1580000e-01  -7.3346100e+01  -4.4457901e+01
    5587   4.2768002e+00  -7.2223297e+01  -4.4639702e+01
    5588   4.3053999e+00  -7.1614700e+01  -4.4340801e+01
    5589  -1.4973000e+01  -7.0429497e+01  -4.3695599e+01
    5590   2.1935999e+00  -7.0660301e+01  -4.2672501e+01
    5591  -1.3252200e+01  -6.8430199e+01  -4.3529499e+01
    5592  -4.3515000e+00  -6.6974197e+01  -4.3255901e+01
    5593  -7.9665999e+00  -6.3549801e+01  -4.4324501e+01
    5594  -9.6050102e+01  -1.3450400e+02  -4.3097599e+01
    5595  -9.5242599e+01  -1.3397360e+02  -4.1647800e+01
    5596  -9.1629097e+01  -1.2606130e+02  -4.3293400e+01
    5597  -1.0153770e+02  -1.2408530e+02  -4.3231899e+01
    5598  -1.0233600e+02  -1.2150600e+02  -4.1587399e+01
    5599  -8.4429398e+01  -1.2241240e+02  -4.2722698e+01
    5600  -1.0370880e+02  -1.1933770e+02  -4.3009800e+01
    5601  -7.8570297e+01  -9.9338303e+01  -4.3493900e+01
    5602  -1.0255070e+02  -9.9144203e+01  -4.3704300e+01
    5603  -1.0165800e+02  -9.9318001e+01  -4.3143600e+01
    5604  -7.4336998e+01  -9.6556099e+01  -4.1962299e+01
    5605  -6.0249901e+01  -9.6176300e+01  -4.3337101e+01
    5606  -7.2051804e+01  -9.5668602e+01  -4.3382999e+01
    5607  -6.9813202e+01  -9.4773804e+01  -4.2786499e+01
    5608  -6.4974403e+01  -9.3172600e+01  -4.3171398e+01
    5609  -4.3299599e+01  -8.8615402e+01  -4.2836498e+01
    5610  -4.0802799e+01  -8.7815903e+01  -4.2734901e+01
    5611  -3.8808800e+01  -8.6108704e+01  -4.4798500e+01
    5612  -3.6768002e+01  -8.6236397e+01  -4.3360802e+01
    5613  -3.0012100e+01  -7.9125397e+01  -4.1953499e+01
    5614  -1.0520700e+01  -7.6070396e+01  -4.3585602e+01
    5615   9.4410002e-01  -7.5438004e+01  -4.3753300e+01
    5616   4.1099000e+00  -7.5138298e+01  -4.2687401e+01
    5617  -5.2761002e+00  -7.4314301e+01  -4.3807499e+01
    5618  -1.9610000e-01  -7.3947502e+01  -4.4142601e+01
    5619  -8.0049000e+00  -7.4200699e+01  -4.3739101e+01
    5620  -7.5860000e-01  -7.3801903e+01  -4.3839699e+01
    5621   4.2540998e+00  -7.3478798e+01  -4.3778099e+01
    5622   4.4331999e+00  -7.2060997e+01  -4.4038200e+01
    5623  -1.7029301e+01  -7.2224098e+01  -4.3479099e+01
    5624   3.7925999e+00  -7.1187103e+01  -4.3846500e+01
    5625  -1.4200000e-02  -6.9298798e+01  -4.3481400e+01
    5626  -5.8987999e+00  -6.6538200e+01  -4.2554199e+01
    5627  -9.0248003e+00  -6.3868198e+01  -4.3640301e+01
    5628  -7.4677000e+00  -6.3849201e+01  -4.3943401e+01
    5629  -9.7035896e+01  -1.3480000e+02  -4.3099300e+01
    5630  -9.8687302e+01  -1.3402710e+02  -4.3570202e+01
    5631  -9.4737602e+01  -1.3193629e+02  -4.2926498e+01
    5632  -1.0034470e+02  -1.2607230e+02  -4.1489399e+01
    5633  -9.0516197e+01  -1.2529390e+02  -4.2525200e+01
    5634  -8.8656303e+01  -1.2376340e+02  -4.3036301e+01
    5635  -1.0498810e+02  -1.1631160e+02  -4.2425301e+01
    5636  -1.0593870e+02  -1.1458520e+02  -4.2074100e+01
    5637  -1.0943180e+02  -1.0929190e+02  -4.2421299e+01
    5638  -1.1117640e+02  -1.0872480e+02  -4.3940701e+01
    5639  -1.0920930e+02  -1.1037240e+02  -4.2938400e+01
    5640  -7.2045303e+01  -1.0954960e+02  -4.1869701e+01
    5641  -7.0500298e+01  -1.0420760e+02  -4.3566101e+01
    5642  -9.4188004e+01  -1.0225690e+02  -4.2908501e+01
    5643  -9.8202301e+01  -1.0052900e+02  -4.3581501e+01
    5644  -5.4722301e+01  -9.2935501e+01  -4.3046200e+01
    5645  -5.8639099e+01  -9.0586502e+01  -4.3449799e+01
    5646  -5.0660500e+01  -9.0818001e+01  -4.3675098e+01
    5647  -5.1997200e+01  -8.8381104e+01  -4.2705700e+01
    5648  -2.8826401e+01  -8.4431099e+01  -4.2712200e+01
    5649  -2.1070999e+01  -8.2466904e+01  -4.2569599e+01
    5650  -1.8098600e+01  -8.1353699e+01  -4.2868099e+01
    5651  -1.5790800e+01  -7.9563202e+01  -4.3289600e+01
    5652  -3.7630001e-01  -7.5598000e+01  -4.2066799e+01
    5653  -4.2112999e+00  -7.4565201e+01  -4.3032700e+01
    5654  -1.9235500e+01  -7.3207497e+01  -4.3165699e+01
    5655  -1.6089600e+01  -7.0910797e+01  -4.2788601e+01
    5656   4.1230001e+00  -7.1828499e+01  -4.3137402e+01
    5657  -1.2725700e+01  -6.7487297e+01  -4.3243599e+01
    5658  -1.2022700e+01  -6.6307098e+01  -4.3339699e+01
    5659  -1.1253800e+01  -6.5005203e+01  -4.3063702e+01
    5660  -1.0467400e+01  -6.4458603e+01  -4.3048599e+01
    5661  -8.3070002e+00  -6.3824501e+01  -4.3436798e+01
    5662  -9.7614403e+01  -1.3457030e+02  -4.2350101e+01
    5663  -9.9269096e+01  -1.3019730e+02  -4.1470798e+01
    5664  -9.9710701e+01  -1.2829430e+02  -4.1334000e+01
    5665  -8.2140297e+01  -1.2163600e+02  -4.2440102e+01
    5666  -8.0527496e+01  -1.2119740e+02  -4.1877399e+01
    5667  -7.7438599e+01  -1.1829840e+02  -4.2094200e+01
    5668  -7.4038101e+01  -1.1268760e+02  -4.2844700e+01
    5669  -1.0751720e+02  -1.1224570e+02  -4.2431099e+01
    5670  -6.9172096e+01  -1.0403990e+02  -4.2981201e+01
    5671  -8.9815300e+01  -1.0358420e+02  -4.2260601e+01
    5672  -1.1180030e+02  -1.0275160e+02  -4.2706501e+01
    5673  -8.5128899e+01  -1.0259620e+02  -4.1987099e+01
    5674  -9.7677101e+01  -1.0141290e+02  -4.1881199e+01
    5675  -9.9800697e+01  -1.0024820e+02  -4.2271999e+01
    5676  -1.0786870e+02  -9.9520401e+01  -4.2548801e+01
    5677  -1.0341830e+02  -9.9019997e+01  -4.2109100e+01
    5678  -5.7026299e+01  -9.3232300e+01  -4.4097500e+01
    5679  -5.2334702e+01  -9.2353600e+01  -4.2470200e+01
    5680  -5.7224701e+01  -9.0724297e+01  -4.1309101e+01
    5681  -5.0278000e+01  -8.7805603e+01  -4.2627899e+01
    5682  -3.8865501e+01  -8.7527603e+01  -4.2178902e+01
    5683  -4.0988998e+01  -8.4810097e+01  -4.2018799e+01
    5684  -3.6102901e+01  -8.2792000e+01  -4.1797699e+01
    5685  -2.5877800e+01  -8.4262199e+01  -4.1869499e+01
    5686  -2.5605101e+01  -7.6737701e+01  -4.2341099e+01
    5687   1.6875000e+00  -7.6199402e+01  -4.2961399e+01
    5688  -2.1012501e+01  -7.3971397e+01  -4.2719299e+01
    5689  -8.3793001e+00  -7.6103104e+01  -4.2187698e+01
    5690  -5.1304998e+00  -7.5028702e+01  -4.3292301e+01
    5691  -5.9654002e+00  -7.4895401e+01  -4.3160599e+01
    5692  -7.4226999e+00  -7.4883904e+01  -4.2953899e+01
    5693   4.7725000e+00  -7.4106697e+01  -4.2440701e+01
    5694   4.6385999e+00  -7.2829201e+01  -4.3154598e+01
    5695  -1.7823400e+01  -7.2449699e+01  -4.2970299e+01
    5696   4.5071998e+00  -7.2293900e+01  -4.3225899e+01
    5697  -7.3042998e+00  -6.5720299e+01  -4.2278198e+01
    5698  -8.7366798e+01  -1.2361370e+02  -4.2326401e+01
    5699  -7.8615700e+01  -1.1987340e+02  -4.1789200e+01
    5700  -7.2101501e+01  -1.1129320e+02  -4.1044800e+01
    5701  -1.1103810e+02  -1.0794550e+02  -4.2973801e+01
    5702  -7.1693901e+01  -1.0757740e+02  -4.2338699e+01
    5703  -1.1255810e+02  -1.0435400e+02  -4.3503601e+01
    5704  -8.7357101e+01  -1.0352730e+02  -4.1281601e+01
    5705  -9.2251801e+01  -1.0349960e+02  -4.2080101e+01
    5706  -6.5982300e+01  -1.0260460e+02  -4.2108700e+01
    5707  -6.6688202e+01  -1.0405770e+02  -4.1567001e+01
    5708  -9.5829300e+01  -1.0195130e+02  -4.2174400e+01
    5709  -1.0934740e+02  -1.0003430e+02  -4.2867802e+01
    5710  -7.9351601e+01  -9.9517303e+01  -4.1468601e+01
    5711  -6.1855499e+01  -9.8537300e+01  -4.2363499e+01
    5712  -5.7329800e+01  -9.5683296e+01  -4.1757198e+01
    5713  -6.2923901e+01  -9.2771301e+01  -4.0671501e+01
    5714  -4.5905300e+01  -8.9754501e+01  -4.2502602e+01
    5715  -4.3357399e+01  -8.5786797e+01  -4.1577702e+01
    5716  -3.4550400e+01  -8.1816704e+01  -4.2368999e+01
    5717  -1.8721100e+01  -8.2079597e+01  -4.2452599e+01
    5718  -3.2561401e+01  -8.0537498e+01  -4.1417500e+01
    5719  -1.3965000e+01  -7.9204002e+01  -4.2566002e+01
    5720  -1.5056800e+01  -8.0477997e+01  -4.1937901e+01
    5721  -1.2884800e+01  -7.8572601e+01  -4.2389999e+01
    5722  -9.6584997e+00  -7.6962303e+01  -4.2298401e+01
    5723   8.0690002e-01  -7.6342903e+01  -4.2405499e+01
    5724  -5.4512000e+00  -7.6055099e+01  -4.2667702e+01
    5725  -4.7077999e+00  -7.5110703e+01  -4.2900299e+01
    5726  -2.4575000e+00  -7.5173203e+01  -4.2522202e+01
    5727  -3.4951999e+00  -7.4939499e+01  -4.2483398e+01
    5728  -1.7034599e+01  -7.1583298e+01  -4.2475700e+01
    5729   4.3210001e+00  -7.2343300e+01  -4.2437099e+01
    5730   3.3966999e+00  -7.1923500e+01  -4.1764801e+01
    5731  -1.1224000e+00  -7.0112198e+01  -4.1464500e+01
    5732  -8.0025997e+00  -6.4644600e+01  -4.2771099e+01
    5733  -9.9221001e+00  -6.4283203e+01  -4.2723999e+01
    5734  -9.5829201e+01  -1.3458250e+02  -4.2053299e+01
    5735  -9.8290604e+01  -1.3352769e+02  -4.0763599e+01
    5736  -9.3921997e+01  -1.3038989e+02  -4.1345299e+01
    5737  -1.0114450e+02  -1.2417520e+02  -4.1824501e+01
    5738  -8.9118202e+01  -1.2499950e+02  -4.1319401e+01
    5739  -8.5353699e+01  -1.2407940e+02  -4.0880100e+01
    5740  -7.4542999e+01  -1.1556640e+02  -4.1433800e+01
    5741  -1.1092660e+02  -1.0665680e+02  -4.1703899e+01
    5742  -1.1218150e+02  -1.0539820e+02  -4.3149799e+01
    5743  -7.0184998e+01  -1.0493670e+02  -4.2293598e+01
    5744  -6.8983299e+01  -1.0503890e+02  -4.1920799e+01
    5745  -1.1150720e+02  -1.0391840e+02  -4.1217201e+01
    5746  -1.1088290e+02  -1.0161560e+02  -4.1573898e+01
    5747  -8.2084000e+01  -1.0115590e+02  -4.1743401e+01
    5748  -6.3749699e+01  -1.0021380e+02  -4.2397202e+01
    5749  -1.0854270e+02  -9.9691704e+01  -4.1613201e+01
    5750  -7.7281303e+01  -9.8106903e+01  -4.1119900e+01
    5751  -5.9671398e+01  -9.7787697e+01  -4.1509701e+01
    5752  -7.2099197e+01  -9.5450699e+01  -4.1067001e+01
    5753  -7.3697098e+01  -9.5850098e+01  -3.9814098e+01
    5754  -5.5479198e+01  -9.4285500e+01  -4.2004002e+01
    5755  -5.3206799e+01  -9.3603798e+01  -4.1493198e+01
    5756  -4.9286301e+01  -9.1593803e+01  -4.1778000e+01
    5757  -5.2073799e+01  -8.8686699e+01  -4.1660301e+01
    5758  -3.0981800e+01  -8.5648201e+01  -4.1480099e+01
    5759  -3.3791500e+01  -8.6183296e+01  -4.1567799e+01
    5760  -3.8792301e+01  -8.4000000e+01  -4.1349899e+01
    5761  -1.1140100e+01  -7.7649399e+01  -4.2339901e+01
    5762   1.4286000e+00  -7.7084503e+01  -4.1640301e+01
    5763  -5.0816998e+00  -7.6329597e+01  -4.2349098e+01
    5764  -7.8118000e+00  -7.5982201e+01  -4.2045700e+01
    5765  -1.1698999e+00  -7.5483002e+01  -4.2063499e+01
    5766   4.8733001e+00  -7.3316704e+01  -4.2298599e+01
    5767  -1.8981600e+01  -7.2305397e+01  -4.1984901e+01
    5768  -4.5699999e-02  -7.0280502e+01  -4.1905102e+01
    5769  -4.3864999e+00  -6.8098999e+01  -4.1700100e+01
    5770  -1.3642400e+01  -6.6789703e+01  -4.1952099e+01
    5771  -1.2829800e+01  -6.5601898e+01  -4.1999298e+01
    5772  -1.1788700e+01  -6.4832603e+01  -4.2207001e+01
    5773  -9.4197998e+00  -6.4923401e+01  -4.1943501e+01
    5774  -9.6527199e+01  -1.3487720e+02  -4.0829700e+01
    5775  -9.8649803e+01  -1.3189391e+02  -4.0437599e+01
    5776  -9.1612000e+01  -1.2722010e+02  -4.0732601e+01
    5777  -8.2847198e+01  -1.2325230e+02  -4.1103401e+01
    5778  -1.0367650e+02  -1.1852420e+02  -4.1439400e+01
    5779  -7.2316597e+01  -1.1321540e+02  -4.0219200e+01
    5780  -1.1161970e+02  -1.0515600e+02  -4.1873299e+01
    5781  -9.1174202e+01  -1.0434520e+02  -4.0246101e+01
    5782  -1.0977180e+02  -1.0037790e+02  -4.1643902e+01
    5783  -9.9117203e+01  -1.0120470e+02  -3.9579201e+01
    5784  -1.0108370e+02  -9.9781097e+01  -4.1694302e+01
    5785  -1.0505670e+02  -9.9168800e+01  -4.0174301e+01
    5786  -6.9793404e+01  -9.4676903e+01  -4.1136398e+01
    5787  -5.4593700e+01  -8.9766296e+01  -4.0854401e+01
    5788  -5.0474899e+01  -8.8230598e+01  -4.0826302e+01
    5789  -4.8451302e+01  -8.7626503e+01  -4.0518902e+01
    5790  -3.5737900e+01  -8.6861198e+01  -4.1511299e+01
    5791  -4.6075802e+01  -8.6866302e+01  -4.0460499e+01
    5792  -1.6899401e+01  -8.1532303e+01  -4.1911301e+01
    5793  -8.4404001e+00  -7.7185501e+01  -4.1627998e+01
    5794  -5.3186002e+00  -7.6687401e+01  -4.2181499e+01
    5795  -6.2138000e+00  -7.6742500e+01  -4.1732201e+01
    5796   3.2753000e+00  -7.7445702e+01  -4.0834099e+01
    5797   4.5850000e+00  -7.6585602e+01  -4.0863602e+01
    5798  -2.4786800e+01  -7.5366096e+01  -4.0831501e+01
    5799  -2.3327101e+01  -7.4927299e+01  -4.1698200e+01
    5800  -7.0467000e+00  -7.6137901e+01  -4.1988201e+01
    5801  -3.9007001e+00  -7.5438499e+01  -4.1875801e+01
    5802   4.5412002e+00  -7.3077904e+01  -4.1205399e+01
    5803   4.8646002e+00  -7.3236702e+01  -4.1724400e+01
    5804   2.1719000e+00  -7.1607201e+01  -4.0903999e+01
    5805  -1.5092800e+01  -6.9133598e+01  -4.2032398e+01
    5806  -2.7539999e+00  -6.9224701e+01  -4.1275902e+01
    5807  -7.1346998e+00  -6.6541702e+01  -4.1732899e+01
    5808  -1.0691900e+01  -6.4540703e+01  -4.2021198e+01
    5809  -9.4655098e+01  -1.3286040e+02  -4.0084400e+01
    5810  -7.4997498e+01  -1.1693870e+02  -4.1008202e+01
    5811  -1.0624650e+02  -1.1248280e+02  -3.9435902e+01
    5812  -1.0731060e+02  -1.1095280e+02  -4.0737000e+01
    5813  -1.0805220e+02  -1.0961650e+02  -4.0914101e+01
    5814  -1.0951150e+02  -1.0830220e+02  -4.1247200e+01
    5815  -7.0735802e+01  -1.0676050e+02  -4.1028801e+01
    5816  -7.0225899e+01  -1.0583020e+02  -4.1350399e+01
    5817  -6.7089996e+01  -1.0558180e+02  -4.0873001e+01
    5818  -9.3149803e+01  -1.0394730e+02  -4.0712601e+01
    5819  -9.4754700e+01  -1.0283170e+02  -4.1440899e+01
    5820  -1.1107720e+02  -1.0289000e+02  -4.0792500e+01
    5821  -9.6684898e+01  -1.0272460e+02  -3.9568100e+01
    5822  -6.4326202e+01  -1.0241280e+02  -4.1195900e+01
    5823  -1.0718910e+02  -9.9404404e+01  -4.0620602e+01
    5824  -1.0202450e+02  -9.9439499e+01  -4.0764702e+01
    5825  -5.4915798e+01  -9.5420097e+01  -4.0721802e+01
    5826  -5.0753899e+01  -9.3140602e+01  -4.0691799e+01
    5827  -6.0212700e+01  -9.1906898e+01  -4.1112801e+01
    5828  -4.6462002e+01  -9.1307800e+01  -4.0629700e+01
    5829  -4.3957401e+01  -9.0395798e+01  -4.0667702e+01
    5830  -4.2384300e+01  -8.9955101e+01  -4.0570801e+01
    5831  -4.0298100e+01  -8.9313698e+01  -4.0395100e+01
    5832  -2.8754801e+01  -8.5759201e+01  -4.0838902e+01
    5833  -3.4755299e+01  -8.1905197e+01  -4.0323799e+01
    5834  -1.9253700e+01  -8.3401802e+01  -4.0983700e+01
    5835  -1.7623400e+01  -8.2465401e+01  -4.1554100e+01
    5836  -1.2862800e+01  -8.0440300e+01  -4.1254002e+01
    5837  -2.9235300e+01  -7.8219101e+01  -4.0198700e+01
    5838  -1.1335900e+01  -7.8951401e+01  -4.1417099e+01
    5839  -5.2934999e+00  -7.7143700e+01  -4.1535999e+01
    5840  -4.9755998e+00  -7.6764198e+01  -4.1803101e+01
    5841  -7.5511999e+00  -7.6715302e+01  -4.1633598e+01
    5842  -4.3825002e+00  -7.6349197e+01  -4.1382801e+01
    5843  -2.3701999e+00  -7.5914200e+01  -4.1725700e+01
    5844  -1.9448000e+00  -7.6148201e+01  -4.1452599e+01
    5845  -1.5049000e+00  -7.6364998e+01  -4.0974300e+01
    5846   5.1634998e+00  -7.4971298e+01  -4.0961899e+01
    5847   5.1405001e+00  -7.3906197e+01  -4.1308800e+01
    5848  -1.7584900e+01  -7.0601601e+01  -4.1211498e+01
    5849  -1.5475400e+01  -6.7875298e+01  -4.0944199e+01
    5850  -8.7624998e+00  -6.5810997e+01  -4.1565701e+01
    5851  -1.2330100e+01  -6.4770401e+01  -4.1500801e+01
    5852  -1.1726200e+01  -6.4679703e+01  -4.1781799e+01
    5853  -1.0547300e+01  -6.4817703e+01  -4.1553200e+01
    5854  -1.1140000e+01  -6.4753304e+01  -4.1495499e+01
    5855  -9.5839699e+01  -1.3475360e+02  -4.0235298e+01
    5856  -8.6899101e+01  -1.2514640e+02  -3.9985001e+01
    5857  -7.8358803e+01  -1.2150350e+02  -4.0545200e+01
    5858  -7.0821098e+01  -1.0799180e+02  -4.0588402e+01
    5859  -6.8512901e+01  -1.0596420e+02  -4.1084000e+01
    5860  -8.9082298e+01  -1.0436270e+02  -4.0129501e+01
    5861  -8.2921303e+01  -1.0150780e+02  -4.0542999e+01
    5862  -1.1026750e+02  -1.0155150e+02  -4.0366100e+01
    5863  -6.2285400e+01  -1.0077810e+02  -4.1012501e+01
    5864  -8.1112297e+01  -9.9884804e+01  -3.8745998e+01
    5865  -7.1742401e+01  -9.4869904e+01  -3.8623199e+01
    5866  -6.5520699e+01  -9.3426300e+01  -4.0366299e+01
    5867  -3.8588501e+01  -8.9173401e+01  -3.9792099e+01
    5868  -2.6701401e+01  -8.5541199e+01  -4.0504398e+01
    5869  -4.0241600e+01  -8.4519897e+01  -4.0095501e+01
    5870  -2.3053400e+01  -8.4497101e+01  -4.0600399e+01
    5871  -2.1254499e+01  -8.4116402e+01  -4.0559898e+01
    5872  -3.6323299e+01  -8.2665604e+01  -3.8671799e+01
    5873  -3.7945000e+01  -8.3558701e+01  -3.9955502e+01
    5874  -1.7847799e+01  -8.3300102e+01  -4.0540001e+01
    5875  -1.4007700e+01  -8.1357697e+01  -4.0657501e+01
    5876  -9.3388004e+00  -7.8559303e+01  -4.1109200e+01
    5877  -2.7157499e+01  -7.6869301e+01  -4.0379299e+01
    5878  -6.1086998e+00  -7.7290199e+01  -4.1190399e+01
    5879   1.5294000e+00  -7.7905296e+01  -4.0591702e+01
    5880   4.8089999e-01  -7.7170403e+01  -4.0965302e+01
    5881  -4.5521998e+00  -7.7012802e+01  -4.0911400e+01
    5882  -3.4382000e+00  -7.6861900e+01  -4.0473900e+01
    5883  -2.5039001e+00  -7.6623703e+01  -4.0676300e+01
    5884  -2.1020300e+01  -7.2834702e+01  -4.1111198e+01
    5885   1.6700000e-01  -7.1761299e+01  -3.9641899e+01
    5886  -4.7308998e+00  -6.9027000e+01  -4.0031799e+01
    5887  -1.4423900e+01  -6.6421204e+01  -4.1060699e+01
    5888  -6.6301999e+00  -6.7496597e+01  -4.0988701e+01
    5889  -8.0525999e+00  -6.7061600e+01  -4.0785099e+01
    5890  -1.2853700e+01  -6.4864700e+01  -4.1096901e+01
    5891  -1.1807500e+01  -6.4900398e+01  -4.0898602e+01
    5892  -9.3966103e+01  -1.3172701e+02  -3.8700500e+01
    5893  -9.8831001e+01  -1.2932091e+02  -3.9225101e+01
    5894  -9.2714996e+01  -1.2880119e+02  -4.0143299e+01
    5895  -1.0066890e+02  -1.2396620e+02  -3.9839100e+01
    5896  -7.6130501e+01  -1.1953430e+02  -4.0408501e+01
    5897  -1.0240700e+02  -1.1981150e+02  -3.9411499e+01
    5898  -1.0384090e+02  -1.1700140e+02  -3.9620899e+01
    5899  -1.0502240e+02  -1.1492670e+02  -3.9586601e+01
    5900  -1.0972770e+02  -1.0711620e+02  -4.0069901e+01
    5901  -6.9834801e+01  -1.0641720e+02  -4.0761101e+01
    5902  -1.1051370e+02  -1.0495560e+02  -3.9783501e+01
    5903  -6.7569603e+01  -1.0733980e+02  -3.9976299e+01
    5904  -6.4592201e+01  -1.0482750e+02  -3.9990398e+01
    5905  -8.4383797e+01  -1.0234950e+02  -3.9209599e+01
    5906  -1.0035710e+02  -1.0041940e+02  -3.9530499e+01
    5907  -1.0868550e+02  -9.9897598e+01  -4.0535999e+01
    5908  -6.0185600e+01  -9.9847900e+01  -4.0353500e+01
    5909  -1.0315850e+02  -9.9030998e+01  -4.0279400e+01
    5910  -7.5412697e+01  -9.6610603e+01  -3.9757500e+01
    5911  -5.7132401e+01  -9.7156898e+01  -4.0521301e+01
    5912  -5.3113998e+01  -9.5445602e+01  -3.9853699e+01
    5913  -3.6450199e+01  -8.8010101e+01  -4.0230499e+01
    5914  -3.4965900e+01  -8.7158302e+01  -4.0644199e+01
    5915  -1.4881500e+01  -8.2394096e+01  -3.9974499e+01
    5916  -1.2526000e+01  -8.1205299e+01  -4.0486900e+01
    5917  -1.1447700e+01  -8.0139999e+01  -4.0670101e+01
    5918  -7.5931001e+00  -7.8814697e+01  -4.0244801e+01
    5919  -5.6423001e+00  -7.7740303e+01  -4.0647900e+01
    5920   5.1666999e+00  -7.6177902e+01  -4.0184700e+01
    5921   5.2577000e+00  -7.4514397e+01  -4.0591801e+01
    5922  -1.6999300e+01  -6.9222504e+01  -4.0537498e+01
    5923  -9.1861000e+00  -6.6674500e+01  -4.0560001e+01
    5924  -1.4015000e+01  -6.5691498e+01  -4.0715900e+01
    5925  -1.3255700e+01  -6.5114403e+01  -4.0699299e+01
    5926  -1.0613600e+01  -6.6031898e+01  -4.0217701e+01
    5927  -1.2460200e+01  -6.4694298e+01  -4.0964699e+01
    5928  -9.7505997e+01  -1.3434959e+02  -3.9878399e+01
    5929  -8.9316902e+01  -1.2616910e+02  -3.9557098e+01
    5930  -8.0644096e+01  -1.2362510e+02  -3.9962799e+01
    5931  -7.2861603e+01  -1.1636340e+02  -3.9268700e+01
    5932  -8.8046700e+01  -1.0422730e+02  -3.9715302e+01
    5933  -6.3062401e+01  -1.0333090e+02  -3.9998100e+01
    5934  -8.5918900e+01  -1.0323780e+02  -3.9484200e+01
    5935  -9.4763496e+01  -1.0414060e+02  -3.8475201e+01
    5936  -5.8020599e+01  -9.8923599e+01  -3.9743900e+01
    5937  -6.7041603e+01  -9.3785400e+01  -3.9652599e+01
    5938  -4.8840199e+01  -9.2889198e+01  -3.9992001e+01
    5939  -5.8679501e+01  -9.1600403e+01  -4.0069302e+01
    5940  -5.7707901e+01  -9.1455299e+01  -3.8685200e+01
    5941  -5.2606800e+01  -8.9172203e+01  -3.9964500e+01
    5942  -3.1631100e+01  -8.7074898e+01  -3.9905899e+01
    5943  -4.4241600e+01  -8.6291702e+01  -3.9990700e+01
    5944  -4.1552898e+01  -8.5081299e+01  -3.9220299e+01
    5945  -2.4049700e+01  -8.5496101e+01  -3.9790401e+01
    5946  -1.6548401e+01  -8.3145500e+01  -3.9931801e+01
    5947  -9.5081997e+00  -8.0764198e+01  -3.9466599e+01
    5948  -3.6219999e-01  -7.7443298e+01  -3.9835899e+01
    5949  -2.2865601e+01  -7.3105003e+01  -3.9902302e+01
    5950   5.0419998e+00  -7.4085403e+01  -4.0191898e+01
    5951  -2.0383200e+01  -7.1148499e+01  -3.9896599e+01
    5952  -1.8779200e+01  -6.9942200e+01  -3.9958199e+01
    5953  -7.0292001e+00  -6.8409401e+01  -3.9478802e+01
    5954  -1.5002200e+01  -6.6261902e+01  -4.0382702e+01
    5955  -1.2712600e+01  -6.4943802e+01  -4.0419998e+01
    5956  -9.5174500e+01  -1.3419769e+02  -3.9678101e+01
    5957  -9.1791199e+01  -1.2882980e+02  -3.8074402e+01
    5958  -8.6374100e+01  -1.2627370e+02  -3.8378601e+01
    5959  -8.2526100e+01  -1.2474260e+02  -3.9581100e+01
    5960  -1.0117370e+02  -1.2185900e+02  -3.8479198e+01
    5961  -1.0311380e+02  -1.1807030e+02  -3.9067101e+01
    5962  -1.0661500e+02  -1.1077480e+02  -3.9419201e+01
    5963  -1.0747260e+02  -1.0927200e+02  -3.9650398e+01
    5964  -7.0671600e+01  -1.0917610e+02  -3.9917801e+01
    5965  -6.9711403e+01  -1.0730040e+02  -4.0207100e+01
    5966  -1.0956810e+02  -1.0581740e+02  -3.8804100e+01
    5967  -1.0929000e+02  -1.0100090e+02  -3.9397400e+01
    5968  -7.8382896e+01  -9.8180603e+01  -3.9008301e+01
    5969  -6.9537598e+01  -9.4254997e+01  -3.8625401e+01
    5970  -6.0376900e+01  -9.2331100e+01  -3.9115002e+01
    5971  -4.2422401e+01  -9.1354202e+01  -3.9136299e+01
    5972  -3.4236000e+01  -8.7973801e+01  -3.9456200e+01
    5973  -2.6274401e+01  -8.7071098e+01  -3.8889198e+01
    5974  -4.2905201e+01  -8.5622002e+01  -3.8370098e+01
    5975  -3.3423698e+01  -8.0588303e+01  -3.8488098e+01
    5976  -1.1232400e+01  -8.1058403e+01  -3.9960499e+01
    5977  -3.1057100e+01  -7.9280602e+01  -3.9754200e+01
    5978  -5.2186999e+00  -7.9907097e+01  -3.8787399e+01
    5979   3.1677001e+00  -7.8638901e+01  -3.9338100e+01
    5980  -4.8786001e+00  -7.7927399e+01  -4.0166000e+01
    5981   6.1940002e-01  -7.8420403e+01  -3.9866699e+01
    5982   4.5517998e+00  -7.7440300e+01  -4.0031101e+01
    5983  -2.6896500e+01  -7.5616096e+01  -3.9067699e+01
    5984   5.2289000e+00  -7.5313400e+01  -3.9982601e+01
    5985  -1.6513500e+01  -6.6872498e+01  -3.9778900e+01
    5986  -1.5980300e+01  -6.6544899e+01  -3.9885101e+01
    5987  -1.4215600e+01  -6.5623901e+01  -3.9765400e+01
    5988  -1.3342200e+01  -6.5457703e+01  -3.9595501e+01
    5989  -1.2130100e+01  -6.5492699e+01  -3.9962601e+01
    5990  -9.6530602e+01  -1.3475560e+02  -3.8648899e+01
    5991  -9.3093697e+01  -1.3012910e+02  -3.8623001e+01
    5992  -8.4808601e+01  -1.2512200e+02  -3.9464500e+01
    5993  -7.3264999e+01  -1.1878480e+02  -3.8678299e+01
    5994  -7.0719902e+01  -1.1094950e+02  -3.9255100e+01
    5995  -6.9507202e+01  -1.0831810e+02  -3.9587799e+01
    5996  -6.5042702e+01  -1.0755190e+02  -3.8972900e+01
    5997  -9.2025497e+01  -1.0485050e+02  -3.9064701e+01
    5998  -8.9512001e+01  -1.0484730e+02  -3.9017200e+01
    5999  -1.1021710e+02  -1.0347010e+02  -3.8834499e+01
    6000  -8.3123199e+01  -1.0136550e+02  -3.8377800e+01
    6001  -6.0626202e+01  -1.0131880e+02  -3.9756599e+01
    6002  -1.0841970e+02  -1.0006090e+02  -3.9575199e+01
    6003  -1.0731990e+02  -9.9648003e+01  -3.9156898e+01
    6004  -1.0180890e+02  -9.9583900e+01  -3.8501999e+01
    6005  -1.0643130e+02  -9.9548897e+01  -3.8583599e+01
    6006  -1.0364040e+02  -9.9044601e+01  -3.9186699e+01
    6007  -5.4744499e+01  -9.7980202e+01  -3.8884701e+01
    6008  -5.1036900e+01  -9.5132797e+01  -3.9108299e+01
    6009  -4.5046398e+01  -9.1884003e+01  -3.9353600e+01
    6010  -5.5467800e+01  -9.0569000e+01  -3.8467602e+01
    6011  -4.7682800e+01  -8.7428497e+01  -3.8155800e+01
    6012  -3.2203300e+01  -8.8291397e+01  -3.8741901e+01
    6013  -2.1528700e+01  -8.5647499e+01  -3.9048901e+01
    6014  -1.8156700e+01  -8.4365997e+01  -3.9337898e+01
    6015  -1.5326500e+01  -8.3695999e+01  -3.9102699e+01
    6016  -1.3630700e+01  -8.2949799e+01  -3.9192200e+01
    6017  -1.2568500e+01  -8.2155701e+01  -3.9538200e+01
    6018   1.2763000e+00  -7.9109802e+01  -3.9356300e+01
    6019  -2.8776000e+00  -7.8293999e+01  -3.9172401e+01
    6020  -1.4539000e+00  -7.7470596e+01  -3.9617401e+01
    6021   5.2045999e+00  -7.7209503e+01  -3.9287899e+01
    6022   5.3624001e+00  -7.6284599e+01  -3.9142200e+01
    6023   4.9994998e+00  -7.5060097e+01  -3.9191502e+01
    6024   4.1536002e+00  -7.4112801e+01  -3.8908600e+01
    6025   2.1812000e+00  -7.2710403e+01  -3.8951401e+01
    6026  -1.2373000e+00  -7.1508400e+01  -3.8990601e+01
    6027  -2.0143900e+01  -6.9878098e+01  -3.9309101e+01
    6028  -2.6886001e+00  -7.0430298e+01  -3.9299999e+01
    6029  -9.7707996e+00  -6.7551903e+01  -3.9023602e+01
    6030  -1.1622200e+01  -6.6938797e+01  -3.8782398e+01
    6031  -1.5052600e+01  -6.5968399e+01  -3.9651402e+01
    6032  -9.5572701e+01  -1.3454010e+02  -3.8810600e+01
    6033  -9.7580902e+01  -1.3373430e+02  -3.7618500e+01
    6034  -9.7934097e+01  -1.3252020e+02  -3.7693001e+01
    6035  -9.9110603e+01  -1.2716790e+02  -3.8481800e+01
    6036  -9.9711601e+01  -1.2583170e+02  -3.9218899e+01
    6037  -8.3266701e+01  -1.2590750e+02  -3.8629902e+01
    6038  -8.0760300e+01  -1.2517490e+02  -3.9106201e+01
    6039  -7.8342499e+01  -1.2371380e+02  -3.9112801e+01
    6040  -7.5861603e+01  -1.2207640e+02  -3.9072201e+01
    6041  -7.4221901e+01  -1.2032190e+02  -3.8867199e+01
    6042  -6.9975601e+01  -1.1007250e+02  -3.8955601e+01
    6043  -6.7034698e+01  -1.0902080e+02  -3.8962101e+01
    6044  -6.2061100e+01  -1.0599350e+02  -3.8341099e+01
    6045  -6.0402302e+01  -1.0388860e+02  -3.8471600e+01
    6046  -1.0973270e+02  -1.0224580e+02  -3.8697498e+01
    6047  -5.8000599e+01  -1.0080770e+02  -3.8712002e+01
    6048  -1.0387380e+02  -9.9135902e+01  -3.8141102e+01
    6049  -5.6321999e+01  -9.9290802e+01  -3.8800900e+01
    6050  -6.2996101e+01  -9.2866997e+01  -3.8664001e+01
    6051  -4.6190601e+01  -9.2799103e+01  -3.8898701e+01
    6052  -4.9015202e+01  -9.4626099e+01  -3.8609100e+01
    6053  -3.9901199e+01  -9.1065002e+01  -3.8522800e+01
    6054  -5.0186298e+01  -8.8321899e+01  -3.8656799e+01
    6055  -3.5794102e+01  -8.9289902e+01  -3.8597000e+01
    6056  -2.9508801e+01  -8.7997200e+01  -3.8633598e+01
    6057  -3.5043900e+01  -8.1903503e+01  -3.8628300e+01
    6058  -1.1121800e+01  -8.2820000e+01  -3.8578400e+01
    6059  -7.0000000e+00  -8.0876503e+01  -3.8634201e+01
    6060   7.7900000e-02  -7.8904198e+01  -3.9320499e+01
    6061   4.7666998e+00  -7.7962097e+01  -3.9205799e+01
    6062  -2.9034599e+01  -7.7167198e+01  -3.8618198e+01
    6063  -1.3532000e+00  -7.8549797e+01  -3.8784698e+01
    6064  -2.4566999e+01  -7.3399300e+01  -3.8956001e+01
    6065  -1.8780300e+01  -6.8208397e+01  -3.9170898e+01
    6066  -1.7682100e+01  -6.7262100e+01  -3.9123798e+01
    6067  -1.6892401e+01  -6.6645302e+01  -3.9016201e+01
    6068  -1.5386200e+01  -6.6070999e+01  -3.8898701e+01
    6069  -1.3350300e+01  -6.5905403e+01  -3.8996300e+01
    6070  -8.2128304e+01  -1.2636680e+02  -3.8717201e+01
    6071  -8.2272598e+01  -1.2564750e+02  -3.9056400e+01
    6072  -8.1420799e+01  -1.2632910e+02  -3.8818100e+01
    6073  -8.0382202e+01  -1.2616390e+02  -3.8625198e+01
    6074  -9.9653000e+01  -1.2452320e+02  -3.7331299e+01
    6075  -7.3736900e+01  -1.2315330e+02  -3.7747398e+01
    6076  -7.1100800e+01  -1.1540480e+02  -3.7898602e+01
    6077  -1.0625620e+02  -1.1001520e+02  -3.8230000e+01
    6078  -6.8815002e+01  -1.1026780e+02  -3.8499199e+01
    6079  -6.5229698e+01  -1.0986870e+02  -3.8000599e+01
    6080  -9.0856796e+01  -1.0544230e+02  -3.8107800e+01
    6081  -9.2902000e+01  -1.0522000e+02  -3.8193501e+01
    6082  -9.6558502e+01  -1.0331640e+02  -3.7776100e+01
    6083  -5.8112801e+01  -1.0263400e+02  -3.7956001e+01
    6084  -9.8268600e+01  -1.0213710e+02  -3.7431000e+01
    6085  -1.0725040e+02  -1.0013970e+02  -3.7507900e+01
    6086  -1.0824520e+02  -1.0114420e+02  -3.7427799e+01
    6087  -1.0277960e+02  -9.9168098e+01  -3.8405899e+01
    6088  -7.6615601e+01  -9.6624100e+01  -3.7448399e+01
    6089  -6.7240799e+01  -9.3588997e+01  -3.7483799e+01
    6090  -6.5730904e+01  -9.3383301e+01  -3.8505299e+01
    6091  -5.3098999e+01  -8.9489799e+01  -3.8322399e+01
    6092  -4.5958302e+01  -8.6785698e+01  -3.7948700e+01
    6093  -2.3433599e+01  -8.6820702e+01  -3.8486301e+01
    6094  -1.9065901e+01  -8.5628899e+01  -3.8461700e+01
    6095  -3.9950901e+01  -8.4108299e+01  -3.7271099e+01
    6096  -1.6812500e+01  -8.5177803e+01  -3.8282299e+01
    6097  -8.8388004e+00  -8.3336403e+01  -3.7639702e+01
    6098  -3.0913000e+01  -7.8519203e+01  -3.8283001e+01
    6099  -1.2639999e-01  -7.9900398e+01  -3.8517200e+01
    6100   5.4379001e+00  -7.7306198e+01  -3.8484901e+01
    6101   5.4373999e+00  -7.6729202e+01  -3.8643799e+01
    6102  -2.3319799e+01  -7.2264702e+01  -3.8818901e+01
    6103  -2.2286600e+01  -7.1044296e+01  -3.8785801e+01
    6104  -2.1192801e+01  -6.9094498e+01  -3.8624802e+01
    6105  -5.3330002e+00  -6.9790298e+01  -3.8507599e+01
    6106  -1.8645500e+01  -6.7125198e+01  -3.8493900e+01
    6107  -1.4314300e+01  -6.6064400e+01  -3.8516998e+01
    6108  -9.7091301e+01  -1.3441840e+02  -3.8258999e+01
    6109  -9.8192299e+01  -1.3077670e+02  -3.7726898e+01
    6110  -8.1579597e+01  -1.2726260e+02  -3.7861599e+01
    6111  -8.9456299e+01  -1.2740510e+02  -3.7795898e+01
    6112  -8.4477303e+01  -1.2686150e+02  -3.7525299e+01
    6113  -7.8676498e+01  -1.2534600e+02  -3.8424500e+01
    6114  -7.5933701e+01  -1.2399320e+02  -3.8147598e+01
    6115  -1.0389450e+02  -1.1603290e+02  -3.8069901e+01
    6116  -7.0406700e+01  -1.1309500e+02  -3.8083401e+01
    6117  -1.0634520e+02  -1.0902090e+02  -3.7386700e+01
    6118  -1.0831340e+02  -1.0689170e+02  -3.7689999e+01
    6119  -1.0958720e+02  -1.0435180e+02  -3.7818699e+01
    6120  -8.5799797e+01  -1.0356120e+02  -3.7602402e+01
    6121  -5.2861099e+01  -9.7696198e+01  -3.8257198e+01
    6122  -7.4431702e+01  -9.5588600e+01  -3.7441299e+01
    6123  -4.6148800e+01  -9.4830498e+01  -3.7344101e+01
    6124  -4.4702599e+01  -9.3547798e+01  -3.7806301e+01
    6125  -4.0504002e+01  -9.2476700e+01  -3.7559502e+01
    6126  -3.7969299e+01  -9.1457603e+01  -3.7547901e+01
    6127  -3.4193901e+01  -8.9171097e+01  -3.8242100e+01
    6128  -3.0612801e+01  -9.0194801e+01  -3.6949001e+01
    6129  -2.0343399e+01  -8.6629799e+01  -3.8060398e+01
    6130  -1.5553500e+01  -8.6285301e+01  -3.7302200e+01
    6131  -1.2925200e+01  -8.5173302e+01  -3.7486500e+01
    6132  -3.7182598e+01  -8.2846703e+01  -3.7572701e+01
    6133   7.3500001e-01  -8.0396202e+01  -3.8021599e+01
    6134  -3.2616100e+01  -7.9433998e+01  -3.7526402e+01
    6135   2.2360001e+00  -7.9559502e+01  -3.8496899e+01
    6136  -2.0421000e+00  -8.0421898e+01  -3.7545601e+01
    6137  -7.6520002e-01  -7.9372902e+01  -3.8519600e+01
    6138   4.3495998e+00  -7.9036400e+01  -3.7968899e+01
    6139   5.1862001e+00  -7.7935699e+01  -3.8342098e+01
    6140   5.2515998e+00  -7.6526398e+01  -3.7952801e+01
    6141  -2.5444099e+01  -7.3094002e+01  -3.8312901e+01
    6142   3.0279000e+00  -7.4071098e+01  -3.7517899e+01
    6143  -1.7420000e-01  -7.2912804e+01  -3.7426701e+01
    6144  -2.2918200e+01  -7.0615303e+01  -3.8412998e+01
    6145  -4.0598998e+00  -7.0863800e+01  -3.7434299e+01
    6146  -8.2271004e+00  -6.8884598e+01  -3.8343601e+01
    6147  -6.9575000e+00  -6.9380997e+01  -3.8278099e+01
    6148  -1.9578501e+01  -6.7323196e+01  -3.8492199e+01
    6149  -8.9764996e+00  -6.8834503e+01  -3.8144699e+01
    6150  -1.3732300e+01  -6.6515701e+01  -3.8260799e+01
    6151  -9.6274902e+01  -1.3453819e+02  -3.7175701e+01
    6152  -9.5775398e+01  -1.3456180e+02  -3.7970600e+01
    6153  -9.5065399e+01  -1.3411670e+02  -3.8013000e+01
    6154  -9.4512604e+01  -1.3343539e+02  -3.7914101e+01
    6155  -8.0683296e+01  -1.2703510e+02  -3.8075199e+01
    6156  -8.2881302e+01  -1.2729430e+02  -3.7444199e+01
    6157  -7.6606300e+01  -1.2578500e+02  -3.7622101e+01
    6158  -7.2387604e+01  -1.2128090e+02  -3.7489700e+01
    6159  -7.1311798e+01  -1.1731040e+02  -3.7415298e+01
    6160  -1.0484550e+02  -1.1393390e+02  -3.7387402e+01
    6161  -6.9349800e+01  -1.1202430e+02  -3.7771000e+01
    6162  -1.0565810e+02  -1.1105460e+02  -3.7373901e+01
    6163  -6.6652603e+01  -1.1101940e+02  -3.7811901e+01
    6164  -1.0721770e+02  -1.0773750e+02  -3.6797798e+01
    6165  -6.3145500e+01  -1.0817540e+02  -3.7888401e+01
    6166  -9.0159897e+01  -1.0609470e+02  -3.7099602e+01
    6167  -9.4057899e+01  -1.0510250e+02  -3.7003799e+01
    6168  -8.7537903e+01  -1.0466250e+02  -3.7806301e+01
    6169  -1.0897760e+02  -1.0341840e+02  -3.6695599e+01
    6170  -1.0901500e+02  -1.0285630e+02  -3.6999901e+01
    6171  -9.9903999e+01  -1.0085850e+02  -3.6592800e+01
    6172  -5.5973400e+01  -1.0161420e+02  -3.7560699e+01
    6173  -5.4052601e+01  -9.9758400e+01  -3.7683800e+01
    6174  -6.0359501e+01  -9.2389198e+01  -3.7210800e+01
    6175  -4.2938999e+01  -9.3297600e+01  -3.7553101e+01
    6176  -5.5794399e+01  -9.0925301e+01  -3.6662201e+01
    6177  -3.3163799e+01  -9.0063004e+01  -3.7348301e+01
    6178  -4.9993401e+01  -8.8125099e+01  -3.6888100e+01
    6179  -2.4673100e+01  -8.8089996e+01  -3.7939201e+01
    6180  -2.6047001e+01  -8.8685600e+01  -3.7742001e+01
    6181  -2.1618200e+01  -8.7310097e+01  -3.7898399e+01
    6182  -3.0800600e+01  -7.7751503e+01  -3.7514801e+01
    6183  -2.7615700e+01  -7.4914497e+01  -3.7979301e+01
    6184   3.9690001e+00  -7.5598999e+01  -3.6757099e+01
    6185   1.3444000e+00  -7.3391701e+01  -3.7504902e+01
    6186  -2.5405800e+01  -7.1250000e+01  -3.7833500e+01
    6187  -2.3320000e+00  -7.1681602e+01  -3.7572899e+01
    6188  -2.5039000e+01  -7.0339500e+01  -3.7801701e+01
    6189  -2.3422100e+01  -6.8161697e+01  -3.7685902e+01
    6190  -2.0839001e+01  -6.7614197e+01  -3.8157700e+01
    6191  -1.0361800e+01  -6.8909103e+01  -3.7840199e+01
    6192  -1.2142700e+01  -6.8233597e+01  -3.7744701e+01
    6193  -2.0552000e+01  -6.7033203e+01  -3.7627998e+01
    6194  -1.9410700e+01  -6.6926300e+01  -3.8156799e+01
    6195  -1.8226101e+01  -6.6797302e+01  -3.7978401e+01
    6196  -1.6677601e+01  -6.6513199e+01  -3.8001099e+01
    6197  -1.5242800e+01  -6.6264198e+01  -3.8157600e+01
    6198  -9.6914001e+01  -1.3427589e+02  -3.6804100e+01
    6199  -9.8353798e+01  -1.2856790e+02  -3.6464199e+01
    6200  -9.2764397e+01  -1.3077229e+02  -3.6648300e+01
    6201  -7.8893799e+01  -1.2699610e+02  -3.7699902e+01
    6202  -7.7460503e+01  -1.2662190e+02  -3.7583801e+01
    6203  -7.1888199e+01  -1.2263140e+02  -3.6957699e+01
    6204  -1.0117450e+02  -1.2062470e+02  -3.6909500e+01
    6205  -1.0193250e+02  -1.1912050e+02  -3.7306099e+01
    6206  -6.9735901e+01  -1.1445600e+02  -3.7026100e+01
    6207  -6.8092903e+01  -1.1302170e+02  -3.6945400e+01
    6208  -6.1893902e+01  -1.0847310e+02  -3.7285999e+01
    6209  -1.0822970e+02  -1.0582800e+02  -3.6369701e+01
    6210  -5.9529400e+01  -1.0658440e+02  -3.7101898e+01
    6211  -9.6057098e+01  -1.0435170e+02  -3.5756401e+01
    6212  -1.0103860e+02  -1.0004080e+02  -3.7066601e+01
    6213  -1.0534810e+02  -9.9719597e+01  -3.6243599e+01
    6214  -5.1007599e+01  -9.9766602e+01  -3.6531898e+01
    6215  -7.9247597e+01  -9.7898300e+01  -3.6610298e+01
    6216  -4.9770000e+01  -9.7549797e+01  -3.7056099e+01
    6217  -4.7855701e+01  -9.6429901e+01  -3.6946999e+01
    6218  -6.4664497e+01  -9.2966003e+01  -3.6231400e+01
    6219  -5.8329498e+01  -9.1735802e+01  -3.5866299e+01
    6220  -2.4411699e+01  -8.9401199e+01  -3.7187099e+01
    6221  -2.7740000e+01  -8.9083900e+01  -3.7506802e+01
    6222  -2.3024099e+01  -8.8272301e+01  -3.7484001e+01
    6223  -4.4502602e+01  -8.5729301e+01  -3.5337700e+01
    6224  -1.8634001e+01  -8.7413597e+01  -3.7126099e+01
    6225  -9.9172001e+00  -8.4955803e+01  -3.6947498e+01
    6226  -3.5716702e+01  -8.1943100e+01  -3.7195999e+01
    6227  -6.1408000e+00  -8.2016800e+01  -3.7695499e+01
    6228  -9.0719998e-01  -8.0603996e+01  -3.7617298e+01
    6229   2.8701999e+00  -8.0276199e+01  -3.6992199e+01
    6230   5.0980000e+00  -7.8618797e+01  -3.7410000e+01
    6231   4.5215001e+00  -7.9573601e+01  -3.6844398e+01
    6232   5.3957000e+00  -7.7751602e+01  -3.7767502e+01
    6233  -3.0368700e+01  -7.5928596e+01  -3.6637501e+01
    6234  -2.7792000e+01  -7.3730698e+01  -3.7310799e+01
    6235  -2.6247101e+01  -7.2490402e+01  -3.7735199e+01
    6236  -2.4961000e+01  -6.8133301e+01  -3.7386501e+01
    6237  -4.8776002e+00  -7.0887802e+01  -3.7158199e+01
    6238  -8.6407003e+00  -7.0570503e+01  -3.7377998e+01
    6239  -6.3548002e+00  -7.0356400e+01  -3.7632801e+01
    6240  -2.2229200e+01  -6.7705498e+01  -3.7794800e+01
    6241  -2.1774799e+01  -6.7131302e+01  -3.7390598e+01
    6242  -1.3891100e+01  -6.7691101e+01  -3.7291801e+01
    6243  -1.9649300e+01  -6.6782097e+01  -3.7243999e+01
    6244  -1.9121300e+01  -6.6736702e+01  -3.7592300e+01
    6245  -1.6276600e+01  -6.6692802e+01  -3.7287498e+01
    6246  -1.5114300e+01  -6.6734802e+01  -3.7442101e+01
    6247  -9.5394096e+01  -1.3447910e+02  -3.6897701e+01
    6248  -9.4727898e+01  -1.3410370e+02  -3.7149399e+01
    6249  -9.3719704e+01  -1.3303419e+02  -3.6250999e+01
    6250  -7.6327003e+01  -1.2671890e+02  -3.7306999e+01
    6251  -7.4856598e+01  -1.2564950e+02  -3.7085602e+01
    6252  -7.2251099e+01  -1.2490370e+02  -3.6520100e+01
    6253  -7.0878799e+01  -1.1967810e+02  -3.6566799e+01
    6254  -1.0522880e+02  -1.1198460e+02  -3.6412399e+01
    6255  -6.4902000e+01  -1.1239230e+02  -3.6688000e+01
    6256  -6.2598999e+01  -1.1109490e+02  -3.6515202e+01
    6257  -9.1472702e+01  -1.0665010e+02  -3.6527699e+01
    6258  -8.8073097e+01  -1.0625660e+02  -3.6102200e+01
    6259  -5.8143799e+01  -1.0463030e+02  -3.7203098e+01
    6260  -8.6071999e+01  -1.0456450e+02  -3.6221100e+01
    6261  -8.4506599e+01  -1.0281000e+02  -3.6503601e+01
    6262  -5.3564499e+01  -1.0252920e+02  -3.6480801e+01
    6263  -8.3027802e+01  -1.0102920e+02  -3.6172401e+01
    6264  -1.0197490e+02  -9.9553398e+01  -3.6811699e+01
    6265  -6.8565598e+01  -9.3542999e+01  -3.5718102e+01
    6266  -4.0349499e+01  -9.4619904e+01  -3.6072102e+01
    6267  -3.5479801e+01  -9.1299500e+01  -3.6901402e+01
    6268  -5.2450100e+01  -8.9185699e+01  -3.6650799e+01
    6269  -5.3916599e+01  -8.9999496e+01  -3.6959400e+01
    6270  -2.1127600e+01  -8.9309196e+01  -3.6417599e+01
    6271  -4.7500500e+01  -8.7098297e+01  -3.6199699e+01
    6272  -5.9720998e+00  -8.4274399e+01  -3.6433800e+01
    6273  -4.0570002e+00  -8.2249298e+01  -3.6960400e+01
    6274  -3.4854900e+01  -8.0534401e+01  -3.6344700e+01
    6275  -1.2250000e-01  -8.1419601e+01  -3.7149601e+01
    6276   5.3888998e+00  -7.7650200e+01  -3.7237900e+01
    6277   5.0623002e+00  -7.6990799e+01  -3.6844501e+01
    6278  -2.8299500e+01  -7.1680099e+01  -3.6806999e+01
    6279  -2.6642900e+01  -7.0598000e+01  -3.7376900e+01
    6280  -5.6023002e+00  -7.0973602e+01  -3.7183201e+01
    6281  -2.7296301e+01  -6.7908401e+01  -3.6856201e+01
    6282  -1.0940600e+01  -6.9978600e+01  -3.7206799e+01
    6283  -1.2548300e+01  -6.9149696e+01  -3.7108398e+01
    6284  -2.3179600e+01  -6.6852501e+01  -3.7066299e+01
    6285  -2.0908001e+01  -6.6935402e+01  -3.7130402e+01
    6286  -1.7599400e+01  -6.7002800e+01  -3.6831200e+01
    6287  -9.4093201e+01  -1.3367430e+02  -3.6743198e+01
    6288  -7.9599602e+01  -1.2870309e+02  -3.6205002e+01
    6289  -8.1639297e+01  -1.2897920e+02  -3.5680599e+01
    6290  -8.6684898e+01  -1.2750800e+02  -3.6772400e+01
    6291  -7.6884697e+01  -1.2757690e+02  -3.6905499e+01
    6292  -7.5203598e+01  -1.2732960e+02  -3.6600399e+01
    6293  -7.0092697e+01  -1.1687850e+02  -3.6495899e+01
    6294  -1.0567040e+02  -1.0948470e+02  -3.6811699e+01
    6295  -5.9122898e+01  -1.0811920e+02  -3.6447300e+01
    6296  -5.6859200e+01  -1.0696250e+02  -3.6072701e+01
    6297  -5.5710999e+01  -1.0321120e+02  -3.6900600e+01
    6298  -5.2278702e+01  -1.0221490e+02  -3.6202000e+01
    6299  -1.0369790e+02  -9.9494102e+01  -3.6505001e+01
    6300  -7.1153000e+01  -9.4068497e+01  -3.5683399e+01
    6301  -4.4181400e+01  -9.5053299e+01  -3.6590401e+01
    6302  -4.2611000e+01  -9.5246399e+01  -3.6235600e+01
    6303  -2.6623199e+01  -9.0051201e+01  -3.6745300e+01
    6304  -2.4902000e+01  -9.0503403e+01  -3.6461300e+01
    6305  -1.2526500e+01  -8.7473801e+01  -3.5902599e+01
    6306  -1.4441600e+01  -8.7311096e+01  -3.6420300e+01
    6307  -4.2276699e+01  -8.4909599e+01  -3.5861099e+01
    6308  -7.3390999e+00  -8.5408096e+01  -3.6157200e+01
    6309  -3.8339001e+01  -8.2991699e+01  -3.6324402e+01
    6310  -2.1856999e+00  -8.2853500e+01  -3.6104801e+01
    6311  -1.0005000e+00  -8.2122299e+01  -3.6521000e+01
    6312   5.2305002e+00  -7.8524696e+01  -3.6534801e+01
    6313  -3.2725601e+01  -7.7304901e+01  -3.5692001e+01
    6314   2.5129001e+00  -7.4872803e+01  -3.6009998e+01
    6315  -2.8860300e+01  -7.3653297e+01  -3.6738400e+01
    6316  -6.6020000e-01  -7.3824402e+01  -3.5761600e+01
    6317  -8.8141003e+00  -7.2050499e+01  -3.6786999e+01
    6318  -7.7968001e+00  -7.1734001e+01  -3.7091400e+01
    6319  -6.7410998e+00  -7.2071701e+01  -3.6888500e+01
    6320  -5.8862000e+00  -7.1859100e+01  -3.6767200e+01
    6321  -1.0817700e+01  -7.0917801e+01  -3.6721001e+01
    6322  -9.5302000e+00  -7.1466599e+01  -3.6738602e+01
    6323  -2.9563700e+01  -6.9094101e+01  -3.6536400e+01
    6324  -1.2498400e+01  -6.9755203e+01  -3.6731098e+01
    6325  -2.5987499e+01  -6.7084000e+01  -3.6789299e+01
    6326  -2.4749300e+01  -6.6604797e+01  -3.6560902e+01
    6327  -1.5386200e+01  -6.7279404e+01  -3.6695400e+01
    6328  -2.1774799e+01  -6.6651497e+01  -3.6597301e+01
    6329  -1.9022400e+01  -6.7211304e+01  -3.6160500e+01
    6330  -9.5969299e+01  -1.3456880e+02  -3.6437801e+01
    6331  -9.4617798e+01  -1.3446980e+02  -3.6334900e+01
    6332  -9.7813103e+01  -1.3150380e+02  -3.5903400e+01
    6333  -9.1487503e+01  -1.3011411e+02  -3.5597500e+01
    6334  -8.8093597e+01  -1.2857440e+02  -3.5512299e+01
    6335  -8.4789200e+01  -1.2860789e+02  -3.5398800e+01
    6336  -9.8613297e+01  -1.2633820e+02  -3.5308498e+01
    6337  -9.9767899e+01  -1.2329330e+02  -3.5925098e+01
    6338  -6.9749603e+01  -1.2188650e+02  -3.5464298e+01
    6339  -1.0100200e+02  -1.1989870e+02  -3.4731300e+01
    6340  -1.0252940e+02  -1.1723680e+02  -3.5766899e+01
    6341  -6.8270599e+01  -1.1556750e+02  -3.5738800e+01
    6342  -1.0423890e+02  -1.1426220e+02  -3.6045799e+01
    6343  -1.0472960e+02  -1.1282590e+02  -3.5223999e+01
    6344  -5.9795300e+01  -1.1035820e+02  -3.5919998e+01
    6345  -1.0527900e+02  -1.0983190e+02  -3.6171600e+01
    6346  -9.0312500e+01  -1.0762370e+02  -3.5230400e+01
    6347  -5.5147598e+01  -1.0534760e+02  -3.6076099e+01
    6348  -9.8292900e+01  -1.0256810e+02  -3.5226501e+01
    6349  -8.4025398e+01  -1.0256710e+02  -3.5356499e+01
    6350  -1.0712180e+02  -1.0185100e+02  -3.4673199e+01
    6351  -1.0257850e+02  -9.9678101e+01  -3.6045502e+01
    6352  -7.6043503e+01  -9.5568398e+01  -3.4918499e+01
    6353  -3.8413101e+01  -9.3661499e+01  -3.6151299e+01
    6354  -6.2939499e+01  -9.2656898e+01  -3.5224602e+01
    6355  -3.6335098e+01  -9.3418701e+01  -3.5861900e+01
    6356  -5.5956699e+01  -9.0996803e+01  -3.5256302e+01
    6357  -3.4519001e+01  -9.2272797e+01  -3.6131699e+01
    6358  -3.2467098e+01  -9.1702202e+01  -3.6113300e+01
    6359  -5.3358101e+01  -8.9766998e+01  -3.5321800e+01
    6360  -2.3184099e+01  -8.9872498e+01  -3.6645000e+01
    6361  -5.1753399e+01  -8.8559601e+01  -3.4329700e+01
    6362  -1.8732100e+01  -9.0081398e+01  -3.5432701e+01
    6363  -1.6882401e+01  -8.8270699e+01  -3.6240799e+01
    6364  -1.0565000e+01  -8.6964302e+01  -3.5834900e+01
    6365  -3.6961700e+01  -8.1610901e+01  -3.5526901e+01
    6366  -2.0320000e-01  -8.2751701e+01  -3.5929501e+01
    6367   1.1908000e+00  -8.1933899e+01  -3.5703201e+01
    6368   3.5364001e+00  -8.0657501e+01  -3.5568600e+01
    6369  -3.4631599e+01  -7.9248398e+01  -3.5437000e+01
    6370   5.1974001e+00  -7.7666199e+01  -3.6558201e+01
    6371   1.1896000e+00  -7.4633499e+01  -3.5792500e+01
    6372  -3.0226601e+01  -7.3215103e+01  -3.6052700e+01
    6373  -8.7413998e+00  -7.2620399e+01  -3.6376598e+01
    6374  -8.2711000e+00  -7.2500801e+01  -3.6669701e+01
    6375  -6.1546998e+00  -7.2735703e+01  -3.6163399e+01
    6376  -7.3583999e+00  -7.2479897e+01  -3.6691601e+01
    6377  -2.9395001e+00  -7.2247398e+01  -3.6277901e+01
    6378  -4.0460000e+00  -7.2162598e+01  -3.5939201e+01
    6379  -1.2260300e+01  -7.0284897e+01  -3.6284100e+01
    6380  -2.8596500e+01  -6.7140900e+01  -3.6551800e+01
    6381  -1.4015100e+01  -6.9026398e+01  -3.6282200e+01
    6382  -2.7388000e+01  -6.6538498e+01  -3.6334000e+01
    6383  -2.1287300e+01  -6.6728600e+01  -3.6312199e+01
    6384  -2.0510401e+01  -6.6941002e+01  -3.6080601e+01
    6385  -1.7190399e+01  -6.7569199e+01  -3.5870800e+01
    6386  -2.3642200e+01  -6.6381897e+01  -3.6249901e+01
    6387  -9.6709396e+01  -1.3443140e+02  -3.5631100e+01
    6388  -9.5798500e+01  -1.3479680e+02  -3.5797501e+01
    6389  -9.3854500e+01  -1.3400549e+02  -3.6232800e+01
    6390  -9.4134201e+01  -1.3464560e+02  -3.5561699e+01
    6391  -9.7389900e+01  -1.3346660e+02  -3.5643398e+01
    6392  -9.3190697e+01  -1.3206590e+02  -3.5630199e+01
    6393  -7.6541199e+01  -1.2871870e+02  -3.5937099e+01
    6394  -7.3533302e+01  -1.2718950e+02  -3.6071800e+01
    6395  -7.0733902e+01  -1.2476940e+02  -3.5846298e+01
    6396  -7.0462502e+01  -1.2307780e+02  -3.5972198e+01
    6397  -6.9473801e+01  -1.1927190e+02  -3.5421001e+01
    6398  -6.6509102e+01  -1.1530720e+02  -3.5375198e+01
    6399  -6.5989998e+01  -1.1400530e+02  -3.6055500e+01
    6400  -6.4443001e+01  -1.1533580e+02  -3.5142799e+01
    6401  -1.0560810e+02  -1.0905400e+02  -3.5852798e+01
    6402  -1.0630630e+02  -1.0840120e+02  -3.5975201e+01
    6403  -9.2356903e+01  -1.0679510e+02  -3.5514400e+01
    6404  -9.4228104e+01  -1.0601750e+02  -3.4471600e+01
    6405  -8.6290001e+01  -1.0579450e+02  -3.5271702e+01
    6406  -1.0758970e+02  -1.0527260e+02  -3.4703400e+01
    6407  -8.4821701e+01  -1.0376430e+02  -3.5391499e+01
    6408  -1.0781730e+02  -1.0289660e+02  -3.5002701e+01
    6409  -1.0667340e+02  -1.0046820e+02  -3.5823502e+01
    6410  -5.0903702e+01  -1.0304630e+02  -3.5566601e+01
    6411  -1.0086480e+02  -1.0044570e+02  -3.5361000e+01
    6412  -8.1731300e+01  -9.9473198e+01  -3.5721401e+01
    6413  -1.0381690e+02  -1.0027140e+02  -3.4446201e+01
    6414  -4.9524101e+01  -1.0037580e+02  -3.5751301e+01
    6415  -4.7833599e+01  -9.9355103e+01  -3.5564301e+01
    6416  -7.8770203e+01  -9.7014900e+01  -3.5060799e+01
    6417  -4.5054001e+01  -9.6583397e+01  -3.5987301e+01
    6418  -3.9604801e+01  -9.5634499e+01  -3.5517601e+01
    6419  -6.6547798e+01  -9.3092697e+01  -3.5080601e+01
    6420  -5.9829700e+01  -9.2019302e+01  -3.4750099e+01
    6421  -3.0955900e+01  -9.1932701e+01  -3.5749901e+01
    6422  -2.8565201e+01  -9.1863800e+01  -3.5618500e+01
    6423  -2.5883301e+01  -9.2483498e+01  -3.5103802e+01
    6424  -2.3083700e+01  -9.1270302e+01  -3.5910599e+01
    6425  -2.1395000e+01  -9.1713501e+01  -3.5179298e+01
    6426  -7.9629998e+00  -8.7058998e+01  -3.5361099e+01
    6427  -3.0764000e+00  -8.4822098e+01  -3.5188900e+01
    6428   4.8436999e+00  -7.9659897e+01  -3.5649300e+01
    6429   5.1478000e+00  -7.8576500e+01  -3.5773602e+01
    6430  -3.1539000e+01  -7.5525703e+01  -3.5738400e+01
    6431  -7.6364999e+00  -7.3095100e+01  -3.5958099e+01
    6432  -9.5539999e+00  -7.2111702e+01  -3.6206600e+01
    6433  -4.9261999e+00  -7.2750702e+01  -3.5500900e+01
    6434  -1.0964800e+01  -7.1559303e+01  -3.6015999e+01
    6435  -3.0929899e+01  -7.1350304e+01  -3.5881802e+01
    6436  -1.2265500e+01  -7.0763802e+01  -3.5367500e+01
    6437  -3.1784401e+01  -7.0087601e+01  -3.5813099e+01
    6438  -1.3261100e+01  -7.0016098e+01  -3.6113098e+01
    6439  -1.3907400e+01  -6.9998596e+01  -3.5651199e+01
    6440  -3.2033600e+01  -6.7376999e+01  -3.6076000e+01
    6441  -3.0676201e+01  -6.6621101e+01  -3.6337002e+01
    6442  -2.6419500e+01  -6.6482498e+01  -3.6337002e+01
    6443  -3.2363400e+01  -6.6405403e+01  -3.5947300e+01
    6444  -2.5792500e+01  -6.6124901e+01  -3.5991901e+01
    6445  -3.0868200e+01  -6.5454597e+01  -3.6050400e+01
    6446  -2.9622400e+01  -6.5311302e+01  -3.6142601e+01
    6447  -2.7140301e+01  -6.6006500e+01  -3.6016998e+01
    6448  -2.8418699e+01  -6.4920998e+01  -3.5836102e+01
    6449  -9.5053398e+01  -1.3556140e+02  -3.4521702e+01
    6450  -9.3717102e+01  -1.3414940e+02  -3.5684200e+01
    6451  -7.4738197e+01  -1.2882780e+02  -3.5684898e+01
    6452  -7.5802200e+01  -1.2965630e+02  -3.5300999e+01
    6453  -7.2065399e+01  -1.2873930e+02  -3.5144199e+01
    6454  -7.1012497e+01  -1.2669360e+02  -3.5393501e+01
    6455  -6.8243500e+01  -1.1830410e+02  -3.4733002e+01
    6456  -1.0507810e+02  -1.1092230e+02  -3.5699299e+01
    6457  -6.0116001e+01  -1.1205540e+02  -3.5394798e+01
    6458  -5.2607101e+01  -1.0400680e+02  -3.5750900e+01
    6459  -4.6139702e+01  -9.8477600e+01  -3.5506199e+01
    6460  -3.2845699e+01  -9.3247498e+01  -3.5472698e+01
    6461  -2.3911100e+01  -9.2220802e+01  -3.5388901e+01
    6462  -1.5701600e+01  -9.0826103e+01  -3.4509701e+01
    6463  -1.4345900e+01  -8.8914497e+01  -3.5373001e+01
    6464  -8.0608997e+00  -8.8804802e+01  -3.4362301e+01
    6465  -4.0644100e+01  -8.3765800e+01  -3.4865002e+01
    6466   4.4025002e+00  -7.7435097e+01  -3.5083099e+01
    6467  -5.9937000e+00  -7.4173500e+01  -3.4467999e+01
    6468  -8.2558002e+00  -7.3350502e+01  -3.5015099e+01
    6469  -2.9354000e+00  -7.3344299e+01  -3.4824100e+01
    6470  -9.5023003e+00  -7.2563400e+01  -3.5343102e+01
    6471  -1.0348000e+01  -7.2354698e+01  -3.5286301e+01
    6472  -1.3215600e+01  -7.0575798e+01  -3.5359001e+01
    6473  -1.4464600e+01  -6.9585999e+01  -3.5337700e+01
    6474  -3.3681000e+01  -6.8000603e+01  -3.5598301e+01
    6475  -1.5208000e+01  -6.8795502e+01  -3.5288300e+01
    6476  -2.4945101e+01  -6.6096199e+01  -3.5451801e+01
    6477  -2.4079399e+01  -6.6214401e+01  -3.5464401e+01
    6478  -2.2939400e+01  -6.6231903e+01  -3.5373100e+01
    6479  -2.2161900e+01  -6.6385498e+01  -3.4585602e+01
    6480  -3.2266998e+01  -6.5591797e+01  -3.5491798e+01
    6481  -3.1572500e+01  -6.5225098e+01  -3.5573299e+01
    6482  -2.7499500e+01  -6.5131401e+01  -3.5603600e+01
    6483  -2.9562901e+01  -6.4552399e+01  -3.5539700e+01
    6484  -9.5957001e+01  -1.3544679e+02  -3.4660801e+01
    6485  -9.3578499e+01  -1.3399710e+02  -3.4958199e+01
    6486  -9.3422699e+01  -1.3328329e+02  -3.5186199e+01
    6487  -7.7946999e+01  -1.3026140e+02  -3.4798000e+01
    6488  -8.3048401e+01  -1.3003990e+02  -3.3747898e+01
    6489  -9.8069000e+01  -1.2755960e+02  -3.3208500e+01
    6490  -9.8931999e+01  -1.2420680e+02  -3.3408401e+01
    6491  -6.9467796e+01  -1.2470300e+02  -3.5104900e+01
    6492  -1.0000450e+02  -1.2202360e+02  -3.4752602e+01
    6493  -6.7960899e+01  -1.2372550e+02  -3.4006401e+01
    6494  -1.0300800e+02  -1.1531670e+02  -3.3559200e+01
    6495  -1.0488710e+02  -1.1198960e+02  -3.4460201e+01
    6496  -6.2273399e+01  -1.1416100e+02  -3.5122700e+01
    6497  -1.0498320e+02  -1.1041600e+02  -3.5189899e+01
    6498  -5.7056499e+01  -1.0979470e+02  -3.5295502e+01
    6499  -1.0548250e+02  -1.0925250e+02  -3.5020901e+01
    6500  -5.4776600e+01  -1.0830780e+02  -3.5117401e+01
    6501  -1.0665950e+02  -1.0758480e+02  -3.4679001e+01
    6502  -9.0926300e+01  -1.0801280e+02  -3.4584999e+01
    6503  -8.8428902e+01  -1.0817920e+02  -3.4331100e+01
    6504  -5.3023300e+01  -1.0623920e+02  -3.5223099e+01
    6505  -1.0708180e+02  -1.0657630e+02  -3.4347500e+01
    6506  -5.0992401e+01  -1.0628310e+02  -3.4586700e+01
    6507  -4.9464401e+01  -1.0380580e+02  -3.4960800e+01
    6508  -4.9236698e+01  -1.0203110e+02  -3.5253502e+01
    6509  -1.0001910e+02  -1.0137030e+02  -3.4005001e+01
    6510  -1.0571060e+02  -1.0045710e+02  -3.4512699e+01
    6511  -1.0194800e+02  -1.0058260e+02  -3.4126701e+01
    6512  -8.2520897e+01  -1.0004490e+02  -3.4329102e+01
    6513  -4.3690800e+01  -9.8144798e+01  -3.5276699e+01
    6514  -4.1060799e+01  -9.7753403e+01  -3.5088001e+01
    6515  -3.9108398e+01  -9.8097298e+01  -3.4702202e+01
    6516  -3.6688099e+01  -9.5177803e+01  -3.5187698e+01
    6517  -3.4224701e+01  -9.5287003e+01  -3.4971500e+01
    6518  -3.1304100e+01  -9.3053802e+01  -3.5257599e+01
    6519  -2.1812000e+01  -9.2994904e+01  -3.4616199e+01
    6520  -2.0203400e+01  -9.1180702e+01  -3.5068699e+01
    6521  -1.0693900e+01  -8.8973999e+01  -3.4600498e+01
    6522  -6.1280999e+00  -8.6919403e+01  -3.5154499e+01
    6523  -4.6686600e+01  -8.6300499e+01  -3.4115299e+01
    6524  -4.9493999e+00  -8.6744904e+01  -3.4913898e+01
    6525  -3.8742901e+01  -8.2585098e+01  -3.4991798e+01
    6526  -3.8545898e+01  -8.1418701e+01  -3.3811901e+01
    6527  -3.6408298e+01  -8.0583603e+01  -3.5007702e+01
    6528   4.5960002e+00  -8.0183601e+01  -3.4519199e+01
    6529   2.9126999e+00  -7.5976097e+01  -3.4977699e+01
    6530  -3.4177299e+01  -7.6865402e+01  -3.4558399e+01
    6531  -3.2256302e+01  -7.4942497e+01  -3.5239399e+01
    6532   1.1998000e+00  -7.5375900e+01  -3.4706402e+01
    6533  -3.3212101e+01  -7.3706703e+01  -3.4793201e+01
    6534  -7.8281999e+00  -7.3789597e+01  -3.4722801e+01
    6535  -1.8395000e+00  -7.4677399e+01  -3.3687199e+01
    6536  -1.1478000e+01  -7.2141296e+01  -3.4802502e+01
    6537  -3.2663399e+01  -7.1622902e+01  -3.5262100e+01
    6538  -3.4673100e+01  -6.9927902e+01  -3.5015202e+01
    6539  -1.6551100e+01  -6.8377602e+01  -3.4984402e+01
    6540  -3.5531200e+01  -6.8068100e+01  -3.5198502e+01
    6541  -3.4626999e+01  -6.6889999e+01  -3.5369598e+01
    6542  -3.5608700e+01  -6.7228401e+01  -3.5218899e+01
    6543  -1.9085100e+01  -6.8632599e+01  -3.4162300e+01
    6544  -2.0342600e+01  -6.7263802e+01  -3.5125099e+01
    6545  -3.3651901e+01  -6.6271698e+01  -3.5420300e+01
    6546  -2.6381701e+01  -6.5373199e+01  -3.5127800e+01
    6547  -2.5673401e+01  -6.5541100e+01  -3.4702900e+01
    6548  -3.0977900e+01  -6.4578300e+01  -3.4962399e+01
    6549  -2.8548100e+01  -6.4434700e+01  -3.5187401e+01
    6550  -9.6828003e+01  -1.3480901e+02  -3.4304501e+01
    6551  -9.4222198e+01  -1.3500751e+02  -3.4498600e+01
    6552  -9.7454803e+01  -1.3332739e+02  -3.4656601e+01
    6553  -7.4631203e+01  -1.3044330e+02  -3.4935299e+01
    6554  -7.2752403e+01  -1.3139909e+02  -3.4376400e+01
    6555  -9.7833702e+01  -1.3008681e+02  -3.4202702e+01
    6556  -7.0208298e+01  -1.3090021e+02  -3.3841999e+01
    6557  -8.6578499e+01  -1.2944189e+02  -3.4058899e+01
    6558  -6.9491898e+01  -1.2934081e+02  -3.4134201e+01
    6559  -6.9385300e+01  -1.2713510e+02  -3.4585899e+01
    6560  -6.7623703e+01  -1.2046350e+02  -3.3674801e+01
    6561  -6.7223503e+01  -1.1706800e+02  -3.4624599e+01
    6562  -6.5892403e+01  -1.1814360e+02  -3.3889400e+01
    6563  -5.9035301e+01  -1.1414960e+02  -3.4295300e+01
    6564  -5.7677101e+01  -1.1212610e+02  -3.4742699e+01
    6565  -5.5702099e+01  -1.1097920e+02  -3.4564098e+01
    6566  -1.0500370e+02  -1.1036850e+02  -3.4581699e+01
    6567  -8.9498001e+01  -1.0857750e+02  -3.4004200e+01
    6568  -8.6794899e+01  -1.0750170e+02  -3.4333599e+01
    6569  -5.2100700e+01  -1.0823600e+02  -3.4456100e+01
    6570  -8.4870903e+01  -1.0498740e+02  -3.4464401e+01
    6571  -4.7229698e+01  -1.0339760e+02  -3.4473301e+01
    6572  -4.9301498e+01  -1.0532790e+02  -3.4434299e+01
    6573  -4.8018101e+01  -1.0196480e+02  -3.4930801e+01
    6574  -1.0635070e+02  -1.0118270e+02  -3.4201500e+01
    6575  -4.5093800e+01  -1.0051320e+02  -3.4766300e+01
    6576  -1.0480310e+02  -1.0032420e+02  -3.4334099e+01
    6577  -4.1866001e+01  -1.0012090e+02  -3.4502499e+01
    6578  -7.9893898e+01  -9.7193802e+01  -3.3997101e+01
    6579  -3.7597401e+01  -9.7316902e+01  -3.4669399e+01
    6580  -3.5944901e+01  -9.7715500e+01  -3.4403000e+01
    6581  -7.3018700e+01  -9.4208504e+01  -3.4088501e+01
    6582  -7.5022202e+01  -9.4618896e+01  -3.3383900e+01
    6583  -3.1398800e+01  -9.5049301e+01  -3.4722599e+01
    6584  -6.7871002e+01  -9.3018303e+01  -3.3414700e+01
    6585  -2.9415701e+01  -9.3803101e+01  -3.4799400e+01
    6586  -2.7099800e+01  -9.3664299e+01  -3.4540600e+01
    6587  -5.7888699e+01  -9.1093597e+01  -3.3170601e+01
    6588  -5.4617901e+01  -9.0509804e+01  -3.4786098e+01
    6589  -5.3766399e+01  -9.0118896e+01  -3.4633301e+01
    6590  -4.9469898e+01  -8.7514702e+01  -3.4415798e+01
    6591  -6.3354998e+00  -8.8682503e+01  -3.4248199e+01
    6592  -4.2824001e+01  -8.4575203e+01  -3.3969501e+01
    6593  -3.9228001e+00  -8.7568199e+01  -3.4090500e+01
    6594  -9.2350000e-01  -8.4503601e+01  -3.4727402e+01
    6595   9.5799997e-02  -8.4180099e+01  -3.4203701e+01
    6596   1.7058001e+00  -8.2628403e+01  -3.4120399e+01
    6597   4.8108001e+00  -7.9709000e+01  -3.4260399e+01
    6598   4.8737001e+00  -7.8686996e+01  -3.4615101e+01
    6599  -3.5091301e+01  -7.8307404e+01  -3.4534302e+01
    6600  -3.4868301e+01  -7.2607697e+01  -3.4349098e+01
    6601  -1.2355700e+01  -7.1151802e+01  -3.4876598e+01
    6602  -1.4450400e+01  -7.0583900e+01  -3.4745899e+01
    6603  -1.3766500e+01  -7.1468597e+01  -3.4535801e+01
    6604  -1.2943600e+01  -7.0918198e+01  -3.4930199e+01
    6605  -3.6713902e+01  -6.8631302e+01  -3.4633301e+01
    6606  -3.6677502e+01  -6.7703003e+01  -3.4783501e+01
    6607  -1.9894199e+01  -6.7883797e+01  -3.4623199e+01
    6608  -3.5363800e+01  -6.6667603e+01  -3.5144901e+01
    6609  -2.1667000e+01  -6.6887100e+01  -3.3840199e+01
    6610  -3.4823601e+01  -6.5994904e+01  -3.4936401e+01
    6611  -2.3676901e+01  -6.6416496e+01  -3.3938000e+01
    6612  -3.3743599e+01  -6.5363602e+01  -3.4570000e+01
    6613  -3.2346298e+01  -6.4850403e+01  -3.4341301e+01
    6614  -2.6764200e+01  -6.4924301e+01  -3.4565498e+01
    6615  -2.7806299e+01  -6.4577103e+01  -3.4781300e+01
    6616  -2.9406799e+01  -6.4215797e+01  -3.4833000e+01
    6617  -9.7639999e+01  -1.3129860e+02  -3.3124199e+01
    6618  -7.4537498e+01  -1.3201469e+02  -3.4178398e+01
    6619  -7.6596100e+01  -1.3132040e+02  -3.4290699e+01
    6620  -9.0170799e+01  -1.2935921e+02  -3.5514400e+01
    6621  -9.0214302e+01  -1.3065260e+02  -3.3650398e+01
    6622  -8.1118301e+01  -1.3045320e+02  -3.3996899e+01
    6623  -9.9351196e+01  -1.2287320e+02  -3.2843201e+01
    6624  -1.0162580e+02  -1.1774160e+02  -3.2882599e+01
    6625  -6.1652500e+01  -1.1634800e+02  -3.4006302e+01
    6626  -5.3522598e+01  -1.1106150e+02  -3.3924400e+01
    6627  -1.0547810e+02  -1.0998180e+02  -3.3120399e+01
    6628  -8.4977402e+01  -1.0722280e+02  -3.3667198e+01
    6629  -9.7136200e+01  -1.0422820e+02  -3.3707401e+01
    6630  -8.3967903e+01  -1.0385380e+02  -3.3865501e+01
    6631  -4.6031101e+01  -1.0237720e+02  -3.4446899e+01
    6632  -8.3063599e+01  -1.0094780e+02  -3.3807899e+01
    6633  -8.3599197e+01  -1.0240360e+02  -3.4025700e+01
    6634  -8.1363098e+01  -9.8627098e+01  -3.4353699e+01
    6635  -3.3207199e+01  -9.7476501e+01  -3.4262001e+01
    6636  -7.0351997e+01  -9.3437897e+01  -3.3341000e+01
    6637  -6.4571297e+01  -9.2542999e+01  -3.3444901e+01
    6638  -2.2739201e+01  -9.3625099e+01  -3.4320099e+01
    6639  -2.0196600e+01  -9.2962196e+01  -3.4416599e+01
    6640  -6.1833302e+01  -9.2111603e+01  -3.3130501e+01
    6641  -1.8828199e+01  -9.1442200e+01  -3.4563400e+01
    6642  -5.6036499e+01  -9.0655998e+01  -3.3943501e+01
    6643  -1.7558800e+01  -9.1325798e+01  -3.4523602e+01
    6644  -1.3735700e+01  -9.1536797e+01  -3.3701500e+01
    6645  -1.2571300e+01  -9.0221199e+01  -3.4203499e+01
    6646  -5.5535998e+00  -8.8077797e+01  -3.4554501e+01
    6647  -1.4399000e+00  -8.5913002e+01  -3.4028900e+01
    6648  -3.7007401e+01  -7.9838303e+01  -3.4108601e+01
    6649   3.1468000e+00  -7.7732903e+01  -3.3084499e+01
    6650  -3.5334099e+01  -7.4931297e+01  -3.3865501e+01
    6651  -7.1794000e+00  -7.4675201e+01  -3.4060501e+01
    6652  -4.1526999e+00  -7.3755203e+01  -3.3943298e+01
    6653  -9.9912004e+00  -7.2821404e+01  -3.4391701e+01
    6654  -9.1866999e+00  -7.3026497e+01  -3.4301201e+01
    6655  -1.1051900e+01  -7.2863602e+01  -3.4270802e+01
    6656  -3.5877701e+01  -7.1518700e+01  -3.4273102e+01
    6657  -1.2320200e+01  -7.1704201e+01  -3.4597500e+01
    6658  -1.6728600e+01  -6.9272499e+01  -3.4017300e+01
    6659  -1.9889601e+01  -6.8921799e+01  -3.3349998e+01
    6660  -3.6296001e+01  -6.6697601e+01  -3.4646599e+01
    6661  -3.5185299e+01  -6.5579102e+01  -3.4358799e+01
    6662  -2.4761700e+01  -6.6038002e+01  -3.4409801e+01
    6663  -3.0007099e+01  -6.4206001e+01  -3.4254299e+01
    6664  -2.8793100e+01  -6.4336403e+01  -3.4279800e+01
    6665  -9.6633400e+01  -1.3549820e+02  -3.3582100e+01
    6666  -9.3445602e+01  -1.3414211e+02  -3.3572399e+01
    6667  -9.3110497e+01  -1.3315700e+02  -3.4029400e+01
    6668  -7.7957298e+01  -1.3170790e+02  -3.3694801e+01
    6669  -7.9550201e+01  -1.3179041e+02  -3.3003502e+01
    6670  -8.8357803e+01  -1.3015440e+02  -3.3375198e+01
    6671  -6.8089600e+01  -1.2807159e+02  -3.3830101e+01
    6672  -6.7182297e+01  -1.2551430e+02  -3.3497398e+01
    6673  -9.8650497e+01  -1.2494010e+02  -3.3094398e+01
    6674  -1.0021340e+02  -1.2069730e+02  -3.2533401e+01
    6675  -6.7188904e+01  -1.1952520e+02  -3.3690899e+01
    6676  -6.3977501e+01  -1.1795730e+02  -3.3728600e+01
    6677  -5.6404701e+01  -1.1331430e+02  -3.3998901e+01
    6678  -1.0436710e+02  -1.1274150e+02  -3.3099899e+01
    6679  -5.4055698e+01  -1.1304480e+02  -3.3351002e+01
    6680  -1.0500100e+02  -1.1131460e+02  -3.3607601e+01
    6681  -1.0578820e+02  -1.0894340e+02  -3.3311501e+01
    6682  -1.0621290e+02  -1.0789290e+02  -3.3425800e+01
    6683  -8.7840599e+01  -1.0928630e+02  -3.3135899e+01
    6684  -9.2103302e+01  -1.0771010e+02  -3.3681801e+01
    6685  -5.0548500e+01  -1.0817010e+02  -3.4098099e+01
    6686  -1.0672430e+02  -1.0570540e+02  -3.2860600e+01
    6687  -9.5315399e+01  -1.0601240e+02  -3.2872501e+01
    6688  -4.7620602e+01  -1.0542160e+02  -3.4018200e+01
    6689  -9.9012901e+01  -1.0255710e+02  -3.3080101e+01
    6690  -4.3147701e+01  -1.0221170e+02  -3.4081001e+01
    6691  -4.0777599e+01  -1.0224690e+02  -3.3814201e+01
    6692  -1.0183650e+02  -1.0126330e+02  -3.2587502e+01
    6693  -3.8839600e+01  -1.0061560e+02  -3.3985802e+01
    6694  -3.7339199e+01  -9.9113701e+01  -3.4117599e+01
    6695  -7.8816597e+01  -9.6285500e+01  -3.3454800e+01
    6696  -3.1404499e+01  -9.7476501e+01  -3.4008202e+01
    6697  -2.9179899e+01  -9.6770103e+01  -3.3866901e+01
    6698  -2.7718000e+01  -9.5488403e+01  -3.3959000e+01
    6699  -2.5562901e+01  -9.4876801e+01  -3.3805599e+01
    6700  -6.6701302e+01  -9.2588699e+01  -3.2162601e+01
    6701  -1.8101101e+01  -9.2388397e+01  -3.4078098e+01
    6702  -5.3280399e+01  -8.9626602e+01  -3.3695999e+01
    6703  -9.6669998e+00  -9.0318199e+01  -3.3679600e+01
    6704  -4.8331799e+01  -8.6317703e+01  -3.2180000e+01
    6705  -3.9507900e+01  -8.2035202e+01  -3.3434700e+01
    6706   3.3961000e+00  -8.1725502e+01  -3.3270901e+01
    6707   4.0662999e+00  -8.0767403e+01  -3.4368500e+01
    6708   4.1297998e+00  -7.8173500e+01  -3.3686600e+01
    6709  -1.5660000e-01  -7.5604401e+01  -3.3417801e+01
    6710  -8.9063997e+00  -7.4373299e+01  -3.3988300e+01
    6711  -8.7974005e+00  -7.3518997e+01  -3.4277100e+01
    6712  -3.0395000e+00  -7.4458099e+01  -3.3385101e+01
    6713  -1.2560300e+01  -7.2585602e+01  -3.4239300e+01
    6714  -1.4709400e+01  -7.2263100e+01  -3.3976200e+01
    6715  -1.5616200e+01  -7.0953499e+01  -3.4072498e+01
    6716  -3.8588799e+01  -7.0246002e+01  -3.3422001e+01
    6717  -1.6819700e+01  -6.9948196e+01  -3.3714901e+01
    6718  -3.8236198e+01  -6.7980698e+01  -3.3908100e+01
    6719  -1.7997299e+01  -6.9464104e+01  -3.3430500e+01
    6720  -3.7538502e+01  -6.7497902e+01  -3.4228100e+01
    6721  -2.0963200e+01  -6.7804298e+01  -3.3286400e+01
    6722  -3.7362301e+01  -6.6620796e+01  -3.3830502e+01
    6723  -2.2819300e+01  -6.6617203e+01  -3.3375401e+01
    6724  -3.5967499e+01  -6.5724297e+01  -3.3935299e+01
    6725  -2.5598101e+01  -6.5517700e+01  -3.3635799e+01
    6726  -2.7535299e+01  -6.4629799e+01  -3.4000500e+01
    6727  -9.4398003e+01  -1.3577831e+02  -3.3276600e+01
    6728  -9.7160103e+01  -1.3481020e+02  -3.2510799e+01
    6729  -9.7679199e+01  -1.3271690e+02  -3.3226299e+01
    6730  -7.2918098e+01  -1.3311720e+02  -3.3605801e+01
    6731  -7.5186897e+01  -1.3358800e+02  -3.3022999e+01
    6732  -7.0919899e+01  -1.3346030e+02  -3.3090302e+01
    6733  -8.6722099e+01  -1.3064999e+02  -3.2269299e+01
    6734  -8.4633102e+01  -1.3006010e+02  -3.3294300e+01
    6735  -6.7413803e+01  -1.2934930e+02  -3.3330101e+01
    6736  -6.7548897e+01  -1.2239190e+02  -3.3472401e+01
    6737  -7.2917503e+01  -1.1160930e+02  -3.3750801e+01
    6738  -7.2694000e+01  -1.1025880e+02  -3.3825100e+01
    6739  -7.3442902e+01  -1.1100040e+02  -3.3723999e+01
    6740  -7.1682999e+01  -1.1034330e+02  -3.3780201e+01
    6741  -7.3475098e+01  -1.1038220e+02  -3.3679401e+01
    6742  -7.2523201e+01  -1.0884210e+02  -3.3790600e+01
    6743  -5.0835201e+01  -1.1103240e+02  -3.3299599e+01
    6744  -4.9773499e+01  -1.0983660e+02  -3.3493500e+01
    6745  -7.1752701e+01  -1.0854940e+02  -3.3780701e+01
    6746  -9.0470398e+01  -1.0891230e+02  -3.3059299e+01
    6747  -7.2375603e+01  -1.0809140e+02  -3.3739399e+01
    6748  -4.8270901e+01  -1.0795630e+02  -3.3566799e+01
    6749  -8.4244797e+01  -1.0631000e+02  -3.3452301e+01
    6750  -8.4037804e+01  -1.0539130e+02  -3.3419399e+01
    6751  -4.6125599e+01  -1.0736210e+02  -3.3245899e+01
    6752  -4.4258301e+01  -1.0485760e+02  -3.3543301e+01
    6753  -1.0645120e+02  -1.0371380e+02  -3.2381500e+01
    6754  -4.1454399e+01  -1.0474590e+02  -3.3227402e+01
    6755  -8.3161797e+01  -1.0118080e+02  -3.2311798e+01
    6756  -1.0537340e+02  -1.0123880e+02  -3.3029099e+01
    6757  -1.0460530e+02  -1.0081000e+02  -3.3236801e+01
    6758  -3.6370998e+01  -1.0220070e+02  -3.3166302e+01
    6759  -3.4862301e+01  -9.9203796e+01  -3.3881500e+01
    6760  -8.1788597e+01  -9.8645203e+01  -3.3252499e+01
    6761  -3.2585999e+01  -9.9544998e+01  -3.3461399e+01
    6762  -8.1236603e+01  -9.7625504e+01  -3.2598801e+01
    6763  -3.0110800e+01  -9.9527298e+01  -3.3040298e+01
    6764  -2.3679100e+01  -9.4670197e+01  -3.3755299e+01
    6765  -2.2782000e+01  -9.5195602e+01  -3.3470901e+01
    6766  -2.0195999e+01  -9.5314400e+01  -3.3205601e+01
    6767  -1.8678699e+01  -9.3694801e+01  -3.3696301e+01
    6768  -1.5708900e+01  -9.3038300e+01  -3.3312302e+01
    6769  -5.4467098e+01  -9.0054802e+01  -3.3384701e+01
    6770  -6.6199002e+00  -9.0444801e+01  -3.3342499e+01
    6771  -4.8392000e+00  -8.9731903e+01  -3.3373699e+01
    6772  -1.3856000e+00  -8.6757599e+01  -3.3436298e+01
    6773  -4.4851501e+01  -8.5033203e+01  -3.2703999e+01
    6774   3.9818001e+00  -8.1253899e+01  -3.3021900e+01
    6775  -3.8373501e+01  -8.0453796e+01  -3.3544998e+01
    6776   4.5495000e+00  -7.9959900e+01  -3.3300499e+01
    6777   4.5703001e+00  -7.9258003e+01  -3.3456001e+01
    6778  -3.7175800e+01  -7.8040497e+01  -3.3255100e+01
    6779  -3.6283298e+01  -7.6772499e+01  -3.3438599e+01
    6780   1.2592000e+00  -7.6839699e+01  -3.2523602e+01
    6781  -1.0773500e+01  -7.3981796e+01  -3.3792198e+01
    6782  -1.0019800e+01  -7.5407501e+01  -3.3462502e+01
    6783  -5.7586002e+00  -7.5054604e+01  -3.3593700e+01
    6784  -5.0956998e+00  -7.4185600e+01  -3.3851002e+01
    6785  -9.4728003e+00  -7.3454697e+01  -3.3969700e+01
    6786  -1.3788400e+01  -7.4722702e+01  -3.3336102e+01
    6787  -9.8841000e+00  -7.3187202e+01  -3.3998798e+01
    6788  -3.7178902e+01  -7.3376297e+01  -3.3363998e+01
    6789  -1.5925800e+01  -7.2762100e+01  -3.3424702e+01
    6790  -1.7769501e+01  -7.1096298e+01  -3.3027599e+01
    6791  -3.9339901e+01  -6.8468498e+01  -3.3333302e+01
    6792  -3.8779701e+01  -6.6681396e+01  -3.2950901e+01
    6793  -2.4293200e+01  -6.6392700e+01  -3.3484001e+01
    6794  -3.5157700e+01  -6.5333801e+01  -3.3678600e+01
    6795  -3.3992500e+01  -6.5023697e+01  -3.3536301e+01
    6796  -2.6366899e+01  -6.5067200e+01  -3.3376301e+01
    6797  -2.7055500e+01  -6.4806396e+01  -3.3436600e+01
    6798  -3.1613001e+01  -6.4568901e+01  -3.3252899e+01
    6799  -3.0344801e+01  -6.4411201e+01  -3.3346802e+01
    6800  -9.5924896e+01  -1.3627780e+02  -3.3240501e+01
    6801  -9.3335197e+01  -1.3518100e+02  -3.1641899e+01
    6802  -7.2671402e+01  -1.3421240e+02  -3.2897598e+01
    6803  -7.7235100e+01  -1.3340500e+02  -3.2445702e+01
    6804  -6.8905899e+01  -1.3272940e+02  -3.2878899e+01
    6805  -6.7716599e+01  -1.3122951e+02  -3.3026199e+01
    6806  -9.7766602e+01  -1.2900650e+02  -3.1950500e+01
    6807  -6.5424797e+01  -1.2684770e+02  -3.2444302e+01
    6808  -6.7104797e+01  -1.2122610e+02  -3.3171902e+01
    6809  -1.0084840e+02  -1.1897470e+02  -3.1597900e+01
    6810  -6.6647499e+01  -1.2059740e+02  -3.3106701e+01
    6811  -6.0828800e+01  -1.1824200e+02  -3.2992500e+01
    6812  -1.0174680e+02  -1.1677690e+02  -3.1362499e+01
    6813  -5.8442299e+01  -1.1675580e+02  -3.3049801e+01
    6814  -5.6164700e+01  -1.1518240e+02  -3.3147999e+01
    6815  -7.3040199e+01  -1.1421930e+02  -3.3039799e+01
    6816  -7.2229599e+01  -1.1374790e+02  -3.3275902e+01
    6817  -7.3325600e+01  -1.1268700e+02  -3.3507000e+01
    6818  -7.1897903e+01  -1.1225490e+02  -3.3690800e+01
    6819  -7.0403297e+01  -1.1224060e+02  -3.3388000e+01
    6820  -5.2203999e+01  -1.1296490e+02  -3.2858002e+01
    6821  -7.0615997e+01  -1.1140470e+02  -3.3569698e+01
    6822  -7.4236000e+01  -1.1310950e+02  -3.3128799e+01
    6823  -7.4431602e+01  -1.1047780e+02  -3.2958000e+01
    6824  -6.9472603e+01  -1.1147110e+02  -3.3095402e+01
    6825  -7.1107903e+01  -1.0889090e+02  -3.3513802e+01
    6826  -7.0065498e+01  -1.0959450e+02  -3.2997101e+01
    6827  -8.8733597e+01  -1.0992050e+02  -3.2440498e+01
    6828  -7.4242599e+01  -1.0901620e+02  -3.2882000e+01
    6829  -7.3312500e+01  -1.0846370e+02  -3.3582600e+01
    6830  -7.1520302e+01  -1.0805080e+02  -3.3551399e+01
    6831  -7.0991798e+01  -1.0802850e+02  -3.3034901e+01
    6832  -8.4320900e+01  -1.0850660e+02  -3.2914799e+01
    6833  -8.5654198e+01  -1.0824180e+02  -3.3462101e+01
    6834  -7.2728500e+01  -1.0763760e+02  -3.3625801e+01
    6835  -7.3491302e+01  -1.0781770e+02  -3.3384899e+01
    6836  -1.0649170e+02  -1.0701840e+02  -3.2969002e+01
    6837  -7.3332703e+01  -1.0696060e+02  -3.3013302e+01
    6838  -7.2695000e+01  -1.0703710e+02  -3.3143600e+01
    6839  -8.3311501e+01  -1.0292080e+02  -3.2512501e+01
    6840  -3.8418400e+01  -1.0359820e+02  -3.3139900e+01
    6841  -1.0592850e+02  -1.0219090e+02  -3.2417500e+01
    6842  -3.3438202e+01  -1.0080420e+02  -3.3093399e+01
    6843  -2.6125700e+01  -9.6712402e+01  -3.3220798e+01
    6844  -7.6691101e+01  -9.4759201e+01  -3.2077599e+01
    6845  -2.4236099e+01  -9.6473099e+01  -3.3134102e+01
    6846  -1.7457100e+01  -9.4666901e+01  -3.2969200e+01
    6847  -6.0077999e+01  -9.1355499e+01  -3.1855499e+01
    6848  -1.0955100e+01  -9.2521004e+01  -3.2755901e+01
    6849  -5.6956402e+01  -9.0379303e+01  -3.2632900e+01
    6850  -5.6132702e+01  -8.9953697e+01  -3.2899300e+01
    6851  -5.5457699e+01  -8.9897598e+01  -3.2965599e+01
    6852  -5.3925999e+01  -8.9614304e+01  -3.2354698e+01
    6853  -5.2619999e+01  -8.8876801e+01  -3.2674999e+01
    6854  -5.0701801e+01  -8.7542999e+01  -3.2411701e+01
    6855  -2.6935000e+00  -8.7912300e+01  -3.3443001e+01
    6856  -6.8720001e-01  -8.6608498e+01  -3.2459499e+01
    6857  -4.6252800e+01  -8.5216599e+01  -3.1862200e+01
    6858  -4.1223801e+01  -8.2962097e+01  -3.2862701e+01
    6859   9.6520001e-01  -8.4662903e+01  -3.2244499e+01
    6860   2.9544001e+00  -8.2704498e+01  -3.1867901e+01
    6861   4.3334999e+00  -8.0611900e+01  -3.3075401e+01
    6862  -3.8837399e+01  -7.9530197e+01  -3.3105301e+01
    6863  -3.8272499e+01  -7.8841400e+01  -3.2966900e+01
    6864  -3.8093102e+01  -7.5862396e+01  -3.2547298e+01
    6865  -8.2133999e+00  -7.6804398e+01  -3.2940498e+01
    6866  -7.2476001e+00  -7.5923698e+01  -3.3243698e+01
    6867  -1.2577800e+01  -7.6229401e+01  -3.2910900e+01
    6868  -4.6742001e+00  -7.4263100e+01  -3.3394901e+01
    6869  -5.0826998e+00  -7.4848396e+01  -3.3263901e+01
    6870  -3.9423001e+00  -7.4492798e+01  -3.3139801e+01
    6871  -3.9393002e+01  -6.7236298e+01  -3.3047600e+01
    6872  -3.6566502e+01  -6.5759399e+01  -3.3108700e+01
    6873  -3.7705399e+01  -6.6250801e+01  -3.2982498e+01
    6874  -2.8555201e+01  -6.4865196e+01  -3.2669601e+01
    6875  -9.5166397e+01  -1.3667281e+02  -3.2837299e+01
    6876  -9.2288101e+01  -1.3242329e+02  -3.3196701e+01
    6877  -8.1542999e+01  -1.3194530e+02  -3.1863501e+01
    6878  -8.8068604e+01  -1.3149361e+02  -3.1199100e+01
    6879  -6.5522499e+01  -1.2368990e+02  -3.2334499e+01
    6880  -6.6614799e+01  -1.2287960e+02  -3.2866699e+01
    6881  -6.6255898e+01  -1.2210620e+02  -3.2644901e+01
    6882  -6.4798897e+01  -1.2067330e+02  -3.2672298e+01
    6883  -6.2381802e+01  -1.2013330e+02  -3.2487301e+01
    6884  -5.6884602e+01  -1.1809310e+02  -3.2016399e+01
    6885  -1.0218730e+02  -1.1552070e+02  -3.0722200e+01
    6886  -1.0375890e+02  -1.1330250e+02  -3.1506500e+01
    6887  -7.1501099e+01  -1.1616640e+02  -3.2282101e+01
    6888  -7.0124702e+01  -1.1426310e+02  -3.2676498e+01
    6889  -7.4475899e+01  -1.1419910e+02  -3.2732899e+01
    6890  -6.8879303e+01  -1.1267030e+02  -3.2655800e+01
    6891  -7.4796700e+01  -1.1317670e+02  -3.2889000e+01
    6892  -7.5000298e+01  -1.1187130e+02  -3.2654202e+01
    6893  -1.0519330e+02  -1.1094410e+02  -3.1711000e+01
    6894  -6.8204102e+01  -1.1065740e+02  -3.2397999e+01
    6895  -4.6624599e+01  -1.0972060e+02  -3.2767899e+01
    6896  -8.4953796e+01  -1.0928300e+02  -3.2647598e+01
    6897  -1.0625580e+02  -1.0762320e+02  -3.2003399e+01
    6898  -7.4014702e+01  -1.0749980e+02  -3.2704899e+01
    6899  -7.2060501e+01  -1.0655170e+02  -3.2045399e+01
    6900  -8.3257797e+01  -1.0786710e+02  -3.2602798e+01
    6901  -7.3075699e+01  -1.0640050e+02  -3.2311501e+01
    6902  -4.3344799e+01  -1.0670100e+02  -3.2932800e+01
    6903  -3.8938301e+01  -1.0552230e+02  -3.2837399e+01
    6904  -1.0082650e+02  -1.0203270e+02  -3.1576799e+01
    6905  -3.3323502e+01  -1.0189260e+02  -3.2736099e+01
    6906  -1.0305250e+02  -1.0149050e+02  -3.1792900e+01
    6907  -8.2630798e+01  -9.9689003e+01  -3.2691799e+01
    6908  -3.2736500e+01  -1.0096550e+02  -3.2926201e+01
    6909  -2.6992100e+01  -9.8904404e+01  -3.2650902e+01
    6910  -2.1340500e+01  -9.6712097e+01  -3.2705502e+01
    6911  -1.2982000e+01  -9.3796997e+01  -3.2411701e+01
    6912  -8.6316996e+00  -9.2332001e+01  -3.2563301e+01
    6913  -3.5848000e+00  -8.9862099e+01  -3.2863201e+01
    6914  -2.2160001e+00  -8.8672501e+01  -3.2576302e+01
    6915  -4.2991100e+01  -8.3982002e+01  -3.2641899e+01
    6916  -4.1080898e+01  -8.2184402e+01  -3.2147099e+01
    6917  -4.0161701e+01  -8.1394997e+01  -3.2471802e+01
    6918  -3.9538200e+01  -8.0731102e+01  -3.2896301e+01
    6919  -3.9367401e+01  -8.0129501e+01  -3.3040501e+01
    6920  -3.9569401e+01  -7.9022202e+01  -3.2594101e+01
    6921   4.1504002e+00  -7.9208397e+01  -3.2754002e+01
    6922  -5.8174000e+00  -7.7344597e+01  -3.2615002e+01
    6923  -1.1011300e+01  -7.7373398e+01  -3.2684898e+01
    6924  -5.1953001e+00  -7.5805901e+01  -3.3060398e+01
    6925  -3.7858000e+00  -7.5322502e+01  -3.2781898e+01
    6926  -9.8750001e-01  -7.6003799e+01  -3.2432598e+01
    6927  -4.5970001e+00  -7.4598396e+01  -3.3110199e+01
    6928  -3.9752602e+01  -7.5045097e+01  -3.1841101e+01
    6929  -3.9436001e+01  -7.2440102e+01  -3.2544601e+01
    6930  -1.7804100e+01  -7.4082802e+01  -3.2296600e+01
    6931  -4.0383099e+01  -7.0085098e+01  -3.2544102e+01
    6932  -1.8530100e+01  -7.0031998e+01  -3.2939098e+01
    6933  -4.1024101e+01  -6.7753998e+01  -3.2238098e+01
    6934  -2.4635799e+01  -6.6452698e+01  -3.2624599e+01
    6935  -3.5573799e+01  -6.5401604e+01  -3.2265202e+01
    6936  -3.3363499e+01  -6.4948196e+01  -3.2173199e+01
    6937  -3.1268801e+01  -6.4756302e+01  -3.2136799e+01
    6938  -9.5980103e+01  -1.3667191e+02  -3.2001801e+01
    6939  -7.1405502e+01  -1.3561940e+02  -3.2298698e+01
    6940  -6.9780403e+01  -1.3507401e+02  -3.2338501e+01
    6941  -7.3786003e+01  -1.3522031e+02  -3.1958500e+01
    6942  -9.7564697e+01  -1.3166890e+02  -3.1420099e+01
    6943  -6.5387299e+01  -1.3112869e+02  -3.2232700e+01
    6944  -6.6166298e+01  -1.3248920e+02  -3.2281502e+01
    6945  -8.3932297e+01  -1.3099910e+02  -3.2098598e+01
    6946  -6.4528801e+01  -1.2938969e+02  -3.1967199e+01
    6947  -9.8635597e+01  -1.2446600e+02  -3.1887899e+01
    6948  -6.0412300e+01  -1.2060510e+02  -3.2129902e+01
    6949  -5.8755001e+01  -1.1958750e+02  -3.2017899e+01
    6950  -7.2845901e+01  -1.1668420e+02  -3.1985399e+01
    6951  -5.3916302e+01  -1.1503870e+02  -3.2484901e+01
    6952  -7.5026703e+01  -1.1616600e+02  -3.1797400e+01
    6953  -7.5879501e+01  -1.1350870e+02  -3.2454102e+01
    6954  -7.6413902e+01  -1.1431290e+02  -3.2236698e+01
    6955  -4.8065498e+01  -1.1157730e+02  -3.2447701e+01
    6956  -6.8659401e+01  -1.0960130e+02  -3.2179199e+01
    6957  -7.4921799e+01  -1.0908940e+02  -3.2047798e+01
    6958  -8.5826202e+01  -1.1023700e+02  -3.1951799e+01
    6959  -8.6779701e+01  -1.1115430e+02  -3.1192101e+01
    6960  -1.0564640e+02  -1.0962000e+02  -3.2325901e+01
    6961  -4.4042801e+01  -1.0962140e+02  -3.2339600e+01
    6962  -4.5455898e+01  -1.1076860e+02  -3.2250301e+01
    6963  -9.1579102e+01  -1.0862030e+02  -3.2158600e+01
    6964  -6.9713898e+01  -1.0863060e+02  -3.2234901e+01
    6965  -9.3505402e+01  -1.0766500e+02  -3.1587299e+01
    6966  -7.3926102e+01  -1.0651910e+02  -3.1718500e+01
    6967  -4.0134800e+01  -1.0733090e+02  -3.2368198e+01
    6968  -3.7503201e+01  -1.0669140e+02  -3.2116001e+01
    6969  -8.3267998e+01  -1.0490320e+02  -3.2485001e+01
    6970  -8.2848900e+01  -1.0600530e+02  -3.2101799e+01
    6971  -3.7061501e+01  -1.0478470e+02  -3.2524200e+01
    6972  -9.7840698e+01  -1.0426680e+02  -3.1766899e+01
    6973  -3.4855999e+01  -1.0430970e+02  -3.2273701e+01
    6974  -1.0496990e+02  -1.0185650e+02  -3.1907200e+01
    6975  -8.2627296e+01  -9.8190300e+01  -3.0820400e+01
    6976  -2.8384800e+01  -1.0101520e+02  -3.2182400e+01
    6977  -2.4111000e+01  -9.8779297e+01  -3.2390701e+01
    6978  -4.2439899e+01  -9.7539902e+01  -3.2690601e+01
    6979  -4.1933399e+01  -9.8243698e+01  -3.2457298e+01
    6980  -4.1844700e+01  -9.7295502e+01  -3.2803101e+01
    6981  -4.0256599e+01  -9.6627296e+01  -3.2788799e+01
    6982  -2.1850201e+01  -9.8542801e+01  -3.2230499e+01
    6983  -4.3068199e+01  -9.7715897e+01  -3.2456799e+01
    6984  -4.2659801e+01  -9.5975601e+01  -3.2718700e+01
    6985  -4.3788502e+01  -9.6731102e+01  -3.2315399e+01
    6986  -4.1790100e+01  -9.5735901e+01  -3.2857399e+01
    6987  -8.0620300e+01  -9.6587303e+01  -3.1815599e+01
    6988  -3.8262100e+01  -9.7268204e+01  -3.2425301e+01
    6989  -3.7310600e+01  -9.5415398e+01  -3.2764900e+01
    6990  -3.5324699e+01  -9.5995300e+01  -3.2379299e+01
    6991  -1.9764400e+01  -9.7153702e+01  -3.2320000e+01
    6992  -3.8585300e+01  -9.5043602e+01  -3.2837502e+01
    6993  -7.8889801e+01  -9.5322098e+01  -3.1423800e+01
    6994  -4.2533298e+01  -9.4947197e+01  -3.2634701e+01
    6995  -1.8406000e+01  -9.6608299e+01  -3.2377499e+01
    6996  -4.1158001e+01  -9.4150299e+01  -3.2851799e+01
    6997  -1.4709400e+01  -9.4706703e+01  -3.2281101e+01
    6998  -1.7165800e+01  -9.6996902e+01  -3.1800501e+01
    6999  -4.2426498e+01  -9.3059303e+01  -3.2399399e+01
    7000  -3.7967300e+01  -9.3842796e+01  -3.2664001e+01
    7001  -3.6615601e+01  -9.3587502e+01  -3.2719799e+01
    7002  -3.5459202e+01  -9.3557899e+01  -3.2674801e+01
    7003  -3.9565800e+01  -9.3113098e+01  -3.2625500e+01
    7004  -4.0646900e+01  -9.2949203e+01  -3.2785500e+01
    7005  -6.9303703e+01  -9.2662399e+01  -3.0519300e+01
    7006  -3.9439999e+01  -9.1907997e+01  -3.2381802e+01
    7007  -3.4956001e+01  -9.2474403e+01  -3.2563599e+01
    7008  -1.0766700e+01  -9.4473000e+01  -3.1855101e+01
    7009  -4.1198700e+01  -9.2020103e+01  -3.2583801e+01
    7010  -4.0263802e+01  -9.0895203e+01  -3.2282700e+01
    7011  -5.3045998e+00  -9.1987999e+01  -3.2560501e+01
    7012  -3.8405001e+00  -9.1296402e+01  -3.2379002e+01
    7013  -5.5571899e+01  -8.9545403e+01  -3.2008701e+01
    7014  -2.7988999e+00  -8.9908600e+01  -3.2380600e+01
    7015  -1.6126000e+00  -8.9036102e+01  -3.1344900e+01
    7016   4.1577001e+00  -8.0720901e+01  -3.2202702e+01
    7017  -4.0121201e+01  -7.9851898e+01  -3.2517899e+01
[truncated: 4,296,543 more chars]
