# Supplementary material for: Quantifying dynamic muscle lengths and moment arms of musculoskeletal joints using FEBio studio: A demonstration in the glenohumeral joint
Source: J Biomech. Author manuscript; Available in PMC 2026 Apr 28. (PMC13111909; doi:10.1016/j.jbiomech.2026.113308)
Supplement: Data_and_code.zip [file NIHMS2167395-supplement-Data_and_code_zip.zip › data_and_code_v1.1/model_source_files/Reverse_019_M_65_R_preop.k]

*KEYWORD
*NODE
       1  -5.2091301e+01  -4.4094200e+01  -1.7470650e+02
       2  -5.1137798e+01  -4.4613098e+01  -1.7483459e+02
       3  -5.2002899e+01  -4.4794998e+01  -1.7474370e+02
       4  -5.0845299e+01  -4.3324299e+01  -1.7468480e+02
       5  -5.2056999e+01  -4.5544201e+01  -1.7438901e+02
       6  -4.9645500e+01  -4.3634201e+01  -1.7450540e+02
       7  -5.5144699e+01  -4.8003700e+01  -1.7382829e+02
       8  -5.6654099e+01  -4.7721001e+01  -1.7422839e+02
       9  -5.6010799e+01  -4.7161701e+01  -1.7434911e+02
      10  -5.7379501e+01  -4.6484798e+01  -1.7398689e+02
      11  -5.6215401e+01  -4.6213200e+01  -1.7423480e+02
      12  -5.5144501e+01  -4.5477299e+01  -1.7422260e+02
      13  -5.3947300e+01  -4.6297699e+01  -1.7417261e+02
      14  -5.3476501e+01  -4.5514500e+01  -1.7423129e+02
      15  -5.3157600e+01  -4.6924400e+01  -1.7360049e+02
      16  -4.8039501e+01  -4.4820999e+01  -1.7425771e+02
      17  -4.9761398e+01  -4.6157101e+01  -1.7395520e+02
      18  -5.4337200e+01  -4.4039001e+01  -1.7393649e+02
      19  -5.2882198e+01  -4.4854000e+01  -1.7434560e+02
      20  -4.7312302e+01  -4.3997601e+01  -1.7417650e+02
      21  -4.6418098e+01  -4.4680000e+01  -1.7395590e+02
      22  -5.2332100e+01  -4.3264900e+01  -1.7421249e+02
      23  -4.8748402e+01  -4.3168098e+01  -1.7416150e+02
      24  -5.0392300e+01  -4.2176201e+01  -1.7429150e+02
      25  -4.9513302e+01  -4.1917702e+01  -1.7393980e+02
      26  -5.7652599e+01  -4.7888100e+01  -1.7402049e+02
      27  -5.7815498e+01  -4.8881302e+01  -1.7357550e+02
      28  -5.8723000e+01  -4.7893398e+01  -1.7376250e+02
      29  -5.9090199e+01  -4.8667301e+01  -1.7343840e+02
      30  -5.6513901e+01  -4.8564602e+01  -1.7383701e+02
      31  -5.8763699e+01  -4.7224098e+01  -1.7363620e+02
      32  -5.2112900e+01  -4.7189400e+01  -1.7308960e+02
      33  -5.6414700e+01  -4.4858299e+01  -1.7379430e+02
      34  -4.8539398e+01  -4.6181099e+01  -1.7375900e+02
      35  -4.6924198e+01  -4.6080200e+01  -1.7345660e+02
      36  -4.5390499e+01  -4.5775398e+01  -1.7323640e+02
      37  -4.6335499e+01  -4.3493599e+01  -1.7352800e+02
      38  -4.7760601e+01  -4.3096699e+01  -1.7370110e+02
      39  -5.2426300e+01  -4.2012199e+01  -1.7370750e+02
      40  -5.0146500e+01  -4.1541302e+01  -1.7377589e+02
      41  -5.1124901e+01  -4.1370201e+01  -1.7382950e+02
      42  -5.5507198e+01  -4.9168598e+01  -1.7263060e+02
      43  -6.0712299e+01  -4.7496799e+01  -1.7241620e+02
      44  -4.9442001e+01  -4.8028198e+01  -1.7190430e+02
      45  -5.1185600e+01  -4.7892300e+01  -1.7230290e+02
      46  -5.8023998e+01  -4.5259899e+01  -1.7321230e+02
      47  -5.8001202e+01  -4.3772400e+01  -1.7278960e+02
      48  -4.5538101e+01  -4.3988701e+01  -1.7331700e+02
      49  -4.4466801e+01  -4.4766899e+01  -1.7283591e+02
      50  -5.6335400e+01  -4.2789200e+01  -1.7310330e+02
      51  -5.4501598e+01  -4.2424099e+01  -1.7328580e+02
      52  -4.7634300e+01  -4.2728901e+01  -1.7304620e+02
      53  -5.3600498e+01  -4.1783298e+01  -1.7299570e+02
      54  -5.0593300e+01  -4.1209999e+01  -1.7316330e+02
      55  -5.2191399e+01  -4.1218700e+01  -1.7300690e+02
      56  -5.9459099e+01  -4.9404701e+01  -1.7276711e+02
      57  -5.7488899e+01  -4.9588402e+01  -1.7262810e+02
      58  -6.0752499e+01  -4.8677898e+01  -1.7248340e+02
      59  -4.5703499e+01  -4.3278198e+01  -1.7249850e+02
      60  -4.9579800e+01  -4.1581902e+01  -1.7298090e+02
      61  -5.3583500e+01  -4.8656101e+01  -1.7221910e+02
      62  -4.7849899e+01  -4.7772999e+01  -1.7195160e+02
      63  -4.5568298e+01  -4.7643398e+01  -1.7190500e+02
      64  -4.4145500e+01  -4.6935200e+01  -1.7242360e+02
      65  -4.3327702e+01  -4.5838501e+01  -1.7260420e+02
      66  -6.0522499e+01  -4.5689899e+01  -1.7198900e+02
      67  -4.3385799e+01  -4.4524601e+01  -1.7223480e+02
      68  -4.4498901e+01  -4.3765301e+01  -1.7232249e+02
      69  -5.8165798e+01  -4.2693298e+01  -1.7229120e+02
      70  -4.7145802e+01  -4.2634998e+01  -1.7028641e+02
      71  -4.8631199e+01  -4.2121201e+01  -1.7197990e+02
      72  -5.5962101e+01  -4.1806801e+01  -1.7229880e+02
      73  -5.4840500e+01  -4.1660702e+01  -1.7207930e+02
      74  -5.3154999e+01  -4.1361500e+01  -1.7211980e+02
      75  -5.1437901e+01  -4.1127602e+01  -1.7192349e+02
      76  -6.0749401e+01  -4.9704300e+01  -1.7186549e+02
      77  -4.2272400e+01  -4.6666100e+01  -1.7223740e+02
      78  -4.1670399e+01  -4.5686298e+01  -1.7229131e+02
      79  -4.1204201e+01  -4.6956799e+01  -1.7175011e+02
      80  -6.0624001e+01  -4.4449001e+01  -1.7190199e+02
      81  -4.1691200e+01  -4.4969200e+01  -1.7216110e+02
      82  -6.0640900e+01  -4.3346199e+01  -1.7163049e+02
      83  -5.4151100e+01  -4.1514198e+01  -1.7100830e+02
      84  -5.0186298e+01  -4.1401299e+01  -1.7100121e+02
      85  -5.8405399e+01  -5.0750801e+01  -1.7086700e+02
      86  -5.6591400e+01  -5.0225300e+01  -1.7133670e+02
      87  -4.3187000e+01  -4.8256302e+01  -1.7147160e+02
      88  -4.2084702e+01  -4.8170502e+01  -1.7149091e+02
      89  -6.2610802e+01  -4.6008701e+01  -1.7106050e+02
      90  -3.9660900e+01  -4.6105900e+01  -1.7069060e+02
      91  -4.0934200e+01  -4.4786598e+01  -1.7166541e+02
      92  -4.1898300e+01  -4.4068401e+01  -1.7137869e+02
      93  -4.3160198e+01  -4.3960400e+01  -1.7147960e+02
      94  -4.4642300e+01  -4.3406799e+01  -1.7157410e+02
      95  -5.8923901e+01  -4.2340900e+01  -1.7156010e+02
      96  -5.7532600e+01  -4.1933498e+01  -1.7142480e+02
      97  -6.0073502e+01  -5.0632801e+01  -1.7086079e+02
      98  -6.1428001e+01  -5.0532501e+01  -1.7042909e+02
      99  -5.5027302e+01  -5.0498600e+01  -1.7032030e+02
     100  -5.3556900e+01  -4.9609699e+01  -1.7100011e+02
     101  -6.2158501e+01  -4.9016300e+01  -1.7142970e+02
     102  -5.0427799e+01  -4.9202400e+01  -1.7044460e+02
     103  -4.6013100e+01  -4.8503101e+01  -1.7084450e+02
     104  -6.2250301e+01  -4.4243801e+01  -1.7122830e+02
     105  -4.0708401e+01  -4.4162800e+01  -1.7037849e+02
     106  -5.9318401e+01  -4.2245300e+01  -1.7071410e+02
     107  -5.6028900e+01  -4.1684200e+01  -1.7032179e+02
     108  -4.9295300e+01  -4.1755100e+01  -1.6957710e+02
     109  -5.1829102e+01  -4.1306198e+01  -1.6978770e+02
     110  -5.6384701e+01  -5.1242001e+01  -1.7010120e+02
     111  -6.3195599e+01  -4.8695702e+01  -1.7078011e+02
     112  -6.2168201e+01  -4.8181900e+01  -1.7157651e+02
     113  -4.3752800e+01  -4.9188900e+01  -1.7044350e+02
     114  -4.1732498e+01  -4.9143101e+01  -1.7058530e+02
     115  -4.1010101e+01  -4.8306499e+01  -1.7082690e+02
     116  -4.0191898e+01  -4.7767601e+01  -1.7039540e+02
     117  -6.3410900e+01  -4.5063702e+01  -1.7056360e+02
     118  -6.2755501e+01  -4.3970901e+01  -1.7071111e+02
     119  -6.1700199e+01  -4.3273201e+01  -1.7069209e+02
     120  -4.4695000e+01  -4.3023399e+01  -1.6957320e+02
     121  -6.0635700e+01  -4.2748402e+01  -1.7107140e+02
     122  -5.2569698e+01  -5.0439999e+01  -1.6947861e+02
     123  -4.7739101e+01  -4.8896099e+01  -1.7006779e+02
     124  -4.2332199e+01  -4.9575600e+01  -1.7015919e+02
     125  -6.3941299e+01  -4.7285301e+01  -1.7022900e+02
     126  -3.8887100e+01  -4.5583099e+01  -1.6953641e+02
     127  -6.2985699e+01  -4.3961800e+01  -1.7012469e+02
     128  -4.2805302e+01  -4.3375599e+01  -1.6990131e+02
     129  -5.9556999e+01  -5.2030499e+01  -1.6955540e+02
     130  -5.8480202e+01  -5.2009102e+01  -1.6975960e+02
     131  -5.7019199e+01  -5.2259499e+01  -1.6953529e+02
     132  -6.2500500e+01  -5.0838799e+01  -1.6928000e+02
     133  -4.5648399e+01  -4.9181000e+01  -1.6966051e+02
     134  -6.3732601e+01  -4.9223701e+01  -1.6967070e+02
     135  -3.9138599e+01  -4.7229900e+01  -1.6950690e+02
     136  -3.9442600e+01  -4.4733299e+01  -1.6953931e+02
     137  -6.3735199e+01  -4.4752399e+01  -1.7011990e+02
     138  -6.0931599e+01  -4.2974899e+01  -1.6858780e+02
     139  -5.7652699e+01  -5.3113499e+01  -1.6895190e+02
     140  -6.1250401e+01  -5.2150002e+01  -1.6861011e+02
     141  -4.3606800e+01  -4.9680599e+01  -1.6943600e+02
     142  -4.9038300e+01  -4.9463699e+01  -1.6910310e+02
     143  -4.1574200e+01  -4.9853100e+01  -1.6904120e+02
     144  -4.0281502e+01  -4.8925201e+01  -1.6919189e+02
     145  -6.5147903e+01  -4.8187302e+01  -1.6878500e+02
     146  -6.5271698e+01  -4.7051601e+01  -1.6891901e+02
     147  -6.4660896e+01  -4.5907600e+01  -1.6944420e+02
     148  -5.9197201e+01  -4.2361500e+01  -1.6797620e+02
     149  -4.7770699e+01  -4.2197601e+01  -1.6901140e+02
     150  -5.0697399e+01  -5.0183601e+01  -1.6884450e+02
     151  -3.8612099e+01  -4.6235600e+01  -1.6934241e+02
     152  -3.8149200e+01  -4.6953400e+01  -1.6829961e+02
     153  -6.4454002e+01  -4.4813202e+01  -1.6846620e+02
     154  -6.3256901e+01  -4.3962898e+01  -1.6837190e+02
     155  -4.5094200e+01  -4.2360298e+01  -1.6802460e+02
     156  -5.8362801e+01  -5.3297100e+01  -1.6864020e+02
     157  -5.6750999e+01  -5.3444099e+01  -1.6836909e+02
     158  -5.5492199e+01  -5.1905899e+01  -1.6926891e+02
     159  -5.3803200e+01  -5.1707001e+01  -1.6860699e+02
     160  -5.1985901e+01  -5.1344601e+01  -1.6780850e+02
     161  -4.3340199e+01  -4.9969101e+01  -1.6821970e+02
     162  -4.4788502e+01  -4.9433102e+01  -1.6760970e+02
     163  -4.7711201e+01  -4.9481300e+01  -1.6810410e+02
     164  -6.5910599e+01  -4.6521099e+01  -1.6785870e+02
     165  -5.9189098e+01  -5.3342201e+01  -1.6827209e+02
     166  -5.4619598e+01  -5.2673401e+01  -1.6807950e+02
     167  -6.3774300e+01  -5.1037102e+01  -1.6774370e+02
     168  -4.9643501e+01  -5.0804199e+01  -1.6675079e+02
     169  -4.2304501e+01  -5.0240398e+01  -1.6808549e+02
     170  -4.6257702e+01  -4.9330700e+01  -1.6801250e+02
     171  -3.8430801e+01  -4.8166500e+01  -1.6746570e+02
     172  -3.9147499e+01  -4.4247799e+01  -1.6800020e+02
     173  -5.7885700e+01  -5.3833900e+01  -1.6780200e+02
     174  -6.0452801e+01  -5.3344002e+01  -1.6748450e+02
     175  -4.8600300e+01  -4.9956200e+01  -1.6743140e+02
     176  -4.0257599e+01  -4.9663502e+01  -1.6756689e+02
     177  -6.5203598e+01  -4.9517300e+01  -1.6779550e+02
     178  -4.1821499e+01  -4.3065701e+01  -1.6797639e+02
     179  -4.9861801e+01  -4.1394600e+01  -1.6785130e+02
     180  -5.6587799e+01  -5.3889000e+01  -1.6745360e+02
     181  -5.5467201e+01  -5.3487900e+01  -1.6759430e+02
     182  -5.3149101e+01  -5.2478802e+01  -1.6700630e+02
     183  -4.1317402e+01  -5.0331699e+01  -1.6737421e+02
     184  -3.7901798e+01  -4.5192699e+01  -1.6755510e+02
     185  -4.8314098e+01  -4.1359001e+01  -1.6665620e+02
     186  -5.7761700e+01  -5.4073200e+01  -1.6637151e+02
     187  -4.2253101e+01  -5.0423599e+01  -1.6707310e+02
     188  -4.2890499e+01  -5.0002300e+01  -1.6585280e+02
     189  -4.6669998e+01  -4.9716202e+01  -1.6600610e+02
     190  -4.5242001e+01  -4.9303699e+01  -1.6603709e+02
     191  -3.7431400e+01  -4.6156300e+01  -1.6694760e+02
     192  -3.7523399e+01  -4.7335800e+01  -1.6685229e+02
     193  -6.6110703e+01  -4.5858898e+01  -1.6672260e+02
     194  -3.7871700e+01  -4.4562099e+01  -1.6671460e+02
     195  -3.9551899e+01  -4.3536900e+01  -1.6675900e+02
     196  -4.6618698e+01  -4.1541401e+01  -1.6637920e+02
     197  -6.0484600e+01  -5.3760399e+01  -1.6608600e+02
     198  -5.4999802e+01  -5.3538700e+01  -1.6660690e+02
     199  -6.2179798e+01  -5.3023602e+01  -1.6649200e+02
     200  -6.4070503e+01  -5.2287102e+01  -1.6608141e+02
     201  -6.5777702e+01  -5.0918598e+01  -1.6623970e+02
     202  -6.6507896e+01  -4.8444801e+01  -1.6728580e+02
     203  -3.8435600e+01  -4.9009399e+01  -1.6626691e+02
     204  -6.7576202e+01  -4.8568001e+01  -1.6620180e+02
     205  -6.7247803e+01  -4.7482300e+01  -1.6655200e+02
     206  -4.0819801e+01  -4.2541500e+01  -1.6528799e+02
     207  -4.3368500e+01  -4.1935501e+01  -1.6560980e+02
     208  -5.6424301e+01  -5.4087502e+01  -1.6476460e+02
     209  -5.3542801e+01  -5.3073200e+01  -1.6574550e+02
     210  -5.1162300e+01  -5.2232800e+01  -1.6584660e+02
     211  -4.1674198e+01  -5.0616001e+01  -1.6623399e+02
     212  -4.0505199e+01  -5.0579102e+01  -1.6582941e+02
     213  -3.7310501e+01  -4.8113998e+01  -1.6558549e+02
     214  -3.7252701e+01  -4.5347401e+01  -1.6595000e+02
     215  -3.8630299e+01  -4.3495899e+01  -1.6540800e+02
     216  -6.0689301e+01  -4.2801800e+01  -1.6522189e+02
     217  -6.2930901e+01  -4.3691700e+01  -1.6642239e+02
     218  -4.9994900e+01  -4.1167801e+01  -1.6639149e+02
     219  -3.9485802e+01  -5.0378700e+01  -1.6540179e+02
     220  -6.8734100e+01  -4.8207901e+01  -1.6509360e+02
     221  -3.7100700e+01  -4.7440800e+01  -1.6522600e+02
     222  -5.9305099e+01  -5.4192299e+01  -1.6475850e+02
     223  -5.1983200e+01  -5.2910099e+01  -1.6513210e+02
     224  -6.5548698e+01  -5.2630199e+01  -1.6478670e+02
     225  -3.8563400e+01  -4.9774700e+01  -1.6515540e+02
     226  -6.8030502e+01  -4.6974300e+01  -1.6506190e+02
     227  -6.6688698e+01  -4.5592899e+01  -1.6477710e+02
     228  -3.7721199e+01  -4.4268501e+01  -1.6551620e+02
     229  -6.1527901e+01  -5.4431400e+01  -1.6413870e+02
     230  -6.3269600e+01  -5.3834400e+01  -1.6450510e+02
     231  -4.9676701e+01  -5.1584599e+01  -1.6462370e+02
     232  -6.7109901e+01  -5.0592800e+01  -1.6527969e+02
     233  -4.8313999e+01  -5.0563900e+01  -1.6508130e+02
     234  -6.8577202e+01  -5.0602600e+01  -1.6377271e+02
     235  -4.3191399e+01  -4.9507099e+01  -1.6460851e+02
     236  -6.4896896e+01  -4.4630100e+01  -1.6619370e+02
     237  -6.4706299e+01  -4.4276100e+01  -1.6399330e+02
     238  -3.7423100e+01  -4.4761299e+01  -1.6456610e+02
     239  -3.8564602e+01  -4.2957500e+01  -1.6372659e+02
     240  -5.4487499e+01  -5.3657902e+01  -1.6377060e+02
     241  -5.2993401e+01  -5.3258999e+01  -1.6380521e+02
     242  -5.1266499e+01  -5.2883598e+01  -1.6411259e+02
     243  -5.0500900e+01  -5.2430801e+01  -1.6338010e+02
     244  -6.6794403e+01  -5.2653702e+01  -1.6401250e+02
     245  -4.1083401e+01  -5.0558899e+01  -1.6451320e+02
     246  -4.0214699e+01  -5.0705601e+01  -1.6376100e+02
     247  -3.9026100e+01  -5.0452099e+01  -1.6392870e+02
     248  -4.8912701e+01  -5.1217899e+01  -1.6280330e+02
     249  -4.7135601e+01  -5.0292000e+01  -1.6354300e+02
     250  -4.1731499e+01  -4.9979301e+01  -1.6354620e+02
     251  -4.5257401e+01  -4.9412300e+01  -1.6413150e+02
     252  -3.8127998e+01  -4.9566101e+01  -1.6358600e+02
     253  -4.3729599e+01  -4.9297501e+01  -1.6360719e+02
     254  -5.8228298e+01  -4.2140800e+01  -1.6492599e+02
     255  -5.9450401e+01  -4.2511700e+01  -1.6309270e+02
     256  -5.6132900e+01  -4.1751499e+01  -1.6362910e+02
     257  -5.5735401e+01  -4.1728500e+01  -1.6612910e+02
     258  -6.6234596e+01  -5.3600899e+01  -1.6341879e+02
     259  -6.9894302e+01  -4.9162800e+01  -1.6360699e+02
     260  -7.0026703e+01  -4.8447498e+01  -1.6376830e+02
     261  -3.7480499e+01  -4.5270500e+01  -1.6275220e+02
     262  -6.2679199e+01  -4.3414700e+01  -1.6435100e+02
     263  -6.1494900e+01  -4.2985199e+01  -1.6353400e+02
     264  -4.2300900e+01  -4.1211899e+01  -1.6311150e+02
     265  -3.7578098e+01  -4.8499500e+01  -1.6292461e+02
     266  -3.7839401e+01  -4.3770199e+01  -1.6314360e+02
     267  -3.9829800e+01  -4.1662601e+01  -1.6266870e+02
     268  -4.4877602e+01  -4.0915798e+01  -1.6356610e+02
     269  -4.8614899e+01  -4.0689701e+01  -1.6388350e+02
     270  -4.6745800e+01  -4.0637199e+01  -1.6337830e+02
     271  -5.9200901e+01  -5.4657700e+01  -1.6316479e+02
     272  -5.6512901e+01  -5.4404301e+01  -1.6251540e+02
     273  -3.9473999e+01  -5.0642101e+01  -1.6316380e+02
     274  -4.2072201e+01  -4.9413502e+01  -1.6155910e+02
     275  -7.0945900e+01  -4.9045898e+01  -1.6256290e+02
     276  -6.6465698e+01  -4.5143002e+01  -1.6255820e+02
     277  -6.1864300e+01  -4.3295399e+01  -1.6179581e+02
     278  -6.4731102e+01  -5.4064701e+01  -1.6355760e+02
     279  -6.3034698e+01  -5.5145100e+01  -1.6266910e+02
     280  -5.3744099e+01  -5.3768600e+01  -1.6191820e+02
     281  -5.1553299e+01  -5.3053600e+01  -1.6212140e+02
     282  -6.8519897e+01  -5.3102402e+01  -1.6181010e+02
     283  -5.0151798e+01  -5.2274200e+01  -1.6075580e+02
     284  -4.6647800e+01  -5.0249699e+01  -1.6142000e+02
     285  -6.9866699e+01  -5.1018700e+01  -1.6219550e+02
     286  -4.5027500e+01  -4.9544899e+01  -1.6215300e+02
     287  -7.0952103e+01  -4.8350399e+01  -1.6235989e+02
     288  -7.0003601e+01  -4.7453800e+01  -1.6208600e+02
     289  -6.8413101e+01  -4.6694500e+01  -1.6390109e+02
     290  -3.7428299e+01  -4.7153000e+01  -1.6284801e+02
     291  -6.8430603e+01  -4.6283901e+01  -1.6248820e+02
     292  -6.3968498e+01  -4.3946999e+01  -1.6235110e+02
     293  -3.8475899e+01  -4.2311001e+01  -1.6231911e+02
     294  -4.8181599e+01  -4.0474400e+01  -1.6233459e+02
     295  -6.6382202e+01  -5.5383301e+01  -1.6098790e+02
     296  -6.7613403e+01  -5.4282700e+01  -1.6161011e+02
     297  -4.0015499e+01  -5.0354099e+01  -1.6223241e+02
     298  -4.3742298e+01  -4.9402100e+01  -1.6105090e+02
     299  -4.6279598e+01  -4.0281101e+01  -1.6141380e+02
     300  -6.4286301e+01  -5.5391998e+01  -1.6200360e+02
     301  -3.8239498e+01  -4.9590302e+01  -1.6139639e+02
     302  -3.7442402e+01  -4.4354401e+01  -1.6188170e+02
     303  -6.3671501e+01  -4.4099701e+01  -1.6060291e+02
     304  -3.7619099e+01  -4.3071098e+01  -1.6161130e+02
     305  -5.1048599e+01  -4.0779701e+01  -1.6057159e+02
     306  -4.9407902e+01  -4.0565300e+01  -1.6235640e+02
     307  -5.1061699e+01  -4.1031799e+01  -1.6309441e+02
     308  -4.4782001e+01  -3.9949902e+01  -1.6114819e+02
     309  -4.3187901e+01  -3.9971401e+01  -1.6075710e+02
     310  -3.9158600e+01  -4.9854099e+01  -1.6100571e+02
     311  -7.2034401e+01  -4.9812801e+01  -1.6112340e+02
     312  -6.8179001e+01  -4.6217800e+01  -1.6111740e+02
     313  -3.7094101e+01  -4.5706402e+01  -1.6050670e+02
     314  -5.5187199e+01  -4.1600700e+01  -1.6109081e+02
     315  -5.7589901e+01  -4.2131001e+01  -1.6174950e+02
     316  -4.7935101e+01  -4.0339901e+01  -1.6105270e+02
     317  -7.2346901e+01  -5.0933899e+01  -1.6027640e+02
     318  -7.2151497e+01  -4.9050499e+01  -1.6089751e+02
     319  -7.1405899e+01  -4.8086300e+01  -1.6090900e+02
     320  -3.7320400e+01  -4.8658001e+01  -1.6070850e+02
     321  -3.7020302e+01  -4.7988201e+01  -1.6000180e+02
     322  -6.5548302e+01  -4.4917400e+01  -1.6021719e+02
     323  -6.0131100e+01  -4.2965302e+01  -1.6096750e+02
     324  -5.7133701e+01  -4.2351501e+01  -1.5946130e+02
     325  -3.8520802e+01  -4.0856300e+01  -1.6060240e+02
     326  -4.9409000e+01  -4.0346901e+01  -1.6026810e+02
     327  -6.4670601e+01  -5.6687099e+01  -1.5972780e+02
     328  -5.1306702e+01  -5.3050701e+01  -1.5961079e+02
     329  -3.7582802e+01  -4.8976601e+01  -1.6009210e+02
     330  -3.7597500e+01  -4.1598701e+01  -1.6056760e+02
     331  -4.0492401e+01  -4.0798698e+01  -1.6147411e+02
     332  -5.2464298e+01  -4.1074699e+01  -1.6108170e+02
     333  -4.1521900e+01  -3.9838001e+01  -1.5972150e+02
     334  -6.7564499e+01  -5.5438702e+01  -1.5984090e+02
     335  -4.5639702e+01  -4.9880501e+01  -1.5974660e+02
     336  -7.2302101e+01  -4.8835800e+01  -1.6005260e+02
     337  -6.9671700e+01  -4.7434200e+01  -1.5886620e+02
     338  -3.6643600e+01  -4.2501999e+01  -1.5985510e+02
     339  -4.7540501e+01  -3.9967098e+01  -1.5884531e+02
     340  -4.5721901e+01  -3.9671600e+01  -1.5949249e+02
     341  -6.7013000e+01  -5.5945801e+01  -1.5906419e+02
     342  -6.8802399e+01  -5.4799702e+01  -1.5990450e+02
     343  -5.9970798e+01  -5.5247299e+01  -1.6171359e+02
     344  -5.6923302e+01  -5.4695999e+01  -1.6119099e+02
     345  -5.9229801e+01  -5.5696301e+01  -1.5964841e+02
     346  -5.6871498e+01  -5.5023899e+01  -1.5958591e+02
     347  -7.3207298e+01  -5.0423500e+01  -1.5953760e+02
     348  -7.2982903e+01  -4.9801701e+01  -1.5959531e+02
     349  -4.2327999e+01  -4.8867599e+01  -1.5907390e+02
     350  -3.6385201e+01  -4.1840099e+01  -1.5892290e+02
     351  -4.4286900e+01  -3.9452301e+01  -1.5950180e+02
     352  -5.8348301e+01  -5.6356201e+01  -1.5724860e+02
     353  -7.0724403e+01  -5.2217400e+01  -1.6040990e+02
     354  -7.1871902e+01  -5.2676899e+01  -1.5917400e+02
     355  -4.3916302e+01  -4.9220100e+01  -1.5895940e+02
     356  -4.0738499e+01  -4.9383301e+01  -1.6009261e+02
     357  -7.1034302e+01  -4.8113701e+01  -1.5888060e+02
     358  -3.6378101e+01  -4.4075298e+01  -1.5889510e+02
     359  -5.4289501e+01  -4.1440899e+01  -1.5944760e+02
     360  -3.7680199e+01  -4.0478100e+01  -1.5960699e+02
     361  -3.8309700e+01  -4.0037701e+01  -1.5929610e+02
     362  -6.5854103e+01  -5.6616100e+01  -1.5857690e+02
     363  -6.9711403e+01  -5.5397499e+01  -1.5876900e+02
     364  -7.0234802e+01  -5.3822899e+01  -1.5947630e+02
     365  -7.3027100e+01  -5.2378601e+01  -1.5873151e+02
     366  -3.8576698e+01  -4.8735802e+01  -1.5885530e+02
     367  -7.2714401e+01  -4.9515999e+01  -1.5707919e+02
     368  -3.7269001e+01  -4.7694000e+01  -1.5895860e+02
     369  -3.7051800e+01  -4.6653000e+01  -1.5924600e+02
     370  -3.6966099e+01  -4.6088600e+01  -1.5858200e+02
     371  -6.1745800e+01  -4.3746300e+01  -1.5864020e+02
     372  -6.4275703e+01  -4.4736599e+01  -1.5813260e+02
     373  -3.6229698e+01  -4.2800701e+01  -1.5898720e+02
     374  -3.9629501e+01  -3.9555401e+01  -1.5871100e+02
     375  -4.2765499e+01  -3.9206402e+01  -1.5821220e+02
     376  -6.4195099e+01  -5.6901001e+01  -1.5908620e+02
     377  -7.0679001e+01  -5.5113400e+01  -1.5815491e+02
     378  -7.3827904e+01  -5.1305599e+01  -1.5860330e+02
     379  -7.3643600e+01  -5.0537899e+01  -1.5871761e+02
     380  -7.3619598e+01  -5.0290100e+01  -1.5782950e+02
     381  -3.9583801e+01  -4.8947701e+01  -1.5878951e+02
     382  -5.5325600e+01  -4.2157101e+01  -1.5739310e+02
     383  -5.3280998e+01  -4.1302200e+01  -1.5836420e+02
     384  -5.0580700e+01  -4.0620701e+01  -1.5876891e+02
     385  -3.6779900e+01  -4.0585701e+01  -1.5847920e+02
     386  -6.4660400e+01  -5.7192101e+01  -1.5809520e+02
     387  -6.2147701e+01  -5.6581501e+01  -1.5862120e+02
     388  -6.3646900e+01  -5.6948101e+01  -1.5715630e+02
     389  -6.0884499e+01  -5.5966099e+01  -1.6023860e+02
     390  -6.7311996e+01  -5.6243401e+01  -1.5737590e+02
     391  -5.6362801e+01  -5.5462502e+01  -1.5756610e+02
     392  -7.1717400e+01  -5.4619202e+01  -1.5738480e+02
     393  -4.3167900e+01  -4.8697300e+01  -1.5752780e+02
     394  -3.6436501e+01  -4.0071800e+01  -1.5729289e+02
     395  -3.8722900e+01  -3.9046501e+01  -1.5738530e+02
     396  -3.7491798e+01  -3.9338799e+01  -1.5710539e+02
     397  -4.4888699e+01  -3.9501900e+01  -1.5794890e+02
     398  -6.6040298e+01  -5.6770599e+01  -1.5727969e+02
     399  -5.9749802e+01  -5.6931702e+01  -1.5673260e+02
     400  -6.9931396e+01  -5.5966301e+01  -1.5788480e+02
     401  -7.4096901e+01  -5.2959400e+01  -1.5744479e+02
     402  -4.4473400e+01  -4.9338501e+01  -1.5771111e+02
     403  -3.7946098e+01  -4.7790401e+01  -1.5799030e+02
     404  -5.7532001e+01  -4.2606998e+01  -1.5783321e+02
     405  -3.5699100e+01  -4.2766602e+01  -1.5688010e+02
     406  -3.5718102e+01  -4.1231300e+01  -1.5651120e+02
     407  -5.2185699e+01  -4.1411999e+01  -1.5695641e+02
     408  -4.7053902e+01  -3.9941299e+01  -1.5810831e+02
     409  -4.1326000e+01  -3.9170300e+01  -1.5770750e+02
     410  -4.0009499e+01  -3.8914001e+01  -1.5722150e+02
     411  -6.5082298e+01  -5.7242500e+01  -1.5625330e+02
     412  -7.4295502e+01  -5.1216999e+01  -1.5751300e+02
     413  -4.7011902e+01  -5.0772400e+01  -1.5804849e+02
     414  -3.9594898e+01  -4.8447102e+01  -1.5758549e+02
     415  -5.0295799e+01  -4.1056499e+01  -1.5691820e+02
     416  -4.8511501e+01  -4.0459900e+01  -1.5767950e+02
     417  -4.6074299e+01  -4.0453098e+01  -1.5657730e+02
     418  -4.2864700e+01  -3.9250301e+01  -1.5686830e+02
     419  -7.0545303e+01  -5.6184700e+01  -1.5723289e+02
     420  -7.2938301e+01  -5.4119301e+01  -1.5736620e+02
     421  -7.4582802e+01  -5.2039200e+01  -1.5714661e+02
     422  -4.2030701e+01  -4.8222500e+01  -1.5714040e+02
     423  -3.9749100e+01  -4.8322399e+01  -1.5663901e+02
     424  -3.7503399e+01  -4.7080898e+01  -1.5687230e+02
     425  -3.6687199e+01  -4.5547798e+01  -1.5745360e+02
     426  -5.3783001e+01  -4.2166000e+01  -1.5585410e+02
     427  -4.3851799e+01  -3.9933102e+01  -1.5641260e+02
     428  -6.2281399e+01  -5.6898102e+01  -1.5640250e+02
     429  -7.0049103e+01  -5.6708599e+01  -1.5611501e+02
     430  -7.1235298e+01  -5.6427399e+01  -1.5651230e+02
     431  -7.1880302e+01  -5.5684399e+01  -1.5669720e+02
     432  -7.3106796e+01  -5.5702000e+01  -1.5627870e+02
     433  -7.4026703e+01  -5.4295399e+01  -1.5655260e+02
     434  -7.4867798e+01  -5.3337799e+01  -1.5637801e+02
     435  -4.4911800e+01  -4.9723400e+01  -1.5603889e+02
     436  -4.2472900e+01  -4.8307098e+01  -1.5625070e+02
     437  -3.8744801e+01  -4.8042702e+01  -1.5698430e+02
     438  -3.5955700e+01  -4.4410000e+01  -1.5594650e+02
     439  -7.5140701e+01  -5.1998100e+01  -1.5558630e+02
     440  -7.4488098e+01  -5.1089802e+01  -1.5555000e+02
     441  -4.6370201e+01  -5.0488098e+01  -1.5629930e+02
     442  -4.8607899e+01  -5.2069901e+01  -1.5563300e+02
     443  -4.1348202e+01  -4.8259998e+01  -1.5615030e+02
     444  -5.8067101e+01  -4.2880402e+01  -1.5586031e+02
     445  -6.0305599e+01  -4.3564999e+01  -1.5639101e+02
     446  -5.6500702e+01  -4.2914398e+01  -1.5490280e+02
     447  -3.6183701e+01  -3.9501301e+01  -1.5528630e+02
     448  -4.0572399e+01  -3.8756302e+01  -1.5603630e+02
     449  -3.9124199e+01  -3.8534401e+01  -1.5593690e+02
     450  -6.7404404e+01  -5.6612301e+01  -1.5578670e+02
     451  -5.4597599e+01  -5.5033600e+01  -1.5572760e+02
     452  -5.5935501e+01  -5.6065399e+01  -1.5492439e+02
     453  -4.3877300e+01  -4.9338100e+01  -1.5518930e+02
     454  -3.8782600e+01  -4.7998299e+01  -1.5512440e+02
     455  -3.7078201e+01  -4.6744900e+01  -1.5594820e+02
     456  -4.7884399e+01  -4.1221001e+01  -1.5546960e+02
     457  -6.3885101e+01  -5.7161400e+01  -1.5547189e+02
     458  -7.2341599e+01  -5.6956501e+01  -1.5563600e+02
     459  -7.3932602e+01  -5.6421600e+01  -1.5565581e+02
     460  -6.8331902e+01  -5.7285900e+01  -1.5404510e+02
     461  -6.6633797e+01  -5.6946602e+01  -1.5519630e+02
     462  -7.4953003e+01  -5.5229401e+01  -1.5527451e+02
     463  -7.5810699e+01  -5.5277000e+01  -1.5430659e+02
     464  -7.5540100e+01  -5.3403198e+01  -1.5518340e+02
     465  -4.6476898e+01  -5.0908600e+01  -1.5490550e+02
     466  -4.1766998e+01  -4.8573502e+01  -1.5445050e+02
     467  -3.5952301e+01  -4.5322701e+01  -1.5472771e+02
     468  -4.4551800e+01  -4.0907902e+01  -1.5529939e+02
     469  -3.5473400e+01  -3.9980099e+01  -1.5422180e+02
     470  -4.1907700e+01  -3.9573299e+01  -1.5488260e+02
     471  -3.7818600e+01  -3.8780701e+01  -1.5563730e+02
     472  -7.0825302e+01  -5.7538898e+01  -1.5421780e+02
     473  -6.2496799e+01  -5.7184898e+01  -1.5495110e+02
     474  -6.0355999e+01  -5.7248901e+01  -1.5528259e+02
     475  -5.7405499e+01  -5.7054699e+01  -1.5448570e+02
     476  -3.7067699e+01  -4.7301701e+01  -1.5442780e+02
     477  -3.6135201e+01  -4.6301399e+01  -1.5425980e+02
     478  -3.4786499e+01  -4.2358299e+01  -1.5395461e+02
     479  -4.6151501e+01  -4.1437099e+01  -1.5473109e+02
     480  -4.2934502e+01  -4.0616501e+01  -1.5455479e+02
     481  -4.0638699e+01  -3.8865101e+01  -1.5493550e+02
     482  -7.3780899e+01  -5.7439899e+01  -1.5519820e+02
     483  -7.4133400e+01  -5.8063702e+01  -1.5468350e+02
     484  -7.4709198e+01  -5.7714401e+01  -1.5470280e+02
     485  -7.3401703e+01  -5.8320202e+01  -1.5428191e+02
     486  -6.5550301e+01  -5.7618301e+01  -1.5401320e+02
     487  -6.4173401e+01  -5.7683998e+01  -1.5368040e+02
     488  -4.7250702e+01  -5.1641102e+01  -1.5318739e+02
     489  -4.3026299e+01  -4.9546902e+01  -1.5332201e+02
     490  -3.8096802e+01  -4.7985802e+01  -1.5362070e+02
     491  -5.8527699e+01  -4.3590500e+01  -1.5372760e+02
     492  -3.7231300e+01  -3.8767700e+01  -1.5446809e+02
     493  -3.9109901e+01  -3.8515099e+01  -1.5436290e+02
     494  -5.8872002e+01  -5.7514702e+01  -1.5431329e+02
     495  -7.6080399e+01  -5.2967098e+01  -1.5291200e+02
     496  -3.4859600e+01  -4.3584499e+01  -1.5343610e+02
     497  -5.2353802e+01  -4.2123798e+01  -1.5477710e+02
     498  -5.3023102e+01  -4.2452999e+01  -1.5359740e+02
     499  -4.8694599e+01  -4.1739101e+01  -1.5369189e+02
     500  -4.4329800e+01  -4.1534801e+01  -1.5349500e+02
     501  -7.5099998e+01  -5.8639000e+01  -1.5383130e+02
     502  -7.5710800e+01  -5.7409500e+01  -1.5382590e+02
     503  -7.6567200e+01  -5.4887798e+01  -1.5288280e+02
     504  -7.4949600e+01  -5.1495899e+01  -1.5397369e+02
     505  -3.9823502e+01  -4.8519901e+01  -1.5322470e+02
     506  -5.4759102e+01  -4.2902100e+01  -1.5337770e+02
     507  -4.0508301e+01  -3.9086498e+01  -1.5399040e+02
     508  -7.4908997e+01  -5.9343102e+01  -1.5322549e+02
     509  -7.5828300e+01  -5.8907001e+01  -1.5289380e+02
     510  -5.4536999e+01  -5.5583900e+01  -1.5372940e+02
     511  -5.2631599e+01  -5.4443401e+01  -1.5367870e+02
     512  -5.2699100e+01  -5.4811699e+01  -1.5208220e+02
     513  -4.8788601e+01  -5.2326500e+01  -1.5310240e+02
     514  -4.4812901e+01  -5.0805599e+01  -1.5228799e+02
     515  -4.1336300e+01  -4.0572300e+01  -1.5335750e+02
     516  -3.8107399e+01  -3.8540100e+01  -1.5325050e+02
     517  -7.4130898e+01  -5.9337399e+01  -1.5303500e+02
     518  -7.2573700e+01  -5.8637100e+01  -1.5282980e+02
     519  -5.6061298e+01  -5.7541698e+01  -1.5174850e+02
     520  -5.5086300e+01  -5.6462799e+01  -1.5258080e+02
     521  -7.5279297e+01  -5.1832600e+01  -1.5220160e+02
     522  -5.0891800e+01  -4.1744099e+01  -1.5465300e+02
     523  -4.1459599e+01  -4.1207901e+01  -1.5255820e+02
     524  -3.6048801e+01  -3.9173500e+01  -1.5320840e+02
     525  -3.9473999e+01  -3.8900700e+01  -1.5317281e+02
     526  -3.7136799e+01  -3.8684200e+01  -1.5248090e+02
     527  -7.6831100e+01  -5.7409599e+01  -1.5217770e+02
     528  -6.0124298e+01  -5.7651299e+01  -1.5302769e+02
     529  -5.8131001e+01  -5.7671001e+01  -1.5207780e+02
     530  -5.7302299e+01  -5.7727299e+01  -1.5251350e+02
     531  -4.9987099e+01  -5.2892200e+01  -1.5242900e+02
     532  -5.0982101e+01  -5.3535999e+01  -1.5379970e+02
     533  -4.1007801e+01  -4.9137299e+01  -1.5231931e+02
     534  -3.7046200e+01  -4.8058201e+01  -1.5194940e+02
     535  -3.5630901e+01  -4.7230202e+01  -1.5200740e+02
     536  -5.0262600e+01  -4.2004799e+01  -1.5196930e+02
     537  -4.6237701e+01  -4.1797798e+01  -1.5330960e+02
     538  -4.6871899e+01  -4.2111900e+01  -1.5142030e+02
     539  -4.4075001e+01  -4.1994202e+01  -1.5154860e+02
     540  -3.6324799e+01  -3.8901299e+01  -1.5242880e+02
     541  -7.5509697e+01  -6.0078300e+01  -1.5225281e+02
     542  -7.4793503e+01  -6.0083401e+01  -1.5203999e+02
     543  -7.3862297e+01  -5.9848301e+01  -1.5098100e+02
     544  -6.6069801e+01  -5.7991798e+01  -1.5248959e+02
     545  -5.9466801e+01  -5.7672501e+01  -1.5168700e+02
     546  -4.1919300e+01  -4.9861099e+01  -1.5149960e+02
     547  -3.8357700e+01  -3.8750801e+01  -1.5245680e+02
     548  -7.5663498e+01  -6.0342701e+01  -1.5173039e+02
     549  -7.6301498e+01  -5.9345100e+01  -1.5191260e+02
     550  -7.1592903e+01  -5.8736698e+01  -1.5137041e+02
     551  -6.9589600e+01  -5.7963299e+01  -1.5251379e+02
     552  -5.1241600e+01  -5.3781799e+01  -1.5091760e+02
     553  -4.8502102e+01  -5.2026001e+01  -1.5140910e+02
     554  -5.6512901e+01  -4.3578098e+01  -1.5186940e+02
     555  -5.9668701e+01  -4.4454601e+01  -1.5118739e+02
     556  -3.9392300e+01  -3.9574402e+01  -1.5228310e+02
     557  -5.6572701e+01  -5.7921501e+01  -1.5118671e+02
     558  -5.3943100e+01  -5.6062199e+01  -1.5084489e+02
     559  -7.7080498e+01  -5.4732101e+01  -1.5110899e+02
     560  -7.6270302e+01  -5.2880199e+01  -1.5016589e+02
     561  -4.3786701e+01  -5.0694599e+01  -1.5101860e+02
     562  -5.4563702e+01  -4.3131001e+01  -1.5132240e+02
     563  -4.4382301e+01  -4.2368801e+01  -1.4979050e+02
     564  -3.9693699e+01  -4.1225498e+01  -1.5124300e+02
     565  -3.9307098e+01  -4.0420799e+01  -1.5176550e+02
     566  -3.8442101e+01  -3.9585499e+01  -1.5152110e+02
     567  -3.7558800e+01  -3.9142300e+01  -1.5130290e+02
     568  -3.6484001e+01  -3.8958698e+01  -1.5148039e+02
     569  -7.5802200e+01  -6.0853001e+01  -1.5048940e+02
     570  -7.6547096e+01  -6.0205799e+01  -1.5084380e+02
     571  -7.7483200e+01  -5.8965401e+01  -1.5017450e+02
     572  -7.7460503e+01  -5.7817299e+01  -1.5065750e+02
     573  -6.1803902e+01  -5.8179001e+01  -1.5054491e+02
     574  -7.7572304e+01  -5.6070202e+01  -1.5053619e+02
     575  -4.9086399e+01  -5.2321098e+01  -1.4976199e+02
     576  -4.5985600e+01  -5.1245399e+01  -1.5087801e+02
     577  -3.9278400e+01  -4.9396801e+01  -1.5073360e+02
     578  -5.2339802e+01  -4.2502102e+01  -1.5139861e+02
     579  -4.1432999e+01  -4.2079700e+01  -1.5022920e+02
     580  -3.7896099e+01  -4.0776100e+01  -1.5044980e+02
     581  -3.4948002e+01  -4.0432701e+01  -1.5252271e+02
     582  -3.5703800e+01  -3.9532001e+01  -1.5112300e+02
     583  -3.4916698e+01  -4.0344898e+01  -1.5054739e+02
     584  -7.0401703e+01  -5.9071999e+01  -1.4967450e+02
     585  -5.6178200e+01  -5.7798500e+01  -1.5059061e+02
     586  -5.8483398e+01  -5.7515202e+01  -1.5050800e+02
     587  -4.0793900e+01  -5.0559700e+01  -1.4984010e+02
     588  -3.6448002e+01  -4.8769699e+01  -1.4941479e+02
     589  -3.3847900e+01  -4.2582901e+01  -1.5175150e+02
     590  -3.3981602e+01  -4.1634602e+01  -1.5125620e+02
     591  -3.3125999e+01  -4.2478401e+01  -1.4997189e+02
     592  -4.8376598e+01  -4.2210201e+01  -1.5057710e+02
     593  -5.0410999e+01  -4.2284401e+01  -1.5005321e+02
     594  -3.6855499e+01  -3.9350498e+01  -1.5076151e+02
     595  -3.6206902e+01  -3.9349899e+01  -1.5073770e+02
     596  -7.6863503e+01  -6.1148499e+01  -1.4952490e+02
     597  -5.6929298e+01  -5.7708302e+01  -1.5003011e+02
     598  -5.4923100e+01  -5.6837002e+01  -1.4954691e+02
     599  -5.3064301e+01  -5.5349201e+01  -1.4958640e+02
     600  -4.7322399e+01  -5.1545101e+01  -1.4994749e+02
     601  -4.3145199e+01  -5.0633598e+01  -1.5008580e+02
     602  -4.1591000e+01  -5.0598202e+01  -1.4980060e+02
     603  -5.8492802e+01  -4.4342201e+01  -1.4961729e+02
     604  -3.3208302e+01  -4.3746101e+01  -1.5000450e+02
     605  -3.7776199e+01  -4.1399700e+01  -1.4948630e+02
     606  -3.6964401e+01  -4.0102200e+01  -1.5028490e+02
     607  -5.6411499e+01  -5.7543701e+01  -1.4943820e+02
     608  -7.8134399e+01  -5.7266800e+01  -1.4899890e+02
     609  -7.7623001e+01  -5.5184799e+01  -1.4852020e+02
     610  -7.6956398e+01  -5.3874699e+01  -1.4938330e+02
     611  -3.9679298e+01  -5.0276699e+01  -1.4931700e+02
     612  -3.4918301e+01  -4.7675701e+01  -1.5017010e+02
     613  -7.6524696e+01  -6.1576599e+01  -1.4890669e+02
     614  -7.2086899e+01  -5.9664001e+01  -1.4873230e+02
     615  -5.8343399e+01  -5.7516899e+01  -1.4934900e+02
     616  -4.5205700e+01  -5.1018299e+01  -1.4856050e+02
     617  -4.2830898e+01  -5.0533298e+01  -1.4866589e+02
     618  -3.8287701e+01  -4.9871101e+01  -1.4821741e+02
     619  -3.3872601e+01  -4.1220600e+01  -1.4955321e+02
     620  -3.4827400e+01  -4.0679298e+01  -1.4922079e+02
     621  -7.3572701e+01  -6.0366199e+01  -1.4846970e+02
     622  -7.8459396e+01  -5.9219501e+01  -1.4833990e+02
     623  -5.5956902e+01  -5.6848701e+01  -1.4807510e+02
     624  -4.9941601e+01  -4.2558601e+01  -1.4876199e+02
     625  -5.2566101e+01  -4.2798698e+01  -1.4886099e+02
     626  -3.1704000e+01  -4.3355701e+01  -1.4785570e+02
     627  -3.2477501e+01  -4.2088699e+01  -1.4868300e+02
     628  -3.5653400e+01  -4.0907299e+01  -1.4885260e+02
     629  -7.7511398e+01  -6.0441101e+01  -1.4940601e+02
     630  -4.0632999e+01  -5.0774101e+01  -1.4875340e+02
     631  -3.8232800e+01  -4.2240700e+01  -1.4787450e+02
     632  -3.9788898e+01  -4.1991402e+01  -1.4956870e+02
     633  -3.3191399e+01  -4.1173599e+01  -1.4842050e+02
     634  -3.6612701e+01  -4.1791500e+01  -1.4790080e+02
     635  -3.4134399e+01  -4.0947498e+01  -1.4875960e+02
     636  -7.7710899e+01  -6.1733101e+01  -1.4803571e+02
     637  -7.8875801e+01  -5.8707699e+01  -1.4726640e+02
     638  -5.8045898e+01  -5.7390099e+01  -1.4787180e+02
     639  -5.4776798e+01  -5.6026100e+01  -1.4702521e+02
     640  -4.7676102e+01  -5.1839298e+01  -1.4679080e+02
     641  -4.1950001e+01  -5.0487000e+01  -1.4759109e+02
     642  -3.2489201e+01  -4.5034302e+01  -1.4829440e+02
     643  -3.1888599e+01  -4.1586899e+01  -1.4729781e+02
     644  -3.5012001e+01  -4.1199600e+01  -1.4786459e+02
     645  -7.8367203e+01  -6.0641300e+01  -1.4807401e+02
     646  -5.3559601e+01  -5.5271000e+01  -1.4636121e+02
     647  -5.1833599e+01  -5.4323200e+01  -1.4824249e+02
     648  -7.6063499e+01  -5.2845402e+01  -1.4731149e+02
     649  -3.0750900e+01  -4.2643101e+01  -1.4649330e+02
     650  -3.9933701e+01  -4.2754398e+01  -1.4733810e+02
     651  -3.3632000e+01  -4.0577801e+01  -1.4740150e+02
     652  -7.7528702e+01  -6.2297298e+01  -1.4715891e+02
     653  -7.8667702e+01  -6.1766701e+01  -1.4686800e+02
     654  -7.8477501e+01  -5.6651901e+01  -1.4697501e+02
     655  -7.7428398e+01  -5.4495300e+01  -1.4620230e+02
     656  -4.1491600e+01  -5.0403999e+01  -1.4654970e+02
     657  -4.3853401e+01  -5.0591801e+01  -1.4673550e+02
     658  -3.5431599e+01  -4.9283901e+01  -1.4668030e+02
     659  -3.4017200e+01  -4.8072899e+01  -1.4828149e+02
     660  -3.1642700e+01  -4.5737499e+01  -1.4654910e+02
     661  -3.2353298e+01  -4.7297501e+01  -1.4625000e+02
     662  -5.1790100e+01  -4.2837700e+01  -1.4688260e+02
     663  -3.4431400e+01  -4.0869202e+01  -1.4740800e+02
     664  -7.6268700e+01  -6.2047100e+01  -1.4707651e+02
     665  -7.5581200e+01  -6.1444199e+01  -1.4802361e+02
     666  -7.9240700e+01  -6.0545799e+01  -1.4646330e+02
     667  -5.7148102e+01  -5.6985600e+01  -1.4596581e+02
     668  -3.7412899e+01  -4.9786098e+01  -1.4663620e+02
     669  -3.5476299e+01  -4.2066200e+01  -1.4662480e+02
     670  -3.2281200e+01  -4.0810799e+01  -1.4642560e+02
     671  -3.9668400e+01  -5.0240799e+01  -1.4593660e+02
     672  -3.3166901e+01  -4.8341301e+01  -1.4623779e+02
     673  -5.0369900e+01  -4.3106499e+01  -1.4617101e+02
     674  -4.0721001e+01  -4.3334900e+01  -1.4559520e+02
     675  -4.2448601e+01  -4.2700500e+01  -1.4821400e+02
     676  -3.2982399e+01  -4.0400299e+01  -1.4628180e+02
     677  -7.8080498e+01  -6.2974300e+01  -1.4575031e+02
     678  -7.6931999e+01  -6.2647400e+01  -1.4609779e+02
     679  -7.9224197e+01  -6.2022202e+01  -1.4581340e+02
     680  -7.9194199e+01  -5.8628399e+01  -1.4567570e+02
     681  -4.5253201e+01  -5.1011902e+01  -1.4537920e+02
     682  -4.2752300e+01  -5.0368099e+01  -1.4516400e+02
     683  -3.4229401e+01  -4.9082298e+01  -1.4581619e+02
     684  -3.8757000e+01  -4.3068100e+01  -1.4587460e+02
     685  -3.6912998e+01  -4.2992699e+01  -1.4501680e+02
     686  -3.4422100e+01  -4.1428001e+01  -1.4610320e+02
     687  -3.3880501e+01  -4.0465000e+01  -1.4645810e+02
     688  -3.6462002e+01  -4.9565201e+01  -1.4483971e+02
     689  -3.0578600e+01  -4.4008900e+01  -1.4621320e+02
     690  -4.8224899e+01  -4.3095402e+01  -1.4697710e+02
     691  -3.4728401e+01  -4.2625999e+01  -1.4489529e+02
     692  -3.0725500e+01  -4.1982899e+01  -1.4572141e+02
     693  -3.3926601e+01  -4.0635101e+01  -1.4582401e+02
     694  -7.9191597e+01  -6.2828899e+01  -1.4495590e+02
     695  -7.9852303e+01  -6.1352501e+01  -1.4480231e+02
     696  -7.9667999e+01  -6.0259800e+01  -1.4475690e+02
     697  -7.8685898e+01  -5.6469398e+01  -1.4542599e+02
     698  -4.1246700e+01  -5.0310398e+01  -1.4448801e+02
     699  -5.1911999e+01  -4.3124500e+01  -1.4533411e+02
     700  -3.4233700e+01  -4.2249401e+01  -1.4494270e+02
     701  -3.2472599e+01  -4.0532101e+01  -1.4533121e+02
     702  -3.3270302e+01  -4.0329498e+01  -1.4549760e+02
     703  -7.9226601e+01  -5.7770901e+01  -1.4493980e+02
     704  -4.3647999e+01  -5.0507198e+01  -1.4448981e+02
     705  -3.2946400e+01  -4.8879101e+01  -1.4448689e+02
     706  -6.7112602e+01  -4.8199001e+01  -1.4557179e+02
     707  -6.9259697e+01  -4.8779202e+01  -1.4668961e+02
     708  -6.7829002e+01  -4.8768501e+01  -1.4389439e+02
     709  -2.9596901e+01  -4.4401199e+01  -1.4499760e+02
     710  -5.3688400e+01  -4.3559700e+01  -1.4470399e+02
     711  -2.9699699e+01  -4.2752300e+01  -1.4477740e+02
     712  -3.3700600e+01  -4.0877499e+01  -1.4521359e+02
     713  -3.1784100e+01  -4.0933498e+01  -1.4484081e+02
     714  -3.0882500e+01  -4.1558300e+01  -1.4464870e+02
     715  -7.8320503e+01  -6.3478901e+01  -1.4461060e+02
     716  -7.7446098e+01  -6.3330601e+01  -1.4486481e+02
     717  -7.5212502e+01  -6.2185001e+01  -1.4514790e+02
     718  -2.9430401e+01  -4.5432800e+01  -1.4394270e+02
     719  -5.4687901e+01  -4.3543201e+01  -1.4660420e+02
     720  -5.5646400e+01  -4.4098099e+01  -1.4410519e+02
     721  -2.9104700e+01  -4.3487701e+01  -1.4433350e+02
     722  -3.3056400e+01  -4.0674099e+01  -1.4466209e+02
     723  -7.8904999e+01  -6.3654301e+01  -1.4381410e+02
     724  -7.6118202e+01  -6.3199001e+01  -1.4341370e+02
     725  -8.0041199e+01  -6.3055901e+01  -1.4309900e+02
     726  -7.8741898e+01  -5.6398602e+01  -1.4399770e+02
     727  -4.5855598e+01  -5.1530399e+01  -1.4286670e+02
     728  -4.0435001e+01  -5.0176300e+01  -1.4319090e+02
     729  -7.0507500e+01  -4.9949402e+01  -1.4428200e+02
     730  -3.1651501e+01  -4.8419701e+01  -1.4311880e+02
     731  -3.0631201e+01  -4.6832001e+01  -1.4379390e+02
     732  -2.8502600e+01  -4.4071999e+01  -1.4351250e+02
     733  -5.0187901e+01  -4.4287399e+01  -1.4313490e+02
     734  -3.8688000e+01  -4.4033600e+01  -1.4307980e+02
     735  -3.4657200e+01  -4.2888802e+01  -1.4389830e+02
     736  -3.3066502e+01  -4.1131699e+01  -1.4424600e+02
     737  -7.1843399e+01  -6.0353100e+01  -1.4682210e+02
     738  -6.9366898e+01  -6.0551399e+01  -1.4470869e+02
     739  -7.2361397e+01  -6.1506802e+01  -1.4411710e+02
     740  -7.9636803e+01  -5.9192799e+01  -1.4368320e+02
     741  -7.9626900e+01  -5.8075802e+01  -1.4333881e+02
     742  -4.7607101e+01  -5.2111301e+01  -1.4343210e+02
     743  -4.2780201e+01  -5.0764400e+01  -1.4251311e+02
     744  -3.3974499e+01  -4.9323299e+01  -1.4336971e+02
     745  -3.9860100e+01  -4.3918900e+01  -1.4373340e+02
     746  -2.9009800e+01  -4.2622898e+01  -1.4286839e+02
     747  -2.9747000e+01  -4.2112801e+01  -1.4328670e+02
     748  -3.3483601e+01  -4.2478001e+01  -1.4358180e+02
     749  -3.2334301e+01  -4.1296902e+01  -1.4378349e+02
     750  -7.8206596e+01  -6.3962399e+01  -1.4309120e+02
     751  -7.9602402e+01  -6.3608101e+01  -1.4305220e+02
     752  -8.0713203e+01  -6.1885799e+01  -1.4214330e+02
     753  -6.7628700e+01  -6.0451302e+01  -1.4393620e+02
     754  -6.5658997e+01  -5.9729099e+01  -1.4541251e+02
     755  -6.4408401e+01  -5.9941299e+01  -1.4335139e+02
     756  -7.7484703e+01  -5.4965500e+01  -1.4280800e+02
     757  -3.8646702e+01  -4.9863201e+01  -1.4428790e+02
     758  -3.6661800e+01  -4.9506901e+01  -1.4311720e+02
     759  -3.2755901e+01  -4.9254200e+01  -1.4295551e+02
     760  -3.0671200e+01  -4.1772900e+01  -1.4354649e+02
     761  -3.1397100e+01  -4.1685799e+01  -1.4340179e+02
     762  -4.2064301e+01  -4.3900902e+01  -1.4357880e+02
     763  -4.1338402e+01  -4.4249298e+01  -1.4221719e+02
     764  -5.3563301e+01  -4.4020199e+01  -1.4297890e+02
     765  -2.8330999e+01  -4.3475201e+01  -1.4258760e+02
     766  -3.3727299e+01  -4.3300201e+01  -1.4190800e+02
     767  -3.2669498e+01  -4.2514999e+01  -1.4299631e+02
     768  -7.9330002e+01  -5.7210800e+01  -1.4192171e+02
     769  -2.8271200e+01  -4.4717201e+01  -1.4278760e+02
     770  -3.0709101e+01  -4.2087299e+01  -1.4268600e+02
     771  -4.4297501e+01  -5.1414600e+01  -1.4135570e+02
     772  -3.1892700e+01  -4.9536098e+01  -1.4127530e+02
     773  -2.7839001e+01  -4.3874901e+01  -1.4144279e+02
     774  -3.1965401e+01  -4.2890400e+01  -1.4217220e+02
     775  -2.9727501e+01  -4.2024101e+01  -1.4201530e+02
     776  -7.9693398e+01  -6.4207901e+01  -1.4204221e+02
     777  -7.9001198e+01  -6.4583603e+01  -1.4175281e+02
     778  -7.6874199e+01  -6.3954700e+01  -1.4174030e+02
     779  -8.1480797e+01  -6.3138500e+01  -1.4005090e+02
     780  -8.0016296e+01  -5.8716400e+01  -1.4194930e+02
     781  -4.1720901e+01  -5.0786098e+01  -1.4024159e+02
     782  -3.9669399e+01  -5.0015999e+01  -1.4200459e+02
     783  -3.5563900e+01  -4.9485600e+01  -1.4145129e+02
     784  -3.3923801e+01  -4.9520100e+01  -1.4073340e+02
     785  -5.9275299e+01  -4.5073898e+01  -1.4341521e+02
     786  -5.7771900e+01  -4.4721901e+01  -1.4082350e+02
     787  -5.7364399e+01  -4.4560699e+01  -1.4287280e+02
     788  -3.9703400e+01  -4.4420300e+01  -1.4142760e+02
     789  -3.7573399e+01  -4.4118801e+01  -1.4131870e+02
     790  -3.6890301e+01  -4.3563000e+01  -1.4313480e+02
     791  -3.0320299e+01  -4.2192501e+01  -1.4197881e+02
     792  -7.9831001e+01  -6.4696297e+01  -1.4132930e+02
     793  -7.7858902e+01  -6.4684502e+01  -1.4017920e+02
     794  -8.0544502e+01  -6.4130997e+01  -1.4116800e+02
     795  -7.8129501e+01  -5.6082802e+01  -1.3977370e+02
     796  -2.7618900e+01  -4.5466499e+01  -1.4061481e+02
     797  -2.8638599e+01  -4.5920898e+01  -1.4198170e+02
     798  -3.1721800e+01  -4.3380699e+01  -1.4105251e+02
     799  -2.8286100e+01  -4.2895000e+01  -1.4092590e+02
     800  -3.1165300e+01  -4.9304401e+01  -1.4086520e+02
     801  -5.9751701e+01  -4.5221600e+01  -1.4086951e+02
     802  -6.1376598e+01  -4.5916698e+01  -1.4277200e+02
     803  -6.1265499e+01  -4.5873501e+01  -1.3977521e+02
     804  -5.0595001e+01  -4.5364899e+01  -1.4055409e+02
     805  -5.1877602e+01  -4.4393600e+01  -1.4247540e+02
     806  -5.2985500e+01  -4.5241199e+01  -1.4037540e+02
     807  -5.4923199e+01  -4.4982899e+01  -1.4001480e+02
     808  -5.3818199e+01  -4.4465900e+01  -1.4185030e+02
     809  -5.5565102e+01  -4.4383801e+01  -1.4200861e+02
     810  -2.8891300e+01  -4.2169300e+01  -1.4091290e+02
     811  -2.9692900e+01  -4.2168900e+01  -1.4098550e+02
     812  -7.9744400e+01  -6.5039497e+01  -1.4066310e+02
     813  -3.0173700e+01  -4.8010399e+01  -1.4111121e+02
     814  -2.7600800e+01  -4.3985901e+01  -1.4037770e+02
     815  -5.6429901e+01  -4.4699902e+01  -1.4015199e+02
     816  -3.9872700e+01  -4.4638000e+01  -1.3968350e+02
     817  -4.1573399e+01  -4.4631199e+01  -1.4057640e+02
     818  -3.0020800e+01  -4.2890598e+01  -1.4056461e+02
     819  -2.9226299e+01  -4.2051998e+01  -1.4079500e+02
     820  -8.1117798e+01  -6.4221901e+01  -1.4002859e+02
     821  -3.6474499e+01  -4.9847801e+01  -1.3849840e+02
     822  -3.7975800e+01  -4.9737400e+01  -1.4111420e+02
     823  -2.8824499e+01  -4.7515999e+01  -1.3959760e+02
     824  -3.0943600e+01  -4.3601601e+01  -1.4019780e+02
     825  -2.9225100e+01  -4.2144001e+01  -1.4014270e+02
     826  -2.8820801e+01  -4.2330601e+01  -1.3991910e+02
     827  -8.0399300e+01  -6.5103401e+01  -1.3997650e+02
     828  -8.1177200e+01  -5.9825901e+01  -1.3787720e+02
     829  -8.0274101e+01  -5.8711201e+01  -1.4032640e+02
     830  -8.0859802e+01  -6.0414501e+01  -1.4064461e+02
     831  -4.3896801e+01  -5.1653000e+01  -1.3936650e+02
     832  -3.1099300e+01  -4.9943401e+01  -1.3930969e+02
     833  -3.0223400e+01  -4.9222698e+01  -1.3936880e+02
     834  -2.7470900e+01  -4.5996700e+01  -1.3948100e+02
     835  -2.7398100e+01  -4.5252998e+01  -1.4007600e+02
     836  -3.6067001e+01  -4.3813301e+01  -1.4117661e+02
     837  -3.7927299e+01  -4.4512501e+01  -1.3862379e+02
     838  -3.4755600e+01  -4.3817600e+01  -1.3953020e+02
     839  -3.2393299e+01  -4.3818501e+01  -1.3922070e+02
     840  -2.8168600e+01  -4.3330002e+01  -1.3991620e+02
     841  -2.9165400e+01  -4.2364601e+01  -1.3985880e+02
     842  -2.8740601e+01  -4.2780102e+01  -1.3987360e+02
     843  -7.9289703e+01  -6.5362297e+01  -1.3898450e+02
     844  -8.1353600e+01  -6.5368698e+01  -1.3800670e+02
     845  -7.9449799e+01  -5.7648399e+01  -1.3861591e+02
     846  -3.3613899e+01  -4.9876301e+01  -1.3874200e+02
     847  -5.7879200e+01  -4.4804401e+01  -1.3940759e+02
     848  -2.7516001e+01  -4.4308998e+01  -1.3972260e+02
     849  -2.9469500e+01  -4.3441601e+01  -1.3959419e+02
     850  -3.0211500e+01  -4.3850399e+01  -1.3925861e+02
     851  -2.9180799e+01  -4.2961899e+01  -1.3980009e+02
     852  -8.0406700e+01  -6.5586403e+01  -1.3843640e+02
     853  -8.2068802e+01  -6.4673599e+01  -1.3782610e+02
     854  -4.6804401e+01  -5.2383499e+01  -1.3989540e+02
     855  -2.7212999e+01  -4.6677101e+01  -1.3772830e+02
     856  -2.7214100e+01  -4.5861099e+01  -1.3823380e+02
     857  -5.7520699e+01  -4.5152401e+01  -1.3836369e+02
     858  -4.0838600e+01  -4.5355801e+01  -1.3729410e+02
     859  -4.2893299e+01  -4.5270500e+01  -1.3897180e+02
     860  -2.7321800e+01  -4.4945702e+01  -1.3871970e+02
     861  -2.8453100e+01  -4.3733398e+01  -1.3921359e+02
     862  -5.9712799e+01  -4.5198700e+01  -1.3787070e+02
     863  -2.8034599e+01  -4.4584702e+01  -1.3797670e+02
     864  -2.9062099e+01  -4.4177200e+01  -1.3822760e+02
     865  -8.2341698e+01  -6.3840000e+01  -1.3796150e+02
     866  -4.2627800e+01  -5.1443001e+01  -1.3705569e+02
     867  -3.2111301e+01  -5.0127899e+01  -1.3823720e+02
     868  -2.9343901e+01  -4.9422699e+01  -1.3720531e+02
     869  -3.0058100e+01  -4.4370399e+01  -1.3719310e+02
     870  -4.0355701e+01  -5.0552700e+01  -1.3789909e+02
     871  -2.7189800e+01  -4.5348801e+01  -1.3731979e+02
     872  -3.5647202e+01  -4.4298500e+01  -1.3683771e+02
     873  -3.2867599e+01  -4.4053101e+01  -1.3694810e+02
     874  -3.2375999e+01  -5.0396000e+01  -1.3631081e+02
     875  -3.0307100e+01  -5.0115101e+01  -1.3705060e+02
     876  -2.6710501e+01  -4.6319500e+01  -1.3680569e+02
     877  -5.8907101e+01  -4.5843899e+01  -1.3627921e+02
     878  -2.7524000e+01  -4.5096600e+01  -1.3608470e+02
     879  -8.2744904e+01  -6.3821701e+01  -1.3646919e+02
     880  -8.2657799e+01  -6.3025299e+01  -1.3646320e+02
     881  -8.1712196e+01  -6.0478802e+01  -1.3600500e+02
     882  -8.1848396e+01  -6.1035999e+01  -1.3786440e+02
     883  -2.7444901e+01  -4.7572899e+01  -1.3684340e+02
     884  -6.1595100e+01  -4.6107601e+01  -1.3771609e+02
     885  -6.0901001e+01  -4.5906502e+01  -1.3658780e+02
     886  -5.5713600e+01  -4.6058399e+01  -1.3728470e+02
     887  -8.1177597e+01  -6.6055298e+01  -1.3637730e+02
     888  -8.0286301e+01  -6.6111000e+01  -1.3573061e+02
     889  -7.9234901e+01  -6.5856300e+01  -1.3646249e+02
     890  -8.2194702e+01  -6.5417397e+01  -1.3579730e+02
     891  -2.6609200e+01  -4.5569500e+01  -1.3606320e+02
     892  -8.2617599e+01  -6.4507896e+01  -1.3531129e+02
     893  -8.2425598e+01  -6.1972301e+01  -1.3509140e+02
     894  -3.6048100e+01  -5.0542702e+01  -1.3514250e+02
     895  -3.4431499e+01  -5.0252499e+01  -1.3643620e+02
     896  -2.6201799e+01  -4.6927399e+01  -1.3553160e+02
     897  -2.6119400e+01  -4.6205200e+01  -1.3587151e+02
     898  -2.9024700e+01  -4.4818901e+01  -1.3488429e+02
     899  -3.8573700e+01  -4.5031601e+01  -1.3644569e+02
     900  -3.7552700e+01  -4.5208000e+01  -1.3433121e+02
     901  -8.1757500e+01  -6.5786400e+01  -1.3526070e+02
     902  -7.7707100e+01  -6.5403900e+01  -1.3703191e+02
     903  -7.6689796e+01  -6.5970398e+01  -1.3437131e+02
     904  -5.5796700e+01  -4.6971600e+01  -1.3518829e+02
     905  -5.7668701e+01  -4.6668098e+01  -1.3467580e+02
     906  -6.0169601e+01  -4.6412601e+01  -1.3490871e+02
     907  -8.2741699e+01  -6.3273399e+01  -1.3441000e+02
     908  -4.5142601e+01  -5.2645302e+01  -1.3547780e+02
     909  -4.3143799e+01  -5.2196098e+01  -1.3383771e+02
     910  -6.2616299e+01  -4.6711102e+01  -1.3650050e+02
     911  -6.3400299e+01  -4.7318100e+01  -1.3486270e+02
     912  -6.1910099e+01  -4.6566799e+01  -1.3507581e+02
     913  -2.5293800e+01  -4.6068401e+01  -1.3472610e+02
     914  -2.6652100e+01  -4.5144100e+01  -1.3484351e+02
     915  -3.1471399e+01  -4.4599899e+01  -1.3426241e+02
     916  -3.4221298e+01  -4.4291801e+01  -1.3541611e+02
     917  -8.0741898e+01  -6.5978302e+01  -1.3374380e+02
     918  -7.9174797e+01  -6.6208000e+01  -1.3405820e+02
     919  -2.5658501e+01  -4.8043098e+01  -1.3300259e+02
     920  -2.4865700e+01  -4.6577999e+01  -1.3401810e+02
     921  -2.5719299e+01  -4.5263401e+01  -1.3442700e+02
     922  -8.2369102e+01  -6.4786400e+01  -1.3390089e+02
     923  -8.1873596e+01  -6.0745602e+01  -1.3339810e+02
     924  -4.1642899e+01  -5.1419201e+01  -1.3521080e+02
     925  -6.5032204e+01  -4.8215599e+01  -1.3687340e+02
     926  -6.5155098e+01  -4.8524300e+01  -1.3436470e+02
     927  -2.7389900e+01  -4.8634399e+01  -1.3492039e+02
     928  -5.6794899e+01  -4.7699902e+01  -1.3324980e+02
     929  -2.7682800e+01  -4.5018002e+01  -1.3334100e+02
     930  -4.5052299e+01  -5.2917599e+01  -1.3335989e+02
     931  -2.6973801e+01  -4.9146702e+01  -1.3323730e+02
     932  -6.3716400e+01  -4.7966801e+01  -1.3306320e+02
     933  -6.2184399e+01  -4.7275799e+01  -1.3338080e+02
     934  -6.0582500e+01  -4.7309101e+01  -1.3297040e+02
     935  -4.7867699e+01  -5.3875702e+01  -1.3471390e+02
     936  -4.7351398e+01  -5.4139301e+01  -1.3279201e+02
     937  -2.8889500e+01  -4.9955101e+01  -1.3459019e+02
     938  -5.8944599e+01  -4.7220299e+01  -1.3302620e+02
     939  -2.5020700e+01  -4.5496201e+01  -1.3381810e+02
     940  -2.5994499e+01  -4.4814499e+01  -1.3366400e+02
     941  -7.8245598e+01  -6.6866203e+01  -1.3162540e+02
     942  -8.1830002e+01  -6.5271103e+01  -1.3323430e+02
     943  -8.2532303e+01  -6.2115398e+01  -1.3347360e+02
     944  -3.3829300e+01  -5.1081299e+01  -1.3242960e+02
     945  -3.4537102e+01  -5.0677601e+01  -1.3447189e+02
     946  -3.1524401e+01  -5.0740898e+01  -1.3347929e+02
     947  -6.7238297e+01  -4.9623501e+01  -1.3442709e+02
     948  -6.8571899e+01  -5.0412102e+01  -1.3305659e+02
     949  -6.6388702e+01  -4.9362000e+01  -1.3276781e+02
     950  -2.4430000e+01  -4.6833900e+01  -1.3288470e+02
     951  -2.4476299e+01  -4.5758499e+01  -1.3255920e+02
     952  -2.5146601e+01  -4.4777302e+01  -1.3296410e+02
     953  -8.1279900e+01  -6.5776497e+01  -1.3216769e+02
     954  -3.8990398e+01  -5.1559502e+01  -1.3271310e+02
     955  -3.6763599e+01  -5.0983200e+01  -1.3390190e+02
     956  -3.5739201e+01  -5.1558601e+01  -1.3214101e+02
     957  -6.5083504e+01  -4.9228802e+01  -1.3153600e+02
     958  -2.5582100e+01  -4.4518398e+01  -1.3255670e+02
     959  -8.2547600e+01  -6.4423401e+01  -1.3157800e+02
     960  -8.2815697e+01  -6.3074100e+01  -1.3163499e+02
     961  -8.2320297e+01  -6.1377899e+01  -1.3135680e+02
     962  -4.3051998e+01  -5.2751499e+01  -1.3193089e+02
     963  -6.2887901e+01  -4.8356201e+01  -1.3166071e+02
     964  -5.8926899e+01  -4.7934101e+01  -1.3192000e+02
     965  -7.0536598e+01  -5.1590801e+01  -1.3336000e+02
     966  -6.9301598e+01  -5.0955799e+01  -1.3049710e+02
     967  -2.8386400e+01  -5.0307899e+01  -1.3168080e+02
     968  -2.6516600e+01  -4.9367599e+01  -1.3134151e+02
     969  -5.7545200e+01  -4.9106499e+01  -1.3092410e+02
     970  -2.4102301e+01  -4.6841301e+01  -1.3182660e+02
     971  -2.4978800e+01  -4.4773899e+01  -1.3195850e+02
     972  -7.9887398e+01  -6.6663399e+01  -1.3086411e+02
     973  -4.0761101e+01  -5.1790600e+01  -1.3311250e+02
     974  -3.3500301e+01  -5.1489399e+01  -1.3029449e+02
     975  -3.5994701e+01  -5.2427799e+01  -1.2988530e+02
     976  -6.7396301e+01  -5.0044800e+01  -1.3121170e+02
     977  -5.3862900e+01  -4.9536900e+01  -1.3106281e+02
     978  -5.4600101e+01  -4.8333801e+01  -1.3331770e+02
     979  -5.5860500e+01  -4.9296700e+01  -1.3123669e+02
     980  -2.7076799e+01  -4.4941502e+01  -1.3145760e+02
     981  -2.5759899e+01  -4.4701099e+01  -1.3139281e+02
     982  -8.2136597e+01  -6.5362099e+01  -1.3069099e+02
     983  -4.5285000e+01  -5.4112099e+01  -1.3046170e+02
     984  -3.9714001e+01  -5.2438301e+01  -1.3111540e+02
     985  -3.7384300e+01  -5.2612099e+01  -1.3083659e+02
     986  -6.4194199e+01  -4.9720299e+01  -1.2983549e+02
     987  -5.9378601e+01  -4.8941898e+01  -1.3062210e+02
     988  -6.0786499e+01  -4.8493000e+01  -1.3109801e+02
     989  -2.4487000e+01  -4.7734402e+01  -1.3111850e+02
     990  -2.3912500e+01  -4.6260201e+01  -1.3069901e+02
     991  -7.5882797e+01  -6.7013702e+01  -1.3116940e+02
     992  -7.6119003e+01  -6.7668404e+01  -1.2955659e+02
     993  -4.1389198e+01  -5.2946301e+01  -1.3045560e+02
     994  -7.1425499e+01  -5.2314800e+01  -1.3099541e+02
     995  -2.3502501e+01  -4.6917999e+01  -1.2988190e+02
     996  -3.7914200e+01  -5.3144001e+01  -1.2993060e+02
     997  -2.4973600e+01  -4.9139000e+01  -1.2868010e+02
     998  -2.7169500e+01  -5.0324402e+01  -1.2935519e+02
     999  -2.6187000e+01  -4.4880501e+01  -1.2911290e+02
    1000  -2.4809000e+01  -4.5034000e+01  -1.2998030e+02
    1001  -8.1065002e+01  -6.6511902e+01  -1.2901640e+02
    1002  -8.2948097e+01  -6.4567802e+01  -1.2942059e+02
    1003  -8.3161697e+01  -6.2985100e+01  -1.2955901e+02
    1004  -8.2631302e+01  -6.1714298e+01  -1.2979379e+02
    1005  -4.2437698e+01  -5.3783298e+01  -1.2930370e+02
    1006  -6.7195801e+01  -5.0407902e+01  -1.2965150e+02
    1007  -2.3423901e+01  -4.7551102e+01  -1.2939250e+02
    1008  -2.4021400e+01  -4.5696701e+01  -1.2960870e+02
    1009  -7.8258698e+01  -6.7878403e+01  -1.2838490e+02
    1010  -8.2364998e+01  -6.5591599e+01  -1.2845740e+02
    1011  -7.0597000e+01  -5.1962200e+01  -1.2881731e+02
    1012  -6.9386299e+01  -5.1432499e+01  -1.2814200e+02
    1013  -2.3758499e+01  -4.8462502e+01  -1.2813100e+02
    1014  -4.0227798e+01  -5.3961899e+01  -1.2849159e+02
    1015  -3.8168800e+01  -5.3810299e+01  -1.2885410e+02
    1016  -3.6821800e+01  -5.3336201e+01  -1.2802789e+02
    1017  -4.4026299e+01  -5.4815498e+01  -1.2780970e+02
    1018  -3.1096600e+01  -5.0969299e+01  -1.3130499e+02
    1019  -3.1293699e+01  -5.1462799e+01  -1.2835440e+02
    1020  -2.3035101e+01  -4.7367901e+01  -1.2820720e+02
    1021  -2.3484800e+01  -4.6229301e+01  -1.2808200e+02
    1022  -2.4630899e+01  -4.5314201e+01  -1.2811259e+02
    1023  -8.3303101e+01  -6.3356800e+01  -1.2847530e+02
    1024  -4.1824200e+01  -5.4489601e+01  -1.2780580e+02
    1025  -8.3219498e+01  -6.4170097e+01  -1.2730600e+02
    1026  -3.8961102e+01  -5.4869202e+01  -1.2707830e+02
    1027  -2.6910500e+01  -4.5042301e+01  -1.2733160e+02
    1028  -2.8763901e+01  -4.5165600e+01  -1.3002650e+02
    1029  -2.9773199e+01  -4.5566399e+01  -1.2765110e+02
    1030  -8.2861504e+01  -6.2005901e+01  -1.2740680e+02
    1031  -8.1859299e+01  -6.0641399e+01  -1.2744780e+02
    1032  -4.3103401e+01  -5.5328499e+01  -1.2643900e+02
    1033  -3.9910900e+01  -5.5483299e+01  -1.2614300e+02
    1034  -2.3763300e+01  -4.6279701e+01  -1.2546720e+02
    1035  -2.8808701e+01  -4.5621799e+01  -1.2528590e+02
    1036  -8.1434097e+01  -6.6646698e+01  -1.2706960e+02
    1037  -8.3243202e+01  -6.3231800e+01  -1.2636570e+02
    1038  -3.1628300e+01  -5.1938702e+01  -1.2604470e+02
    1039  -3.3736000e+01  -5.1995899e+01  -1.2845531e+02
    1040  -2.2941500e+01  -4.8139599e+01  -1.2688690e+02
    1041  -2.2659300e+01  -4.7551998e+01  -1.2615980e+02
    1042  -2.2938801e+01  -4.6863998e+01  -1.2623620e+02
    1043  -2.5226400e+01  -4.5401299e+01  -1.2678170e+02
    1044  -8.2867599e+01  -6.4959396e+01  -1.2616500e+02
    1045  -2.3881399e+01  -4.9376701e+01  -1.2614240e+02
    1046  -3.6943802e+01  -5.3729401e+01  -1.2566700e+02
    1047  -2.6289400e+01  -4.5411499e+01  -1.2568280e+02
    1048  -8.0687897e+01  -6.7496300e+01  -1.2574140e+02
    1049  -8.1954300e+01  -6.6241600e+01  -1.2563590e+02
    1050  -3.8953201e+01  -5.5128799e+01  -1.2536000e+02
    1051  -2.2801800e+01  -4.8670898e+01  -1.2544810e+02
    1052  -8.2952698e+01  -6.4064499e+01  -1.2459510e+02
    1053  -4.1456100e+01  -5.5855301e+01  -1.2545190e+02
    1054  -4.0251202e+01  -5.5999298e+01  -1.2476860e+02
    1055  -2.7545799e+01  -5.1397598e+01  -1.2430170e+02
    1056  -2.8717100e+01  -5.1222801e+01  -1.2649870e+02
    1057  -2.5934900e+01  -5.1011299e+01  -1.2484130e+02
    1058  -2.5042500e+01  -4.5987701e+01  -1.2474360e+02
    1059  -8.1649101e+01  -6.6807999e+01  -1.2412790e+02
    1060  -8.2325699e+01  -6.5679199e+01  -1.2318790e+02
    1061  -2.1821199e+01  -4.8384800e+01  -1.2379410e+02
    1062  -2.2319700e+01  -4.7201199e+01  -1.2439270e+02
    1063  -3.4396702e+01  -4.6674099e+01  -1.2571730e+02
    1064  -3.2734200e+01  -4.6634701e+01  -1.2449980e+02
    1065  -3.2105900e+01  -4.6032001e+01  -1.2666010e+02
    1066  -7.9755699e+01  -6.8305199e+01  -1.2509360e+02
    1067  -4.1074200e+01  -5.6691502e+01  -1.2344240e+02
    1068  -3.5216000e+01  -5.3006500e+01  -1.2560470e+02
    1069  -3.3128300e+01  -5.2431400e+01  -1.2623430e+02
    1070  -3.4558300e+01  -5.3201500e+01  -1.2398470e+02
    1071  -2.3134600e+01  -4.9678200e+01  -1.2370480e+02
    1072  -2.1678200e+01  -4.7565601e+01  -1.2336430e+02
    1073  -8.0044601e+01  -6.8683296e+01  -1.2319540e+02
    1074  -3.8571999e+01  -5.5020302e+01  -1.2374480e+02
    1075  -2.2553400e+01  -4.6720699e+01  -1.2332550e+02
    1076  -3.0453800e+01  -4.6389999e+01  -1.2302920e+02
    1077  -3.0702600e+01  -4.6164200e+01  -1.2519130e+02
    1078  -2.4694099e+01  -4.6319302e+01  -1.2223630e+02
    1079  -8.2480103e+01  -6.2686298e+01  -1.2330540e+02
    1080  -8.3004601e+01  -6.3020599e+01  -1.2480200e+02
    1081  -4.2682598e+01  -5.6611500e+01  -1.2444840e+02
    1082  -4.0197701e+01  -5.6280102e+01  -1.2304360e+02
    1083  -2.1753799e+01  -4.9017799e+01  -1.2254450e+02
    1084  -2.6549101e+01  -4.5691399e+01  -1.2416940e+02
    1085  -8.2496101e+01  -6.1703999e+01  -1.2516090e+02
    1086  -8.1514603e+01  -6.1082500e+01  -1.2263060e+02
    1087  -8.0837402e+01  -6.0011398e+01  -1.2369120e+02
    1088  -4.5686699e+01  -5.8198502e+01  -1.2290200e+02
    1089  -4.5607201e+01  -5.7302101e+01  -1.2430030e+02
    1090  -4.3834801e+01  -5.8056499e+01  -1.2267310e+02
    1091  -4.2651100e+01  -5.8166901e+01  -1.2203210e+02
    1092  -2.7927799e+01  -4.5718800e+01  -1.2297170e+02
    1093  -8.1141899e+01  -6.7889503e+01  -1.2188490e+02
    1094  -7.9781403e+01  -5.9543900e+01  -1.2232170e+02
    1095  -5.8984798e+01  -5.3855701e+01  -1.2306050e+02
    1096  -6.1441299e+01  -5.2973000e+01  -1.2429000e+02
    1097  -6.0185799e+01  -5.4408798e+01  -1.2178240e+02
    1098  -2.8690300e+01  -5.1772400e+01  -1.2211670e+02
    1099  -2.6497299e+01  -5.1729500e+01  -1.2174060e+02
    1100  -2.1064600e+01  -4.7981098e+01  -1.2245100e+02
    1101  -3.3374500e+01  -4.7505402e+01  -1.2169790e+02
    1102  -2.2816601e+01  -4.6505199e+01  -1.2198500e+02
    1103  -7.2336998e+01  -5.3657001e+01  -1.2383370e+02
    1104  -7.1678703e+01  -5.3846298e+01  -1.2148440e+02
    1105  -7.0727402e+01  -5.3210701e+01  -1.2329530e+02
    1106  -2.1233801e+01  -4.7174198e+01  -1.2173300e+02
    1107  -7.9793198e+01  -6.9660103e+01  -1.2078210e+02
    1108  -8.2152397e+01  -6.5473701e+01  -1.2145730e+02
    1109  -8.2464699e+01  -6.4246902e+01  -1.2247410e+02
    1110  -8.1641602e+01  -6.2349701e+01  -1.2144700e+02
    1111  -8.0647400e+01  -6.0888401e+01  -1.2137450e+02
    1112  -4.1136002e+01  -5.7123402e+01  -1.2194200e+02
    1113  -7.3653702e+01  -5.4828201e+01  -1.1983070e+02
    1114  -7.3258904e+01  -5.4294300e+01  -1.2242010e+02
    1115  -3.3082199e+01  -5.2897900e+01  -1.2049690e+02
    1116  -3.3048901e+01  -5.2804699e+01  -1.2374760e+02
    1117  -3.1472500e+01  -5.2200199e+01  -1.2301470e+02
    1118  -8.1888000e+01  -6.4564903e+01  -1.2021810e+02
    1119  -7.4770599e+01  -5.5285999e+01  -1.2030830e+02
    1120  -2.1348101e+01  -4.6866699e+01  -1.2073590e+02
    1121  -8.1540199e+01  -6.7333504e+01  -1.2043650e+02
    1122  -7.9625603e+01  -6.0789902e+01  -1.1956060e+02
    1123  -4.7169701e+01  -5.8973801e+01  -1.2203150e+02
    1124  -4.5961601e+01  -5.9521999e+01  -1.2052450e+02
    1125  -4.4359001e+01  -5.9648701e+01  -1.2029100e+02
    1126  -4.3376801e+01  -5.8838501e+01  -1.2129000e+02
    1127  -4.1480598e+01  -5.7422298e+01  -1.2040540e+02
    1128  -2.2528200e+01  -4.6663898e+01  -1.2000610e+02
    1129  -7.8260597e+01  -5.8977501e+01  -1.1996530e+02
    1130  -7.8066902e+01  -5.7959301e+01  -1.2225970e+02
    1131  -4.3400002e+01  -5.9102299e+01  -1.2056660e+02
    1132  -2.0019600e+01  -4.7748501e+01  -1.2057380e+02
    1133  -8.1663696e+01  -6.6693703e+01  -1.1880990e+02
    1134  -8.1048401e+01  -6.3358200e+01  -1.1868630e+02
    1135  -3.8220798e+01  -5.4812901e+01  -1.2152360e+02
    1136  -3.9457600e+01  -5.5355301e+01  -1.1850820e+02
    1137  -3.9912201e+01  -5.5999199e+01  -1.2026240e+02
    1138  -4.3676800e+01  -5.9263500e+01  -1.1914480e+02
    1139  -4.1772400e+01  -5.7166901e+01  -1.1849780e+02
    1140  -2.0359699e+01  -4.7003300e+01  -1.1960410e+02
    1141  -4.9095600e+01  -6.0846298e+01  -1.1878710e+02
    1142  -4.8504501e+01  -6.0132301e+01  -1.2047060e+02
    1143  -4.6544601e+01  -6.0216000e+01  -1.1862100e+02
    1144  -4.4775398e+01  -5.9915298e+01  -1.1872300e+02
    1145  -3.7698898e+01  -5.4352699e+01  -1.1859280e+02
    1146  -7.1614098e+01  -5.4383598e+01  -1.1991050e+02
    1147  -7.2376099e+01  -5.4763302e+01  -1.1901860e+02
    1148  -1.9913900e+01  -4.8940399e+01  -1.2023280e+02
    1149  -1.9092501e+01  -4.8427101e+01  -1.1927220e+02
    1150  -1.9092501e+01  -4.9272701e+01  -1.1881430e+02
    1151  -1.9592800e+01  -4.7074200e+01  -1.1879890e+02
    1152  -2.0887300e+01  -4.6970100e+01  -1.1898940e+02
    1153  -8.0056999e+01  -6.2127701e+01  -1.1802600e+02
    1154  -1.9532900e+01  -4.9872501e+01  -1.1850730e+02
    1155  -1.9209299e+01  -4.7466801e+01  -1.1899070e+02
    1156  -7.8498199e+01  -5.9988300e+01  -1.1752020e+02
    1157  -7.7362999e+01  -5.8008900e+01  -1.1837820e+02
    1158  -7.4111198e+01  -5.5342499e+01  -1.1749930e+02
    1159  -7.0504799e+01  -5.4665699e+01  -1.1933720e+02
    1160  -7.1745697e+01  -5.5405899e+01  -1.1704320e+02
    1161  -1.8529100e+01  -4.8304600e+01  -1.1798240e+02
    1162  -1.9783899e+01  -4.7032200e+01  -1.1804200e+02
    1163  -4.3667198e+01  -5.8423401e+01  -1.1681290e+02
    1164  -4.4748199e+01  -5.9456699e+01  -1.1702960e+02
    1165  -2.4654499e+01  -5.2205101e+01  -1.1815480e+02
    1166  -2.3938601e+01  -5.1699699e+01  -1.1964400e+02
    1167  -2.2451401e+01  -5.1761902e+01  -1.1739590e+02
    1168  -2.1001801e+01  -5.0665199e+01  -1.1800340e+02
    1169  -1.8374901e+01  -4.9426998e+01  -1.1703110e+02
    1170  -1.9103901e+01  -4.7328400e+01  -1.1757150e+02
    1171  -2.1033899e+01  -4.7257900e+01  -1.1686410e+02
    1172  -8.1492897e+01  -6.5241600e+01  -1.1761640e+02
    1173  -4.8632900e+01  -6.0965401e+01  -1.1613930e+02
    1174  -4.7259399e+01  -6.0509399e+01  -1.1739760e+02
    1175  -4.5630699e+01  -5.9952900e+01  -1.1706240e+02
    1176  -7.6812599e+01  -5.7269501e+01  -1.1632730e+02
    1177  -4.2584801e+01  -5.7253601e+01  -1.1638140e+02
    1178  -3.9064602e+01  -5.4994598e+01  -1.1649000e+02
    1179  -2.1904600e+01  -5.0296501e+01  -1.1991900e+02
    1180  -5.1026001e+01  -6.1882500e+01  -1.1757410e+02
    1181  -4.9667500e+01  -6.1362000e+01  -1.1709310e+02
    1182  -4.1418400e+01  -5.6327099e+01  -1.1615640e+02
    1183  -1.8105301e+01  -4.8435699e+01  -1.1642920e+02
    1184  -1.8506300e+01  -4.7845501e+01  -1.1715470e+02
    1185  -4.6462299e+01  -5.9940701e+01  -1.1591670e+02
    1186  -4.7410500e+01  -6.0161701e+01  -1.1483700e+02
    1187  -7.3246201e+01  -5.5675098e+01  -1.1580210e+02
    1188  -3.3691399e+01  -5.2990101e+01  -1.1496090e+02
    1189  -3.3606098e+01  -5.2964699e+01  -1.1767560e+02
    1190  -3.1295700e+01  -5.2749100e+01  -1.1608250e+02
    1191  -1.8432600e+01  -5.0278099e+01  -1.1576580e+02
    1192  -1.8868000e+01  -4.7536800e+01  -1.1622430e+02
    1193  -8.0237297e+01  -7.0132698e+01  -1.1797090e+02
    1194  -8.0138702e+01  -7.1012001e+01  -1.1576000e+02
    1195  -8.1135902e+01  -6.9151001e+01  -1.1661670e+02
    1196  -8.0959297e+01  -7.0067299e+01  -1.1493530e+02
    1197  -8.1495201e+01  -6.7253601e+01  -1.1730730e+02
    1198  -8.1469398e+01  -6.7327698e+01  -1.1572830e+02
    1199  -7.4762398e+01  -5.5840302e+01  -1.1536200e+02
    1200  -2.1955500e+01  -4.7493401e+01  -1.1456730e+02
    1201  -1.8977800e+01  -4.7609001e+01  -1.1452970e+02
    1202  -5.0646099e+01  -6.2008999e+01  -1.1558870e+02
    1203  -4.3600800e+01  -5.7567902e+01  -1.1435820e+02
    1204  -1.7556900e+01  -4.8881199e+01  -1.1457330e+02
    1205  -1.7822701e+01  -4.8076401e+01  -1.1410270e+02
    1206  -7.4968102e+01  -7.4091904e+01  -1.1468050e+02
    1207  -7.6048401e+01  -7.3091003e+01  -1.1666160e+02
    1208  -7.3542900e+01  -7.3282898e+01  -1.1615350e+02
    1209  -4.5010201e+01  -5.8943298e+01  -1.1527790e+02
    1210  -7.5423401e+01  -5.5857300e+01  -1.1744610e+02
    1211  -7.5869797e+01  -5.6247799e+01  -1.1587400e+02
    1212  -6.9988701e+01  -5.6434601e+01  -1.1502390e+02
    1213  -4.8879101e+01  -6.0967800e+01  -1.1413270e+02
    1214  -5.0238098e+01  -6.1862099e+01  -1.1295580e+02
    1215  -4.5570301e+01  -5.8719799e+01  -1.1323610e+02
    1216  -7.8234497e+01  -5.9587700e+01  -1.1483130e+02
    1217  -7.7070000e+01  -5.7648499e+01  -1.1373360e+02
    1218  -7.6286201e+01  -5.6741402e+01  -1.1469370e+02
    1219  -1.7993999e+01  -4.7811798e+01  -1.1235200e+02
    1220  -2.6541100e+01  -4.6938999e+01  -1.1553780e+02
    1221  -2.9354700e+01  -4.6898499e+01  -1.1650870e+02
    1222  -2.8449301e+01  -4.7255001e+01  -1.1405180e+02
    1223  -8.1478996e+01  -6.7130302e+01  -1.1362150e+02
    1224  -8.1228203e+01  -6.5653999e+01  -1.1449770e+02
    1225  -5.2007801e+01  -6.2980099e+01  -1.1315730e+02
    1226  -5.4120602e+01  -6.4211403e+01  -1.1375300e+02
    1227  -5.2991100e+01  -6.3145802e+01  -1.1605700e+02
    1228  -7.6012497e+01  -5.6734402e+01  -1.1372130e+02
    1229  -1.7506800e+01  -4.9880001e+01  -1.1397980e+02
    1230  -1.8660900e+01  -5.0830200e+01  -1.1488700e+02
    1231  -8.0827797e+01  -7.1205299e+01  -1.1278040e+02
    1232  -8.1447098e+01  -6.9837097e+01  -1.1242920e+02
    1233  -8.1472198e+01  -6.8630402e+01  -1.1412270e+02
    1234  -7.8885902e+01  -6.0348999e+01  -1.1235040e+02
    1235  -7.7562202e+01  -5.8260300e+01  -1.1192120e+02
    1236  -7.2185501e+01  -5.6400101e+01  -1.1385900e+02
    1237  -7.4089203e+01  -5.6274601e+01  -1.1381610e+02
    1238  -7.2916397e+01  -5.6743099e+01  -1.1250530e+02
    1239  -3.5250801e+01  -5.3382599e+01  -1.1298180e+02
    1240  -3.5297501e+01  -5.3374401e+01  -1.1472580e+02
    1241  -2.1018999e+01  -4.7984501e+01  -1.1214890e+02
    1242  -7.6801903e+01  -5.7533600e+01  -1.1266500e+02
    1243  -1.8190599e+01  -5.1035000e+01  -1.1334160e+02
    1244  -8.1280899e+01  -6.6103302e+01  -1.1178750e+02
    1245  -8.0458199e+01  -6.3921200e+01  -1.1345910e+02
    1246  -4.7856701e+01  -6.0244701e+01  -1.1224380e+02
    1247  -4.3982101e+01  -5.7415298e+01  -1.1231620e+02
    1248  -4.4914299e+01  -5.5268501e+01  -1.1275360e+02
    1249  -4.7034401e+01  -5.5947800e+01  -1.1427730e+02
    1250  -4.7028900e+01  -5.6796700e+01  -1.1164840e+02
    1251  -3.9803398e+01  -5.5348499e+01  -1.1426980e+02
    1252  -3.7647701e+01  -5.4262199e+01  -1.1400200e+02
    1253  -3.8375900e+01  -5.4890900e+01  -1.1156240e+02
    1254  -3.6429100e+01  -5.3686298e+01  -1.1269350e+02
    1255  -3.4273899e+01  -5.3636002e+01  -1.1196120e+02
    1256  -1.7198700e+01  -5.0280800e+01  -1.1271300e+02
    1257  -1.9150299e+01  -4.7801998e+01  -1.1267070e+02
    1258  -1.7832500e+01  -5.1252399e+01  -1.1188120e+02
    1259  -1.7337200e+01  -4.8162800e+01  -1.1209810e+02
    1260  -4.6165298e+01  -5.9043598e+01  -1.1158690e+02
    1261  -4.4558300e+01  -5.7945499e+01  -1.1095460e+02
    1262  -3.6446499e+01  -5.4146198e+01  -1.1115880e+02
    1263  -1.6984400e+01  -4.8819698e+01  -1.1226950e+02
    1264  -1.9694099e+01  -4.8575901e+01  -1.1009850e+02
    1265  -7.7926697e+01  -5.8723801e+01  -1.1113540e+02
    1266  -4.4743801e+01  -5.5737598e+01  -1.1084090e+02
    1267  -1.6766399e+01  -5.0519299e+01  -1.1080260e+02
    1268  -1.6615499e+01  -4.9760799e+01  -1.1112000e+02
    1269  -1.7379601e+01  -4.7957199e+01  -1.1107420e+02
    1270  -1.7892200e+01  -4.7901001e+01  -1.1079940e+02
    1271  -8.1721001e+01  -6.8378799e+01  -1.1118480e+02
    1272  -8.1855202e+01  -6.9608704e+01  -1.0993300e+02
    1273  -4.1280399e+01  -5.6125198e+01  -1.1259680e+02
    1274  -3.9925098e+01  -5.5844601e+01  -1.0990190e+02
    1275  -4.6621101e+01  -5.9572800e+01  -1.0968510e+02
    1276  -7.8726601e+01  -5.9625900e+01  -1.1075330e+02
    1277  -6.7307098e+01  -5.8480099e+01  -1.1184420e+02
    1278  -6.9252701e+01  -5.8701698e+01  -1.1004310e+02
    1279  -6.7594200e+01  -5.9763901e+01  -1.0926760e+02
    1280  -4.2899200e+01  -5.7108200e+01  -1.1082930e+02
    1281  -2.8012699e+01  -4.7562901e+01  -1.1219670e+02
    1282  -3.0141399e+01  -4.8268101e+01  -1.1105670e+02
    1283  -2.9155300e+01  -4.8347301e+01  -1.0971350e+02
    1284  -2.1519400e+01  -4.8571201e+01  -1.0963480e+02
    1285  -1.6665800e+01  -4.8743698e+01  -1.1071210e+02
    1286  -2.7248400e+01  -4.7935501e+01  -1.1000460e+02
    1287  -2.5669399e+01  -4.7556198e+01  -1.1190540e+02
    1288  -8.0778503e+01  -6.4623398e+01  -1.1116650e+02
    1289  -8.1443703e+01  -6.5701103e+01  -1.0890120e+02
    1290  -8.0936798e+01  -6.3577702e+01  -1.0893510e+02
    1291  -8.0062202e+01  -6.2550598e+01  -1.1115390e+02
    1292  -4.9350498e+01  -6.1334499e+01  -1.1027810e+02
    1293  -7.6607101e+01  -5.8145901e+01  -1.1067200e+02
    1294  -3.8011299e+01  -5.5103699e+01  -1.0964220e+02
    1295  -3.2640598e+01  -5.3851700e+01  -1.1031660e+02
    1296  -3.1352900e+01  -5.3391399e+01  -1.1217960e+02
    1297  -2.9709200e+01  -5.3787399e+01  -1.1011300e+02
    1298  -1.7122700e+01  -4.8160099e+01  -1.1026470e+02
    1299  -7.8395103e+01  -5.9532700e+01  -1.0957620e+02
    1300  -7.0261398e+01  -5.7443501e+01  -1.1227060e+02
    1301  -4.8424301e+01  -5.7998901e+01  -1.1031610e+02
    1302  -4.6185200e+01  -5.7073502e+01  -1.0899390e+02
    1303  -3.5371498e+01  -5.4714600e+01  -1.0901990e+02
    1304  -1.6645300e+01  -4.8761501e+01  -1.0956910e+02
    1305  -1.8093000e+01  -4.8305199e+01  -1.0980030e+02
    1306  -4.9002701e+01  -6.1311298e+01  -1.0839040e+02
    1307  -7.9864799e+01  -6.1293499e+01  -1.0925450e+02
    1308  -4.2415199e+01  -5.7248501e+01  -1.0907160e+02
    1309  -1.6364700e+01  -4.9516102e+01  -1.0932990e+02
    1310  -1.7120399e+01  -4.8770302e+01  -1.0869670e+02
    1311  -7.0226196e+01  -7.5566498e+01  -1.0962010e+02
    1312  -6.8838501e+01  -7.3948997e+01  -1.1174430e+02
    1313  -6.8434502e+01  -7.5053902e+01  -1.0879580e+02
    1314  -8.1208099e+01  -7.2130302e+01  -1.0956810e+02
    1315  -8.0058800e+01  -7.3290100e+01  -1.1047430e+02
    1316  -8.0579201e+01  -7.3694000e+01  -1.0843380e+02
    1317  -8.1637703e+01  -7.0823402e+01  -1.0997020e+02
    1318  -8.2209900e+01  -7.0990402e+01  -1.0706030e+02
    1319  -8.2264000e+01  -6.9490799e+01  -1.0749850e+02
    1320  -8.1901398e+01  -6.7747101e+01  -1.0880820e+02
    1321  -4.7830502e+01  -5.8157700e+01  -1.0872170e+02
    1322  -4.0285999e+01  -5.6522202e+01  -1.0793100e+02
    1323  -1.6174200e+01  -5.0633202e+01  -1.0721830e+02
    1324  -1.7266500e+01  -5.1663700e+01  -1.0918820e+02
    1325  -1.6375500e+01  -5.0215801e+01  -1.0904360e+02
    1326  -1.8772800e+01  -4.9006802e+01  -1.0812540e+02
    1327  -7.9403900e+01  -6.0991199e+01  -1.0735950e+02
    1328  -7.3444000e+01  -5.8465099e+01  -1.0750230e+02
    1329  -7.4281197e+01  -5.7887699e+01  -1.0952570e+02
    1330  -7.5669601e+01  -5.8812599e+01  -1.0831410e+02
    1331  -7.2694199e+01  -5.7942799e+01  -1.0925940e+02
    1332  -8.1867104e+01  -6.5037598e+01  -1.0699220e+02
    1333  -7.7552597e+01  -5.9660999e+01  -1.0817870e+02
    1334  -4.4345200e+01  -5.8737701e+01  -1.0743670e+02
    1335  -4.6865700e+01  -6.0283699e+01  -1.0705670e+02
    1336  -7.1985703e+01  -5.9025501e+01  -1.0682510e+02
    1337  -1.9046301e+01  -5.3369202e+01  -1.0847360e+02
    1338  -1.8461201e+01  -5.2371700e+01  -1.1013500e+02
    1339  -1.7337900e+01  -5.2217098e+01  -1.0770720e+02
    1340  -1.6442101e+01  -4.9614498e+01  -1.0789820e+02
    1341  -2.8523300e+01  -4.8848598e+01  -1.0717510e+02
    1342  -2.9683001e+01  -4.8758202e+01  -1.0839200e+02
    1343  -8.0474197e+01  -6.1971500e+01  -1.0738870e+02
    1344  -5.9864899e+01  -6.2173100e+01  -1.0773660e+02
    1345  -6.3054901e+01  -6.1577301e+01  -1.0839090e+02
    1346  -6.1953899e+01  -6.3108200e+01  -1.0618420e+02
    1347  -1.7310900e+01  -4.9176701e+01  -1.0741820e+02
    1348  -8.2433197e+01  -6.7501900e+01  -1.0628650e+02
    1349  -8.1480202e+01  -6.3251400e+01  -1.0642700e+02
    1350  -6.8543701e+01  -6.0842602e+01  -1.0676510e+02
    1351  -6.6368301e+01  -6.1332100e+01  -1.0758160e+02
    1352  -2.5258101e+01  -5.5155800e+01  -1.0597150e+02
    1353  -2.6110001e+01  -5.4596199e+01  -1.0769430e+02
    1354  -2.3684401e+01  -5.4475601e+01  -1.0840120e+02
    1355  -3.9675598e+01  -5.4567101e+01  -1.0677020e+02
    1356  -4.2027802e+01  -5.5513100e+01  -1.0737670e+02
    1357  -4.1664700e+01  -5.5905800e+01  -1.0528660e+02
    1358  -4.0296299e+01  -5.4176998e+01  -1.0902230e+02
    1359  -3.5150902e+01  -5.5416599e+01  -1.0691540e+02
    1360  -3.2675301e+01  -5.4552299e+01  -1.0800620e+02
    1361  -1.6178200e+01  -4.9895100e+01  -1.0641500e+02
    1362  -3.1211500e+01  -4.9616798e+01  -1.0697990e+02
    1363  -6.7963799e+01  -6.1972801e+01  -1.0575200e+02
    1364  -7.4090401e+01  -5.9417900e+01  -1.0481270e+02
    1365  -7.5470398e+01  -5.9363098e+01  -1.0663330e+02
    1366  -2.0137899e+01  -4.9675301e+01  -1.0555700e+02
    1367  -2.1212099e+01  -4.9150501e+01  -1.0755530e+02
    1368  -8.2014397e+01  -6.3958698e+01  -1.0568000e+02
    1369  -7.9886803e+01  -6.1943001e+01  -1.0565860e+02
    1370  -1.6818600e+01  -4.9680302e+01  -1.0519730e+02
    1371  -1.8711201e+01  -4.9870998e+01  -1.0441160e+02
    1372  -8.2988800e+01  -6.8817497e+01  -1.0491590e+02
    1373  -8.1301903e+01  -6.3480598e+01  -1.0416160e+02
    1374  -7.7390999e+01  -6.0886700e+01  -1.0515090e+02
    1375  -7.5109802e+01  -6.0000702e+01  -1.0424040e+02
    1376  -7.3121498e+01  -5.9355801e+01  -1.0521180e+02
    1377  -1.6235201e+01  -5.1353401e+01  -1.0641830e+02
    1378  -1.5636400e+01  -5.0655800e+01  -1.0515220e+02
    1379  -8.2627197e+01  -6.5044197e+01  -1.0478750e+02
    1380  -8.2777603e+01  -6.6922501e+01  -1.0519220e+02
    1381  -5.2304798e+01  -6.1426899e+01  -1.0591280e+02
    1382  -5.4803600e+01  -6.1936001e+01  -1.0662350e+02
    1383  -5.3727299e+01  -6.2461899e+01  -1.0441630e+02
    1384  -7.1121300e+01  -6.0671902e+01  -1.0477710e+02
    1385  -3.6557701e+01  -5.6091202e+01  -1.0564010e+02
    1386  -3.3504101e+01  -5.5579601e+01  -1.0550220e+02
    1387  -3.4981800e+01  -5.6453800e+01  -1.0383050e+02
    1388  -1.5566600e+01  -5.1438202e+01  -1.0420780e+02
    1389  -1.5659400e+01  -5.0231899e+01  -1.0478420e+02
    1390  -8.2996002e+01  -7.0505096e+01  -1.0465620e+02
    1391  -8.3318497e+01  -6.6208099e+01  -1.0353540e+02
    1392  -8.2456100e+01  -6.4651901e+01  -1.0390840e+02
    1393  -7.9381302e+01  -6.2323700e+01  -1.0402050e+02
    1394  -3.7385899e+01  -5.7123100e+01  -1.0314810e+02
    1395  -3.9533298e+01  -5.7034000e+01  -1.0528500e+02
    1396  -5.6863300e+01  -6.3181000e+01  -1.0490410e+02
    1397  -5.5215099e+01  -6.3564999e+01  -1.0273850e+02
    1398  -7.2866997e+01  -6.0090000e+01  -1.0413950e+02
    1399  -1.7117500e+01  -5.2902199e+01  -1.0519800e+02
    1400  -1.6000700e+01  -4.9909901e+01  -1.0440050e+02
    1401  -7.2292099e+01  -7.9496201e+01  -1.0290500e+02
    1402  -7.1270203e+01  -7.7935600e+01  -1.0557850e+02
    1403  -7.0331100e+01  -7.8154701e+01  -1.0389100e+02
    1404  -1.5324300e+01  -5.0120701e+01  -1.0343270e+02
    1405  -1.4814700e+01  -5.0745701e+01  -1.0327490e+02
    1406  -1.7253700e+01  -4.9871899e+01  -1.0363550e+02
    1407  -7.1484901e+01  -6.1591900e+01  -1.0336900e+02
    1408  -7.4491699e+01  -6.0519901e+01  -1.0249770e+02
    1409  -2.2208000e+01  -5.0348598e+01  -1.0345260e+02
    1410  -2.0398100e+01  -5.0387798e+01  -1.0272900e+02
    1411  -7.5529602e+01  -7.9984398e+01  -1.0274170e+02
    1412  -7.4512199e+01  -7.8564400e+01  -1.0528580e+02
    1413  -7.3640602e+01  -7.9969498e+01  -1.0268170e+02
    1414  -6.9827103e+01  -7.8351501e+01  -1.0267180e+02
    1415  -8.3875000e+01  -6.8112396e+01  -1.0304090e+02
    1416  -8.3242798e+01  -6.5838898e+01  -1.0258860e+02
    1417  -7.3338799e+01  -6.1532101e+01  -1.0191390e+02
    1418  -7.5726898e+01  -6.1117298e+01  -1.0215110e+02
    1419  -2.5953300e+01  -5.6833302e+01  -1.0173830e+02
    1420  -2.5068399e+01  -5.5904999e+01  -1.0380000e+02
    1421  -2.3251900e+01  -5.6516399e+01  -1.0242320e+02
    1422  -2.1882999e+01  -5.5464600e+01  -1.0448870e+02
    1423  -2.0313700e+01  -5.5514301e+01  -1.0293260e+02
    1424  -1.5136500e+01  -5.1916401e+01  -1.0267330e+02
    1425  -1.7122900e+01  -5.3739399e+01  -1.0299370e+02
    1426  -1.7221399e+01  -4.9977001e+01  -1.0235960e+02
    1427  -1.5526300e+01  -4.9961498e+01  -1.0252600e+02
    1428  -8.4146400e+01  -6.9799599e+01  -1.0231290e+02
    1429  -8.3179604e+01  -7.1320999e+01  -1.0365960e+02
    1430  -8.3943001e+01  -6.7175102e+01  -1.0229750e+02
    1431  -7.9988197e+01  -6.3368000e+01  -1.0214620e+02
    1432  -7.8470398e+01  -6.3051498e+01  -1.0097800e+02
    1433  -3.2181400e+01  -5.6395699e+01  -1.0306840e+02
    1434  -3.5000000e+01  -5.7360600e+01  -1.0165440e+02
    1435  -2.2315500e+01  -5.7035198e+01  -1.0108360e+02
    1436  -1.4426100e+01  -5.1038601e+01  -1.0245870e+02
    1437  -1.4750100e+01  -5.0310902e+01  -1.0250170e+02
    1438  -7.1485802e+01  -8.0249702e+01  -1.0082930e+02
    1439  -8.4592300e+01  -6.8760002e+01  -1.0165440e+02
    1440  -7.4660004e+01  -6.1153999e+01  -1.0156710e+02
    1441  -1.6293200e+01  -5.3721600e+01  -1.0125130e+02
    1442  -1.4287300e+01  -5.1786499e+01  -1.0143790e+02
    1443  -1.9784800e+01  -5.0663700e+01  -1.0100880e+02
    1444  -1.4797100e+01  -5.0153702e+01  -1.0128660e+02
    1445  -8.4187103e+01  -6.7358704e+01  -1.0148750e+02
    1446  -2.0507700e+01  -5.6386600e+01  -1.0068750e+02
    1447  -1.4693500e+01  -5.2625801e+01  -1.0078120e+02
    1448  -1.4228800e+01  -5.0851898e+01  -1.0182480e+02
    1449  -1.5779400e+01  -4.9829399e+01  -1.0111130e+02
    1450  -7.5171097e+01  -8.1227699e+01  -1.0089310e+02
    1451  -8.5246696e+01  -6.9764000e+01  -1.0057510e+02
    1452  -8.4315498e+01  -7.1219200e+01  -1.0129380e+02
    1453  -7.6425003e+01  -6.2541500e+01  -9.9823097e+01
    1454  -3.7919201e+01  -5.8200802e+01  -1.0036760e+02
    1455  -3.9032501e+01  -5.7867699e+01  -1.0244140e+02
    1456  -1.8667900e+01  -5.4871300e+01  -1.0256440e+02
    1457  -1.3917200e+01  -5.0850201e+01  -1.0049280e+02
    1458  -8.3397797e+01  -6.6712402e+01  -9.9579498e+01
    1459  -5.4216202e+01  -6.7036697e+01  -9.8461403e+01
    1460  -5.6383598e+01  -6.7818901e+01  -1.0099000e+02
    1461  -5.4259102e+01  -6.6210999e+01  -1.0160140e+02
    1462  -7.7055199e+01  -6.1800301e+01  -1.0248810e+02
    1463  -7.4504700e+01  -6.2360199e+01  -1.0019860e+02
    1464  -4.0639301e+01  -5.8372299e+01  -1.0253690e+02
    1465  -4.0034401e+01  -5.8871201e+01  -1.0055510e+02
    1466  -1.3739500e+01  -5.1462200e+01  -1.0044630e+02
    1467  -2.1292999e+01  -5.1370800e+01  -9.9786102e+01
    1468  -8.5223099e+01  -6.8909897e+01  -1.0047690e+02
    1469  -7.1229797e+01  -6.5872597e+01  -9.9508102e+01
    1470  -6.9244598e+01  -6.5967598e+01  -1.0037370e+02
    1471  -7.0599701e+01  -6.4944504e+01  -1.0087580e+02
    1472  -1.8387199e+01  -5.0439701e+01  -1.0012990e+02
    1473  -7.5079201e+01  -8.2672203e+01  -9.8984703e+01
    1474  -7.6428398e+01  -8.2552200e+01  -9.8572304e+01
    1475  -7.2890503e+01  -8.1463097e+01  -1.0001780e+02
    1476  -8.5292603e+01  -6.8674698e+01  -9.9661797e+01
    1477  -8.4800301e+01  -6.8119499e+01  -9.9052597e+01
    1478  -8.0001701e+01  -6.4334198e+01  -9.9207199e+01
    1479  -7.8264999e+01  -6.3665501e+01  -9.8975998e+01
    1480  -7.5936996e+01  -6.2966999e+01  -9.8946297e+01
    1481  -1.4267300e+01  -5.0310200e+01  -9.9835701e+01
    1482  -1.5707200e+01  -4.9605099e+01  -9.9522003e+01
    1483  -1.6616100e+01  -4.9863201e+01  -9.9618202e+01
    1484  -8.5961700e+01  -7.0068100e+01  -9.9011497e+01
    1485  -8.5218399e+01  -7.1195801e+01  -9.9844704e+01
    1486  -6.9732803e+01  -6.7073601e+01  -9.8669197e+01
    1487  -1.4006000e+01  -5.2675598e+01  -9.8913101e+01
    1488  -1.6058901e+01  -5.4338799e+01  -9.9061699e+01
    1489  -1.3664300e+01  -5.1837799e+01  -9.9515999e+01
    1490  -1.3625000e+01  -5.1238998e+01  -9.8603699e+01
    1491  -7.3822899e+01  -8.2733200e+01  -9.8547501e+01
    1492  -5.2825001e+01  -6.5549202e+01  -1.0069220e+02
    1493  -3.8801701e+01  -5.8979500e+01  -9.8894402e+01
    1494  -4.1420898e+01  -6.0393700e+01  -9.7803802e+01
    1495  -1.9919901e+01  -5.1234402e+01  -9.8477997e+01
    1496  -1.8007601e+01  -5.0492500e+01  -9.7860001e+01
    1497  -1.4606900e+01  -4.9941898e+01  -9.8983902e+01
    1498  -8.5624001e+01  -6.9107300e+01  -9.8493301e+01
    1499  -7.1978996e+01  -6.7044899e+01  -9.7881302e+01
    1500  -7.4541603e+01  -6.3537498e+01  -9.8979698e+01
    1501  -3.6572498e+01  -5.8593899e+01  -9.9112900e+01
    1502  -8.5187599e+01  -7.2550598e+01  -9.8931702e+01
    1503  -8.6652802e+01  -7.1169197e+01  -9.7367897e+01
    1504  -8.6598396e+01  -7.0552498e+01  -9.6760902e+01
    1505  -7.6864304e+01  -6.3729198e+01  -9.7803596e+01
    1506  -1.4242700e+01  -5.3550301e+01  -9.7845001e+01
    1507  -2.0316700e+01  -5.1720901e+01  -9.6778198e+01
    1508  -1.5099900e+01  -4.9592201e+01  -9.8114403e+01
    1509  -1.5890400e+01  -4.9544201e+01  -9.8386299e+01
    1510  -7.5115097e+01  -8.3886803e+01  -9.7286797e+01
    1511  -7.3994202e+01  -8.3420197e+01  -9.7483299e+01
    1512  -7.8584801e+01  -6.4835701e+01  -9.6376503e+01
    1513  -7.4992104e+01  -6.4588898e+01  -9.7552200e+01
    1514  -1.3442600e+01  -5.2633099e+01  -9.7369102e+01
    1515  -1.4307500e+01  -5.0187000e+01  -9.8100700e+01
    1516  -8.6550003e+01  -7.2431900e+01  -9.7247002e+01
    1517  -1.5066800e+01  -4.9674000e+01  -9.7237000e+01
    1518  -5.4740398e+01  -6.7945198e+01  -9.5810204e+01
    1519  -5.5740700e+01  -6.8030800e+01  -9.8197304e+01
    1520  -7.6067596e+01  -6.4351700e+01  -9.7031097e+01
    1521  -1.4464800e+01  -5.0442902e+01  -9.5884201e+01
    1522  -8.7233597e+01  -7.2249199e+01  -9.6433998e+01
    1523  -7.3565697e+01  -6.6630096e+01  -9.6998596e+01
    1524  -7.1779099e+01  -6.8219101e+01  -9.6286903e+01
    1525  -8.1760101e+01  -6.5616203e+01  -9.8812599e+01
    1526  -8.1197800e+01  -6.5746300e+01  -9.7057701e+01
    1527  -1.2962300e+01  -5.2753201e+01  -9.5866600e+01
    1528  -1.3177200e+01  -5.3271999e+01  -9.6136803e+01
    1529  -1.3497900e+01  -5.1397598e+01  -9.7223602e+01
    1530  -1.5838300e+01  -4.9521900e+01  -9.6675003e+01
    1531  -7.6262703e+01  -8.4036499e+01  -9.6577202e+01
    1532  -7.5802597e+01  -8.5069000e+01  -9.4888298e+01
    1533  -7.4610901e+01  -8.4837196e+01  -9.4808998e+01
    1534  -7.2913902e+01  -8.3660400e+01  -9.5320000e+01
    1535  -8.7146896e+01  -7.3318199e+01  -9.6120903e+01
    1536  -7.7334099e+01  -6.5237801e+01  -9.5576897e+01
    1537  -1.4455900e+01  -5.4219501e+01  -9.6643204e+01
    1538  -2.3127100e+01  -5.3074799e+01  -9.6060898e+01
    1539  -2.4674400e+01  -5.2944302e+01  -9.7523903e+01
    1540  -2.4723200e+01  -5.3850399e+01  -9.4993401e+01
    1541  -2.2362000e+01  -5.2423500e+01  -9.7400398e+01
    1542  -8.7709503e+01  -7.2905701e+01  -9.5637497e+01
    1543  -8.7360901e+01  -7.1745399e+01  -9.5789803e+01
    1544  -7.4009102e+01  -6.7983803e+01  -9.5196404e+01
    1545  -7.2673203e+01  -6.9161400e+01  -9.4236000e+01
    1546  -3.5831902e+01  -6.0210999e+01  -9.5563904e+01
    1547  -3.3992599e+01  -5.9253502e+01  -9.7346497e+01
    1548  -3.4065601e+01  -6.0329201e+01  -9.5199600e+01
    1549  -1.2990200e+01  -5.2246700e+01  -9.4886497e+01
    1550  -1.5481600e+01  -4.9785400e+01  -9.5449303e+01
    1551  -2.2797899e+01  -5.9812000e+01  -9.6104897e+01
    1552  -2.2072800e+01  -5.8995701e+01  -9.7001602e+01
    1553  -2.0515301e+01  -5.8249699e+01  -9.4930496e+01
    1554  -1.3145900e+01  -5.4323799e+01  -9.4305801e+01
    1555  -2.1315300e+01  -5.2513901e+01  -9.5246002e+01
    1556  -8.8094200e+01  -7.4151299e+01  -9.4705399e+01
    1557  -8.6888298e+01  -7.1096703e+01  -9.5016296e+01
    1558  -8.5878899e+01  -6.9791496e+01  -9.6238297e+01
    1559  -5.8429100e+01  -6.7633797e+01  -9.5472702e+01
    1560  -5.7450901e+01  -6.7639999e+01  -9.4059799e+01
    1561  -5.5942600e+01  -6.5975502e+01  -9.6226196e+01
    1562  -3.1649401e+01  -5.9579300e+01  -9.6740601e+01
    1563  -2.2175501e+01  -5.9861801e+01  -9.4455597e+01
    1564  -1.5018400e+01  -5.4877102e+01  -9.5592499e+01
    1565  -1.4035800e+01  -5.1356201e+01  -9.4518799e+01
    1566  -1.6418200e+01  -4.9791000e+01  -9.5312202e+01
    1567  -8.6975899e+01  -7.4426003e+01  -9.5279297e+01
    1568  -8.8400200e+01  -7.3731300e+01  -9.4329803e+01
    1569  -8.7667000e+01  -7.2218399e+01  -9.3966103e+01
    1570  -3.0156000e+01  -6.0608299e+01  -9.5512199e+01
    1571  -2.8787701e+01  -5.9942402e+01  -9.6581200e+01
    1572  -2.8624901e+01  -6.1779202e+01  -9.4823097e+01
    1573  -2.6844700e+01  -6.1093102e+01  -9.5389099e+01
    1574  -3.2214001e+01  -6.1043999e+01  -9.4179398e+01
    1575  -2.4459000e+01  -6.0385502e+01  -9.5858498e+01
    1576  -2.3790199e+01  -6.1293098e+01  -9.3738899e+01
    1577  -2.3309900e+01  -5.3744801e+01  -9.3766296e+01
    1578  -1.2571000e+01  -5.3139301e+01  -9.4382103e+01
    1579  -1.6618401e+01  -5.0098000e+01  -9.4494003e+01
    1580  -8.6347099e+01  -7.1221100e+01  -9.3008904e+01
    1581  -8.5229500e+01  -6.9922302e+01  -9.4102303e+01
    1582  -7.9934998e+01  -6.5215202e+01  -9.6395599e+01
    1583  -8.0332199e+01  -6.6255402e+01  -9.4272598e+01
    1584  -7.7159401e+01  -6.7481697e+01  -9.3362602e+01
    1585  -7.5703003e+01  -6.6211197e+01  -9.5516899e+01
    1586  -2.7747801e+01  -6.2166199e+01  -9.4462402e+01
    1587  -3.3872898e+01  -6.1504002e+01  -9.3041298e+01
    1588  -1.5679700e+01  -5.0342499e+01  -9.4223396e+01
    1589  -1.9117201e+01  -5.1451401e+01  -9.4834602e+01
    1590  -7.6834503e+01  -8.6175598e+01  -9.2532501e+01
    1591  -7.6927696e+01  -8.4701302e+01  -9.5095901e+01
    1592  -6.8975998e+01  -7.0888199e+01  -9.2801697e+01
    1593  -6.8477699e+01  -6.9734001e+01  -9.5084999e+01
    1594  -7.0149200e+01  -6.9881500e+01  -9.4255302e+01
    1595  -7.5000801e+01  -6.8676102e+01  -9.3429802e+01
    1596  -8.2175697e+01  -6.6947197e+01  -9.5396599e+01
    1597  -8.0839600e+01  -6.6833099e+01  -9.3361603e+01
    1598  -7.8834702e+01  -6.6540497e+01  -9.3756798e+01
    1599  -2.8976700e+01  -6.2517101e+01  -9.3837502e+01
    1600  -3.0559799e+01  -6.1841400e+01  -9.3635902e+01
    1601  -2.6447599e+01  -6.2443501e+01  -9.3748802e+01
    1602  -2.4680799e+01  -6.1383598e+01  -9.4460602e+01
    1603  -3.7157600e+01  -6.1572701e+01  -9.3008003e+01
    1604  -3.7785801e+01  -6.0503899e+01  -9.5321701e+01
    1605  -1.2516800e+01  -5.3895500e+01  -9.3672302e+01
    1606  -1.2629500e+01  -5.2530998e+01  -9.3559402e+01
    1607  -1.3661200e+01  -5.1936401e+01  -9.3466202e+01
    1608  -1.5133500e+01  -5.1409801e+01  -9.3139900e+01
    1609  -1.8415701e+01  -5.1442200e+01  -9.3128899e+01
    1610  -1.6606501e+01  -5.0705101e+01  -9.3409302e+01
    1611  -7.7947899e+01  -8.5322098e+01  -9.3373299e+01
    1612  -8.8480202e+01  -7.5528000e+01  -9.3200798e+01
    1613  -8.6343300e+01  -7.6005402e+01  -9.4033699e+01
    1614  -8.8718399e+01  -7.3868401e+01  -9.3045303e+01
    1615  -2.7471201e+01  -6.3192600e+01  -9.3008499e+01
    1616  -2.2883200e+01  -6.0773701e+01  -9.2764397e+01
    1617  -1.4739800e+01  -5.5378300e+01  -9.3540100e+01
    1618  -1.3616300e+01  -5.5448002e+01  -9.1904198e+01
    1619  -8.8984299e+01  -7.4846100e+01  -9.3028397e+01
    1620  -8.7200104e+01  -7.2370903e+01  -9.1911400e+01
    1621  -6.6243896e+01  -7.0538902e+01  -9.3358803e+01
    1622  -2.9237499e+01  -6.2928501e+01  -9.2820602e+01
    1623  -3.5602901e+01  -6.2087700e+01  -9.1925797e+01
    1624  -1.2361900e+01  -5.4862301e+01  -9.1750702e+01
    1625  -1.2067900e+01  -5.3209900e+01  -9.2621902e+01
    1626  -1.2781800e+01  -5.2423000e+01  -9.2622002e+01
    1627  -7.5284897e+01  -8.5874496e+01  -9.2603699e+01
    1628  -7.3465797e+01  -8.4816002e+01  -9.3242897e+01
    1629  -6.7400597e+01  -7.1550400e+01  -9.1592499e+01
    1630  -7.8351700e+01  -6.8367996e+01  -9.1824997e+01
    1631  -2.6067699e+01  -6.2889900e+01  -9.2482903e+01
    1632  -4.1805599e+01  -6.1548100e+01  -9.4791298e+01
    1633  -4.0160599e+01  -6.0870899e+01  -9.5328903e+01
    1634  -4.0835899e+01  -6.2022202e+01  -9.2512497e+01
    1635  -2.4776501e+01  -6.2251900e+01  -9.2129097e+01
    1636  -1.1869700e+01  -5.3853600e+01  -9.1977997e+01
    1637  -1.6391001e+01  -5.1533600e+01  -9.2199203e+01
    1638  -1.7510300e+01  -5.1366100e+01  -9.2366600e+01
    1639  -8.9057098e+01  -7.4819099e+01  -9.2270897e+01
    1640  -8.0913902e+01  -6.7673302e+01  -9.2099899e+01
    1641  -2.7870501e+01  -6.3419800e+01  -9.2411499e+01
    1642  -3.1342800e+01  -6.2659698e+01  -9.0654503e+01
    1643  -3.1938200e+01  -6.1889900e+01  -9.2496498e+01
    1644  -3.9556801e+01  -6.2251598e+01  -9.1186096e+01
    1645  -3.9157001e+01  -6.1237900e+01  -9.3803398e+01
    1646  -8.9083702e+01  -7.6266502e+01  -9.1788803e+01
    1647  -8.8568604e+01  -7.6874603e+01  -9.1460701e+01
    1648  -6.4886597e+01  -7.1949097e+01  -9.0913597e+01
    1649  -7.5756401e+01  -6.9628799e+01  -9.1497299e+01
    1650  -7.3058899e+01  -7.0223701e+01  -9.2035103e+01
    1651  -8.1913902e+01  -6.8154701e+01  -9.1864502e+01
    1652  -8.3500702e+01  -6.8734200e+01  -9.3496002e+01
    1653  -8.2689400e+01  -6.8805702e+01  -9.1992996e+01
    1654  -8.1504402e+01  -6.7312798e+01  -9.2818604e+01
    1655  -8.0400902e+01  -6.8438103e+01  -9.1396202e+01
    1656  -2.7355400e+01  -6.3477798e+01  -9.1614700e+01
    1657  -2.9308500e+01  -6.3195999e+01  -9.1343498e+01
    1658  -1.8381001e+01  -5.2082401e+01  -9.1162804e+01
    1659  -2.0856300e+01  -5.2887402e+01  -9.2509102e+01
    1660  -1.4497200e+01  -5.2299099e+01  -9.1652603e+01
    1661  -8.9210297e+01  -7.5437500e+01  -9.1507301e+01
    1662  -8.8670502e+01  -7.4458099e+01  -9.0793198e+01
    1663  -8.4503197e+01  -7.0366699e+01  -9.1608200e+01
    1664  -3.4177399e+01  -6.2436501e+01  -9.1208298e+01
    1665  -1.1842100e+01  -5.3027802e+01  -9.1320099e+01
    1666  -1.2466000e+01  -5.2694099e+01  -9.1407501e+01
    1667  -8.7703102e+01  -7.3503899e+01  -9.0115196e+01
    1668  -6.9207100e+01  -7.2321404e+01  -9.0524696e+01
    1669  -7.9392799e+01  -6.9334503e+01  -9.0358299e+01
    1670  -2.9342400e+01  -6.3209301e+01  -8.9738403e+01
    1671  -2.5693899e+01  -6.2769901e+01  -9.0361000e+01
    1672  -3.6710300e+01  -6.2634102e+01  -9.0586098e+01
    1673  -1.6438499e+01  -5.2452900e+01  -9.0365898e+01
    1674  -7.6390800e+01  -8.7470703e+01  -8.9869003e+01
    1675  -7.7718697e+01  -8.6711601e+01  -9.1379898e+01
    1676  -7.4170303e+01  -8.5948799e+01  -9.1328102e+01
    1677  -8.2321404e+01  -6.9320702e+01  -9.0910103e+01
    1678  -3.3720299e+01  -6.2984901e+01  -8.9887001e+01
    1679  -2.4217899e+01  -6.1959000e+01  -8.9972603e+01
    1680  -2.3295700e+01  -5.4256599e+01  -9.1799698e+01
    1681  -2.5238199e+01  -5.5403400e+01  -9.0496201e+01
    1682  -2.4144501e+01  -5.5355499e+01  -8.8755203e+01
    1683  -1.1213700e+01  -5.3625599e+01  -9.0258102e+01
    1684  -1.4685800e+01  -5.2931801e+01  -8.9716797e+01
    1685  -8.9025002e+01  -7.7503098e+01  -9.0133904e+01
    1686  -8.9277802e+01  -7.6807899e+01  -9.0441498e+01
    1687  -8.7706299e+01  -7.7959602e+01  -9.0563301e+01
    1688  -8.9234299e+01  -7.5753700e+01  -9.0051804e+01
    1689  -3.7891499e+01  -6.2953201e+01  -8.9209602e+01
    1690  -2.2320400e+01  -5.4124001e+01  -9.0232201e+01
    1691  -1.1352000e+01  -5.4966801e+01  -9.0011200e+01
    1692  -1.1091600e+01  -5.4272999e+01  -9.0137604e+01
    1693  -1.1838200e+01  -5.3091000e+01  -9.0267899e+01
    1694  -7.8970901e+01  -8.7552498e+01  -8.9349998e+01
    1695  -8.0823196e+01  -8.6405800e+01  -8.8960999e+01
    1696  -7.8905800e+01  -8.6098602e+01  -9.1442497e+01
    1697  -6.7126198e+01  -7.2585800e+01  -9.0282799e+01
    1698  -8.0651398e+01  -7.0230202e+01  -8.9194901e+01
    1699  -2.7133900e+01  -6.3055000e+01  -8.8663696e+01
    1700  -1.2555300e+01  -5.6135201e+01  -8.8897697e+01
    1701  -2.0105400e+01  -5.3241501e+01  -8.9478104e+01
    1702  -7.7891899e+01  -8.7816299e+01  -8.9411201e+01
    1703  -7.9919403e+01  -8.7752098e+01  -8.8399399e+01
    1704  -8.9603302e+01  -7.7229897e+01  -8.8974503e+01
    1705  -6.9069099e+01  -7.3830399e+01  -8.8804100e+01
    1706  -4.0091900e+01  -6.3216400e+01  -8.8560303e+01
    1707  -8.9114098e+01  -7.8121399e+01  -8.9176300e+01
    1708  -7.0625603e+01  -7.3935898e+01  -8.8378502e+01
    1709  -6.6534798e+01  -7.3583801e+01  -8.8981102e+01
    1710  -7.8747902e+01  -7.0569702e+01  -8.8887703e+01
    1711  -3.1758499e+01  -6.3084499e+01  -8.8758003e+01
    1712  -1.0487100e+01  -5.4420200e+01  -8.8857597e+01
    1713  -1.0868200e+01  -5.5591900e+01  -8.8351799e+01
    1714  -3.3698299e+01  -6.3540600e+01  -8.7165497e+01
    1715  -1.1067700e+01  -5.3341999e+01  -8.8489197e+01
    1716  -1.8621700e+01  -5.3231998e+01  -8.8722603e+01
    1717  -7.4467300e+01  -8.7015602e+01  -8.9205803e+01
    1718  -7.5660400e+01  -8.8198799e+01  -8.7985901e+01
    1719  -8.9616600e+01  -7.8350197e+01  -8.8422997e+01
    1720  -8.9096001e+01  -7.5732697e+01  -8.8336403e+01
    1721  -6.8269699e+01  -7.5217102e+01  -8.7174202e+01
    1722  -3.5665798e+01  -6.3412102e+01  -8.8035202e+01
    1723  -2.5632900e+01  -6.2686100e+01  -8.7803802e+01
    1724  -2.2128799e+01  -6.0514999e+01  -9.0346703e+01
    1725  -2.3595501e+01  -6.1996101e+01  -8.7779999e+01
    1726  -1.5257300e+01  -5.6841599e+01  -8.9593597e+01
    1727  -1.4242900e+01  -5.6990501e+01  -8.8036003e+01
    1728  -1.0206500e+01  -5.5005100e+01  -8.7860100e+01
    1729  -1.0446000e+01  -5.3754200e+01  -8.8165298e+01
    1730  -1.2148900e+01  -5.3562302e+01  -8.7478203e+01
    1731  -1.3319000e+01  -5.3383900e+01  -8.8413002e+01
    1732  -7.7675697e+01  -8.9282501e+01  -8.7294998e+01
    1733  -8.9339798e+01  -7.9267899e+01  -8.7809799e+01
    1734  -8.9795898e+01  -7.7333702e+01  -8.7949600e+01
    1735  -8.4281303e+01  -7.1270897e+01  -8.9226898e+01
    1736  -8.6078499e+01  -7.2266899e+01  -8.9644096e+01
    1737  -8.4764397e+01  -7.2418701e+01  -8.7082703e+01
    1738  -2.8293301e+01  -6.3288399e+01  -8.6844101e+01
    1739  -1.4866700e+01  -5.3788200e+01  -8.7054398e+01
    1740  -6.9755501e+01  -7.5451797e+01  -8.6978401e+01
    1741  -8.2248398e+01  -7.1349098e+01  -8.7719704e+01
    1742  -3.0017099e+01  -6.3333401e+01  -8.7304703e+01
    1743  -1.0058900e+01  -5.5536201e+01  -8.6954399e+01
    1744  -1.0472600e+01  -5.3595798e+01  -8.7102898e+01
    1745  -7.5516701e+01  -8.9303902e+01  -8.6255402e+01
    1746  -8.0914597e+01  -8.8328903e+01  -8.6567101e+01
    1747  -7.9073402e+01  -8.9196800e+01  -8.6955399e+01
    1748  -9.0174400e+01  -7.8835602e+01  -8.7247101e+01
    1749  -7.5123901e+01  -7.2223801e+01  -8.8395897e+01
    1750  -7.8435097e+01  -7.1622101e+01  -8.7669403e+01
    1751  -7.6951698e+01  -7.2627701e+01  -8.6775299e+01
    1752  -3.9186298e+01  -6.3825699e+01  -8.6252998e+01
    1753  -9.8206997e+00  -5.4390999e+01  -8.6809799e+01
    1754  -1.7218399e+01  -5.3762100e+01  -8.7537102e+01
    1755  -7.4454102e+01  -8.8061302e+01  -8.7213402e+01
    1756  -8.9516403e+01  -8.0167603e+01  -8.6813797e+01
    1757  -9.0267303e+01  -7.8077797e+01  -8.6078003e+01
    1758  -8.9569901e+01  -7.6717400e+01  -8.6691200e+01
    1759  -4.2686401e+01  -6.3901001e+01  -8.8805000e+01
    1760  -4.1888500e+01  -6.4239601e+01  -8.6968002e+01
    1761  -2.4189100e+01  -6.2736801e+01  -8.6213097e+01
    1762  -1.1106600e+01  -5.6720001e+01  -8.6117798e+01
    1763  -2.2567600e+01  -5.5077202e+01  -8.6617302e+01
    1764  -2.4042900e+01  -5.6028400e+01  -8.6094597e+01
    1765  -2.2356199e+01  -5.4508900e+01  -8.8472099e+01
    1766  -1.1631500e+01  -5.3756599e+01  -8.6199898e+01
    1767  -7.6880699e+01  -9.0069801e+01  -8.6380699e+01
    1768  -9.0300102e+01  -8.0558502e+01  -8.5892403e+01
    1769  -9.0377602e+01  -7.9859001e+01  -8.6575401e+01
    1770  -9.0798897e+01  -7.9671501e+01  -8.5787399e+01
    1771  -7.5434898e+01  -7.3872299e+01  -8.6607399e+01
    1772  -7.8804298e+01  -7.2878403e+01  -8.6167999e+01
    1773  -8.0472702e+01  -7.1427101e+01  -8.7566498e+01
    1774  -8.1332802e+01  -7.2347504e+01  -8.6156898e+01
    1775  -2.6227100e+01  -6.3343399e+01  -8.5557404e+01
    1776  -2.2377600e+01  -6.2491199e+01  -8.5231796e+01
    1777  -2.0692101e+01  -5.3927601e+01  -8.7807800e+01
    1778  -1.0201100e+01  -5.3843102e+01  -8.6217102e+01
    1779  -7.7861801e+01  -9.0796501e+01  -8.5105904e+01
    1780  -7.3154404e+01  -8.7828697e+01  -8.6084602e+01
    1781  -7.6803703e+01  -7.3447502e+01  -8.6013901e+01
    1782  -4.0772099e+01  -6.4442101e+01  -8.5247704e+01
    1783  -2.1357100e+01  -6.0764301e+01  -8.8033897e+01
    1784  -1.0076600e+01  -5.6408001e+01  -8.5559502e+01
    1785  -9.2753000e+00  -5.5555302e+01  -8.5372597e+01
    1786  -9.2178001e+00  -5.4799301e+01  -8.5331497e+01
    1787  -7.6248299e+01  -9.0580803e+01  -8.4792000e+01
    1788  -7.6227898e+01  -7.5076401e+01  -8.4879898e+01
    1789  -7.7770599e+01  -7.4208801e+01  -8.4786598e+01
    1790  -3.7123600e+01  -6.3621399e+01  -8.6715401e+01
    1791  -3.7256100e+01  -6.4263100e+01  -8.4577400e+01
    1792  -9.7674999e+00  -5.4034901e+01  -8.5388603e+01
    1793  -9.0887398e+01  -8.0893204e+01  -8.4936600e+01
    1794  -7.9180901e+01  -7.3998497e+01  -8.4587700e+01
    1795  -2.7089300e+01  -6.4046501e+01  -8.3858902e+01
    1796  -1.0783200e+01  -5.3879200e+01  -8.4445900e+01
    1797  -9.1328598e+01  -7.9925301e+01  -8.4092300e+01
    1798  -9.0336800e+01  -7.8030296e+01  -8.4809998e+01
    1799  -7.4557297e+01  -7.5824402e+01  -8.4968300e+01
    1800  -8.3583298e+01  -7.2419197e+01  -8.5996201e+01
    1801  -8.5806801e+01  -7.3545502e+01  -8.4834602e+01
    1802  -8.4584396e+01  -7.3303596e+01  -8.3794998e+01
    1803  -8.2112396e+01  -7.3134804e+01  -8.4437599e+01
    1804  -9.0718002e+00  -5.6904400e+01  -8.3274002e+01
    1805  -1.2559800e+01  -5.4365501e+01  -8.3572701e+01
    1806  -9.1124603e+01  -7.9239799e+01  -8.2805801e+01
    1807  -2.4095100e+01  -6.3748199e+01  -8.3649597e+01
    1808  -2.2459801e+01  -5.6486000e+01  -8.3748596e+01
    1809  -8.3941002e+00  -5.6355499e+01  -8.2825897e+01
    1810  -8.5113001e+00  -5.5064201e+01  -8.3840401e+01
    1811  -9.3487997e+00  -5.4151299e+01  -8.3983299e+01
    1812  -7.7021202e+01  -9.1891701e+01  -8.2809601e+01
    1813  -8.9870399e+01  -8.1935204e+01  -8.4561096e+01
    1814  -9.0986801e+01  -8.1809502e+01  -8.4036598e+01
    1815  -9.1558601e+01  -8.1165398e+01  -8.3743103e+01
    1816  -7.9821999e+01  -7.4856598e+01  -8.2740402e+01
    1817  -8.7149000e+00  -5.4502899e+01  -8.3099098e+01
    1818  -7.4931000e+01  -7.6875999e+01  -8.3596497e+01
    1819  -7.7818802e+01  -7.5039497e+01  -8.3392899e+01
    1820  -8.1295700e+01  -7.4309601e+01  -8.2874199e+01
    1821  -4.1344002e+01  -6.5315598e+01  -8.3271500e+01
    1822  -3.8099098e+01  -6.4797600e+01  -8.3237198e+01
    1823  -1.3940300e+01  -5.4282600e+01  -8.5291901e+01
    1824  -1.4538100e+01  -5.4953701e+01  -8.3565002e+01
    1825  -8.0017403e+01  -9.3073303e+01  -8.1608803e+01
    1826  -7.9992203e+01  -9.1736198e+01  -8.3222000e+01
    1827  -7.8497299e+01  -9.2165703e+01  -8.2923302e+01
    1828  -9.1996597e+01  -8.2576797e+01  -8.2382103e+01
    1829  -7.6865601e+01  -7.6574600e+01  -8.2621201e+01
    1830  -9.0504999e+00  -5.4268600e+01  -8.2164803e+01
    1831  -9.1139801e+01  -8.2878098e+01  -8.2856201e+01
    1832  -9.2043800e+01  -8.1413002e+01  -8.2703499e+01
    1833  -8.9982399e+01  -7.7614197e+01  -8.2567802e+01
    1834  -7.5596100e+01  -7.8341797e+01  -8.1742500e+01
    1835  -8.4729301e+01  -7.3954697e+01  -8.2105301e+01
    1836  -8.5649399e+01  -7.4079803e+01  -8.2531700e+01
    1837  -8.1457005e+00  -5.5754101e+01  -8.2857498e+01
    1838  -8.1330996e+00  -5.5141399e+01  -8.2315804e+01
    1839  -1.3468000e+01  -5.5242298e+01  -8.1297798e+01
    1840  -1.1613500e+01  -5.4452702e+01  -8.0991402e+01
    1841  -1.0443400e+01  -5.3871899e+01  -8.1429398e+01
    1842  -7.8743599e+01  -7.5474602e+01  -8.2224899e+01
    1843  -7.7970497e+01  -7.6046997e+01  -8.2242699e+01
    1844  -8.3285500e+01  -7.3996597e+01  -8.2347397e+01
    1845  -8.2865000e+00  -5.7047298e+01  -8.1411797e+01
    1846  -1.5516900e+01  -5.5964901e+01  -8.1561798e+01
    1847  -9.2713600e+01  -8.2481300e+01  -8.1233200e+01
    1848  -9.9837999e+00  -5.7686600e+01  -8.2717102e+01
    1849  -8.0354004e+00  -5.5970798e+01  -8.1816498e+01
    1850  -9.2026299e+01  -8.3551201e+01  -8.1613998e+01
    1851  -9.0119698e+01  -8.3891701e+01  -8.2027702e+01
    1852  -9.2263000e+01  -8.1015602e+01  -8.1260696e+01
    1853  -7.9716499e+01  -7.6478203e+01  -8.1035698e+01
    1854  -9.2607399e+01  -8.4084503e+01  -8.0931000e+01
    1855  -9.1239799e+01  -8.4380302e+01  -8.1126801e+01
    1856  -7.0085403e+01  -7.9838501e+01  -8.1094803e+01
    1857  -7.2036903e+01  -7.8890404e+01  -8.2398003e+01
    1858  -7.3255997e+01  -8.0159401e+01  -8.0812302e+01
    1859  -8.3404800e+01  -7.4822998e+01  -8.0924500e+01
    1860  -8.1422997e+01  -7.6031799e+01  -8.0643799e+01
    1861  -7.9875998e+00  -5.5425301e+01  -8.0879898e+01
    1862  -8.6955996e+00  -5.4571201e+01  -8.0975899e+01
    1863  -8.9423103e+01  -8.6179901e+01  -7.9628998e+01
    1864  -9.2956703e+01  -8.2379601e+01  -8.0372597e+01
    1865  -8.5162498e+01  -7.4868896e+01  -8.0340698e+01
    1866  -8.3720999e+00  -5.7701599e+01  -8.0331398e+01
    1867  -7.6939001e+00  -5.6770500e+01  -7.9507301e+01
    1868  -1.0252200e+01  -5.4182201e+01  -8.0475800e+01
    1869  -9.4998999e+00  -5.4330101e+01  -8.0452202e+01
    1870  -9.2596901e+01  -8.4522301e+01  -8.0493103e+01
    1871  -9.2424896e+01  -8.6247902e+01  -7.8475998e+01
    1872  -9.9806995e+00  -5.8860802e+01  -7.9902199e+01
    1873  -8.5646000e+00  -5.8265202e+01  -7.9524597e+01
    1874  -9.3429497e+01  -8.4025398e+01  -7.9994301e+01
    1875  -7.4597702e+01  -8.0683502e+01  -7.9848900e+01
    1876  -7.1995399e+01  -8.1145897e+01  -7.9795799e+01
    1877  -3.8891602e+01  -6.3881199e+01  -7.9264900e+01
    1878  -4.0089100e+01  -6.3247200e+01  -8.1412102e+01
    1879  -4.0633400e+01  -6.4510803e+01  -7.8942802e+01
    1880  -7.9927001e+00  -5.5404400e+01  -7.9981300e+01
    1881  -9.3315201e+01  -8.4831299e+01  -7.9644699e+01
    1882  -8.4143204e+01  -7.5920799e+01  -7.9258499e+01
    1883  -2.0474600e+01  -6.4582001e+01  -8.0053902e+01
    1884  -2.0536100e+01  -6.5305199e+01  -7.8902901e+01
    1885  -2.2391199e+01  -6.5632698e+01  -7.9096397e+01
    1886  -1.0517500e+01  -5.5192902e+01  -7.8439102e+01
    1887  -1.2589400e+01  -5.5706402e+01  -7.8411903e+01
    1888  -8.6618004e+00  -5.5034199e+01  -7.8988403e+01
    1889  -9.3689102e+01  -8.4192101e+01  -7.9191200e+01
    1890  -9.3335297e+01  -8.2750198e+01  -7.8423798e+01
    1891  -8.7153503e+01  -7.5591202e+01  -8.0301804e+01
    1892  -8.7600800e+01  -7.6666603e+01  -7.7828697e+01
    1893  -8.6555496e+01  -7.5962601e+01  -7.8516197e+01
    1894  -8.5802597e+01  -7.5510498e+01  -7.9271599e+01
    1895  -9.3520401e+01  -8.5662003e+01  -7.8473099e+01
    1896  -9.2341499e+01  -8.1090202e+01  -7.8892899e+01
    1897  -7.4329002e+01  -8.2128098e+01  -7.8411201e+01
    1898  -7.2802597e+01  -8.2818703e+01  -7.7952599e+01
    1899  -8.0056000e+00  -5.8160000e+01  -7.8523804e+01
    1900  -7.7800002e+00  -5.5761700e+01  -7.8188499e+01
    1901  -9.3928802e+01  -8.4985001e+01  -7.8266800e+01
    1902  -9.2118998e+00  -5.9414501e+01  -7.7747597e+01
    1903  -9.3985901e+01  -8.4221298e+01  -7.7790398e+01
    1904  -8.5521004e+01  -7.6459801e+01  -7.7939201e+01
    1905  -7.3436999e+00  -5.7225300e+01  -7.7430603e+01
    1906  -8.4378004e+00  -5.5542999e+01  -7.6978600e+01
    1907  -9.4554497e+01  -8.6165901e+01  -7.6740898e+01
    1908  -2.3680201e+01  -6.7325104e+01  -7.6467003e+01
    1909  -2.4654100e+01  -6.5868301e+01  -7.9299896e+01
    1910  -7.9159999e+00  -5.8641602e+01  -7.7360802e+01
    1911  -1.4713500e+01  -5.6366100e+01  -7.9478302e+01
    1912  -1.6050501e+01  -5.7460999e+01  -7.8320900e+01
    1913  -1.3657800e+01  -5.6710800e+01  -7.7131302e+01
    1914  -9.4065201e+01  -8.6922203e+01  -7.6907898e+01
    1915  -9.4460800e+01  -8.5165703e+01  -7.6650101e+01
    1916  -8.6890701e+01  -7.7071198e+01  -7.6796097e+01
    1917  -2.1716299e+01  -6.6636299e+01  -7.7164803e+01
    1918  -7.3364000e+00  -5.6298801e+01  -7.6501297e+01
    1919  -8.1752701e+01  -9.6994003e+01  -7.6647499e+01
    1920  -8.0537804e+01  -9.6167000e+01  -7.7869400e+01
    1921  -8.0593697e+01  -9.7330299e+01  -7.6469200e+01
    1922  -8.8794899e+01  -7.7124802e+01  -7.8971703e+01
    1923  -8.9154404e+01  -7.7823502e+01  -7.7327499e+01
    1924  -8.0004997e+00  -5.9683300e+01  -7.5530403e+01
    1925  -7.6666002e+00  -5.5839600e+01  -7.6507797e+01
    1926  -9.4471998e+00  -5.5921799e+01  -7.5977402e+01
    1927  -6.5343803e+01  -7.9527901e+01  -7.8143700e+01
    1928  -6.6724899e+01  -8.0415001e+01  -7.8525902e+01
    1929  -6.4994499e+01  -8.0236900e+01  -7.5821602e+01
    1930  -8.7868500e+01  -7.8111801e+01  -7.5218300e+01
    1931  -1.8843399e+01  -6.6224297e+01  -7.6949699e+01
    1932  -2.0598801e+01  -6.7450104e+01  -7.6011902e+01
    1933  -6.8821998e+00  -5.7678299e+01  -7.5365303e+01
    1934  -8.2475998e+01  -9.8300499e+01  -7.4772202e+01
    1935  -8.3586502e+01  -9.6569504e+01  -7.5487900e+01
    1936  -9.0140800e+01  -7.8573799e+01  -7.7755096e+01
    1937  -8.9034897e+01  -7.8467796e+01  -7.5325401e+01
    1938  -8.5575897e+01  -7.8179901e+01  -7.5974098e+01
    1939  -8.6953102e+01  -7.8417503e+01  -7.4948700e+01
    1940  -2.2223200e+01  -6.8259903e+01  -7.4861603e+01
    1941  -6.8288002e+00  -5.8811600e+01  -7.4665199e+01
    1942  -8.2889004e+00  -5.5951199e+01  -7.5312103e+01
    1943  -8.1392303e+01  -9.8801498e+01  -7.4630203e+01
    1944  -9.4126099e+01  -8.8503304e+01  -7.5647400e+01
    1945  -9.5055801e+01  -8.8220802e+01  -7.5266296e+01
    1946  -9.5184898e+01  -8.6667900e+01  -7.5349701e+01
    1947  -9.1779099e+01  -8.0596703e+01  -7.6328903e+01
    1948  -9.0326797e+01  -7.9448402e+01  -7.5016098e+01
    1949  -7.6367998e+00  -5.6181198e+01  -7.4838501e+01
    1950  -8.4829102e+01  -7.9783302e+01  -7.4736603e+01
    1951  -1.9440599e+01  -6.8467697e+01  -7.4883301e+01
    1952  -2.0680799e+01  -6.8913002e+01  -7.4334801e+01
    1953  -1.7213800e+01  -6.5980797e+01  -7.6202301e+01
    1954  -1.7927200e+01  -6.7694901e+01  -7.4887299e+01
    1955  -7.1363001e+00  -5.6567600e+01  -7.5013100e+01
    1956  -8.7995996e+00  -5.6438599e+01  -7.4144302e+01
    1957  -9.5062500e+01  -8.9779602e+01  -7.4365997e+01
    1958  -9.5553802e+01  -8.8008202e+01  -7.4456200e+01
    1959  -9.5536499e+01  -8.6655602e+01  -7.3667198e+01
    1960  -9.4459099e+01  -8.4590797e+01  -7.5471001e+01
    1961  -6.6910896e+01  -8.1947601e+01  -7.5992104e+01
    1962  -6.8090202e+01  -8.3434303e+01  -7.4743301e+01
    1963  -6.6412300e+01  -8.2237396e+01  -7.4659203e+01
    1964  -1.9917101e+01  -6.9504402e+01  -7.3817398e+01
    1965  -3.6238602e+01  -6.8445297e+01  -7.4597702e+01
    1966  -3.4657799e+01  -6.7766602e+01  -7.6001099e+01
    1967  -3.4123299e+01  -6.9228798e+01  -7.3117699e+01
    1968  -1.6068300e+01  -6.6600098e+01  -7.4649498e+01
    1969  -1.4585200e+01  -6.4501602e+01  -7.5553802e+01
    1970  -6.4618001e+00  -5.7575600e+01  -7.3559799e+01
    1971  -8.3598099e+01  -9.8677002e+01  -7.3484802e+01
    1972  -9.0369499e+01  -8.0144600e+01  -7.3004601e+01
    1973  -8.8954697e+01  -7.9182701e+01  -7.3782600e+01
    1974  -8.7095596e+01  -7.9891502e+01  -7.3130501e+01
    1975  -3.2697201e+01  -6.8780296e+01  -7.4243401e+01
    1976  -1.8419800e+01  -6.9011101e+01  -7.3606697e+01
    1977  -1.6538401e+01  -6.7784401e+01  -7.3781799e+01
    1978  -7.1227002e+00  -5.6635502e+01  -7.3642899e+01
    1979  -8.2439903e+01  -9.9943001e+01  -7.2939796e+01
    1980  -9.4063301e+01  -9.0077103e+01  -7.4193703e+01
    1981  -9.1516403e+01  -8.9814903e+01  -7.4528702e+01
    1982  -9.3259300e+01  -9.1190102e+01  -7.2807602e+01
    1983  -9.6039597e+01  -8.8339104e+01  -7.3200600e+01
    1984  -8.7740196e+01  -7.9111603e+01  -7.3719299e+01
    1985  -2.2043400e+01  -6.9333702e+01  -7.3166000e+01
    1986  -1.5345200e+01  -6.7118401e+01  -7.3347000e+01
    1987  -1.3856800e+01  -6.5568298e+01  -7.3357399e+01
    1988  -7.1180000e+00  -6.0396900e+01  -7.3214203e+01
    1989  -8.0894600e+01  -1.0004770e+02  -7.2697502e+01
    1990  -7.9372299e+01  -9.9465797e+01  -7.2435898e+01
    1991  -9.5933502e+01  -8.9879601e+01  -7.3610001e+01
    1992  -9.5760101e+01  -9.0872299e+01  -7.3382004e+01
    1993  -8.9389900e+01  -8.0292503e+01  -7.2093201e+01
    1994  -2.0574800e+01  -7.0117599e+01  -7.2849800e+01
    1995  -1.9435400e+01  -6.9862297e+01  -7.3071800e+01
    1996  -8.1875000e+01  -1.0112880e+02  -7.1378502e+01
    1997  -9.4764801e+01  -9.2011497e+01  -7.1977699e+01
    1998  -9.6178902e+01  -9.1217903e+01  -7.2733398e+01
    1999  -9.6434502e+01  -9.0000099e+01  -7.2566101e+01
    2000  -1.6601101e+01  -6.8459099e+01  -7.2327202e+01
    2001  -6.3052001e+00  -6.0101101e+01  -7.2270103e+01
    2002  -5.8448000e+00  -5.8606300e+01  -7.1964897e+01
    2003  -6.4563999e+00  -5.7264099e+01  -7.2193901e+01
    2004  -7.2936001e+00  -5.7002201e+01  -7.2081497e+01
    2005  -8.4186501e+01  -9.9660400e+01  -7.1963402e+01
    2006  -9.6780998e+01  -9.1415604e+01  -7.1709999e+01
    2007  -2.0276699e+01  -7.0611298e+01  -7.1713303e+01
    2008  -1.9168100e+01  -7.0178497e+01  -7.1919800e+01
    2009  -1.7497700e+01  -6.9186798e+01  -7.1479202e+01
    2010  -1.5204200e+01  -6.7430199e+01  -7.2177803e+01
    2011  -1.2877600e+01  -6.5450699e+01  -7.1548302e+01
    2012  -9.2103996e+00  -5.7167702e+01  -7.2264900e+01
    2013  -8.2969299e+01  -1.0171590e+02  -7.0515404e+01
    2014  -9.6341698e+01  -9.2081802e+01  -7.1679604e+01
    2015  -9.6343498e+01  -8.7612503e+01  -7.1081299e+01
    2016  -6.4426003e+01  -8.3762604e+01  -7.0277901e+01
    2017  -6.5539902e+01  -8.4598198e+01  -7.2400299e+01
    2018  -6.3631699e+01  -8.2455002e+01  -7.1148499e+01
    2019  -9.1805000e+01  -8.1809196e+01  -7.1594101e+01
    2020  -9.1815300e+01  -8.1165802e+01  -7.3757500e+01
    2021  -9.2958801e+01  -8.3013100e+01  -7.1305397e+01
    2022  -8.8224197e+01  -8.0784203e+01  -7.1780701e+01
    2023  -2.1576799e+01  -7.0318497e+01  -7.1595596e+01
    2024  -6.0226998e+00  -5.7876499e+01  -7.1900200e+01
    2025  -8.3761200e+01  -1.0091930e+02  -7.1056602e+01
    2026  -9.7213303e+01  -9.0381302e+01  -7.0660599e+01
    2027  -7.7851402e+01  -8.7423798e+01  -7.1235497e+01
    2028  -7.9157898e+01  -8.5787804e+01  -7.2417900e+01
    2029  -8.0187698e+01  -8.6716599e+01  -7.1026497e+01
    2030  -6.5920898e+01  -8.2714600e+01  -7.1913696e+01
    2031  -6.4277298e+01  -8.0764900e+01  -7.0996803e+01
    2032  -6.5307800e+01  -8.1572899e+01  -7.2982002e+01
    2033  -9.0834297e+01  -8.1356400e+01  -7.0861900e+01
    2034  -1.9389200e+01  -7.0395500e+01  -7.0830002e+01
    2035  -5.6982002e+00  -5.9706299e+01  -7.1125900e+01
    2036  -8.6060898e+01  -8.2531303e+01  -7.1325798e+01
    2037  -8.9297401e+01  -8.1535103e+01  -7.0559196e+01
    2038  -2.0734400e+01  -7.0793800e+01  -7.0475899e+01
    2039  -1.1558100e+01  -6.4093399e+01  -7.2421898e+01
    2040  -1.1246700e+01  -6.4654198e+01  -7.0500397e+01
    2041  -6.7146001e+00  -6.1071400e+01  -7.1604401e+01
    2042  -6.0008001e+00  -5.7766300e+01  -7.1006599e+01
    2043  -9.6465698e+01  -9.2916100e+01  -7.0793602e+01
    2044  -9.7340500e+01  -9.2868797e+01  -7.0257301e+01
    2045  -7.9630600e+01  -8.8508202e+01  -6.9487396e+01
    2046  -2.2088600e+01  -7.0873596e+01  -7.0087898e+01
    2047  -9.9361000e+00  -6.3431900e+01  -7.1772598e+01
    2048  -5.1233001e+00  -5.9194199e+01  -6.9158096e+01
    2049  -5.5977001e+00  -5.8407799e+01  -7.0502296e+01
    2050  -6.5064001e+00  -5.7559799e+01  -7.0481903e+01
    2051  -9.5055702e+01  -8.5345596e+01  -7.2513702e+01
    2052  -9.4893700e+01  -8.5146500e+01  -7.0461304e+01
    2053  -9.4194099e+01  -8.4213097e+01  -7.1575699e+01
    2054  -9.1041496e+01  -8.2091499e+01  -7.0072403e+01
    2055  -1.0920700e+01  -6.4856003e+01  -6.9249702e+01
    2056  -8.1742001e+00  -6.3254799e+01  -7.0077103e+01
    2057  -9.1459999e+00  -6.4200302e+01  -6.9574799e+01
    2058  -6.3576002e+00  -6.2225498e+01  -6.8806702e+01
    2059  -5.4542999e+00  -6.0529099e+01  -6.9691299e+01
    2060  -7.4130001e+00  -5.7741600e+01  -6.9618401e+01
    2061  -9.4652298e+01  -9.3670303e+01  -6.9788101e+01
    2062  -9.6542900e+01  -9.3590302e+01  -7.0017899e+01
    2063  -6.8107697e+01  -8.5408699e+01  -7.1390900e+01
    2064  -6.8887001e+01  -8.7157501e+01  -6.8930702e+01
    2065  -6.7510902e+01  -8.6036903e+01  -6.8404198e+01
    2066  -9.2233299e+01  -8.3219803e+01  -6.9378197e+01
    2067  -8.9647102e+01  -8.2468201e+01  -6.9548500e+01
    2068  -9.7695099e+01  -9.3224602e+01  -6.9650497e+01
    2069  -9.8265099e+01  -9.2204300e+01  -6.9024803e+01
    2070  -9.6001602e+01  -8.6530403e+01  -6.9488800e+01
    2071  -9.5058800e+01  -8.5550598e+01  -6.8952698e+01
    2072  -8.7958801e+01  -8.2205902e+01  -7.0520103e+01
    2073  -1.9510401e+01  -7.0483704e+01  -6.8611702e+01
    2074  -1.2458300e+01  -6.5676102e+01  -6.9136200e+01
    2075  -9.7829903e+01  -9.4462799e+01  -6.8552498e+01
    2076  -9.0985001e+01  -8.3052299e+01  -6.8837997e+01
    2077  -2.1066099e+01  -7.1092003e+01  -6.8799004e+01
    2078  -5.3713999e+00  -6.1200298e+01  -6.8704300e+01
    2079  -4.8917999e+00  -6.0333500e+01  -6.8192596e+01
    2080  -5.6150999e+00  -5.8196602e+01  -6.9118896e+01
    2081  -8.8429497e+01  -9.7788696e+01  -6.8813499e+01
    2082  -8.7139099e+01  -9.7358200e+01  -7.0396698e+01
    2083  -8.7140404e+01  -9.9109497e+01  -6.9088600e+01
    2084  -9.7097801e+01  -9.5000504e+01  -6.8077003e+01
    2085  -9.8532997e+01  -9.3724297e+01  -6.8570198e+01
    2086  -2.3581800e+01  -7.2083603e+01  -6.7622299e+01
    2087  -1.7238300e+01  -6.9014099e+01  -6.9327003e+01
    2088  -5.0025001e+00  -5.8724602e+01  -6.7811302e+01
    2089  -6.7542000e+00  -5.7979301e+01  -6.8259499e+01
    2090  -9.0266800e+01  -9.7345497e+01  -6.7853897e+01
    2091  -8.8864098e+01  -9.6291496e+01  -6.9567299e+01
    2092  -9.5006302e+01  -9.5139702e+01  -6.7738403e+01
    2093  -9.8501900e+01  -9.1082397e+01  -6.7725601e+01
    2094  -9.7549103e+01  -8.9801903e+01  -6.9391098e+01
    2095  -1.7672001e+01  -6.9534698e+01  -6.7442398e+01
    2096  -9.3873997e+00  -6.4832901e+01  -6.8156403e+01
    2097  -8.1141996e+00  -6.4224297e+01  -6.7600998e+01
    2098  -7.9570999e+00  -5.8632000e+01  -6.6683296e+01
    2099  -9.4759998e+00  -5.8187801e+01  -6.9654602e+01
    2100  -5.6679001e+00  -5.8197601e+01  -6.7957199e+01
    2101  -8.9207901e+01  -9.9411499e+01  -6.7106499e+01
    2102  -9.3149300e+01  -9.4158600e+01  -6.9202599e+01
    2103  -9.3164101e+01  -9.5517799e+01  -6.7736504e+01
    2104  -9.9348999e+01  -9.3576599e+01  -6.7476799e+01
    2105  -9.9296204e+01  -9.2258698e+01  -6.6803802e+01
    2106  -9.3928497e+01  -8.4490402e+01  -6.9086800e+01
    2107  -9.2693100e+01  -8.4111099e+01  -6.7608200e+01
    2108  -9.1844704e+01  -8.4116203e+01  -6.7344398e+01
    2109  -6.6216904e+01  -8.4100197e+01  -6.8685097e+01
    2110  -6.5010399e+01  -8.2809303e+01  -6.7069298e+01
    2111  -6.5399101e+01  -8.2517998e+01  -6.9991798e+01
    2112  -1.0706400e+01  -6.5172897e+01  -6.7699799e+01
    2113  -4.5015998e+00  -5.9787601e+01  -6.7025703e+01
    2114  -9.8926300e+01  -9.5851997e+01  -6.6759003e+01
    2115  -9.6338699e+01  -9.5714104e+01  -6.7000999e+01
    2116  -9.9656998e+01  -9.5040100e+01  -6.6781601e+01
    2117  -6.6295197e+01  -8.4925102e+01  -6.6121803e+01
    2118  -9.0601501e+01  -8.3919296e+01  -6.7845703e+01
    2119  -9.2305002e+00  -6.4988602e+01  -6.7008400e+01
    2120  -4.7969999e+00  -6.1872398e+01  -6.6688599e+01
    2121  -6.3810000e+00  -5.8235802e+01  -6.6835503e+01
    2122  -9.3872101e+01  -9.6607201e+01  -6.6422699e+01
    2123  -9.8045799e+01  -8.9443604e+01  -6.6387100e+01
    2124  -9.7538399e+01  -8.9006897e+01  -6.8260696e+01
    2125  -9.3390503e+01  -8.4883797e+01  -6.6453796e+01
    2126  -2.8652800e+01  -7.2159698e+01  -6.8513802e+01
    2127  -2.6741400e+01  -7.2621201e+01  -6.7469498e+01
    2128  -2.9042400e+01  -7.3903999e+01  -6.5882797e+01
    2129  -2.1415199e+01  -7.1674500e+01  -6.6986397e+01
    2130  -9.7783699e+01  -9.6151100e+01  -6.6793701e+01
    2131  -1.0615200e+01  -6.5617203e+01  -6.5412300e+01
    2132  -9.2027998e+00  -6.5085602e+01  -6.5860603e+01
    2133  -6.1701002e+00  -6.2946301e+01  -6.6868500e+01
    2134  -4.2568998e+00  -6.1238602e+01  -6.6073799e+01
    2135  -5.5799999e+00  -5.8372299e+01  -6.5825203e+01
    2136  -9.2285004e+01  -9.6381302e+01  -6.7352303e+01
    2137  -9.1698898e+01  -9.8792801e+01  -6.5993896e+01
    2138  -9.5233101e+01  -9.6963699e+01  -6.5816399e+01
    2139  -1.0032530e+02  -9.4383499e+01  -6.6069397e+01
    2140  -9.9050697e+01  -9.0819801e+01  -6.5141098e+01
    2141  -9.2665398e+01  -8.4804100e+01  -6.6175499e+01
    2142  -7.7031002e+00  -6.4274902e+01  -6.5102798e+01
    2143  -4.4618001e+00  -5.9030399e+01  -6.6175201e+01
    2144  -9.3613297e+01  -9.9037697e+01  -6.4824997e+01
    2145  -9.8923500e+01  -9.7315399e+01  -6.5345100e+01
    2146  -9.7383904e+01  -9.8103302e+01  -6.4831902e+01
    2147  -1.0033750e+02  -9.5862602e+01  -6.5804901e+01
    2148  -9.0676102e+01  -8.5300400e+01  -6.6422401e+01
    2149  -8.8487297e+01  -1.0218940e+02  -6.5538902e+01
    2150  -8.7242699e+01  -1.0145980e+02  -6.7116096e+01
    2151  -8.6544502e+01  -1.0396700e+02  -6.5607903e+01
    2152  -1.0061870e+02  -9.3880898e+01  -6.5319702e+01
    2153  -5.9330799e+01  -8.1295502e+01  -6.5470703e+01
    2154  -6.2138199e+01  -8.2800903e+01  -6.6292198e+01
    2155  -6.0653099e+01  -8.1115196e+01  -6.7615402e+01
    2156  -4.6661000e+00  -5.8702999e+01  -6.5028702e+01
    2157  -1.0066860e+02  -9.7348503e+01  -6.4562401e+01
    2158  -1.0113810e+02  -9.6256699e+01  -6.5183601e+01
    2159  -1.0112750e+02  -9.5419098e+01  -6.5273300e+01
    2160  -9.8418701e+01  -9.0012604e+01  -6.4027397e+01
    2161  -9.5551399e+01  -8.6502800e+01  -6.6760803e+01
    2162  -9.5465500e+01  -8.7010300e+01  -6.4700302e+01
    2163  -9.0533203e+01  -8.6750000e+01  -6.5046600e+01
    2164  -9.2834297e+01  -8.5547203e+01  -6.5125099e+01
    2165  -4.7596998e+00  -6.2860699e+01  -6.5335098e+01
    2166  -6.1437001e+00  -6.3431499e+01  -6.5116203e+01
    2167  -3.7440000e+00  -6.2138802e+01  -6.4578400e+01
    2168  -3.9531000e+00  -6.0199600e+01  -6.5152496e+01
    2169  -9.5286301e+01  -9.8421402e+01  -6.4699898e+01
    2170  -1.0188430e+02  -9.5804802e+01  -6.4344498e+01
    2171  -8.1183502e+01  -9.2350502e+01  -6.4695198e+01
    2172  -7.8358299e+01  -9.2746399e+01  -6.4303596e+01
    2173  -7.9404900e+01  -9.1352097e+01  -6.6149597e+01
    2174  -9.7304398e+01  -8.8883797e+01  -6.4181602e+01
    2175  -9.3971703e+01  -8.6024101e+01  -6.4671898e+01
    2176  -5.2354002e+00  -6.3505901e+01  -6.4216499e+01
    2177  -4.2477002e+00  -5.9083199e+01  -6.4768700e+01
    2178  -5.8028998e+00  -5.8608898e+01  -6.4298203e+01
    2179  -8.5872299e+01  -1.0588890e+02  -6.4308296e+01
    2180  -8.7602203e+01  -1.0452860e+02  -6.4289101e+01
    2181  -1.0204190e+02  -9.6572800e+01  -6.4120300e+01
    2182  -1.0082950e+02  -9.3474800e+01  -6.4324303e+01
    2183  -8.2518700e+01  -9.2576797e+01  -6.3889198e+01
    2184  -8.2002602e+01  -9.1028900e+01  -6.5779099e+01
    2185  -8.4461197e+01  -9.1304604e+01  -6.4014000e+01
    2186  -8.8581100e+01  -8.8739899e+01  -6.3874500e+01
    2187  -8.8044800e+01  -8.7551102e+01  -6.5440102e+01
    2188  -9.3509903e+01  -8.6596100e+01  -6.3841702e+01
    2189  -9.3879004e+00  -6.5443604e+01  -6.3223598e+01
    2190  -4.4043999e+00  -6.3252201e+01  -6.4408401e+01
    2191  -8.1836996e+00  -5.9870499e+01  -6.3609100e+01
    2192  -1.0195170e+02  -9.8578300e+01  -6.2816601e+01
    2193  -9.9861702e+01  -9.1807297e+01  -6.3395100e+01
    2194  -9.1305603e+01  -8.7478699e+01  -6.3913601e+01
    2195  -9.4621498e+01  -8.6812798e+01  -6.3650101e+01
    2196  -3.2497799e+01  -7.4472603e+01  -6.5202698e+01
    2197  -3.1169001e+01  -7.4992699e+01  -6.4441597e+01
    2198  -3.4265400e+01  -7.5923302e+01  -6.3330799e+01
    2199  -6.0363002e+00  -6.3876202e+01  -6.3279800e+01
    2200  -4.1567001e+00  -6.4043800e+01  -6.2675201e+01
    2201  -3.4289000e+00  -6.3413101e+01  -6.2982601e+01
    2202  -4.9447999e+00  -5.8772701e+01  -6.3317200e+01
    2203  -4.1964002e+00  -5.9159000e+01  -6.3558300e+01
    2204  -8.4518402e+01  -1.0721240e+02  -6.3644299e+01
    2205  -8.3722504e+01  -1.0627480e+02  -6.4760902e+01
    2206  -8.2677200e+01  -1.0695720e+02  -6.3601898e+01
    2207  -8.8327202e+01  -1.0595670e+02  -6.2769600e+01
    2208  -1.0248510e+02  -9.7129097e+01  -6.3181000e+01
    2209  -1.0281740e+02  -9.6189102e+01  -6.2733101e+01
    2210  -1.0250130e+02  -9.5183800e+01  -6.2400799e+01
    2211  -2.6014200e+01  -7.1800201e+01  -6.2868500e+01
    2212  -2.6483400e+01  -7.0292198e+01  -6.5486702e+01
    2213  -2.7937099e+01  -7.1084999e+01  -6.4803703e+01
    2214  -3.4224000e+00  -6.0352200e+01  -6.3188599e+01
    2215  -8.3378799e+01  -1.0800170e+02  -6.2544800e+01
    2216  -8.9984802e+01  -1.0368760e+02  -6.3621899e+01
    2217  -8.1052803e+01  -9.3716103e+01  -6.3068298e+01
    2218  -8.2309601e+01  -9.3666100e+01  -6.2658401e+01
    2219  -8.4890404e+01  -9.2697304e+01  -6.2232899e+01
    2220  -8.9367599e+01  -8.9657402e+01  -6.2170601e+01
    2221  -9.4664703e+01  -8.7084198e+01  -6.3038700e+01
    2222  -7.6283998e+00  -6.4752998e+01  -6.2388699e+01
    2223  -8.4945396e+01  -1.0811160e+02  -6.2632198e+01
    2224  -9.1012604e+01  -8.9099197e+01  -6.2058498e+01
    2225  -9.3285202e+01  -8.7829002e+01  -6.2611698e+01
    2226  -9.5834099e+01  -8.7939400e+01  -6.3001400e+01
    2227  -3.1120999e+00  -6.1879601e+01  -6.2958099e+01
    2228  -3.9800000e+00  -5.9470402e+01  -6.2097301e+01
    2229  -5.9948001e+00  -5.9076698e+01  -6.2922798e+01
    2230  -8.4431000e+01  -1.0870030e+02  -6.1983898e+01
    2231  -8.1445297e+01  -1.0731200e+02  -6.1667702e+01
    2232  -8.6949898e+01  -1.0773440e+02  -6.2056599e+01
    2233  -9.8835701e+01  -1.0042050e+02  -6.2233700e+01
    2234  -9.6449203e+01  -9.9813599e+01  -6.3427898e+01
    2235  -9.6647903e+01  -1.0126020e+02  -6.2196701e+01
    2236  -1.0087890e+02  -9.9195702e+01  -6.2825500e+01
    2237  -9.9346298e+01  -9.8803398e+01  -6.3711102e+01
    2238  -1.0169820e+02  -9.3912300e+01  -6.1500801e+01
    2239  -8.2941002e+01  -9.4107399e+01  -6.1641800e+01
    2240  -8.6625298e+01  -9.0299103e+01  -6.3609001e+01
    2241  -8.8317902e+01  -9.0776398e+01  -6.1933102e+01
    2242  -9.2013000e+01  -8.9746696e+01  -6.0898899e+01
    2243  -9.4723297e+01  -8.7473198e+01  -6.2420101e+01
    2244  -9.5337997e+01  -8.8055603e+01  -6.2209702e+01
    2245  -3.1414001e+00  -6.4264999e+01  -6.1642799e+01
    2246  -2.6201000e+00  -6.2945999e+01  -6.1359100e+01
    2247  -8.0755096e+01  -1.0597900e+02  -6.3072201e+01
    2248  -9.4657501e+01  -8.7861099e+01  -6.2041500e+01
    2249  -2.2302700e+01  -7.0397598e+01  -6.2841000e+01
    2250  -2.4366600e+01  -7.0487503e+01  -6.4059196e+01
    2251  -2.4231199e+01  -7.1738602e+01  -6.2022499e+01
    2252  -5.1438999e+00  -6.4157700e+01  -6.1827400e+01
    2253  -4.8393002e+00  -5.9234200e+01  -6.1386101e+01
    2254  -6.6978998e+00  -5.9868698e+01  -6.1615101e+01
    2255  -8.5514999e+01  -1.0906860e+02  -6.1386700e+01
    2256  -8.2472702e+01  -1.0857640e+02  -6.0664799e+01
    2257  -8.9360603e+01  -1.0792250e+02  -6.1036499e+01
    2258  -9.1276604e+01  -1.0526270e+02  -6.2122799e+01
    2259  -9.4447800e+01  -1.0435760e+02  -6.1485600e+01
    2260  -9.2990097e+01  -1.0274600e+02  -6.2865898e+01
    2261  -1.0233560e+02  -1.0029190e+02  -6.1367699e+01
    2262  -1.0318070e+02  -9.8191101e+01  -6.1608200e+01
    2263  -1.0363210e+02  -9.7082603e+01  -6.1339699e+01
    2264  -7.9485199e+01  -9.4231300e+01  -6.2020000e+01
    2265  -8.0984100e+01  -9.4629303e+01  -6.1462002e+01
    2266  -7.1483101e+01  -9.1151901e+01  -6.3673698e+01
    2267  -7.3559502e+01  -9.2746498e+01  -6.2068699e+01
    2268  -7.2111000e+01  -9.2572701e+01  -6.0861900e+01
    2269  -8.7013000e+01  -9.2297897e+01  -6.1150501e+01
    2270  -9.3904503e+01  -8.8962601e+01  -6.1050900e+01
    2271  -9.5384399e+01  -8.9167900e+01  -6.0503201e+01
    2272  -3.7406001e+00  -6.4817703e+01  -6.1024799e+01
    2273  -5.8958001e+00  -6.4510201e+01  -6.0910099e+01
    2274  -9.8458199e+01  -1.0228470e+02  -6.0886200e+01
    2275  -1.0102800e+02  -1.0092420e+02  -6.1290001e+01
    2276  -1.0382980e+02  -9.6433701e+01  -6.0725101e+01
    2277  -2.6475401e+01  -7.4830597e+01  -6.2751202e+01
    2278  -2.3760599e+01  -7.4663200e+01  -6.1316799e+01
    2279  -2.5318701e+01  -7.5796600e+01  -5.9781300e+01
    2280  -2.1486000e+01  -7.1489197e+01  -6.0307899e+01
    2281  -2.3952000e+00  -6.4360397e+01  -6.0248100e+01
    2282  -8.7152901e+01  -1.0980320e+02  -6.0292900e+01
    2283  -8.4250397e+01  -1.0961910e+02  -6.0390099e+01
    2284  -9.2146004e+01  -1.0662520e+02  -6.1087799e+01
    2285  -9.5124100e+01  -1.0627860e+02  -6.0629501e+01
    2286  -1.0270800e+02  -1.0126080e+02  -6.0512001e+01
    2287  -1.0054060e+02  -1.0217120e+02  -6.0614899e+01
    2288  -1.0446870e+02  -9.8134804e+01  -6.0318001e+01
    2289  -1.0320110e+02  -9.5461700e+01  -6.0049198e+01
    2290  -8.2432098e+01  -9.5079002e+01  -6.0403801e+01
    2291  -8.9340599e+01  -9.1461098e+01  -6.0103199e+01
    2292  -9.0072601e+01  -9.0358803e+01  -6.0636501e+01
    2293  -3.1373000e+00  -6.0420300e+01  -6.1489799e+01
    2294  -9.2870300e+01  -1.0765040e+02  -6.0423302e+01
    2295  -9.6617302e+01  -1.0394720e+02  -6.0860001e+01
    2296  -9.9667198e+01  -1.0388310e+02  -6.0144501e+01
    2297  -1.0417650e+02  -1.0047620e+02  -5.9802799e+01
    2298  -1.0462180e+02  -9.6916603e+01  -6.0008301e+01
    2299  -1.0231590e+02  -9.4608398e+01  -5.9560200e+01
    2300  -8.4705002e+01  -9.4418404e+01  -6.0335899e+01
    2301  -8.6432297e+01  -9.3684601e+01  -5.9876301e+01
    2302  -2.6875999e+00  -6.5310799e+01  -5.9686199e+01
    2303  -3.9577999e+00  -5.9689602e+01  -6.0073002e+01
    2304  -2.8278999e+00  -6.0522701e+01  -5.9817299e+01
    2305  -9.4797699e+01  -1.0831800e+02  -6.0052799e+01
    2306  -9.6936897e+01  -1.0698740e+02  -6.0136002e+01
    2307  -1.0156110e+02  -1.0318330e+02  -5.9991600e+01
    2308  -8.8048103e+01  -9.2504303e+01  -5.9817299e+01
    2309  -9.0664299e+01  -9.0998199e+01  -5.9684898e+01
    2310  -9.6604797e+01  -8.9244797e+01  -6.1517200e+01
    2311  -9.7339996e+01  -9.0973396e+01  -5.8644100e+01
    2312  -9.4163399e+01  -9.0467697e+01  -5.8882401e+01
    2313  -3.5961001e+00  -6.5283096e+01  -5.9822498e+01
    2314  -4.6487002e+00  -6.4817596e+01  -5.9832901e+01
    2315  -2.6814001e+00  -6.1112202e+01  -6.0727001e+01
    2316  -8.6005302e+01  -1.1037640e+02  -5.9645699e+01
    2317  -8.4879700e+01  -1.1056140e+02  -5.9160801e+01
    2318  -9.3738297e+01  -1.0933070e+02  -5.9653000e+01
    2319  -9.1589500e+01  -1.0938910e+02  -5.9644199e+01
    2320  -9.5545403e+01  -1.0988690e+02  -5.9574501e+01
    2321  -9.9224098e+01  -1.0696270e+02  -5.9848701e+01
    2322  -9.8515297e+01  -1.0512710e+02  -6.0127399e+01
    2323  -1.0010460e+02  -1.0570020e+02  -5.9913898e+01
    2324  -1.0165400e+02  -1.0483380e+02  -5.9609001e+01
    2325  -1.0312430e+02  -1.0331690e+02  -5.9117100e+01
    2326  -1.0523660e+02  -9.9543602e+01  -5.8956100e+01
    2327  -1.0531170e+02  -9.7565804e+01  -5.9428101e+01
    2328  -1.0447400e+02  -9.6348900e+01  -5.9236198e+01
    2329  -8.3441399e+01  -9.5535004e+01  -5.9397400e+01
    2330  -8.2009903e+01  -9.6465103e+01  -5.7860600e+01
    2331  -7.9865997e+01  -9.5325302e+01  -5.9820301e+01
    2332  -8.5752502e+01  -9.5367798e+01  -5.8441502e+01
    2333  -9.2245102e+01  -9.0643501e+01  -5.9481499e+01
    2334  -6.6264297e+01  -8.8042999e+01  -5.8478199e+01
    2335  -6.7394997e+01  -8.7991997e+01  -6.1372299e+01
    2336  -6.7427498e+01  -8.9002403e+01  -5.9070999e+01
    2337  -1.9181000e+00  -6.3791599e+01  -5.9309101e+01
    2338  -8.9789902e+01  -1.1003120e+02  -5.9486500e+01
    2339  -8.6990799e+01  -1.1140760e+02  -5.8686798e+01
    2340  -9.7757599e+01  -1.1130640e+02  -5.9316002e+01
    2341  -9.8900597e+01  -1.0930290e+02  -5.9470001e+01
    2342  -9.4410698e+01  -1.1092930e+02  -5.9056900e+01
    2343  -1.0179910e+02  -1.0671780e+02  -5.9485901e+01
    2344  -1.0093520e+02  -1.0857100e+02  -5.9379601e+01
    2345  -1.0199120e+02  -1.0782370e+02  -5.9323399e+01
    2346  -1.0266140e+02  -1.0493520e+02  -5.8985901e+01
    2347  -8.7638702e+01  -9.3380302e+01  -5.8678001e+01
    2348  -8.8623299e+01  -9.2607201e+01  -5.8377399e+01
    2349  -9.5681000e+01  -9.0252701e+01  -5.8827999e+01
    2350  -3.1238199e+01  -7.3318001e+01  -6.1954899e+01
    2351  -3.1781601e+01  -7.5177902e+01  -5.9085999e+01
    2352  -2.9043200e+01  -7.4484100e+01  -5.9724800e+01
    2353  -1.8825999e+00  -6.5179001e+01  -5.8568100e+01
    2354  -1.0713220e+02  -1.2186180e+02  -5.9167900e+01
    2355  -1.0679010e+02  -1.2342350e+02  -5.8771500e+01
    2356  -1.0846340e+02  -1.2207400e+02  -5.9013901e+01
    2357  -1.0830430e+02  -1.2293020e+02  -5.8593700e+01
    2358  -1.0536320e+02  -1.2372860e+02  -5.8670300e+01
    2359  -1.0854640e+02  -1.2096840e+02  -5.9070000e+01
    2360  -1.0488770e+02  -1.2159020e+02  -5.8455299e+01
    2361  -1.0908650e+02  -1.2113620e+02  -5.8865398e+01
    2362  -1.0840260e+02  -1.1955420e+02  -5.8862801e+01
    2363  -1.0094180e+02  -1.1544990e+02  -5.9078201e+01
    2364  -1.0212040e+02  -1.1764920e+02  -5.8509602e+01
    2365  -1.0287190e+02  -1.1514820e+02  -5.9108101e+01
    2366  -1.0258210e+02  -1.1392800e+02  -5.9260300e+01
    2367  -9.8392799e+01  -1.1411870e+02  -5.8968201e+01
    2368  -1.0016500e+02  -1.1329410e+02  -5.9156300e+01
    2369  -1.0408120e+02  -1.1428820e+02  -5.9009701e+01
    2370  -1.0400840e+02  -1.1299530e+02  -5.8927700e+01
    2371  -1.0276360e+02  -1.1245660e+02  -5.9046799e+01
    2372  -1.0076490e+02  -1.1158640e+02  -5.9038502e+01
    2373  -1.0212580e+02  -1.1142610e+02  -5.8881001e+01
    2374  -8.5455498e+01  -1.1153320e+02  -5.7965302e+01
    2375  -1.0169690e+02  -1.1018710e+02  -5.8879200e+01
    2376  -1.0242620e+02  -1.0929890e+02  -5.8951302e+01
    2377  -1.0293130e+02  -1.0852160e+02  -5.8495098e+01
    2378  -1.0396670e+02  -1.0631920e+02  -5.7551701e+01
    2379  -1.0528850e+02  -1.0098980e+02  -5.8601398e+01
    2380  -1.0593420e+02  -9.8245102e+01  -5.8496498e+01
    2381  -1.0572630e+02  -9.7207703e+01  -5.8503601e+01
    2382  -8.6970596e+01  -9.4560303e+01  -5.8366600e+01
    2383  -9.0004601e+01  -9.2124397e+01  -5.8443100e+01
    2384  -2.9094999e+00  -6.6214401e+01  -5.8068600e+01
    2385  -5.1357999e+00  -5.9777802e+01  -5.9649200e+01
    2386  -7.7677999e+00  -6.0864300e+01  -6.0392700e+01
    2387  -6.0237999e+00  -6.0557400e+01  -5.8317001e+01
    2388  -3.1740000e+00  -6.0201900e+01  -5.8598900e+01
    2389  -4.1359000e+00  -5.9879002e+01  -5.8030201e+01
    2390  -1.0928940e+02  -1.2200670e+02  -5.8312599e+01
    2391  -1.0578820e+02  -1.1959060e+02  -5.8380798e+01
    2392  -1.0953430e+02  -1.1976030e+02  -5.8536400e+01
    2393  -1.0711570e+02  -1.1772540e+02  -5.8445900e+01
    2394  -1.0867320e+02  -1.1834750e+02  -5.8610901e+01
    2395  -1.0968200e+02  -1.1851030e+02  -5.8422199e+01
    2396  -1.0493740e+02  -1.1764000e+02  -5.8330601e+01
    2397  -9.8720398e+01  -1.1696200e+02  -5.8401600e+01
    2398  -9.7001297e+01  -1.1539150e+02  -5.8309799e+01
    2399  -1.0604700e+02  -1.1581360e+02  -5.8331799e+01
    2400  -9.5230598e+01  -1.1303290e+02  -5.8460701e+01
    2401  -1.0532740e+02  -1.1395690e+02  -5.8400700e+01
    2402  -1.0368450e+02  -1.1104440e+02  -5.8252102e+01
    2403  -1.0301930e+02  -1.1022730e+02  -5.8279301e+01
    2404  -1.0431490e+02  -1.0485610e+02  -5.7595299e+01
    2405  -7.3665604e+01  -9.8970001e+01  -5.9553200e+01
    2406  -7.2868500e+01  -9.8271103e+01  -5.8678101e+01
    2407  -7.4674500e+01  -1.0081140e+02  -5.8680401e+01
    2408  -1.0523930e+02  -9.6633904e+01  -5.8204700e+01
    2409  -1.0341600e+02  -9.5721802e+01  -5.8146801e+01
    2410  -2.3071001e+00  -6.6173798e+01  -5.8077999e+01
    2411  -2.0594001e+00  -6.2232601e+01  -5.8986198e+01
    2412  -1.4181000e+00  -6.3958302e+01  -5.7829601e+01
    2413  -8.7750998e+00  -6.2115501e+01  -5.8753799e+01
    2414  -2.3081999e+00  -6.1311100e+01  -5.7854698e+01
    2415  -1.0549610e+02  -1.2528520e+02  -5.8326401e+01
    2416  -1.0437020e+02  -1.2638740e+02  -5.8165901e+01
    2417  -1.0514390e+02  -1.2629680e+02  -5.8091801e+01
    2418  -1.0387490e+02  -1.2546430e+02  -5.8193100e+01
    2419  -1.0358210e+02  -1.2694690e+02  -5.7886002e+01
    2420  -1.0699910e+02  -1.2511070e+02  -5.7804901e+01
    2421  -1.0348830e+02  -1.2316450e+02  -5.8145802e+01
    2422  -1.0897550e+02  -1.2325670e+02  -5.7371101e+01
    2423  -1.1001680e+02  -1.2078990e+02  -5.7974899e+01
    2424  -1.0354670e+02  -1.2051460e+02  -5.7968300e+01
    2425  -1.1041200e+02  -1.1969430e+02  -5.7609200e+01
    2426  -1.1072470e+02  -1.1840750e+02  -5.7935799e+01
    2427  -1.1065510e+02  -1.1752580e+02  -5.8131699e+01
    2428  -1.0896260e+02  -1.1589480e+02  -5.8352600e+01
    2429  -1.1018860e+02  -1.1613900e+02  -5.8098301e+01
    2430  -1.1065840e+02  -1.1424300e+02  -5.7395901e+01
    2431  -1.0946820e+02  -1.1389040e+02  -5.8087601e+01
    2432  -1.0658360e+02  -1.1449670e+02  -5.8079700e+01
    2433  -1.0852110e+02  -1.1316680e+02  -5.7891300e+01
    2434  -1.0750150e+02  -1.1392900e+02  -5.8000801e+01
    2435  -1.0518540e+02  -1.1187250e+02  -5.7809200e+01
    2436  -9.0063400e+01  -1.1225640e+02  -5.7722401e+01
    2437  -8.8213898e+01  -1.1172740e+02  -5.8259800e+01
    2438  -1.0329610e+02  -1.0933430e+02  -5.7825199e+01
    2439  -1.0501390e+02  -1.0330160e+02  -5.8044201e+01
    2440  -1.0444980e+02  -9.6267303e+01  -5.7694099e+01
    2441  -8.4391998e+01  -9.6294197e+01  -5.7711700e+01
    2442  -9.2630302e+01  -9.2802299e+01  -5.7055099e+01
    2443  -6.1870999e+00  -6.5788300e+01  -5.7146801e+01
    2444  -5.0609002e+00  -6.4998802e+01  -5.8817001e+01
    2445  -4.9941001e+00  -6.5438301e+01  -5.7451302e+01
    2446  -1.0481140e+02  -1.2778330e+02  -5.7320099e+01
    2447  -1.0621240e+02  -1.2662320e+02  -5.7330898e+01
    2448  -1.0799750e+02  -1.2474570e+02  -5.7118099e+01
    2449  -1.0975660e+02  -1.2215540e+02  -5.7320801e+01
    2450  -1.1126660e+02  -1.1734310e+02  -5.7680500e+01
    2451  -1.1149320e+02  -1.1535390e+02  -5.7159401e+01
    2452  -1.0960950e+02  -1.1307870e+02  -5.7840401e+01
    2453  -1.0647190e+02  -1.1297300e+02  -5.7680099e+01
    2454  -9.2737198e+01  -1.1227450e+02  -5.8100399e+01
    2455  -9.2753304e+01  -1.1479460e+02  -5.6842701e+01
    2456  -1.0937930e+02  -1.1163860e+02  -5.7113499e+01
    2457  -9.1666901e+01  -1.1063300e+02  -5.8851200e+01
    2458  -8.6490997e+01  -1.1238920e+02  -5.7365101e+01
    2459  -1.0592870e+02  -1.0176320e+02  -5.7910400e+01
    2460  -1.0608970e+02  -1.0031550e+02  -5.7548302e+01
    2461  -1.0648520e+02  -9.8759697e+01  -5.7404900e+01
    2462  -1.0611510e+02  -9.7501801e+01  -5.7482399e+01
    2463  -1.0563900e+02  -9.6878098e+01  -5.6360901e+01
    2464  -8.7931000e+01  -9.3442299e+01  -5.7537498e+01
    2465  -9.0855598e+01  -9.2681503e+01  -5.7536701e+01
    2466  -8.9663803e+01  -9.2536797e+01  -5.7643700e+01
    2467  -6.5544098e+01  -8.9522903e+01  -5.9161400e+01
    2468  -6.5746300e+01  -9.1310501e+01  -5.6906898e+01
    2469  -6.7097801e+01  -9.2108398e+01  -5.7556599e+01
    2470  -6.7612900e+01  -9.0323502e+01  -5.7104301e+01
    2471  -6.9166496e+01  -9.1135002e+01  -5.8383801e+01
    2472  -1.3974000e+00  -6.6264297e+01  -5.6895302e+01
    2473  -4.0809999e+00  -6.5846802e+01  -5.6963799e+01
    2474  -1.0838000e+00  -6.5066299e+01  -5.6881699e+01
    2475  -1.0393540e+02  -1.2852280e+02  -5.7025799e+01
    2476  -1.0313240e+02  -1.2823621e+02  -5.7182598e+01
    2477  -1.0145580e+02  -1.2247270e+02  -5.7438000e+01
    2478  -1.0203860e+02  -1.2044850e+02  -5.7766602e+01
    2479  -1.1047230e+02  -1.2087320e+02  -5.7015499e+01
    2480  -1.0023730e+02  -1.1979790e+02  -5.7749599e+01
    2481  -9.7865303e+01  -1.1982330e+02  -5.7015301e+01
    2482  -1.0031950e+02  -1.2149180e+02  -5.7216801e+01
    2483  -1.1159190e+02  -1.1842440e+02  -5.6554901e+01
    2484  -1.1208050e+02  -1.1633790e+02  -5.6868500e+01
    2485  -1.1036620e+02  -1.1232180e+02  -5.7209599e+01
    2486  -1.0801480e+02  -1.1210420e+02  -5.7197601e+01
    2487  -1.0654980e+02  -1.1140000e+02  -5.6802502e+01
    2488  -9.0644096e+01  -1.1421190e+02  -5.6426701e+01
    2489  -8.7697502e+01  -1.1336190e+02  -5.6374699e+01
    2490  -1.0407130e+02  -1.0975240e+02  -5.7193699e+01
    2491  -1.0397290e+02  -1.0887000e+02  -5.7033901e+01
    2492  -1.0414560e+02  -1.0806730e+02  -5.7033100e+01
    2493  -1.0654760e+02  -1.0350510e+02  -5.7119801e+01
    2494  -1.0718810e+02  -1.0218970e+02  -5.6602402e+01
    2495  -1.0675190e+02  -1.0097340e+02  -5.6559101e+01
    2496  -8.4038902e+01  -9.7247299e+01  -5.6020802e+01
    2497  -8.5959801e+01  -9.6199501e+01  -5.6408901e+01
    2498  -8.7686501e+01  -9.5267502e+01  -5.6834801e+01
    2499  -8.7976402e+01  -9.4456398e+01  -5.7002899e+01
    2500  -9.1247704e+01  -9.3782997e+01  -5.6383400e+01
    2501  -9.0034599e+01  -9.2976601e+01  -5.6699699e+01
    2502  -8.9164803e+01  -9.2778503e+01  -5.6938499e+01
    2503  -9.7483902e+01  -9.2257500e+01  -5.6254299e+01
    2504  -9.6486900e+01  -9.1174004e+01  -5.7629501e+01
    2505  -6.4731697e+01  -8.6897499e+01  -5.7525398e+01
    2506  -6.4537201e+01  -8.7874001e+01  -5.5787701e+01
    2507  -3.6913200e+01  -7.6074501e+01  -5.8399399e+01
    2508  -3.4932598e+01  -7.6960899e+01  -5.6489899e+01
    2509  -3.4259998e+01  -7.5502998e+01  -5.8835300e+01
    2510  -2.1122999e+00  -6.6782997e+01  -5.7061100e+01
    2511  -4.0360999e+00  -6.0084099e+01  -5.6123299e+01
    2512  -5.3575001e+00  -6.0552399e+01  -5.6728500e+01
    2513  -3.4790001e+00  -6.0111301e+01  -5.6760201e+01
    2514  -1.0207580e+02  -1.2829919e+02  -5.6663300e+01
    2515  -1.0723160e+02  -1.2632990e+02  -5.6524899e+01
    2516  -9.8604103e+01  -1.2201960e+02  -5.6537399e+01
    2517  -1.1205550e+02  -1.1737200e+02  -5.6508999e+01
    2518  -9.5258598e+01  -1.1618110e+02  -5.7327999e+01
    2519  -1.1111710e+02  -1.1311960e+02  -5.6766102e+01
    2520  -1.1093280e+02  -1.1159120e+02  -5.6440899e+01
    2521  -1.0515260e+02  -1.0701110e+02  -5.6479698e+01
    2522  -1.0601400e+02  -1.0605160e+02  -5.6143299e+01
    2523  -1.0591350e+02  -1.0456520e+02  -5.6935600e+01
    2524  -1.0683610e+02  -9.9701202e+01  -5.6390301e+01
    2525  -1.0678670e+02  -9.8233704e+01  -5.6603802e+01
    2526  -8.5169800e+01  -9.6653801e+01  -5.6378399e+01
    2527  -1.0086640e+02  -9.4128098e+01  -5.7170601e+01
    2528  -1.0304160e+02  -9.6050499e+01  -5.5692402e+01
    2529  -8.6886497e+01  -9.6071999e+01  -5.6391300e+01
    2530  -8.8253899e+01  -9.3254799e+01  -5.6876400e+01
    2531  -9.9309097e+01  -9.2905602e+01  -5.7386600e+01
    2532  -9.8316299e+01  -9.2689697e+01  -5.6235802e+01
    2533  -9.6041199e+01  -9.2239601e+01  -5.6471100e+01
    2534  -9.4637299e+01  -9.2133797e+01  -5.7016201e+01
    2535  -3.6405800e+01  -7.7542900e+01  -5.5802399e+01
    2536  -2.6179300e+01  -7.5796303e+01  -5.5689098e+01
    2537  -2.4407801e+01  -7.4187798e+01  -5.7870098e+01
    2538  -2.5935101e+01  -7.4352203e+01  -5.8624802e+01
    2539  -3.2428999e+00  -6.6622002e+01  -5.6302502e+01
    2540  -1.8873000e+00  -6.2081402e+01  -5.6386700e+01
    2541  -9.1810000e-01  -6.3838600e+01  -5.5767300e+01
    2542  -2.9607999e+00  -6.0598000e+01  -5.6312698e+01
    2543  -1.0285540e+02  -1.2934241e+02  -5.6364300e+01
    2544  -1.0158340e+02  -1.2938060e+02  -5.6056702e+01
    2545  -1.0421480e+02  -1.2917140e+02  -5.6060902e+01
    2546  -1.0610790e+02  -1.2787380e+02  -5.5878700e+01
    2547  -1.0134640e+02  -1.2558380e+02  -5.6832401e+01
    2548  -1.0785420e+02  -1.2577670e+02  -5.5909901e+01
    2549  -1.0884880e+02  -1.2396080e+02  -5.6024899e+01
    2550  -1.1019590e+02  -1.2167510e+02  -5.5871399e+01
    2551  -1.0123400e+02  -1.2401270e+02  -5.7160000e+01
    2552  -9.9515701e+01  -1.2378180e+02  -5.6402802e+01
    2553  -9.6840599e+01  -1.2086250e+02  -5.6099499e+01
    2554  -1.1276260e+02  -1.1540560e+02  -5.6175701e+01
    2555  -1.1231820e+02  -1.1378970e+02  -5.6266300e+01
    2556  -1.0546810e+02  -1.0976950e+02  -5.6372002e+01
    2557  -1.0848700e+02  -1.0354760e+02  -5.5469700e+01
    2558  -1.0715050e+02  -9.8863998e+01  -5.5969299e+01
    2559  -8.1255302e+01  -9.7112999e+01  -5.6134499e+01
    2560  -8.8785400e+01  -9.4123398e+01  -5.6213902e+01
    2561  -8.8704300e+01  -9.3172897e+01  -5.6469501e+01
    2562  -6.6438797e+01  -9.0005501e+01  -5.6128201e+01
    2563  -2.3904100e+01  -7.4866699e+01  -5.5853001e+01
    2564  -2.1080000e+00  -6.7377403e+01  -5.5796200e+01
    2565  -1.5271000e+00  -6.7201500e+01  -5.5951599e+01
    2566  -7.1649998e-01  -6.5195999e+01  -5.5934200e+01
    2567  -1.0056300e+02  -1.2754270e+02  -5.5893501e+01
    2568  -1.1111910e+02  -1.1960900e+02  -5.5902100e+01
    2569  -9.5293098e+01  -1.1873780e+02  -5.6192501e+01
    2570  -1.1263700e+02  -1.1626320e+02  -5.5820702e+01
    2571  -1.1306170e+02  -1.1393740e+02  -5.5601101e+01
    2572  -8.5415604e+01  -1.1336870e+02  -5.5261902e+01
    2573  -1.1227160e+02  -1.1220710e+02  -5.5383598e+01
    2574  -1.1162690e+02  -1.1108660e+02  -5.5522701e+01
    2575  -1.1032320e+02  -1.1018750e+02  -5.5921200e+01
    2576  -1.0873580e+02  -1.0953430e+02  -5.5506599e+01
    2577  -1.0557440e+02  -1.0825060e+02  -5.6135101e+01
    2578  -8.2924599e+01  -9.7621300e+01  -5.5277000e+01
    2579  -8.7813797e+01  -9.6724403e+01  -5.5436600e+01
    2580  -8.9047501e+01  -9.5171402e+01  -5.5969601e+01
    2581  -9.0133400e+01  -9.3788803e+01  -5.6011700e+01
    2582  -8.9312698e+01  -9.3325401e+01  -5.6144402e+01
    2583  -6.8911903e+01  -9.1681099e+01  -5.6478699e+01
    2584  -6.3612202e+01  -9.0249496e+01  -5.5293800e+01
    2585  -6.4325897e+01  -8.9203796e+01  -5.7731098e+01
    2586  -6.2872002e+01  -8.8573601e+01  -5.6537399e+01
    2587  -2.8973000e+00  -6.7529198e+01  -5.4468498e+01
    2588  -1.0242920e+02  -1.3032610e+02  -5.5229301e+01
    2589  -1.0117400e+02  -1.3052200e+02  -5.4986198e+01
    2590  -1.0025100e+02  -1.3023730e+02  -5.4857899e+01
    2591  -1.0719650e+02  -1.2694960e+02  -5.5431999e+01
    2592  -9.9623398e+01  -1.2644270e+02  -5.5447701e+01
    2593  -1.0818370e+02  -1.2503450e+02  -5.4889900e+01
    2594  -1.1208470e+02  -1.1725770e+02  -5.5104698e+01
    2595  -1.1315960e+02  -1.1474830e+02  -5.5362202e+01
    2596  -8.8250397e+01  -1.1510670e+02  -5.4696701e+01
    2597  -1.1297340e+02  -1.1334400e+02  -5.5391499e+01
    2598  -1.0760040e+02  -1.1046030e+02  -5.5979099e+01
    2599  -1.0751170e+02  -1.0903840e+02  -5.5480900e+01
    2600  -1.0747990e+02  -1.0679160e+02  -5.5147999e+01
    2601  -1.0734160e+02  -1.0071230e+02  -5.5223400e+01
    2602  -1.0743530e+02  -9.9613701e+01  -5.5143299e+01
    2603  -1.0682460e+02  -9.7997902e+01  -5.5789299e+01
    2604  -8.6248596e+01  -9.6972801e+01  -5.5385799e+01
    2605  -8.9750198e+01  -9.6015701e+01  -5.5244598e+01
    2606  -8.9628502e+01  -9.4261101e+01  -5.5870899e+01
    2607  -9.2902702e+01  -9.4760002e+01  -5.4980400e+01
    2608  -9.0410400e+01  -9.4974998e+01  -5.5563202e+01
    2609  -6.5428902e+01  -9.2380203e+01  -5.5196999e+01
    2610  -9.8286499e+01  -9.3308998e+01  -5.5161499e+01
    2611  -7.0516701e+01  -9.2749802e+01  -5.6678902e+01
    2612  -6.8615898e+01  -9.2202499e+01  -5.5119598e+01
    2613  -6.7495499e+01  -9.1651199e+01  -5.5263199e+01
    2614  -4.4769001e+00  -6.6254501e+01  -5.5725399e+01
    2615  -1.0293660e+02  -1.3060550e+02  -5.4359100e+01
    2616  -1.0473290e+02  -1.2951649e+02  -5.4363098e+01
    2617  -1.0556470e+02  -1.2867990e+02  -5.4833099e+01
    2618  -9.9214996e+01  -1.2910640e+02  -5.4272900e+01
    2619  -9.8138298e+01  -1.2530540e+02  -5.4954700e+01
    2620  -1.0938870e+02  -1.2262890e+02  -5.4603199e+01
    2621  -1.1049650e+02  -1.2050730e+02  -5.4480999e+01
    2622  -1.1157630e+02  -1.0949510e+02  -5.4188900e+01
    2623  -1.0977090e+02  -1.0305930e+02  -5.3859699e+01
    2624  -1.0805930e+02  -1.0199800e+02  -5.5104000e+01
    2625  -1.0740100e+02  -9.8871803e+01  -5.5065399e+01
    2626  -8.5502098e+01  -9.7612900e+01  -5.4741100e+01
    2627  -8.4378700e+01  -9.8107201e+01  -5.4060600e+01
    2628  -1.0476290e+02  -9.6870903e+01  -5.4704899e+01
    2629  -1.0567390e+02  -9.7023300e+01  -5.4993999e+01
    2630  -9.1585197e+01  -9.5147102e+01  -5.5203899e+01
    2631  -9.4794197e+01  -9.3498199e+01  -5.5661598e+01
    2632  -9.9284798e+01  -9.3878197e+01  -5.4939602e+01
    2633  -6.7242699e+01  -9.3800598e+01  -5.5103100e+01
    2634  -9.7183601e+01  -9.3842499e+01  -5.4648399e+01
    2635  -6.9595703e+01  -9.2691803e+01  -5.4639801e+01
    2636  -6.4047897e+01  -9.1883003e+01  -5.3825600e+01
    2637  -3.9117401e+01  -8.1394600e+01  -5.4158401e+01
    2638  -3.7653301e+01  -7.9717300e+01  -5.6641102e+01
    2639  -3.6521198e+01  -8.0331398e+01  -5.5041199e+01
    2640  -4.3764000e+00  -6.6705299e+01  -5.4929401e+01
    2641  -7.0459998e-01  -6.7095703e+01  -5.4890701e+01
    2642  -6.3927002e+00  -6.6611397e+01  -5.5459000e+01
    2643  -1.9660001e-01  -6.6342903e+01  -5.4224701e+01
    2644  -1.3879000e+00  -6.2673000e+01  -5.4099098e+01
    2645  -1.0710670e+02  -1.2644170e+02  -5.3879799e+01
    2646  -1.1096420e+02  -1.1820340e+02  -5.3724400e+01
    2647  -9.2653603e+01  -1.1651800e+02  -5.5891602e+01
    2648  -9.0137398e+01  -1.1651310e+02  -5.4522400e+01
    2649  -9.2341003e+01  -1.1821790e+02  -5.4633499e+01
    2650  -1.1318540e+02  -1.1504230e+02  -5.4783798e+01
    2651  -1.1316720e+02  -1.1353380e+02  -5.4083599e+01
    2652  -1.1307120e+02  -1.1260110e+02  -5.4334702e+01
    2653  -1.1249770e+02  -1.1051940e+02  -5.4088501e+01
    2654  -1.0961120e+02  -1.0881670e+02  -5.4748699e+01
    2655  -1.0901270e+02  -1.0791600e+02  -5.4472900e+01
    2656  -1.0695460e+02  -9.8343300e+01  -5.4263302e+01
    2657  -8.9016701e+01  -9.7035004e+01  -5.4724602e+01
    2658  -7.5493698e+01  -9.6130798e+01  -5.4003399e+01
    2659  -7.5343697e+01  -9.5467796e+01  -5.6202801e+01
    2660  -7.7032501e+01  -9.6287003e+01  -5.5486801e+01
    2661  -7.2873497e+01  -9.4619102e+01  -5.4724499e+01
    2662  -9.5709999e+01  -9.4239998e+01  -5.4601700e+01
    2663  -9.4285301e+01  -9.5346901e+01  -5.3424301e+01
    2664  -6.6610802e+01  -9.3915497e+01  -5.4489601e+01
    2665  -7.1323303e+01  -9.3735100e+01  -5.4689301e+01
    2666  -6.6059097e+01  -9.0584900e+01  -5.4921001e+01
    2667  -1.3159000e+00  -6.7889198e+01  -5.4849701e+01
    2668  -1.3959999e-01  -6.5135101e+01  -5.3598099e+01
    2669  -2.3619001e+00  -6.1445702e+01  -5.4663700e+01
    2670  -1.0613740e+02  -1.2790430e+02  -5.3755798e+01
    2671  -9.7250298e+01  -1.2297370e+02  -5.5446499e+01
    2672  -9.6579697e+01  -1.2506110e+02  -5.3473701e+01
    2673  -1.0763280e+02  -1.2467190e+02  -5.3260101e+01
    2674  -1.1282710e+02  -1.1522070e+02  -5.4053799e+01
    2675  -8.6590401e+01  -1.1499950e+02  -5.3887798e+01
    2676  -1.0862970e+02  -1.0681490e+02  -5.4410198e+01
    2677  -1.0812960e+02  -1.0502090e+02  -5.5420101e+01
    2678  -1.1046000e+02  -1.0431450e+02  -5.3388000e+01
    2679  -1.0771640e+02  -1.0073880e+02  -5.3893200e+01
    2680  -1.0753710e+02  -9.9657997e+01  -5.4347198e+01
    2681  -1.0541040e+02  -9.7689598e+01  -5.3382301e+01
    2682  -8.6811501e+01  -9.8058098e+01  -5.3627602e+01
    2683  -8.8531197e+01  -9.7696701e+01  -5.4007301e+01
    2684  -9.1158600e+01  -9.7002800e+01  -5.3491100e+01
    2685  -1.0167190e+02  -9.5457298e+01  -5.5089100e+01
    2686  -1.0027160e+02  -9.4960899e+01  -5.3611698e+01
    2687  -6.7219101e+01  -9.4576897e+01  -5.3492298e+01
    2688  -9.9389297e+01  -9.4305496e+01  -5.3753399e+01
    2689  -6.8637001e+01  -9.2751602e+01  -5.3554199e+01
    2690  -6.7667702e+01  -9.2524101e+01  -5.3885601e+01
    2691  -6.6494797e+01  -9.1780502e+01  -5.3407600e+01
    2692  -2.1705000e+01  -7.3746498e+01  -5.6017200e+01
    2693  -2.1998800e+01  -7.4636803e+01  -5.3983101e+01
    2694  -1.7832000e+00  -6.8616203e+01  -5.3970798e+01
    2695  -7.3729998e-01  -6.7980598e+01  -5.4215500e+01
    2696  -6.3027000e+00  -6.7681702e+01  -5.3342499e+01
    2697  -4.9545999e+00  -6.8050499e+01  -5.2700600e+01
    2698  -8.1879997e-01  -6.3546398e+01  -5.3391201e+01
    2699  -1.0043160e+02  -1.3155090e+02  -5.3945301e+01
    2700  -1.0156660e+02  -1.3177721e+02  -5.3525501e+01
    2701  -1.0359960e+02  -1.3046120e+02  -5.3394501e+01
    2702  -9.8807602e+01  -1.3045830e+02  -5.3461300e+01
    2703  -9.7635696e+01  -1.2747280e+02  -5.3352200e+01
    2704  -9.5685501e+01  -1.2259020e+02  -5.4296902e+01
    2705  -1.1109820e+02  -1.0824390e+02  -5.3363499e+01
    2706  -1.1006540e+02  -1.0566590e+02  -5.3580898e+01
    2707  -1.0839330e+02  -1.0144000e+02  -5.3607399e+01
    2708  -8.1917198e+01  -9.8520699e+01  -5.2507000e+01
    2709  -1.0349310e+02  -9.6832497e+01  -5.3873001e+01
    2710  -6.8955902e+01  -9.5511299e+01  -5.4496399e+01
    2711  -6.5188400e+01  -9.0252800e+01  -5.3242298e+01
    2712  -6.4039299e+01  -8.8480904e+01  -5.4021000e+01
    2713  -1.1706001e+00  -6.8815903e+01  -5.3914799e+01
    2714  -2.9579999e+00  -6.8449600e+01  -5.2590500e+01
    2715  -9.9520599e+01  -1.3150560e+02  -5.3669498e+01
    2716  -1.0467740e+02  -1.2934911e+02  -5.3273998e+01
    2717  -1.1139960e+02  -1.1603880e+02  -5.2563099e+01
    2718  -1.1291660e+02  -1.1402220e+02  -5.3497002e+01
    2719  -1.1298330e+02  -1.1025000e+02  -5.2925999e+01
    2720  -1.1045090e+02  -1.0701440e+02  -5.3269402e+01
    2721  -1.0746240e+02  -9.9522797e+01  -5.3531200e+01
    2722  -1.0676640e+02  -9.8960403e+01  -5.2666100e+01
    2723  -1.0203590e+02  -9.6613998e+01  -5.2692101e+01
    2724  -6.5464104e+01  -9.3727501e+01  -5.3301201e+01
    2725   7.3299997e-02  -6.7817902e+01  -5.2995499e+01
    2726  -7.6034999e+00  -6.8307404e+01  -5.2854801e+01
    2727  -7.8477998e+00  -6.7387901e+01  -5.5017502e+01
    2728  -3.2853999e+00  -6.0685699e+01  -5.3970100e+01
    2729  -2.4899001e+00  -6.1693199e+01  -5.3010799e+01
    2730  -1.0072730e+02  -1.3256419e+02  -5.2895599e+01
    2731  -9.9535797e+01  -1.3232310e+02  -5.2945099e+01
    2732  -1.0236650e+02  -1.3162560e+02  -5.2730900e+01
    2733  -1.0581740e+02  -1.2745520e+02  -5.2734001e+01
    2734  -1.0819920e+02  -1.2228830e+02  -5.2414501e+01
    2735  -1.0958320e+02  -1.2030000e+02  -5.2848999e+01
    2736  -1.1298830e+02  -1.1148630e+02  -5.2423599e+01
    2737  -1.1003280e+02  -1.0206960e+02  -5.2846001e+01
    2738  -1.0929340e+02  -1.0134800e+02  -5.2211899e+01
    2739  -8.5100899e+01  -9.8733803e+01  -5.2261799e+01
    2740  -9.0606300e+01  -9.8460503e+01  -5.1716000e+01
    2741  -9.9233101e+01  -9.4972702e+01  -5.2605202e+01
    2742  -9.7465500e+01  -9.5139603e+01  -5.2842499e+01
    2743  -1.4784000e+00  -6.9155502e+01  -5.3013699e+01
    2744  -4.9329999e-01  -6.8896301e+01  -5.3010399e+01
    2745  -4.0781999e+00  -6.0575100e+01  -5.3729401e+01
    2746  -3.5927999e+00  -6.1050900e+01  -5.2196400e+01
    2747  -1.0147580e+02  -1.3280321e+02  -5.2019798e+01
    2748  -9.7664001e+01  -1.3134590e+02  -5.1431400e+01
    2749  -1.0963520e+02  -1.1749830e+02  -5.1161701e+01
    2750  -1.1200690e+02  -1.1408310e+02  -5.1691002e+01
    2751  -1.1259290e+02  -1.1269490e+02  -5.1924801e+01
    2752  -1.1221000e+02  -1.0833700e+02  -5.2819599e+01
    2753  -1.1168840e+02  -1.0658060e+02  -5.2450001e+01
    2754  -1.0832130e+02  -1.0100190e+02  -5.1944199e+01
    2755  -1.0769960e+02  -1.0041930e+02  -5.2563400e+01
    2756  -8.3839897e+01  -9.8674202e+01  -5.2603600e+01
    2757  -9.3531097e+01  -9.6718597e+01  -5.2129002e+01
    2758  -9.2576797e+01  -9.6616600e+01  -5.3147701e+01
    2759  -1.0050230e+02  -9.5950302e+01  -5.2042702e+01
    2760  -6.3265400e+01  -9.2443001e+01  -5.1504002e+01
    2761  -6.7584099e+01  -9.2870300e+01  -5.1398800e+01
    2762  -2.4290001e+01  -7.5841400e+01  -5.3499599e+01
    2763  -2.7344101e+01  -7.6989700e+01  -5.3469200e+01
    2764  -2.5692499e+01  -7.6889801e+01  -5.1551701e+01
    2765  -1.5108000e+00  -6.3035400e+01  -5.2206799e+01
    2766  -9.9755096e+01  -1.3275330e+02  -5.2482201e+01
    2767  -1.0038580e+02  -1.3333771e+02  -5.1174099e+01
    2768  -1.0289740e+02  -1.3120480e+02  -5.1895500e+01
    2769  -9.7185097e+01  -1.2878140e+02  -5.2214001e+01
    2770  -1.0451630e+02  -1.2768790e+02  -5.1235699e+01
    2771  -1.0609200e+02  -1.2560130e+02  -5.1698700e+01
    2772  -1.1262920e+02  -1.0776770e+02  -5.1868301e+01
    2773  -1.1113050e+02  -1.0231670e+02  -5.1800598e+01
    2774  -8.6946800e+01  -9.8832100e+01  -5.1734699e+01
    2775  -1.0582720e+02  -9.9120499e+01  -5.0877701e+01
    2776  -1.0340590e+02  -9.7378304e+01  -5.2362400e+01
    2777  -6.5158302e+01  -9.4227600e+01  -5.1324299e+01
    2778  -3.8515900e+01  -8.2607697e+01  -5.1716301e+01
    2779  -3.6662102e+01  -8.1487900e+01  -5.2910099e+01
    2780  -8.8910002e-01  -6.9471397e+01  -5.2359600e+01
    2781   6.4099997e-01  -6.8791901e+01  -5.1580200e+01
    2782  -3.2456999e+00  -6.1631901e+01  -5.1395302e+01
    2783  -9.8840599e+01  -1.3345869e+02  -4.9841499e+01
    2784  -9.8625000e+01  -1.3254520e+02  -5.1522900e+01
    2785  -1.0376920e+02  -1.2947771e+02  -5.1621101e+01
    2786  -9.5846901e+01  -1.2624120e+02  -5.1589500e+01
    2787  -1.0683930e+02  -1.2408860e+02  -5.1744499e+01
    2788  -1.1307070e+02  -1.0931940e+02  -5.1478699e+01
    2789  -1.1224050e+02  -1.0381700e+02  -5.1225300e+01
    2790  -1.1036040e+02  -1.0133240e+02  -5.1574799e+01
    2791  -1.0698520e+02  -9.9836800e+01  -5.1514301e+01
    2792  -9.5176399e+01  -9.6114899e+01  -5.1378799e+01
    2793  -9.5823700e+01  -9.5373398e+01  -5.2899799e+01
    2794  -9.6691704e+01  -9.6111900e+01  -5.1761600e+01
    2795  -6.6372200e+01  -9.5317497e+01  -5.0867298e+01
    2796  -6.6342697e+01  -9.2162598e+01  -5.0874100e+01
    2797  -2.7739500e+01  -7.7786903e+01  -5.1087002e+01
    2798  -1.4177999e+00  -6.9673500e+01  -5.1774899e+01
    2799  -2.3320000e-01  -6.9594902e+01  -5.1830700e+01
    2800   7.1249998e-01  -6.7552101e+01  -5.1834702e+01
    2801   5.7410002e-01  -6.6046600e+01  -5.1284000e+01
    2802  -2.2669999e-01  -6.4492401e+01  -5.1622799e+01
    2803  -2.6824000e+00  -6.2875900e+01  -5.0610802e+01
    2804  -1.0187520e+02  -1.3272560e+02  -5.1404800e+01
    2805  -9.6761002e+01  -1.2977901e+02  -5.1176601e+01
    2806  -9.4713600e+01  -1.2345920e+02  -5.2421501e+01
    2807  -9.4198700e+01  -1.2437220e+02  -5.0849201e+01
    2808  -9.3092796e+01  -1.2227340e+02  -5.1803200e+01
    2809  -1.1266220e+02  -1.0584660e+02  -5.1236198e+01
    2810  -8.8944000e+01  -9.9047302e+01  -5.1182400e+01
    2811  -8.4141098e+01  -9.9431702e+01  -5.0624001e+01
    2812  -1.0425900e+02  -9.8496803e+01  -5.0205898e+01
    2813  -9.2371101e+01  -9.7761803e+01  -5.1776501e+01
    2814  -9.4669296e+01  -9.6517700e+01  -5.1160599e+01
    2815  -5.5010101e+01  -8.5283302e+01  -5.0628201e+01
    2816  -5.7766102e+01  -8.5311798e+01  -5.2697102e+01
    2817  -5.7751801e+01  -8.6491203e+01  -5.0663200e+01
    2818  -6.0190001e+00  -6.8769897e+01  -5.1495800e+01
    2819  -1.0111500e+02  -1.3325999e+02  -5.1124599e+01
    2820  -1.0235580e+02  -1.3176030e+02  -5.0524399e+01
    2821  -9.5595299e+01  -1.2800169e+02  -5.0182400e+01
    2822  -1.1302460e+02  -1.0781070e+02  -5.0863800e+01
    2823  -1.1113150e+02  -1.0151200e+02  -5.0580502e+01
    2824  -1.0841960e+02  -1.0088910e+02  -5.0066601e+01
    2825  -9.4360603e+01  -9.7109100e+01  -5.0973701e+01
    2826  -9.9659401e+01  -9.6473099e+01  -5.0788101e+01
    2827  -9.5849899e+01  -9.6715797e+01  -5.0924000e+01
    2828  -7.0060799e+01  -9.3689102e+01  -5.1937401e+01
    2829  -6.4085800e+01  -9.0041496e+01  -5.1270901e+01
    2830  -6.4892097e+01  -9.1093597e+01  -5.0386600e+01
    2831  -2.9708000e+01  -7.8084198e+01  -5.2440498e+01
    2832  -3.1331100e+01  -7.8370796e+01  -5.2745800e+01
    2833  -3.2480499e+01  -7.9287102e+01  -5.1013901e+01
    2834  -7.8140002e-01  -7.0397003e+01  -5.0816299e+01
    2835  -2.2962000e+00  -6.9675697e+01  -5.0849201e+01
    2836  -7.3280001e+00  -6.9368103e+01  -5.0394600e+01
    2837  -4.0957999e+00  -6.9351196e+01  -5.0842800e+01
    2838  -1.2563000e+00  -6.3950001e+01  -5.0698002e+01
    2839  -1.0167780e+02  -1.3285860e+02  -5.0522202e+01
    2840  -1.0706130e+02  -1.2160030e+02  -5.0623100e+01
    2841  -1.1095040e+02  -1.1481610e+02  -5.0471298e+01
    2842  -1.1302430e+02  -1.0969200e+02  -5.0452301e+01
    2843  -1.0727740e+02  -1.0025390e+02  -4.9969299e+01
    2844  -8.6587402e+01  -9.9596001e+01  -5.0047798e+01
    2845  -9.4269997e+01  -9.8138802e+01  -5.0107300e+01
    2846  -6.8484703e+01  -9.7303902e+01  -4.9633400e+01
    2847  -6.8260201e+01  -9.6128899e+01  -5.1826698e+01
    2848  -6.7688202e+01  -9.6337799e+01  -5.0619900e+01
    2849  -6.8326202e+01  -9.3570297e+01  -4.9144901e+01
    2850  -2.7337500e+01  -8.0529198e+01  -5.0640800e+01
    2851  -2.5045700e+01  -7.9218102e+01  -5.2086899e+01
    2852  -2.5882500e+01  -8.0774498e+01  -4.9165798e+01
    2853  -3.4110500e+01  -7.8817398e+01  -5.2765800e+01
    2854   1.3050000e-01  -7.0720802e+01  -5.0244801e+01
    2855  -5.5341001e+00  -6.9749100e+01  -4.9854401e+01
    2856   1.1931000e+00  -6.6911499e+01  -5.0592201e+01
    2857  -1.0014280e+02  -1.3347290e+02  -4.9698700e+01
    2858  -9.7625702e+01  -1.3282100e+02  -4.9938099e+01
    2859  -9.4353897e+01  -1.2584170e+02  -4.9780602e+01
    2860  -1.0399560e+02  -1.2591820e+02  -4.9189301e+01
    2861  -1.0495570e+02  -1.2358110e+02  -4.9157799e+01
    2862  -1.1170500e+02  -1.1307640e+02  -4.9872200e+01
    2863  -1.1313200e+02  -1.0789270e+02  -4.9661301e+01
    2864  -1.1329470e+02  -1.0613110e+02  -5.0019199e+01
    2865  -1.1242610e+02  -1.0294590e+02  -4.9942699e+01
    2866  -1.1074220e+02  -1.0107460e+02  -4.9787701e+01
    2867  -6.9790802e+01  -9.8900703e+01  -4.9780602e+01
    2868  -6.9716599e+01  -9.7499100e+01  -5.2187199e+01
    2869  -1.0193950e+02  -9.7527603e+01  -5.0248699e+01
    2870  -9.6229401e+01  -9.7526802e+01  -5.0179401e+01
    2871  -2.7388000e+00  -7.0512901e+01  -4.9360802e+01
    2872   1.8183000e+00  -6.9009102e+01  -4.9762901e+01
    2873   9.7329998e-01  -6.6393303e+01  -4.9750401e+01
    2874  -8.2898998e+00  -6.4509003e+01  -5.0697899e+01
    2875  -9.7706003e+00  -6.5603600e+01  -5.1357700e+01
    2876  -9.2679005e+00  -6.5579002e+01  -4.9107800e+01
    2877  -4.4300001e-02  -6.5274002e+01  -4.9728199e+01
    2878  -7.6817002e+00  -6.4209396e+01  -4.9309601e+01
    2879  -6.3874002e+00  -6.2642502e+01  -5.1606602e+01
    2880  -6.2614999e+00  -6.2914501e+01  -4.8953201e+01
    2881  -5.5745001e+00  -6.2119999e+01  -5.0220001e+01
    2882  -3.4181001e+00  -6.2748100e+01  -4.9274899e+01
    2883  -9.6119904e+01  -1.3086940e+02  -4.9138699e+01
    2884  -9.2553596e+01  -1.2379130e+02  -4.9274101e+01
    2885  -1.1310330e+02  -1.0416330e+02  -4.9488098e+01
    2886  -1.0619260e+02  -9.9602997e+01  -4.8249802e+01
    2887  -8.2955704e+01  -9.9665901e+01  -4.9839901e+01
    2888  -9.8032501e+01  -9.7516197e+01  -4.9661499e+01
    2889  -9.8200699e+01  -9.6506699e+01  -5.0919498e+01
    2890  -9.9842796e+01  -9.7192497e+01  -4.9658100e+01
    2891  -2.9777700e+01  -7.8831703e+01  -4.9807999e+01
    2892  -9.1740000e-01  -7.1235199e+01  -4.9397499e+01
    2893  -8.3430996e+00  -6.9955299e+01  -5.0119801e+01
    2894   7.3390001e-01  -6.9637100e+01  -5.0832100e+01
    2895   1.9052000e+00  -6.7929398e+01  -4.9404701e+01
    2896  -3.9051001e+00  -6.1894501e+01  -4.9760899e+01
    2897  -1.0097810e+02  -1.3281931e+02  -4.8696800e+01
    2898  -1.0225030e+02  -1.2989780e+02  -4.8514198e+01
    2899  -1.0330450e+02  -1.2851070e+02  -4.9824699e+01
    2900  -1.1246540e+02  -1.1153970e+02  -5.0032799e+01
    2901  -1.1032750e+02  -1.0079420e+02  -4.8924999e+01
    2902  -1.0238120e+02  -9.8365997e+01  -4.7967999e+01
    2903  -2.7513399e+01  -7.8131699e+01  -4.8205700e+01
    2904  -2.5513700e+01  -7.7182602e+01  -4.9515598e+01
    2905   1.1296000e+00  -7.0818298e+01  -4.9310799e+01
    2906  -6.7652001e+00  -6.9840599e+01  -4.9338902e+01
    2907  -4.2070999e+00  -6.1316200e+01  -5.0938099e+01
    2908  -4.6447001e+00  -6.1616299e+01  -4.9874100e+01
    2909  -9.7963501e+01  -1.3409250e+02  -4.8851299e+01
    2910  -1.0160220e+02  -1.3136861e+02  -4.7862301e+01
    2911  -1.0527810e+02  -1.2184700e+02  -4.8602798e+01
    2912  -1.1273540e+02  -1.0973560e+02  -4.8788200e+01
    2913  -1.1327430e+02  -1.0689770e+02  -4.8388599e+01
    2914  -1.1350740e+02  -1.0515350e+02  -4.8700001e+01
    2915  -1.0795980e+02  -1.0053460e+02  -4.8179901e+01
    2916  -9.6582298e+01  -9.8173401e+01  -4.9274799e+01
    2917  -9.4450600e+01  -9.9180397e+01  -4.8454300e+01
    2918  -1.0081910e+02  -9.7751900e+01  -4.8398602e+01
    2919  -9.8987000e+01  -9.7607002e+01  -4.8688202e+01
    2920   9.3550003e-01  -7.2139000e+01  -4.8038700e+01
    2921  -1.0436000e+00  -6.5542397e+01  -4.7984001e+01
    2922  -2.8234999e+00  -6.4017799e+01  -4.8344299e+01
    2923  -5.2947998e+00  -6.2094002e+01  -4.8895599e+01
    2924  -9.9009804e+01  -1.3405530e+02  -4.8211601e+01
    2925  -9.7007500e+01  -1.3329140e+02  -4.8834801e+01
    2926  -9.3753998e+01  -1.2646250e+02  -4.8236198e+01
    2927  -1.1203270e+02  -1.1148760e+02  -4.8638302e+01
    2928  -1.1271310e+02  -1.0300280e+02  -4.8580002e+01
    2929  -1.0425400e+02  -9.8861397e+01  -4.8703499e+01
    2930  -9.7329201e+01  -9.8256203e+01  -4.8439800e+01
    2931   1.8666000e+00  -7.1153297e+01  -4.8423100e+01
    2932  -3.8973999e+00  -7.1051498e+01  -4.8410000e+01
    2933  -5.9882998e+00  -7.0888100e+01  -4.8221401e+01
    2934   5.2980000e-01  -6.6765602e+01  -4.7946999e+01
    2935  -4.5570998e+00  -6.2178699e+01  -4.8637699e+01
    2936  -9.4820099e+01  -1.2893420e+02  -4.7509102e+01
    2937  -1.1183070e+02  -1.0998340e+02  -4.6187401e+01
    2938  -8.4508202e+01  -1.0049280e+02  -4.8197899e+01
    2939  -8.6492996e+01  -1.0083280e+02  -4.7645000e+01
    2940  -9.5685600e+01  -9.9312897e+01  -4.7430302e+01
    2941  -6.8576401e+01  -9.8447098e+01  -4.8271599e+01
    2942  -6.6919800e+01  -9.6947304e+01  -4.8916698e+01
    2943  -6.5377403e+01  -9.2341599e+01  -4.7966999e+01
    2944  -1.9872000e+00  -7.1674599e+01  -4.7881302e+01
    2945  -8.2550001e-01  -7.2083504e+01  -4.7748600e+01
    2946   2.5144999e+00  -7.0277100e+01  -4.8341599e+01
    2947   2.7630000e+00  -6.9557701e+01  -4.8158001e+01
    2948  -4.5370998e+00  -6.2977100e+01  -4.7575500e+01
    2949  -9.7862701e+01  -1.3463800e+02  -4.7393799e+01
    2950  -9.7369698e+01  -1.3446381e+02  -4.7713699e+01
    2951  -9.6834396e+01  -1.3409550e+02  -4.7319302e+01
    2952  -9.5707901e+01  -1.3244330e+02  -4.7106602e+01
    2953  -1.1326560e+02  -1.0598740e+02  -4.7098900e+01
    2954  -6.8569397e+01  -9.9675697e+01  -4.7082100e+01
    2955  -7.0102303e+01  -9.9994797e+01  -4.8877499e+01
    2956  -1.0499790e+02  -9.9231400e+01  -4.6976200e+01
    2957  -6.7268501e+01  -9.8218002e+01  -4.7317600e+01
    2958  -7.2767799e+01  -9.5724998e+01  -5.0094002e+01
    2959  -7.4074402e+01  -9.7059898e+01  -4.7762100e+01
    2960  -7.2838699e+01  -9.6155403e+01  -4.8095798e+01
    2961  -2.8649200e+01  -7.8664001e+01  -4.7205502e+01
    2962  -3.1257500e+01  -7.9565598e+01  -4.8231899e+01
    2963  -7.5668001e+00  -7.0511803e+01  -4.8428299e+01
    2964  -8.1324997e+00  -7.1019302e+01  -4.7955002e+01
    2965   2.6781001e+00  -6.8897102e+01  -4.7848801e+01
    2966   2.1643000e+00  -6.8261398e+01  -4.7793900e+01
    2967  -6.9015002e+00  -6.3427700e+01  -4.7884602e+01
    2968  -5.4157000e+00  -6.2409199e+01  -4.7940601e+01
    2969  -9.9888901e+01  -1.3364500e+02  -4.7251801e+01
    2970  -9.6098602e+01  -1.3365170e+02  -4.6354900e+01
    2971  -9.5289703e+01  -1.3116100e+02  -4.6460999e+01
    2972  -1.0924110e+02  -1.1403680e+02  -4.7428299e+01
    2973  -1.0856150e+02  -1.1613350e+02  -4.8730701e+01
    2974  -1.0809780e+02  -1.1535680e+02  -4.7359001e+01
    2975  -1.1348210e+02  -1.0491560e+02  -4.7329601e+01
    2976  -1.1323200e+02  -1.0387240e+02  -4.7191799e+01
    2977  -1.0895160e+02  -1.0022250e+02  -4.5875999e+01
    2978  -1.0954740e+02  -1.0059510e+02  -4.7657902e+01
    2979  -1.0009470e+02  -9.8329102e+01  -4.6350899e+01
    2980  -6.5271202e+01  -9.6428101e+01  -4.7824402e+01
    2981  -2.4802299e+01  -7.7058701e+01  -4.6741299e+01
    2982   2.5153000e+00  -7.2321899e+01  -4.6901001e+01
    2983  -5.3541002e+00  -7.2034798e+01  -4.6695801e+01
    2984   3.2887001e+00  -7.0679298e+01  -4.7172501e+01
    2985  -1.0039330e+02  -1.3300191e+02  -4.6340900e+01
    2986  -1.0112240e+02  -1.2948970e+02  -4.5826599e+01
    2987  -9.4709900e+01  -1.3028860e+02  -4.5119202e+01
    2988  -1.0311480e+02  -1.2498410e+02  -4.7465500e+01
    2989  -1.0233000e+02  -1.2809370e+02  -4.7755600e+01
    2990  -1.0232740e+02  -1.2516500e+02  -4.6330700e+01
    2991  -1.1115400e+02  -1.1148440e+02  -4.6761700e+01
    2992  -1.1255470e+02  -1.0844140e+02  -4.6763302e+01
    2993  -1.1183990e+02  -1.0195860e+02  -4.8868999e+01
    2994  -1.1212950e+02  -1.0215180e+02  -4.7054001e+01
    2995  -1.1070900e+02  -1.0079240e+02  -4.7436600e+01
    2996  -1.0739730e+02  -1.0003600e+02  -4.6644402e+01
    2997  -9.7443604e+01  -9.8630402e+01  -4.6244301e+01
    2998   5.0070000e-01  -7.3094299e+01  -4.6830101e+01
    2999   1.5391001e+00  -7.3504501e+01  -4.6175800e+01
    3000  -7.2639999e+00  -7.2283501e+01  -4.6267601e+01
    3001   3.4124000e+00  -7.0064697e+01  -4.6794800e+01
    3002   1.8016000e+00  -6.8817497e+01  -4.5935101e+01
    3003  -2.0964000e+00  -6.6012802e+01  -4.6447899e+01
    3004  -4.1701999e+00  -6.4662201e+01  -4.6278702e+01
    3005  -5.8417001e+00  -6.2742401e+01  -4.7066799e+01
    3006  -9.9502098e+01  -1.3405161e+02  -4.5552399e+01
    3007  -1.1024870e+02  -1.0051730e+02  -4.6160198e+01
    3008  -7.2720703e+01  -9.6135201e+01  -4.6559299e+01
    3009  -3.5269001e+01  -8.1362099e+01  -4.8204399e+01
    3010  -3.6166801e+01  -8.2468597e+01  -4.5864300e+01
    3011  -3.3782200e+01  -8.0966301e+01  -4.6447300e+01
    3012  -1.4252000e+00  -7.2512901e+01  -4.6249802e+01
    3013  -8.5452995e+00  -7.2284897e+01  -4.6383701e+01
    3014   3.4329000e+00  -7.1583504e+01  -4.6627399e+01
    3015   3.8092999e+00  -7.0900803e+01  -4.6199699e+01
    3016   2.8931000e+00  -6.9260101e+01  -4.6812302e+01
    3017  -2.2210000e-01  -6.7581902e+01  -4.6004398e+01
    3018  -8.7082005e+00  -6.4542503e+01  -4.5950802e+01
    3019  -7.1399999e+00  -6.3362499e+01  -4.6163700e+01
    3020  -5.7842999e+00  -6.3129398e+01  -4.6258202e+01
    3021  -9.7100098e+01  -1.3470630e+02  -4.5711700e+01
    3022  -9.7969002e+01  -1.3484560e+02  -4.5985600e+01
    3023  -1.0137340e+02  -1.2712050e+02  -4.5275398e+01
    3024  -1.0372950e+02  -1.2303150e+02  -4.7126801e+01
    3025  -8.6802101e+01  -1.0172030e+02  -4.6009399e+01
    3026  -1.0372810e+02  -9.9152901e+01  -4.5951698e+01
    3027  -9.6559502e+01  -9.9314499e+01  -4.6099499e+01
    3028  -1.0161820e+02  -9.8690498e+01  -4.5682800e+01
    3029  -3.7747898e+01  -8.2721199e+01  -4.7049599e+01
    3030  -3.2730001e-01  -7.3003502e+01  -4.5862301e+01
    3031  -3.4844999e+00  -7.2112297e+01  -4.6744499e+01
    3032  -1.0653600e+01  -6.6247902e+01  -4.5309399e+01
    3033  -9.1786003e+00  -6.5412498e+01  -4.7431801e+01
    3034  -1.0547400e+01  -6.6858002e+01  -4.7574402e+01
    3035  -1.0067270e+02  -1.3190421e+02  -4.5803200e+01
    3036  -1.1286650e+02  -1.0413810e+02  -4.4868900e+01
    3037  -1.1247740e+02  -1.0271900e+02  -4.5769199e+01
    3038  -8.8389702e+01  -1.0137560e+02  -4.6852001e+01
    3039  -9.0727997e+01  -1.0121960e+02  -4.6681198e+01
    3040  -8.9252998e+01  -1.0228880e+02  -4.5066399e+01
    3041  -1.0694600e+02  -9.9603302e+01  -4.5293701e+01
    3042  -9.8906097e+01  -9.8910599e+01  -4.5548000e+01
    3043  -6.4920403e+01  -9.2795998e+01  -4.5620899e+01
    3044  -6.3002499e+01  -9.2045799e+01  -4.5132198e+01
    3045  -6.3610600e+01  -9.1354500e+01  -4.7874901e+01
    3046  -4.8265099e+01  -8.8027496e+01  -4.6592602e+01
    3047  -4.6229401e+01  -8.6900200e+01  -4.7374802e+01
    3048  -4.5733398e+01  -8.8176399e+01  -4.4941299e+01
    3049  -3.7108002e+01  -8.3119003e+01  -4.5254101e+01
    3050   3.6877000e+00  -7.2527298e+01  -4.5509998e+01
    3051   3.9033000e+00  -7.1596603e+01  -4.5927299e+01
    3052   3.6530001e+00  -7.0331100e+01  -4.5811199e+01
    3053  -9.5417297e+01  -1.3300070e+02  -4.5433601e+01
    3054  -1.1259270e+02  -1.0588530e+02  -4.4647400e+01
    3055  -6.8673798e+01  -1.0119830e+02  -4.5539902e+01
    3056  -6.9990402e+01  -1.0123610e+02  -4.7066101e+01
    3057  -9.7013298e+01  -1.0020670e+02  -4.4887699e+01
    3058  -9.4696297e+01  -1.0031600e+02  -4.6265999e+01
    3059  -1.0232470e+02  -9.9112297e+01  -4.4540100e+01
    3060  -9.7292397e+01  -9.9237801e+01  -4.5542301e+01
    3061  -3.9472000e+01  -8.3660500e+01  -4.5732101e+01
    3062  -3.5222198e+01  -8.2110901e+01  -4.4521000e+01
    3063  -2.3650999e+01  -7.6386299e+01  -4.4958401e+01
    3064  -2.2650700e+01  -7.5973900e+01  -4.5880001e+01
    3065  -3.9749999e+00  -7.3359703e+01  -4.4788700e+01
    3066  -1.9112000e+00  -7.3156303e+01  -4.5021198e+01
    3067  -9.7210002e-01  -7.3100899e+01  -4.4487701e+01
    3068   3.5653999e+00  -7.0877197e+01  -4.4113701e+01
    3069  -4.1700002e-02  -6.8910103e+01  -4.4089699e+01
    3070  -3.6310999e+00  -6.6248100e+01  -4.4824001e+01
    3071  -6.8195000e+00  -6.3299099e+01  -4.5533199e+01
    3072  -9.7294601e+01  -1.3485440e+02  -4.4202202e+01
    3073  -9.5587700e+01  -1.3372971e+02  -4.4399700e+01
    3074  -8.6244797e+01  -1.2133940e+02  -4.5235100e+01
    3075  -8.4486504e+01  -1.1958850e+02  -4.6330399e+01
    3076  -8.3779800e+01  -1.2107170e+02  -4.3994999e+01
    3077  -1.1071250e+02  -1.1033760e+02  -4.4749901e+01
    3078  -6.7553001e+01  -1.0128100e+02  -4.4462399e+01
    3079  -1.1033390e+02  -1.0055660e+02  -4.4471802e+01
    3080  -6.6446899e+01  -9.9046402e+01  -4.5704399e+01
    3081  -9.9998596e+01  -9.9534302e+01  -4.4005699e+01
    3082  -6.0759998e+01  -9.0536201e+01  -4.6125702e+01
    3083  -6.1418701e+01  -9.1705299e+01  -4.3645599e+01
    3084  -5.8958401e+01  -9.0211800e+01  -4.4758202e+01
    3085  -4.6544899e+01  -8.4979500e+01  -4.7112099e+01
    3086  -4.8155800e+01  -8.5440399e+01  -4.7024101e+01
    3087  -4.7482700e+01  -8.6387703e+01  -4.4658901e+01
    3088  -4.5520401e+01  -8.5511002e+01  -4.5514702e+01
    3089  -2.7199600e+01  -8.2216103e+01  -4.6619301e+01
    3090  -2.4691500e+01  -8.2249298e+01  -4.5037399e+01
    3091  -2.6410900e+01  -8.2811401e+01  -4.4769600e+01
    3092   1.1187000e+00  -7.4570198e+01  -4.4820400e+01
    3093  -8.2073002e+00  -7.3111900e+01  -4.4865601e+01
    3094  -6.3471999e+00  -7.3642899e+01  -4.4467300e+01
    3095   4.2694001e+00  -7.1603996e+01  -4.4826099e+01
    3096  -5.5068002e+00  -6.5716400e+01  -4.3803501e+01
    3097  -6.6945000e+00  -6.3929100e+01  -4.4543900e+01
    3098  -9.8189201e+01  -1.3481860e+02  -4.4910900e+01
    3099  -9.9880302e+01  -1.3258321e+02  -4.4530399e+01
    3100  -9.8611603e+01  -1.3440359e+02  -4.4235199e+01
    3101  -1.0280630e+02  -1.2265560e+02  -4.5081402e+01
    3102  -1.0902520e+02  -1.1247150e+02  -4.5076302e+01
    3103  -1.1134810e+02  -1.0816800e+02  -4.3666500e+01
    3104  -1.1237750e+02  -1.0315960e+02  -4.4089298e+01
    3105  -1.1118890e+02  -1.0117260e+02  -4.6217400e+01
    3106  -1.0547330e+02  -9.9202301e+01  -4.2840698e+01
    3107  -1.0478500e+02  -9.9217598e+01  -4.4835602e+01
    3108  -4.9819901e+01  -8.6785599e+01  -4.5165298e+01
    3109  -3.7081402e+01  -8.3253403e+01  -4.3517200e+01
    3110  -2.0946400e+01  -8.0531097e+01  -4.6008900e+01
    3111  -1.9129200e+01  -8.0902199e+01  -4.3835400e+01
    3112  -2.1471701e+01  -8.1856903e+01  -4.3736698e+01
    3113  -2.5874201e+01  -7.7374397e+01  -4.4337200e+01
    3114   2.5513000e+00  -7.4396103e+01  -4.4643501e+01
    3115   9.0800002e-02  -7.4235802e+01  -4.4234501e+01
    3116   3.2839000e+00  -7.3549797e+01  -4.4983501e+01
    3117  -2.3241000e+00  -7.3928299e+01  -4.4017799e+01
    3118   4.3281999e+00  -7.2558800e+01  -4.4263500e+01
    3119  -1.2078000e+01  -6.7733902e+01  -4.4668098e+01
    3120  -1.1966900e+01  -6.8290100e+01  -4.6652000e+01
    3121  -2.1522000e+00  -6.7738701e+01  -4.4095901e+01
    3122  -9.5486002e+00  -6.4622299e+01  -4.4630501e+01
    3123  -7.6715002e+00  -6.3521999e+01  -4.4570400e+01
    3124  -8.3276997e+00  -6.3711800e+01  -4.4704300e+01
    3125  -9.5765800e+01  -1.3434250e+02  -4.3032501e+01
    3126  -1.0187420e+02  -1.2365990e+02  -4.3775902e+01
    3127  -8.8267303e+01  -1.2295330e+02  -4.4183998e+01
    3128  -8.5884903e+01  -1.2226950e+02  -4.3610298e+01
    3129  -1.0502610e+02  -1.1884040e+02  -4.5791801e+01
    3130  -1.0372140e+02  -1.1983240e+02  -4.3850101e+01
    3131  -1.0470560e+02  -1.1794570e+02  -4.4255100e+01
    3132  -1.1140870e+02  -1.0167630e+02  -4.3609798e+01
    3133  -9.1224403e+01  -1.0190180e+02  -4.5290298e+01
    3134  -9.3178001e+01  -1.0167390e+02  -4.4689098e+01
    3135  -9.1984802e+01  -1.0340540e+02  -4.2352402e+01
    3136  -8.2764603e+01  -1.0123450e+02  -4.5289799e+01
    3137  -8.4702400e+01  -1.0156300e+02  -4.5724998e+01
    3138  -8.4995201e+01  -1.0233480e+02  -4.3319401e+01
    3139  -8.2051399e+01  -1.0116560e+02  -4.3514900e+01
    3140  -8.0848900e+01  -1.0055120e+02  -4.4684700e+01
    3141  -1.0813980e+02  -9.9706200e+01  -4.3973400e+01
    3142  -9.8685997e+01  -1.0011600e+02  -4.3958801e+01
    3143  -4.6588299e+01  -8.6609398e+01  -4.2818501e+01
    3144  -2.3123400e+01  -8.1907799e+01  -4.4785599e+01
    3145   2.2105999e+00  -7.5382103e+01  -4.3752300e+01
    3146  -1.0638800e+01  -7.4558998e+01  -4.5394798e+01
    3147  -8.6665001e+00  -7.4847702e+01  -4.3463299e+01
    3148  -5.1580000e-01  -7.3346100e+01  -4.4457901e+01
    3149  -1.1203000e+01  -6.5227303e+01  -4.3430302e+01
    3150  -9.5144203e+01  -1.3316789e+02  -4.3258499e+01
    3151  -1.0113370e+02  -1.2604200e+02  -4.3977699e+01
    3152  -1.0274250e+02  -1.2129130e+02  -4.2727299e+01
    3153  -1.1005410e+02  -1.0968730e+02  -4.3438000e+01
    3154  -1.1245400e+02  -1.0474530e+02  -4.3414501e+01
    3155  -1.0116120e+02  -9.9415802e+01  -4.3303799e+01
    3156  -4.3408001e+01  -8.7132896e+01  -4.5530800e+01
    3157  -4.4346901e+01  -8.8891197e+01  -4.3004601e+01
    3158  -4.4531200e+01  -8.5689903e+01  -4.4009399e+01
    3159  -3.9697701e+01  -8.4241699e+01  -4.3380402e+01
    3160  -3.3401699e+01  -8.1002098e+01  -4.3908699e+01
    3161   8.5119998e-01  -7.5465302e+01  -4.3661201e+01
    3162  -5.2761002e+00  -7.4314301e+01  -4.3807499e+01
    3163  -1.0182000e+00  -7.3876198e+01  -4.3797401e+01
    3164  -1.8531500e+01  -7.3490997e+01  -4.5706402e+01
    3165  -2.0057100e+01  -7.3876099e+01  -4.3678200e+01
    3166  -1.7789101e+01  -7.2855103e+01  -4.4178101e+01
    3167   4.5205998e+00  -7.4324898e+01  -4.2783901e+01
    3168  -1.6691700e+01  -7.2348000e+01  -4.5739498e+01
    3169  -1.6006001e+01  -7.1736099e+01  -4.4501400e+01
    3170   4.4393001e+00  -7.2101196e+01  -4.3562302e+01
    3171   1.9933000e+00  -7.0261398e+01  -4.3285999e+01
    3172  -8.7761002e+00  -6.3755501e+01  -4.3828800e+01
    3173  -7.8017998e+00  -6.3741798e+01  -4.3809799e+01
    3174  -9.8751099e+01  -1.3366130e+02  -4.2832802e+01
    3175  -9.4567497e+01  -1.3150980e+02  -4.2756699e+01
    3176  -1.0475820e+02  -1.1687110e+02  -4.2682899e+01
    3177  -1.0605540e+02  -1.1600510e+02  -4.4654598e+01
    3178  -7.9106499e+01  -1.1674450e+02  -4.4936199e+01
    3179  -7.6745697e+01  -1.1637050e+02  -4.3046501e+01
    3180  -7.8335098e+01  -1.1845660e+02  -4.2647301e+01
    3181  -7.1229797e+01  -1.0396810e+02  -4.5303799e+01
    3182  -7.0500298e+01  -1.0420760e+02  -4.3566101e+01
    3183  -7.1171204e+01  -1.0560190e+02  -4.2873100e+01
    3184  -7.0419601e+01  -1.0269480e+02  -4.5684700e+01
    3185  -6.8771797e+01  -1.0306880e+02  -4.3756100e+01
    3186  -9.7576202e+01  -1.0115690e+02  -4.2642700e+01
    3187  -9.5411499e+01  -1.0102950e+02  -4.4469299e+01
    3188  -1.0269420e+02  -9.9147903e+01  -4.3035801e+01
    3189  -4.6666801e+01  -8.9227402e+01  -4.3767200e+01
    3190  -4.0845798e+01  -8.7026299e+01  -4.4209702e+01
    3191  -4.2477402e+01  -8.8475998e+01  -4.2590401e+01
    3192  -4.9876598e+01  -8.7514397e+01  -4.3177299e+01
    3193  -2.8017000e+01  -8.4065399e+01  -4.3082199e+01
    3194  -2.5349800e+01  -8.3672401e+01  -4.2543900e+01
    3195  -1.7510900e+01  -8.0950600e+01  -4.2875702e+01
    3196  -1.6389700e+01  -7.9657997e+01  -4.3614300e+01
    3197  -1.0422100e+01  -7.5912300e+01  -4.3684799e+01
    3198  -5.1200002e-01  -7.4987999e+01  -4.2689098e+01
    3199  -7.5709000e+00  -7.4623199e+01  -4.3227501e+01
    3200  -4.1904998e+00  -7.4515404e+01  -4.3095600e+01
    3201  -3.3394001e+00  -7.4674004e+01  -4.2867001e+01
    3202  -1.6895500e+01  -7.1778397e+01  -4.2890301e+01
    3203  -1.5589100e+01  -7.1070000e+01  -4.3692402e+01
    3204  -1.3139900e+01  -6.7958298e+01  -4.3146999e+01
    3205  -1.2185700e+01  -6.6360497e+01  -4.3205601e+01
    3206  -4.5686002e+00  -6.7643700e+01  -4.2181900e+01
    3207  -1.0389100e+01  -6.4539902e+01  -4.3400002e+01
    3208  -6.9618001e+00  -6.4949997e+01  -4.3255100e+01
    3209  -9.0302000e+00  -6.3996498e+01  -4.3195202e+01
    3210  -9.7867104e+01  -1.3451711e+02  -4.2987000e+01
    3211  -9.6099098e+01  -1.3472310e+02  -4.2264500e+01
    3212  -9.3672203e+01  -1.2960460e+02  -4.1918301e+01
    3213  -9.4115402e+01  -1.2964830e+02  -4.3647900e+01
    3214  -9.3181801e+01  -1.2775650e+02  -4.4138699e+01
    3215  -1.1181920e+02  -1.0397800e+02  -4.1887001e+01
    3216  -9.5219498e+01  -1.0183870e+02  -4.2911098e+01
    3217  -9.3143600e+01  -1.0304200e+02  -4.2412998e+01
    3218  -1.0954640e+02  -1.0015530e+02  -4.2714401e+01
    3219  -1.0280770e+02  -9.9117203e+01  -4.1559299e+01
    3220  -1.4450200e+01  -7.8928200e+01  -4.3081402e+01
    3221  -1.4839700e+01  -7.7865799e+01  -4.4837299e+01
    3222  -1.2742300e+01  -7.7572701e+01  -4.3315899e+01
    3223  -1.2716000e+01  -7.6192398e+01  -4.5189701e+01
    3224   1.6245000e+00  -7.6732300e+01  -4.2197201e+01
    3225  -4.9575000e+00  -7.5008301e+01  -4.3215801e+01
    3226  -6.0689001e+00  -7.5321098e+01  -4.2848801e+01
    3227   4.7546000e+00  -7.3326103e+01  -4.2794800e+01
    3228   4.1289001e+00  -7.2056000e+01  -4.2646702e+01
    3229  -9.6580399e+01  -1.3486600e+02  -4.1683399e+01
    3230  -1.1014270e+02  -1.0766910e+02  -4.1311401e+01
    3231  -7.1739899e+01  -1.0770420e+02  -4.2363400e+01
    3232  -7.2948303e+01  -1.0974640e+02  -4.3388699e+01
    3233  -7.2624397e+01  -1.0727850e+02  -4.4675701e+01
    3234  -1.1165900e+02  -1.0303750e+02  -4.2068100e+01
    3235  -8.2405098e+01  -1.0127810e+02  -4.1165001e+01
    3236  -8.3664703e+01  -1.0192530e+02  -4.2691002e+01
    3237  -1.0801660e+02  -9.9530098e+01  -4.2054100e+01
    3238  -5.3036800e+01  -8.8509102e+01  -4.3403999e+01
    3239  -5.0821499e+01  -8.8178703e+01  -4.1830700e+01
    3240  -4.5098301e+01  -8.6367996e+01  -4.1669998e+01
    3241  -4.1939701e+01  -8.4582703e+01  -4.5075802e+01
    3242  -4.2552101e+01  -8.5250999e+01  -4.3066399e+01
    3243  -1.5442600e+01  -8.0459999e+01  -4.2111900e+01
    3244  -1.2790900e+01  -7.8741600e+01  -4.2198002e+01
    3245  -5.2465000e+00  -7.6115799e+01  -4.2646099e+01
    3246  -2.2302001e+00  -7.5604897e+01  -4.2076401e+01
    3247  -1.8612400e+01  -7.2792099e+01  -4.2953899e+01
    3248  -5.8690000e-01  -7.0346901e+01  -4.1466999e+01
    3249  -2.0019000e+00  -6.9114601e+01  -4.2196301e+01
    3250  -1.0421000e+01  -6.4393097e+01  -4.2817699e+01
    3251  -8.2974005e+00  -6.4361000e+01  -4.2846100e+01
    3252  -9.5007202e+01  -1.3321381e+02  -4.2012600e+01
    3253  -6.9444099e+01  -1.0403910e+02  -4.3134899e+01
    3254  -7.0302200e+01  -1.0490360e+02  -4.2357300e+01
    3255  -6.8264702e+01  -1.0519650e+02  -4.1661400e+01
    3256  -1.1023590e+02  -1.0068200e+02  -4.1980801e+01
    3257  -1.0016420e+02  -1.0012370e+02  -4.2078499e+01
    3258  -9.8049202e+01  -1.0174190e+02  -4.0316898e+01
    3259  -6.2577000e+01  -9.8194298e+01  -4.3253601e+01
    3260  -6.1201099e+01  -9.7208900e+01  -4.3108200e+01
    3261  -6.2083900e+01  -9.9944099e+01  -4.1463699e+01
    3262  -1.9476900e+01  -8.1982201e+01  -4.2719501e+01
    3263  -2.0806499e+01  -8.2732597e+01  -4.2103500e+01
    3264  -1.7815300e+01  -8.2376099e+01  -4.1809601e+01
    3265  -3.3152500e+01  -8.0922203e+01  -4.1921902e+01
    3266  -3.2072701e+01  -8.0227600e+01  -4.1170898e+01
    3267  -3.0702499e+01  -7.9606102e+01  -4.3420200e+01
    3268  -2.7583799e+01  -7.7874802e+01  -4.2360001e+01
    3269  -2.5759100e+01  -7.6781799e+01  -4.2208401e+01
    3270  -1.0388700e+01  -7.7323502e+01  -4.2310699e+01
    3271   6.3620001e-01  -7.6767998e+01  -4.1661701e+01
    3272  -7.6110001e+00  -7.5475899e+01  -4.2450600e+01
    3273   5.0121999e+00  -7.3545403e+01  -4.1527699e+01
    3274  -1.8269300e+01  -7.1562401e+01  -4.1639301e+01
    3275  -1.5715200e+01  -7.0320702e+01  -4.2564098e+01
    3276  -1.2979000e+01  -6.5764603e+01  -4.1966900e+01
    3277  -1.1680600e+01  -6.4755402e+01  -4.2130798e+01
    3278  -1.0085500e+01  -6.4404602e+01  -4.2345600e+01
    3279  -7.5022998e+00  -6.6006401e+01  -4.1976501e+01
    3280  -9.7766800e+01  -1.3415150e+02  -4.0408501e+01
    3281  -9.5514801e+01  -1.3444810e+02  -4.1389500e+01
    3282  -1.0072110e+02  -1.2527210e+02  -4.1821098e+01
    3283  -1.0180740e+02  -1.2249440e+02  -4.1433998e+01
    3284  -8.3231400e+01  -1.2346560e+02  -4.1000099e+01
    3285  -8.4694000e+01  -1.2320000e+02  -4.1817402e+01
    3286  -8.2278999e+01  -1.2154920e+02  -4.2606602e+01
    3287  -8.0825500e+01  -1.1945020e+02  -4.3644299e+01
    3288  -7.9958504e+01  -1.2105720e+02  -4.1668598e+01
    3289  -1.0363750e+02  -1.1874400e+02  -4.1646900e+01
    3290  -1.0479200e+02  -1.1601690e+02  -4.1020302e+01
    3291  -1.0646800e+02  -1.1414430e+02  -4.2828602e+01
    3292  -1.0875790e+02  -1.1035820e+02  -4.2390800e+01
    3293  -1.0889050e+02  -1.0872150e+02  -4.1009102e+01
    3294  -5.5810799e+01  -8.9645599e+01  -4.2994202e+01
    3295  -5.4722500e+01  -8.9770103e+01  -4.1085899e+01
    3296  -5.2192799e+01  -8.8873802e+01  -4.0838799e+01
    3297  -3.7833599e+01  -8.7230499e+01  -4.2194698e+01
    3298  -3.6226601e+01  -8.6030197e+01  -4.3408100e+01
    3299  -3.6254002e+01  -8.7674896e+01  -4.0609100e+01
    3300  -4.2735001e+01  -8.5598198e+01  -4.1091499e+01
    3301  -3.8624298e+01  -8.3905502e+01  -4.0956200e+01
    3302  -3.6127102e+01  -8.2698799e+01  -4.0117298e+01
    3303  -3.5909500e+01  -8.2660698e+01  -4.2533699e+01
    3304  -1.3417300e+01  -8.0004997e+01  -4.1786301e+01
    3305  -8.0956001e+00  -7.6042702e+01  -4.2116699e+01
    3306  -8.0188999e+00  -7.7738701e+01  -4.1126801e+01
    3307  -5.6538000e+00  -7.6846397e+01  -4.1945801e+01
    3308  -5.1107998e+00  -7.6608398e+01  -4.2110199e+01
    3309  -4.4614000e+00  -7.6334999e+01  -4.1460300e+01
    3310  -6.8165998e+00  -7.6825203e+01  -4.1517601e+01
    3311  -3.9007001e+00  -7.5438499e+01  -4.1875801e+01
    3312   4.5086999e+00  -7.3278297e+01  -4.0731899e+01
    3313   2.1482999e+00  -7.1440903e+01  -4.1189400e+01
    3314  -1.4483900e+01  -6.8583298e+01  -4.2219799e+01
    3315  -1.4389100e+01  -6.7059097e+01  -4.1456902e+01
    3316  -1.0924800e+01  -6.4719498e+01  -4.1639801e+01
    3317  -7.7789803e+01  -1.2046650e+02  -4.0919601e+01
    3318  -7.6100403e+01  -1.1828110e+02  -4.1094601e+01
    3319  -7.4592003e+01  -1.1687330e+02  -4.0660599e+01
    3320  -7.4406799e+01  -1.1453260e+02  -4.1957600e+01
    3321  -1.0605060e+02  -1.1377720e+02  -4.0805401e+01
    3322  -7.0721001e+01  -1.0625660e+02  -4.1353401e+01
    3323  -9.5739502e+01  -1.0246510e+02  -4.1210999e+01
    3324  -1.0941510e+02  -1.0032860e+02  -4.0873100e+01
    3325  -1.0666740e+02  -9.9292000e+01  -4.0909801e+01
    3326  -5.9471600e+01  -9.6570801e+01  -4.2373699e+01
    3327  -5.6926102e+01  -9.4573303e+01  -4.2607201e+01
    3328  -5.7056301e+01  -9.5960602e+01  -4.1375801e+01
    3329  -4.7761799e+01  -8.7409599e+01  -4.0440201e+01
    3330  -3.2141300e+01  -8.5804604e+01  -4.1591999e+01
    3331  -3.0435200e+01  -8.5029602e+01  -4.2278900e+01
    3332  -3.0997700e+01  -8.6563904e+01  -4.0360199e+01
    3333  -2.8030001e+01  -8.5340401e+01  -4.1138100e+01
    3334  -1.9694599e+01  -8.3563698e+01  -4.0873501e+01
    3335  -2.9225901e+01  -7.8629204e+01  -4.1641102e+01
    3336  -3.0024000e+01  -7.8625198e+01  -3.9867298e+01
    3337  -1.0093100e+01  -7.8508202e+01  -4.1363098e+01
    3338  -5.1669002e+00  -7.7230698e+01  -4.1292301e+01
    3339   4.4467001e+00  -7.5735001e+01  -4.1716999e+01
    3340   3.8694000e+00  -7.4855103e+01  -4.3190201e+01
    3341   5.1556001e+00  -7.4386398e+01  -4.1297100e+01
    3342  -6.2943001e+00  -6.7516403e+01  -4.1171600e+01
    3343  -1.2508900e+01  -6.4917099e+01  -4.1612400e+01
    3344  -1.1965100e+01  -6.4733200e+01  -4.1436001e+01
    3345  -9.6730499e+01  -1.3483591e+02  -4.0353100e+01
    3346  -9.5853600e+01  -1.3476221e+02  -4.0303101e+01
    3347  -7.1624298e+01  -1.1019700e+02  -4.0824799e+01
    3348  -6.9387199e+01  -1.0623920e+02  -4.0906898e+01
    3349  -9.3536400e+01  -1.0428260e+02  -3.9640099e+01
    3350  -1.1026750e+02  -1.0155150e+02  -4.0366100e+01
    3351  -1.1113480e+02  -1.0179240e+02  -4.2040699e+01
    3352  -3.4444099e+01  -8.6521599e+01  -4.1338200e+01
    3353  -3.3907101e+01  -8.5501602e+01  -4.2984299e+01
    3354  -2.2980900e+01  -8.2955597e+01  -4.2638199e+01
    3355  -2.2447599e+01  -8.3861298e+01  -4.1168999e+01
    3356  -1.7847799e+01  -8.3300102e+01  -4.0540001e+01
    3357  -1.4168300e+01  -8.1349701e+01  -4.0697498e+01
    3358  -1.0832500e+01  -8.0059303e+01  -4.0480202e+01
    3359  -2.7571100e+01  -7.7154297e+01  -4.0361198e+01
    3360  -3.0516000e+00  -7.6756897e+01  -4.0550400e+01
    3361  -1.5049000e+00  -7.6364998e+01  -4.0974300e+01
    3362  -2.0255301e+01  -7.3179001e+01  -4.2186699e+01
    3363  -2.2581600e+01  -7.4476303e+01  -4.1853298e+01
    3364  -2.0447500e+01  -7.2293198e+01  -4.0927601e+01
    3365  -4.7189002e+00  -6.8979500e+01  -4.0111500e+01
    3366  -2.2816999e+00  -7.0329697e+01  -3.9911201e+01
    3367  -1.3893800e+01  -6.5692001e+01  -4.0872101e+01
    3368  -8.0525999e+00  -6.7061600e+01  -4.0785099e+01
    3369  -9.1365995e+00  -6.6172600e+01  -4.1046700e+01
    3370  -1.2641300e+01  -6.4737099e+01  -4.0964199e+01
    3371  -1.0515840e+02  -1.1445310e+02  -3.9165001e+01
    3372  -1.0768170e+02  -1.1168770e+02  -4.2089901e+01
    3373  -1.0794340e+02  -1.1010200e+02  -4.1117699e+01
    3374  -7.0553299e+01  -1.0696650e+02  -4.0686199e+01
    3375  -6.8363503e+01  -1.0706060e+02  -4.0292500e+01
    3376  -6.6798401e+01  -1.0600380e+02  -4.0491402e+01
    3377  -9.2258301e+01  -1.0446720e+02  -3.9886002e+01
    3378  -1.0806060e+02  -9.9613503e+01  -4.0437401e+01
    3379  -3.4678299e+01  -8.7664597e+01  -3.9936401e+01
    3380  -1.5972200e+01  -8.2357697e+01  -4.0458199e+01
    3381  -1.2452800e+01  -8.0849899e+01  -4.0736301e+01
    3382  -6.0492001e+00  -7.7885902e+01  -4.0578701e+01
    3383   2.1842999e+00  -7.8445396e+01  -3.9935101e+01
    3384  -4.6143999e+00  -7.7584801e+01  -4.0363201e+01
    3385   3.6215000e+00  -7.6698196e+01  -4.1494400e+01
    3386   5.0535002e+00  -7.6217300e+01  -4.0395699e+01
    3387   5.2154002e+00  -7.4956398e+01  -4.0573502e+01
    3388  -1.1790700e+01  -6.5027603e+01  -4.0685299e+01
    3389  -1.0613600e+01  -6.6031898e+01  -4.0217701e+01
    3390  -9.4887100e+01  -1.3368140e+02  -3.9375702e+01
    3391  -9.4185204e+01  -1.3157269e+02  -4.0360600e+01
    3392  -8.6687798e+01  -1.2380970e+02  -4.1766800e+01
    3393  -8.5846603e+01  -1.2515420e+02  -3.9639801e+01
    3394  -7.8299698e+01  -1.2214290e+02  -4.0114101e+01
    3395  -7.3166397e+01  -1.1618540e+02  -3.9656601e+01
    3396  -7.3080498e+01  -1.1414600e+02  -4.0641102e+01
    3397  -1.0710410e+02  -1.1008030e+02  -3.9894100e+01
    3398  -1.1075950e+02  -1.0287300e+02  -4.0203201e+01
    3399  -8.0197998e+01  -9.9887299e+01  -4.0957298e+01
    3400  -8.1971703e+01  -1.0045720e+02  -3.8504501e+01
    3401  -1.0512240e+02  -9.9226303e+01  -3.9513000e+01
    3402  -1.0315850e+02  -9.9030998e+01  -4.0279400e+01
    3403  -4.6015701e+01  -9.0377701e+01  -4.1685398e+01
    3404  -4.5046398e+01  -9.1884003e+01  -3.9353600e+01
    3405  -4.7595402e+01  -9.1731300e+01  -4.0688202e+01
    3406  -3.2511398e+01  -8.7855103e+01  -3.9260700e+01
    3407  -4.0525398e+01  -8.4648300e+01  -4.1571899e+01
    3408  -4.1173401e+01  -8.4891296e+01  -3.9006802e+01
    3409  -1.3223000e+01  -8.1825104e+01  -3.9998199e+01
    3410  -8.7707996e+00  -7.9620598e+01  -4.0086899e+01
    3411   3.5718000e+00  -7.8124001e+01  -3.9824001e+01
    3412  -3.1560001e-01  -7.7215599e+01  -4.0140099e+01
    3413  -2.5230700e+01  -7.5334702e+01  -4.0316101e+01
    3414  -2.2980900e+01  -7.3653801e+01  -4.0357300e+01
    3415   3.2117000e+00  -7.2868698e+01  -3.9706699e+01
    3416   1.6700000e-01  -7.1761299e+01  -3.9641899e+01
    3417  -1.6284300e+01  -6.6662498e+01  -3.9736099e+01
    3418  -1.6946199e+01  -6.8111504e+01  -4.0076099e+01
    3419  -1.2917200e+01  -6.5102097e+01  -4.0158001e+01
    3420  -1.4277200e+01  -6.5635902e+01  -3.9965698e+01
    3421  -8.1136902e+01  -1.2279930e+02  -4.0855999e+01
    3422  -8.2182198e+01  -1.2457560e+02  -3.9697201e+01
    3423  -6.9711403e+01  -1.0730040e+02  -4.0207100e+01
    3424  -7.0525299e+01  -1.0888880e+02  -3.9897499e+01
    3425  -9.5597198e+01  -1.0337520e+02  -3.9292500e+01
    3426  -1.0902880e+02  -1.0103680e+02  -3.8905102e+01
    3427  -1.0678820e+02  -9.9520103e+01  -3.9156502e+01
    3428  -1.0071620e+02  -1.0019520e+02  -4.0050098e+01
    3429  -3.2569000e+01  -8.0242401e+01  -3.9429699e+01
    3430  -6.7427001e+00  -7.9272499e+01  -3.9677200e+01
    3431   6.3929999e-01  -7.8074699e+01  -4.0100899e+01
    3432   4.5613999e+00  -7.7852402e+01  -3.9528099e+01
    3433   5.1645999e+00  -7.5096901e+01  -3.9776199e+01
    3434   5.0693002e+00  -7.4193398e+01  -4.0085098e+01
    3435   2.0517001e+00  -7.2965202e+01  -3.8534000e+01
    3436  -1.2484800e+01  -6.5683296e+01  -3.9605999e+01
    3437  -8.3661201e+01  -1.2510870e+02  -3.9334400e+01
    3438  -8.0451302e+01  -1.2463260e+02  -3.9271999e+01
    3439  -1.0636370e+02  -1.1217310e+02  -3.9592899e+01
    3440  -1.0755350e+02  -1.0873650e+02  -3.9036800e+01
    3441  -1.0858600e+02  -1.0760490e+02  -3.8961201e+01
    3442  -6.9597000e+01  -1.0877690e+02  -3.9402302e+01
    3443  -1.0995760e+02  -1.0647810e+02  -3.9944698e+01
    3444  -6.6867302e+01  -1.0816110e+02  -3.9365200e+01
    3445  -6.5507401e+01  -1.0588490e+02  -3.9913502e+01
    3446  -1.0796270e+02  -1.0010800e+02  -3.8732601e+01
    3447  -1.0366590e+02  -9.9081100e+01  -3.8951801e+01
    3448  -1.7635799e+01  -8.4505600e+01  -3.9037701e+01
    3449  -1.6014200e+01  -8.3660896e+01  -3.9306301e+01
    3450  -1.0853300e+01  -8.2303101e+01  -3.8902699e+01
    3451   1.4589000e+00  -7.9374397e+01  -3.8994598e+01
    3452   2.3000000e-02  -7.9610100e+01  -3.8785702e+01
    3453  -1.4539000e+00  -7.7470596e+01  -3.9617401e+01
    3454  -2.6921999e+00  -7.8125999e+01  -3.9238098e+01
    3455   5.3383002e+00  -7.6285599e+01  -3.9552799e+01
    3456   5.2045999e+00  -7.7209503e+01  -3.9287899e+01
    3457  -2.7518000e+01  -7.5964302e+01  -3.8842800e+01
    3458   4.4176998e+00  -7.4342300e+01  -3.8965099e+01
    3459  -2.2272200e+01  -7.1751099e+01  -3.9185200e+01
    3460  -2.1422701e+01  -7.0922501e+01  -3.9199402e+01
    3461  -6.8760002e-01  -7.2207603e+01  -3.8230000e+01
    3462  -1.8799000e+01  -7.0550003e+01  -4.0374001e+01
    3463  -2.0153299e+01  -7.0739700e+01  -3.9768200e+01
    3464  -1.7982401e+01  -6.9394997e+01  -4.0078999e+01
    3465  -1.5955300e+01  -6.9126099e+01  -4.1257702e+01
    3466  -7.3980999e+00  -6.8909599e+01  -3.8621799e+01
    3467  -1.0080900e+01  -6.7574097e+01  -3.8866402e+01
    3468  -1.1631300e+01  -6.7398399e+01  -3.8465302e+01
    3469  -9.5654800e+01  -1.3458479e+02  -3.8674099e+01
    3470  -7.4482201e+01  -1.1872160e+02  -3.9629799e+01
    3471  -7.5310501e+01  -1.2131710e+02  -3.9138802e+01
    3472  -7.6057198e+01  -1.2047480e+02  -3.9916401e+01
    3473  -1.0332840e+02  -1.1762660e+02  -3.9007500e+01
    3474  -6.8071602e+01  -1.0944760e+02  -3.8838799e+01
    3475  -6.4107300e+01  -1.0820480e+02  -3.8283199e+01
    3476  -9.0571800e+01  -1.0427960e+02  -4.0484001e+01
    3477  -9.1005898e+01  -1.0521870e+02  -3.8481701e+01
    3478  -8.8091797e+01  -1.0398020e+02  -4.0431999e+01
    3479  -8.9220001e+01  -1.0484370e+02  -3.8911400e+01
    3480  -8.7155899e+01  -1.0428010e+02  -3.8276600e+01
    3481  -8.5918900e+01  -1.0323780e+02  -3.9484200e+01
    3482  -9.6853996e+01  -1.0317530e+02  -3.7707699e+01
    3483  -8.3839104e+01  -1.0196250e+02  -3.8892700e+01
    3484  -1.0199400e+02  -9.9488197e+01  -3.8259499e+01
    3485  -4.3155399e+01  -9.0045097e+01  -4.0791500e+01
    3486  -4.2144199e+01  -9.1602402e+01  -3.8814499e+01
    3487  -2.1207399e+01  -8.4681900e+01  -3.9914299e+01
    3488  -2.3085699e+01  -8.6507301e+01  -3.8677502e+01
    3489  -2.3328199e+01  -8.5367599e+01  -3.9736900e+01
    3490  -3.4860901e+01  -8.1756500e+01  -3.8531502e+01
    3491  -3.4898201e+01  -8.2004997e+01  -4.0763699e+01
    3492  -8.9517002e+00  -8.1429398e+01  -3.8822201e+01
    3493  -3.0913000e+01  -7.8519203e+01  -3.8283001e+01
    3494  -4.0152998e+00  -8.0112801e+01  -3.8277699e+01
    3495  -2.9034599e+01  -7.7167198e+01  -3.8618198e+01
    3496  -1.1940000e+00  -7.8188400e+01  -3.9067001e+01
    3497   5.2874999e+00  -7.6014000e+01  -3.9007198e+01
    3498  -2.6791500e+01  -7.4642403e+01  -3.8432999e+01
    3499  -2.4165400e+01  -7.3143700e+01  -3.8993900e+01
    3500  -1.7292000e+01  -6.6796997e+01  -3.8895500e+01
    3501  -1.8472500e+01  -6.8092102e+01  -3.9259102e+01
    3502  -1.4074400e+01  -6.5736099e+01  -3.9129101e+01
    3503  -9.7103600e+01  -1.3451790e+02  -3.8916599e+01
    3504  -9.6368401e+01  -1.3479640e+02  -3.8821201e+01
    3505  -8.0138397e+01  -1.2606290e+02  -3.8615799e+01
    3506  -8.1745102e+01  -1.2585210e+02  -3.9054798e+01
    3507  -8.3076103e+01  -1.2625720e+02  -3.8382099e+01
    3508  -7.2842003e+01  -1.2029900e+02  -3.7984699e+01
    3509  -7.0104500e+01  -1.1151040e+02  -3.8449600e+01
    3510  -1.0625620e+02  -1.1001520e+02  -3.8230000e+01
    3511  -6.9005997e+01  -1.1038770e+02  -3.8476700e+01
    3512  -6.3783501e+01  -1.0659790e+02  -3.8828300e+01
    3513  -6.3063301e+01  -1.0463580e+02  -3.9382599e+01
    3514  -7.5238098e+01  -9.6943398e+01  -4.1662998e+01
    3515  -7.7322098e+01  -9.7660599e+01  -3.9505001e+01
    3516  -7.5522797e+01  -9.6328499e+01  -3.8415798e+01
    3517  -4.9238098e+01  -9.3087502e+01  -3.9992699e+01
    3518  -5.0332802e+01  -9.5475700e+01  -3.8539600e+01
    3519  -5.1809399e+01  -9.4490196e+01  -4.0001499e+01
    3520  -4.8170101e+01  -9.4355904e+01  -3.8474899e+01
    3521  -5.0097198e+01  -8.8193604e+01  -4.0227600e+01
    3522  -5.0246700e+01  -8.8303200e+01  -3.8206200e+01
    3523  -2.0220501e+01  -8.5582497e+01  -3.8788502e+01
    3524  -1.8923100e+01  -8.6434402e+01  -3.7850800e+01
    3525  -3.8097099e+01  -8.3547203e+01  -3.9299599e+01
    3526  -4.0250500e+01  -8.4260597e+01  -3.7373501e+01
    3527  -5.9194999e+00  -8.1156403e+01  -3.8158798e+01
    3528   5.4379001e+00  -7.7306198e+01  -3.8484901e+01
    3529  -2.0976000e+01  -6.8895103e+01  -3.8657902e+01
    3530  -1.8354601e+01  -6.7163399e+01  -3.8646801e+01
    3531  -1.6023199e+01  -6.6271797e+01  -3.8597301e+01
    3532  -1.3484200e+01  -6.6375999e+01  -3.8491600e+01
    3533  -9.7554604e+01  -1.3384109e+02  -3.7778400e+01
    3534  -8.1114700e+01  -1.2672250e+02  -3.8481201e+01
    3535  -8.2149803e+01  -1.2668910e+02  -3.8435200e+01
    3536  -7.7569000e+01  -1.2516740e+02  -3.8156200e+01
    3537  -7.3490601e+01  -1.2204870e+02  -3.7960499e+01
    3538  -7.4198303e+01  -1.2358190e+02  -3.7750702e+01
    3539  -1.0567040e+02  -1.0948470e+02  -3.6811699e+01
    3540  -9.2293701e+01  -1.0558010e+02  -3.7861599e+01
    3541  -8.5591301e+01  -1.0351290e+02  -3.7316299e+01
    3542  -8.4813400e+01  -1.0255160e+02  -4.0911301e+01
    3543  -1.0955000e+02  -1.0240800e+02  -3.8298801e+01
    3544  -5.6899399e+01  -9.0794701e+01  -4.0438202e+01
    3545  -5.6781399e+01  -9.1164597e+01  -3.8100300e+01
    3546  -5.4955200e+01  -9.0314400e+01  -3.8555698e+01
    3547  -4.3409599e+01  -8.5937401e+01  -3.9926498e+01
    3548  -4.2722198e+01  -8.5384804e+01  -3.7276600e+01
    3549  -1.6359800e+01  -8.6276001e+01  -3.7444000e+01
    3550   8.5680002e-01  -8.0681999e+01  -3.7596699e+01
    3551   2.9954000e+00  -7.9823799e+01  -3.7675900e+01
    3552   4.3495998e+00  -7.9036400e+01  -3.7968899e+01
    3553  -1.9015000e+00  -7.9712799e+01  -3.7994099e+01
    3554   5.1862001e+00  -7.7935699e+01  -3.8342098e+01
    3555   5.2515998e+00  -7.6526398e+01  -3.7952801e+01
    3556  -2.6051800e+01  -7.3379997e+01  -3.8142601e+01
    3557  -2.4213301e+01  -7.2093002e+01  -3.8403599e+01
    3558  -2.3209900e+01  -6.9697998e+01  -3.8131100e+01
    3559  -4.2192998e+00  -7.0181999e+01  -3.8373600e+01
    3560  -5.5503001e+00  -6.9849503e+01  -3.8326000e+01
    3561  -9.4919004e+00  -6.8977203e+01  -3.7959099e+01
    3562  -1.9787800e+01  -6.7593597e+01  -3.8551899e+01
    3563  -1.5087000e+01  -6.6254700e+01  -3.8196701e+01
    3564  -9.6063599e+01  -1.3458321e+02  -3.7736198e+01
    3565  -9.5054001e+01  -1.3413860e+02  -3.7889599e+01
    3566  -9.4334702e+01  -1.3293140e+02  -3.8085899e+01
    3567  -9.3460297e+01  -1.3056441e+02  -3.9103100e+01
    3568  -9.3425102e+01  -1.3122070e+02  -3.7717800e+01
    3569  -8.5134300e+01  -1.2638930e+02  -3.8067902e+01
    3570  -7.2359100e+01  -1.1900210e+02  -3.7903198e+01
    3571  -7.2085701e+01  -1.1607910e+02  -3.8609699e+01
    3572  -7.1330299e+01  -1.1802740e+02  -3.7233898e+01
    3573  -1.0533950e+02  -1.1308580e+02  -3.7624298e+01
    3574  -1.0545990e+02  -1.1148710e+02  -3.6959099e+01
    3575  -1.0749210e+02  -1.0774760e+02  -3.7412800e+01
    3576  -1.0851900e+02  -1.0615040e+02  -3.7221401e+01
    3577  -1.0965020e+02  -1.0402150e+02  -3.7800400e+01
    3578  -8.8914703e+01  -1.0545260e+02  -3.7558201e+01
    3579  -1.0020750e+02  -1.0058500e+02  -3.8592300e+01
    3580  -1.0667300e+02  -9.9907402e+01  -3.7377499e+01
    3581  -1.0369720e+02  -9.9339699e+01  -3.7137901e+01
    3582  -7.7814400e+01  -9.7227600e+01  -3.7197201e+01
    3583  -3.4619801e+01  -8.8707397e+01  -3.8820801e+01
    3584  -3.2203300e+01  -8.9448700e+01  -3.7707401e+01
    3585  -2.8451401e+01  -8.8477303e+01  -3.8080101e+01
    3586  -2.5773701e+01  -8.6989403e+01  -3.8850101e+01
    3587  -2.6557501e+01  -8.9506500e+01  -3.7141102e+01
    3588  -2.3748400e+01  -8.8272400e+01  -3.7647400e+01
    3589  -3.6673302e+01  -8.2774200e+01  -3.8304001e+01
    3590  -8.4046001e+00  -8.3314102e+01  -3.7553200e+01
    3591  -5.9149998e-01  -8.0397301e+01  -3.7932999e+01
    3592  -3.1362700e+01  -7.7724800e+01  -3.7021702e+01
    3593  -2.8762600e+01  -7.5472298e+01  -3.7486801e+01
    3594   4.0352998e+00  -7.5744003e+01  -3.6667400e+01
    3595   7.4959999e-01  -7.3198601e+01  -3.7485699e+01
    3596  -2.7502000e+00  -7.1331100e+01  -3.7746899e+01
    3597  -2.1605000e+01  -6.7864899e+01  -3.8049900e+01
    3598  -2.0348801e+01  -6.7033203e+01  -3.7805698e+01
    3599  -1.9410700e+01  -6.6926300e+01  -3.8156799e+01
    3600  -1.7315201e+01  -6.6675102e+01  -3.7958302e+01
    3601  -1.8432501e+01  -6.6770599e+01  -3.7748199e+01
    3602  -8.3967903e+01  -1.2738670e+02  -3.7067200e+01
    3603  -8.1505302e+01  -1.2755440e+02  -3.7460800e+01
    3604  -7.7970802e+01  -1.2714040e+02  -3.7411800e+01
    3605  -6.9336502e+01  -1.1275790e+02  -3.7490501e+01
    3606  -7.0959900e+01  -1.1451730e+02  -3.8098900e+01
    3607  -9.8881302e+01  -1.0148830e+02  -3.8744598e+01
    3608  -9.7965797e+01  -1.0264820e+02  -3.6153599e+01
    3609  -1.0036580e+02  -1.0054500e+02  -3.6293999e+01
    3610  -1.0515320e+02  -9.9526299e+01  -3.6938599e+01
    3611  -5.8758099e+01  -9.1838303e+01  -3.5738701e+01
    3612  -5.8196301e+01  -9.1636703e+01  -3.8660099e+01
    3613  -6.0266998e+01  -9.2387901e+01  -3.7779202e+01
    3614  -3.5230801e+01  -9.0369301e+01  -3.7534901e+01
    3615  -2.4769100e+01  -9.0002998e+01  -3.6805099e+01
    3616  -2.0886600e+01  -8.8042702e+01  -3.7262402e+01
    3617  -3.6539001e+01  -8.2225700e+01  -3.6809299e+01
    3618   2.3041999e+00  -8.0800400e+01  -3.6462101e+01
    3619   4.6184001e+00  -7.9388100e+01  -3.6968601e+01
    3620   5.3871002e+00  -7.7730103e+01  -3.7448700e+01
    3621  -2.7014200e+01  -7.2756203e+01  -3.7452400e+01
    3622  -2.4934000e+01  -7.1066902e+01  -3.7934502e+01
    3623  -6.9783001e+00  -7.0597900e+01  -3.7496399e+01
    3624  -5.7363000e+00  -7.0907600e+01  -3.7244499e+01
    3625  -4.4692001e+00  -7.1035202e+01  -3.7078400e+01
    3626  -2.2301001e+01  -6.7093201e+01  -3.7323299e+01
    3627  -2.1307600e+01  -6.7166603e+01  -3.7459900e+01
    3628  -1.4253400e+01  -6.7890999e+01  -3.6828201e+01
    3629  -1.9434700e+01  -6.6748001e+01  -3.7548401e+01
    3630  -1.6420300e+01  -6.6630203e+01  -3.7456799e+01
    3631  -1.5771700e+01  -6.6790901e+01  -3.7155499e+01
    3632  -1.5271500e+01  -6.7339798e+01  -3.6655602e+01
    3633  -9.5096397e+01  -1.3441840e+02  -3.6844398e+01
    3634  -9.3854500e+01  -1.3400549e+02  -3.6232800e+01
    3635  -8.2372902e+01  -1.2823880e+02  -3.6413502e+01
    3636  -7.9518204e+01  -1.2806360e+02  -3.6809898e+01
    3637  -7.6264900e+01  -1.2704890e+02  -3.7128899e+01
    3638  -7.6041100e+01  -1.2464960e+02  -3.7902500e+01
    3639  -7.2311096e+01  -1.2495590e+02  -3.6516998e+01
    3640  -7.3991699e+01  -1.2574920e+02  -3.6784401e+01
    3641  -7.0915802e+01  -1.2111300e+02  -3.6464802e+01
    3642  -7.1226997e+01  -1.2397130e+02  -3.6297600e+01
    3643  -7.0305496e+01  -1.1678460e+02  -3.6717201e+01
    3644  -6.9608803e+01  -1.1458040e+02  -3.6894100e+01
    3645  -9.1640999e+01  -1.0643010e+02  -3.6783401e+01
    3646  -6.0481499e+01  -1.0424020e+02  -3.8353199e+01
    3647  -5.8489799e+01  -1.0576680e+02  -3.6970798e+01
    3648  -6.1171501e+01  -1.0692630e+02  -3.7609402e+01
    3649  -5.7699100e+01  -1.0331370e+02  -3.7531898e+01
    3650  -8.6458603e+01  -1.0524330e+02  -3.5906399e+01
    3651  -8.4373703e+01  -1.0249270e+02  -3.6984200e+01
    3652  -1.0232160e+02  -9.9415901e+01  -3.7126801e+01
    3653  -3.8394199e+01  -8.3204498e+01  -3.6771301e+01
    3654  -3.4961102e+01  -8.0853401e+01  -3.6630901e+01
    3655  -6.3985000e+00  -8.3413200e+01  -3.7025501e+01
    3656  -1.2250000e-01  -8.1419601e+01  -3.7149601e+01
    3657  -2.0199001e+00  -8.0925797e+01  -3.7237801e+01
    3658  -3.2776299e+01  -7.9878502e+01  -3.8062599e+01
    3659   5.2522001e+00  -7.7435600e+01  -3.6807201e+01
    3660   2.3852999e+00  -7.4317101e+01  -3.6728199e+01
    3661  -1.6077000e+00  -7.2723297e+01  -3.6641701e+01
    3662  -2.6356701e+01  -6.9540604e+01  -3.7328201e+01
    3663  -2.4334999e+01  -6.7730202e+01  -3.7382801e+01
    3664  -1.1076500e+01  -7.0692802e+01  -3.6757099e+01
    3665  -8.6407003e+00  -7.0570503e+01  -3.7377998e+01
    3666  -1.2367300e+01  -6.9181297e+01  -3.7169800e+01
    3667  -2.4041599e+01  -6.6751503e+01  -3.6825500e+01
    3668  -1.7279800e+01  -6.7264702e+01  -3.6381699e+01
    3669  -9.6794899e+01  -1.3432500e+02  -3.6376400e+01
    3670  -9.6138802e+01  -1.3453661e+02  -3.6635300e+01
    3671  -9.3743401e+01  -1.3271190e+02  -3.6583099e+01
    3672  -9.2711899e+01  -1.0632120e+02  -3.6084801e+01
    3673  -8.8010101e+01  -1.0630870e+02  -3.6013901e+01
    3674  -5.6986198e+01  -1.0555030e+02  -3.6532101e+01
    3675  -5.6051800e+01  -1.0081830e+02  -3.7955898e+01
    3676  -5.4942200e+01  -1.0251710e+02  -3.6903999e+01
    3677  -8.2881302e+01  -1.0086390e+02  -3.6376499e+01
    3678  -5.2786598e+01  -8.9323196e+01  -3.8702900e+01
    3679  -5.4217899e+01  -9.0162003e+01  -3.6770000e+01
    3680  -2.1198200e+01  -8.9358200e+01  -3.6389500e+01
    3681  -1.7844200e+01  -8.9027100e+01  -3.5956699e+01
    3682   5.2259002e+00  -7.8583397e+01  -3.6550098e+01
    3683  -2.9382601e+01  -7.4261200e+01  -3.6604198e+01
    3684  -8.5664997e+00  -7.2110397e+01  -3.6853199e+01
    3685  -7.2101998e+00  -7.2036797e+01  -3.6936699e+01
    3686  -5.6911001e+00  -7.2287697e+01  -3.6359299e+01
    3687  -2.7586000e+01  -6.7438004e+01  -3.6681900e+01
    3688  -2.5886999e+01  -6.7222397e+01  -3.6868401e+01
    3689  -2.0853800e+01  -6.6835403e+01  -3.6786900e+01
    3690  -1.9363600e+01  -6.6889198e+01  -3.6771702e+01
    3691  -7.5574600e+01  -1.2876860e+02  -3.5861801e+01
    3692  -7.5154800e+01  -1.2751290e+02  -3.6486801e+01
    3693  -1.0472960e+02  -1.1282590e+02  -3.5223999e+01
    3694  -1.0527900e+02  -1.0983190e+02  -3.6171600e+01
    3695  -8.9323502e+01  -1.0734180e+02  -3.5408901e+01
    3696  -8.4377998e+01  -1.0300650e+02  -3.5531898e+01
    3697  -1.0216030e+02  -9.9747101e+01  -3.6059799e+01
    3698  -4.2986000e+01  -9.4608299e+01  -3.6616600e+01
    3699  -4.3590199e+01  -9.6125801e+01  -3.5966400e+01
    3700  -4.6025002e+01  -9.5230499e+01  -3.7033001e+01
    3701  -3.7641701e+01  -9.0897003e+01  -3.7853802e+01
    3702  -3.5366402e+01  -9.2269997e+01  -3.6274601e+01
    3703  -3.8144798e+01  -9.3494301e+01  -3.6189301e+01
    3704  -6.0822300e+01  -9.2370201e+01  -3.5781700e+01
    3705  -6.2711102e+01  -9.2745102e+01  -3.6559399e+01
    3706  -3.2830799e+01  -9.0559799e+01  -3.6913200e+01
    3707  -2.2851101e+01  -9.0346901e+01  -3.6282799e+01
    3708   1.3573999e+00  -8.1894096e+01  -3.5560398e+01
    3709   1.3560000e-01  -8.2239601e+01  -3.6266102e+01
    3710   3.5364001e+00  -8.0657501e+01  -3.5568600e+01
    3711  -3.3213001e+01  -7.8941299e+01  -3.6378101e+01
    3712  -3.0181999e+01  -7.5946503e+01  -3.6786598e+01
    3713   2.7144001e+00  -7.5502701e+01  -3.5388500e+01
    3714   3.7979999e-01  -7.4279503e+01  -3.5845001e+01
    3715  -8.7272997e+00  -7.2719002e+01  -3.6217602e+01
    3716  -9.1140003e+00  -7.2261803e+01  -3.6417900e+01
    3717  -7.9980998e+00  -7.2839600e+01  -3.6321899e+01
    3718  -7.1241999e+00  -7.3023300e+01  -3.6048401e+01
    3719  -9.5354996e+00  -7.1675003e+01  -3.6576000e+01
    3720  -4.2839999e+00  -7.1848000e+01  -3.6287601e+01
    3721  -1.2392600e+01  -7.0156403e+01  -3.6332600e+01
    3722  -2.8404499e+01  -6.9054298e+01  -3.6813400e+01
    3723  -1.3961300e+01  -6.9512497e+01  -3.5966702e+01
    3724  -2.9212601e+01  -6.6634804e+01  -3.6447399e+01
    3725  -2.7264200e+01  -6.6272499e+01  -3.6175499e+01
    3726  -2.0442900e+01  -6.7064796e+01  -3.5673901e+01
    3727  -2.3074900e+01  -6.6426102e+01  -3.6339699e+01
    3728  -9.5827202e+01  -1.3531880e+02  -3.4928101e+01
    3729  -9.4069298e+01  -1.3456660e+02  -3.5661598e+01
    3730  -9.7184799e+01  -1.3388519e+02  -3.5644600e+01
    3731  -9.7609100e+01  -1.3283350e+02  -3.5872898e+01
    3732  -9.2717102e+01  -1.3124510e+02  -3.5817799e+01
    3733  -8.4052101e+01  -1.2853300e+02  -3.5624401e+01
    3734  -7.7860199e+01  -1.2877400e+02  -3.6025398e+01
    3735  -7.3059700e+01  -1.2778410e+02  -3.5720200e+01
    3736  -6.9400299e+01  -1.1971580e+02  -3.5315498e+01
    3737  -1.0502890e+02  -1.1116860e+02  -3.5388500e+01
    3738  -1.0560810e+02  -1.0905400e+02  -3.5852798e+01
    3739  -1.0695700e+02  -1.0770640e+02  -3.6022598e+01
    3740  -9.6718300e+01  -1.0412200e+02  -3.4942101e+01
    3741  -9.4761497e+01  -1.0499470e+02  -3.6196899e+01
    3742  -1.0585560e+02  -1.0001890e+02  -3.5737301e+01
    3743  -1.0417310e+02  -9.9972702e+01  -3.5184399e+01
    3744  -1.0087500e+02  -1.0060760e+02  -3.4924900e+01
    3745  -4.6153702e+01  -9.6395203e+01  -3.6361198e+01
    3746  -6.4350197e+01  -9.2952599e+01  -3.6661098e+01
    3747  -6.3680302e+01  -9.2688797e+01  -3.4778702e+01
    3748  -3.2467098e+01  -9.1702202e+01  -3.6113300e+01
    3749  -2.9578600e+01  -9.0328300e+01  -3.6753399e+01
    3750  -3.0831600e+01  -9.1821602e+01  -3.5799198e+01
    3751  -4.8528500e+01  -8.7674202e+01  -3.7737598e+01
    3752  -4.9359200e+01  -8.7754898e+01  -3.5901901e+01
    3753  -3.7331001e+01  -8.1419701e+01  -3.5033100e+01
    3754  -3.6086399e+01  -8.0143303e+01  -3.4994099e+01
    3755   4.8347001e+00  -7.9596703e+01  -3.5978199e+01
    3756  -3.1810400e+01  -7.5180603e+01  -3.5517700e+01
    3757  -3.1226299e+01  -7.3138000e+01  -3.5638500e+01
    3758  -1.0992600e+01  -7.1448303e+01  -3.6131901e+01
    3759  -1.2224900e+01  -7.0934196e+01  -3.5192299e+01
    3760  -1.3181300e+01  -7.0223701e+01  -3.5918400e+01
    3761  -3.0657101e+01  -6.9303497e+01  -3.6206200e+01
    3762  -3.2995201e+01  -6.8336304e+01  -3.5730701e+01
    3763  -3.1971100e+01  -6.6514702e+01  -3.6077400e+01
    3764  -1.8360701e+01  -6.7655701e+01  -3.5571899e+01
    3765  -2.6273500e+01  -6.6222397e+01  -3.6082901e+01
    3766  -3.0463699e+01  -6.5705704e+01  -3.6208599e+01
    3767  -2.5318199e+01  -6.6191704e+01  -3.5935699e+01
    3768  -2.8669100e+01  -6.5137100e+01  -3.5990501e+01
    3769  -9.5048401e+01  -1.3522470e+02  -3.5064201e+01
    3770  -9.6756699e+01  -1.3459390e+02  -3.5079102e+01
    3771  -9.3639999e+01  -1.3405130e+02  -3.5433300e+01
    3772  -8.0111099e+01  -1.2937680e+02  -3.5484600e+01
    3773  -7.1097702e+01  -1.2636640e+02  -3.5528301e+01
    3774  -6.8602898e+01  -1.1520220e+02  -3.6073799e+01
    3775  -6.5991096e+01  -1.1549240e+02  -3.5229698e+01
    3776  -6.7560402e+01  -1.1669340e+02  -3.4917900e+01
    3777  -9.0982498e+01  -1.0737880e+02  -3.5516399e+01
    3778  -5.0101002e+01  -1.0255890e+02  -3.5442600e+01
    3779  -5.1266499e+01  -1.0045730e+02  -3.6362000e+01
    3780  -4.9234402e+01  -1.0109360e+02  -3.5474098e+01
    3781  -1.0692900e+02  -1.0106440e+02  -3.5257500e+01
    3782  -3.4143600e+01  -9.3600098e+01  -3.5520699e+01
    3783  -2.3911100e+01  -9.2220802e+01  -3.5388901e+01
    3784  -2.5776800e+01  -9.1959702e+01  -3.5438900e+01
    3785  -2.2233999e+01  -9.1532501e+01  -3.5495701e+01
    3786  -5.1831699e+01  -8.8820999e+01  -3.5836800e+01
    3787  -3.9407501e+01  -8.2978897e+01  -3.4885101e+01
    3788  -4.1351101e+01  -8.4115601e+01  -3.4744499e+01
    3789  -3.2888100e+01  -7.6676598e+01  -3.5305698e+01
    3790  -5.8263998e+00  -7.3566704e+01  -3.5013000e+01
    3791  -9.9631996e+00  -7.2392700e+01  -3.5450901e+01
    3792  -3.4289999e+00  -7.3002197e+01  -3.5023899e+01
    3793  -1.1399900e+01  -7.1853798e+01  -3.5148300e+01
    3794  -4.3354001e+00  -7.2792900e+01  -3.5247002e+01
    3795  -1.5208000e+01  -6.8795502e+01  -3.5288300e+01
    3796  -2.4079399e+01  -6.6214401e+01  -3.5464401e+01
    3797  -2.2939400e+01  -6.6231903e+01  -3.5373100e+01
    3798  -3.2109001e+01  -6.5499001e+01  -3.5508099e+01
    3799  -3.0710800e+01  -6.5063698e+01  -3.5834702e+01
    3800  -2.9734501e+01  -6.4824097e+01  -3.5780998e+01
    3801  -2.7263100e+01  -6.5231796e+01  -3.5558701e+01
    3802  -2.9493900e+01  -6.4265198e+01  -3.5051300e+01
    3803  -9.3214203e+01  -1.3317419e+02  -3.4368500e+01
    3804  -9.8032799e+01  -1.3094130e+02  -3.6939201e+01
    3805  -9.7927002e+01  -1.3010780e+02  -3.5080601e+01
    3806  -8.1093201e+01  -1.3039191e+02  -3.4093300e+01
    3807  -8.3395103e+01  -1.2980161e+02  -3.4010601e+01
    3808  -7.6519203e+01  -1.2971030e+02  -3.5249901e+01
    3809  -6.9183800e+01  -1.2281990e+02  -3.4966099e+01
    3810  -6.8940498e+01  -1.2490270e+02  -3.4727699e+01
    3811  -6.8740501e+01  -1.1759500e+02  -3.5259800e+01
    3812  -1.0496190e+02  -1.1148390e+02  -3.4013199e+01
    3813  -1.0499510e+02  -1.1011460e+02  -3.5077301e+01
    3814  -1.0548250e+02  -1.0925250e+02  -3.5020901e+01
    3815  -1.0708180e+02  -1.0657630e+02  -3.4347500e+01
    3816  -9.9629997e+01  -1.0154040e+02  -3.4384201e+01
    3817  -4.9672699e+01  -9.9165497e+01  -3.6262901e+01
    3818  -1.0238360e+02  -1.0053390e+02  -3.4001701e+01
    3819  -8.2520897e+01  -1.0004490e+02  -3.4329102e+01
    3820  -8.1748100e+01  -9.9622803e+01  -3.6208000e+01
    3821  -3.6409698e+01  -9.4512802e+01  -3.5389801e+01
    3822  -3.1958300e+01  -9.3266701e+01  -3.5297001e+01
    3823  -3.0737301e+01  -9.3859398e+01  -3.4959202e+01
    3824  -2.0413200e+01  -9.1785500e+01  -3.4900700e+01
    3825  -6.8432999e+00  -8.5353996e+01  -3.6042198e+01
    3826  -5.9933000e+00  -8.6728699e+01  -3.5193600e+01
    3827  -7.1171999e+00  -8.7910797e+01  -3.4779598e+01
    3828   4.7034001e+00  -7.9946297e+01  -3.4389801e+01
    3829   4.9315000e+00  -7.9546402e+01  -3.5118801e+01
    3830   4.8737001e+00  -7.8686996e+01  -3.4615101e+01
    3831   4.3308001e+00  -7.7258003e+01  -3.5178299e+01
    3832  -9.2350000e-01  -7.4486099e+01  -3.4587898e+01
    3833   1.0846000e+00  -7.5747200e+01  -3.4073502e+01
    3834  -8.5369997e+00  -7.3202904e+01  -3.4957600e+01
    3835  -2.3104000e+00  -7.4780800e+01  -3.3322800e+01
    3836  -1.3571200e+01  -7.0944000e+01  -3.4948200e+01
    3837  -1.4768800e+01  -6.9745598e+01  -3.5002201e+01
    3838  -1.6551100e+01  -6.8377602e+01  -3.4984402e+01
    3839  -3.5774300e+01  -6.7873802e+01  -3.5168201e+01
    3840  -3.5507900e+01  -6.6882599e+01  -3.5161999e+01
    3841  -3.4374298e+01  -6.7734497e+01  -3.5439400e+01
    3842  -3.3651901e+01  -6.6271698e+01  -3.5420300e+01
    3843  -2.1581400e+01  -6.6680901e+01  -3.4754200e+01
    3844  -2.4947300e+01  -6.5970001e+01  -3.4921902e+01
    3845  -2.6373600e+01  -6.5155602e+01  -3.4654800e+01
    3846  -3.0599300e+01  -6.4538002e+01  -3.5156502e+01
    3847  -3.1874100e+01  -6.4803398e+01  -3.4665600e+01
    3848  -2.7952499e+01  -6.4665298e+01  -3.5305500e+01
    3849  -2.8684700e+01  -6.4350700e+01  -3.4981098e+01
    3850  -9.3968399e+01  -1.3471460e+02  -3.4261501e+01
    3851  -7.5177597e+01  -1.3171840e+02  -3.4284199e+01
    3852  -7.3556900e+01  -1.3002220e+02  -3.5024601e+01
    3853  -7.7928902e+01  -1.3052831e+02  -3.4631100e+01
    3854  -6.9175102e+01  -1.2749570e+02  -3.4430199e+01
    3855  -1.0604480e+02  -1.0846460e+02  -3.4101002e+01
    3856  -8.6942200e+01  -1.0727110e+02  -3.4570400e+01
    3857  -8.5509300e+01  -1.0598390e+02  -3.4520100e+01
    3858  -8.4881302e+01  -1.0476660e+02  -3.4585499e+01
    3859  -9.8447701e+01  -1.0289650e+02  -3.3696602e+01
    3860  -4.6730598e+01  -9.9967400e+01  -3.5173500e+01
    3861  -4.6967701e+01  -1.0263160e+02  -3.4574001e+01
    3862  -1.0525690e+02  -1.0039070e+02  -3.4423401e+01
    3863  -3.4187199e+01  -9.5918503e+01  -3.4779400e+01
    3864  -3.1885201e+01  -9.5504997e+01  -3.4659698e+01
    3865  -2.8339600e+01  -9.1954903e+01  -3.5556000e+01
    3866  -2.7892000e+01  -9.3481796e+01  -3.4738800e+01
    3867  -2.2275600e+01  -9.3309998e+01  -3.4468201e+01
    3868  -5.5485500e+01  -9.0862503e+01  -3.5456501e+01
    3869  -5.4617901e+01  -9.0509804e+01  -3.4786098e+01
    3870  -5.3766399e+01  -9.0118896e+01  -3.4633301e+01
    3871  -8.4289998e-01  -8.4607101e+01  -3.4570801e+01
    3872  -1.7874000e+00  -8.3366997e+01  -3.5707901e+01
    3873   1.1914001e+00  -8.3398003e+01  -3.3692902e+01
    3874   2.6763999e+00  -8.1735001e+01  -3.4398201e+01
    3875  -1.2943600e+01  -7.0918198e+01  -3.4930199e+01
    3876  -1.4794400e+01  -7.0756104e+01  -3.4508801e+01
    3877  -3.3388401e+01  -7.0362503e+01  -3.5279499e+01
    3878  -3.6600899e+01  -7.0369301e+01  -3.4298401e+01
    3879  -1.9453600e+01  -6.8061501e+01  -3.4636002e+01
    3880  -3.4823601e+01  -6.5994904e+01  -3.4936401e+01
    3881  -2.3423901e+01  -6.6348999e+01  -3.4249001e+01
    3882  -3.3519100e+01  -6.5318497e+01  -3.4570999e+01
    3883  -9.7527199e+01  -1.3343381e+02  -3.3559601e+01
    3884  -9.6694801e+01  -1.3531731e+02  -3.3721600e+01
    3885  -9.7666100e+01  -1.3189250e+02  -3.3876499e+01
    3886  -7.3712700e+01  -1.3142191e+02  -3.4500301e+01
    3887  -1.0513210e+02  -1.1028870e+02  -3.4254601e+01
    3888  -8.3410301e+01  -1.0186450e+02  -3.4132599e+01
    3889  -8.1575897e+01  -9.8636200e+01  -3.3803101e+01
    3890  -3.5931599e+01  -9.6902603e+01  -3.4634602e+01
    3891  -3.3167999e+01  -9.8081703e+01  -3.4053902e+01
    3892  -2.9122999e+01  -9.5237099e+01  -3.4324600e+01
    3893  -2.4909201e+01  -9.3766701e+01  -3.4334702e+01
    3894  -2.0883699e+01  -9.4240799e+01  -3.3823200e+01
    3895  -1.8144100e+01  -9.2581596e+01  -3.4026600e+01
    3896  -5.6036499e+01  -9.0655998e+01  -3.3943501e+01
    3897  -5.3200002e+00  -8.8015800e+01  -3.4492599e+01
    3898  -3.1264000e+00  -8.6484703e+01  -3.4333199e+01
    3899  -2.4677999e+00  -8.4660500e+01  -3.5102402e+01
    3900   2.9576001e+00  -7.7755501e+01  -3.2899200e+01
    3901  -7.1794000e+00  -7.4675201e+01  -3.4060501e+01
    3902  -8.2307997e+00  -7.4001404e+01  -3.4368900e+01
    3903  -4.1526999e+00  -7.3755203e+01  -3.3943298e+01
    3904  -9.0323000e+00  -7.3111801e+01  -3.4246300e+01
    3905  -1.1726300e+01  -7.2518600e+01  -3.4426201e+01
    3906  -1.0783300e+01  -7.2838303e+01  -3.4320000e+01
    3907  -1.2674800e+01  -7.2376801e+01  -3.4305698e+01
    3908  -1.2642400e+01  -7.1395599e+01  -3.4644600e+01
    3909  -1.6566799e+01  -6.9215698e+01  -3.4152302e+01
    3910  -2.0666201e+01  -6.7518700e+01  -3.4142899e+01
    3911  -3.7849602e+01  -6.7533798e+01  -3.4071899e+01
    3912  -3.6399300e+01  -6.6322701e+01  -3.4281502e+01
    3913  -2.2525400e+01  -6.6453697e+01  -3.3964401e+01
    3914  -3.5185299e+01  -6.5579102e+01  -3.4358799e+01
    3915  -2.4491400e+01  -6.6364799e+01  -3.3422501e+01
    3916  -2.7535299e+01  -6.4629799e+01  -3.4000500e+01
    3917  -3.0175800e+01  -6.4234901e+01  -3.4182598e+01
    3918  -2.9253000e+01  -6.4209000e+01  -3.4390999e+01
    3919  -9.5093300e+01  -1.3604120e+02  -3.3782398e+01
    3920  -7.2973900e+01  -1.3240030e+02  -3.3945599e+01
    3921  -7.8536903e+01  -1.3168311e+02  -3.3528198e+01
    3922  -6.7921501e+01  -1.2078580e+02  -3.3871700e+01
    3923  -6.7133499e+01  -1.1897740e+02  -3.3872101e+01
    3924  -6.5688797e+01  -1.1731540e+02  -3.4219601e+01
    3925  -1.0381730e+02  -1.1364500e+02  -3.2938999e+01
    3926  -9.0226898e+01  -1.0828970e+02  -3.4318001e+01
    3927  -8.8953102e+01  -1.0871060e+02  -3.3846100e+01
    3928  -9.2454803e+01  -1.0757380e+02  -3.3453300e+01
    3929  -5.2852402e+01  -1.0935270e+02  -3.4310902e+01
    3930  -5.2793400e+01  -1.0743620e+02  -3.4827499e+01
    3931  -5.1041401e+01  -1.0908660e+02  -3.4009499e+01
    3932  -4.9939201e+01  -1.0659650e+02  -3.4260300e+01
    3933  -1.0674900e+02  -1.0589440e+02  -3.2943298e+01
    3934  -1.0773830e+02  -1.0492120e+02  -3.4921001e+01
    3935  -8.3967903e+01  -1.0385380e+02  -3.3865501e+01
    3936  -1.0577030e+02  -1.0137130e+02  -3.3282101e+01
    3937  -3.5760601e+01  -9.8582703e+01  -3.4141300e+01
    3938  -3.7490601e+01  -9.8995598e+01  -3.4182400e+01
    3939  -3.0464399e+01  -9.6912399e+01  -3.4049500e+01
    3940  -2.9062401e+01  -9.7880699e+01  -3.3439800e+01
    3941  -2.6529600e+01  -9.4737297e+01  -3.3969501e+01
    3942  -1.8746300e+01  -9.1046799e+01  -3.4819302e+01
    3943  -5.5198998e+00  -8.9215797e+01  -3.3794701e+01
    3944  -7.4960999e+00  -9.0140099e+01  -3.3578999e+01
    3945  -1.7742000e+00  -8.6938301e+01  -3.3583000e+01
    3946  -3.9110001e+01  -8.1580498e+01  -3.3449100e+01
    3947   4.2375002e+00  -8.0645401e+01  -3.4074799e+01
    3948   4.1297998e+00  -7.8173500e+01  -3.3686600e+01
    3949  -3.6291901e+01  -7.8295403e+01  -3.3833099e+01
    3950  -3.3929401e+01  -7.7617302e+01  -3.5027302e+01
    3951  -3.4671600e+01  -7.9176102e+01  -3.5376099e+01
    3952  -6.0525999e+00  -7.4507401e+01  -3.4168201e+01
    3953  -8.7974005e+00  -7.3518997e+01  -3.4277100e+01
    3954  -9.7140999e+00  -7.3056297e+01  -3.4136799e+01
    3955  -1.6299601e+01  -7.0572601e+01  -3.3858501e+01
    3956  -3.7932598e+01  -6.8798798e+01  -3.4016800e+01
    3957  -1.8025600e+01  -6.9137199e+01  -3.3773102e+01
    3958  -3.5771900e+01  -6.5582497e+01  -3.3763699e+01
    3959  -2.5598101e+01  -6.5517700e+01  -3.3635799e+01
    3960  -9.4064102e+01  -1.3571710e+02  -3.2594398e+01
    3961  -9.6959702e+01  -1.3524500e+02  -3.2551701e+01
    3962  -9.1933296e+01  -1.3188589e+02  -3.3585300e+01
    3963  -7.4588501e+01  -1.3364191e+02  -3.3121399e+01
    3964  -7.1087097e+01  -1.3127170e+02  -3.3962002e+01
    3965  -7.1732903e+01  -1.3347890e+02  -3.3251801e+01
    3966  -8.0877296e+01  -1.3154491e+02  -3.2722801e+01
    3967  -6.7010696e+01  -1.2555020e+02  -3.3386299e+01
    3968  -6.6735497e+01  -1.2872270e+02  -3.3097198e+01
    3969  -6.7480499e+01  -1.2291620e+02  -3.3509201e+01
    3970  -7.2472504e+01  -1.1039910e+02  -3.3811501e+01
    3971  -7.3586098e+01  -1.1088710e+02  -3.3632801e+01
    3972  -7.2387199e+01  -1.1213860e+02  -3.3690300e+01
    3973  -1.0559140e+02  -1.0963390e+02  -3.2766899e+01
    3974  -7.1993896e+01  -1.0915360e+02  -3.3779598e+01
    3975  -7.3452599e+01  -1.0908060e+02  -3.3530701e+01
    3976  -9.0570000e+01  -1.0887150e+02  -3.3030602e+01
    3977  -4.8826698e+01  -1.0905110e+02  -3.3465099e+01
    3978  -8.4910400e+01  -1.0772950e+02  -3.3432400e+01
    3979  -8.4141296e+01  -1.0585070e+02  -3.3435902e+01
    3980  -1.0711130e+02  -1.0354910e+02  -3.3628399e+01
    3981  -1.0424640e+02  -1.0068020e+02  -3.3473099e+01
    3982  -3.2182800e+01  -9.8940002e+01  -3.3628201e+01
    3983  -8.1080399e+01  -9.7459297e+01  -3.2612202e+01
    3984  -7.9335602e+01  -9.6662399e+01  -3.3602600e+01
    3985  -2.6830700e+01  -9.6222298e+01  -3.3531101e+01
    3986  -2.3289200e+01  -9.5149300e+01  -3.3530899e+01
    3987  -1.8094801e+01  -9.4646599e+01  -3.3139301e+01
    3988  -1.5812600e+01  -9.0744904e+01  -3.4583698e+01
    3989  -5.5223801e+01  -9.0032204e+01  -3.3260399e+01
    3990  -5.3971401e+01  -8.9964500e+01  -3.3434299e+01
    3991  -5.2283501e+01  -8.8822800e+01  -3.3558800e+01
    3992  -8.9822998e+00  -8.8637100e+01  -3.4582199e+01
    3993  -2.8232000e+00  -8.8364700e+01  -3.3218399e+01
    3994  -6.9730002e-01  -8.6095901e+01  -3.3072102e+01
    3995   3.7428999e+00  -8.1659798e+01  -3.2532600e+01
    3996   4.5889001e+00  -7.9855797e+01  -3.3419800e+01
    3997  -3.7951801e+01  -8.0411797e+01  -3.3786098e+01
    3998   4.2756000e+00  -7.9254700e+01  -3.2906101e+01
    3999  -3.6516300e+01  -7.6458199e+01  -3.3292599e+01
    4000  -1.0909800e+01  -7.4077003e+01  -3.3754101e+01
    4001  -1.1914200e+01  -7.6271400e+01  -3.2963699e+01
    4002  -9.5431995e+00  -7.3970398e+01  -3.3910198e+01
    4003  -8.5781002e+00  -7.5580803e+01  -3.3446899e+01
    4004  -4.7413998e+00  -7.4261398e+01  -3.3456402e+01
    4005  -5.5405002e+00  -7.5069504e+01  -3.3464401e+01
    4006  -1.2485200e+01  -7.4052597e+01  -3.3716202e+01
    4007  -1.5136800e+01  -7.3478600e+01  -3.3426701e+01
    4008  -3.5324200e+01  -7.1393303e+01  -3.4477699e+01
    4009  -3.7999802e+01  -7.1862503e+01  -3.3345901e+01
    4010  -1.7154400e+01  -7.2633499e+01  -3.2978500e+01
    4011  -1.7247499e+01  -7.0235703e+01  -3.3456902e+01
    4012  -1.9647600e+01  -6.8896797e+01  -3.3538502e+01
    4013  -3.8256401e+01  -6.6856400e+01  -3.3445099e+01
    4014  -2.1937099e+01  -6.6915199e+01  -3.3330200e+01
    4015  -3.3568901e+01  -6.4937698e+01  -3.3401199e+01
    4016  -2.6581699e+01  -6.4977699e+01  -3.3307598e+01
    4017  -3.1221500e+01  -6.4479698e+01  -3.3516399e+01
    4018  -2.9815399e+01  -6.4677902e+01  -3.2579399e+01
    4019  -9.5924896e+01  -1.3627780e+02  -3.3240501e+01
    4020  -7.3008499e+01  -1.3484509e+02  -3.2408798e+01
    4021  -7.5979599e+01  -1.3312860e+02  -3.3172100e+01
    4022  -6.9169701e+01  -1.3091119e+02  -3.3540501e+01
    4023  -6.9547501e+01  -1.3343100e+02  -3.2780499e+01
    4024  -6.6647499e+01  -1.2059740e+02  -3.3106701e+01
    4025  -7.2721199e+01  -1.1389680e+02  -3.3174400e+01
    4026  -7.3912498e+01  -1.1250740e+02  -3.3351700e+01
    4027  -7.1456902e+01  -1.1308320e+02  -3.3433399e+01
    4028  -7.0403297e+01  -1.1224060e+02  -3.3388000e+01
    4029  -7.0615997e+01  -1.1140470e+02  -3.3569698e+01
    4030  -7.4844299e+01  -1.1141680e+02  -3.2728901e+01
    4031  -6.9764297e+01  -1.1076890e+02  -3.3164001e+01
    4032  -4.9057499e+01  -1.1140960e+02  -3.2727200e+01
    4033  -5.1583599e+01  -1.1184450e+02  -3.3158901e+01
    4034  -7.0780197e+01  -1.0902250e+02  -3.3316101e+01
    4035  -7.1838203e+01  -1.0801460e+02  -3.3633598e+01
    4036  -8.6633003e+01  -1.0902110e+02  -3.3116901e+01
    4037  -7.0672401e+01  -1.0796420e+02  -3.2621201e+01
    4038  -7.2728500e+01  -1.0763760e+02  -3.3625801e+01
    4039  -7.3491302e+01  -1.0781770e+02  -3.3384899e+01
    4040  -7.1550598e+01  -1.0748780e+02  -3.2974800e+01
    4041  -1.0649170e+02  -1.0701840e+02  -3.2969002e+01
    4042  -7.3616203e+01  -1.0704590e+02  -3.2821899e+01
    4043  -7.2489403e+01  -1.0657640e+02  -3.2378700e+01
    4044  -8.3231903e+01  -1.0265750e+02  -3.1986900e+01
    4045  -1.0552680e+02  -1.0205870e+02  -3.2084400e+01
    4046  -1.0724640e+02  -1.0234590e+02  -3.4452999e+01
    4047  -8.3066704e+01  -1.0106420e+02  -3.3110100e+01
    4048  -2.6014700e+01  -9.8425903e+01  -3.2667198e+01
    4049  -2.4490700e+01  -9.6764801e+01  -3.3055901e+01
    4050  -1.6030100e+01  -9.2817101e+01  -3.3495701e+01
    4051  -1.5564800e+01  -9.4556702e+01  -3.2546398e+01
    4052  -5.6251801e+01  -8.9991898e+01  -3.2839802e+01
    4053  -5.3925999e+01  -8.9614304e+01  -3.2354698e+01
    4054  -5.5925002e+00  -9.1459000e+01  -3.2810501e+01
    4055  -3.9110999e+00  -8.9456703e+01  -3.3158199e+01
    4056  -4.0636101e+01  -8.2709602e+01  -3.3092701e+01
    4057   4.2402000e+00  -8.0753304e+01  -3.2834000e+01
    4058  -3.8488602e+01  -7.9262604e+01  -3.3110001e+01
    4059  -3.8740398e+01  -7.8204399e+01  -3.2423599e+01
    4060  -7.6440001e+00  -7.6636398e+01  -3.2995998e+01
    4061  -3.9149001e+00  -7.4643204e+01  -3.3055401e+01
    4062  -4.0373600e+01  -6.8930199e+01  -3.2735298e+01
    4063  -3.9484299e+01  -6.7655899e+01  -3.3131500e+01
    4064  -2.1338900e+01  -6.8184502e+01  -3.2363998e+01
    4065  -3.7090302e+01  -6.5988503e+01  -3.2864300e+01
    4066  -2.3427700e+01  -6.6953201e+01  -3.2502399e+01
    4067  -3.6213600e+01  -6.5604698e+01  -3.2711300e+01
    4068  -9.5509399e+01  -1.3676151e+02  -3.2568401e+01
    4069  -9.4854202e+01  -1.3671941e+02  -3.2459801e+01
    4070  -9.3045097e+01  -1.3441280e+02  -3.2017799e+01
    4071  -7.9725998e+01  -1.3275450e+02  -3.1676901e+01
    4072  -6.5855400e+01  -1.2329640e+02  -3.2498001e+01
    4073  -6.6255898e+01  -1.2210620e+02  -3.2644901e+01
    4074  -7.1664597e+01  -1.1547160e+02  -3.2526798e+01
    4075  -7.4056000e+01  -1.1390900e+02  -3.2921902e+01
    4076  -6.9307503e+01  -1.1334890e+02  -3.2664501e+01
    4077  -7.4957100e+01  -1.1329320e+02  -3.2805801e+01
    4078  -5.2785801e+01  -1.1427220e+02  -3.2483700e+01
    4079  -5.3358700e+01  -1.1187080e+02  -3.3586201e+01
    4080  -6.8632202e+01  -1.1185530e+02  -3.2678902e+01
    4081  -1.0519330e+02  -1.1094410e+02  -3.1711000e+01
    4082  -7.5152199e+01  -1.1003470e+02  -3.2078300e+01
    4083  -7.4298599e+01  -1.0835090e+02  -3.2663898e+01
    4084  -6.8947403e+01  -1.1013840e+02  -3.2512798e+01
    4085  -8.8657402e+01  -1.0944730e+02  -3.3010300e+01
    4086  -1.0625580e+02  -1.0762320e+02  -3.2003399e+01
    4087  -8.2670998e+01  -1.0793540e+02  -3.2312401e+01
    4088  -8.3304199e+01  -1.0599450e+02  -3.2571800e+01
    4089  -4.0554199e+01  -1.0342400e+02  -3.3486099e+01
    4090  -3.9635601e+01  -1.0551510e+02  -3.2895699e+01
    4091  -4.2335098e+01  -1.0564350e+02  -3.3081100e+01
    4092  -1.0027400e+02  -1.0150150e+02  -3.3287102e+01
    4093  -9.9218102e+01  -1.0261530e+02  -3.2406601e+01
    4094  -1.0428180e+02  -1.0142110e+02  -3.2170399e+01
    4095  -8.2822304e+01  -1.0007020e+02  -3.2408798e+01
    4096  -2.7805201e+01  -9.9508003e+01  -3.2591900e+01
    4097  -1.0856200e+01  -9.0597000e+01  -3.3720001e+01
    4098  -1.1585200e+01  -9.3042000e+01  -3.2596600e+01
    4099  -1.3705700e+01  -9.1513603e+01  -3.3710800e+01
    4100  -6.7880998e+00  -9.2474503e+01  -3.2435101e+01
    4101  -9.5728998e+00  -9.1377899e+01  -3.3132000e+01
    4102  -5.7727901e+01  -9.1183502e+01  -3.3601501e+01
    4103  -4.3509998e+01  -8.4559097e+01  -3.3186100e+01
    4104  -4.4696098e+01  -8.5689301e+01  -3.4836899e+01
    4105  -4.6077301e+01  -8.5670502e+01  -3.2996799e+01
    4106  -4.2387798e+01  -8.3287804e+01  -3.2234501e+01
    4107  -4.1673901e+01  -8.2005699e+01  -3.1516800e+01
    4108  -3.9332100e+01  -8.0511200e+01  -3.3041401e+01
    4109  -3.9569401e+01  -7.9022202e+01  -3.2594101e+01
    4110  -3.8437500e+01  -7.6978699e+01  -3.2372398e+01
    4111   1.0441999e+00  -7.7015297e+01  -3.2120998e+01
    4112  -4.9923000e+00  -7.5625900e+01  -3.3044899e+01
    4113  -5.8620000e-01  -7.6225502e+01  -3.2250999e+01
    4114  -4.7519999e+00  -7.4808701e+01  -3.3119301e+01
    4115  -1.8469900e+01  -7.2631104e+01  -3.2290401e+01
    4116  -1.8530100e+01  -7.0031998e+01  -3.2939098e+01
    4117  -2.0334801e+01  -6.9669296e+01  -3.2236900e+01
    4118  -3.8434799e+01  -6.6365097e+01  -3.2646000e+01
    4119  -2.5468399e+01  -6.5828598e+01  -3.2312599e+01
    4120  -3.4511200e+01  -6.5141502e+01  -3.2359100e+01
    4121  -2.8025200e+01  -6.5049202e+01  -3.2262299e+01
    4122  -3.1462099e+01  -6.4684898e+01  -3.2374699e+01
    4123  -9.6510300e+01  -1.3645990e+02  -3.0943800e+01
    4124  -7.1405502e+01  -1.3561940e+02  -3.2298698e+01
    4125  -7.4840302e+01  -1.3521809e+02  -3.1756300e+01
    4126  -7.6947899e+01  -1.3427850e+02  -3.1751900e+01
    4127  -7.7798698e+01  -1.3284740e+02  -3.2705002e+01
    4128  -8.4934898e+01  -1.3052499e+02  -3.2576199e+01
    4129  -8.3151299e+01  -1.3147310e+02  -3.1735800e+01
    4130  -6.4871597e+01  -1.2449670e+02  -3.1996401e+01
    4131  -6.5020798e+01  -1.2156360e+02  -3.2399799e+01
    4132  -6.9941704e+01  -1.1549150e+02  -3.2235600e+01
    4133  -7.6502602e+01  -1.1350930e+02  -3.2273800e+01
    4134  -7.5725403e+01  -1.1486240e+02  -3.2207699e+01
    4135  -8.8365097e+01  -1.1054100e+02  -3.1695999e+01
    4136  -8.5236504e+01  -1.1032550e+02  -3.1890301e+01
    4137  -8.7157501e+01  -1.1064640e+02  -3.1676300e+01
    4138  -6.9283302e+01  -1.0829700e+02  -3.1723900e+01
    4139  -8.3798103e+01  -1.0934750e+02  -3.2401001e+01
    4140  -3.7662102e+01  -1.0396980e+02  -3.2892502e+01
    4141  -3.7135899e+01  -1.0628060e+02  -3.2135700e+01
    4142  -8.3112396e+01  -1.0427330e+02  -3.2094501e+01
    4143  -9.9912399e+01  -1.0256430e+02  -3.1334700e+01
    4144  -8.2408699e+01  -9.8427696e+01  -3.1571600e+01
    4145  -4.2313499e+01  -9.8145500e+01  -3.2494801e+01
    4146  -4.2765499e+01  -9.6720703e+01  -3.2689098e+01
    4147  -4.3736698e+01  -9.7551903e+01  -3.2203701e+01
    4148  -4.1640499e+01  -9.7551598e+01  -3.2713200e+01
    4149  -4.0607601e+01  -9.8789497e+01  -3.2138302e+01
    4150  -4.1162102e+01  -9.6332603e+01  -3.2857601e+01
    4151  -3.8829800e+01  -9.7604103e+01  -3.2376301e+01
    4152  -4.1819801e+01  -9.4781303e+01  -3.2816601e+01
    4153  -3.8721199e+01  -9.5293098e+01  -3.2831402e+01
    4154  -7.6736603e+01  -9.5156898e+01  -3.3014000e+01
    4155  -7.9640198e+01  -9.5859901e+01  -3.1731800e+01
    4156  -2.0131901e+01  -9.5783302e+01  -3.2976898e+01
    4157  -1.7520000e+01  -9.6403603e+01  -3.2201401e+01
    4158  -3.9773602e+01  -9.3604599e+01  -3.2711498e+01
    4159  -3.7646900e+01  -9.3010399e+01  -3.2514099e+01
    4160  -3.6842602e+01  -9.5507401e+01  -3.2687401e+01
    4161  -3.5979500e+01  -9.3621498e+01  -3.2709599e+01
    4162  -4.1376301e+01  -9.3171799e+01  -3.2741100e+01
    4163  -4.3053699e+01  -9.4264099e+01  -3.2292599e+01
    4164  -3.9960098e+01  -9.2128899e+01  -3.2529301e+01
    4165  -3.4890701e+01  -9.2259804e+01  -3.2521198e+01
    4166  -4.1198700e+01  -9.2020103e+01  -3.2583801e+01
    4167  -5.7437698e+01  -9.0439003e+01  -3.2108200e+01
    4168  -5.5186798e+01  -8.9549202e+01  -3.2024899e+01
    4169  -2.7988999e+00  -8.9908600e+01  -3.2380600e+01
    4170  -1.4141999e+00  -8.8267700e+01  -3.1826401e+01
    4171  -4.4859901e+01  -8.4575699e+01  -3.1848000e+01
    4172   1.3569000e+00  -8.4559097e+01  -3.1659100e+01
    4173  -4.0371700e+01  -7.9793503e+01  -3.2224899e+01
    4174  -3.3045001e+00  -7.6790001e+01  -3.2228001e+01
    4175  -5.0282001e+00  -7.8598900e+01  -3.2103901e+01
    4176  -3.8575802e+01  -7.4468002e+01  -3.2526699e+01
    4177  -2.6291001e+00  -7.5739197e+01  -3.2514400e+01
    4178  -1.9403000e+01  -7.0706596e+01  -3.2174400e+01
    4179  -4.0525700e+01  -6.6861099e+01  -3.1996300e+01
    4180  -4.1097099e+01  -6.7630096e+01  -3.2112900e+01
    4181  -2.2201300e+01  -6.7397903e+01  -3.2248699e+01
    4182  -3.9359901e+01  -6.6450996e+01  -3.2388901e+01
    4183  -3.7580299e+01  -6.5985603e+01  -3.1507000e+01
    4184  -3.2897701e+01  -6.5148804e+01  -3.0947100e+01
    4185  -2.6974501e+01  -6.5584999e+01  -3.0732100e+01
    4186  -9.5296700e+01  -1.3716350e+02  -3.1576700e+01
    4187  -6.9320198e+01  -1.3605600e+02  -3.1942699e+01
    4188  -6.7145302e+01  -1.3462000e+02  -3.1960699e+01
    4189  -9.7619698e+01  -1.3317261e+02  -3.0931101e+01
    4190  -9.2254501e+01  -1.3308070e+02  -3.2209499e+01
    4191  -6.5385002e+01  -1.3322420e+02  -3.1871300e+01
    4192  -6.7221397e+01  -1.3150200e+02  -3.2796001e+01
    4193  -6.0882198e+01  -1.2109320e+02  -3.2063400e+01
    4194  -6.2494598e+01  -1.2121160e+02  -3.2099602e+01
    4195  -6.1800800e+01  -1.1901450e+02  -3.2863499e+01
    4196  -5.9175098e+01  -1.2048090e+02  -3.1898800e+01
    4197  -5.9466999e+01  -1.1876690e+02  -3.2473900e+01
    4198  -6.7167503e+01  -1.1507250e+02  -3.1596701e+01
    4199  -7.6712502e+01  -1.1176720e+02  -3.1725700e+01
    4200  -6.6253403e+01  -1.1378040e+02  -3.1712799e+01
    4201  -8.1654701e+01  -1.0955410e+02  -3.1697599e+01
    4202  -7.4251900e+01  -1.0690650e+02  -3.1669100e+01
    4203  -4.0053101e+01  -1.0780160e+02  -3.2192799e+01
    4204  -3.8163399e+01  -1.0897080e+02  -3.1383101e+01
    4205  -8.2214897e+01  -1.0691200e+02  -3.1830500e+01
    4206  -7.3531898e+01  -1.0641610e+02  -3.2106701e+01
    4207  -1.0646040e+02  -1.0651720e+02  -3.1731600e+01
    4208  -7.2635101e+01  -1.0591000e+02  -3.1330799e+01
    4209  -8.2351303e+01  -1.0533550e+02  -3.1265699e+01
    4210  -1.0615050e+02  -1.0548260e+02  -3.1452900e+01
    4211  -3.5183102e+01  -1.0402950e+02  -3.2417599e+01
    4212  -1.0601090e+02  -1.0378310e+02  -3.1493601e+01
    4213  -1.0577040e+02  -1.0285900e+02  -3.1667801e+01
    4214  -8.3194298e+01  -1.0127840e+02  -3.1000000e+01
    4215  -1.0205070e+02  -1.0173410e+02  -3.1520000e+01
    4216  -8.3003700e+01  -9.9821999e+01  -3.1249100e+01
    4217  -4.2375702e+01  -1.0022120e+02  -3.1525600e+01
    4218  -2.2131800e+01  -9.7519402e+01  -3.2564800e+01
    4219  -2.2253401e+01  -9.9686401e+01  -3.1874701e+01
    4220  -2.3638399e+01  -9.8519402e+01  -3.2457699e+01
    4221  -1.9221100e+01  -9.8603401e+01  -3.1454700e+01
    4222  -4.3790100e+01  -9.5416298e+01  -3.2086300e+01
    4223  -4.5469101e+01  -9.6784698e+01  -3.1668301e+01
    4224  -4.3950100e+01  -9.2593201e+01  -3.1608500e+01
    4225  -3.6626598e+01  -9.1188698e+01  -3.2239101e+01
    4226  -3.8931000e+00  -9.1996498e+01  -3.2134300e+01
    4227  -5.0737000e+00  -9.3240501e+01  -3.1998600e+01
    4228  -4.0744301e+01  -9.0733704e+01  -3.2201698e+01
    4229  -3.9658901e+01  -9.0565300e+01  -3.2117901e+01
    4230  -3.6191101e+01  -8.9731102e+01  -3.2011700e+01
    4231  -5.6385601e+01  -8.9667000e+01  -3.1889299e+01
    4232  -5.2011700e+01  -8.7883102e+01  -3.0868099e+01
    4233  -4.0836899e+01  -8.1055801e+01  -3.1846399e+01
    4234   4.0156002e+00  -8.0879097e+01  -3.1797800e+01
    4235   3.2074001e+00  -8.0100304e+01  -3.0737700e+01
    4236  -1.1494500e+01  -7.9070297e+01  -3.2010502e+01
    4237  -9.9122000e+00  -7.7792900e+01  -3.2618099e+01
    4238  -2.7639000e+00  -7.8417900e+01  -3.1637899e+01
    4239  -1.4461300e+01  -7.5103996e+01  -3.3069801e+01
    4240  -1.6181700e+01  -7.7041801e+01  -3.2009201e+01
    4241  -1.4067200e+01  -7.8255997e+01  -3.2007999e+01
    4242  -1.4090000e+00  -7.6955002e+01  -3.1738199e+01
    4243  -4.0648399e+01  -7.2455498e+01  -3.1905001e+01
    4244  -2.4837000e+01  -6.6640999e+01  -3.1417601e+01
    4245  -7.0643097e+01  -1.3738350e+02  -3.1645500e+01
    4246  -7.2880898e+01  -1.3670979e+02  -3.1483601e+01
    4247  -7.5564301e+01  -1.3621980e+02  -3.0644199e+01
    4248  -6.3473000e+01  -1.2362130e+02  -3.1503201e+01
    4249  -6.1792801e+01  -1.2296490e+02  -3.1449600e+01
    4250  -5.9335499e+01  -1.2195100e+02  -3.1629999e+01
    4251  -6.0136902e+01  -1.2275130e+02  -3.1548000e+01
    4252  -5.7432499e+01  -1.1957400e+02  -3.1508699e+01
    4253  -7.8260399e+01  -1.1558750e+02  -3.1464600e+01
    4254  -7.7952003e+01  -1.1421670e+02  -3.1967899e+01
    4255  -7.7495796e+01  -1.1280870e+02  -3.1935801e+01
    4256  -7.8829498e+01  -1.1360250e+02  -3.1897100e+01
    4257  -7.8640198e+01  -1.1146070e+02  -3.1607300e+01
    4258  -8.0574303e+01  -1.1294540e+02  -3.1585199e+01
    4259  -8.0381203e+01  -1.1122470e+02  -3.1612700e+01
    4260  -8.3039101e+01  -1.1154900e+02  -3.1385599e+01
    4261  -8.2285004e+01  -1.1055550e+02  -3.1679600e+01
    4262  -1.0567340e+02  -1.0883940e+02  -3.1578501e+01
    4263  -6.7892700e+01  -1.0820350e+02  -3.1490299e+01
    4264  -6.7239601e+01  -1.1057900e+02  -3.2030899e+01
    4265  -6.6680801e+01  -1.0907990e+02  -3.1716299e+01
    4266  -6.5422997e+01  -1.0938110e+02  -3.1454599e+01
    4267  -4.1889099e+01  -1.0850390e+02  -3.2257599e+01
    4268  -4.1334499e+01  -1.1042430e+02  -3.1546801e+01
    4269  -4.3893799e+01  -1.1030150e+02  -3.2150799e+01
    4270  -1.0595040e+02  -1.0793580e+02  -3.0657600e+01
    4271  -7.5004700e+01  -1.0763210e+02  -3.0999599e+01
    4272  -8.1029503e+01  -1.0738160e+02  -3.1080900e+01
    4273  -7.0938400e+01  -1.0624180e+02  -3.0481300e+01
    4274  -2.3938400e+01  -1.0090820e+02  -3.1542500e+01
    4275  -2.2434000e+01  -1.0232980e+02  -3.0393700e+01
    4276  -2.5582701e+01  -1.0064090e+02  -3.1801701e+01
    4277  -4.4937099e+01  -9.8462196e+01  -3.1500601e+01
    4278  -3.4209599e+01  -9.9060097e+01  -3.1575701e+01
    4279  -3.2630299e+01  -9.7291000e+01  -3.1783701e+01
    4280  -3.4848900e+01  -9.5969200e+01  -3.2334000e+01
    4281  -1.6635401e+01  -9.7603699e+01  -3.1304600e+01
    4282  -1.4105700e+01  -9.3824203e+01  -3.2602100e+01
    4283  -1.3657800e+01  -9.6466904e+01  -3.1252701e+01
    4284  -9.3830004e+00  -9.4406799e+01  -3.1717800e+01
    4285  -1.2027800e+01  -9.4907303e+01  -3.1769400e+01
    4286  -6.6634002e+00  -9.4915298e+01  -3.1173599e+01
    4287  -4.4928902e+01  -9.4135803e+01  -3.1351200e+01
    4288  -4.0591998e+00  -9.2814499e+01  -3.1810101e+01
    4289  -4.9049001e+00  -9.4479301e+01  -3.1098499e+01
    4290  -5.9197201e+01  -9.0995201e+01  -3.1679899e+01
    4291  -6.1525002e+01  -9.2023399e+01  -3.3044300e+01
    4292  -6.1300800e+01  -9.1201302e+01  -3.0411200e+01
    4293  -3.8150700e+01  -9.0621902e+01  -3.1988701e+01
    4294  -4.3153599e+01  -9.0569603e+01  -3.1139900e+01
    4295  -2.4044001e+00  -9.0513603e+01  -3.1354401e+01
    4296  -3.9902302e+01  -8.8775597e+01  -3.1606300e+01
    4297  -5.7335602e+01  -8.9894798e+01  -3.0693300e+01
    4298  -5.4724998e+01  -8.9156700e+01  -3.0523100e+01
    4299  -5.3485001e+01  -8.8769699e+01  -3.0540001e+01
    4300  -3.4568100e+01  -8.9239899e+01  -3.2008499e+01
    4301  -3.5942600e+01  -8.7840401e+01  -3.1640900e+01
    4302  -4.6544498e+01  -8.5127502e+01  -3.1399099e+01
    4303   3.7111001e+00  -8.1751701e+01  -3.1259300e+01
    4304  -5.1201000e+00  -8.0572800e+01  -3.1368401e+01
    4305  -7.2989001e+00  -7.9375298e+01  -3.1968300e+01
    4306  -4.0320499e+01  -7.8737297e+01  -3.1624599e+01
    4307  -4.0222801e+01  -7.7496201e+01  -3.1286400e+01
    4308  -1.7484900e+01  -7.5326698e+01  -3.2104000e+01
    4309  -2.1717400e+01  -6.9738297e+01  -3.0746901e+01
    4310  -2.3543301e+01  -6.7574501e+01  -3.1189600e+01
    4311  -3.9730099e+01  -6.6229401e+01  -3.1397699e+01
    4312  -3.8745098e+01  -6.6112396e+01  -3.1338400e+01
    4313  -7.2319298e+01  -1.3779120e+02  -3.1287100e+01
    4314  -6.8348503e+01  -1.3782910e+02  -3.1071199e+01
    4315  -9.4124001e+01  -1.3679100e+02  -3.0805799e+01
    4316  -6.6179199e+01  -1.3650980e+02  -3.1159100e+01
    4317  -7.9610001e+01  -1.3451480e+02  -2.9852400e+01
    4318  -8.1550697e+01  -1.3279829e+02  -3.0760000e+01
    4319  -6.3458801e+01  -1.3228070e+02  -3.1289499e+01
    4320  -6.5044502e+01  -1.3098351e+02  -3.2108398e+01
    4321  -8.6284798e+01  -1.3091710e+02  -3.1886900e+01
    4322  -8.5056099e+01  -1.3233420e+02  -2.9957701e+01
    4323  -6.3003601e+01  -1.2571820e+02  -3.1190800e+01
    4324  -5.9102200e+01  -1.2395610e+02  -3.0436399e+01
    4325  -7.9796600e+01  -1.1504660e+02  -3.1329201e+01
    4326  -8.1144302e+01  -1.1445750e+02  -3.0939199e+01
    4327  -6.4577103e+01  -1.1450840e+02  -3.0910200e+01
    4328  -6.3917801e+01  -1.1293280e+02  -3.1114401e+01
    4329  -6.4175201e+01  -1.1119640e+02  -3.1188700e+01
    4330  -4.3596298e+01  -1.1176740e+02  -3.1483500e+01
    4331  -8.0460999e+01  -1.0975210e+02  -3.1386801e+01
    4332  -7.9011299e+01  -1.0953160e+02  -3.0915400e+01
    4333  -7.6288300e+01  -1.0974340e+02  -3.0800501e+01
    4334  -3.9837799e+01  -1.1096190e+02  -3.0980400e+01
    4335  -8.0174500e+01  -1.0868940e+02  -3.1087999e+01
    4336  -6.5248802e+01  -1.0687390e+02  -3.1057600e+01
    4337  -6.3914001e+01  -1.0807610e+02  -3.1176399e+01
    4338  -6.9528999e+01  -1.0713780e+02  -3.0951000e+01
    4339  -1.0630600e+02  -1.0676520e+02  -3.0727900e+01
    4340  -1.0518950e+02  -1.0501710e+02  -3.0090599e+01
    4341  -8.2846001e+01  -1.0342360e+02  -3.0612801e+01
    4342  -1.0440220e+02  -1.0239780e+02  -3.0896400e+01
    4343  -1.0328980e+02  -1.0212650e+02  -3.0743500e+01
    4344  -1.0133140e+02  -1.0117350e+02  -3.3060501e+01
    4345  -4.6718498e+01  -9.8793602e+01  -3.1121799e+01
    4346  -8.7735996e+00  -9.5980103e+01  -3.0833599e+01
    4347  -3.4410999e+00  -9.2981300e+01  -3.0881901e+01
    4348  -4.1491299e+01  -8.8049301e+01  -3.0587000e+01
    4349  -5.6013199e+01  -8.9328903e+01  -3.0242100e+01
    4350  -3.7228901e+01  -8.8214302e+01  -3.1511900e+01
    4351  -3.4027901e+01  -8.6850800e+01  -3.1428801e+01
    4352  -4.4193901e+01  -8.3346298e+01  -3.0792801e+01
    4353   2.7792001e+00  -8.3077202e+01  -3.1379299e+01
    4354  -4.1506401e+01  -7.9378799e+01  -3.0836000e+01
    4355  -1.3289200e+01  -8.0690399e+01  -3.1300600e+01
    4356  -1.5854100e+01  -7.8815002e+01  -3.1480499e+01
    4357  -3.5386000e+00  -7.9884804e+01  -3.1425100e+01
    4358  -1.8758400e+01  -7.7075500e+01  -3.1101500e+01
    4359   2.1140000e-01  -7.7608299e+01  -3.0851101e+01
    4360  -1.9750299e+01  -7.5027496e+01  -3.0993200e+01
    4361  -1.9691099e+01  -7.6008797e+01  -3.0698799e+01
    4362  -2.0435301e+01  -7.3656998e+01  -3.0993401e+01
    4363  -2.0805300e+01  -7.0781303e+01  -3.1146299e+01
    4364  -2.2739201e+01  -6.9062401e+01  -3.0188400e+01
    4365  -2.6453501e+01  -6.6115799e+01  -2.9694000e+01
    4366  -3.5730202e+01  -6.5685699e+01  -2.9849199e+01
    4367  -3.0652901e+01  -6.5331902e+01  -3.0115000e+01
    4368  -7.1541000e+01  -1.3885049e+02  -3.1073799e+01
    4369  -6.9526703e+01  -1.3990390e+02  -3.0498800e+01
    4370  -7.1194000e+01  -1.4052750e+02  -3.0343100e+01
    4371  -9.7184601e+01  -1.3569701e+02  -2.9650499e+01
    4372  -6.1820801e+01  -1.2494490e+02  -3.0811100e+01
    4373  -9.8707001e+01  -1.2449250e+02  -3.2181900e+01
    4374  -9.8483902e+01  -1.2459630e+02  -2.9508699e+01
    4375  -9.9333397e+01  -1.2216250e+02  -3.0454500e+01
    4376  -6.0395802e+01  -1.2495870e+02  -3.0388700e+01
    4377  -5.6298302e+01  -1.2111360e+02  -3.0367399e+01
    4378  -5.5027699e+01  -1.2000380e+02  -3.0429600e+01
    4379  -7.2227203e+01  -1.1939130e+02  -3.0571199e+01
    4380  -7.0911499e+01  -1.1784970e+02  -3.1473801e+01
    4381  -7.2886398e+01  -1.1746520e+02  -3.1573400e+01
    4382  -7.4082603e+01  -1.1949000e+02  -2.9990999e+01
    4383  -7.4733101e+01  -1.1693130e+02  -3.1448099e+01
    4384  -7.5567200e+01  -1.1895780e+02  -2.9799400e+01
    4385  -7.7621696e+01  -1.1798350e+02  -2.9756300e+01
    4386  -7.6295799e+01  -1.1674970e+02  -3.1145901e+01
    4387  -7.9119301e+01  -1.1621860e+02  -3.0823900e+01
    4388  -6.2630299e+01  -1.1393220e+02  -3.0522499e+01
    4389  -8.2941200e+01  -1.1330300e+02  -3.0647800e+01
    4390  -8.4721703e+01  -1.1188200e+02  -3.0965099e+01
    4391  -8.8208801e+01  -1.1137790e+02  -3.0255100e+01
    4392  -8.6332901e+01  -1.1169960e+02  -3.0736300e+01
    4393  -7.7459801e+01  -1.1010910e+02  -3.0755699e+01
    4394  -6.2545502e+01  -1.1063590e+02  -3.0955799e+01
    4395  -7.3152100e+01  -1.0557940e+02  -3.0367599e+01
    4396  -7.4198898e+01  -1.0591980e+02  -3.0087200e+01
    4397  -7.2190804e+01  -1.0536170e+02  -2.9753901e+01
    4398  -8.2074501e+01  -1.0442560e+02  -2.9596600e+01
    4399  -1.0411620e+02  -1.0324840e+02  -3.0007900e+01
    4400  -9.7859100e+01  -1.0415620e+02  -3.2011101e+01
    4401  -4.4213299e+01  -1.0214210e+02  -3.0886900e+01
    4402  -4.4783699e+01  -9.9826500e+01  -3.1107201e+01
    4403  -4.6356800e+01  -1.0113250e+02  -3.0969700e+01
    4404  -2.5136101e+01  -1.0252870e+02  -3.0854500e+01
    4405  -2.0516899e+01  -1.0113270e+02  -3.0467100e+01
    4406  -4.8437302e+01  -9.9622498e+01  -3.0993601e+01
    4407  -3.2837601e+01  -9.9197800e+01  -3.1396999e+01
    4408  -3.1547300e+01  -1.0002600e+02  -3.0852301e+01
    4409  -8.3304802e+01  -9.8856697e+01  -2.9646799e+01
    4410  -8.1346497e+01  -9.6408096e+01  -3.0401300e+01
    4411  -4.7135700e+01  -9.6098999e+01  -3.1127199e+01
    4412  -4.8965000e+01  -9.7002998e+01  -3.0924299e+01
    4413  -2.8597900e+01  -9.7810997e+01  -3.0707001e+01
    4414  -2.9105600e+01  -9.4710403e+01  -3.1329201e+01
    4415  -3.0376499e+01  -9.7775200e+01  -3.1173401e+01
    4416  -1.0956300e+01  -9.7144699e+01  -3.0538099e+01
    4417  -4.7230499e+01  -9.4565903e+01  -3.0910200e+01
    4418  -4.6044601e+01  -9.2936203e+01  -3.0948200e+01
    4419  -4.4821000e+00  -9.5010300e+01  -3.0124001e+01
    4420  -2.0697000e+00  -9.1137703e+01  -2.9702801e+01
    4421  -4.4772400e+01  -9.0497704e+01  -3.0297701e+01
    4422  -3.9860199e+01  -8.7091499e+01  -3.0656601e+01
    4423  -3.5655701e+01  -8.6031197e+01  -3.0901400e+01
    4424  -3.1222700e+01  -8.5004097e+01  -3.0795401e+01
    4425  -3.3250000e+01  -8.4461098e+01  -3.0413500e+01
    4426  -3.1753099e+01  -8.8266502e+01  -3.1703600e+01
    4427  -4.5794201e+01  -8.3531898e+01  -2.9771200e+01
    4428  -1.4258800e+01  -8.2741997e+01  -3.0501101e+01
    4429  -1.2633400e+01  -8.2997299e+01  -3.0377701e+01
    4430  -8.2348003e+00  -8.0804901e+01  -3.1373800e+01
    4431  -6.3304000e+00  -8.1569199e+01  -3.0841801e+01
    4432  -4.9015999e+00  -8.2895599e+01  -2.9671200e+01
    4433  -3.2728000e+00  -8.1394302e+01  -3.0338100e+01
    4434  -1.9470000e+00  -7.9821800e+01  -3.0684099e+01
    4435   1.6253000e+00  -7.8987999e+01  -3.0273199e+01
    4436  -4.6050000e-01  -7.8472603e+01  -3.0439199e+01
    4437  -4.2568401e+01  -6.8645897e+01  -3.1437000e+01
    4438  -4.3173901e+01  -6.7460197e+01  -3.0321301e+01
    4439  -4.0962799e+01  -6.6541496e+01  -3.0104700e+01
    4440  -2.8854200e+01  -6.5497398e+01  -3.0067200e+01
    4441  -7.3843399e+01  -1.3833170e+02  -3.0273199e+01
    4442  -6.7691498e+01  -1.3938580e+02  -3.0303200e+01
    4443  -6.6213203e+01  -1.3811240e+02  -3.0579800e+01
    4444  -6.4500603e+01  -1.3573151e+02  -3.0982300e+01
    4445  -6.4746002e+01  -1.3906329e+02  -3.0146400e+01
    4446  -6.2974098e+01  -1.3698050e+02  -3.0204300e+01
    4447  -7.7565102e+01  -1.3620030e+02  -2.9530300e+01
    4448  -9.7389900e+01  -1.3465630e+02  -2.9859600e+01
    4449  -6.1656700e+01  -1.3417329e+02  -3.0392000e+01
    4450  -6.3217800e+01  -1.3513170e+02  -3.0704599e+01
    4451  -6.1882301e+01  -1.3080499e+02  -3.0705400e+01
    4452  -6.1634602e+01  -1.2745980e+02  -3.0479000e+01
    4453  -8.0935898e+01  -1.1578260e+02  -3.0107901e+01
    4454  -1.0362760e+02  -1.1326730e+02  -3.0684601e+01
    4455  -1.0460450e+02  -1.1126430e+02  -2.9382200e+01
    4456  -5.7403500e+01  -1.1046830e+02  -3.0691700e+01
    4457  -5.5673698e+01  -1.0938060e+02  -3.0647900e+01
    4458  -5.7581001e+01  -1.0790230e+02  -3.0884501e+01
    4459  -7.8682098e+01  -1.0856490e+02  -3.0031401e+01
    4460  -7.9714600e+01  -1.0802000e+02  -3.0343000e+01
    4461  -6.7590302e+01  -1.0623380e+02  -3.0567801e+01
    4462  -6.2839001e+01  -1.0543950e+02  -3.0735800e+01
    4463  -6.4039200e+01  -1.0410000e+02  -3.0112200e+01
    4464  -6.5746101e+01  -1.0497480e+02  -3.0133101e+01
    4465  -5.2779099e+01  -1.0707030e+02  -3.0494900e+01
    4466  -5.0310101e+01  -1.0619560e+02  -3.0211399e+01
    4467  -5.2056999e+01  -1.0455360e+02  -3.0780800e+01
    4468  -6.1481400e+01  -1.0550440e+02  -3.0831699e+01
    4469  -5.9553101e+01  -1.0645400e+02  -3.0900900e+01
    4470  -5.9121700e+01  -1.0391480e+02  -3.0740999e+01
    4471  -6.1754398e+01  -1.0345390e+02  -3.0374500e+01
    4472  -1.0036650e+02  -1.0280210e+02  -3.0160299e+01
    4473  -1.0140030e+02  -1.0273000e+02  -2.9678900e+01
    4474  -5.5996799e+01  -1.0269570e+02  -3.0817200e+01
    4475  -5.6433399e+01  -1.0052000e+02  -3.0611000e+01
    4476  -5.8166599e+01  -1.0207280e+02  -3.0579599e+01
    4477  -5.4145699e+01  -1.0053440e+02  -3.0802099e+01
    4478  -5.4207901e+01  -9.8969803e+01  -3.0543800e+01
    4479  -1.7406601e+01  -1.0039870e+02  -2.9955099e+01
    4480  -5.1265701e+01  -9.9380402e+01  -3.0844299e+01
    4481  -5.2280399e+01  -9.7059700e+01  -3.0446301e+01
    4482  -1.5032900e+01  -9.8747498e+01  -3.0294600e+01
    4483  -8.2550201e+01  -9.7513199e+01  -3.0070999e+01
    4484  -5.3570000e+01  -9.6936600e+01  -3.0083300e+01
    4485  -5.0881302e+01  -9.5547302e+01  -3.0532801e+01
    4486  -4.8996799e+01  -9.4033302e+01  -3.0512600e+01
    4487  -5.0568001e+01  -9.3584297e+01  -3.0293200e+01
    4488  -4.6951698e+01  -9.2699501e+01  -3.0560301e+01
    4489  -4.6736301e+01  -9.0928596e+01  -2.9638700e+01
    4490  -6.3553501e+01  -9.2121300e+01  -3.2053101e+01
    4491  -2.5951099e+01  -9.1129700e+01  -3.0898600e+01
    4492  -2.3199800e+01  -9.1248901e+01  -3.0294201e+01
    4493  -2.4542801e+01  -8.8861397e+01  -3.0777100e+01
    4494  -3.8584000e+01  -8.5738098e+01  -2.9939100e+01
    4495  -3.6799099e+01  -8.5350098e+01  -3.0120399e+01
    4496  -2.8620701e+01  -8.5360100e+01  -3.0973400e+01
    4497  -2.6432400e+01  -8.5066101e+01  -3.0821699e+01
    4498  -2.8544800e+01  -8.3366203e+01  -3.0276899e+01
    4499  -2.7292601e+01  -8.2022797e+01  -2.9889900e+01
    4500  -2.5598700e+01  -8.3640701e+01  -3.0515499e+01
    4501  -4.3809200e+01  -8.2113403e+01  -2.9994101e+01
    4502   3.4037001e+00  -8.2293800e+01  -2.9988600e+01
    4503   3.0493000e+00  -8.3212097e+01  -2.9851601e+01
    4504  -4.2529202e+01  -8.0848602e+01  -3.0351500e+01
    4505  -7.5735002e+00  -8.2998901e+01  -3.0190100e+01
    4506   3.4274001e+00  -8.1454803e+01  -3.0033100e+01
    4507  -1.6290001e+01  -8.0745399e+01  -3.0812599e+01
    4508  -1.8413601e+01  -7.9371696e+01  -3.0797701e+01
    4509  -4.1936001e+01  -7.7699097e+01  -3.0250099e+01
    4510  -2.1577900e+01  -7.5467300e+01  -3.0074800e+01
    4511  -4.3838600e+01  -6.8959702e+01  -3.0639000e+01
    4512  -4.3743099e+01  -7.1096298e+01  -3.0390100e+01
    4513  -4.5214600e+01  -7.0135399e+01  -2.9482700e+01
    4514  -2.4218700e+01  -6.7937897e+01  -3.0015301e+01
    4515  -4.2503399e+01  -6.6942596e+01  -2.9738701e+01
    4516  -2.5274900e+01  -6.6771896e+01  -3.0097500e+01
    4517  -3.3675701e+01  -6.5662498e+01  -2.9417400e+01
    4518  -6.9689697e+01  -1.4159599e+02  -2.9948900e+01
    4519  -7.2133202e+01  -1.4066479e+02  -3.0059500e+01
    4520  -7.3608299e+01  -1.4113000e+02  -2.9215300e+01
    4521  -6.6024597e+01  -1.4010220e+02  -2.9904699e+01
    4522  -6.1263500e+01  -1.3674719e+02  -3.0028400e+01
    4523  -6.0614601e+01  -1.3489700e+02  -3.0266600e+01
    4524  -6.0408100e+01  -1.3705180e+02  -3.0122200e+01
    4525  -5.9357101e+01  -1.3549730e+02  -3.0209900e+01
    4526  -5.8966702e+01  -1.3361690e+02  -3.0100599e+01
    4527  -5.9979801e+01  -1.3244850e+02  -3.0096800e+01
    4528  -9.1461601e+01  -1.3357870e+02  -3.0265900e+01
    4529  -9.0986504e+01  -1.3248810e+02  -3.1524000e+01
    4530  -8.9500900e+01  -1.3233960e+02  -3.0587400e+01
    4531  -8.3553902e+01  -1.3331770e+02  -2.9204000e+01
    4532  -5.9647701e+01  -1.2712830e+02  -2.9343300e+01
    4533  -5.7207699e+01  -1.2301390e+02  -2.9868401e+01
    4534  -7.9500198e+01  -1.1760920e+02  -2.9199301e+01
    4535  -6.2699100e+01  -1.1651160e+02  -2.9741800e+01
    4536  -6.5126198e+01  -1.1596550e+02  -3.0735201e+01
    4537  -8.5501503e+01  -1.1323020e+02  -2.9567801e+01
    4538  -5.7641201e+01  -1.1309190e+02  -2.9869801e+01
    4539  -5.9030102e+01  -1.1063440e+02  -3.0805401e+01
    4540  -6.0822399e+01  -1.1236240e+02  -3.0566200e+01
    4541  -8.7027496e+01  -1.1280570e+02  -2.8730900e+01
    4542  -1.0487640e+02  -1.0923560e+02  -2.9237400e+01
    4543  -5.5283001e+01  -1.1191860e+02  -2.9731899e+01
    4544  -5.3666801e+01  -1.0975580e+02  -3.0052999e+01
    4545  -7.7286697e+01  -1.0880540e+02  -2.9787100e+01
    4546  -7.6162399e+01  -1.0791860e+02  -2.9682301e+01
    4547  -8.0795502e+01  -1.0611420e+02  -2.9367300e+01
    4548  -1.0599710e+02  -1.0709190e+02  -2.9777500e+01
    4549  -1.0567280e+02  -1.0604550e+02  -3.0153400e+01
    4550  -6.9339401e+01  -1.0583290e+02  -2.9926001e+01
    4551  -5.0529499e+01  -1.0872780e+02  -2.9666700e+01
    4552  -4.7723499e+01  -1.0511430e+02  -3.0270599e+01
    4553  -4.9888000e+01  -1.0360250e+02  -3.0705900e+01
    4554  -9.8922096e+01  -1.0414540e+02  -2.9258301e+01
    4555  -3.5135700e+01  -1.0452760e+02  -2.9872299e+01
    4556  -3.3656101e+01  -1.0213080e+02  -3.0505501e+01
    4557  -3.6874100e+01  -1.0323880e+02  -3.0498100e+01
    4558  -8.3269203e+01  -1.0168430e+02  -2.8125000e+01
    4559  -5.9954300e+01  -1.0151880e+02  -3.0158800e+01
    4560  -5.7760700e+01  -9.9977898e+01  -3.0116899e+01
    4561  -8.3534599e+01  -1.0035230e+02  -2.8903099e+01
    4562  -5.5461102e+01  -9.7793800e+01  -2.9361401e+01
    4563  -7.1998000e+00  -9.7368599e+01  -2.9598801e+01
    4564  -5.1785500e+01  -9.4433701e+01  -3.0079300e+01
    4565  -5.5922999e+00  -9.6318298e+01  -2.9708900e+01
    4566  -4.9285000e+01  -9.1940102e+01  -2.9648899e+01
    4567  -5.8777199e+01  -8.9838203e+01  -2.9150900e+01
    4568  -2.1663601e+01  -9.0116096e+01  -3.0023500e+01
    4569  -4.0837299e+01  -8.5440201e+01  -2.8970100e+01
    4570  -3.0412600e+01  -8.2847900e+01  -2.9786900e+01
    4571  -2.3798300e+01  -8.3589798e+01  -3.0342100e+01
    4572  -9.2980003e+00  -8.2435303e+01  -3.0691299e+01
    4573  -1.0534400e+01  -8.3127998e+01  -3.0307600e+01
    4574  -8.1851997e+00  -8.4329102e+01  -2.9896299e+01
    4575  -2.4822701e+01  -8.1474503e+01  -2.9986000e+01
    4576  -1.8110399e+01  -8.1991600e+01  -3.0311100e+01
    4577  -2.0296301e+01  -8.0985603e+01  -3.0275499e+01
    4578  -1.9393101e+01  -8.3794601e+01  -3.0091299e+01
    4579  -2.0202999e+00  -8.1792000e+01  -2.9315500e+01
    4580  -4.3331799e+01  -7.9941704e+01  -2.9647699e+01
    4581  -1.9713900e+01  -7.8600700e+01  -3.0542601e+01
    4582  -2.1969101e+01  -8.0107201e+01  -3.0025900e+01
    4583   6.8650001e-01  -7.9579498e+01  -2.9036699e+01
    4584  -2.0703699e+01  -7.6094002e+01  -3.0067499e+01
    4585  -2.1426001e+01  -7.2675003e+01  -3.0469900e+01
    4586  -4.0164501e+01  -6.6509300e+01  -2.8888599e+01
    4587  -3.7920700e+01  -6.6082703e+01  -2.9662399e+01
    4588  -7.0931801e+01  -1.4193460e+02  -3.0013500e+01
    4589  -6.9521500e+01  -1.4390640e+02  -2.9095501e+01
    4590  -7.1258400e+01  -1.4327930e+02  -2.9705299e+01
    4591  -7.2378098e+01  -1.4227229e+02  -2.9451099e+01
    4592  -6.7597603e+01  -1.4173849e+02  -2.9410601e+01
    4593  -6.2689800e+01  -1.3853011e+02  -2.9554600e+01
    4594  -6.4815399e+01  -1.4025720e+02  -2.9668800e+01
    4595  -6.1117500e+01  -1.3829939e+02  -2.9559299e+01
    4596  -5.9374298e+01  -1.3721230e+02  -2.9868700e+01
    4597  -6.0102901e+01  -1.3871040e+02  -2.9382099e+01
    4598  -9.6178398e+01  -1.3715140e+02  -2.8888300e+01
    4599  -9.5954300e+01  -1.3711340e+02  -3.0431400e+01
    4600  -9.3000298e+01  -1.3538609e+02  -3.0434299e+01
    4601  -9.3519501e+01  -1.3692641e+02  -2.8367599e+01
    4602  -5.8775700e+01  -1.3607561e+02  -2.9944201e+01
    4603  -5.8407101e+01  -1.3458110e+02  -2.9734100e+01
    4604  -5.8262699e+01  -1.3295560e+02  -2.9297501e+01
    4605  -8.2368103e+01  -1.3429950e+02  -2.8589001e+01
    4606  -5.8805901e+01  -1.3215491e+02  -2.9600700e+01
    4607  -5.9609501e+01  -1.3050710e+02  -2.9419201e+01
    4608  -5.9005798e+01  -1.2590560e+02  -2.9388399e+01
    4609  -7.0702599e+01  -1.2188210e+02  -2.9212299e+01
    4610  -6.8745399e+01  -1.2019540e+02  -3.0014900e+01
    4611  -7.0870903e+01  -1.2025880e+02  -3.0203600e+01
    4612  -7.2573700e+01  -1.2085180e+02  -2.9465799e+01
    4613  -6.0969002e+01  -1.1523670e+02  -2.9817801e+01
    4614  -7.9250099e+01  -1.0771990e+02  -2.9296101e+01
    4615  -7.6239502e+01  -1.0664090e+02  -2.8499901e+01
    4616  -6.9707497e+01  -1.0503580e+02  -2.9114500e+01
    4617  -7.0876801e+01  -1.0506860e+02  -2.8863199e+01
    4618  -1.0356360e+02  -1.0535800e+02  -2.8202400e+01
    4619  -1.0258160e+02  -1.0346000e+02  -2.9009100e+01
    4620  -6.3028702e+01  -1.0164770e+02  -2.9186001e+01
    4621  -6.1080399e+01  -1.0147020e+02  -2.9869400e+01
    4622  -5.3939602e+01  -9.5674797e+01  -2.9426800e+01
    4623  -5.1114899e+01  -9.2237701e+01  -2.9847700e+01
    4624  -5.2334202e+01  -9.3077400e+01  -2.9624300e+01
    4625  -5.1915298e+01  -9.2045502e+01  -2.9543400e+01
    4626  -1.9277000e+01  -8.9153198e+01  -2.9602900e+01
    4627  -2.1702000e+01  -8.7628899e+01  -3.0263000e+01
    4628  -4.2499100e+01  -8.6428398e+01  -2.8949699e+01
    4629  -4.9345699e+01  -8.5380203e+01  -2.8969999e+01
    4630  -4.7098701e+01  -8.4099701e+01  -2.9393200e+01
    4631  -4.8408600e+01  -8.5816902e+01  -3.0909201e+01
    4632  -1.3833300e+01  -8.5722198e+01  -2.9460300e+01
    4633  -1.5683900e+01  -8.5412697e+01  -2.9742901e+01
    4634  -1.0448900e+01  -8.5157097e+01  -2.9252399e+01
    4635  -6.1227002e+00  -8.4132896e+01  -2.9356800e+01
    4636  -1.1903900e+01  -8.4591400e+01  -2.9544001e+01
    4637  -2.2392099e+01  -7.7808197e+01  -2.9753799e+01
    4638  -2.1476101e+01  -7.6719803e+01  -2.9825100e+01
    4639  -2.3025900e+01  -7.5313202e+01  -2.9443600e+01
    4640  -2.2268600e+01  -7.1580399e+01  -2.9954800e+01
    4641  -2.3410299e+01  -6.9871498e+01  -2.9460300e+01
    4642  -4.4988201e+01  -6.8066101e+01  -2.9655600e+01
    4643  -4.3707298e+01  -6.8175499e+01  -3.0574900e+01
    4644  -4.4649300e+01  -6.7439598e+01  -2.9371500e+01
    4645  -3.1722601e+01  -6.5647598e+01  -2.9337400e+01
    4646  -6.6287399e+01  -1.4189430e+02  -2.9330099e+01
    4647  -6.5302299e+01  -1.4170940e+02  -2.9267000e+01
    4648  -6.2179298e+01  -1.3996800e+02  -2.8716101e+01
    4649  -5.9041599e+01  -1.3793500e+02  -2.9085800e+01
    4650  -5.8566299e+01  -1.3727699e+02  -2.8749001e+01
    4651  -5.8258400e+01  -1.3548849e+02  -2.9030001e+01
    4652  -8.9616302e+01  -1.3344650e+02  -2.8605101e+01
    4653  -6.0647499e+01  -1.2942230e+02  -2.9919600e+01
    4654  -5.9785198e+01  -1.2880760e+02  -2.9187799e+01
    4655  -5.7547901e+01  -1.2451610e+02  -2.9014099e+01
    4656  -5.9667099e+01  -1.1730320e+02  -2.8355801e+01
    4657  -5.9418098e+01  -1.1490620e+02  -2.9686199e+01
    4658  -4.4678299e+01  -1.1385640e+02  -3.0666100e+01
    4659  -4.2706402e+01  -1.1521670e+02  -2.9445700e+01
    4660  -4.5134300e+01  -1.1661710e+02  -2.9241501e+01
    4661  -8.3868698e+01  -1.1474390e+02  -2.8896601e+01
    4662  -8.1573303e+01  -1.1670280e+02  -2.8572300e+01
    4663  -5.2121101e+01  -1.1118490e+02  -2.9268000e+01
    4664  -7.7067703e+01  -1.0757280e+02  -2.8695299e+01
    4665  -1.0546030e+02  -1.0751980e+02  -2.8870800e+01
    4666  -1.0514410e+02  -1.0620930e+02  -2.9142599e+01
    4667  -7.5378998e+01  -1.0578590e+02  -2.8454800e+01
    4668  -3.2506001e+01  -1.0469160e+02  -2.9326700e+01
    4669  -3.4787701e+01  -1.0583100e+02  -2.9204800e+01
    4670  -8.2519302e+01  -1.0325060e+02  -2.8585699e+01
    4671  -6.5430199e+01  -1.0278430e+02  -2.8848801e+01
    4672  -1.0155610e+02  -1.0352770e+02  -2.8605301e+01
    4673  -1.0018930e+02  -1.0346330e+02  -2.8842400e+01
    4674  -2.0548100e+01  -1.0376260e+02  -2.9052601e+01
    4675  -2.2656300e+01  -1.0470780e+02  -2.9027100e+01
    4676  -1.8406401e+01  -1.0308960e+02  -2.8820499e+01
    4677  -5.7697399e+01  -9.8056702e+01  -2.9277201e+01
    4678  -8.2829597e+01  -9.7067200e+01  -2.8922800e+01
    4679  -5.2657299e+01  -9.2353104e+01  -2.8996599e+01
    4680  -5.0697300e+01  -9.1360703e+01  -2.9265100e+01
    4681  -4.8032398e+01  -9.0460503e+01  -2.8849001e+01
    4682  -4.5887402e+01  -8.8340599e+01  -2.8307899e+01
    4683  -5.6040100e+01  -8.8650200e+01  -2.8188900e+01
    4684  -1.7541700e+01  -8.6898003e+01  -2.9659401e+01
    4685  -1.6987801e+01  -8.8927498e+01  -2.9162201e+01
    4686  -7.4078002e+00  -8.5522797e+01  -2.9240000e+01
    4687  -3.6775799e+01  -8.3410896e+01  -2.8506001e+01
    4688   2.4358001e+00  -8.4753197e+01  -2.8364300e+01
    4689   1.9112999e+00  -8.4721199e+01  -3.0165600e+01
    4690  -3.1942000e+00  -8.3551804e+01  -2.8756001e+01
    4691  -1.6000000e-03  -8.0337502e+01  -2.8613501e+01
    4692   1.9615999e+00  -8.1057800e+01  -2.8307600e+01
    4693  -2.6401800e+01  -8.0993896e+01  -2.9730600e+01
    4694  -2.5454399e+01  -7.8874100e+01  -2.9093800e+01
    4695  -2.6565300e+01  -7.9448502e+01  -2.9032301e+01
    4696  -2.3831800e+01  -7.9755096e+01  -2.9703100e+01
    4697  -4.4325100e+01  -7.7289299e+01  -2.8886000e+01
    4698  -2.4226900e+01  -7.6393204e+01  -2.9039700e+01
    4699  -2.4449301e+01  -6.8574402e+01  -2.9385799e+01
    4700  -4.3154099e+01  -6.6902496e+01  -2.8699499e+01
    4701  -2.6007401e+01  -6.6959702e+01  -2.9165199e+01
    4702  -3.5421902e+01  -6.5881897e+01  -2.7937099e+01
    4703  -2.7740801e+01  -6.5948601e+01  -2.9245300e+01
    4704  -8.9881500e+01  -1.6517480e+02  -2.8922400e+01
    4705  -8.9117599e+01  -1.6521950e+02  -2.9186701e+01
    4706  -8.9084503e+01  -1.6605521e+02  -2.8664101e+01
    4707  -8.8268799e+01  -1.6597650e+02  -2.8706200e+01
    4708  -8.7968597e+01  -1.6538921e+02  -2.9081400e+01
    4709  -8.8189697e+01  -1.6474530e+02  -2.9228901e+01
    4710  -8.6610199e+01  -1.6500470e+02  -2.8921200e+01
    4711  -8.7038803e+01  -1.6567830e+02  -2.8568001e+01
    4712  -8.8956398e+01  -1.6396800e+02  -2.9116800e+01
    4713  -8.9910202e+01  -1.6464670e+02  -2.8836100e+01
    4714  -8.7439903e+01  -1.6365981e+02  -2.9306200e+01
    4715  -8.5328102e+01  -1.6377609e+02  -2.9072399e+01
    4716  -8.5547501e+01  -1.6483060e+02  -2.8620800e+01
    4717  -8.4928001e+01  -1.6453630e+02  -2.8530600e+01
    4718  -8.5445999e+01  -1.6238780e+02  -2.9062500e+01
    4719  -8.3991203e+01  -1.6241811e+02  -2.8815399e+01
    4720  -8.4272499e+01  -1.6415770e+02  -2.8488701e+01
    4721  -8.7809196e+01  -1.6251660e+02  -2.9131901e+01
    4722  -8.6810204e+01  -1.6088010e+02  -2.8729401e+01
    4723  -7.2516998e+01  -1.4546581e+02  -2.8780001e+01
    4724  -7.3490799e+01  -1.4383009e+02  -2.8563000e+01
    4725  -7.0706200e+01  -1.4592700e+02  -2.8655800e+01
    4726  -6.7302902e+01  -1.4344040e+02  -2.8598301e+01
    4727  -6.5601997e+01  -1.4295410e+02  -2.8741600e+01
    4728  -6.3290600e+01  -1.4127200e+02  -2.8461800e+01
    4729  -6.4800003e+01  -1.4244420e+02  -2.8753201e+01
    4730  -6.0084499e+01  -1.3986549e+02  -2.8474300e+01
    4731  -5.9458900e+01  -1.3895461e+02  -2.8593599e+01
    4732  -9.1554901e+01  -1.3447810e+02  -2.8533701e+01
    4733  -5.8029800e+01  -1.3374429e+02  -2.8000700e+01
    4734  -5.8045601e+01  -1.3220900e+02  -2.8629299e+01
    4735  -5.8557598e+01  -1.3101160e+02  -2.8655001e+01
    4736  -5.8341202e+01  -1.2607640e+02  -2.8678699e+01
    4737  -5.5618301e+01  -1.2283170e+02  -2.8843901e+01
    4738  -5.6576302e+01  -1.2367580e+02  -2.8740499e+01
    4739  -7.4725098e+01  -1.2164520e+02  -2.8060801e+01
    4740  -6.1072399e+01  -1.1876840e+02  -2.8153500e+01
    4741  -6.3640499e+01  -1.1893500e+02  -2.8915701e+01
    4742  -4.2136700e+01  -1.1628270e+02  -2.8668301e+01
    4743  -4.3820702e+01  -1.1824430e+02  -2.7611601e+01
    4744  -1.0219070e+02  -1.1584680e+02  -3.1418301e+01
    4745  -1.0114330e+02  -1.1699410e+02  -2.8649599e+01
    4746  -1.0209420e+02  -1.1498290e+02  -2.8749399e+01
    4747  -5.7569801e+01  -1.1480630e+02  -2.9226299e+01
    4748  -5.3279900e+01  -1.1356090e+02  -2.8734600e+01
    4749  -7.7899597e+01  -1.0796260e+02  -2.8972500e+01
    4750  -7.8883301e+01  -1.0758470e+02  -2.8448601e+01
    4751  -7.3980301e+01  -1.0480020e+02  -2.7742399e+01
    4752  -5.9269699e+01  -9.8653900e+01  -2.9101999e+01
    4753  -5.8157101e+01  -9.7168999e+01  -2.8663200e+01
    4754  -5.2761998e+00  -9.7410797e+01  -2.8265600e+01
    4755  -5.6337399e+01  -9.7018700e+01  -2.8907400e+01
    4756  -5.6445099e+01  -9.5949097e+01  -2.8325100e+01
    4757  -5.4617500e+01  -9.4707497e+01  -2.8511801e+01
    4758  -5.3690201e+01  -9.3567497e+01  -2.8597799e+01
    4759  -2.4000001e+00  -9.3072304e+01  -2.8142200e+01
    4760  -3.7498000e+00  -9.4900703e+01  -2.9105600e+01
    4761  -6.5342300e+01  -9.2021004e+01  -3.0677099e+01
    4762  -6.7663696e+01  -9.2363197e+01  -3.0439501e+01
    4763  -6.6540100e+01  -9.1579300e+01  -2.8314800e+01
    4764  -5.1374802e+01  -9.0841797e+01  -2.8325600e+01
    4765  -5.4038200e+01  -8.8102600e+01  -2.8235600e+01
    4766  -1.4888400e+01  -8.8302902e+01  -2.8898100e+01
    4767  -1.0913500e+01  -8.6673203e+01  -2.8430300e+01
    4768  -8.7020998e+00  -8.6385399e+01  -2.8781601e+01
    4769  -3.9290600e+01  -8.3766502e+01  -2.8047001e+01
    4770  -5.9991999e+00  -8.5613800e+01  -2.8724800e+01
    4771   2.7593000e+00  -8.3846397e+01  -2.8113001e+01
    4772   2.8996000e+00  -8.2248398e+01  -2.8662201e+01
    4773  -4.5038399e+01  -7.8871399e+01  -2.8529600e+01
    4774  -4.4780499e+01  -7.5625702e+01  -2.9025299e+01
    4775  -4.3681801e+01  -7.5311798e+01  -2.9619801e+01
    4776  -2.5113899e+01  -7.4558197e+01  -2.8209400e+01
    4777  -2.3943100e+01  -7.3663200e+01  -2.8786800e+01
    4778  -4.5147301e+01  -7.2510101e+01  -2.9155600e+01
    4779  -2.4344801e+01  -7.1289299e+01  -2.8647800e+01
    4780  -4.6008900e+01  -6.8858398e+01  -2.8856199e+01
    4781  -4.5891899e+01  -6.8214600e+01  -2.8610201e+01
    4782  -2.6167999e+01  -6.7827003e+01  -2.8733700e+01
    4783  -2.8421801e+01  -6.6453499e+01  -2.8491400e+01
    4784  -3.3549801e+01  -6.6268799e+01  -2.8011499e+01
    4785  -3.2471199e+01  -6.6305298e+01  -2.8364401e+01
    4786  -8.9955597e+01  -1.6573270e+02  -2.8606001e+01
    4787  -8.9522400e+01  -1.6654131e+02  -2.7817900e+01
    4788  -9.0612999e+01  -1.6512320e+02  -2.7846300e+01
    4789  -8.9622902e+01  -1.6383569e+02  -2.8747801e+01
    4790  -8.3009804e+01  -1.6271010e+02  -2.8454201e+01
    4791  -8.8586700e+01  -1.6161760e+02  -2.8491400e+01
    4792  -8.4099701e+01  -1.6023260e+02  -2.8519400e+01
    4793  -8.2130898e+01  -1.6035120e+02  -2.8399401e+01
    4794  -8.5537003e+01  -1.5877200e+02  -2.8124399e+01
    4795  -7.1903801e+01  -1.4784340e+02  -2.8497801e+01
    4796  -7.3195297e+01  -1.4722290e+02  -2.8462799e+01
    4797  -7.4036499e+01  -1.4562370e+02  -2.8121000e+01
    4798  -9.5240700e+01  -1.3787560e+02  -2.8017401e+01
    4799  -9.5188797e+01  -1.3764169e+02  -2.9622900e+01
    4800  -9.6931099e+01  -1.3622940e+02  -2.7762600e+01
    4801  -8.0677803e+01  -1.3569760e+02  -2.8172300e+01
    4802  -9.7492500e+01  -1.3126540e+02  -2.9336399e+01
    4803  -9.7447304e+01  -1.3374670e+02  -2.8240000e+01
    4804  -5.8763901e+01  -1.2986110e+02  -2.7872000e+01
    4805  -5.9153099e+01  -1.2863811e+02  -2.8335300e+01
    4806  -5.8716099e+01  -1.2738620e+02  -2.7931101e+01
    4807  -5.6791401e+01  -1.2423380e+02  -2.7920500e+01
    4808  -5.5306801e+01  -1.2313710e+02  -2.7637501e+01
    4809  -5.4343601e+01  -1.2187550e+02  -2.8857800e+01
    4810  -7.9106499e+01  -1.1932890e+02  -2.7303301e+01
    4811  -4.6743999e+01  -1.1794560e+02  -2.8854900e+01
    4812  -5.6994999e+01  -1.1697670e+02  -2.7928801e+01
    4813  -8.5936897e+01  -1.1374390e+02  -2.8260599e+01
    4814  -5.3099800e+01  -1.1534060e+02  -2.7836700e+01
    4815  -5.5191101e+01  -1.1434660e+02  -2.8860399e+01
    4816  -3.1639700e+01  -1.0968490e+02  -2.9135099e+01
    4817  -2.9445400e+01  -1.1121490e+02  -2.7578899e+01
    4818  -3.2354698e+01  -1.1201600e+02  -2.8168699e+01
    4819  -1.0470070e+02  -1.0818930e+02  -2.7863701e+01
    4820  -7.8166901e+01  -1.0748380e+02  -2.8133600e+01
    4821  -7.9377403e+01  -1.0711120e+02  -2.8026600e+01
    4822  -1.0478540e+02  -1.0721620e+02  -2.7850599e+01
    4823  -3.0992100e+01  -1.0655440e+02  -2.7954500e+01
    4824  -2.9811100e+01  -1.0475230e+02  -2.8644699e+01
    4825  -2.3329901e+01  -1.0704690e+02  -2.7912901e+01
    4826  -2.4392300e+01  -1.0565520e+02  -2.8943199e+01
    4827  -7.2486000e+01  -1.0462910e+02  -2.7988001e+01
    4828  -1.0182570e+02  -1.0522070e+02  -2.7178301e+01
    4829  -2.7366800e+01  -1.0465010e+02  -2.8187099e+01
    4830  -2.6652800e+01  -1.0319500e+02  -2.8666000e+01
    4831  -2.8195700e+01  -1.0254030e+02  -2.9225599e+01
    4832  -1.2272700e+01  -9.8846901e+01  -2.9882601e+01
    4833  -9.7289000e+00  -9.8746300e+01  -2.9449499e+01
    4834  -1.0203400e+01  -1.0084990e+02  -2.8283800e+01
    4835  -7.5843597e+01  -9.3792397e+01  -2.9733200e+01
    4836  -7.7655098e+01  -9.4487396e+01  -3.0271900e+01
    4837  -7.7991302e+01  -9.3760597e+01  -2.7405800e+01
    4838  -5.3946400e+01  -9.2276703e+01  -2.7270300e+01
    4839  -4.9677799e+01  -8.9952797e+01  -2.7762100e+01
    4840  -1.2196900e+01  -8.7846199e+01  -2.8418200e+01
    4841  -8.1135998e+00  -8.7778603e+01  -2.8023399e+01
    4842  -6.7964001e+00  -8.7028900e+01  -2.8186701e+01
    4843   1.4796000e+00  -8.6371399e+01  -2.8117901e+01
    4844  -4.8825199e+01  -8.4020302e+01  -2.7719801e+01
    4845   1.1019000e+00  -8.0916496e+01  -2.7812401e+01
    4846  -2.6488300e+01  -7.7055099e+01  -2.8158800e+01
    4847  -2.6114901e+01  -7.5796997e+01  -2.7983500e+01
    4848  -2.6517000e+01  -6.9821999e+01  -2.7995300e+01
    4849  -4.7103001e+01  -6.9468201e+01  -2.7629900e+01
    4850  -4.5260101e+01  -6.7331902e+01  -2.7757401e+01
    4851  -4.4119900e+01  -6.7182800e+01  -2.7141100e+01
    4852  -3.4471699e+01  -6.5901398e+01  -2.8025400e+01
    4853  -3.1541599e+01  -6.6629303e+01  -2.7855301e+01
    4854  -2.9781000e+01  -6.5868202e+01  -2.8486401e+01
    4855  -3.0535601e+01  -6.5900200e+01  -2.8268200e+01
    4856  -8.8158997e+01  -1.6644110e+02  -2.7854700e+01
    4857  -8.6286003e+01  -1.6575400e+02  -2.7648701e+01
    4858  -9.0513000e+01  -1.6364571e+02  -2.7357800e+01
    4859  -8.3469498e+01  -1.6410870e+02  -2.7924999e+01
    4860  -8.9959702e+01  -1.6299451e+02  -2.7932501e+01
    4861  -8.9662300e+01  -1.6224220e+02  -2.8092100e+01
    4862  -8.2319397e+01  -1.6321021e+02  -2.7937799e+01
    4863  -8.1337303e+01  -1.6153870e+02  -2.7789700e+01
    4864  -8.9188698e+01  -1.6014540e+02  -2.8049200e+01
    4865  -8.8558197e+01  -1.5915120e+02  -2.7953400e+01
    4866  -8.2823097e+01  -1.5808960e+02  -2.8232401e+01
    4867  -8.6743896e+01  -1.5803371e+02  -2.7722601e+01
    4868  -8.0932701e+01  -1.5778760e+02  -2.8286600e+01
    4869  -8.0135803e+01  -1.5943980e+02  -2.7929399e+01
    4870  -8.1692398e+01  -1.5594991e+02  -2.7970900e+01
    4871  -8.0272102e+01  -1.5596941e+02  -2.8128901e+01
    4872  -7.8763702e+01  -1.5720970e+02  -2.7904800e+01
    4873  -7.4123398e+01  -1.4939240e+02  -2.8282400e+01
    4874  -7.4134399e+01  -1.5098129e+02  -2.8089701e+01
    4875  -7.5363503e+01  -1.4995750e+02  -2.8036800e+01
    4876  -7.2847900e+01  -1.5024860e+02  -2.8227699e+01
    4877  -7.0973602e+01  -1.5000760e+02  -2.8176500e+01
    4878  -7.0609802e+01  -1.4811810e+02  -2.8341700e+01
    4879  -7.4374100e+01  -1.4767101e+02  -2.8123800e+01
    4880  -6.9315598e+01  -1.4694850e+02  -2.8087500e+01
    4881  -6.5428596e+01  -1.4422620e+02  -2.8020100e+01
    4882  -6.7570000e+01  -1.4592020e+02  -2.7813700e+01
    4883  -6.3387299e+01  -1.4318581e+02  -2.7692699e+01
    4884  -7.5189499e+01  -1.4157260e+02  -2.8096100e+01
    4885  -6.1320099e+01  -1.4090199e+02  -2.8085600e+01
    4886  -5.9446400e+01  -1.3969820e+02  -2.7782101e+01
    4887  -5.8914902e+01  -1.3813670e+02  -2.7548401e+01
    4888  -9.6125999e+01  -1.3721069e+02  -2.7487600e+01
    4889  -5.8371498e+01  -1.3561929e+02  -2.7654800e+01
    4890  -9.7284798e+01  -1.3519110e+02  -2.7792400e+01
    4891  -5.7876301e+01  -1.2576110e+02  -2.7943701e+01
    4892  -7.2224403e+01  -1.2276120e+02  -2.8182100e+01
    4893  -5.2999401e+01  -1.2189030e+02  -2.7891399e+01
    4894  -5.4000900e+01  -1.2232230e+02  -2.7833000e+01
    4895  -7.6964600e+01  -1.2047970e+02  -2.7727900e+01
    4896  -1.0120720e+02  -1.1660440e+02  -2.7212999e+01
    4897  -3.9466702e+01  -1.1627120e+02  -2.7754400e+01
    4898  -4.1532101e+01  -1.1747670e+02  -2.7511700e+01
    4899  -1.0333940e+02  -1.1314280e+02  -2.8922899e+01
    4900  -1.0352310e+02  -1.1231170e+02  -2.7175200e+01
    4901  -1.0402940e+02  -1.1054130e+02  -2.7507799e+01
    4902  -9.1016899e+01  -1.1139860e+02  -2.6905600e+01
    4903  -8.9593903e+01  -1.1150720e+02  -2.8256201e+01
    4904  -9.1189003e+01  -1.1020700e+02  -2.9276100e+01
    4905  -4.6725700e+01  -1.1084640e+02  -2.8372400e+01
    4906  -4.4272400e+01  -1.1111930e+02  -2.7943199e+01
    4907  -4.5225899e+01  -1.0879630e+02  -2.9016701e+01
    4908  -7.9974197e+01  -1.0620400e+02  -2.8000700e+01
    4909  -8.1073898e+01  -1.0451020e+02  -2.7389999e+01
    4910  -7.5654701e+01  -1.0528250e+02  -2.7426001e+01
    4911  -1.9390699e+01  -1.0556780e+02  -2.7957100e+01
    4912  -1.7716000e+01  -1.0470350e+02  -2.7907600e+01
    4913  -9.9366203e+01  -1.0435830e+02  -2.7847601e+01
    4914  -2.5270599e+01  -1.0498200e+02  -2.7480400e+01
    4915  -1.0042760e+02  -1.0421100e+02  -2.7709801e+01
    4916  -1.5234200e+01  -1.0240000e+02  -2.8483700e+01
    4917  -8.2292900e+01  -1.0301300e+02  -2.6307501e+01
    4918  -8.3921204e+01  -9.7810204e+01  -2.7123600e+01
    4919  -5.2142899e+01  -9.0473602e+01  -2.7214500e+01
    4920  -1.4257900e+01  -9.0246498e+01  -2.8136900e+01
    4921  -4.2670002e+00  -8.5360100e+01  -2.8105000e+01
    4922  -4.7169800e+01  -8.2686897e+01  -2.7961000e+01
    4923   2.4456999e+00  -8.3716202e+01  -2.7074699e+01
    4924  -3.2439602e+01  -8.2136497e+01  -2.8795500e+01
    4925  -2.9302799e+01  -8.1195297e+01  -2.9118401e+01
    4926  -3.1159000e+01  -8.0088997e+01  -2.7504101e+01
    4927  -2.9737301e+01  -7.8998901e+01  -2.7391199e+01
    4928  -2.7962400e+01  -8.0557800e+01  -2.9168200e+01
    4929  -2.8099100e+01  -7.8399696e+01  -2.7946600e+01
    4930  -4.6800800e+01  -7.5745697e+01  -2.7523800e+01
    4931  -2.5650999e+01  -7.2637299e+01  -2.7633200e+01
    4932  -4.6145901e+01  -6.7800003e+01  -2.7528299e+01
    4933  -2.8378401e+01  -6.8690697e+01  -2.7613001e+01
    4934  -3.8511501e+01  -6.6653503e+01  -2.7316099e+01
    4935  -3.0804501e+01  -6.6332603e+01  -2.7854300e+01
    4936  -2.9638901e+01  -6.6307503e+01  -2.8026501e+01
    4937  -9.0409401e+01  -1.6641350e+02  -2.7141500e+01
    4938  -8.4839401e+01  -1.6513420e+02  -2.7197001e+01
    4939  -8.9981102e+01  -1.6109250e+02  -2.7893299e+01
    4940  -9.0821701e+01  -1.5951820e+02  -2.7676100e+01
    4941  -8.0282700e+01  -1.6165410e+02  -2.7010599e+01
    4942  -8.8119202e+01  -1.5797450e+02  -2.7372400e+01
    4943  -7.8670700e+01  -1.5962759e+02  -2.7441000e+01
    4944  -8.4216301e+01  -1.5650771e+02  -2.7483500e+01
    4945  -7.8432503e+01  -1.5525690e+02  -2.8019699e+01
    4946  -7.6958702e+01  -1.5703340e+02  -2.7668301e+01
    4947  -7.6427002e+01  -1.5496359e+02  -2.8010401e+01
    4948  -7.5254700e+01  -1.5608870e+02  -2.7635900e+01
    4949  -8.0120697e+01  -1.5421570e+02  -2.7641899e+01
    4950  -7.8218803e+01  -1.5318201e+02  -2.7736300e+01
    4951  -7.5213997e+01  -1.5384770e+02  -2.7734900e+01
    4952  -7.6729103e+01  -1.5284540e+02  -2.7934799e+01
    4953  -7.5721802e+01  -1.5204330e+02  -2.7960400e+01
    4954  -7.3885902e+01  -1.5293941e+02  -2.7428900e+01
    4955  -7.6519302e+01  -1.5085471e+02  -2.7798100e+01
    4956  -6.9438202e+01  -1.5078760e+02  -2.7929300e+01
    4957  -6.9699699e+01  -1.5184050e+02  -2.7618401e+01
    4958  -7.0492699e+01  -1.5129980e+02  -2.7916000e+01
    4959  -6.8560799e+01  -1.5195580e+02  -2.7143400e+01
    4960  -7.2174698e+01  -1.5159441e+02  -2.7772900e+01
    4961  -6.8725700e+01  -1.5017340e+02  -2.7652800e+01
    4962  -7.5544998e+01  -1.4363000e+02  -2.7285601e+01
    4963  -6.0240101e+01  -1.4194479e+02  -2.6849400e+01
    4964  -6.2048199e+01  -1.4177811e+02  -2.7760700e+01
    4965  -5.9972198e+01  -1.4059070e+02  -2.7675100e+01
    4966  -5.7685299e+01  -1.3185640e+02  -2.7291700e+01
    4967  -5.7997200e+01  -1.3107719e+02  -2.7399599e+01
    4968  -5.8827702e+01  -1.2879660e+02  -2.7346201e+01
    4969  -5.8528702e+01  -1.2693810e+02  -2.7025499e+01
    4970  -7.3717201e+01  -1.2409990e+02  -2.6411699e+01
    4971  -5.2093201e+01  -1.2204920e+02  -2.6927601e+01
    4972  -5.1275700e+01  -1.2112030e+02  -2.7939400e+01
    4973  -4.5390400e+01  -1.1934240e+02  -2.7176901e+01
    4974  -4.7668999e+01  -1.1967810e+02  -2.7811300e+01
    4975  -1.0230580e+02  -1.1427150e+02  -2.6861300e+01
    4976  -8.6254997e+01  -1.1410520e+02  -2.6879999e+01
    4977  -8.3563202e+01  -1.1589820e+02  -2.7316401e+01
    4978  -3.2542599e+01  -1.0774000e+02  -2.7706100e+01
    4979  -3.4937599e+01  -1.0775760e+02  -2.8201099e+01
    4980  -3.4646198e+01  -1.0963010e+02  -2.6930799e+01
    4981  -1.0408710e+02  -1.0820770e+02  -2.6823999e+01
    4982  -7.8660500e+01  -1.0703780e+02  -2.7469900e+01
    4983  -7.9411201e+01  -1.0580760e+02  -2.7041500e+01
    4984  -2.8868401e+01  -1.0626950e+02  -2.7493401e+01
    4985  -2.0208900e+01  -1.0660120e+02  -2.7510599e+01
    4986  -2.6749901e+01  -1.0679370e+02  -2.6871799e+01
    4987  -7.0548599e+01  -1.0353610e+02  -2.6699200e+01
    4988  -6.8026901e+01  -1.0294770e+02  -2.7475500e+01
    4989  -2.4070999e+01  -1.0314470e+02  -2.8050699e+01
    4990  -8.4085602e+01  -9.9262703e+01  -2.6947100e+01
    4991  -6.0643101e+01  -9.7263802e+01  -2.7024000e+01
    4992  -6.0969501e+01  -9.9423599e+01  -2.8707300e+01
    4993  -5.8863400e+01  -9.6565399e+01  -2.7755800e+01
    4994  -5.7876202e+01  -9.5008698e+01  -2.6780300e+01
    4995  -8.0856400e+01  -9.4508301e+01  -2.6461201e+01
    4996  -8.0318497e+01  -9.4980400e+01  -2.8978701e+01
    4997  -8.2405701e+01  -9.5946701e+01  -2.7616301e+01
    4998  -5.5601299e+01  -9.3448097e+01  -2.6758600e+01
    4999  -4.7939602e+01  -8.8344704e+01  -2.7086700e+01
    5000  -1.1169800e+01  -8.9801498e+01  -2.7440701e+01
    5001  -9.2096004e+00  -8.8576302e+01  -2.7584999e+01
    5002  -6.1113000e+00  -8.7970802e+01  -2.7135099e+01
    5003  -1.6927000e+00  -8.3970497e+01  -2.7093901e+01
    5004  -4.0838799e+01  -8.3720497e+01  -2.7285200e+01
    5005   1.7688000e+00  -8.2846100e+01  -2.6557899e+01
    5006  -4.6673302e+01  -7.7296097e+01  -2.7461000e+01
    5007  -2.6713600e+01  -7.4284897e+01  -2.6929399e+01
    5008  -3.0258499e+01  -6.7011002e+01  -2.7604601e+01
    5009  -3.2138000e+01  -6.7933899e+01  -2.7145800e+01
    5010  -9.1093803e+01  -1.6420151e+02  -2.6752501e+01
    5011  -8.2502602e+01  -1.6399400e+02  -2.6731800e+01
    5012  -8.1849098e+01  -1.6329939e+02  -2.7347500e+01
    5013  -9.1118698e+01  -1.6244440e+02  -2.6488600e+01
    5014  -9.0946297e+01  -1.6143430e+02  -2.7166000e+01
    5015  -9.1730904e+01  -1.6013390e+02  -2.7507401e+01
    5016  -9.3344101e+01  -1.6016789e+02  -2.7014601e+01
    5017  -9.2300102e+01  -1.5909261e+02  -2.7449900e+01
    5018  -9.1696503e+01  -1.5815540e+02  -2.7110500e+01
    5019  -9.0707497e+01  -1.5786011e+02  -2.6794500e+01
    5020  -7.7601898e+01  -1.5949899e+02  -2.7156300e+01
    5021  -7.4714897e+01  -1.5800740e+02  -2.7021299e+01
    5022  -7.3566399e+01  -1.5691270e+02  -2.6833300e+01
    5023  -7.3331497e+01  -1.5436220e+02  -2.7086599e+01
    5024  -7.9702499e+01  -1.5300301e+02  -2.7189899e+01
    5025  -7.2200897e+01  -1.5297400e+02  -2.7105000e+01
    5026  -7.7595802e+01  -1.5089040e+02  -2.7347500e+01
    5027  -7.5794601e+01  -1.4845090e+02  -2.7576700e+01
    5028  -6.7159401e+01  -1.4734860e+02  -2.7194300e+01
    5029  -7.5987999e+01  -1.4732700e+02  -2.7121901e+01
    5030  -7.5723503e+01  -1.4542540e+02  -2.6937799e+01
    5031  -6.5813499e+01  -1.4629300e+02  -2.7271400e+01
    5032  -6.3872398e+01  -1.4459171e+02  -2.7344400e+01
    5033  -7.6950302e+01  -1.4141251e+02  -2.6966600e+01
    5034  -9.5572601e+01  -1.3774640e+02  -2.6044300e+01
    5035  -9.4718803e+01  -1.3803951e+02  -2.6510401e+01
    5036  -9.6332001e+01  -1.3685229e+02  -2.6327600e+01
    5037  -8.3729599e+01  -1.3469420e+02  -2.7253500e+01
    5038  -9.0914597e+01  -1.3458220e+02  -2.6788900e+01
    5039  -9.2499901e+01  -1.3571130e+02  -2.7636600e+01
    5040  -9.7170197e+01  -1.3401759e+02  -2.6511900e+01
    5041  -9.7441803e+01  -1.3144830e+02  -2.6759701e+01
    5042  -5.8576000e+01  -1.2991451e+02  -2.6778700e+01
    5043  -5.7523499e+01  -1.2503460e+02  -2.7203199e+01
    5044  -5.6469101e+01  -1.2365890e+02  -2.7021200e+01
    5045  -5.5610001e+01  -1.2313900e+02  -2.7052099e+01
    5046  -5.4491798e+01  -1.2263410e+02  -2.7142099e+01
    5047  -5.3510799e+01  -1.2220640e+02  -2.7252600e+01
    5048  -5.0581402e+01  -1.2201100e+02  -2.6523600e+01
    5049  -4.9499802e+01  -1.2137390e+02  -2.6866100e+01
    5050  -4.9627102e+01  -1.1992280e+02  -2.8355801e+01
    5051  -4.6530300e+01  -1.2051550e+02  -2.6257299e+01
    5052  -5.9237301e+01  -1.1902550e+02  -2.7420200e+01
    5053  -5.6623699e+01  -1.1862110e+02  -2.7090099e+01
    5054  -4.6436798e+01  -1.1311850e+02  -2.7293100e+01
    5055  -7.7709900e+01  -1.0639630e+02  -2.6996000e+01
    5056  -1.7606001e+01  -1.0669700e+02  -2.6948500e+01
    5057  -1.0350680e+02  -1.0650540e+02  -2.7118999e+01
    5058  -1.5751600e+01  -1.0532330e+02  -2.7045200e+01
    5059  -2.3522200e+01  -1.0547650e+02  -2.6723801e+01
    5060  -8.3791397e+01  -9.6707199e+01  -2.6129700e+01
    5061  -7.6545000e+00  -9.0000702e+01  -2.6438999e+01
    5062   2.0344999e+00  -8.6238503e+01  -2.6613100e+01
    5063  -5.0810398e+01  -8.4772202e+01  -2.6565901e+01
    5064  -4.3228901e+01  -8.4979698e+01  -2.7371300e+01
    5065  -3.2503300e+01  -7.9887604e+01  -2.6488501e+01
    5066   5.0430000e-01  -8.1290901e+01  -2.7473101e+01
    5067  -2.9495800e+01  -7.7906700e+01  -2.6599701e+01
    5068  -2.8133400e+01  -7.6556801e+01  -2.6770399e+01
    5069  -2.7879299e+01  -7.0830597e+01  -2.7062500e+01
    5070  -4.6968601e+01  -6.8435097e+01  -2.6748800e+01
    5071  -4.5643501e+01  -6.7553200e+01  -2.6762400e+01
    5072  -4.1152599e+01  -6.7186798e+01  -2.6094500e+01
    5073  -3.3573898e+01  -6.7251801e+01  -2.7146900e+01
    5074  -3.5793400e+01  -6.6310204e+01  -2.7051901e+01
    5075  -3.4862000e+01  -6.6406799e+01  -2.7016800e+01
    5076  -8.9463303e+01  -1.6698309e+02  -2.6423800e+01
    5077  -8.7781799e+01  -1.6676170e+02  -2.6168301e+01
    5078  -8.8419800e+01  -1.6692880e+02  -2.6782700e+01
    5079  -9.1006599e+01  -1.6610629e+02  -2.6507200e+01
    5080  -9.1338799e+01  -1.6523000e+02  -2.6705299e+01
    5081  -8.3794197e+01  -1.6474091e+02  -2.5988501e+01
    5082  -8.1220901e+01  -1.6314250e+02  -2.6324900e+01
    5083  -7.7927902e+01  -1.6123351e+02  -2.6500299e+01
    5084  -9.3321999e+01  -1.5871100e+02  -2.6877501e+01
    5085  -9.2743202e+01  -1.5801680e+02  -2.6864000e+01
    5086  -8.9487701e+01  -1.5775681e+02  -2.6743200e+01
    5087  -8.7565498e+01  -1.5654221e+02  -2.6204800e+01
    5088  -8.6153198e+01  -1.5607719e+02  -2.6470699e+01
    5089  -8.4354797e+01  -1.5572610e+02  -2.6937799e+01
    5090  -7.2379204e+01  -1.5630870e+02  -2.6364500e+01
    5091  -8.1912102e+01  -1.5437289e+02  -2.7027599e+01
    5092  -6.9114098e+01  -1.5350529e+02  -2.6336901e+01
    5093  -7.8899101e+01  -1.5117560e+02  -2.6469900e+01
    5094  -6.7206497e+01  -1.5074969e+02  -2.6783001e+01
    5095  -6.6343102e+01  -1.4871790e+02  -2.6594101e+01
    5096  -7.7539497e+01  -1.4980029e+02  -2.6874399e+01
    5097  -6.3800499e+01  -1.4610710e+02  -2.6639299e+01
    5098  -6.4689102e+01  -1.4757800e+02  -2.6346800e+01
    5099  -6.2171501e+01  -1.4411850e+02  -2.6559500e+01
    5100  -5.9434502e+01  -1.4105009e+02  -2.6082100e+01
    5101  -5.8055099e+01  -1.3380341e+02  -2.6232100e+01
    5102  -5.7351799e+01  -1.2441050e+02  -2.6789801e+01
    5103  -7.1012299e+01  -1.2354580e+02  -2.7965000e+01
    5104  -5.3660301e+01  -1.2190400e+02  -2.6498301e+01
    5105  -5.2391499e+01  -1.2196640e+02  -2.5935499e+01
    5106  -6.0112801e+01  -1.2050180e+02  -2.6950899e+01
    5107  -6.2119499e+01  -1.2054140e+02  -2.7504499e+01
    5108  -6.0949299e+01  -1.2149660e+02  -2.6403000e+01
    5109  -3.6771801e+01  -1.1646730e+02  -2.6510500e+01
    5110  -3.7026901e+01  -1.1519700e+02  -2.7715599e+01
    5111  -1.0129410e+02  -1.1614730e+02  -2.5229000e+01
    5112  -3.4882401e+01  -1.1333590e+02  -2.8247700e+01
    5113  -3.2259800e+01  -1.1374110e+02  -2.7165600e+01
    5114  -3.3923100e+01  -1.1517550e+02  -2.6649599e+01
    5115  -4.5203602e+01  -1.1457190e+02  -2.6141600e+01
    5116  -4.7736900e+01  -1.1489520e+02  -2.6481800e+01
    5117  -3.0029301e+01  -1.1322640e+02  -2.6711300e+01
    5118  -1.0350200e+02  -1.1158040e+02  -2.6541100e+01
    5119  -4.0105801e+01  -1.1227900e+02  -2.6444500e+01
    5120  -4.0997101e+01  -1.0985650e+02  -2.8007200e+01
    5121  -4.2286098e+01  -1.1154360e+02  -2.7383499e+01
    5122  -3.8161701e+01  -1.1048840e+02  -2.7101200e+01
    5123  -2.9564301e+01  -1.0859590e+02  -2.6495300e+01
    5124  -1.9756100e+01  -1.0826210e+02  -2.6498699e+01
    5125  -2.2117500e+01  -1.0854550e+02  -2.6818899e+01
    5126  -7.6282402e+01  -1.0511990e+02  -2.6478201e+01
    5127  -9.8316597e+01  -1.0583980e+02  -2.6463699e+01
    5128  -9.7445900e+01  -1.0588680e+02  -2.8134100e+01
    5129  -9.9180702e+01  -1.0533720e+02  -2.6492300e+01
    5130  -2.1558001e+01  -1.0394420e+02  -2.7030199e+01
    5131  -5.9369301e+01  -9.5084297e+01  -2.5523500e+01
    5132  -1.3251300e+01  -9.3804901e+01  -2.6766500e+01
    5133  -1.1409600e+01  -9.2679703e+01  -2.6564400e+01
    5134  -1.3564700e+01  -9.1385002e+01  -2.7617399e+01
    5135  -6.9488197e+01  -9.2443901e+01  -2.9525299e+01
    5136  -6.9397202e+01  -9.1747597e+01  -2.7035400e+01
    5137  -5.4198799e+01  -8.6770599e+01  -2.5637100e+01
    5138  -5.5500900e+01  -8.7495102e+01  -2.6380100e+01
    5139  -3.6580999e+00  -8.6933899e+01  -2.6327000e+01
    5140  -4.1674099e+01  -8.3411903e+01  -2.6440399e+01
    5141  -4.3549702e+01  -8.3960899e+01  -2.5994101e+01
    5142   3.8720000e-01  -8.2314598e+01  -2.6609301e+01
    5143  -1.0861000e+00  -8.2647797e+01  -2.7653200e+01
    5144  -3.4228500e+01  -8.0834396e+01  -2.6605801e+01
    5145  -3.6532902e+01  -8.2135201e+01  -2.6987900e+01
    5146  -3.4378601e+01  -8.1978203e+01  -2.7931299e+01
    5147  -2.6691401e+01  -7.2558296e+01  -2.6954000e+01
    5148  -4.8520901e+01  -7.1330002e+01  -2.6457899e+01
    5149  -4.6787601e+01  -7.1195297e+01  -2.7963400e+01
    5150  -2.8805599e+01  -7.1544098e+01  -2.6244301e+01
    5151  -3.0127800e+01  -6.9741096e+01  -2.6819201e+01
    5152  -3.1386400e+01  -6.9361702e+01  -2.6771000e+01
    5153  -3.9873699e+01  -6.7368301e+01  -2.5419701e+01
    5154  -9.0483101e+01  -1.6671980e+02  -2.5925100e+01
    5155  -8.6537498e+01  -1.6585770e+02  -2.5558300e+01
    5156  -9.1916801e+01  -1.6251939e+02  -2.6000999e+01
    5157  -9.2903198e+01  -1.6197420e+02  -2.6017300e+01
    5158  -9.3559898e+01  -1.6089410e+02  -2.6482201e+01
    5159  -9.3795197e+01  -1.5963980e+02  -2.6559999e+01
    5160  -7.4590401e+01  -1.6010880e+02  -2.6457199e+01
    5161  -7.5803596e+01  -1.5927090e+02  -2.6821199e+01
    5162  -7.3322899e+01  -1.5951920e+02  -2.6196899e+01
    5163  -9.3876297e+01  -1.5820020e+02  -2.6054100e+01
    5164  -9.1577003e+01  -1.5670770e+02  -2.5991699e+01
    5165  -8.8757202e+01  -1.5690990e+02  -2.6044901e+01
    5166  -7.1302200e+01  -1.5431970e+02  -2.6430201e+01
    5167  -8.1799896e+01  -1.5331520e+02  -2.5963301e+01
    5168  -8.0010300e+01  -1.5203760e+02  -2.6146299e+01
    5169  -6.7496201e+01  -1.5230600e+02  -2.6424500e+01
    5170  -6.0674801e+01  -1.4343480e+02  -2.6316500e+01
    5171  -8.8416702e+01  -1.3372720e+02  -2.7130301e+01
    5172  -9.0484001e+01  -1.3468750e+02  -2.5489901e+01
    5173  -5.7717499e+01  -1.3166010e+02  -2.6295300e+01
    5174  -5.8078602e+01  -1.3115401e+02  -2.6010099e+01
    5175  -5.8997299e+01  -1.2839841e+02  -2.6167101e+01
    5176  -5.8448601e+01  -1.2567790e+02  -2.6277100e+01
    5177  -7.1068001e+01  -1.2488940e+02  -2.6920700e+01
    5178  -5.7340599e+01  -1.2312950e+02  -2.6391399e+01
    5179  -5.6215401e+01  -1.2299060e+02  -2.6687000e+01
    5180  -5.6804199e+01  -1.2234920e+02  -2.6445000e+01
    5181  -5.4878700e+01  -1.2235680e+02  -2.6597700e+01
    5182  -5.5007099e+01  -1.2135560e+02  -2.6279699e+01
    5183  -4.8609501e+01  -1.2178110e+02  -2.5550699e+01
    5184  -5.9808800e+01  -1.2200990e+02  -2.6183001e+01
    5185  -5.7802200e+01  -1.2114250e+02  -2.6560301e+01
    5186  -4.4773602e+01  -1.2049230e+02  -2.5116899e+01
    5187  -4.2984798e+01  -1.1953100e+02  -2.5502600e+01
    5188  -3.7896702e+01  -1.1770390e+02  -2.5523199e+01
    5189  -4.4506100e+01  -1.1301380e+02  -2.6970900e+01
    5190  -9.4522797e+01  -1.0900280e+02  -2.7310699e+01
    5191  -9.4613998e+01  -1.0985180e+02  -2.5303900e+01
    5192  -9.2908302e+01  -1.1025570e+02  -2.7180901e+01
    5193  -1.8490900e+01  -1.0948960e+02  -2.5638100e+01
    5194  -1.0337650e+02  -1.0797090e+02  -2.6009600e+01
    5195  -1.0194310e+02  -1.0721610e+02  -2.5544800e+01
    5196  -7.8572304e+01  -1.0572660e+02  -2.6355801e+01
    5197  -7.7657898e+01  -1.0569920e+02  -2.6115700e+01
    5198  -2.4899200e+01  -1.0711220e+02  -2.6242800e+01
    5199  -1.0025220e+02  -1.0568690e+02  -2.5949699e+01
    5200  -7.9030800e+01  -1.0483870e+02  -2.5348900e+01
    5201  -1.3677200e+01  -1.0417170e+02  -2.7183399e+01
    5202  -1.3710200e+01  -1.0621030e+02  -2.5817101e+01
    5203  -2.2012899e+01  -1.0622510e+02  -2.6027500e+01
    5204  -8.0933998e+01  -1.0401940e+02  -2.5265499e+01
    5205  -8.2445900e+01  -9.5168900e+01  -2.5598499e+01
    5206  -5.7327000e+01  -9.3541000e+01  -2.5420500e+01
    5207  -1.0002100e+01  -9.1160599e+01  -2.6709700e+01
    5208  -5.3334400e+01  -9.0117401e+01  -2.5488400e+01
    5209  -5.3026199e+01  -8.6715202e+01  -2.6739401e+01
    5210   2.3058000e+00  -8.5278801e+01  -2.6263201e+01
    5211  -2.7634701e+01  -7.2453003e+01  -2.6329500e+01
    5212  -4.8707001e+01  -7.0032700e+01  -2.5964100e+01
    5213  -4.7910099e+01  -6.9201698e+01  -2.6149500e+01
    5214  -3.3034199e+01  -6.9710197e+01  -2.5770700e+01
    5215  -3.4048302e+01  -6.8310097e+01  -2.6506901e+01
    5216  -3.6554001e+01  -6.7005997e+01  -2.6340000e+01
    5217  -8.8536102e+01  -1.6702980e+02  -2.5959600e+01
    5218  -9.2167603e+01  -1.6512190e+02  -2.5659500e+01
    5219  -9.2261299e+01  -1.6455930e+02  -2.5927900e+01
    5220  -9.1906303e+01  -1.6359081e+02  -2.6009800e+01
    5221  -8.1525299e+01  -1.6358611e+02  -2.5003500e+01
    5222  -8.0184998e+01  -1.6268480e+02  -2.5538300e+01
    5223  -7.9556297e+01  -1.6206900e+02  -2.6160299e+01
    5224  -7.3603104e+01  -1.6068690e+02  -2.5915100e+01
    5225  -7.5554901e+01  -1.6119881e+02  -2.6265900e+01
    5226  -9.4329803e+01  -1.6056821e+02  -2.5562700e+01
    5227  -9.4368599e+01  -1.5935181e+02  -2.5396601e+01
    5228  -9.3652496e+01  -1.5712630e+02  -2.5580099e+01
    5229  -8.9864197e+01  -1.5660809e+02  -2.5194099e+01
    5230  -9.2402496e+01  -1.5614040e+02  -2.5508499e+01
    5231  -8.4055801e+01  -1.5419400e+02  -2.5091700e+01
    5232  -6.7883400e+01  -1.5333501e+02  -2.5737400e+01
    5233  -6.6171303e+01  -1.5133170e+02  -2.5526899e+01
    5234  -6.5645798e+01  -1.4991330e+02  -2.5688000e+01
    5235  -7.8405701e+01  -1.4929880e+02  -2.5669800e+01
    5236  -6.1963699e+01  -1.4526350e+02  -2.5631701e+01
    5237  -5.8507801e+01  -1.3608980e+02  -2.4875200e+01
    5238  -5.8108398e+01  -1.3330231e+02  -2.4380800e+01
    5239  -5.9100700e+01  -1.3000681e+02  -2.5360100e+01
    5240  -6.7947899e+01  -1.2531080e+02  -2.6830900e+01
    5241  -7.0198601e+01  -1.2572350e+02  -2.6520700e+01
    5242  -6.9698700e+01  -1.2664000e+02  -2.5813601e+01
    5243  -6.7712196e+01  -1.2692160e+02  -2.5636700e+01
    5244  -7.2132202e+01  -1.2640320e+02  -2.5097099e+01
    5245  -5.7997501e+01  -1.2413540e+02  -2.6206499e+01
    5246  -6.3057400e+01  -1.2283590e+02  -2.6579399e+01
    5247  -6.1893799e+01  -1.2329870e+02  -2.5954399e+01
    5248  -5.8770199e+01  -1.2309440e+02  -2.6028200e+01
    5249  -5.0839802e+01  -1.2231490e+02  -2.5295099e+01
    5250  -5.3477402e+01  -1.2137420e+02  -2.6098499e+01
    5251  -5.5585499e+01  -1.2031550e+02  -2.6395100e+01
    5252  -5.3393398e+01  -1.1824450e+02  -2.6458300e+01
    5253  -5.3824501e+01  -1.2010200e+02  -2.6036800e+01
    5254  -4.0261902e+01  -1.1789850e+02  -2.6355400e+01
    5255  -4.2410400e+01  -1.1367590e+02  -2.6027901e+01
    5256  -1.0258830e+02  -1.1328570e+02  -2.5012300e+01
    5257  -3.8368301e+01  -1.1264020e+02  -2.5675900e+01
    5258  -3.6354000e+01  -1.1167490e+02  -2.5851601e+01
    5259  -1.0326020e+02  -1.1007170e+02  -2.5823299e+01
    5260  -1.6554100e+01  -1.0858340e+02  -2.5657600e+01
    5261  -2.7389900e+01  -1.0828730e+02  -2.6193100e+01
    5262  -1.5608200e+01  -1.0749410e+02  -2.5849899e+01
    5263  -2.3462601e+01  -1.0777340e+02  -2.5494801e+01
    5264  -9.8805901e+01  -1.0605450e+02  -2.5333799e+01
    5265  -2.0427900e+01  -1.0596600e+02  -2.5526199e+01
    5266  -1.9389500e+01  -1.0447900e+02  -2.5911301e+01
    5267  -6.5725098e+01  -1.0167500e+02  -2.7549601e+01
    5268  -6.4949203e+01  -9.9938400e+01  -2.6040400e+01
    5269  -6.7608200e+01  -1.0095460e+02  -2.4783300e+01
    5270  -8.4463600e+01  -9.8920097e+01  -2.5632099e+01
    5271  -8.3941299e+01  -1.0020340e+02  -2.6831600e+01
    5272  -8.4776398e+01  -9.7260498e+01  -2.4437901e+01
    5273  -9.3859997e+00  -9.2575104e+01  -2.5780600e+01
    5274  -5.1704998e+00  -8.9529800e+01  -2.5172701e+01
    5275  -4.4870201e+01  -8.5935402e+01  -2.7156799e+01
    5276  -4.0007702e+01  -8.2234497e+01  -2.5320400e+01
    5277  -3.5250000e+01  -8.0617104e+01  -2.5177099e+01
    5278  -3.6793701e+01  -8.1105598e+01  -2.5069700e+01
    5279  -2.9502800e+01  -7.6071098e+01  -2.5054600e+01
    5280  -2.8370899e+01  -7.5080200e+01  -2.5649500e+01
    5281  -2.7658001e+01  -7.3525200e+01  -2.5877701e+01
    5282  -2.9753700e+01  -7.1723999e+01  -2.5707199e+01
    5283  -4.6336700e+01  -6.7960999e+01  -2.5417900e+01
    5284  -3.6275200e+01  -6.8430000e+01  -2.5632700e+01
    5285  -4.4251701e+01  -6.7624397e+01  -2.4741100e+01
    5286  -9.3103401e+01  -1.6311470e+02  -2.5429199e+01
    5287  -7.8112801e+01  -1.6235040e+02  -2.5585100e+01
    5288  -7.6922600e+01  -1.6242310e+02  -2.5558901e+01
    5289  -7.6047897e+01  -1.6201050e+02  -2.5899000e+01
    5290  -7.4755997e+01  -1.6183211e+02  -2.5444599e+01
    5291  -9.3973701e+01  -1.6172070e+02  -2.5520399e+01
    5292  -7.2769897e+01  -1.6021040e+02  -2.5297600e+01
    5293  -7.2356300e+01  -1.5840950e+02  -2.5577999e+01
    5294  -7.1710098e+01  -1.5704359e+02  -2.5189600e+01
    5295  -7.0854202e+01  -1.5554359e+02  -2.5433800e+01
    5296  -7.0086304e+01  -1.5494580e+02  -2.5285400e+01
    5297  -6.9248398e+01  -1.5448070e+02  -2.5360001e+01
    5298  -6.7153503e+01  -1.5262000e+02  -2.5770700e+01
    5299  -6.4525002e+01  -1.4876170e+02  -2.5301300e+01
    5300  -6.3291698e+01  -1.4727209e+02  -2.5389099e+01
    5301  -6.0823502e+01  -1.4438220e+02  -2.5734200e+01
    5302  -5.9978802e+01  -1.4377940e+02  -2.5301300e+01
    5303  -7.8011200e+01  -1.4362050e+02  -2.5368200e+01
    5304  -8.8450996e+01  -1.3443311e+02  -2.4983500e+01
    5305  -9.7379997e+01  -1.3206480e+02  -2.5147699e+01
    5306  -5.9452400e+01  -1.2734860e+02  -2.5454300e+01
    5307  -5.9565498e+01  -1.2626860e+02  -2.5404301e+01
    5308  -5.9304798e+01  -1.2490170e+02  -2.5572800e+01
    5309  -6.3186600e+01  -1.2557610e+02  -2.5171200e+01
    5310  -7.6198799e+01  -1.2253500e+02  -2.6303101e+01
    5311  -6.0552399e+01  -1.2415490e+02  -2.5493601e+01
    5312  -5.2412800e+01  -1.2125150e+02  -2.5196899e+01
    5313  -5.2791199e+01  -1.2042670e+02  -2.5431900e+01
    5314  -4.7523102e+01  -1.2187170e+02  -2.4558399e+01
    5315  -1.0272200e+02  -1.1205780e+02  -2.4729900e+01
    5316  -2.6799200e+01  -1.0960880e+02  -2.5145201e+01
    5317  -1.7256500e+01  -1.0963800e+02  -2.5108900e+01
    5318  -2.4972799e+01  -1.0886570e+02  -2.5182199e+01
    5319  -7.6528000e+01  -1.0448260e+02  -2.5001499e+01
    5320  -5.5471199e+01  -9.1549797e+01  -2.4861099e+01
    5321  -5.2979900e+01  -8.5596703e+01  -2.5452999e+01
    5322   2.1492000e+00  -8.6433701e+01  -2.4813499e+01
    5323   1.9814000e+00  -8.5110603e+01  -2.5105499e+01
    5324   1.7158999e+00  -8.4051903e+01  -2.5487000e+01
    5325  -3.3964802e+01  -7.9740601e+01  -2.5188000e+01
    5326  -2.8602301e+01  -7.3108597e+01  -2.5295401e+01
    5327  -4.9521400e+01  -7.2824997e+01  -2.5498899e+01
    5328  -5.0010201e+01  -7.0920197e+01  -2.5041599e+01
    5329  -3.1123600e+01  -7.1919098e+01  -2.5011101e+01
    5330  -3.5027100e+01  -6.9187698e+01  -2.5624800e+01
    5331  -4.7710499e+01  -6.8598701e+01  -2.4601700e+01
    5332  -3.7296902e+01  -6.8370300e+01  -2.5025900e+01
    5333  -3.8453999e+01  -6.7747597e+01  -2.5257700e+01
    5334  -8.9644997e+01  -1.6694600e+02  -2.4810101e+01
    5335  -8.8216904e+01  -1.6636250e+02  -2.4248800e+01
    5336  -9.2390404e+01  -1.6513660e+02  -2.4913401e+01
    5337  -9.3921097e+01  -1.6254379e+02  -2.5003401e+01
    5338  -7.9343597e+01  -1.6281470e+02  -2.4842800e+01
    5339  -7.6427902e+01  -1.6289771e+02  -2.4763201e+01
    5340  -7.3723000e+01  -1.6139990e+02  -2.5100300e+01
    5341  -9.2114899e+01  -1.5577240e+02  -2.5047199e+01
    5342  -6.7890900e+01  -1.5384740e+02  -2.4463900e+01
    5343  -6.6564598e+01  -1.5254280e+02  -2.4598900e+01
    5344  -7.7913002e+01  -1.4659390e+02  -2.5211300e+01
    5345  -7.7112503e+01  -1.4541470e+02  -2.5807301e+01
    5346  -6.1513599e+01  -1.4573520e+02  -2.4524799e+01
    5347  -5.8970501e+01  -1.3917529e+02  -2.4296400e+01
    5348  -9.6541397e+01  -1.3515120e+02  -2.4490900e+01
    5349  -5.8539600e+01  -1.3182040e+02  -2.4379700e+01
    5350  -6.6033600e+01  -1.2546910e+02  -2.6114100e+01
    5351  -6.4442596e+01  -1.2707700e+02  -2.4629000e+01
    5352  -4.9639801e+01  -1.2237790e+02  -2.5252800e+01
    5353  -5.2104500e+01  -1.1920730e+02  -2.5446800e+01
    5354  -1.0060200e+02  -1.1826080e+02  -2.6523600e+01
    5355  -2.6128000e+01  -1.1293730e+02  -2.5706900e+01
    5356  -2.6643299e+01  -1.1451950e+02  -2.4811501e+01
    5357  -2.8115200e+01  -1.1340670e+02  -2.5962099e+01
    5358  -2.4039301e+01  -1.1379750e+02  -2.4874100e+01
    5359  -3.1605400e+01  -1.0966910e+02  -2.6285700e+01
    5360  -2.9751699e+01  -1.1058040e+02  -2.5121300e+01
    5361  -1.0263290e+02  -1.0949710e+02  -2.4968901e+01
    5362  -9.7436699e+01  -1.0717260e+02  -2.5201099e+01
    5363  -9.6082703e+01  -1.0807370e+02  -2.5948500e+01
    5364  -9.9520203e+01  -1.0639170e+02  -2.4438101e+01
    5365  -7.7325897e+01  -1.0465110e+02  -2.4623699e+01
    5366  -7.6464996e+01  -1.0372190e+02  -2.3513599e+01
    5367  -7.4644302e+01  -1.0407650e+02  -2.5615801e+01
    5368  -8.1838097e+01  -1.0319460e+02  -2.3810900e+01
    5369  -8.4534401e+01  -9.9706299e+01  -2.4630600e+01
    5370  -7.0611900e+01  -9.1030502e+01  -2.4411400e+01
    5371  -7.2615402e+01  -9.2051300e+01  -2.6118601e+01
    5372  -7.3410599e+01  -9.1757599e+01  -2.4643200e+01
    5373  -7.4470000e+00  -9.1820602e+01  -2.5089500e+01
    5374   1.9700000e+00  -8.7900299e+01  -2.4226200e+01
    5375   9.8060000e-01  -8.8557503e+01  -2.6056900e+01
    5376   9.0490001e-01  -8.3910500e+01  -2.5158600e+01
    5377  -2.8970900e+01  -7.4366600e+01  -2.4777700e+01
    5378  -4.9536098e+01  -6.9855003e+01  -2.4914101e+01
    5379  -3.2758301e+01  -7.1063499e+01  -2.4873199e+01
    5380  -4.9081299e+01  -6.9276299e+01  -2.4124201e+01
    5381  -3.6334301e+01  -6.9500900e+01  -2.4846701e+01
    5382  -9.1085197e+01  -1.6645520e+02  -2.4320499e+01
    5383  -9.3320503e+01  -1.6394240e+02  -2.4690001e+01
    5384  -7.8165901e+01  -1.6329900e+02  -2.4323299e+01
    5385  -7.7622902e+01  -1.6313251e+02  -2.4729500e+01
    5386  -7.2354500e+01  -1.6000940e+02  -2.4278799e+01
    5387  -9.4317200e+01  -1.5764180e+02  -2.4217899e+01
    5388  -9.3866600e+01  -1.5696190e+02  -2.4839300e+01
    5389  -9.0786201e+01  -1.5570280e+02  -2.3936600e+01
    5390  -9.2916000e+01  -1.5587691e+02  -2.4748899e+01
    5391  -6.4847900e+01  -1.5035451e+02  -2.4294201e+01
    5392  -6.3181499e+01  -1.4825200e+02  -2.3992701e+01
    5393  -6.0069099e+01  -1.4447951e+02  -2.4285200e+01
    5394  -5.9669399e+01  -1.4343111e+02  -2.4609800e+01
    5395  -5.9264301e+01  -1.4139070e+02  -2.4282801e+01
    5396  -9.5883400e+01  -1.3724271e+02  -2.4501699e+01
    5397  -9.0215797e+01  -1.3471730e+02  -2.4117001e+01
    5398  -6.0327599e+01  -1.2828310e+02  -2.4358999e+01
    5399  -6.8994797e+01  -1.2840359e+02  -2.4153900e+01
    5400  -7.6087196e+01  -1.2492550e+02  -2.4105000e+01
    5401  -7.4180099e+01  -1.2585700e+02  -2.4474300e+01
    5402  -5.1701698e+01  -1.2190400e+02  -2.4801901e+01
    5403  -8.3241997e+01  -1.1828520e+02  -2.3497101e+01
    5404  -8.2249298e+01  -1.1751590e+02  -2.6188999e+01
    5405  -8.4133400e+01  -1.1624310e+02  -2.5599400e+01
    5406  -3.6633499e+01  -1.1800960e+02  -2.4387300e+01
    5407  -2.9273800e+01  -1.1509430e+02  -2.5166800e+01
    5408  -3.9902500e+01  -1.1443590e+02  -2.4568100e+01
    5409  -2.2418501e+01  -1.1294960e+02  -2.4914101e+01
    5410  -2.4248301e+01  -1.1167790e+02  -2.5903099e+01
    5411  -1.0233490e+02  -1.1078920e+02  -2.4388901e+01
    5412  -1.9780800e+01  -1.1114740e+02  -2.4910299e+01
    5413  -2.7306299e+01  -1.1076540e+02  -2.4214800e+01
    5414  -8.3367897e+01  -1.0159920e+02  -2.4163000e+01
    5415  -8.1682800e+01  -9.4338303e+01  -2.4262699e+01
    5416  -8.3362999e+01  -9.5140099e+01  -2.3554701e+01
    5417  -4.8928902e+01  -8.6094101e+01  -2.4085400e+01
    5418  -4.9901001e+01  -8.8184402e+01  -2.5643999e+01
    5419  -4.7389500e+01  -8.6684303e+01  -2.6044001e+01
    5420  -4.7207401e+01  -8.5099503e+01  -2.4586399e+01
    5421  -4.5848900e+01  -8.4866501e+01  -2.5445299e+01
    5422   1.2650000e+00  -8.5639000e+01  -2.3691200e+01
    5423  -3.1429501e+01  -7.8125999e+01  -2.5263901e+01
    5424  -3.1143999e+01  -7.6558800e+01  -2.3890699e+01
    5425  -2.9626499e+01  -7.3129997e+01  -2.4721399e+01
    5426  -4.2101501e+01  -6.7569199e+01  -2.4524900e+01
    5427  -8.9588997e+01  -1.6678419e+02  -2.3821301e+01
    5428  -8.4965797e+01  -1.6456950e+02  -2.2792999e+01
    5429  -8.0525101e+01  -1.6299609e+02  -2.3536200e+01
    5430  -9.4470703e+01  -1.6179280e+02  -2.4325500e+01
    5431  -9.4876404e+01  -1.6048480e+02  -2.4016100e+01
    5432  -7.3050102e+01  -1.6130920e+02  -2.3760599e+01
    5433  -7.4533600e+01  -1.6234109e+02  -2.3937201e+01
    5434  -7.1772598e+01  -1.5838420e+02  -2.4052799e+01
    5435  -8.9233002e+01  -1.5560539e+02  -2.2994900e+01
    5436  -9.2331902e+01  -1.5545399e+02  -2.4245100e+01
    5437  -7.0501900e+01  -1.5598810e+02  -2.3170799e+01
    5438  -6.8188797e+01  -1.5422639e+02  -2.3608299e+01
    5439  -7.8986198e+01  -1.4557240e+02  -2.4035400e+01
    5440  -7.9914398e+01  -1.4303520e+02  -2.3679501e+01
    5441  -7.9035500e+01  -1.4161850e+02  -2.5214100e+01
    5442  -9.4714302e+01  -1.3793260e+02  -2.3798201e+01
    5443  -9.5109901e+01  -1.3795621e+02  -2.5132099e+01
    5444  -9.4072899e+01  -1.3792551e+02  -2.5012300e+01
    5445  -9.6936302e+01  -1.3337379e+02  -2.3326900e+01
    5446  -6.0883801e+01  -1.2654590e+02  -2.4628300e+01
    5447  -4.9891102e+01  -1.2224120e+02  -2.3915701e+01
    5448  -4.8871201e+01  -1.2219750e+02  -2.4330799e+01
    5449  -5.1313702e+01  -1.2224750e+02  -2.4337200e+01
    5450  -5.1477001e+01  -1.2141510e+02  -2.4039200e+01
    5451  -4.5290501e+01  -1.2129460e+02  -2.3954599e+01
    5452  -5.1541401e+01  -1.2042880e+02  -2.4304899e+01
    5453  -5.0594700e+01  -1.1900880e+02  -2.4642599e+01
    5454  -9.9964699e+01  -1.2002810e+02  -2.4275600e+01
    5455  -1.0032650e+02  -1.1812900e+02  -2.3691999e+01
    5456  -8.1899101e+01  -1.1918850e+02  -2.3988600e+01
    5457  -8.0771400e+01  -1.1851060e+02  -2.6542999e+01
    5458  -4.2831402e+01  -1.1518420e+02  -2.4887501e+01
    5459  -4.5758999e+01  -1.1625430e+02  -2.4847099e+01
    5460  -3.1595600e+01  -1.1616150e+02  -2.4629900e+01
    5461  -2.8293501e+01  -1.1590910e+02  -2.3872900e+01
    5462  -2.5364100e+01  -1.1538410e+02  -2.3595600e+01
    5463  -3.1887899e+01  -1.1124870e+02  -2.5002300e+01
    5464  -2.9857300e+01  -1.1182300e+02  -2.3701799e+01
    5465  -1.0114070e+02  -1.0878120e+02  -2.4216101e+01
    5466  -9.7003197e+01  -1.0817070e+02  -2.4113600e+01
    5467  -9.5834900e+01  -1.0977750e+02  -2.2962500e+01
    5468  -1.0019500e+02  -1.0742540e+02  -2.4220800e+01
    5469  -9.8191597e+01  -1.0709870e+02  -2.4474800e+01
    5470  -9.8982597e+01  -1.0639510e+02  -2.4288500e+01
    5471  -7.8406303e+01  -1.0407480e+02  -2.3420300e+01
    5472  -8.0182404e+01  -1.0377170e+02  -2.3055401e+01
    5473  -8.3084198e+01  -1.0194600e+02  -2.6164000e+01
    5474   1.4141999e+00  -8.9510597e+01  -2.4134199e+01
    5475  -3.9799999e-02  -9.0352898e+01  -2.5836700e+01
    5476  -5.7439999e+01  -8.7010902e+01  -2.4756100e+01
    5477  -5.5920601e+01  -8.5900597e+01  -2.4049999e+01
    5478  -2.8950000e-01  -8.4176598e+01  -2.5475201e+01
    5479   1.0760000e-01  -8.5376900e+01  -2.4020700e+01
    5480  -3.5048500e+01  -7.9431396e+01  -2.3667400e+01
    5481  -3.3306900e+01  -7.8296097e+01  -2.3441500e+01
    5482  -3.1294201e+01  -7.3932800e+01  -2.3701700e+01
    5483  -3.4201900e+01  -7.1518898e+01  -2.3793100e+01
    5484  -5.0656898e+01  -7.0642601e+01  -2.4181801e+01
    5485  -4.1248299e+01  -6.8164200e+01  -2.3298100e+01
    5486  -3.9776501e+01  -6.8225098e+01  -2.4127100e+01
    5487  -9.3016403e+01  -1.6450700e+02  -2.3402901e+01
    5488  -8.2249199e+01  -1.6379520e+02  -2.3247299e+01
    5489  -7.7208702e+01  -1.6371680e+02  -2.3382401e+01
    5490  -9.4123802e+01  -1.6287140e+02  -2.3901100e+01
    5491  -7.9206200e+01  -1.6317970e+02  -2.4033199e+01
    5492  -7.6273003e+01  -1.6341800e+02  -2.3240700e+01
    5493  -9.4708504e+01  -1.5892810e+02  -2.3745199e+01
    5494  -9.3358299e+01  -1.5592461e+02  -2.3371401e+01
    5495  -5.9706799e+01  -1.4400650e+02  -2.3471800e+01
    5496  -8.1062202e+01  -1.4006039e+02  -2.4057400e+01
    5497  -8.2193802e+01  -1.3832840e+02  -2.4188700e+01
    5498  -8.0632004e+01  -1.3831441e+02  -2.5857100e+01
    5499  -5.8743500e+01  -1.3763879e+02  -2.2937901e+01
    5500  -8.9857300e+01  -1.3480161e+02  -2.1986200e+01
    5501  -6.0266201e+01  -1.2977280e+02  -2.3195700e+01
    5502  -6.7318001e+01  -1.2882800e+02  -2.3935400e+01
    5503  -6.1624599e+01  -1.2833870e+02  -2.3484301e+01
    5504  -5.0975899e+01  -1.2232890e+02  -2.3905600e+01
    5505  -4.2935299e+01  -1.2021260e+02  -2.3904499e+01
    5506  -3.8543201e+01  -1.1873810e+02  -2.3878901e+01
    5507  -2.2776800e+01  -1.1474860e+02  -2.3632500e+01
    5508  -2.4183300e+01  -1.1505080e+02  -2.3846300e+01
    5509  -2.1073099e+01  -1.1432520e+02  -2.3185200e+01
    5510  -1.9303301e+01  -1.1292640e+02  -2.3416000e+01
    5511  -1.0194660e+02  -1.1238480e+02  -2.3313000e+01
    5512  -1.7405001e+01  -1.1072770e+02  -2.4151100e+01
    5513  -9.4721703e+01  -1.1036980e+02  -2.3902901e+01
    5514  -9.2896103e+01  -1.1133840e+02  -2.4905500e+01
    5515  -2.4618200e+01  -1.1094420e+02  -2.3074400e+01
    5516  -9.8057404e+01  -1.0813870e+02  -2.3788300e+01
    5517  -8.4232399e+01  -1.0071280e+02  -2.2939600e+01
    5518  -8.5097198e+01  -9.9602501e+01  -2.2471901e+01
    5519   1.1701000e+00  -9.0623001e+01  -2.3284500e+01
    5520  -6.7040002e-01  -9.2139900e+01  -2.5018999e+01
    5521   1.9601001e+00  -8.7770203e+01  -2.3013800e+01
    5522  -5.7949200e+01  -8.5824203e+01  -2.2882200e+01
    5523   1.8750000e+00  -8.6205498e+01  -2.3798500e+01
    5524  -4.7575298e+01  -8.4406502e+01  -2.2989100e+01
    5525  -5.5109299e+01  -8.4657799e+01  -2.3347700e+01
    5526  -5.2286201e+01  -8.4485001e+01  -2.5089600e+01
    5527  -3.2514500e+01  -7.7161598e+01  -2.3014400e+01
    5528  -3.0276899e+01  -7.5071098e+01  -2.3782600e+01
    5529  -5.1704700e+01  -7.1992897e+01  -2.3452200e+01
    5530  -3.6351700e+01  -7.1146004e+01  -2.3344400e+01
    5531  -5.0806301e+01  -7.0157799e+01  -2.2968100e+01
    5532  -3.8286598e+01  -6.9087700e+01  -2.3763300e+01
    5533  -4.6399502e+01  -6.8354401e+01  -2.2417200e+01
    5534  -9.0515900e+01  -1.6656990e+02  -2.3014500e+01
    5535  -8.6758301e+01  -1.6540739e+02  -2.3236900e+01
    5536  -9.2326202e+01  -1.5507190e+02  -2.2949100e+01
    5537  -6.1990799e+01  -1.4689990e+02  -2.2800301e+01
    5538  -9.3892998e+01  -1.3785130e+02  -2.3564400e+01
    5539  -9.6021599e+01  -1.3595061e+02  -2.2836100e+01
    5540  -9.6429100e+01  -1.3436749e+02  -2.2557699e+01
    5541  -5.8238300e+01  -1.3446429e+02  -2.3165501e+01
    5542  -6.3624500e+01  -1.2905859e+02  -2.3193001e+01
    5543  -6.2191502e+01  -1.2697220e+02  -2.4215500e+01
    5544  -4.8276100e+01  -1.2215760e+02  -2.3351299e+01
    5545  -8.0323898e+01  -1.2192140e+02  -2.2936800e+01
    5546  -7.9958000e+01  -1.2052410e+02  -2.4763300e+01
    5547  -4.4323601e+01  -1.2108920e+02  -2.2980600e+01
    5548  -5.0372002e+01  -1.2025510e+02  -2.3540899e+01
    5549  -4.8783901e+01  -1.1939250e+02  -2.3487301e+01
    5550  -4.1677502e+01  -1.1979120e+02  -2.3027100e+01
    5551  -4.0348202e+01  -1.1942350e+02  -2.3374399e+01
    5552  -8.5408203e+01  -1.1636750e+02  -2.3515400e+01
    5553  -2.9281300e+01  -1.1698370e+02  -2.2460800e+01
    5554  -1.0121220e+02  -1.1575830e+02  -2.3774599e+01
    5555  -1.0198840e+02  -1.1385410e+02  -2.3555599e+01
    5556  -3.2769699e+01  -1.1332850e+02  -2.2922001e+01
    5557  -9.3600700e+01  -1.1171860e+02  -2.2936800e+01
    5558  -1.0096270e+02  -1.1045300e+02  -2.3204800e+01
    5559  -9.9264801e+01  -1.0842940e+02  -2.3640200e+01
    5560  -9.9109100e+01  -1.0755980e+02  -2.3975599e+01
    5561  -9.9072601e+01  -1.0674540e+02  -2.4022800e+01
    5562  -4.5081200e+01  -8.3470299e+01  -2.3849600e+01
    5563  -4.2518101e+01  -8.2792503e+01  -2.4712099e+01
    5564  -4.3936401e+01  -8.2599403e+01  -2.2690500e+01
    5565  -3.7667599e+01  -8.0615601e+01  -2.3690599e+01
    5566  -3.2946899e+01  -7.3832100e+01  -2.3057199e+01
    5567  -5.0942402e+01  -7.3228203e+01  -2.4260300e+01
    5568  -4.3378700e+01  -6.7867798e+01  -2.2197001e+01
    5569  -9.2232697e+01  -1.6498210e+02  -2.1781401e+01
    5570  -7.8913902e+01  -1.6353720e+02  -2.2889099e+01
    5571  -7.9895500e+01  -1.6294820e+02  -2.2319901e+01
    5572  -9.4696198e+01  -1.6119659e+02  -2.3224100e+01
    5573  -7.4272697e+01  -1.6239610e+02  -2.2676399e+01
    5574  -7.2662903e+01  -1.6073300e+02  -2.2633900e+01
    5575  -9.4874199e+01  -1.6002040e+02  -2.2946800e+01
    5576  -7.1945198e+01  -1.5909050e+02  -2.2893101e+01
    5577  -9.3891403e+01  -1.5673300e+02  -2.2755800e+01
    5578  -7.1257896e+01  -1.5727071e+02  -2.2348200e+01
    5579  -6.9147003e+01  -1.5497070e+02  -2.1526400e+01
    5580  -6.4100899e+01  -1.5006310e+02  -2.3108200e+01
    5581  -6.0400398e+01  -1.4505420e+02  -2.2941099e+01
    5582  -8.0855400e+01  -1.4387891e+02  -2.2132099e+01
    5583  -5.9302200e+01  -1.4089571e+02  -2.2619699e+01
    5584  -9.5549797e+01  -1.3741209e+02  -2.3375200e+01
    5585  -5.8789200e+01  -1.3274170e+02  -2.2379700e+01
    5586  -5.0480701e+01  -1.2184030e+02  -2.3299400e+01
    5587  -4.7456402e+01  -1.2239340e+02  -2.3057699e+01
    5588  -4.6529800e+01  -1.2219300e+02  -2.3093901e+01
    5589  -9.9317497e+01  -1.2266790e+02  -2.4218399e+01
    5590  -9.8659798e+01  -1.2471660e+02  -2.1869200e+01
    5591  -9.9339302e+01  -1.2174020e+02  -2.2302200e+01
    5592  -5.0773602e+01  -1.2134980e+02  -2.3412701e+01
    5593  -7.8385101e+01  -1.2154730e+02  -2.5359100e+01
    5594  -4.9395199e+01  -1.2058440e+02  -2.3047300e+01
    5595  -4.0120899e+01  -1.1881360e+02  -2.4768801e+01
    5596  -3.7358501e+01  -1.1868110e+02  -2.3187201e+01
    5597  -3.5297298e+01  -1.1811900e+02  -2.3393299e+01
    5598  -2.6742399e+01  -1.1664460e+02  -2.2182100e+01
    5599  -8.9057999e+01  -1.1534280e+02  -2.1274401e+01
    5600  -8.7573997e+01  -1.1521380e+02  -2.2955700e+01
    5601  -8.9983498e+01  -1.1359260e+02  -2.3135099e+01
    5602  -1.0101280e+02  -1.1399070e+02  -2.2191000e+01
    5603  -9.9371902e+01  -1.0976080e+02  -2.2660299e+01
    5604   1.8722000e+00  -8.9779701e+01  -2.2239000e+01
    5605  -4.1584499e+01  -8.2043198e+01  -2.3495199e+01
    5606  -3.1493900e+01  -7.5445900e+01  -2.3148600e+01
    5607  -5.2348999e+01  -7.4932404e+01  -2.3003599e+01
    5608  -5.2600201e+01  -7.1456497e+01  -2.2010201e+01
    5609  -3.7930500e+01  -7.0093102e+01  -2.2989000e+01
    5610  -3.9356701e+01  -7.0477898e+01  -2.2075199e+01
    5611  -4.0696999e+01  -6.9585297e+01  -2.2438299e+01
    5612  -8.8865097e+01  -1.6597250e+02  -2.1995001e+01
    5613  -7.8040497e+01  -1.6393900e+02  -2.2631399e+01
    5614  -7.5487099e+01  -1.6315041e+02  -2.2259001e+01
    5615  -7.3711899e+01  -1.6187430e+02  -2.2059700e+01
    5616  -9.1379501e+01  -1.5483400e+02  -2.2431400e+01
    5617  -6.6506401e+01  -1.5287891e+02  -2.2519199e+01
    5618  -6.5251900e+01  -1.5164450e+02  -2.2268900e+01
    5619  -6.2976799e+01  -1.4855920e+02  -2.2754400e+01
    5620  -5.9232700e+01  -1.3851649e+02  -2.1472300e+01
    5621  -9.4276901e+01  -1.3777699e+02  -2.2474501e+01
    5622  -9.4942902e+01  -1.3753380e+02  -2.2344801e+01
    5623  -5.9626598e+01  -1.3157809e+02  -2.2097200e+01
    5624  -6.5742996e+01  -1.2863780e+02  -2.3927601e+01
    5625  -6.6233597e+01  -1.3071480e+02  -2.2173300e+01
    5626  -7.7907700e+01  -1.2345190e+02  -2.3961300e+01
    5627  -4.9462502e+01  -1.2170810e+02  -2.2940201e+01
    5628  -4.8378399e+01  -1.2192440e+02  -2.2728100e+01
    5629  -4.3085999e+01  -1.2001960e+02  -2.2749300e+01
    5630  -8.2564400e+01  -1.2031970e+02  -2.1931499e+01
    5631  -3.8699402e+01  -1.1901230e+02  -2.2506500e+01
    5632  -3.5238602e+01  -1.1856010e+02  -2.2082899e+01
    5633  -8.4924797e+01  -1.1769480e+02  -2.2332800e+01
    5634  -1.0077890e+02  -1.1540210e+02  -2.2148100e+01
    5635  -9.4677902e+01  -1.1180460e+02  -2.1128300e+01
    5636  -2.2537800e+01  -1.1017640e+02  -2.3172800e+01
    5637  -9.7742104e+01  -1.0970280e+02  -2.2180099e+01
    5638  -9.1132002e+00  -9.8112000e+01  -2.2155001e+01
    5639  -1.0544800e+01  -9.7247200e+01  -2.3991600e+01
    5640  -1.1024300e+01  -1.0009090e+02  -2.2883900e+01
    5641  -5.1299099e+01  -8.7975800e+01  -2.4374599e+01
    5642  -5.0333500e+01  -8.6292198e+01  -2.2953100e+01
    5643  -5.2863800e+01  -8.8101196e+01  -2.3131701e+01
    5644   1.6119000e+00  -8.7427803e+01  -2.2357300e+01
    5645  -4.8680302e+01  -8.4507896e+01  -2.1856199e+01
    5646  -5.5892700e+01  -8.3103104e+01  -2.1925800e+01
    5647  -5.3393902e+01  -8.2912300e+01  -2.3575800e+01
    5648  -4.2272202e+01  -8.1734001e+01  -2.1550200e+01
    5649  -3.4565800e+01  -7.8372299e+01  -2.2325300e+01
    5650  -5.3127701e+01  -7.2794502e+01  -2.1986700e+01
    5651  -9.1136902e+01  -1.6604491e+02  -2.1919901e+01
    5652  -8.3689102e+01  -1.6367751e+02  -2.0660999e+01
    5653  -7.6934196e+01  -1.6371609e+02  -2.2027399e+01
    5654  -9.3328598e+01  -1.6367300e+02  -2.2013800e+01
    5655  -8.0883598e+01  -1.6296001e+02  -2.1830999e+01
    5656  -9.4296204e+01  -1.6148930e+02  -2.2122499e+01
    5657  -9.4530602e+01  -1.5957899e+02  -2.2011000e+01
    5658  -6.4090401e+01  -1.5027080e+02  -2.2012199e+01
    5659  -9.3399300e+01  -1.3735651e+02  -2.2601200e+01
    5660  -9.5468102e+01  -1.3657030e+02  -2.1844400e+01
    5661  -5.8405602e+01  -1.3579289e+02  -2.2057600e+01
    5662  -5.9306000e+01  -1.3296140e+02  -2.0785700e+01
    5663  -9.6717201e+01  -1.3259030e+02  -2.1492399e+01
    5664  -9.7500702e+01  -1.3137270e+02  -2.3282600e+01
    5665  -9.7420601e+01  -1.3071820e+02  -2.1837200e+01
    5666  -9.7919197e+01  -1.2889410e+02  -2.3883101e+01
    5667  -6.8020103e+01  -1.3070470e+02  -2.1838600e+01
    5668  -6.0907501e+01  -1.2985629e+02  -2.2497299e+01
    5669  -4.6435001e+01  -1.2213560e+02  -2.2335899e+01
    5670  -4.5544498e+01  -1.2183170e+02  -2.2352800e+01
    5671  -4.8259399e+01  -1.2110640e+02  -2.2578300e+01
    5672  -4.3998798e+01  -1.2044250e+02  -2.2314199e+01
    5673  -4.6675900e+01  -1.2017020e+02  -2.2193899e+01
    5674  -4.2103500e+01  -1.1959470e+02  -2.2357700e+01
    5675  -4.0671101e+01  -1.1945380e+02  -2.2338699e+01
    5676  -3.9460602e+01  -1.1915380e+02  -2.2181999e+01
    5677  -3.6663101e+01  -1.1863240e+02  -2.1975300e+01
    5678  -4.2878300e+01  -1.1844170e+02  -2.2230801e+01
    5679  -4.2993301e+01  -1.1694120e+02  -2.3342800e+01
    5680  -4.3768501e+01  -1.1888210e+02  -2.2255301e+01
    5681  -9.9976097e+01  -1.1831100e+02  -2.2176001e+01
    5682  -2.2757601e+01  -1.1655540e+02  -2.1384001e+01
    5683  -2.4537600e+01  -1.1652620e+02  -2.1924500e+01
    5684  -2.6929501e+01  -1.1206470e+02  -2.2469400e+01
    5685  -9.9765602e+01  -1.1112880e+02  -2.2035500e+01
    5686  -9.6389000e+01  -1.1030100e+02  -2.1596800e+01
    5687  -5.1558998e+01  -8.6007797e+01  -2.1316799e+01
    5688   8.7720001e-01  -8.6778297e+01  -2.2498501e+01
    5689  -5.7135502e+01  -8.4464897e+01  -2.1989000e+01
    5690  -3.7129700e+01  -7.9675499e+01  -2.2065701e+01
    5691  -3.3529701e+01  -7.7444901e+01  -2.2048901e+01
    5692  -3.4284599e+01  -7.4965103e+01  -2.1827400e+01
    5693  -5.3525501e+01  -7.5369102e+01  -2.1967501e+01
    5694  -3.5189201e+01  -7.2427696e+01  -2.2759199e+01
    5695  -3.7765202e+01  -7.1644997e+01  -2.2048100e+01
    5696  -5.0124401e+01  -6.9596298e+01  -2.1806200e+01
    5697  -9.0276100e+01  -1.6610980e+02  -2.1329500e+01
    5698  -8.6109802e+01  -1.6434050e+02  -2.0349899e+01
    5699  -7.8801300e+01  -1.6349260e+02  -2.1608400e+01
    5700  -8.0082199e+01  -1.6275180e+02  -2.1291401e+01
    5701  -7.2161598e+01  -1.5883389e+02  -2.1073400e+01
    5702  -9.3350502e+01  -1.5641870e+02  -2.1413700e+01
    5703  -9.3175797e+01  -1.5563100e+02  -2.1976400e+01
    5704  -8.9330902e+01  -1.5509489e+02  -2.2044399e+01
    5705  -8.8058701e+01  -1.5506290e+02  -2.2603001e+01
    5706  -9.1982498e+01  -1.5455130e+02  -2.1569000e+01
    5707  -6.2783699e+01  -1.4814420e+02  -2.1627800e+01
    5708  -6.0737000e+01  -1.4528380e+02  -2.1762501e+01
    5709  -8.0611298e+01  -1.4633670e+02  -2.2000601e+01
    5710  -6.0049599e+01  -1.4448599e+02  -2.2013500e+01
    5711  -5.9837299e+01  -1.4250211e+02  -2.1445400e+01
    5712  -8.2144699e+01  -1.4117709e+02  -2.1849001e+01
    5713  -8.2935997e+01  -1.3989661e+02  -2.1699800e+01
    5714  -6.0632702e+01  -1.3097189e+02  -2.1615900e+01
    5715  -6.3970901e+01  -1.3081900e+02  -2.1944401e+01
    5716  -6.9945999e+01  -1.2998019e+02  -2.2219999e+01
    5717  -7.2541603e+01  -1.2856290e+02  -2.2861099e+01
    5718  -7.2044800e+01  -1.3065401e+02  -2.0734200e+01
    5719  -9.8222000e+01  -1.2724820e+02  -2.2505100e+01
    5720  -9.7721397e+01  -1.2891800e+02  -2.1510599e+01
    5721  -9.8699501e+01  -1.2516550e+02  -2.3683800e+01
    5722  -4.7375301e+01  -1.2199870e+02  -2.2195299e+01
    5723  -4.4765499e+01  -1.2126930e+02  -2.2103901e+01
    5724  -4.4041401e+01  -1.1967090e+02  -2.2161900e+01
    5725  -4.2858398e+01  -1.1929630e+02  -2.2200500e+01
    5726  -4.5283699e+01  -1.1970800e+02  -2.2025000e+01
    5727  -4.6083900e+01  -1.1889480e+02  -2.2783800e+01
    5728  -3.7553200e+01  -1.1863320e+02  -2.1912500e+01
    5729  -3.2546101e+01  -1.1775990e+02  -2.2475500e+01
    5730  -3.3838902e+01  -1.1829040e+02  -2.1785400e+01
    5731  -4.1383701e+01  -1.1835260e+02  -2.1894100e+01
    5732  -4.0673302e+01  -1.1647700e+02  -2.2961100e+01
    5733  -3.7967300e+01  -1.1575580e+02  -2.2620501e+01
    5734  -4.0098099e+01  -1.1798990e+02  -2.1758900e+01
    5735  -9.1249603e+01  -1.1256010e+02  -2.4019300e+01
    5736  -9.1882500e+01  -1.1321070e+02  -2.1629700e+01
    5737  -1.0125650e+02  -1.1215280e+02  -2.2650400e+01
    5738  -2.0873199e+01  -1.1100630e+02  -2.1726299e+01
    5739  -2.2520700e+01  -1.1150550e+02  -2.1696600e+01
    5740  -2.0480499e+01  -1.0925270e+02  -2.3131800e+01
    5741  -7.8143600e+01  -1.0314310e+02  -2.1027300e+01
    5742  -8.2403702e+01  -1.0263000e+02  -2.1370899e+01
    5743  -8.3345596e+01  -1.0191800e+02  -2.1576099e+01
    5744   1.9035000e+00  -8.9026901e+01  -2.1920601e+01
    5745   3.8800001e-01  -8.7476799e+01  -2.1855301e+01
    5746   4.2100001e-02  -8.6492897e+01  -2.2962099e+01
    5747  -1.8796000e+00  -8.8408096e+01  -2.2954700e+01
    5748  -4.9747200e+01  -8.4808800e+01  -2.1010000e+01
    5749  -3.3150700e+01  -7.6431602e+01  -2.2125200e+01
    5750  -4.2239799e+01  -6.8817398e+01  -2.1624800e+01
    5751  -4.2920502e+01  -6.8340599e+01  -2.1442400e+01
    5752  -4.5658798e+01  -6.8558701e+01  -2.0538799e+01
    5753  -8.8002403e+01  -1.6523950e+02  -2.0873199e+01
    5754  -7.7939796e+01  -1.6375140e+02  -2.1513201e+01
    5755  -7.4686798e+01  -1.6249100e+02  -2.1326799e+01
    5756  -7.3528198e+01  -1.6131250e+02  -2.1179600e+01
    5757  -9.3888000e+01  -1.5927310e+02  -2.0940399e+01
    5758  -8.9982002e+01  -1.5436861e+02  -2.1071301e+01
    5759  -6.6680702e+01  -1.5274620e+02  -2.0517500e+01
    5760  -6.7544899e+01  -1.5368381e+02  -2.1112000e+01
    5761  -6.2203201e+01  -1.4675200e+02  -2.0740299e+01
    5762  -9.4928398e+01  -1.3698711e+02  -2.1224001e+01
    5763  -9.3920998e+01  -1.3746840e+02  -2.1543400e+01
    5764  -5.8771599e+01  -1.3547501e+02  -2.1032101e+01
    5765  -9.5647400e+01  -1.3375430e+02  -2.0322399e+01
    5766  -6.2157398e+01  -1.3131219e+02  -2.1277901e+01
    5767  -9.7738403e+01  -1.2731580e+02  -2.0739700e+01
    5768  -7.8241798e+01  -1.2546270e+02  -2.1867001e+01
    5769  -8.0116096e+01  -1.2308480e+02  -2.2132999e+01
    5770  -4.6855099e+01  -1.2144720e+02  -2.1864901e+01
    5771  -4.6383900e+01  -1.2171700e+02  -2.1847200e+01
    5772  -8.1973999e+01  -1.2268480e+02  -2.0643600e+01
    5773  -4.5626301e+01  -1.2125220e+02  -2.1766399e+01
    5774  -4.5056702e+01  -1.2090210e+02  -2.1789801e+01
    5775  -4.6278198e+01  -1.2086040e+02  -2.1764601e+01
    5776  -4.5118698e+01  -1.2026580e+02  -2.1863400e+01
    5777  -4.1621101e+01  -1.1903690e+02  -2.1897499e+01
    5778  -3.9736099e+01  -1.1865840e+02  -2.1735600e+01
    5779  -3.8479599e+01  -1.1849950e+02  -2.1666401e+01
    5780  -3.2891201e+01  -1.1834940e+02  -2.0947100e+01
    5781  -3.8435501e+01  -1.1770230e+02  -2.1489599e+01
    5782  -3.6735699e+01  -1.1656310e+02  -2.1420500e+01
    5783  -9.9653900e+01  -1.1548960e+02  -2.0804701e+01
    5784  -1.0012690e+02  -1.1253780e+02  -2.1642700e+01
    5785  -9.7776398e+01  -1.1076000e+02  -2.1177999e+01
    5786  -1.9317801e+01  -1.1019090e+02  -2.1733801e+01
    5787  -8.1057602e+01  -1.0314050e+02  -2.0626101e+01
    5788  -1.1595900e+01  -1.0255150e+02  -2.1850700e+01
    5789  -9.9520998e+00  -1.0195180e+02  -2.0553801e+01
    5790  -8.1951698e+01  -9.3910500e+01  -2.2106001e+01
    5791  -8.3241898e+01  -9.4300102e+01  -2.0952900e+01
    5792   1.3403000e+00  -9.1951599e+01  -2.1211399e+01
    5793   1.5975000e+00  -8.8775002e+01  -2.1330900e+01
    5794   1.0956000e+00  -8.7874496e+01  -2.1540600e+01
    5795  -3.5186100e+01  -7.7948303e+01  -2.1341101e+01
    5796  -3.4005299e+01  -7.7021698e+01  -2.1567499e+01
    5797  -3.4467701e+01  -7.6275902e+01  -2.1343100e+01
    5798  -5.2182598e+01  -7.0569504e+01  -2.0618500e+01
    5799  -4.1764900e+01  -6.9718803e+01  -2.1659901e+01
    5800  -4.1393398e+01  -7.0662201e+01  -2.1199200e+01
    5801  -7.7174698e+01  -1.6342191e+02  -2.0973000e+01
    5802  -7.6085297e+01  -1.6287390e+02  -2.0748400e+01
    5803  -9.3501198e+01  -1.6219791e+02  -2.0958099e+01
    5804  -9.3576500e+01  -1.6036620e+02  -2.0400999e+01
    5805  -9.2569504e+01  -1.5638330e+02  -1.9882299e+01
    5806  -9.2484497e+01  -1.5494299e+02  -2.0921000e+01
    5807  -9.1000298e+01  -1.5422610e+02  -2.0833200e+01
    5808  -6.5535797e+01  -1.5135980e+02  -2.0142500e+01
    5809  -8.1951401e+01  -1.4448740e+02  -2.0150400e+01
    5810  -6.0605400e+01  -1.4312990e+02  -1.9955099e+01
    5811  -8.2626701e+01  -1.4208051e+02  -2.0174601e+01
    5812  -6.0108700e+01  -1.4007190e+02  -1.9841999e+01
    5813  -8.3998100e+01  -1.3967680e+02  -2.0124901e+01
    5814  -8.5253304e+01  -1.3789270e+02  -2.0207199e+01
    5815  -5.8994301e+01  -1.3676160e+02  -2.0648399e+01
    5816  -9.2566902e+01  -1.3639980e+02  -2.0817600e+01
    5817  -9.5536903e+01  -1.3511870e+02  -2.0791901e+01
    5818  -9.0778801e+01  -1.3516000e+02  -2.0930000e+01
    5819  -9.0862297e+01  -1.3500079e+02  -2.2594900e+01
    5820  -5.9596500e+01  -1.3217520e+02  -2.1158300e+01
    5821  -9.8165604e+01  -1.2426430e+02  -2.0434401e+01
    5822  -9.8624802e+01  -1.2123540e+02  -2.0217199e+01
    5823  -3.6911900e+01  -1.1818970e+02  -2.1188999e+01
    5824  -3.5468300e+01  -1.1850990e+02  -2.1186100e+01
    5825  -3.6927200e+01  -1.1751940e+02  -2.1078300e+01
    5826  -9.9897903e+01  -1.1705180e+02  -2.0870600e+01
    5827  -3.2216301e+01  -1.1487690e+02  -2.0933100e+01
    5828  -3.4792500e+01  -1.1493750e+02  -2.2001101e+01
    5829  -9.1522903e+01  -1.1401440e+02  -2.0498199e+01
    5830  -9.3049004e+01  -1.1336770e+02  -2.0201000e+01
    5831   1.7050000e+00  -9.0751999e+01  -2.0559401e+01
    5832   3.3019999e-01  -8.8594803e+01  -2.0699699e+01
    5833  -4.0722801e+01  -8.0665001e+01  -1.9834700e+01
    5834  -4.3392799e+01  -8.1888901e+01  -2.0231701e+01
    5835  -3.6727600e+01  -7.8998596e+01  -2.0880301e+01
    5836  -3.5323299e+01  -7.7227501e+01  -2.0794300e+01
    5837  -4.2546001e+01  -7.0655296e+01  -2.0094900e+01
    5838  -4.8369301e+01  -6.8918198e+01  -2.2259800e+01
    5839  -4.7829899e+01  -6.8999298e+01  -2.0264999e+01
    5840  -4.3760700e+01  -6.8302101e+01  -2.0865601e+01
    5841  -9.1058403e+01  -1.6567979e+02  -2.0703600e+01
    5842  -9.2478401e+01  -1.6375909e+02  -2.0325800e+01
    5843  -8.2268700e+01  -1.6276480e+02  -1.9091900e+01
    5844  -7.8655502e+01  -1.6269031e+02  -1.9758499e+01
    5845  -7.9675301e+01  -1.6253540e+02  -1.9916100e+01
    5846  -7.3101700e+01  -1.5968810e+02  -2.0240400e+01
    5847  -7.1195503e+01  -1.5689240e+02  -2.0579500e+01
    5848  -6.4015099e+01  -1.4921680e+02  -2.0239201e+01
    5849  -6.1061600e+01  -1.4502280e+02  -2.0412800e+01
    5850  -5.9981300e+01  -1.3849030e+02  -1.9338100e+01
    5851  -9.4439697e+01  -1.3698869e+02  -2.0655001e+01
    5852  -9.3595200e+01  -1.3689040e+02  -2.0362499e+01
    5853  -8.9114304e+01  -1.3539861e+02  -2.0223101e+01
    5854  -8.7780602e+01  -1.3506390e+02  -2.2785700e+01
    5855  -6.5988098e+01  -1.3186620e+02  -2.0841900e+01
    5856  -6.3949402e+01  -1.3200960e+02  -2.0738199e+01
    5857  -9.5941803e+01  -1.3190350e+02  -1.9811600e+01
    5858  -6.1166000e+01  -1.3188390e+02  -2.0594801e+01
    5859  -9.7026299e+01  -1.2988850e+02  -2.0541000e+01
    5860  -9.9435898e+01  -1.1932760e+02  -2.1178600e+01
    5861  -3.4530102e+01  -1.1819830e+02  -2.0788900e+01
    5862  -3.1437000e+01  -1.1841730e+02  -2.0360399e+01
    5863  -2.9721300e+01  -1.1790030e+02  -2.0824100e+01
    5864  -3.5550900e+01  -1.1746700e+02  -2.0665300e+01
    5865  -2.5448799e+01  -1.1736730e+02  -2.0783800e+01
    5866  -2.6696100e+01  -1.1828050e+02  -1.9157400e+01
    5867  -3.4794800e+01  -1.1645270e+02  -2.0806801e+01
    5868  -3.2991299e+01  -1.1601000e+02  -2.0382601e+01
    5869  -9.9031700e+01  -1.1299810e+02  -2.0831600e+01
    5870  -3.1108801e+01  -1.1358950e+02  -2.1841299e+01
    5871  -3.0532000e+01  -1.1487160e+02  -2.0235001e+01
    5872  -2.1781500e+01  -1.1269470e+02  -1.9626400e+01
    5873  -9.6504204e+01  -1.1109190e+02  -2.0545799e+01
    5874  -1.8945299e+01  -1.1185940e+02  -1.9313400e+01
    5875  -1.8073000e+01  -1.1061800e+02  -2.0502600e+01
    5876  -7.6255402e+01  -1.0285460e+02  -2.1387800e+01
    5877  -7.7357201e+01  -1.0245780e+02  -1.9279400e+01
    5878  -8.8806000e+00  -9.9731499e+01  -2.0851601e+01
    5879  -8.5910202e+01  -9.8310898e+01  -2.1577700e+01
    5880  -8.6357697e+01  -9.7405502e+01  -2.0355000e+01
    5881  -8.5571297e+01  -9.7113197e+01  -2.2259501e+01
    5882  -8.5768898e+01  -9.6379402e+01  -2.0860201e+01
    5883   1.1713001e+00  -8.9622002e+01  -2.0072800e+01
    5884  -5.2025101e+01  -8.5214600e+01  -1.8978399e+01
    5885  -3.7654598e+01  -7.9162003e+01  -1.9857401e+01
    5886  -5.5802799e+01  -7.9183403e+01  -2.0667601e+01
    5887  -5.4611698e+01  -7.7964500e+01  -2.1367001e+01
    5888  -5.4883301e+01  -8.1046097e+01  -2.1893101e+01
    5889  -3.6545601e+01  -7.8347504e+01  -2.0236601e+01
    5890  -3.6310200e+01  -7.6230301e+01  -2.0208099e+01
    5891  -3.9595699e+01  -7.2726097e+01  -2.0285900e+01
    5892  -3.6955502e+01  -7.3951797e+01  -2.0898800e+01
    5893  -5.4362598e+01  -7.1999397e+01  -2.0071100e+01
    5894  -4.1116501e+01  -7.2098602e+01  -2.0033001e+01
    5895  -8.9811096e+01  -1.6545200e+02  -2.0116400e+01
    5896  -9.1084503e+01  -1.6489259e+02  -1.9520201e+01
    5897  -7.7643799e+01  -1.6247900e+02  -1.9336901e+01
    5898  -7.5687401e+01  -1.6170261e+02  -1.9605801e+01
    5899  -7.3833801e+01  -1.6087219e+02  -2.0347300e+01
    5900  -9.2900398e+01  -1.6113190e+02  -1.9430401e+01
    5901  -9.3017197e+01  -1.5911060e+02  -1.9553600e+01
    5902  -9.1653999e+01  -1.5480791e+02  -1.9175800e+01
    5903  -9.1728104e+01  -1.5442610e+02  -2.0401899e+01
    5904  -9.0364601e+01  -1.5376559e+02  -1.9983200e+01
    5905  -8.7657402e+01  -1.5357750e+02  -2.0109600e+01
    5906  -8.8209099e+01  -1.5428000e+02  -2.1054899e+01
    5907  -6.0590199e+01  -1.4139751e+02  -1.9251699e+01
    5908  -9.4681900e+01  -1.3617940e+02  -2.0074400e+01
    5909  -9.0878197e+01  -1.3549561e+02  -1.9335501e+01
    5910  -5.9447601e+01  -1.3451620e+02  -2.0217899e+01
    5911  -5.9998600e+01  -1.3309720e+02  -2.0150400e+01
    5912  -6.2113300e+01  -1.3255690e+02  -1.9958200e+01
    5913  -9.6973297e+01  -1.2877499e+02  -1.9958300e+01
    5914  -8.5084999e+01  -1.1891060e+02  -2.0849600e+01
    5915  -8.3554001e+01  -1.2125030e+02  -2.0176399e+01
    5916  -3.5594799e+01  -1.1815860e+02  -2.0816000e+01
    5917  -3.3392601e+01  -1.1776030e+02  -2.0047600e+01
    5918  -3.2962700e+01  -1.1822070e+02  -2.0276199e+01
    5919  -2.8526899e+01  -1.1809490e+02  -1.9808800e+01
    5920  -3.4144299e+01  -1.1734020e+02  -2.0286100e+01
    5921  -9.7436798e+01  -1.1470290e+02  -1.9355301e+01
    5922  -9.7141403e+01  -1.1209630e+02  -2.0038000e+01
    5923  -9.5853104e+01  -1.1180490e+02  -2.0065599e+01
    5924  -8.2735001e+01  -1.0242920e+02  -1.9478201e+01
    5925   1.5724000e+00  -9.2008598e+01  -1.9909800e+01
    5926  -3.9067200e+01  -8.0097801e+01  -2.0302999e+01
    5927  -3.8652901e+01  -7.4708000e+01  -1.9558800e+01
    5928  -7.2376503e+01  -1.5800020e+02  -1.9121099e+01
    5929  -7.0830002e+01  -1.5621941e+02  -1.9351700e+01
    5930  -6.8515198e+01  -1.5429990e+02  -1.9992399e+01
    5931  -5.9782101e+01  -1.3661459e+02  -1.9265699e+01
    5932  -9.4524902e+01  -1.3481750e+02  -1.9222700e+01
    5933  -9.2094002e+01  -1.3593990e+02  -2.2136200e+01
    5934  -6.0720299e+01  -1.3421539e+02  -1.9091299e+01
    5935  -6.2974300e+01  -1.3336079e+02  -1.9111200e+01
    5936  -6.1037201e+01  -1.3305310e+02  -1.9644699e+01
    5937  -6.9424500e+01  -1.3154919e+02  -2.0275600e+01
    5938  -6.7989502e+01  -1.3225121e+02  -1.9704000e+01
    5939  -9.8480598e+01  -1.1944780e+02  -1.9607500e+01
    5940  -9.9082703e+01  -1.1793270e+02  -1.9951900e+01
    5941  -2.9819599e+01  -1.1820790e+02  -1.9753799e+01
    5942  -2.3878500e+01  -1.1815750e+02  -1.9090300e+01
    5943  -9.9012299e+01  -1.1704610e+02  -1.9725599e+01
    5944  -8.8779999e+01  -1.1740610e+02  -1.8855900e+01
    5945  -8.7137497e+01  -1.1684110e+02  -2.1216499e+01
    5946  -9.7411301e+01  -1.1325380e+02  -1.9778700e+01
    5947  -9.4912903e+01  -1.1286520e+02  -1.9732800e+01
    5948  -1.3342800e+01  -1.0839560e+02  -1.9166500e+01
    5949  -1.5137800e+01  -1.0825170e+02  -2.0900200e+01
    5950  -1.5378100e+01  -1.1013510e+02  -1.9105200e+01
    5951  -8.4278099e+01  -1.0144670e+02  -1.9481100e+01
    5952  -3.7028500e+01  -7.7363701e+01  -1.9536100e+01
    5953  -4.7988300e+01  -6.9415199e+01  -1.8547501e+01
    5954  -4.9789902e+01  -6.9499298e+01  -2.0493999e+01
    5955  -4.3482101e+01  -6.9330902e+01  -1.9620800e+01
    5956  -4.5626301e+01  -6.9180099e+01  -1.8702801e+01
    5957  -8.9781601e+01  -1.6454930e+02  -1.8740000e+01
    5958  -8.8294899e+01  -1.6485899e+02  -1.9719101e+01
    5959  -8.4497398e+01  -1.6308160e+02  -1.8309200e+01
    5960  -7.4697403e+01  -1.6040080e+02  -1.9222700e+01
    5961  -9.0892601e+01  -1.5405740e+02  -1.8991501e+01
    5962  -8.7637703e+01  -1.5290269e+02  -1.8715099e+01
    5963  -8.8730301e+01  -1.5318300e+02  -1.8784500e+01
    5964  -6.7425400e+01  -1.5234660e+02  -1.8393600e+01
    5965  -6.3493900e+01  -1.4697610e+02  -1.8482500e+01
    5966  -8.1739197e+01  -1.4729170e+02  -2.0486000e+01
    5967  -8.2668999e+01  -1.4612230e+02  -1.8525600e+01
    5968  -8.4960899e+01  -1.3915250e+02  -1.8755199e+01
    5969  -9.3973099e+01  -1.3634430e+02  -1.9521999e+01
    5970  -9.2914101e+01  -1.3614861e+02  -1.9306999e+01
    5971  -9.1989998e+01  -1.3575340e+02  -1.9070801e+01
    5972  -8.8141998e+01  -1.3590610e+02  -1.8969000e+01
    5973  -8.7124199e+01  -1.3585950e+02  -2.1210300e+01
    5974  -8.7226799e+01  -1.3630679e+02  -1.9037201e+01
    5975  -6.5533302e+01  -1.3287210e+02  -1.9378799e+01
    5976  -9.6629402e+01  -1.2681690e+02  -1.9087799e+01
    5977  -9.7254204e+01  -1.2505440e+02  -1.9299500e+01
    5978  -9.7610802e+01  -1.2314230e+02  -1.9115499e+01
    5979  -3.2129398e+01  -1.1803820e+02  -1.9775200e+01
    5980  -3.0417299e+01  -1.1806970e+02  -1.9369400e+01
    5981  -3.2844799e+01  -1.1715530e+02  -1.9805599e+01
    5982  -8.6869003e+01  -1.1879700e+02  -1.9220501e+01
    5983  -3.1017500e+01  -1.1653090e+02  -1.9271000e+01
    5984  -9.0459198e+01  -1.1552780e+02  -1.9588100e+01
    5985  -9.5693703e+01  -1.1341410e+02  -1.9205299e+01
    5986  -1.6869400e+01  -1.0889600e+02  -2.1432301e+01
    5987  -8.6767502e+01  -9.7107803e+01  -1.9046000e+01
    5988  -8.6317299e+01  -9.5763100e+01  -1.8150101e+01
    5989   1.4054000e+00  -9.3605103e+01  -1.9138500e+01
    5990   1.3814000e+00  -9.1195099e+01  -1.9263599e+01
    5991   3.1930000e-01  -8.9832603e+01  -1.9472099e+01
    5992  -5.3150700e+01  -8.6322899e+01  -1.9943501e+01
    5993  -3.9286098e+01  -7.9748299e+01  -1.9047800e+01
    5994  -5.3981300e+01  -7.1141998e+01  -1.8439899e+01
    5995  -4.2587200e+01  -7.2097603e+01  -1.9019400e+01
    5996  -5.1796101e+01  -7.0226799e+01  -1.9182100e+01
    5997  -5.0048698e+01  -6.9755798e+01  -1.8786301e+01
    5998  -8.7687897e+01  -1.6399710e+02  -1.8393700e+01
    5999  -9.2101700e+01  -1.6256960e+02  -1.8763000e+01
    6000  -9.2772697e+01  -1.5995970e+02  -1.8725201e+01
    6001  -7.3383499e+01  -1.5845430e+02  -1.7979601e+01
    6002  -9.2318398e+01  -1.5770239e+02  -1.8660999e+01
    6003  -8.9707703e+01  -1.5335750e+02  -1.8515900e+01
    6004  -8.2683998e+01  -1.4970490e+02  -2.0290701e+01
    6005  -8.4336403e+01  -1.5136929e+02  -1.9816500e+01
    6006  -8.3304001e+01  -1.4931610e+02  -1.8712000e+01
    6007  -8.2713799e+01  -1.4795930e+02  -1.8881800e+01
    6008  -8.4342903e+01  -1.4053799e+02  -1.8115299e+01
    6009  -8.9397797e+01  -1.3557941e+02  -1.9171499e+01
    6010  -6.0951698e+01  -1.3607130e+02  -1.7883301e+01
    6011  -9.4069702e+01  -1.3237421e+02  -1.7962400e+01
    6012  -9.5448898e+01  -1.3019780e+02  -1.8625000e+01
    6013  -9.5803398e+01  -1.2798700e+02  -1.8385700e+01
    6014  -7.7840401e+01  -1.2820129e+02  -1.9972900e+01
    6015  -7.9360397e+01  -1.2658170e+02  -2.0076500e+01
    6016  -7.9685501e+01  -1.2833820e+02  -1.8645599e+01
    6017  -9.7754097e+01  -1.2155700e+02  -1.8657900e+01
    6018  -9.7927399e+01  -1.1869190e+02  -1.9171700e+01
    6019  -3.0447100e+01  -1.1731320e+02  -1.8922300e+01
    6020  -2.7897499e+01  -1.1833320e+02  -1.8521400e+01
    6021  -9.8221001e+01  -1.1642200e+02  -1.9316500e+01
    6022  -2.9733700e+01  -1.1566440e+02  -1.9311001e+01
    6023  -9.2229202e+01  -1.1479720e+02  -1.9113001e+01
    6024  -9.0669296e+01  -1.1674520e+02  -1.8239700e+01
    6025  -2.7555099e+01  -1.1479230e+02  -1.9272200e+01
    6026  -9.3693802e+01  -1.1410250e+02  -1.9154800e+01
    6027  -8.1409103e+01  -1.0285340e+02  -1.8605200e+01
    6028  -7.9577003e+01  -1.0306060e+02  -1.9989100e+01
    6029  -8.5301300e+01  -1.0028990e+02  -2.0112200e+01
    6030  -8.5608803e+01  -1.0060310e+02  -1.8453800e+01
    6031   5.1310003e-01  -9.4311798e+01  -2.0571301e+01
    6032   1.5099000e+00  -9.4269096e+01  -1.8284300e+01
    6033  -7.5220001e-01  -8.9306999e+01  -2.0686399e+01
    6034  -3.8105701e+01  -7.6888000e+01  -1.8836700e+01
    6035  -5.6393398e+01  -7.4142303e+01  -1.8593500e+01
    6036  -5.4948200e+01  -7.5003899e+01  -2.0531500e+01
    6037  -4.4102100e+01  -6.9232002e+01  -1.9019199e+01
    6038  -9.1048897e+01  -1.6373441e+02  -1.8211901e+01
    6039  -7.6547203e+01  -1.6119670e+02  -1.8242001e+01
    6040  -6.9075500e+01  -1.5444670e+02  -1.8614599e+01
    6041  -6.2347599e+01  -1.4561659e+02  -1.8891399e+01
    6042  -8.2954300e+01  -1.4485490e+02  -1.7732599e+01
    6043  -8.3222000e+01  -1.4340359e+02  -1.7566799e+01
    6044  -8.5587402e+01  -1.3814380e+02  -1.7868000e+01
    6045  -8.6401100e+01  -1.3696320e+02  -1.9715401e+01
    6046  -9.3816399e+01  -1.3536710e+02  -1.8789700e+01
    6047  -9.5789497e+01  -1.2472670e+02  -1.7923100e+01
    6048  -8.3809502e+01  -1.2257440e+02  -1.9157200e+01
    6049  -8.1810898e+01  -1.2521190e+02  -1.9222099e+01
    6050  -9.6917099e+01  -1.1889860e+02  -1.8794600e+01
    6051  -9.7950600e+01  -1.1745500e+02  -1.9147800e+01
    6052  -2.8920000e+01  -1.1822660e+02  -1.8775101e+01
    6053  -9.6329697e+01  -1.1623670e+02  -1.8792801e+01
    6054  -9.6265602e+01  -1.1433880e+02  -1.8948400e+01
    6055   1.5349000e+00  -9.3071899e+01  -1.8479700e+01
    6056   1.2249000e+00  -9.1883400e+01  -1.8462299e+01
    6057   7.3369998e-01  -9.0692902e+01  -1.8820400e+01
    6058  -8.9400001e-02  -9.0832298e+01  -1.8524799e+01
    6059  -9.6630001e-01  -9.1093102e+01  -1.8858801e+01
    6060  -5.4116699e+01  -8.6296097e+01  -1.8252399e+01
    6061  -4.2575199e+01  -8.1177399e+01  -1.7981300e+01
    6062  -3.7782398e+01  -7.8174004e+01  -1.9101500e+01
    6063  -5.5759300e+01  -7.2622200e+01  -1.8510201e+01
    6064  -5.5250198e+01  -7.1866898e+01  -1.8471001e+01
    6065  -4.3400299e+01  -7.0740601e+01  -1.8773701e+01
    6066  -7.9939697e+01  -1.6212199e+02  -1.7855801e+01
    6067  -7.8465797e+01  -1.6201320e+02  -1.7887501e+01
    6068  -9.2274200e+01  -1.6149480e+02  -1.7837299e+01
    6069  -9.2747498e+01  -1.6022960e+02  -1.7696899e+01
    6070  -7.4865898e+01  -1.5941589e+02  -1.7556400e+01
    6071  -9.2196098e+01  -1.5783020e+02  -1.7400101e+01
    6072  -8.6149803e+01  -1.5189951e+02  -1.8128099e+01
    6073  -8.5572502e+01  -1.5243500e+02  -1.9979401e+01
    6074  -8.4496101e+01  -1.5034880e+02  -1.7709000e+01
    6075  -8.3767601e+01  -1.4206970e+02  -1.7521500e+01
    6076  -8.6370499e+01  -1.3691800e+02  -1.8188801e+01
    6077  -6.0906399e+01  -1.3796100e+02  -1.7659201e+01
    6078  -9.2485603e+01  -1.3512650e+02  -1.8287100e+01
    6079  -9.1034302e+01  -1.3524010e+02  -1.8282200e+01
    6080  -8.9701401e+01  -1.3547380e+02  -1.8085199e+01
    6081  -7.7758400e+01  -1.3055141e+02  -1.8327499e+01
    6082  -8.5033699e+01  -1.2302770e+02  -1.8210400e+01
    6083  -8.5513901e+01  -1.2068970e+02  -1.8861401e+01
    6084  -9.7442497e+01  -1.2002560e+02  -1.8388500e+01
    6085  -9.5355499e+01  -1.1961930e+02  -1.7986401e+01
    6086  -9.6176903e+01  -1.2032980e+02  -1.7645599e+01
    6087  -9.5490601e+01  -1.1810090e+02  -1.8605700e+01
    6088  -2.6809099e+01  -1.1834070e+02  -1.7750200e+01
    6089  -2.5223700e+01  -1.1848270e+02  -1.7928900e+01
    6090  -2.2613899e+01  -1.1845380e+02  -1.8545300e+01
    6091  -2.1039400e+01  -1.1832490e+02  -1.8339399e+01
    6092  -2.1968201e+01  -1.1880100e+02  -1.7365200e+01
    6093  -2.9030600e+01  -1.1741380e+02  -1.8341101e+01
    6094  -2.0660400e+01  -1.1749860e+02  -1.9260300e+01
    6095  -9.4103798e+01  -1.1614000e+02  -1.8079901e+01
    6096  -2.8831200e+01  -1.1650260e+02  -1.8496799e+01
    6097  -9.4834999e+01  -1.1502420e+02  -1.8517500e+01
    6098  -9.2965897e+01  -1.1582020e+02  -1.8126301e+01
    6099  -8.4156601e+01  -1.0178990e+02  -1.7817801e+01
    6100  -7.4522301e+01  -1.0121510e+02  -1.7951799e+01
    6101  -7.6401100e+01  -1.0178890e+02  -1.7649599e+01
    6102  -4.4599999e-02  -9.8115501e+01  -1.8209000e+01
    6103  -7.8079998e-01  -1.0040290e+02  -1.7205099e+01
    6104  -1.2503000e+00  -9.8581200e+01  -1.9702299e+01
    6105   1.1150000e+00  -9.6769096e+01  -1.7366301e+01
    6106   9.7970003e-01  -9.5856697e+01  -1.8519899e+01
    6107  -6.4165298e+01  -8.6275703e+01  -1.9492100e+01
    6108  -6.6957298e+01  -8.7421799e+01  -1.9142799e+01
    6109  -6.6521202e+01  -8.6119202e+01  -1.7636200e+01
    6110  -4.0032101e+01  -7.9644501e+01  -1.8052200e+01
    6111  -3.8975498e+01  -7.8832100e+01  -1.8305201e+01
    6112  -4.1034302e+01  -7.4193298e+01  -1.8580000e+01
    6113  -4.3679298e+01  -7.3265602e+01  -1.7552500e+01
    6114  -4.3881302e+01  -7.0357697e+01  -1.8202299e+01
    6115  -4.4533001e+01  -6.9738297e+01  -1.8123800e+01
    6116  -8.6414497e+01  -1.6299631e+02  -1.6913401e+01
    6117  -8.1315300e+01  -1.6203551e+02  -1.7292999e+01
    6118  -9.1225998e+01  -1.6265570e+02  -1.7360800e+01
    6119  -9.1547096e+01  -1.5550630e+02  -1.7287100e+01
    6120  -7.0888397e+01  -1.5592770e+02  -1.8113899e+01
    6121  -6.9322998e+01  -1.5305000e+02  -1.6597401e+01
    6122  -6.1408401e+01  -1.4043401e+02  -1.7445499e+01
    6123  -8.7238899e+01  -1.3566550e+02  -1.7645000e+01
    6124  -9.3512703e+01  -1.3429691e+02  -1.8120600e+01
    6125  -6.1690701e+01  -1.3562399e+02  -1.7567301e+01
    6126  -6.2995300e+01  -1.3456960e+02  -1.7918301e+01
    6127  -6.5042198e+01  -1.3399809e+02  -1.7755400e+01
    6128  -9.3643097e+01  -1.3083340e+02  -1.7214300e+01
    6129  -9.4930901e+01  -1.2619420e+02  -1.7466700e+01
    6130  -9.6587196e+01  -1.2344570e+02  -1.8127399e+01
    6131  -8.3744003e+01  -1.2466340e+02  -1.8314899e+01
    6132  -9.6728203e+01  -1.2214820e+02  -1.7476500e+01
    6133  -8.6074501e+01  -1.2194080e+02  -1.7643999e+01
    6134  -9.7347298e+01  -1.2094430e+02  -1.7940300e+01
    6135  -9.4348999e+01  -1.1843890e+02  -1.7972700e+01
    6136  -8.8867699e+01  -1.1846060e+02  -1.7710800e+01
    6137  -2.3540400e+01  -1.1863380e+02  -1.7253099e+01
    6138  -2.7612400e+01  -1.1779880e+02  -1.7647900e+01
    6139  -2.7079201e+01  -1.1636410e+02  -1.7759199e+01
    6140  -8.1447502e+01  -1.0274350e+02  -1.7211700e+01
    6141  -8.6967697e+01  -9.8794296e+01  -1.8349199e+01
    6142  -8.7730598e+01  -9.7095703e+01  -1.6660101e+01
    6143   5.0550002e-01  -9.2162003e+01  -1.7504601e+01
    6144  -3.9223900e+01  -7.8122101e+01  -1.7958599e+01
    6145  -4.4063400e+01  -7.1847000e+01  -1.7954300e+01
    6146  -9.0228699e+01  -1.6343930e+02  -1.7363600e+01
    6147  -8.9145500e+01  -1.6340150e+02  -1.7285200e+01
    6148  -8.2106300e+01  -1.6163780e+02  -1.6382700e+01
    6149  -7.0531799e+01  -1.5495070e+02  -1.7016199e+01
    6150  -9.0650497e+01  -1.5424300e+02  -1.6521700e+01
    6151  -8.9570503e+01  -1.5326871e+02  -1.7209299e+01
    6152  -8.8176697e+01  -1.5263860e+02  -1.7201700e+01
    6153  -8.6628998e+01  -1.5186630e+02  -1.7002001e+01
    6154  -8.3546501e+01  -1.4881509e+02  -1.7167101e+01
    6155  -8.5175400e+01  -1.3879289e+02  -1.7316000e+01
    6156  -8.6468300e+01  -1.3615421e+02  -1.7543501e+01
    6157  -8.8127296e+01  -1.3542191e+02  -1.7407101e+01
    6158  -8.9006798e+01  -1.3491370e+02  -1.6799000e+01
    6159  -9.1456703e+01  -1.3411890e+02  -1.7394199e+01
    6160  -9.3099602e+01  -1.3328560e+02  -1.7501801e+01
    6161  -7.1651001e+01  -1.3197459e+02  -1.9098101e+01
    6162  -7.3339203e+01  -1.3222580e+02  -1.8288900e+01
    6163  -7.0556801e+01  -1.3318671e+02  -1.7624800e+01
    6164  -7.7494400e+01  -1.3261729e+02  -1.6900299e+01
    6165  -7.5570396e+01  -1.3092960e+02  -1.8975800e+01
    6166  -8.2852097e+01  -1.2766720e+02  -1.7504999e+01
    6167  -8.1983902e+01  -1.2929640e+02  -1.7228500e+01
    6168  -8.4774696e+01  -1.2675010e+02  -1.6961500e+01
    6169  -8.7133301e+01  -1.2103630e+02  -1.7249800e+01
    6170  -8.8287102e+01  -1.1959000e+02  -1.7286400e+01
    6171  -2.0128901e+01  -1.1864570e+02  -1.7296200e+01
    6172  -1.8861500e+01  -1.1768420e+02  -1.8066401e+01
    6173  -9.3098602e+01  -1.1693180e+02  -1.7618099e+01
    6174  -9.1584099e+01  -1.1714690e+02  -1.7614100e+01
    6175  -8.3276299e+01  -1.0229410e+02  -1.6120899e+01
    6176  -8.5900200e+01  -1.0128350e+02  -1.6316000e+01
    6177   1.5336000e+00  -9.5330498e+01  -1.7168501e+01
    6178   1.3493000e+00  -9.3570999e+01  -1.7306601e+01
    6179  -3.8519999e-01  -9.2536201e+01  -1.7173901e+01
    6180  -2.0517001e+00  -9.3256104e+01  -1.7899900e+01
    6181  -5.9561401e+01  -7.9691597e+01  -1.7689100e+01
    6182  -5.8825901e+01  -8.1521797e+01  -1.9176701e+01
    6183  -6.1159599e+01  -8.1718697e+01  -1.7488501e+01
    6184  -4.1618301e+01  -8.0441902e+01  -1.7257500e+01
    6185  -4.0914101e+01  -7.8731201e+01  -1.6691099e+01
    6186  -5.2884602e+01  -7.0853203e+01  -1.6688601e+01
    6187  -5.0477699e+01  -7.0121300e+01  -1.7470200e+01
    6188  -4.4882801e+01  -7.0380699e+01  -1.7522100e+01
    6189  -4.8508099e+01  -6.9906898e+01  -1.7358400e+01
    6190  -4.7086800e+01  -7.0252296e+01  -1.6753700e+01
    6191  -8.5228401e+01  -1.6242500e+02  -1.6536800e+01
    6192  -9.1548203e+01  -1.6193620e+02  -1.6797100e+01
    6193  -7.7526299e+01  -1.6065950e+02  -1.6253599e+01
    6194  -9.2325203e+01  -1.6101401e+02  -1.6754000e+01
    6195  -7.6166100e+01  -1.5903880e+02  -1.5918600e+01
    6196  -8.5244698e+01  -1.5092731e+02  -1.6338200e+01
    6197  -8.3168404e+01  -1.4624240e+02  -1.6838301e+01
    6198  -6.1808601e+01  -1.4394450e+02  -1.8455200e+01
    6199  -6.3784199e+01  -1.4554990e+02  -1.6768101e+01
    6200  -8.4208099e+01  -1.4116051e+02  -1.6587999e+01
    6201  -6.1813400e+01  -1.3842281e+02  -1.6586500e+01
    6202  -8.5217903e+01  -1.3750580e+02  -1.6748600e+01
    6203  -6.7070198e+01  -1.3391370e+02  -1.7107599e+01
    6204  -6.8462502e+01  -1.3312450e+02  -1.8145800e+01
    6205  -6.8904800e+01  -1.3395380e+02  -1.6469299e+01
    6206  -9.2417503e+01  -1.3225560e+02  -1.6922199e+01
    6207  -7.9307800e+01  -1.3078529e+02  -1.7325701e+01
    6208  -9.4750298e+01  -1.2774890e+02  -1.7333900e+01
    6209  -8.5583397e+01  -1.2415700e+02  -1.7555401e+01
    6210  -9.4703300e+01  -1.2332840e+02  -1.7145800e+01
    6211  -9.6951401e+01  -1.2147590e+02  -1.7438900e+01
    6212  -9.6833603e+01  -1.2100900e+02  -1.7415800e+01
    6213  -9.3091698e+01  -1.1982980e+02  -1.7097900e+01
    6214  -1.8339899e+01  -1.1899180e+02  -1.6174400e+01
    6215  -9.0745399e+01  -1.1844180e+02  -1.7098101e+01
    6216  -9.2298798e+01  -1.1831200e+02  -1.7061899e+01
    6217   5.7910001e-01  -9.8415901e+01  -1.6844999e+01
    6218  -5.0774700e+01  -8.4478996e+01  -1.6798201e+01
    6219  -5.2112301e+01  -8.5011703e+01  -1.5801500e+01
    6220  -4.0848900e+01  -7.9534103e+01  -1.7086800e+01
    6221  -4.0095299e+01  -7.6927902e+01  -1.7630100e+01
    6222  -5.7588600e+01  -7.3313499e+01  -1.6340000e+01
    6223  -5.4758701e+01  -7.1541496e+01  -1.6436600e+01
    6224  -5.1483898e+01  -7.0533600e+01  -1.6760700e+01
    6225  -4.5859200e+01  -7.0222801e+01  -1.7199100e+01
    6226  -8.7527901e+01  -1.6293120e+02  -1.6711000e+01
    6227  -8.9087898e+01  -1.6234460e+02  -1.6362000e+01
    6228  -8.3696098e+01  -1.6166010e+02  -1.6163000e+01
    6229  -7.8909103e+01  -1.6140660e+02  -1.6485399e+01
    6230  -9.2683701e+01  -1.6029379e+02  -1.6567499e+01
    6231  -9.2768204e+01  -1.5941400e+02  -1.6260201e+01
    6232  -7.4076500e+01  -1.5821260e+02  -1.6559799e+01
    6233  -7.2064598e+01  -1.5602750e+02  -1.6408100e+01
    6234  -9.1310799e+01  -1.5496851e+02  -1.5525400e+01
    6235  -8.7867996e+01  -1.5264281e+02  -1.6008699e+01
    6236  -6.6720901e+01  -1.5052609e+02  -1.7023600e+01
    6237  -6.8285400e+01  -1.5182660e+02  -1.6551800e+01
    6238  -8.4749298e+01  -1.3936909e+02  -1.6413700e+01
    6239  -6.2037498e+01  -1.3719920e+02  -1.6416700e+01
    6240  -8.5703598e+01  -1.3581380e+02  -1.6810600e+01
    6241  -8.6850197e+01  -1.3504810e+02  -1.6920700e+01
    6242  -8.9817398e+01  -1.3387170e+02  -1.6512899e+01
    6243  -9.0871803e+01  -1.3316991e+02  -1.6731100e+01
    6244  -8.1734100e+01  -1.3172771e+02  -1.6319300e+01
    6245  -9.3800201e+01  -1.2896750e+02  -1.6781601e+01
    6246  -8.3417198e+01  -1.2998680e+02  -1.6521700e+01
    6247  -8.6442200e+01  -1.2617310e+02  -1.6536100e+01
    6248  -8.6974197e+01  -1.2423620e+02  -1.6754000e+01
    6249  -8.6725197e+01  -1.2258150e+02  -1.6988199e+01
    6250  -9.5683998e+01  -1.2182750e+02  -1.7040800e+01
    6251  -9.3580101e+01  -1.2213530e+02  -1.6862801e+01
    6252  -9.6088303e+01  -1.2126570e+02  -1.7017700e+01
    6253  -9.4485703e+01  -1.2097260e+02  -1.7086599e+01
    6254  -8.8290497e+01  -1.2058680e+02  -1.6860201e+01
    6255  -8.9627502e+01  -1.1985270e+02  -1.6809000e+01
    6256  -1.9968700e+01  -1.1888190e+02  -1.6395800e+01
    6257  -2.5189400e+01  -1.1853340e+02  -1.6845501e+01
    6258  -2.5867201e+01  -1.1800910e+02  -1.6571699e+01
    6259  -2.6003901e+01  -1.1710040e+02  -1.6736000e+01
    6260  -2.4602100e+01  -1.1517640e+02  -1.7560801e+01
    6261  -8.5146698e+01  -1.0195910e+02  -1.5277200e+01
    6262   1.2780000e+00  -9.6707901e+01  -1.6578300e+01
    6263   1.3651000e+00  -9.4941101e+01  -1.6363100e+01
    6264  -4.2601601e+01  -8.0842903e+01  -1.6339199e+01
    6265  -5.8472301e+01  -7.8018097e+01  -1.7920799e+01
    6266  -5.9487801e+01  -7.6130501e+01  -1.5716600e+01
    6267  -5.7966999e+01  -7.5913399e+01  -1.7515900e+01
    6268  -5.6674999e+01  -7.2519699e+01  -1.6013000e+01
    6269  -4.6113499e+01  -7.1047096e+01  -1.6671200e+01
    6270  -4.9011101e+01  -7.0695999e+01  -1.6091700e+01
    6271  -9.1047501e+01  -1.6190511e+02  -1.6236601e+01
    6272  -8.0348503e+01  -1.6091029e+02  -1.5439600e+01
    6273  -9.1869598e+01  -1.5584061e+02  -1.5623300e+01
    6274  -8.9296799e+01  -1.5334290e+02  -1.5887100e+01
    6275  -8.4302597e+01  -1.4997321e+02  -1.6080099e+01
    6276  -8.3203300e+01  -1.4691940e+02  -1.5661500e+01
    6277  -8.3428200e+01  -1.4856709e+02  -1.5671600e+01
    6278  -6.5388100e+01  -1.4764951e+02  -1.6277500e+01
    6279  -8.3285797e+01  -1.4436000e+02  -1.5683300e+01
    6280  -6.2623100e+01  -1.3643390e+02  -1.6342600e+01
    6281  -8.5901497e+01  -1.3448779e+02  -1.6490900e+01
    6282  -8.7453499e+01  -1.3422670e+02  -1.6373301e+01
    6283  -9.1487000e+01  -1.3093469e+02  -1.6414801e+01
    6284  -9.3529099e+01  -1.2748600e+02  -1.6562000e+01
    6285  -9.3075600e+01  -1.2585310e+02  -1.6473801e+01
    6286  -9.1683502e+01  -1.2223870e+02  -1.6457100e+01
    6287  -9.2588501e+01  -1.2416250e+02  -1.6348801e+01
    6288  -8.8199799e+01  -1.2200070e+02  -1.6595800e+01
    6289  -9.1228203e+01  -1.2004100e+02  -1.6692301e+01
    6290  -2.3771900e+01  -1.1871520e+02  -1.6078100e+01
    6291  -1.5541500e+01  -1.1801460e+02  -1.5826100e+01
    6292  -1.5444800e+01  -1.1586410e+02  -1.7597799e+01
    6293  -1.3720100e+01  -1.1707810e+02  -1.5510100e+01
    6294  -2.4086599e+01  -1.1628410e+02  -1.6171499e+01
    6295  -9.9369001e+00  -1.1279510e+02  -1.5693300e+01
    6296  -1.2442800e+01  -1.1373200e+02  -1.7121300e+01
    6297  -1.0654700e+01  -1.1177720e+02  -1.7253500e+01
    6298  -8.6754999e+00  -1.0520420e+02  -1.5898100e+01
    6299  -7.1252999e+00  -1.0321400e+02  -1.4692100e+01
    6300  -8.7285995e+00  -1.0380130e+02  -1.7411800e+01
    6301  -8.1770599e+01  -1.0254370e+02  -1.5906500e+01
    6302  -8.7174500e+01  -9.9981102e+01  -1.6306900e+01
    6303  -6.4137001e+00  -9.9584000e+01  -1.7087299e+01
    6304  -4.6686001e+00  -9.7813599e+01  -1.6058599e+01
    6305  -5.3021002e+00  -9.6871902e+01  -1.8010500e+01
    6306   1.1104000e+00  -9.7672501e+01  -1.5561700e+01
    6307   1.3363000e+00  -9.6269501e+01  -1.5967600e+01
    6308  -1.4040000e+00  -9.4605400e+01  -1.6031099e+01
    6309  -5.4094501e+01  -8.5828003e+01  -1.5906000e+01
    6310  -5.3291801e+01  -8.5746803e+01  -1.7825199e+01
    6311  -4.3906399e+01  -8.1365898e+01  -1.5632300e+01
    6312  -4.4675900e+01  -8.2086800e+01  -1.8029499e+01
    6313  -4.1727699e+01  -7.9949097e+01  -1.6398800e+01
    6314  -4.5346500e+01  -7.3905899e+01  -1.6158400e+01
    6315  -8.7487701e+01  -1.6244760e+02  -1.6150999e+01
    6316  -8.6793701e+01  -1.6198520e+02  -1.5717900e+01
    6317  -9.0412102e+01  -1.6050290e+02  -1.5191200e+01
    6318  -8.7487999e+01  -1.6072340e+02  -1.5199900e+01
    6319  -9.2428802e+01  -1.5733780e+02  -1.5005800e+01
    6320  -7.3367203e+01  -1.5696500e+02  -1.5842800e+01
    6321  -7.0622101e+01  -1.5413229e+02  -1.6066299e+01
    6322  -8.6424301e+01  -1.5213310e+02  -1.5165800e+01
    6323  -6.7756897e+01  -1.4979790e+02  -1.5286200e+01
    6324  -6.5567703e+01  -1.4617310e+02  -1.5037700e+01
    6325  -8.3681602e+01  -1.4226410e+02  -1.5801100e+01
    6326  -8.4123901e+01  -1.4040910e+02  -1.5719000e+01
    6327  -6.3495399e+01  -1.4005209e+02  -1.5013600e+01
    6328  -6.2963799e+01  -1.3841370e+02  -1.5435300e+01
    6329  -8.3936996e+01  -1.3932851e+02  -1.5352100e+01
    6330  -8.4537804e+01  -1.3661301e+02  -1.6054001e+01
    6331  -8.4516899e+01  -1.3502100e+02  -1.6019199e+01
    6332  -6.5228897e+01  -1.3530260e+02  -1.5957300e+01
    6333  -8.8889900e+01  -1.3339549e+02  -1.6069099e+01
    6334  -8.5415604e+01  -1.3342490e+02  -1.6157900e+01
    6335  -7.0369400e+01  -1.3452930e+02  -1.5621200e+01
    6336  -6.7113800e+01  -1.3490939e+02  -1.5587500e+01
    6337  -8.9764099e+01  -1.3205820e+02  -1.6138901e+01
    6338  -7.9825401e+01  -1.3316780e+02  -1.5827700e+01
    6339  -8.3644600e+01  -1.3168190e+02  -1.6174700e+01
    6340  -8.4820999e+01  -1.3032080e+02  -1.6083599e+01
    6341  -9.1257797e+01  -1.2872870e+02  -1.6140400e+01
    6342  -8.7245102e+01  -1.2691840e+02  -1.6087601e+01
    6343  -8.4947098e+01  -1.2868420e+02  -1.6303600e+01
    6344  -9.1351501e+01  -1.2633860e+02  -1.6037100e+01
    6345  -8.8683899e+01  -1.2378380e+02  -1.6192400e+01
    6346  -9.0432701e+01  -1.2420700e+02  -1.6036301e+01
    6347  -9.0030701e+01  -1.2241490e+02  -1.6319599e+01
    6348  -2.1474100e+01  -1.1879830e+02  -1.5698400e+01
    6349  -2.4553400e+01  -1.1862730e+02  -1.5861200e+01
    6350   8.1430000e-01  -9.9147400e+01  -1.5362200e+01
    6351   5.1160002e-01  -9.3673500e+01  -1.6388500e+01
    6352  -6.1818600e+01  -8.0215897e+01  -1.5947400e+01
    6353  -4.2181499e+01  -7.8371902e+01  -1.5860600e+01
    6354  -6.0411701e+01  -7.8126297e+01  -1.5806500e+01
    6355  -4.6678600e+01  -7.2080498e+01  -1.5994200e+01
    6356  -5.1958698e+01  -7.1678101e+01  -1.4918200e+01
    6357  -5.0763401e+01  -7.1529800e+01  -1.5207300e+01
    6358  -8.5846199e+01  -1.6200121e+02  -1.5738400e+01
    6359  -8.5177002e+01  -1.6093069e+02  -1.5195500e+01
    6360  -9.1913498e+01  -1.6010159e+02  -1.5305900e+01
    6361  -7.8546600e+01  -1.6062669e+02  -1.5602600e+01
    6362  -9.2544701e+01  -1.5929041e+02  -1.5348200e+01
    6363  -7.1449097e+01  -1.5342900e+02  -1.4831000e+01
    6364  -8.3169701e+01  -1.3848891e+02  -1.4861900e+01
    6365  -6.8130302e+01  -1.3544040e+02  -1.4741800e+01
    6366  -8.7886200e+01  -1.3307021e+02  -1.5984400e+01
    6367  -8.3312599e+01  -1.3363130e+02  -1.5804100e+01
    6368  -7.7196503e+01  -1.3425710e+02  -1.5693500e+01
    6369  -8.4625504e+01  -1.3241100e+02  -1.6031900e+01
    6370  -8.6232399e+01  -1.3118300e+02  -1.5868600e+01
    6371  -8.8504204e+01  -1.3059120e+02  -1.5910800e+01
    6372  -8.6563599e+01  -1.2960370e+02  -1.5770900e+01
    6373  -8.8078300e+01  -1.2933929e+02  -1.5792000e+01
    6374  -8.9276497e+01  -1.2687730e+02  -1.5904700e+01
    6375  -1.8761400e+01  -1.1926360e+02  -1.4790200e+01
    6376  -1.9635099e+01  -1.1895820e+02  -1.5523100e+01
    6377  -1.8226200e+01  -1.1930300e+02  -1.5205700e+01
    6378  -1.6884800e+01  -1.1884350e+02  -1.5360400e+01
    6379  -1.7282801e+01  -1.1826900e+02  -1.6526800e+01
    6380  -2.4071600e+01  -1.1851080e+02  -1.5577000e+01
    6381  -2.4149700e+01  -1.1792660e+02  -1.5227700e+01
    6382  -1.4410100e+01  -1.1833510e+02  -1.4902100e+01
    6383  -7.9982002e+01  -1.0209590e+02  -1.4808100e+01
    6384  -7.8149200e+01  -1.0202980e+02  -1.6884300e+01
    6385  -7.7860603e+01  -1.0141840e+02  -1.3851600e+01
    6386  -8.8874496e+01  -9.8203903e+01  -1.4526700e+01
    6387  -8.7737602e+01  -9.8588997e+01  -1.6751801e+01
    6388  -8.8441498e+01  -9.9281700e+01  -1.4757300e+01
    6389   1.0085000e+00  -9.4938904e+01  -1.5748800e+01
    6390  -4.3876301e+01  -8.0636299e+01  -1.4891300e+01
    6391  -4.3739101e+01  -7.5545799e+01  -1.6123501e+01
    6392  -4.6344200e+01  -7.5224503e+01  -1.4717300e+01
    6393  -4.7099899e+01  -7.3879097e+01  -1.4974400e+01
    6394  -4.7768299e+01  -7.1315002e+01  -1.5511300e+01
    6395  -5.3710300e+01  -7.1357498e+01  -1.5736800e+01
    6396  -8.2803497e+01  -1.5996919e+02  -1.4168400e+01
    6397  -7.9677101e+01  -1.5951270e+02  -1.4304500e+01
    6398  -7.5344597e+01  -1.5799080e+02  -1.5338500e+01
    6399  -7.7930901e+01  -1.5839380e+02  -1.4256200e+01
    6400  -7.4614700e+01  -1.5708501e+02  -1.4929200e+01
    6401  -9.0130898e+01  -1.5408490e+02  -1.4885000e+01
    6402  -8.8848099e+01  -1.5386140e+02  -1.4668400e+01
    6403  -8.5025803e+01  -1.5117889e+02  -1.4747300e+01
    6404  -8.3581902e+01  -1.4948100e+02  -1.4650200e+01
    6405  -8.3120499e+01  -1.4349210e+02  -1.4826200e+01
    6406  -8.3286499e+01  -1.4061450e+02  -1.4806400e+01
    6407  -8.3012199e+01  -1.4187219e+02  -1.4623700e+01
    6408  -6.3571800e+01  -1.3732770e+02  -1.5291800e+01
    6409  -8.2903000e+01  -1.3643480e+02  -1.5040400e+01
    6410  -8.2158501e+01  -1.3504021e+02  -1.5173700e+01
    6411  -7.3366302e+01  -1.3391029e+02  -1.6413799e+01
    6412  -7.5365799e+01  -1.3556430e+02  -1.4797900e+01
    6413  -7.2731201e+01  -1.3573180e+02  -1.4398500e+01
    6414  -7.8710701e+01  -1.3501570e+02  -1.4992000e+01
    6415  -2.2760099e+01  -1.1879620e+02  -1.4905300e+01
    6416  -1.5667000e+01  -1.1890950e+02  -1.4679600e+01
    6417  -2.2896999e+01  -1.1774450e+02  -1.4161400e+01
    6418  -2.2206200e+01  -1.1634160e+02  -1.4791500e+01
    6419  -7.4475002e+00  -1.0198140e+02  -1.6762899e+01
    6420  -5.9966998e+00  -1.0042060e+02  -1.5531900e+01
    6421  -8.7827103e+01  -1.0064790e+02  -1.4242900e+01
    6422  -4.6568999e+00  -9.8840401e+01  -1.5027500e+01
    6423  -8.9067703e+01  -9.6956001e+01  -1.3674800e+01
    6424  -8.7581703e+01  -9.5822899e+01  -1.5337200e+01
    6425   9.9030000e-01  -9.6110603e+01  -1.5231200e+01
    6426   2.5720000e-01  -9.5138802e+01  -1.5103700e+01
    6427  -4.0500000e-01  -9.4004700e+01  -1.6055300e+01
    6428  -8.1910002e-01  -9.5366501e+01  -1.4928200e+01
    6429  -4.5448700e+01  -8.1877998e+01  -1.4801000e+01
    6430  -4.7454300e+01  -8.2809502e+01  -1.4012100e+01
    6431  -4.6381100e+01  -8.2641098e+01  -1.6652599e+01
    6432  -4.3537201e+01  -7.9289398e+01  -1.4864200e+01
    6433  -5.8967800e+01  -7.4016296e+01  -1.5055900e+01
    6434  -5.8003399e+01  -7.3209602e+01  -1.5135600e+01
    6435  -5.6197601e+01  -7.2386398e+01  -1.4287800e+01
    6436  -4.7643700e+01  -7.2191101e+01  -1.5124700e+01
    6437  -4.9195000e+01  -7.1668297e+01  -1.4922300e+01
    6438  -8.4157898e+01  -1.5968810e+02  -1.4273100e+01
    6439  -8.1453598e+01  -1.6068291e+02  -1.4953500e+01
    6440  -7.4164398e+01  -1.5508350e+02  -1.3926700e+01
    6441  -8.7479103e+01  -1.5313600e+02  -1.4721100e+01
    6442  -8.3032700e+01  -1.4748550e+02  -1.4440700e+01
    6443  -6.5509598e+01  -1.3786189e+02  -1.4112600e+01
    6444  -7.9842102e+01  -1.3607790e+02  -1.4519100e+01
    6445  -8.1472603e+01  -1.3367909e+02  -1.5566400e+01
    6446  -2.3378201e+01  -1.1860250e+02  -1.4896300e+01
    6447  -2.1065399e+01  -1.1849140e+02  -1.4511200e+01
    6448  -3.8571999e+00  -1.0670800e+02  -1.5113400e+01
    6449  -4.8579001e+00  -1.0900060e+02  -1.4006600e+01
    6450  -5.4010000e+00  -1.0796320e+02  -1.5519400e+01
    6451  -8.6058998e+00  -1.0671090e+02  -1.3877700e+01
    6452  -9.7701998e+00  -1.0640770e+02  -1.6607100e+01
    6453  -8.3294296e+01  -1.0236440e+02  -1.3342300e+01
    6454  -8.1684799e+01  -1.0233760e+02  -1.4397000e+01
    6455  -7.5584503e+01  -1.0101630e+02  -1.5774600e+01
    6456   7.2800003e-02  -1.0098340e+02  -1.5338800e+01
    6457   7.5279999e-01  -9.9894897e+01  -1.4336000e+01
    6458   7.2500002e-01  -9.6863197e+01  -1.4506300e+01
    6459  -2.9542000e+00  -9.5636803e+01  -1.6478001e+01
    6460  -1.4733000e+00  -9.6598503e+01  -1.4142500e+01
    6461  -6.1459900e+01  -7.7984497e+01  -1.4423600e+01
    6462  -5.3632000e+01  -7.1883400e+01  -1.4367000e+01
    6463  -4.8546299e+01  -7.2499702e+01  -1.4320700e+01
    6464  -8.0986000e+01  -1.5916431e+02  -1.3722300e+01
    6465  -9.2224602e+01  -1.5858681e+02  -1.4519700e+01
    6466  -9.1158401e+01  -1.5847530e+02  -1.4114100e+01
    6467  -9.2278198e+01  -1.5761971e+02  -1.4268000e+01
    6468  -7.5879303e+01  -1.5607040e+02  -1.3660600e+01
    6469  -9.2023399e+01  -1.5587199e+02  -1.4327200e+01
    6470  -9.0938797e+01  -1.5483430e+02  -1.4169600e+01
    6471  -8.2779297e+01  -1.4873340e+02  -1.3572500e+01
    6472  -8.2809700e+01  -1.4605881e+02  -1.4011800e+01
    6473  -6.4416496e+01  -1.3876241e+02  -1.4241300e+01
    6474  -8.1227303e+01  -1.3793890e+02  -1.4152900e+01
    6475  -6.6793999e+01  -1.3639070e+02  -1.4351000e+01
    6476  -7.7536201e+01  -1.3652710e+02  -1.4089500e+01
    6477  -1.9868900e+01  -1.1874900e+02  -1.4430200e+01
    6478  -1.6580200e+01  -1.1907970e+02  -1.4293100e+01
    6479  -2.3153799e+01  -1.1852400e+02  -1.4374700e+01
    6480  -1.1725500e+01  -1.1699100e+02  -1.4252900e+01
    6481  -1.2773400e+01  -1.1548560e+02  -1.5996400e+01
    6482  -1.0324500e+01  -1.1457340e+02  -1.4801600e+01
    6483  -7.9152002e+00  -1.1347090e+02  -1.3493600e+01
    6484  -8.6264397e+01  -1.0207400e+02  -1.3134800e+01
    6485  -8.4976196e+01  -1.0232720e+02  -1.2917300e+01
    6486  -8.7127197e+01  -1.0143670e+02  -1.3931800e+01
    6487   4.5220000e-01  -1.0128800e+02  -1.3988600e+01
    6488  -3.7936001e+00  -1.0030280e+02  -1.3017100e+01
    6489   8.0849999e-01  -9.8633904e+01  -1.4078500e+01
    6490  -4.2800002e-02  -9.6418503e+01  -1.4124000e+01
    6491  -5.9974602e+01  -7.4548203e+01  -1.3732100e+01
    6492  -5.9416100e+01  -7.3828796e+01  -1.2925500e+01
    6493  -5.7662498e+01  -7.3075302e+01  -1.3381900e+01
    6494  -8.5996300e+01  -1.5913620e+02  -1.4244400e+01
    6495  -9.1542198e+01  -1.5527110e+02  -1.4157200e+01
    6496  -9.0044098e+01  -1.5464270e+02  -1.4032700e+01
    6497  -8.8432602e+01  -1.5496181e+02  -1.3865900e+01
    6498  -8.6217102e+01  -1.5411020e+02  -1.3419600e+01
    6499  -8.5591301e+01  -1.5266409e+02  -1.3718700e+01
    6500  -8.4018799e+01  -1.5142540e+02  -1.3214200e+01
    6501  -8.2411499e+01  -1.4414510e+02  -1.3674400e+01
    6502  -8.2150803e+01  -1.4049519e+02  -1.3994100e+01
    6503  -1.9129900e+01  -1.1886350e+02  -1.3814200e+01
    6504  -1.7414200e+01  -1.1901870e+02  -1.3831500e+01
    6505  -2.2247801e+01  -1.1852870e+02  -1.4070800e+01
    6506  -1.4922300e+01  -1.1917260e+02  -1.3904800e+01
    6507  -1.3101300e+01  -1.1825680e+02  -1.3999600e+01
    6508  -8.4273005e+00  -1.0791460e+02  -1.2278800e+01
    6509  -9.9280005e+00  -1.0825490e+02  -1.4931900e+01
    6510  -2.6322000e+00  -1.0695280e+02  -1.3477500e+01
    6511  -6.9836001e+00  -1.0413780e+02  -1.3174800e+01
    6512  -2.4240001e-01  -1.0269660e+02  -1.3830600e+01
    6513  -1.2036999e+00  -1.0339440e+02  -1.4863100e+01
    6514  -5.7104001e+00  -1.0201420e+02  -1.3391300e+01
    6515  -6.3730001e-01  -9.6880798e+01  -1.3671000e+01
    6516  -4.5949799e+01  -8.1572800e+01  -1.3640300e+01
    6517  -6.0480598e+01  -7.6032402e+01  -1.4221800e+01
    6518  -4.8936600e+01  -7.4180801e+01  -1.3548400e+01
    6519  -5.0726601e+01  -7.2584396e+01  -1.3954700e+01
    6520  -8.2547798e+01  -1.5920840e+02  -1.3644400e+01
    6521  -8.4159203e+01  -1.5785339e+02  -1.3400700e+01
    6522  -9.1620598e+01  -1.5693330e+02  -1.3777400e+01
    6523  -9.0995003e+01  -1.5742039e+02  -1.3649500e+01
    6524  -7.7632599e+01  -1.5586070e+02  -1.2769200e+01
    6525  -9.1526001e+01  -1.5574651e+02  -1.3770800e+01
    6526  -8.6358498e+01  -1.5535580e+02  -1.3216200e+01
    6527  -8.2535500e+01  -1.4761050e+02  -1.3418400e+01
    6528  -8.1320801e+01  -1.4287540e+02  -1.2965300e+01
    6529  -7.9629402e+01  -1.3819679e+02  -1.3651600e+01
    6530  -6.7564697e+01  -1.3859641e+02  -1.2878000e+01
    6531  -6.8376801e+01  -1.3643460e+02  -1.3905800e+01
    6532  -1.5760700e+01  -1.1932060e+02  -1.3469400e+01
    6533  -1.4455100e+01  -1.1919740e+02  -1.2962000e+01
    6534  -2.2376200e+01  -1.1816210e+02  -1.3738100e+01
    6535  -2.1448700e+01  -1.1817370e+02  -1.3552900e+01
    6536  -2.0632000e+01  -1.1818970e+02  -1.3239900e+01
    6537  -1.1212300e+01  -1.1797900e+02  -1.2788800e+01
    6538  -1.2700300e+01  -1.1862830e+02  -1.3038100e+01
    6539  -2.1477501e+01  -1.1754130e+02  -1.3064100e+01
    6540  -2.1385700e+01  -1.1691110e+02  -1.3329400e+01
    6541  -1.0192000e+01  -1.1688930e+02  -1.3083600e+01
    6542  -5.7368002e+00  -1.1121820e+02  -1.3034400e+01
    6543  -7.3674998e+00  -1.1063830e+02  -1.5016000e+01
    6544   6.2390000e-01  -9.8079002e+01  -1.3767500e+01
    6545  -8.8299797e+01  -9.5379204e+01  -1.3274200e+01
    6546  -8.7248703e+01  -9.2946198e+01  -1.1081600e+01
    6547  -8.6532402e+01  -9.3738098e+01  -1.3436800e+01
    6548  -4.7978500e+01  -7.5903397e+01  -1.3311100e+01
    6549  -4.9283401e+01  -7.2844803e+01  -1.3815700e+01
    6550  -5.2157600e+01  -7.3156700e+01  -1.3044900e+01
    6551  -5.5652401e+01  -7.2832497e+01  -1.2403500e+01
    6552  -7.9851799e+01  -1.5779311e+02  -1.3092500e+01
    6553  -8.6516296e+01  -1.5673531e+02  -1.3346200e+01
    6554  -8.8017502e+01  -1.5780930e+02  -1.3723800e+01
    6555  -8.9198799e+01  -1.5647510e+02  -1.3485200e+01
    6556  -9.0690598e+01  -1.5632269e+02  -1.3533400e+01
    6557  -9.0179100e+01  -1.5539079e+02  -1.3660000e+01
    6558  -7.4776299e+01  -1.5359309e+02  -1.2879800e+01
    6559  -7.3644699e+01  -1.5249541e+02  -1.2944800e+01
    6560  -8.2699997e+01  -1.4962650e+02  -1.2892000e+01
    6561  -8.1345299e+01  -1.4664771e+02  -1.2360600e+01
    6562  -6.5505798e+01  -1.3989729e+02  -1.3244100e+01
    6563  -7.8931198e+01  -1.3921660e+02  -1.2990800e+01
    6564  -7.5904900e+01  -1.3802299e+02  -1.2880600e+01
    6565  -7.3435402e+01  -1.3742390e+02  -1.2908000e+01
    6566  -7.1039803e+01  -1.3655820e+02  -1.3585700e+01
    6567  -1.6507500e+01  -1.1901810e+02  -1.3100900e+01
    6568  -1.8658400e+01  -1.1783840e+02  -1.2231100e+01
    6569  -1.7222300e+01  -1.1842010e+02  -1.2775600e+01
    6570  -2.0032700e+01  -1.1603750e+02  -1.3300900e+01
    6571  -1.7220100e+01  -1.1500540e+02  -1.3024800e+01
    6572  -1.9459801e+01  -1.1503150e+02  -1.4672700e+01
    6573  -1.6727699e+01  -1.1396860e+02  -1.4458400e+01
    6574  -1.5706900e+01  -1.1479580e+02  -1.1825300e+01
    6575  -1.4409900e+01  -1.1359490e+02  -1.3049800e+01
    6576  -3.8810999e+00  -1.1047190e+02  -1.1711500e+01
    6577  -7.3850000e-01  -1.0423930e+02  -1.2703500e+01
    6578   6.1009997e-01  -1.0027760e+02  -1.3213300e+01
    6579   2.4910000e-01  -9.9815300e+01  -1.2662300e+01
    6580  -1.2078000e+00  -9.7856300e+01  -1.3198400e+01
    6581  -2.8306999e+00  -9.8071602e+01  -1.4064000e+01
    6582  -6.5289497e+01  -8.1458900e+01  -1.3472300e+01
    6583  -6.3122002e+01  -7.9981903e+01  -1.4338500e+01
    6584  -6.4075203e+01  -8.1762901e+01  -1.5048800e+01
    6585  -6.1816700e+01  -7.6954597e+01  -1.2723200e+01
    6586  -5.0204601e+01  -7.3529602e+01  -1.3185400e+01
    6587  -5.3569801e+01  -7.2707901e+01  -1.2960500e+01
    6588  -5.4727901e+01  -7.3545898e+01  -1.0968900e+01
    6589  -8.1503197e+01  -1.5700020e+02  -1.2575300e+01
    6590  -7.9151901e+01  -1.5594940e+02  -1.2215200e+01
    6591  -8.3783501e+01  -1.5554860e+02  -1.2565300e+01
    6592  -8.4543404e+01  -1.5467889e+02  -1.2640700e+01
    6593  -8.4055099e+01  -1.5304250e+02  -1.2406800e+01
    6594  -8.2849899e+01  -1.5131480e+02  -1.2098700e+01
    6595  -8.0706703e+01  -1.4074980e+02  -1.3146000e+01
    6596  -7.0745003e+01  -1.3791890e+02  -1.2602500e+01
    6597  -1.9490101e+01  -1.1809180e+02  -1.2508300e+01
    6598  -1.8973499e+01  -1.1659370e+02  -1.1540500e+01
    6599  -5.7110000e+00  -1.1243420e+02  -1.2147700e+01
    6600  -3.1119001e+00  -1.0859710e+02  -1.2509600e+01
    6601  -7.4312000e+00  -1.0639050e+02  -1.1981300e+01
    6602  -1.3156000e+00  -1.0574080e+02  -1.2058000e+01
    6603  -1.6224000e+00  -1.0525260e+02  -1.3631400e+01
    6604  -8.1437599e+01  -1.0207380e+02  -1.1811200e+01
    6605   3.5560000e-01  -1.0149220e+02  -1.2540800e+01
    6606  -1.8340000e+00  -9.9253502e+01  -1.2371300e+01
    6607  -3.0309999e-01  -9.8570900e+01  -1.2828100e+01
    6608  -6.0384800e+01  -8.9153000e+01  -1.2500700e+01
    6609  -6.2718601e+01  -9.1062500e+01  -1.2679500e+01
    6610  -6.0500500e+01  -8.9739197e+01  -1.4558100e+01
    6611  -5.4155899e+01  -8.5737396e+01  -1.3166000e+01
    6612  -5.6868698e+01  -8.6943604e+01  -1.2034400e+01
    6613  -5.6631401e+01  -8.6882301e+01  -1.4167600e+01
    6614  -6.1321301e+01  -7.5764297e+01  -1.2075000e+01
    6615  -5.0146599e+01  -7.5149101e+01  -1.2523800e+01
    6616  -8.0361000e+01  -1.5588480e+02  -1.1985200e+01
    6617  -8.1605598e+01  -1.5498560e+02  -1.1877800e+01
    6618  -7.6466400e+01  -1.5366949e+02  -1.2121900e+01
    6619  -8.1174202e+01  -1.4961740e+02  -1.1549300e+01
    6620  -8.1763199e+01  -1.4530321e+02  -1.2851700e+01
    6621  -6.5214600e+01  -1.4277679e+02  -1.3856800e+01
    6622  -6.5543503e+01  -1.4090410e+02  -1.3058900e+01
    6623  -6.6986298e+01  -1.4272510e+02  -1.2204900e+01
    6624  -6.6760201e+01  -1.4083321e+02  -1.2364200e+01
    6625  -1.5487200e+01  -1.1912490e+02  -1.2328600e+01
    6626  -1.3609400e+01  -1.1889860e+02  -1.2229800e+01
    6627  -1.2241200e+01  -1.1882140e+02  -1.2226700e+01
    6628  -2.0376600e+01  -1.1765340e+02  -1.2384900e+01
    6629  -1.7798800e+01  -1.1590100e+02  -1.1545600e+01
    6630  -6.2730999e+00  -1.0417500e+02  -1.2178300e+01
    6631  -2.2409999e-01  -1.0272470e+02  -1.1987800e+01
    6632  -4.7958999e+00  -1.0230820e+02  -1.2361700e+01
    6633  -8.8671402e+01  -1.0153640e+02  -1.1374500e+01
    6634  -8.7282898e+01  -1.0183540e+02  -1.2618000e+01
    6635  -3.5559001e+00  -1.0145860e+02  -1.1947900e+01
    6636  -5.5090199e+01  -8.6158203e+01  -1.1717700e+01
    6637  -4.7478001e+01  -8.2174202e+01  -1.2328600e+01
    6638  -4.8470001e+01  -8.3073097e+01  -1.2353600e+01
    6639  -4.5664600e+01  -8.0765404e+01  -1.3380000e+01
    6640  -4.8834702e+01  -7.6904099e+01  -1.2162300e+01
    6641  -6.0480598e+01  -7.4343803e+01  -1.1325000e+01
    6642  -5.1547100e+01  -7.4331299e+01  -1.2269900e+01
    6643  -5.8034801e+01  -7.3492401e+01  -1.0901600e+01
    6644  -8.3214996e+01  -1.5385370e+02  -1.1936400e+01
    6645  -7.3702400e+01  -1.5038760e+02  -1.1560600e+01
    6646  -7.2041496e+01  -1.5152299e+02  -1.3188300e+01
    6647  -7.2012497e+01  -1.4891020e+02  -1.1415600e+01
    6648  -7.1120499e+01  -1.4980510e+02  -1.2522500e+01
    6649  -8.0472702e+01  -1.4498911e+02  -1.2020500e+01
    6650  -7.8614197e+01  -1.4209940e+02  -1.1491400e+01
    6651  -6.7423798e+01  -1.4190860e+02  -1.1918200e+01
    6652  -7.7312698e+01  -1.4040289e+02  -1.1745300e+01
    6653  -7.5409897e+01  -1.3935400e+02  -1.1686600e+01
    6654  -7.1160004e+01  -1.4108730e+02  -1.1000100e+01
    6655  -6.9624702e+01  -1.3905650e+02  -1.2171900e+01
    6656  -7.2061096e+01  -1.3978841e+02  -1.1252000e+01
    6657  -1.4655800e+01  -1.1902460e+02  -1.2013900e+01
    6658  -1.6990299e+01  -1.1726760e+02  -1.1212700e+01
    6659  -2.0124701e+01  -1.1690280e+02  -1.2078800e+01
    6660  -6.6998000e+00  -1.1427380e+02  -1.1663900e+01
    6661  -3.0737000e+00  -1.0929780e+02  -1.1389100e+01
    6662  -2.2611001e+00  -1.0796960e+02  -1.1432600e+01
    6663  -8.6679100e+01  -1.0234550e+02  -1.1429800e+01
    6664   1.1520000e-01  -1.0131100e+02  -1.1914000e+01
    6665  -1.7890000e+00  -1.0037340e+02  -1.1414500e+01
    6666  -8.8550001e-01  -1.0039650e+02  -1.1517700e+01
    6667  -6.3487499e+01  -7.8058403e+01  -1.1313700e+01
    6668  -6.3370201e+01  -7.9052101e+01  -1.2953000e+01
    6669  -4.6180401e+01  -7.7685898e+01  -1.3426800e+01
    6670  -4.7807598e+01  -7.8357498e+01  -1.2085000e+01
    6671  -5.0246700e+01  -7.7588600e+01  -1.1022400e+01
    6672  -5.1154099e+01  -7.5876900e+01  -1.1616100e+01
    6673  -5.2681499e+01  -7.4717499e+01  -1.1466000e+01
    6674  -5.8866100e+01  -7.3602303e+01  -1.1573600e+01
    6675  -7.9313004e+01  -1.5445970e+02  -1.1520300e+01
    6676  -8.1882500e+01  -1.5290871e+02  -1.1098600e+01
    6677  -8.1791496e+01  -1.5213480e+02  -1.1120500e+01
    6678  -8.0176598e+01  -1.4732310e+02  -1.1525800e+01
    6679  -6.8083504e+01  -1.4538879e+02  -1.2225300e+01
    6680  -6.8794998e+01  -1.4330119e+02  -1.1315800e+01
    6681  -7.8823502e+01  -1.4355290e+02  -1.1369900e+01
    6682  -1.3722800e+01  -1.1832820e+02  -1.1404400e+01
    6683  -1.3094800e+01  -1.1862200e+02  -1.1598100e+01
    6684  -1.0816100e+01  -1.1856070e+02  -1.1184700e+01
    6685  -1.9665600e+01  -1.1731020e+02  -1.1790400e+01
    6686  -5.8772998e+00  -1.0615450e+02  -1.0308000e+01
    6687  -1.0290000e+00  -1.0456500e+02  -1.1286700e+01
    6688  -4.2353001e+00  -1.0386130e+02  -1.0715400e+01
    6689  -3.6690000e-01  -1.0121540e+02  -1.1463400e+01
    6690  -5.3808399e+01  -8.5919098e+01  -1.0452300e+01
    6691  -5.2210499e+01  -8.5056999e+01  -1.2533100e+01
    6692  -5.0239799e+01  -8.4140800e+01  -1.3759000e+01
    6693  -5.1186199e+01  -8.4756599e+01  -1.1069900e+01
    6694  -4.9694599e+01  -8.3668098e+01  -1.0923200e+01
    6695  -4.9278198e+01  -8.2733803e+01  -1.0565500e+01
    6696  -4.7780499e+01  -8.1457802e+01  -1.1668200e+01
    6697  -6.1786598e+01  -7.5823601e+01  -1.0485500e+01
    6698  -7.8690903e+01  -1.4644051e+02  -1.1019300e+01
    6699  -7.0114998e+01  -1.4533290e+02  -1.0739800e+01
    6700  -6.8703697e+01  -1.4096339e+02  -1.1695800e+01
    6701  -7.0075897e+01  -1.4308389e+02  -1.0767200e+01
    6702  -1.2053200e+01  -1.1899390e+02  -1.1221100e+01
    6703  -1.4802700e+01  -1.1810850e+02  -1.1206500e+01
    6704  -1.8567499e+01  -1.1699510e+02  -1.1410700e+01
    6705  -1.6607599e+01  -1.1578730e+02  -1.0592700e+01
    6706  -4.9333000e+00  -1.1236870e+02  -1.1113300e+01
    6707  -3.6578000e+00  -1.1059890e+02  -1.0806000e+01
    6708  -9.4589005e+00  -1.0936610e+02  -1.2780800e+01
    6709  -8.1232004e+00  -1.0940850e+02  -1.0206800e+01
    6710  -2.4625001e+00  -1.0811520e+02  -1.0601200e+01
    6711  -1.7742000e+00  -1.0650700e+02  -1.0925400e+01
    6712  -3.1745000e+00  -1.0269770e+02  -1.0734400e+01
    6713  -9.7950000e-01  -1.0280250e+02  -1.0967700e+01
    6714  -1.8997000e+00  -1.0128230e+02  -1.0792500e+01
    6715  -2.4261000e+00  -1.0234160e+02  -1.0520600e+01
    6716  -6.0901600e+01  -7.4775902e+01  -1.0585100e+01
    6717  -5.6327499e+01  -7.3652603e+01  -1.0516300e+01
    6718  -7.9274498e+01  -1.5331210e+02  -1.1063800e+01
    6719  -8.0806198e+01  -1.5285820e+02  -1.0862700e+01
    6720  -7.7242699e+01  -1.5199840e+02  -1.0984600e+01
    6721  -8.0727203e+01  -1.5183270e+02  -1.0761400e+01
    6722  -7.8799400e+01  -1.4984039e+02  -1.0593900e+01
    6723  -7.6249298e+01  -1.4435229e+02  -1.0191300e+01
    6724  -7.7417999e+01  -1.4223981e+02  -1.0906600e+01
    6725  -7.5136703e+01  -1.4080260e+02  -1.0758100e+01
    6726  -7.3373001e+01  -1.3912331e+02  -1.1495700e+01
    6727  -7.4221199e+01  -1.3854520e+02  -1.1987300e+01
    6728  -1.2164800e+01  -1.1891690e+02  -1.0727600e+01
    6729  -1.2678200e+01  -1.1798060e+02  -1.0722300e+01
    6730  -9.3063002e+00  -1.1723720e+02  -1.1652600e+01
    6731  -7.7179999e+00  -1.1606500e+02  -1.0938400e+01
    6732  -9.4134998e+00  -1.1788020e+02  -1.0263300e+01
    6733  -1.7632401e+01  -1.1629820e+02  -1.0991100e+01
    6734  -5.8320999e+00  -1.1406060e+02  -1.0257800e+01
    6735  -6.6068001e+00  -1.0726080e+02  -1.0115400e+01
    6736  -1.8467000e+00  -1.0430530e+02  -1.0183600e+01
    6737  -8.8318298e+01  -1.0239990e+02  -9.8104000e+00
    6738  -5.6838600e+01  -8.7220596e+01  -1.0096600e+01
    6739  -5.4128601e+01  -7.4959999e+01  -1.0027700e+01
    6740  -7.8269203e+01  -1.5122620e+02  -1.0582100e+01
    6741  -7.5575401e+01  -1.5104970e+02  -1.1105100e+01
    6742  -7.6686203e+01  -1.4931050e+02  -1.0231000e+01
    6743  -7.7562698e+01  -1.4787030e+02  -1.0433200e+01
    6744  -7.2413902e+01  -1.4732420e+02  -1.0295400e+01
    6745  -7.4754501e+01  -1.4919090e+02  -1.0379300e+01
    6746  -6.9676102e+01  -1.4710970e+02  -1.1826400e+01
    6747  -7.1138298e+01  -1.4564320e+02  -1.0289600e+01
    6748  -7.1842598e+01  -1.4381700e+02  -1.0158900e+01
    6749  -7.6188499e+01  -1.4247639e+02  -1.0371000e+01
    6750  -7.3623299e+01  -1.4084270e+02  -1.0627600e+01
    6751  -1.1580300e+01  -1.1921850e+02  -1.0225500e+01
    6752  -1.2190000e+01  -1.1849100e+02  -1.0359800e+01
    6753  -1.2961700e+01  -1.1740730e+02  -1.0372300e+01
    6754  -1.5038900e+01  -1.1718530e+02  -1.0170600e+01
    6755  -1.3664300e+01  -1.1729530e+02  -1.0229400e+01
    6756  -1.6838200e+01  -1.1620890e+02  -1.0349200e+01
    6757  -1.1587900e+01  -1.1247820e+02  -1.1716200e+01
    6758  -1.2325400e+01  -1.1334940e+02  -1.0982800e+01
    6759  -1.0052400e+01  -1.1222770e+02  -9.7091999e+00
    6760  -3.4405999e+00  -1.1008230e+02  -9.9020996e+00
    6761  -2.9888000e+00  -1.0864280e+02  -9.8105001e+00
    6762  -8.5191101e+01  -1.0260970e+02  -9.7285995e+00
    6763  -8.2971298e+01  -1.0230670e+02  -1.0198800e+01
    6764  -1.4840000e+00  -1.0192540e+02  -1.0688700e+01
    6765  -5.8644699e+01  -8.7960999e+01  -1.2294900e+01
    6766  -5.0587799e+01  -8.4194901e+01  -9.9977999e+00
    6767  -6.3530102e+01  -7.7288696e+01  -9.7325001e+00
    6768  -5.8608101e+01  -7.4075600e+01  -9.8309002e+00
    6769  -7.5529503e+01  -1.4901421e+02  -1.0109100e+01
    6770  -7.5689102e+01  -1.4690450e+02  -9.9137001e+00
    6771  -7.3988098e+01  -1.4766330e+02  -9.8903999e+00
    6772  -7.2071404e+01  -1.4601450e+02  -9.9959002e+00
    6773  -7.4953598e+01  -1.4357930e+02  -9.8431997e+00
    6774  -7.4176498e+01  -1.4225520e+02  -1.0136300e+01
    6775  -1.0761300e+01  -1.1886580e+02  -9.9770002e+00
    6776  -1.1624600e+01  -1.1759780e+02  -9.2418003e+00
    6777  -1.6117100e+01  -1.1665900e+02  -9.9750004e+00
    6778  -1.2613500e+01  -1.1699200e+02  -9.6426001e+00
    6779  -7.0627999e+00  -1.1609310e+02  -9.4549999e+00
    6780  -1.4811400e+01  -1.1556820e+02  -9.3150997e+00
    6781  -1.4175600e+01  -1.1455920e+02  -1.0447600e+01
    6782  -4.6845002e+00  -1.1236380e+02  -1.0105700e+01
    6783  -2.7756000e+00  -1.0681900e+02  -9.5142002e+00
    6784  -4.8044000e+00  -1.0576900e+02  -9.3886995e+00
    6785  -2.9916000e+00  -1.0365800e+02  -9.9345999e+00
    6786  -2.0867000e+00  -1.0350180e+02  -1.0102100e+01
    6787  -8.6845802e+01  -1.0271670e+02  -9.6128998e+00
    6788  -5.9505402e+01  -8.8474503e+01  -1.0639500e+01
    6789  -6.0630299e+01  -8.9244598e+01  -9.1949997e+00
    6790  -5.4840302e+01  -8.6973602e+01  -7.9622002e+00
    6791  -5.2199200e+01  -8.5433098e+01  -9.2241001e+00
    6792  -7.4928200e+01  -1.4773599e+02  -9.8310003e+00
    6793  -7.3712196e+01  -1.4660741e+02  -9.7293997e+00
    6794  -7.3141098e+01  -1.4556320e+02  -9.7347002e+00
    6795  -1.1448100e+01  -1.1912120e+02  -9.8035002e+00
    6796  -1.1335300e+01  -1.1879210e+02  -9.3622999e+00
    6797  -1.4513400e+01  -1.1653530e+02  -9.0025997e+00
    6798  -1.5829200e+01  -1.1626460e+02  -9.5913000e+00
    6799  -5.0864000e+00  -1.1304660e+02  -9.0081997e+00
    6800  -1.1319700e+01  -1.1332770e+02  -8.6168003e+00
    6801  -4.2298002e+00  -1.1146360e+02  -9.2685003e+00
    6802  -3.8917000e+00  -1.0509170e+02  -9.3214998e+00
    6803  -5.8671200e+01  -8.8468002e+01  -8.3935003e+00
    6804  -5.1321301e+01  -7.9432999e+01  -9.6281996e+00
    6805  -5.2209202e+01  -7.7992302e+01  -9.7019997e+00
    6806  -5.2420200e+01  -7.6418900e+01  -1.0433300e+01
    6807  -6.0570099e+01  -7.5040901e+01  -9.1950998e+00
    6808  -5.5438900e+01  -7.4776299e+01  -9.0855999e+00
    6809  -5.6890598e+01  -7.4475601e+01  -9.2363005e+00
    6810  -1.0588200e+01  -1.1862910e+02  -9.1443996e+00
    6811  -9.1103001e+00  -1.1807120e+02  -8.8794003e+00
    6812  -8.0676003e+00  -1.1741700e+02  -9.2329998e+00
    6813  -1.3533600e+01  -1.1631510e+02  -8.4492998e+00
    6814  -1.3606100e+01  -1.1469870e+02  -8.9743004e+00
    6815  -5.6220999e+00  -1.1415050e+02  -8.4888000e+00
    6816  -5.4011002e+00  -1.0696130e+02  -8.5957003e+00
    6817  -2.8276000e+00  -1.0502990e+02  -9.4076004e+00
    6818  -9.0396202e+01  -9.3852699e+01  -8.4721003e+00
    6819  -8.8864304e+01  -9.4196602e+01  -1.0758400e+01
    6820  -9.0955002e+01  -9.5473701e+01  -9.4583998e+00
    6821  -5.0734299e+01  -8.3698196e+01  -9.2975998e+00
    6822  -5.4025299e+01  -7.7082603e+01  -8.6703997e+00
    6823  -6.1931599e+01  -7.5879601e+01  -8.7789001e+00
    6824  -1.0996200e+01  -1.1844540e+02  -8.8745003e+00
    6825  -1.1948400e+01  -1.1674160e+02  -8.9133997e+00
    6826  -1.2731200e+01  -1.1639110e+02  -8.7553997e+00
    6827  -6.1018000e+00  -1.1514080e+02  -8.0922003e+00
    6828  -9.1512003e+00  -1.1202750e+02  -8.3142996e+00
    6829  -8.0107002e+00  -1.1063190e+02  -8.4553003e+00
    6830  -9.8275003e+00  -1.1139220e+02  -1.0723900e+01
    6831  -4.1911001e+00  -1.1078890e+02  -8.7117004e+00
    6832  -3.7391000e+00  -1.0914230e+02  -8.7912998e+00
    6833  -3.8074999e+00  -1.0593890e+02  -8.8200998e+00
    6834  -5.2185600e+01  -8.4435600e+01  -8.0335999e+00
    6835  -6.2744999e+01  -7.6412903e+01  -8.0607004e+00
    6836  -5.8316101e+01  -7.5213997e+01  -8.2916002e+00
    6837  -1.0362500e+01  -1.1818280e+02  -7.8330998e+00
    6838  -9.9077997e+00  -1.1821960e+02  -8.3129997e+00
    6839  -8.0101004e+00  -1.1791160e+02  -8.0234003e+00
    6840  -7.4450002e+00  -1.1746620e+02  -7.8204999e+00
    6841  -1.1145300e+01  -1.1646810e+02  -8.2776003e+00
    6842  -1.4291300e+01  -1.1616080e+02  -8.6562996e+00
    6843  -1.1627200e+01  -1.1588220e+02  -8.2556000e+00
    6844  -1.3808800e+01  -1.1544720e+02  -8.3703003e+00
    6845  -1.1910200e+01  -1.1401880e+02  -7.8648000e+00
    6846  -5.0735998e+00  -1.1220280e+02  -7.9088001e+00
    6847  -6.7361999e+00  -1.0948150e+02  -7.7456002e+00
    6848  -4.5942001e+00  -1.1004640e+02  -8.0021000e+00
    6849  -6.5391002e+00  -1.0846110e+02  -8.2834997e+00
    6850  -3.9646001e+00  -1.0718470e+02  -8.3708000e+00
    6851  -4.4264998e+00  -1.0653560e+02  -8.4289999e+00
    6852  -8.8394302e+01  -1.0290220e+02  -8.0825005e+00
    6853  -8.9968903e+01  -1.0200430e+02  -8.9439001e+00
    6854  -5.1568901e+01  -8.2800301e+01  -8.5480003e+00
    6855  -6.4313904e+01  -7.7591698e+01  -8.5995998e+00
    6856  -5.5096100e+01  -7.6364899e+01  -7.8843002e+00
    6857  -6.0404400e+01  -7.5645599e+01  -7.9991999e+00
    6858  -5.6038601e+01  -7.5632797e+01  -7.9874001e+00
    6859  -1.0802600e+01  -1.1787780e+02  -7.9292998e+00
    6860  -1.0993800e+01  -1.1725380e+02  -8.0841999e+00
    6861  -1.2493100e+01  -1.1566220e+02  -8.0066996e+00
    6862  -1.0854000e+01  -1.1562050e+02  -8.0212002e+00
    6863  -1.2910500e+01  -1.1455950e+02  -8.0098000e+00
    6864  -4.7927999e+00  -1.0887630e+02  -7.8108001e+00
    6865  -4.8080001e+00  -1.0726880e+02  -8.0227003e+00
    6866  -8.5822701e+01  -1.0290270e+02  -7.5784001e+00
    6867  -7.0051300e+01  -8.1561897e+01  -7.3249998e+00
    6868  -7.0753304e+01  -8.3005898e+01  -9.3576002e+00
    6869  -7.2221100e+01  -8.2960899e+01  -6.8849001e+00
    6870  -5.4095901e+01  -7.9808701e+01  -7.8073001e+00
    6871  -5.4951801e+01  -7.7956398e+01  -7.4733000e+00
    6872  -6.3617500e+01  -7.7000603e+01  -7.4604001e+00
    6873  -1.0271800e+01  -1.1707290e+02  -7.2659001e+00
    6874  -7.1293998e+00  -1.1695990e+02  -7.2968998e+00
    6875  -9.9286003e+00  -1.1587530e+02  -7.5334001e+00
    6876  -6.6417999e+00  -1.1620970e+02  -7.4377999e+00
    6877  -1.2913200e+01  -1.1516050e+02  -7.7585001e+00
    6878  -1.0781400e+01  -1.1330110e+02  -7.4471998e+00
    6879  -9.6233997e+00  -1.1267410e+02  -7.4612999e+00
    6880  -8.1732998e+00  -1.1165620e+02  -7.4439998e+00
    6881  -7.1420002e+00  -1.1095670e+02  -7.1633000e+00
    6882  -5.4284000e+00  -1.0802510e+02  -7.7722001e+00
    6883  -8.7347198e+01  -1.0321920e+02  -6.2828999e+00
    6884  -8.8221603e+01  -9.1963203e+01  -8.5558004e+00
    6885  -9.0156700e+01  -9.2086899e+01  -6.8074999e+00
    6886  -5.3357101e+01  -8.5987900e+01  -7.5128002e+00
    6887  -5.4387299e+01  -8.6754898e+01  -7.0222998e+00
    6888  -6.4681198e+01  -7.7624199e+01  -7.4433999e+00
    6889  -6.2071400e+01  -7.6440598e+01  -7.2395000e+00
    6890  -9.1327000e+00  -1.1833750e+02  -6.8290000e+00
    6891  -8.2798004e+00  -1.1820300e+02  -7.0978999e+00
    6892  -7.7115998e+00  -1.1781850e+02  -7.0619001e+00
    6893  -6.2764001e+00  -1.1523520e+02  -7.0661998e+00
    6894  -1.1755200e+01  -1.1477170e+02  -7.6620002e+00
    6895  -9.6705999e+00  -1.1470350e+02  -7.2104998e+00
    6896  -1.0783400e+01  -1.1403750e+02  -7.2901001e+00
    6897  -5.9229999e+00  -1.1387910e+02  -7.1636000e+00
    6898  -5.6371999e+00  -1.1253190e+02  -7.1630998e+00
    6899  -8.5960999e+00  -1.1293910e+02  -6.8941998e+00
    6900  -5.5825000e+00  -1.1109350e+02  -7.2698002e+00
    6901  -6.2880998e+00  -1.1035840e+02  -7.2112999e+00
    6902  -5.7342000e+00  -1.0901930e+02  -7.5268002e+00
    6903  -5.3379101e+01  -8.5055199e+01  -6.8390999e+00
    6904  -6.5913399e+01  -7.8897202e+01  -8.3817997e+00
    6905  -5.7432800e+01  -7.6433800e+01  -6.9752998e+00
    6906  -5.6431099e+01  -7.7127701e+01  -6.5191002e+00
    6907  -1.0221400e+01  -1.1786530e+02  -6.4825001e+00
    6908  -8.2952003e+00  -1.1653420e+02  -6.2747002e+00
    6909  -8.6966000e+00  -1.1457920e+02  -6.7705998e+00
    6910  -1.0202300e+01  -1.1345180e+02  -6.9903998e+00
    6911  -7.5190001e+00  -1.1211930e+02  -6.8153000e+00
    6912  -9.0832802e+01  -1.0288450e+02  -6.6630998e+00
    6913  -9.2345497e+01  -9.4611298e+01  -7.2642002e+00
    6914  -9.1557999e+01  -9.2724098e+01  -6.3298001e+00
    6915  -5.5619701e+01  -8.7555702e+01  -6.3906999e+00
    6916  -5.6548500e+01  -8.7694702e+01  -7.9672999e+00
    6917  -5.3972900e+01  -8.5808701e+01  -6.4270000e+00
    6918  -5.3028500e+01  -8.3802002e+01  -7.2947001e+00
    6919  -5.3653702e+01  -8.2049698e+01  -7.3821001e+00
    6920  -5.5748402e+01  -8.1037804e+01  -6.5138998e+00
    6921  -5.6129398e+01  -7.8602997e+01  -6.4879999e+00
    6922  -6.6999702e+01  -7.9154999e+01  -7.0355000e+00
    6923  -6.6130402e+01  -7.8550499e+01  -6.2438998e+00
    6924  -6.5060600e+01  -7.7990601e+01  -5.9995999e+00
    6925  -6.0825199e+01  -7.6378197e+01  -6.9952002e+00
    6926  -5.9723202e+01  -7.7015800e+01  -6.2887998e+00
    6927  -9.8325005e+00  -1.1818570e+02  -6.4959002e+00
    6928  -8.6897001e+00  -1.1817280e+02  -6.2898998e+00
    6929  -8.0557003e+00  -1.1785930e+02  -6.4720998e+00
    6930  -9.3254995e+00  -1.1728140e+02  -6.2712002e+00
    6931  -7.5667000e+00  -1.1682850e+02  -6.3343000e+00
    6932  -6.9110999e+00  -1.1599540e+02  -6.5005002e+00
    6933  -8.3825998e+00  -1.1563560e+02  -6.5377002e+00
    6934  -6.8028998e+00  -1.1493960e+02  -6.5102000e+00
    6935  -7.4232001e+00  -1.1313100e+02  -6.5653000e+00
    6936  -6.9338999e+00  -1.1382930e+02  -6.5179000e+00
    6937  -6.3546000e+00  -1.1272140e+02  -6.6733999e+00
    6938  -9.2314499e+01  -1.0276970e+02  -5.8085999e+00
    6939  -9.1598297e+01  -1.0124350e+02  -8.1171999e+00
    6940  -5.6604698e+01  -8.8121101e+01  -6.2697001e+00
    6941  -5.5052799e+01  -8.7016602e+01  -6.1736002e+00
    6942  -5.4386902e+01  -8.4345901e+01  -6.2684999e+00
    6943  -6.8191902e+01  -8.0118202e+01  -7.2733998e+00
    6944  -6.8291603e+01  -7.9610901e+01  -5.1217999e+00
    6945  -6.3495098e+01  -7.7218697e+01  -6.4471002e+00
    6946  -6.1875599e+01  -7.7432899e+01  -5.9113998e+00
    6947  -9.4913998e+00  -1.1798620e+02  -6.0437999e+00
    6948  -8.7982998e+00  -1.1784440e+02  -5.9808998e+00
    6949  -7.3540001e+00  -1.1599210e+02  -6.2639999e+00
    6950  -7.7199001e+00  -1.1483140e+02  -6.4204001e+00
    6951  -5.6990398e+01  -7.7598396e+01  -6.1350002e+00
    6952  -9.1223198e+01  -1.0405010e+02  -3.7853000e+00
    6953  -8.8477699e+01  -1.0366390e+02  -4.7108002e+00
    6954  -9.3399696e+01  -1.0211920e+02  -5.6057000e+00
    6955  -9.4611801e+01  -1.0096880e+02  -5.3476000e+00
    6956  -9.3193199e+01  -1.0052430e+02  -6.9418001e+00
    6957  -9.5224197e+01  -9.9074501e+01  -5.6704998e+00
    6958  -9.5421898e+01  -9.4903900e+01  -5.0194998e+00
    6959  -9.3700897e+01  -9.4783897e+01  -6.2164998e+00
    6960  -9.5208801e+01  -9.6881104e+01  -5.8058000e+00
    6961  -9.0481796e+01  -9.0852798e+01  -4.5007000e+00
    6962  -5.9763302e+01  -9.0083900e+01  -4.5858998e+00
    6963  -6.0542301e+01  -8.9741501e+01  -6.9924002e+00
    6964  -5.8642601e+01  -8.9143303e+01  -6.2827001e+00
    6965  -5.7332600e+01  -8.8492302e+01  -5.2493000e+00
    6966  -5.4823700e+01  -8.5817200e+01  -5.7775998e+00
    6967  -5.6308998e+01  -8.5085999e+01  -5.0430002e+00
    6968  -5.5555801e+01  -8.3416901e+01  -5.9505000e+00
    6969  -5.7147999e+01  -8.1722198e+01  -5.6416001e+00
    6970  -5.7503399e+01  -8.3580200e+01  -4.9045000e+00
    6971  -7.1845299e+01  -8.1877602e+01  -4.4621000e+00
    6972  -5.8216801e+01  -8.0102203e+01  -5.2728000e+00
    6973  -5.8022701e+01  -7.8368401e+01  -5.4850998e+00
    6974  -6.4581902e+01  -7.8251404e+01  -5.1738000e+00
    6975  -6.3195400e+01  -7.7888397e+01  -5.4043002e+00
    6976  -5.9151402e+01  -7.7959602e+01  -5.4956999e+00
    6977  -9.2689102e+01  -1.0360960e+02  -4.2761998e+00
    6978  -5.6334702e+01  -8.7209396e+01  -5.0179000e+00
    6979  -5.5688099e+01  -8.6513298e+01  -5.2916002e+00
    6980  -6.7638603e+01  -7.9463799e+01  -4.7009001e+00
    6981  -6.6217003e+01  -7.9096497e+01  -4.6733999e+00
    6982  -9.5227501e+01  -1.0179070e+02  -4.3758998e+00
    6983  -9.4475800e+01  -9.3158997e+01  -4.6788001e+00
    6984  -9.2383301e+01  -9.1566902e+01  -4.3657999e+00
    6985  -5.8548500e+01  -8.9445602e+01  -4.9410000e+00
    6986  -7.0054298e+01  -8.0447899e+01  -4.6698999e+00
    6987  -5.9636700e+01  -7.9446098e+01  -4.8058000e+00
    6988  -6.1890400e+01  -7.8878197e+01  -4.7158999e+00
    6989  -9.4088097e+01  -1.0349990e+02  -3.5167999e+00
    6990  -9.7073601e+01  -9.9922401e+01  -3.8806000e+00
    6991  -6.7064598e+01  -9.4386398e+01  -3.7044001e+00
    6992  -6.5326897e+01  -9.2662102e+01  -6.1454000e+00
    6993  -6.4785500e+01  -9.2803101e+01  -4.2282000e+00
    6994  -6.2295700e+01  -9.1132500e+01  -5.3539000e+00
    6995  -6.1345901e+01  -9.1186798e+01  -3.6510999e+00
    6996  -5.8278801e+01  -8.8939301e+01  -4.3488998e+00
    6997  -5.7425400e+01  -8.7774498e+01  -4.3354001e+00
    6998  -7.8240196e+01  -8.6155403e+01  -3.9224000e+00
    6999  -7.8370796e+01  -8.6114502e+01  -5.5981002e+00
    7000  -8.0734901e+01  -8.7142899e+01  -4.9580002e+00
    7001  -5.7342400e+01  -8.6519897e+01  -4.2119002e+00
    7002  -7.6558601e+01  -8.5283997e+01  -6.0584002e+00
    7003  -5.9814899e+01  -8.2053101e+01  -4.2549000e+00
    7004  -6.1837898e+01  -8.0110603e+01  -4.0618000e+00
    7005  -6.3779800e+01  -7.9329803e+01  -4.1206999e+00
    7006  -6.2769402e+01  -9.1969398e+01  -3.7593999e+00
    7007  -5.9135502e+01  -8.9595802e+01  -3.9268000e+00
    7008  -8.0210297e+01  -8.7161003e+01  -2.9180000e+00
    7009  -7.6105301e+01  -8.5149300e+01  -2.7769001e+00
    7010  -7.4429298e+01  -8.3843399e+01  -4.5946999e+00
    7011  -7.0384598e+01  -8.0638702e+01  -3.6689000e+00
    7012  -6.9405899e+01  -8.0060799e+01  -3.9122000e+00
    7013  -6.7205803e+01  -7.9980400e+01  -3.4964001e+00
    7014  -6.5717598e+01  -8.0028297e+01  -3.4640000e+00
    7015  -9.5688499e+01  -1.0363840e+02  -2.5128000e+00
    7016  -9.4314400e+01  -9.1229401e+01  -3.1307001e+00
    7017  -6.0468300e+01  -9.0353996e+01  -3.1083000e+00
[truncated: 3,734,750 more chars]
