# Supplementary material for: Quantifying dynamic muscle lengths and moment arms of musculoskeletal joints using FEBio studio: A demonstration in the glenohumeral joint
Source: J Biomech. Author manuscript; Available in PMC 2026 Apr 28. (PMC13111909; doi:10.1016/j.jbiomech.2026.113308)
Supplement: Data_and_code.zip [file NIHMS2167395-supplement-Data_and_code_zip.zip › data_and_code_v1.1/model_source_files/verification_validation.k]

*KEYWORD
*NODE
       1   5.0000000e+00  -2.4375000e+01  -1.2500000e+02
       2   5.0000000e+00  -2.2500000e+01  -1.2500000e+02
       3   5.0000000e+00  -2.3437500e+01  -1.2343750e+02
       4   5.0000000e+00  -2.2500000e+01  -1.2187500e+02
       5   5.0000000e+00  -2.4375000e+01  -1.2187500e+02
       6   5.0000000e+00  -2.5312500e+01  -1.2343750e+02
       7   5.0000000e+00  -2.6250000e+01  -1.2500000e+02
       8   5.0000000e+00  -2.6250000e+01  -1.2187500e+02
       9   5.0000000e+00  -2.5312500e+01  -1.2031250e+02
      10   5.0000000e+00  -2.4375000e+01  -1.1875000e+02
      11   5.0000000e+00  -2.6250000e+01  -1.1875000e+02
      12   5.0000000e+00  -2.3437500e+01  -1.2031250e+02
      13   5.0000000e+00  -2.2500000e+01  -1.1875000e+02
      14   5.0000000e+00  -2.8125000e+01  -1.1875000e+02
      15   5.0000000e+00  -2.7187500e+01  -1.2031250e+02
      16   5.0000000e+00  -2.8125000e+01  -1.2187500e+02
      17   5.0000000e+00  -2.8125000e+01  -1.2500000e+02
      18   5.0000000e+00  -2.7187500e+01  -1.2343750e+02
      19   5.0000000e+00  -3.0000000e+01  -1.2187500e+02
      20   5.0000000e+00  -2.9062500e+01  -1.2343750e+02
      21   5.0000000e+00  -3.0000000e+01  -1.2500000e+02
      22   5.0000000e+00  -2.2500000e+01  -1.1562500e+02
      23   5.0000000e+00  -2.3437500e+01  -1.1406250e+02
      24   5.0000000e+00  -2.4375000e+01  -1.1562500e+02
      25   5.0000000e+00  -2.4375000e+01  -1.1250000e+02
      26   5.0000000e+00  -2.2500000e+01  -1.1250000e+02
      27   5.0000000e+00  -2.3437500e+01  -1.1718750e+02
      28   5.0000000e+00  -2.5312500e+01  -1.1718750e+02
      29   5.0000000e+00  -2.6250000e+01  -1.1562500e+02
      30   5.0000000e+00  -2.6250000e+01  -1.1250000e+02
      31   5.0000000e+00  -2.5312500e+01  -1.1406250e+02
      32   5.0000000e+00  -3.0000000e+01  -1.1562500e+02
      33   5.0000000e+00  -2.8125000e+01  -1.1562500e+02
      34   5.0000000e+00  -2.9062500e+01  -1.1406250e+02
      35   5.0000000e+00  -2.8125000e+01  -1.1250000e+02
      36   5.0000000e+00  -3.0000000e+01  -1.1250000e+02
      37   5.0000000e+00  -2.7187500e+01  -1.1406250e+02
      38   5.0000000e+00  -2.7187500e+01  -1.1718750e+02
      39   5.0000000e+00  -3.0000000e+01  -1.1875000e+02
      40   5.0000000e+00  -2.9062500e+01  -1.2031250e+02
      41   5.0000000e+00  -2.9062500e+01  -1.1718750e+02
      42   5.0000000e+00  -3.0000000e+01  -1.2031250e+02
      43   5.0000000e+00  -3.0000000e+01  -1.2343750e+02
      44   5.0000000e+00   2.2500000e+01  -7.8125000e+01
      45   5.0000000e+00   2.3437500e+01  -7.9687500e+01
      46   5.0000000e+00   2.4375000e+01  -7.8125000e+01
      47   5.0000000e+00   2.4375000e+01  -8.1250000e+01
      48   5.0000000e+00   2.2500000e+01  -8.1250000e+01
      49   5.0000000e+00   2.3437500e+01  -7.6562500e+01
      50   5.0000000e+00   2.4375000e+01  -7.5000000e+01
      51   5.0000000e+00   2.2500000e+01  -7.5000000e+01
      52   5.0000000e+00   2.6250000e+01  -8.1250000e+01
      53   5.0000000e+00   2.5312500e+01  -7.9687500e+01
      54   5.0000000e+00   2.6250000e+01  -7.8125000e+01
      55   5.0000000e+00   2.5312500e+01  -7.6562500e+01
      56   5.0000000e+00   2.6250000e+01  -7.5000000e+01
      57   5.0000000e+00   2.8125000e+01  -8.1250000e+01
      58   5.0000000e+00   2.7187500e+01  -7.9687500e+01
      59   5.0000000e+00   2.8125000e+01  -7.8125000e+01
      60   5.0000000e+00   2.8125000e+01  -7.5000000e+01
      61   5.0000000e+00   2.7187500e+01  -7.6562500e+01
      62   5.0000000e+00   3.0000000e+01  -7.8125000e+01
      63   5.0000000e+00   2.9062500e+01  -7.6562500e+01
      64   5.0000000e+00   3.0000000e+01  -7.5000000e+01
      65   5.0000000e+00   2.2500000e+01  -8.4375000e+01
      66   5.0000000e+00   2.3437500e+01  -8.5937500e+01
      67   5.0000000e+00   2.4375000e+01  -8.4375000e+01
      68   5.0000000e+00   2.4375000e+01  -8.7500000e+01
      69   5.0000000e+00   2.2500000e+01  -8.7500000e+01
      70   5.0000000e+00   2.3437500e+01  -8.2812500e+01
      71   5.0000000e+00   2.5312500e+01  -8.2812500e+01
      72   5.0000000e+00   2.6250000e+01  -8.4375000e+01
      73   5.0000000e+00   2.6250000e+01  -8.7500000e+01
      74   5.0000000e+00   2.5312500e+01  -8.5937500e+01
      75   5.0000000e+00   3.0000000e+01  -8.4375000e+01
      76   5.0000000e+00   2.8125000e+01  -8.4375000e+01
      77   5.0000000e+00   2.9062500e+01  -8.5937500e+01
      78   5.0000000e+00   2.8125000e+01  -8.7500000e+01
      79   5.0000000e+00   3.0000000e+01  -8.7500000e+01
      80   5.0000000e+00   2.7187500e+01  -8.5937500e+01
      81   5.0000000e+00   2.7187500e+01  -8.2812500e+01
      82   5.0000000e+00   3.0000000e+01  -8.1250000e+01
      83   5.0000000e+00   2.9062500e+01  -7.9687500e+01
      84   5.0000000e+00   2.9062500e+01  -8.2812500e+01
      85   5.0000000e+00   3.0000000e+01  -7.9687500e+01
      86   5.0000000e+00   3.0000000e+01  -7.6562500e+01
      87   5.0000000e+00  -3.0000000e+01  -1.1718750e+02
      88   5.0000000e+00  -3.0000000e+01  -1.1406250e+02
      89   5.0000000e+00   3.0000000e+01  -8.2812500e+01
      90   5.0000000e+00   3.0000000e+01  -8.5937500e+01
      91   5.0000000e+00   0.0000000e+00  -1.2812500e+02
      92   5.0000000e+00  -9.3750000e-01  -1.2656250e+02
      93   5.0000000e+00  -1.8750000e+00  -1.2812500e+02
      94   5.0000000e+00  -1.8750000e+00  -1.2500000e+02
      95   5.0000000e+00   0.0000000e+00  -1.2500000e+02
      96   5.0000000e+00  -9.3750000e-01  -1.2968750e+02
      97   5.0000000e+00  -1.8750000e+00  -1.3125000e+02
      98   5.0000000e+00   0.0000000e+00  -1.3125000e+02
      99   5.0000000e+00  -2.8125000e+00  -1.2968750e+02
     100   5.0000000e+00  -3.7500000e+00  -1.3125000e+02
     101   5.0000000e+00  -3.7500000e+00  -1.2812500e+02
     102   5.0000000e+00  -3.7500000e+00  -1.2500000e+02
     103   5.0000000e+00  -2.8125000e+00  -1.2656250e+02
     104   5.0000000e+00  -2.8125000e+00  -1.3281250e+02
     105   5.0000000e+00  -3.7500000e+00  -1.3437500e+02
     106   5.0000000e+00  -1.8750000e+00  -1.3437500e+02
     107   5.0000000e+00   0.0000000e+00  -1.3437500e+02
     108   5.0000000e+00  -9.3750000e-01  -1.3281250e+02
     109   5.0000000e+00  -9.3750000e-01  -1.3593750e+02
     110   5.0000000e+00  -1.8750000e+00  -1.3750000e+02
     111   5.0000000e+00   0.0000000e+00  -1.3750000e+02
     112   5.0000000e+00  -2.8125000e+00  -1.3593750e+02
     113   5.0000000e+00  -3.7500000e+00  -1.3750000e+02
     114   5.0000000e+00  -4.6875000e+00  -1.3281250e+02
     115   5.0000000e+00  -5.6250000e+00  -1.3437500e+02
     116   5.0000000e+00  -5.6250000e+00  -1.3125000e+02
     117   5.0000000e+00  -4.6875000e+00  -1.3593750e+02
     118   5.0000000e+00  -5.6250000e+00  -1.3750000e+02
     119   5.0000000e+00  -6.5625000e+00  -1.3593750e+02
     120   5.0000000e+00  -7.5000000e+00  -1.3750000e+02
     121   5.0000000e+00  -7.5000000e+00  -1.3437500e+02
     122   5.0000000e+00  -7.5000000e+00  -1.3125000e+02
     123   5.0000000e+00  -6.5625000e+00  -1.3281250e+02
     124   5.0000000e+00  -5.6250000e+00  -1.2500000e+02
     125   5.0000000e+00  -7.5000000e+00  -1.2500000e+02
     126   5.0000000e+00  -6.5625000e+00  -1.2656250e+02
     127   5.0000000e+00  -7.5000000e+00  -1.2812500e+02
     128   5.0000000e+00  -5.6250000e+00  -1.2812500e+02
     129   5.0000000e+00  -4.6875000e+00  -1.2656250e+02
     130   5.0000000e+00  -4.6875000e+00  -1.2968750e+02
     131   5.0000000e+00  -6.5625000e+00  -1.2968750e+02
     132   5.0000000e+00  -6.5625000e+00  -1.3906250e+02
     133   5.0000000e+00  -7.5000000e+00  -1.4062500e+02
     134   5.0000000e+00  -5.6250000e+00  -1.4062500e+02
     135   5.0000000e+00  -4.6875000e+00  -1.3906250e+02
     136   5.0000000e+00  -3.7500000e+00  -1.4062500e+02
     137   5.0000000e+00  -4.6875000e+00  -1.4218750e+02
     138   5.0000000e+00  -5.6250000e+00  -1.4375000e+02
     139   5.0000000e+00  -3.7500000e+00  -1.4375000e+02
     140   5.0000000e+00  -6.5625000e+00  -1.4218750e+02
     141   5.0000000e+00  -7.5000000e+00  -1.4375000e+02
     142   5.0000000e+00   0.0000000e+00  -1.4062500e+02
     143   5.0000000e+00  -1.8750000e+00  -1.4062500e+02
     144   5.0000000e+00  -9.3750000e-01  -1.4218750e+02
     145   5.0000000e+00  -1.8750000e+00  -1.4375000e+02
     146   5.0000000e+00   0.0000000e+00  -1.4375000e+02
     147   5.0000000e+00  -2.8125000e+00  -1.4218750e+02
     148   5.0000000e+00  -9.3750000e-01  -1.3906250e+02
     149   5.0000000e+00  -2.8125000e+00  -1.3906250e+02
     150   5.0000000e+00  -2.8125000e+00  -1.4531250e+02
     151   5.0000000e+00  -3.7500000e+00  -1.4687500e+02
     152   5.0000000e+00  -1.8750000e+00  -1.4687500e+02
     153   5.0000000e+00   0.0000000e+00  -1.4687500e+02
     154   5.0000000e+00  -9.3750000e-01  -1.4531250e+02
     155   5.0000000e+00  -9.3750000e-01  -1.4843750e+02
     156   5.0000000e+00  -1.8750000e+00  -1.5000000e+02
     157   5.0000000e+00   0.0000000e+00  -1.5000000e+02
     158   5.0000000e+00  -2.8125000e+00  -1.4843750e+02
     159   5.0000000e+00  -3.7500000e+00  -1.5000000e+02
     160   5.0000000e+00  -7.5000000e+00  -1.4687500e+02
     161   5.0000000e+00  -6.5625000e+00  -1.4843750e+02
     162   5.0000000e+00  -5.6250000e+00  -1.4687500e+02
     163   5.0000000e+00  -6.5625000e+00  -1.4531250e+02
     164   5.0000000e+00  -4.6875000e+00  -1.4531250e+02
     165   5.0000000e+00  -4.6875000e+00  -1.4843750e+02
     166   5.0000000e+00  -1.3125000e+01  -1.2500000e+02
     167   5.0000000e+00  -1.5000000e+01  -1.2500000e+02
     168   5.0000000e+00  -1.4062500e+01  -1.2656250e+02
     169   5.0000000e+00  -1.5000000e+01  -1.2812500e+02
     170   5.0000000e+00  -1.3125000e+01  -1.2812500e+02
     171   5.0000000e+00  -1.2187500e+01  -1.2656250e+02
     172   5.0000000e+00  -1.1250000e+01  -1.2500000e+02
     173   5.0000000e+00  -1.1250000e+01  -1.2812500e+02
     174   5.0000000e+00  -1.2187500e+01  -1.2968750e+02
     175   5.0000000e+00  -1.3125000e+01  -1.3125000e+02
     176   5.0000000e+00  -1.1250000e+01  -1.3125000e+02
     177   5.0000000e+00  -1.4062500e+01  -1.2968750e+02
     178   5.0000000e+00  -1.5000000e+01  -1.3125000e+02
     179   5.0000000e+00  -9.3750000e+00  -1.2812500e+02
     180   5.0000000e+00  -8.4375000e+00  -1.2968750e+02
     181   5.0000000e+00  -9.3750000e+00  -1.3125000e+02
     182   5.0000000e+00  -1.0312500e+01  -1.2968750e+02
     183   5.0000000e+00  -8.4375000e+00  -1.2656250e+02
     184   5.0000000e+00  -9.3750000e+00  -1.2500000e+02
     185   5.0000000e+00  -1.0312500e+01  -1.2656250e+02
     186   5.0000000e+00  -1.0312500e+01  -1.3281250e+02
     187   5.0000000e+00  -1.1250000e+01  -1.3437500e+02
     188   5.0000000e+00  -9.3750000e+00  -1.3437500e+02
     189   5.0000000e+00  -8.4375000e+00  -1.3281250e+02
     190   5.0000000e+00  -8.4375000e+00  -1.3593750e+02
     191   5.0000000e+00  -9.3750000e+00  -1.3750000e+02
     192   5.0000000e+00  -1.0312500e+01  -1.3593750e+02
     193   5.0000000e+00  -1.1250000e+01  -1.3750000e+02
     194   5.0000000e+00  -1.5000000e+01  -1.3437500e+02
     195   5.0000000e+00  -1.4062500e+01  -1.3593750e+02
     196   5.0000000e+00  -1.3125000e+01  -1.3437500e+02
     197   5.0000000e+00  -1.3125000e+01  -1.3750000e+02
     198   5.0000000e+00  -1.5000000e+01  -1.3750000e+02
     199   5.0000000e+00  -1.4062500e+01  -1.3281250e+02
     200   5.0000000e+00  -1.2187500e+01  -1.3281250e+02
     201   5.0000000e+00  -1.2187500e+01  -1.3593750e+02
     202   5.0000000e+00  -8.4375000e+00  -1.3906250e+02
     203   5.0000000e+00  -9.3750000e+00  -1.4062500e+02
     204   5.0000000e+00  -8.4375000e+00  -1.4218750e+02
     205   5.0000000e+00  -9.3750000e+00  -1.4375000e+02
     206   5.0000000e+00  -1.0312500e+01  -1.4218750e+02
     207   5.0000000e+00  -1.1250000e+01  -1.4375000e+02
     208   5.0000000e+00  -1.1250000e+01  -1.4062500e+02
     209   5.0000000e+00  -1.0312500e+01  -1.3906250e+02
     210   5.0000000e+00  -1.0312500e+01  -1.4531250e+02
     211   5.0000000e+00  -1.1250000e+01  -1.4687500e+02
     212   5.0000000e+00  -9.3750000e+00  -1.4687500e+02
     213   5.0000000e+00  -8.4375000e+00  -1.4531250e+02
     214   5.0000000e+00  -8.4375000e+00  -1.4843750e+02
     215   5.0000000e+00  -1.0312500e+01  -1.4843750e+02
     216   5.0000000e+00  -9.3750000e+00  -1.5000000e+02
     217   5.0000000e+00  -1.1250000e+01  -1.5000000e+02
     218   5.0000000e+00  -1.2187500e+01  -1.4531250e+02
     219   5.0000000e+00  -1.3125000e+01  -1.4687500e+02
     220   5.0000000e+00  -1.3125000e+01  -1.4375000e+02
     221   5.0000000e+00  -1.2187500e+01  -1.4843750e+02
     222   5.0000000e+00  -1.3125000e+01  -1.5000000e+02
     223   5.0000000e+00  -1.4062500e+01  -1.4843750e+02
     224   5.0000000e+00  -1.5000000e+01  -1.5000000e+02
     225   5.0000000e+00  -1.5000000e+01  -1.4687500e+02
     226   5.0000000e+00  -1.5000000e+01  -1.4375000e+02
     227   5.0000000e+00  -1.4062500e+01  -1.4531250e+02
     228   5.0000000e+00  -1.4062500e+01  -1.3906250e+02
     229   5.0000000e+00  -1.5000000e+01  -1.4062500e+02
     230   5.0000000e+00  -1.3125000e+01  -1.4062500e+02
     231   5.0000000e+00  -1.2187500e+01  -1.3906250e+02
     232   5.0000000e+00  -1.2187500e+01  -1.4218750e+02
     233   5.0000000e+00  -1.4062500e+01  -1.4218750e+02
     234   5.0000000e+00  -1.6875000e+01  -1.2500000e+02
     235   5.0000000e+00  -1.5937500e+01  -1.2656250e+02
     236   5.0000000e+00  -1.6875000e+01  -1.2812500e+02
     237   5.0000000e+00  -1.5937500e+01  -1.2968750e+02
     238   5.0000000e+00  -1.6875000e+01  -1.3125000e+02
     239   5.0000000e+00  -1.8750000e+01  -1.2812500e+02
     240   5.0000000e+00  -1.7812500e+01  -1.2968750e+02
     241   5.0000000e+00  -1.8750000e+01  -1.3125000e+02
     242   5.0000000e+00  -1.7812500e+01  -1.3281250e+02
     243   5.0000000e+00  -1.8750000e+01  -1.3437500e+02
     244   5.0000000e+00  -1.6875000e+01  -1.3437500e+02
     245   5.0000000e+00  -1.5937500e+01  -1.3281250e+02
     246   5.0000000e+00  -1.5937500e+01  -1.3593750e+02
     247   5.0000000e+00  -1.6875000e+01  -1.3750000e+02
     248   5.0000000e+00  -1.7812500e+01  -1.3593750e+02
     249   5.0000000e+00  -1.8750000e+01  -1.3750000e+02
     250   5.0000000e+00  -2.0625000e+01  -1.3125000e+02
     251   5.0000000e+00  -1.9687500e+01  -1.3281250e+02
     252   5.0000000e+00  -2.0625000e+01  -1.3437500e+02
     253   5.0000000e+00  -1.9687500e+01  -1.3593750e+02
     254   5.0000000e+00  -2.0625000e+01  -1.3750000e+02
     255   5.0000000e+00  -2.2500000e+01  -1.3437500e+02
     256   5.0000000e+00  -2.1562500e+01  -1.3593750e+02
     257   5.0000000e+00  -2.2500000e+01  -1.3750000e+02
     258   5.0000000e+00  -2.1562500e+01  -1.3906250e+02
     259   5.0000000e+00  -2.2500000e+01  -1.4062500e+02
     260   5.0000000e+00  -2.0625000e+01  -1.4062500e+02
     261   5.0000000e+00  -1.9687500e+01  -1.3906250e+02
     262   5.0000000e+00  -1.8750000e+01  -1.4062500e+02
     263   5.0000000e+00  -1.9687500e+01  -1.4218750e+02
     264   5.0000000e+00  -2.0625000e+01  -1.4375000e+02
     265   5.0000000e+00  -1.8750000e+01  -1.4375000e+02
     266   5.0000000e+00  -2.1562500e+01  -1.4218750e+02
     267   5.0000000e+00  -2.2500000e+01  -1.4375000e+02
     268   5.0000000e+00  -1.6875000e+01  -1.4062500e+02
     269   5.0000000e+00  -1.5937500e+01  -1.4218750e+02
     270   5.0000000e+00  -1.6875000e+01  -1.4375000e+02
     271   5.0000000e+00  -1.7812500e+01  -1.4218750e+02
     272   5.0000000e+00  -1.5937500e+01  -1.3906250e+02
     273   5.0000000e+00  -1.7812500e+01  -1.3906250e+02
     274   5.0000000e+00  -1.7812500e+01  -1.4531250e+02
     275   5.0000000e+00  -1.8750000e+01  -1.4687500e+02
     276   5.0000000e+00  -1.6875000e+01  -1.4687500e+02
     277   5.0000000e+00  -1.5937500e+01  -1.4531250e+02
     278   5.0000000e+00  -1.5937500e+01  -1.4843750e+02
     279   5.0000000e+00  -1.6875000e+01  -1.5000000e+02
     280   5.0000000e+00  -1.7812500e+01  -1.4843750e+02
     281   5.0000000e+00  -1.8750000e+01  -1.5000000e+02
     282   5.0000000e+00  -2.2500000e+01  -1.4687500e+02
     283   5.0000000e+00  -2.1562500e+01  -1.4843750e+02
     284   5.0000000e+00  -2.0625000e+01  -1.4687500e+02
     285   5.0000000e+00  -2.0625000e+01  -1.5000000e+02
     286   5.0000000e+00  -2.2500000e+01  -1.5000000e+02
     287   5.0000000e+00  -2.1562500e+01  -1.4531250e+02
     288   5.0000000e+00  -1.9687500e+01  -1.4531250e+02
     289   5.0000000e+00  -1.9687500e+01  -1.4843750e+02
     290   5.0000000e+00  -2.4375000e+01  -1.3750000e+02
     291   5.0000000e+00  -2.3437500e+01  -1.3906250e+02
     292   5.0000000e+00  -2.4375000e+01  -1.4062500e+02
     293   5.0000000e+00  -2.3437500e+01  -1.4218750e+02
     294   5.0000000e+00  -2.4375000e+01  -1.4375000e+02
     295   5.0000000e+00  -2.6250000e+01  -1.4062500e+02
     296   5.0000000e+00  -2.5312500e+01  -1.4218750e+02
     297   5.0000000e+00  -2.6250000e+01  -1.4375000e+02
     298   5.0000000e+00  -2.5312500e+01  -1.4531250e+02
     299   5.0000000e+00  -2.6250000e+01  -1.4687500e+02
     300   5.0000000e+00  -2.4375000e+01  -1.4687500e+02
     301   5.0000000e+00  -2.3437500e+01  -1.4531250e+02
     302   5.0000000e+00  -2.3437500e+01  -1.4843750e+02
     303   5.0000000e+00  -2.5312500e+01  -1.4843750e+02
     304   5.0000000e+00  -2.4375000e+01  -1.5000000e+02
     305   5.0000000e+00  -2.6250000e+01  -1.5000000e+02
     306   5.0000000e+00  -2.8125000e+01  -1.4375000e+02
     307   5.0000000e+00  -2.7187500e+01  -1.4531250e+02
     308   5.0000000e+00  -2.8125000e+01  -1.4687500e+02
     309   5.0000000e+00  -2.7187500e+01  -1.4843750e+02
     310   5.0000000e+00  -2.8125000e+01  -1.5000000e+02
     311   5.0000000e+00  -3.0000000e+01  -1.4687500e+02
     312   5.0000000e+00  -2.9062500e+01  -1.4843750e+02
     313   5.0000000e+00  -3.0000000e+01  -1.5000000e+02
     314   5.0000000e+00   0.0000000e+00  -1.0312500e+02
     315   5.0000000e+00  -9.3750000e-01  -1.0156250e+02
     316   5.0000000e+00  -1.8750000e+00  -1.0312500e+02
     317   5.0000000e+00  -1.8750000e+00  -1.0000000e+02
     318   5.0000000e+00   0.0000000e+00  -1.0000000e+02
     319   5.0000000e+00  -9.3750000e-01  -1.0468750e+02
     320   5.0000000e+00  -1.8750000e+00  -1.0625000e+02
     321   5.0000000e+00   0.0000000e+00  -1.0625000e+02
     322   5.0000000e+00  -2.8125000e+00  -1.0468750e+02
     323   5.0000000e+00  -3.7500000e+00  -1.0625000e+02
     324   5.0000000e+00  -3.7500000e+00  -1.0312500e+02
     325   5.0000000e+00  -3.7500000e+00  -1.0000000e+02
     326   5.0000000e+00  -2.8125000e+00  -1.0156250e+02
     327   5.0000000e+00  -2.8125000e+00  -1.0781250e+02
     328   5.0000000e+00  -3.7500000e+00  -1.0937500e+02
     329   5.0000000e+00  -1.8750000e+00  -1.0937500e+02
     330   5.0000000e+00   0.0000000e+00  -1.0937500e+02
     331   5.0000000e+00  -9.3750000e-01  -1.0781250e+02
     332   5.0000000e+00  -9.3750000e-01  -1.1093750e+02
     333   5.0000000e+00  -1.8750000e+00  -1.1250000e+02
     334   5.0000000e+00   0.0000000e+00  -1.1250000e+02
     335   5.0000000e+00  -2.8125000e+00  -1.1093750e+02
     336   5.0000000e+00  -3.7500000e+00  -1.1250000e+02
     337   5.0000000e+00  -4.6875000e+00  -1.0781250e+02
     338   5.0000000e+00  -5.6250000e+00  -1.0937500e+02
     339   5.0000000e+00  -5.6250000e+00  -1.0625000e+02
     340   5.0000000e+00  -4.6875000e+00  -1.1093750e+02
     341   5.0000000e+00  -5.6250000e+00  -1.1250000e+02
     342   5.0000000e+00  -6.5625000e+00  -1.1093750e+02
     343   5.0000000e+00  -7.5000000e+00  -1.1250000e+02
     344   5.0000000e+00  -7.5000000e+00  -1.0937500e+02
     345   5.0000000e+00  -7.5000000e+00  -1.0625000e+02
     346   5.0000000e+00  -6.5625000e+00  -1.0781250e+02
     347   5.0000000e+00  -5.6250000e+00  -1.0000000e+02
     348   5.0000000e+00  -7.5000000e+00  -1.0000000e+02
     349   5.0000000e+00  -6.5625000e+00  -1.0156250e+02
     350   5.0000000e+00  -7.5000000e+00  -1.0312500e+02
     351   5.0000000e+00  -5.6250000e+00  -1.0312500e+02
     352   5.0000000e+00  -4.6875000e+00  -1.0156250e+02
     353   5.0000000e+00  -4.6875000e+00  -1.0468750e+02
     354   5.0000000e+00  -6.5625000e+00  -1.0468750e+02
     355   5.0000000e+00  -6.5625000e+00  -1.1406250e+02
     356   5.0000000e+00  -7.5000000e+00  -1.1562500e+02
     357   5.0000000e+00  -5.6250000e+00  -1.1562500e+02
     358   5.0000000e+00  -4.6875000e+00  -1.1406250e+02
     359   5.0000000e+00  -3.7500000e+00  -1.1562500e+02
     360   5.0000000e+00  -4.6875000e+00  -1.1718750e+02
     361   5.0000000e+00  -5.6250000e+00  -1.1875000e+02
     362   5.0000000e+00  -3.7500000e+00  -1.1875000e+02
     363   5.0000000e+00  -6.5625000e+00  -1.1718750e+02
     364   5.0000000e+00  -7.5000000e+00  -1.1875000e+02
     365   5.0000000e+00   0.0000000e+00  -1.1562500e+02
     366   5.0000000e+00  -1.8750000e+00  -1.1562500e+02
     367   5.0000000e+00  -9.3750000e-01  -1.1718750e+02
     368   5.0000000e+00  -1.8750000e+00  -1.1875000e+02
     369   5.0000000e+00   0.0000000e+00  -1.1875000e+02
     370   5.0000000e+00  -2.8125000e+00  -1.1718750e+02
     371   5.0000000e+00  -9.3750000e-01  -1.1406250e+02
     372   5.0000000e+00  -2.8125000e+00  -1.1406250e+02
     373   5.0000000e+00  -2.8125000e+00  -1.2031250e+02
     374   5.0000000e+00  -3.7500000e+00  -1.2187500e+02
     375   5.0000000e+00  -1.8750000e+00  -1.2187500e+02
     376   5.0000000e+00   0.0000000e+00  -1.2187500e+02
     377   5.0000000e+00  -9.3750000e-01  -1.2031250e+02
     378   5.0000000e+00  -9.3750000e-01  -1.2343750e+02
     379   5.0000000e+00  -2.8125000e+00  -1.2343750e+02
     380   5.0000000e+00  -4.6875000e+00  -1.2343750e+02
     381   5.0000000e+00  -5.6250000e+00  -1.2187500e+02
     382   5.0000000e+00  -6.5625000e+00  -1.2343750e+02
     383   5.0000000e+00  -7.5000000e+00  -1.2187500e+02
     384   5.0000000e+00  -4.6875000e+00  -1.2031250e+02
     385   5.0000000e+00  -6.5625000e+00  -1.2031250e+02
     386   5.0000000e+00  -8.4375000e+00  -1.1406250e+02
     387   5.0000000e+00  -9.3750000e+00  -1.1562500e+02
     388   5.0000000e+00  -9.3750000e+00  -1.1250000e+02
     389   5.0000000e+00  -8.4375000e+00  -1.1718750e+02
     390   5.0000000e+00  -9.3750000e+00  -1.1875000e+02
     391   5.0000000e+00  -1.0312500e+01  -1.1718750e+02
     392   5.0000000e+00  -1.1250000e+01  -1.1875000e+02
     393   5.0000000e+00  -1.1250000e+01  -1.1562500e+02
     394   5.0000000e+00  -1.1250000e+01  -1.1250000e+02
     395   5.0000000e+00  -1.0312500e+01  -1.1406250e+02
     396   5.0000000e+00  -1.0312500e+01  -1.2343750e+02
     397   5.0000000e+00  -1.1250000e+01  -1.2187500e+02
     398   5.0000000e+00  -9.3750000e+00  -1.2187500e+02
     399   5.0000000e+00  -1.0312500e+01  -1.2031250e+02
     400   5.0000000e+00  -8.4375000e+00  -1.2343750e+02
     401   5.0000000e+00  -8.4375000e+00  -1.2031250e+02
     402   5.0000000e+00  -1.2187500e+01  -1.2031250e+02
     403   5.0000000e+00  -1.3125000e+01  -1.2187500e+02
     404   5.0000000e+00  -1.3125000e+01  -1.1875000e+02
     405   5.0000000e+00  -1.2187500e+01  -1.2343750e+02
     406   5.0000000e+00  -1.4062500e+01  -1.2343750e+02
     407   5.0000000e+00  -1.5000000e+01  -1.2187500e+02
     408   5.0000000e+00  -1.5000000e+01  -1.1875000e+02
     409   5.0000000e+00  -1.4062500e+01  -1.2031250e+02
     410   5.0000000e+00  -1.3125000e+01  -1.1250000e+02
     411   5.0000000e+00  -1.5000000e+01  -1.1250000e+02
     412   5.0000000e+00  -1.4062500e+01  -1.1406250e+02
     413   5.0000000e+00  -1.5000000e+01  -1.1562500e+02
     414   5.0000000e+00  -1.3125000e+01  -1.1562500e+02
     415   5.0000000e+00  -1.2187500e+01  -1.1406250e+02
     416   5.0000000e+00  -1.2187500e+01  -1.1718750e+02
     417   5.0000000e+00  -1.4062500e+01  -1.1718750e+02
     418   5.0000000e+00  -1.3125000e+01  -1.0000000e+02
     419   5.0000000e+00  -1.5000000e+01  -1.0000000e+02
     420   5.0000000e+00  -1.4062500e+01  -1.0156250e+02
     421   5.0000000e+00  -1.5000000e+01  -1.0312500e+02
     422   5.0000000e+00  -1.3125000e+01  -1.0312500e+02
     423   5.0000000e+00  -1.2187500e+01  -1.0156250e+02
     424   5.0000000e+00  -1.1250000e+01  -1.0000000e+02
     425   5.0000000e+00  -1.1250000e+01  -1.0312500e+02
     426   5.0000000e+00  -1.2187500e+01  -1.0468750e+02
     427   5.0000000e+00  -1.3125000e+01  -1.0625000e+02
     428   5.0000000e+00  -1.1250000e+01  -1.0625000e+02
     429   5.0000000e+00  -1.4062500e+01  -1.0468750e+02
     430   5.0000000e+00  -1.5000000e+01  -1.0625000e+02
     431   5.0000000e+00  -1.0312500e+01  -1.0468750e+02
     432   5.0000000e+00  -9.3750000e+00  -1.0312500e+02
     433   5.0000000e+00  -9.3750000e+00  -1.0625000e+02
     434   5.0000000e+00  -9.3750000e+00  -1.0000000e+02
     435   5.0000000e+00  -1.0312500e+01  -1.0156250e+02
     436   5.0000000e+00  -8.4375000e+00  -1.0156250e+02
     437   5.0000000e+00  -8.4375000e+00  -1.0468750e+02
     438   5.0000000e+00  -1.0312500e+01  -1.0781250e+02
     439   5.0000000e+00  -1.1250000e+01  -1.0937500e+02
     440   5.0000000e+00  -9.3750000e+00  -1.0937500e+02
     441   5.0000000e+00  -8.4375000e+00  -1.0781250e+02
     442   5.0000000e+00  -8.4375000e+00  -1.1093750e+02
     443   5.0000000e+00  -1.0312500e+01  -1.1093750e+02
     444   5.0000000e+00  -1.2187500e+01  -1.1093750e+02
     445   5.0000000e+00  -1.3125000e+01  -1.0937500e+02
     446   5.0000000e+00  -1.4062500e+01  -1.1093750e+02
     447   5.0000000e+00  -1.5000000e+01  -1.0937500e+02
     448   5.0000000e+00  -1.2187500e+01  -1.0781250e+02
     449   5.0000000e+00  -1.4062500e+01  -1.0781250e+02
     450   5.0000000e+00  -3.0000000e+01  -1.0312500e+02
     451   5.0000000e+00  -2.8125000e+01  -1.0312500e+02
     452   5.0000000e+00  -2.9062500e+01  -1.0156250e+02
     453   5.0000000e+00  -2.8125000e+01  -1.0000000e+02
     454   5.0000000e+00  -3.0000000e+01  -1.0000000e+02
     455   5.0000000e+00  -2.7187500e+01  -1.0156250e+02
     456   5.0000000e+00  -2.6250000e+01  -1.0000000e+02
     457   5.0000000e+00  -2.6250000e+01  -1.0312500e+02
     458   5.0000000e+00  -2.8125000e+01  -1.0625000e+02
     459   5.0000000e+00  -2.6250000e+01  -1.0625000e+02
     460   5.0000000e+00  -2.7187500e+01  -1.0468750e+02
     461   5.0000000e+00  -2.5312500e+01  -1.0468750e+02
     462   5.0000000e+00  -2.4375000e+01  -1.0312500e+02
     463   5.0000000e+00  -2.4375000e+01  -1.0625000e+02
     464   5.0000000e+00  -2.5312500e+01  -1.0156250e+02
     465   5.0000000e+00  -2.4375000e+01  -1.0000000e+02
     466   5.0000000e+00  -2.3437500e+01  -1.0156250e+02
     467   5.0000000e+00  -2.2500000e+01  -1.0000000e+02
     468   5.0000000e+00  -2.2500000e+01  -1.0312500e+02
     469   5.0000000e+00  -2.2500000e+01  -1.0625000e+02
     470   5.0000000e+00  -2.3437500e+01  -1.0468750e+02
     471   5.0000000e+00  -2.6250000e+01  -1.0937500e+02
     472   5.0000000e+00  -2.4375000e+01  -1.0937500e+02
     473   5.0000000e+00  -2.5312500e+01  -1.0781250e+02
     474   5.0000000e+00  -2.3437500e+01  -1.0781250e+02
     475   5.0000000e+00  -2.2500000e+01  -1.0937500e+02
     476   5.0000000e+00  -2.3437500e+01  -1.1093750e+02
     477   5.0000000e+00  -1.5937500e+01  -1.0781250e+02
     478   5.0000000e+00  -1.6875000e+01  -1.0937500e+02
     479   5.0000000e+00  -1.6875000e+01  -1.0625000e+02
     480   5.0000000e+00  -1.5937500e+01  -1.1093750e+02
     481   5.0000000e+00  -1.6875000e+01  -1.1250000e+02
     482   5.0000000e+00  -1.8750000e+01  -1.0625000e+02
     483   5.0000000e+00  -1.7812500e+01  -1.0781250e+02
     484   5.0000000e+00  -1.8750000e+01  -1.0937500e+02
     485   5.0000000e+00  -1.7812500e+01  -1.1093750e+02
     486   5.0000000e+00  -1.8750000e+01  -1.1250000e+02
     487   5.0000000e+00  -2.0625000e+01  -1.0937500e+02
     488   5.0000000e+00  -2.1562500e+01  -1.0781250e+02
     489   5.0000000e+00  -2.0625000e+01  -1.0625000e+02
     490   5.0000000e+00  -1.9687500e+01  -1.0781250e+02
     491   5.0000000e+00  -2.1562500e+01  -1.1093750e+02
     492   5.0000000e+00  -2.0625000e+01  -1.1250000e+02
     493   5.0000000e+00  -1.9687500e+01  -1.1093750e+02
     494   5.0000000e+00  -1.5937500e+01  -1.0156250e+02
     495   5.0000000e+00  -1.6875000e+01  -1.0312500e+02
     496   5.0000000e+00  -1.6875000e+01  -1.0000000e+02
     497   5.0000000e+00  -1.5937500e+01  -1.0468750e+02
     498   5.0000000e+00  -1.7812500e+01  -1.0468750e+02
     499   5.0000000e+00  -1.8750000e+01  -1.0312500e+02
     500   5.0000000e+00  -1.8750000e+01  -1.0000000e+02
     501   5.0000000e+00  -1.7812500e+01  -1.0156250e+02
     502   5.0000000e+00  -1.9687500e+01  -1.0468750e+02
     503   5.0000000e+00  -2.0625000e+01  -1.0312500e+02
     504   5.0000000e+00  -2.1562500e+01  -1.0468750e+02
     505   5.0000000e+00  -2.1562500e+01  -1.0156250e+02
     506   5.0000000e+00  -2.0625000e+01  -1.0000000e+02
     507   5.0000000e+00  -1.9687500e+01  -1.0156250e+02
     508   5.0000000e+00  -2.0625000e+01  -1.1562500e+02
     509   5.0000000e+00  -2.1562500e+01  -1.1406250e+02
     510   5.0000000e+00  -1.9687500e+01  -1.1406250e+02
     511   5.0000000e+00  -1.8750000e+01  -1.1562500e+02
     512   5.0000000e+00  -2.0625000e+01  -1.1875000e+02
     513   5.0000000e+00  -1.8750000e+01  -1.1875000e+02
     514   5.0000000e+00  -1.9687500e+01  -1.1718750e+02
     515   5.0000000e+00  -1.6875000e+01  -1.1562500e+02
     516   5.0000000e+00  -1.5937500e+01  -1.1718750e+02
     517   5.0000000e+00  -1.6875000e+01  -1.1875000e+02
     518   5.0000000e+00  -1.7812500e+01  -1.1718750e+02
     519   5.0000000e+00  -1.5937500e+01  -1.1406250e+02
     520   5.0000000e+00  -1.7812500e+01  -1.1406250e+02
     521   5.0000000e+00  -1.8750000e+01  -1.2187500e+02
     522   5.0000000e+00  -1.6875000e+01  -1.2187500e+02
     523   5.0000000e+00  -1.7812500e+01  -1.2031250e+02
     524   5.0000000e+00  -1.5937500e+01  -1.2031250e+02
     525   5.0000000e+00  -1.5937500e+01  -1.2343750e+02
     526   5.0000000e+00  -1.8750000e+01  -1.2500000e+02
     527   5.0000000e+00  -1.7812500e+01  -1.2656250e+02
     528   5.0000000e+00  -1.7812500e+01  -1.2343750e+02
     529   5.0000000e+00  -1.9687500e+01  -1.2656250e+02
     530   5.0000000e+00  -2.0625000e+01  -1.2812500e+02
     531   5.0000000e+00  -2.0625000e+01  -1.2500000e+02
     532   5.0000000e+00  -1.9687500e+01  -1.2968750e+02
     533   5.0000000e+00  -2.1562500e+01  -1.2656250e+02
     534   5.0000000e+00  -2.2500000e+01  -1.2812500e+02
     535   5.0000000e+00  -1.9687500e+01  -1.2343750e+02
     536   5.0000000e+00  -2.0625000e+01  -1.2187500e+02
     537   5.0000000e+00  -2.1562500e+01  -1.2343750e+02
     538   5.0000000e+00  -1.9687500e+01  -1.2031250e+02
     539   5.0000000e+00  -2.3437500e+01  -1.2656250e+02
     540   5.0000000e+00  -2.4375000e+01  -1.2812500e+02
     541   5.0000000e+00  -2.1562500e+01  -1.2968750e+02
     542   5.0000000e+00  -2.2500000e+01  -1.3125000e+02
     543   5.0000000e+00  -2.3437500e+01  -1.2968750e+02
     544   5.0000000e+00  -2.4375000e+01  -1.3125000e+02
     545   5.0000000e+00  -2.1562500e+01  -1.3281250e+02
     546   5.0000000e+00  -2.3437500e+01  -1.3281250e+02
     547   5.0000000e+00  -2.4375000e+01  -1.3437500e+02
     548   5.0000000e+00  -2.3437500e+01  -1.3593750e+02
     549   5.0000000e+00  -2.5312500e+01  -1.2968750e+02
     550   5.0000000e+00  -2.6250000e+01  -1.3125000e+02
     551   5.0000000e+00  -2.6250000e+01  -1.2812500e+02
     552   5.0000000e+00  -2.5312500e+01  -1.3281250e+02
     553   5.0000000e+00  -2.6250000e+01  -1.3437500e+02
     554   5.0000000e+00  -2.5312500e+01  -1.2656250e+02
     555   5.0000000e+00  -2.7187500e+01  -1.2656250e+02
     556   5.0000000e+00  -2.8125000e+01  -1.2812500e+02
     557   5.0000000e+00  -2.7187500e+01  -1.2968750e+02
     558   5.0000000e+00  -2.8125000e+01  -1.3125000e+02
     559   5.0000000e+00  -2.9062500e+01  -1.2656250e+02
     560   5.0000000e+00  -3.0000000e+01  -1.2812500e+02
     561   5.0000000e+00  -2.1562500e+01  -1.1718750e+02
     562   5.0000000e+00  -2.1562500e+01  -1.2031250e+02
     563   5.0000000e+00  -3.0000000e+01  -1.2656250e+02
     564   5.0000000e+00  -2.9062500e+01  -1.2968750e+02
     565   5.0000000e+00  -3.0000000e+01  -1.3125000e+02
     566   5.0000000e+00  -3.0000000e+01  -1.2968750e+02
     567   5.0000000e+00  -2.9062500e+01  -1.3281250e+02
     568   5.0000000e+00  -2.7187500e+01  -1.3281250e+02
     569   5.0000000e+00  -2.8125000e+01  -1.3437500e+02
     570   5.0000000e+00  -3.0000000e+01  -1.3281250e+02
     571   5.0000000e+00  -2.8125000e+01  -1.3750000e+02
     572   5.0000000e+00  -2.9062500e+01  -1.3593750e+02
     573   5.0000000e+00  -3.0000000e+01  -1.3750000e+02
     574   5.0000000e+00  -3.0000000e+01  -1.3593750e+02
     575   5.0000000e+00  -2.8125000e+01  -1.4062500e+02
     576   5.0000000e+00  -2.7187500e+01  -1.4218750e+02
     577   5.0000000e+00  -2.5312500e+01  -1.3906250e+02
     578   5.0000000e+00  -2.6250000e+01  -1.3750000e+02
     579   5.0000000e+00  -2.7187500e+01  -1.3906250e+02
     580   5.0000000e+00  -2.7187500e+01  -1.3593750e+02
     581   5.0000000e+00  -2.9062500e+01  -1.3906250e+02
     582   5.0000000e+00  -2.5312500e+01  -1.3593750e+02
     583   5.0000000e+00  -3.0000000e+01  -1.3906250e+02
     584   5.0000000e+00  -3.0000000e+01  -1.4062500e+02
     585   5.0000000e+00  -2.9062500e+01  -1.4218750e+02
     586   5.0000000e+00  -3.0000000e+01  -1.4375000e+02
     587   5.0000000e+00  -3.0000000e+01  -1.4218750e+02
     588   5.0000000e+00  -2.9062500e+01  -1.4531250e+02
     589   5.0000000e+00  -3.0000000e+01  -1.4531250e+02
     590   5.0000000e+00  -3.0000000e+01  -1.4843750e+02
     591   5.0000000e+00   3.0000000e+01  -9.6875000e+01
     592   5.0000000e+00   2.8125000e+01  -9.6875000e+01
     593   5.0000000e+00   2.9062500e+01  -9.8437500e+01
     594   5.0000000e+00   2.8125000e+01  -1.0000000e+02
     595   5.0000000e+00   3.0000000e+01  -1.0000000e+02
     596   5.0000000e+00   2.7187500e+01  -9.8437500e+01
     597   5.0000000e+00   2.6250000e+01  -1.0000000e+02
     598   5.0000000e+00   2.6250000e+01  -9.6875000e+01
     599   5.0000000e+00   2.8125000e+01  -9.3750000e+01
     600   5.0000000e+00   2.6250000e+01  -9.3750000e+01
     601   5.0000000e+00   2.7187500e+01  -9.5312500e+01
     602   5.0000000e+00   2.5312500e+01  -9.5312500e+01
     603   5.0000000e+00   2.4375000e+01  -9.6875000e+01
     604   5.0000000e+00   2.4375000e+01  -9.3750000e+01
     605   5.0000000e+00   2.4375000e+01  -1.0000000e+02
     606   5.0000000e+00   2.5312500e+01  -9.8437500e+01
     607   5.0000000e+00   2.3437500e+01  -9.8437500e+01
     608   5.0000000e+00   2.2500000e+01  -1.0000000e+02
     609   5.0000000e+00   2.2500000e+01  -9.6875000e+01
     610   5.0000000e+00   2.2500000e+01  -9.3750000e+01
     611   5.0000000e+00   2.3437500e+01  -9.5312500e+01
     612   5.0000000e+00   2.6250000e+01  -9.0625000e+01
     613   5.0000000e+00   2.4375000e+01  -9.0625000e+01
     614   5.0000000e+00   2.5312500e+01  -9.2187500e+01
     615   5.0000000e+00   2.3437500e+01  -9.2187500e+01
     616   5.0000000e+00   2.2500000e+01  -9.0625000e+01
     617   5.0000000e+00   2.3437500e+01  -8.9062500e+01
     618   5.0000000e+00   2.1562500e+01  -8.9062500e+01
     619   5.0000000e+00   2.0625000e+01  -9.0625000e+01
     620   5.0000000e+00   2.0625000e+01  -8.7500000e+01
     621   5.0000000e+00   2.1562500e+01  -9.2187500e+01
     622   5.0000000e+00   2.0625000e+01  -9.3750000e+01
     623   5.0000000e+00   1.9687500e+01  -9.2187500e+01
     624   5.0000000e+00   1.8750000e+01  -9.3750000e+01
     625   5.0000000e+00   1.8750000e+01  -9.0625000e+01
     626   5.0000000e+00   1.8750000e+01  -8.7500000e+01
     627   5.0000000e+00   1.9687500e+01  -8.9062500e+01
     628   5.0000000e+00   2.0625000e+01  -1.0000000e+02
     629   5.0000000e+00   1.9687500e+01  -9.8437500e+01
     630   5.0000000e+00   1.8750000e+01  -1.0000000e+02
     631   5.0000000e+00   1.8750000e+01  -9.6875000e+01
     632   5.0000000e+00   2.0625000e+01  -9.6875000e+01
     633   5.0000000e+00   1.9687500e+01  -9.5312500e+01
     634   5.0000000e+00   2.1562500e+01  -9.8437500e+01
     635   5.0000000e+00   2.1562500e+01  -9.5312500e+01
     636   5.0000000e+00   1.7812500e+01  -9.5312500e+01
     637   5.0000000e+00   1.6875000e+01  -9.6875000e+01
     638   5.0000000e+00   1.6875000e+01  -9.3750000e+01
     639   5.0000000e+00   1.6875000e+01  -1.0000000e+02
     640   5.0000000e+00   1.7812500e+01  -9.8437500e+01
     641   5.0000000e+00   1.5937500e+01  -9.8437500e+01
     642   5.0000000e+00   1.5000000e+01  -1.0000000e+02
     643   5.0000000e+00   1.5000000e+01  -9.6875000e+01
     644   5.0000000e+00   1.5000000e+01  -9.3750000e+01
     645   5.0000000e+00   1.5937500e+01  -9.5312500e+01
     646   5.0000000e+00   1.6875000e+01  -8.7500000e+01
     647   5.0000000e+00   1.5000000e+01  -8.7500000e+01
     648   5.0000000e+00   1.5937500e+01  -8.9062500e+01
     649   5.0000000e+00   1.5000000e+01  -9.0625000e+01
     650   5.0000000e+00   1.6875000e+01  -9.0625000e+01
     651   5.0000000e+00   1.7812500e+01  -8.9062500e+01
     652   5.0000000e+00   1.7812500e+01  -9.2187500e+01
     653   5.0000000e+00   1.5937500e+01  -9.2187500e+01
     654   5.0000000e+00   2.0625000e+01  -8.4375000e+01
     655   5.0000000e+00   2.1562500e+01  -8.5937500e+01
     656   5.0000000e+00   1.9687500e+01  -8.5937500e+01
     657   5.0000000e+00   1.8750000e+01  -8.4375000e+01
     658   5.0000000e+00   2.0625000e+01  -8.1250000e+01
     659   5.0000000e+00   1.8750000e+01  -8.1250000e+01
     660   5.0000000e+00   1.9687500e+01  -8.2812500e+01
     661   5.0000000e+00   1.7812500e+01  -8.2812500e+01
     662   5.0000000e+00   1.6875000e+01  -8.4375000e+01
     663   5.0000000e+00   1.6875000e+01  -8.1250000e+01
     664   5.0000000e+00   1.7812500e+01  -8.5937500e+01
     665   5.0000000e+00   1.5937500e+01  -8.5937500e+01
     666   5.0000000e+00   1.5000000e+01  -8.4375000e+01
     667   5.0000000e+00   1.5000000e+01  -8.1250000e+01
     668   5.0000000e+00   1.5937500e+01  -8.2812500e+01
     669   5.0000000e+00   1.8750000e+01  -7.8125000e+01
     670   5.0000000e+00   1.6875000e+01  -7.8125000e+01
     671   5.0000000e+00   1.7812500e+01  -7.9687500e+01
     672   5.0000000e+00   1.5937500e+01  -7.9687500e+01
     673   5.0000000e+00   1.5000000e+01  -7.8125000e+01
     674   5.0000000e+00   1.6875000e+01  -7.5000000e+01
     675   5.0000000e+00   1.5000000e+01  -7.5000000e+01
     676   5.0000000e+00   1.5937500e+01  -7.6562500e+01
     677   5.0000000e+00   1.4062500e+01  -7.6562500e+01
     678   5.0000000e+00   1.3125000e+01  -7.8125000e+01
     679   5.0000000e+00   1.3125000e+01  -7.5000000e+01
     680   5.0000000e+00   1.4062500e+01  -7.9687500e+01
     681   5.0000000e+00   1.3125000e+01  -8.1250000e+01
     682   5.0000000e+00   1.2187500e+01  -7.9687500e+01
     683   5.0000000e+00   1.1250000e+01  -8.1250000e+01
     684   5.0000000e+00   1.1250000e+01  -7.8125000e+01
     685   5.0000000e+00   1.1250000e+01  -7.5000000e+01
     686   5.0000000e+00   1.2187500e+01  -7.6562500e+01
     687   5.0000000e+00   1.2187500e+01  -8.2812500e+01
     688   5.0000000e+00   1.1250000e+01  -8.4375000e+01
     689   5.0000000e+00   1.3125000e+01  -8.4375000e+01
     690   5.0000000e+00   1.4062500e+01  -8.2812500e+01
     691   5.0000000e+00   1.4062500e+01  -8.5937500e+01
     692   5.0000000e+00   1.3125000e+01  -8.7500000e+01
     693   5.0000000e+00   1.2187500e+01  -8.5937500e+01
     694   5.0000000e+00   1.1250000e+01  -8.7500000e+01
     695   5.0000000e+00   1.0312500e+01  -8.2812500e+01
     696   5.0000000e+00   9.3750000e+00  -8.4375000e+01
     697   5.0000000e+00   9.3750000e+00  -8.1250000e+01
     698   5.0000000e+00   1.0312500e+01  -8.5937500e+01
     699   5.0000000e+00   9.3750000e+00  -8.7500000e+01
     700   5.0000000e+00   8.4375000e+00  -8.5937500e+01
     701   5.0000000e+00   7.5000000e+00  -8.7500000e+01
     702   5.0000000e+00   7.5000000e+00  -8.4375000e+01
     703   5.0000000e+00   7.5000000e+00  -8.1250000e+01
     704   5.0000000e+00   8.4375000e+00  -8.2812500e+01
     705   5.0000000e+00   9.3750000e+00  -7.5000000e+01
     706   5.0000000e+00   7.5000000e+00  -7.5000000e+01
     707   5.0000000e+00   8.4375000e+00  -7.6562500e+01
     708   5.0000000e+00   7.5000000e+00  -7.8125000e+01
     709   5.0000000e+00   9.3750000e+00  -7.8125000e+01
     710   5.0000000e+00   1.0312500e+01  -7.6562500e+01
     711   5.0000000e+00   1.0312500e+01  -7.9687500e+01
     712   5.0000000e+00   8.4375000e+00  -7.9687500e+01
     713   5.0000000e+00   9.3750000e+00  -1.0000000e+02
     714   5.0000000e+00   1.1250000e+01  -1.0000000e+02
     715   5.0000000e+00   1.0312500e+01  -9.8437500e+01
     716   5.0000000e+00   1.1250000e+01  -9.6875000e+01
     717   5.0000000e+00   9.3750000e+00  -9.6875000e+01
     718   5.0000000e+00   8.4375000e+00  -9.8437500e+01
     719   5.0000000e+00   7.5000000e+00  -1.0000000e+02
     720   5.0000000e+00   7.5000000e+00  -9.6875000e+01
     721   5.0000000e+00   1.0312500e+01  -9.5312500e+01
     722   5.0000000e+00   9.3750000e+00  -9.3750000e+01
     723   5.0000000e+00   1.1250000e+01  -9.3750000e+01
     724   5.0000000e+00   8.4375000e+00  -9.5312500e+01
     725   5.0000000e+00   7.5000000e+00  -9.3750000e+01
     726   5.0000000e+00   1.0312500e+01  -8.9062500e+01
     727   5.0000000e+00   1.1250000e+01  -9.0625000e+01
     728   5.0000000e+00   9.3750000e+00  -9.0625000e+01
     729   5.0000000e+00   1.0312500e+01  -9.2187500e+01
     730   5.0000000e+00   8.4375000e+00  -8.9062500e+01
     731   5.0000000e+00   7.5000000e+00  -9.0625000e+01
     732   5.0000000e+00   8.4375000e+00  -9.2187500e+01
     733   5.0000000e+00   1.3125000e+01  -1.0000000e+02
     734   5.0000000e+00   1.4062500e+01  -9.8437500e+01
     735   5.0000000e+00   1.3125000e+01  -9.6875000e+01
     736   5.0000000e+00   1.2187500e+01  -9.8437500e+01
     737   5.0000000e+00   1.2187500e+01  -9.5312500e+01
     738   5.0000000e+00   1.3125000e+01  -9.3750000e+01
     739   5.0000000e+00   1.4062500e+01  -9.5312500e+01
     740   5.0000000e+00   1.3125000e+01  -9.0625000e+01
     741   5.0000000e+00   1.4062500e+01  -9.2187500e+01
     742   5.0000000e+00   1.2187500e+01  -9.2187500e+01
     743   5.0000000e+00   1.4062500e+01  -8.9062500e+01
     744   5.0000000e+00   1.2187500e+01  -8.9062500e+01
     745   5.0000000e+00   6.5625000e+00  -8.9062500e+01
     746   5.0000000e+00   5.6250000e+00  -9.0625000e+01
     747   5.0000000e+00   5.6250000e+00  -8.7500000e+01
     748   5.0000000e+00   6.5625000e+00  -9.2187500e+01
     749   5.0000000e+00   5.6250000e+00  -9.3750000e+01
     750   5.0000000e+00   4.6875000e+00  -9.2187500e+01
     751   5.0000000e+00   3.7500000e+00  -9.3750000e+01
     752   5.0000000e+00   3.7500000e+00  -9.0625000e+01
     753   5.0000000e+00   3.7500000e+00  -8.7500000e+01
     754   5.0000000e+00   4.6875000e+00  -8.9062500e+01
     755   5.0000000e+00   5.6250000e+00  -1.0000000e+02
     756   5.0000000e+00   4.6875000e+00  -9.8437500e+01
     757   5.0000000e+00   3.7500000e+00  -1.0000000e+02
     758   5.0000000e+00   3.7500000e+00  -9.6875000e+01
     759   5.0000000e+00   5.6250000e+00  -9.6875000e+01
     760   5.0000000e+00   4.6875000e+00  -9.5312500e+01
     761   5.0000000e+00   6.5625000e+00  -9.8437500e+01
     762   5.0000000e+00   6.5625000e+00  -9.5312500e+01
     763   5.0000000e+00   2.8125000e+00  -9.5312500e+01
     764   5.0000000e+00   1.8750000e+00  -9.6875000e+01
     765   5.0000000e+00   1.8750000e+00  -9.3750000e+01
     766   5.0000000e+00   1.8750000e+00  -1.0000000e+02
     767   5.0000000e+00   2.8125000e+00  -9.8437500e+01
     768   5.0000000e+00   9.3750000e-01  -9.8437500e+01
     769   5.0000000e+00   0.0000000e+00  -9.6875000e+01
     770   5.0000000e+00   9.3750000e-01  -9.5312500e+01
     771   5.0000000e+00   0.0000000e+00  -9.3750000e+01
     772   5.0000000e+00   0.0000000e+00  -9.0625000e+01
     773   5.0000000e+00   9.3750000e-01  -9.2187500e+01
     774   5.0000000e+00   1.8750000e+00  -9.0625000e+01
     775   5.0000000e+00   9.3750000e-01  -8.9062500e+01
     776   5.0000000e+00   1.8750000e+00  -8.7500000e+01
     777   5.0000000e+00   0.0000000e+00  -8.7500000e+01
     778   5.0000000e+00   2.8125000e+00  -9.2187500e+01
     779   5.0000000e+00   2.8125000e+00  -8.9062500e+01
     780   5.0000000e+00   0.0000000e+00  -8.4375000e+01
     781   5.0000000e+00   9.3750000e-01  -8.5937500e+01
     782   5.0000000e+00   1.8750000e+00  -8.4375000e+01
     783   5.0000000e+00   9.3750000e-01  -8.2812500e+01
     784   5.0000000e+00   1.8750000e+00  -8.1250000e+01
     785   5.0000000e+00   0.0000000e+00  -8.1250000e+01
     786   5.0000000e+00   2.8125000e+00  -8.2812500e+01
     787   5.0000000e+00   3.7500000e+00  -8.1250000e+01
     788   5.0000000e+00   3.7500000e+00  -8.4375000e+01
     789   5.0000000e+00   2.8125000e+00  -8.5937500e+01
     790   5.0000000e+00   2.8125000e+00  -7.9687500e+01
     791   5.0000000e+00   3.7500000e+00  -7.8125000e+01
     792   5.0000000e+00   1.8750000e+00  -7.8125000e+01
     793   5.0000000e+00   0.0000000e+00  -7.8125000e+01
     794   5.0000000e+00   9.3750000e-01  -7.9687500e+01
     795   5.0000000e+00   9.3750000e-01  -7.6562500e+01
     796   5.0000000e+00   1.8750000e+00  -7.5000000e+01
     797   5.0000000e+00   0.0000000e+00  -7.5000000e+01
     798   5.0000000e+00   2.8125000e+00  -7.6562500e+01
     799   5.0000000e+00   3.7500000e+00  -7.5000000e+01
     800   5.0000000e+00   6.5625000e+00  -8.2812500e+01
     801   5.0000000e+00   5.6250000e+00  -8.4375000e+01
     802   5.0000000e+00   5.6250000e+00  -8.1250000e+01
     803   5.0000000e+00   6.5625000e+00  -8.5937500e+01
     804   5.0000000e+00   4.6875000e+00  -8.2812500e+01
     805   5.0000000e+00   4.6875000e+00  -8.5937500e+01
     806   5.0000000e+00   5.6250000e+00  -7.8125000e+01
     807   5.0000000e+00   6.5625000e+00  -7.9687500e+01
     808   5.0000000e+00   4.6875000e+00  -7.9687500e+01
     809   5.0000000e+00   6.5625000e+00  -7.6562500e+01
     810   5.0000000e+00   5.6250000e+00  -7.5000000e+01
     811   5.0000000e+00   4.6875000e+00  -7.6562500e+01
     812   5.0000000e+00   0.0000000e+00  -7.1875000e+01
     813   5.0000000e+00   9.3750000e-01  -7.3437500e+01
     814   5.0000000e+00   1.8750000e+00  -7.1875000e+01
     815   5.0000000e+00   9.3750000e-01  -7.0312500e+01
     816   5.0000000e+00   1.8750000e+00  -6.8750000e+01
     817   5.0000000e+00   0.0000000e+00  -6.8750000e+01
     818   5.0000000e+00   2.8125000e+00  -7.0312500e+01
     819   5.0000000e+00   3.7500000e+00  -6.8750000e+01
     820   5.0000000e+00   3.7500000e+00  -7.1875000e+01
     821   5.0000000e+00   2.8125000e+00  -7.3437500e+01
     822   5.0000000e+00   2.8125000e+00  -6.7187500e+01
     823   5.0000000e+00   3.7500000e+00  -6.5625000e+01
     824   5.0000000e+00   1.8750000e+00  -6.5625000e+01
     825   5.0000000e+00   0.0000000e+00  -6.5625000e+01
     826   5.0000000e+00   9.3750000e-01  -6.7187500e+01
     827   5.0000000e+00   9.3750000e-01  -6.4062500e+01
     828   5.0000000e+00   1.8750000e+00  -6.2500000e+01
     829   5.0000000e+00   0.0000000e+00  -6.2500000e+01
     830   5.0000000e+00   2.8125000e+00  -6.4062500e+01
     831   5.0000000e+00   3.7500000e+00  -6.2500000e+01
     832   5.0000000e+00   4.6875000e+00  -6.7187500e+01
     833   5.0000000e+00   5.6250000e+00  -6.5625000e+01
     834   5.0000000e+00   5.6250000e+00  -6.8750000e+01
     835   5.0000000e+00   4.6875000e+00  -6.4062500e+01
     836   5.0000000e+00   5.6250000e+00  -6.2500000e+01
     837   5.0000000e+00   6.5625000e+00  -6.4062500e+01
     838   5.0000000e+00   7.5000000e+00  -6.2500000e+01
     839   5.0000000e+00   7.5000000e+00  -6.5625000e+01
     840   5.0000000e+00   7.5000000e+00  -6.8750000e+01
     841   5.0000000e+00   6.5625000e+00  -6.7187500e+01
     842   5.0000000e+00   6.5625000e+00  -7.3437500e+01
     843   5.0000000e+00   7.5000000e+00  -7.1875000e+01
     844   5.0000000e+00   5.6250000e+00  -7.1875000e+01
     845   5.0000000e+00   4.6875000e+00  -7.3437500e+01
     846   5.0000000e+00   4.6875000e+00  -7.0312500e+01
     847   5.0000000e+00   6.5625000e+00  -7.0312500e+01
     848   5.0000000e+00   6.5625000e+00  -6.0937500e+01
     849   5.0000000e+00   7.5000000e+00  -5.9375000e+01
     850   5.0000000e+00   5.6250000e+00  -5.9375000e+01
     851   5.0000000e+00   4.6875000e+00  -6.0937500e+01
     852   5.0000000e+00   3.7500000e+00  -5.9375000e+01
     853   5.0000000e+00   4.6875000e+00  -5.7812500e+01
     854   5.0000000e+00   5.6250000e+00  -5.6250000e+01
     855   5.0000000e+00   3.7500000e+00  -5.6250000e+01
     856   5.0000000e+00   6.5625000e+00  -5.7812500e+01
     857   5.0000000e+00   7.5000000e+00  -5.6250000e+01
     858   5.0000000e+00   0.0000000e+00  -5.9375000e+01
     859   5.0000000e+00   1.8750000e+00  -5.9375000e+01
     860   5.0000000e+00   9.3750000e-01  -5.7812500e+01
     861   5.0000000e+00   1.8750000e+00  -5.6250000e+01
     862   5.0000000e+00   0.0000000e+00  -5.6250000e+01
     863   5.0000000e+00   2.8125000e+00  -5.7812500e+01
     864   5.0000000e+00   9.3750000e-01  -6.0937500e+01
     865   5.0000000e+00   2.8125000e+00  -6.0937500e+01
     866   5.0000000e+00   2.8125000e+00  -5.4687500e+01
     867   5.0000000e+00   3.7500000e+00  -5.3125000e+01
     868   5.0000000e+00   1.8750000e+00  -5.3125000e+01
     869   5.0000000e+00   0.0000000e+00  -5.3125000e+01
     870   5.0000000e+00   9.3750000e-01  -5.4687500e+01
     871   5.0000000e+00   9.3750000e-01  -5.1562500e+01
     872   5.0000000e+00   1.8750000e+00  -5.0000000e+01
     873   5.0000000e+00   0.0000000e+00  -5.0000000e+01
     874   5.0000000e+00   2.8125000e+00  -5.1562500e+01
     875   5.0000000e+00   3.7500000e+00  -5.0000000e+01
     876   5.0000000e+00   7.5000000e+00  -5.3125000e+01
     877   5.0000000e+00   6.5625000e+00  -5.1562500e+01
     878   5.0000000e+00   5.6250000e+00  -5.3125000e+01
     879   5.0000000e+00   6.5625000e+00  -5.4687500e+01
     880   5.0000000e+00   4.6875000e+00  -5.4687500e+01
     881   5.0000000e+00   4.6875000e+00  -5.1562500e+01
     882   5.0000000e+00   1.4062500e+01  -7.3437500e+01
     883   5.0000000e+00   1.5000000e+01  -7.1875000e+01
     884   5.0000000e+00   1.3125000e+01  -7.1875000e+01
     885   5.0000000e+00   1.2187500e+01  -7.3437500e+01
     886   5.0000000e+00   1.1250000e+01  -7.1875000e+01
     887   5.0000000e+00   1.2187500e+01  -7.0312500e+01
     888   5.0000000e+00   1.3125000e+01  -6.8750000e+01
     889   5.0000000e+00   1.1250000e+01  -6.8750000e+01
     890   5.0000000e+00   1.4062500e+01  -7.0312500e+01
     891   5.0000000e+00   1.5000000e+01  -6.8750000e+01
     892   5.0000000e+00   1.0312500e+01  -7.0312500e+01
     893   5.0000000e+00   9.3750000e+00  -7.1875000e+01
     894   5.0000000e+00   9.3750000e+00  -6.8750000e+01
     895   5.0000000e+00   1.0312500e+01  -7.3437500e+01
     896   5.0000000e+00   8.4375000e+00  -7.3437500e+01
     897   5.0000000e+00   8.4375000e+00  -7.0312500e+01
     898   5.0000000e+00   1.0312500e+01  -6.7187500e+01
     899   5.0000000e+00   1.1250000e+01  -6.5625000e+01
     900   5.0000000e+00   9.3750000e+00  -6.5625000e+01
     901   5.0000000e+00   8.4375000e+00  -6.7187500e+01
     902   5.0000000e+00   8.4375000e+00  -6.4062500e+01
     903   5.0000000e+00   9.3750000e+00  -6.2500000e+01
     904   5.0000000e+00   1.0312500e+01  -6.4062500e+01
     905   5.0000000e+00   1.1250000e+01  -6.2500000e+01
     906   5.0000000e+00   1.5000000e+01  -6.5625000e+01
     907   5.0000000e+00   1.4062500e+01  -6.4062500e+01
     908   5.0000000e+00   1.3125000e+01  -6.5625000e+01
     909   5.0000000e+00   1.3125000e+01  -6.2500000e+01
     910   5.0000000e+00   1.5000000e+01  -6.2500000e+01
     911   5.0000000e+00   1.4062500e+01  -6.7187500e+01
     912   5.0000000e+00   1.2187500e+01  -6.7187500e+01
     913   5.0000000e+00   1.2187500e+01  -6.4062500e+01
     914   5.0000000e+00   8.4375000e+00  -6.0937500e+01
     915   5.0000000e+00   9.3750000e+00  -5.9375000e+01
     916   5.0000000e+00   8.4375000e+00  -5.7812500e+01
     917   5.0000000e+00   9.3750000e+00  -5.6250000e+01
     918   5.0000000e+00   1.0312500e+01  -5.7812500e+01
     919   5.0000000e+00   1.1250000e+01  -5.6250000e+01
     920   5.0000000e+00   1.1250000e+01  -5.9375000e+01
     921   5.0000000e+00   1.0312500e+01  -6.0937500e+01
     922   5.0000000e+00   1.0312500e+01  -5.4687500e+01
     923   5.0000000e+00   1.1250000e+01  -5.3125000e+01
     924   5.0000000e+00   9.3750000e+00  -5.3125000e+01
     925   5.0000000e+00   8.4375000e+00  -5.4687500e+01
     926   5.0000000e+00   8.4375000e+00  -5.1562500e+01
     927   5.0000000e+00   1.0312500e+01  -5.1562500e+01
     928   5.0000000e+00   9.3750000e+00  -5.0000000e+01
     929   5.0000000e+00   1.1250000e+01  -5.0000000e+01
     930   5.0000000e+00   1.2187500e+01  -5.4687500e+01
     931   5.0000000e+00   1.3125000e+01  -5.3125000e+01
     932   5.0000000e+00   1.3125000e+01  -5.6250000e+01
     933   5.0000000e+00   1.2187500e+01  -5.1562500e+01
     934   5.0000000e+00   1.3125000e+01  -5.0000000e+01
     935   5.0000000e+00   1.4062500e+01  -5.1562500e+01
     936   5.0000000e+00   1.5000000e+01  -5.0000000e+01
     937   5.0000000e+00   1.5000000e+01  -5.3125000e+01
     938   5.0000000e+00   1.5000000e+01  -5.6250000e+01
     939   5.0000000e+00   1.4062500e+01  -5.4687500e+01
     940   5.0000000e+00   1.4062500e+01  -6.0937500e+01
     941   5.0000000e+00   1.5000000e+01  -5.9375000e+01
     942   5.0000000e+00   1.3125000e+01  -5.9375000e+01
     943   5.0000000e+00   1.2187500e+01  -6.0937500e+01
     944   5.0000000e+00   1.2187500e+01  -5.7812500e+01
     945   5.0000000e+00   1.4062500e+01  -5.7812500e+01
     946   5.0000000e+00   1.5937500e+01  -7.3437500e+01
     947   5.0000000e+00   1.6875000e+01  -7.1875000e+01
     948   5.0000000e+00   1.5937500e+01  -7.0312500e+01
     949   5.0000000e+00   1.6875000e+01  -6.8750000e+01
     950   5.0000000e+00   1.8750000e+01  -7.1875000e+01
     951   5.0000000e+00   1.7812500e+01  -7.0312500e+01
     952   5.0000000e+00   1.8750000e+01  -6.8750000e+01
     953   5.0000000e+00   1.7812500e+01  -6.7187500e+01
     954   5.0000000e+00   1.8750000e+01  -6.5625000e+01
     955   5.0000000e+00   1.6875000e+01  -6.5625000e+01
     956   5.0000000e+00   1.5937500e+01  -6.7187500e+01
     957   5.0000000e+00   1.5937500e+01  -6.4062500e+01
     958   5.0000000e+00   1.6875000e+01  -6.2500000e+01
     959   5.0000000e+00   1.7812500e+01  -6.4062500e+01
     960   5.0000000e+00   1.8750000e+01  -6.2500000e+01
     961   5.0000000e+00   2.0625000e+01  -6.8750000e+01
     962   5.0000000e+00   1.9687500e+01  -6.7187500e+01
     963   5.0000000e+00   2.0625000e+01  -6.5625000e+01
     964   5.0000000e+00   1.9687500e+01  -6.4062500e+01
     965   5.0000000e+00   2.0625000e+01  -6.2500000e+01
     966   5.0000000e+00   2.2500000e+01  -6.5625000e+01
     967   5.0000000e+00   2.1562500e+01  -6.4062500e+01
     968   5.0000000e+00   2.2500000e+01  -6.2500000e+01
     969   5.0000000e+00   2.1562500e+01  -6.0937500e+01
     970   5.0000000e+00   2.2500000e+01  -5.9375000e+01
     971   5.0000000e+00   2.0625000e+01  -5.9375000e+01
     972   5.0000000e+00   1.9687500e+01  -6.0937500e+01
     973   5.0000000e+00   1.8750000e+01  -5.9375000e+01
     974   5.0000000e+00   1.9687500e+01  -5.7812500e+01
     975   5.0000000e+00   2.0625000e+01  -5.6250000e+01
     976   5.0000000e+00   1.8750000e+01  -5.6250000e+01
     977   5.0000000e+00   2.1562500e+01  -5.7812500e+01
     978   5.0000000e+00   2.2500000e+01  -5.6250000e+01
     979   5.0000000e+00   1.6875000e+01  -5.9375000e+01
     980   5.0000000e+00   1.5937500e+01  -5.7812500e+01
     981   5.0000000e+00   1.6875000e+01  -5.6250000e+01
     982   5.0000000e+00   1.7812500e+01  -5.7812500e+01
     983   5.0000000e+00   1.5937500e+01  -6.0937500e+01
     984   5.0000000e+00   1.7812500e+01  -6.0937500e+01
     985   5.0000000e+00   1.7812500e+01  -5.4687500e+01
     986   5.0000000e+00   1.8750000e+01  -5.3125000e+01
     987   5.0000000e+00   1.6875000e+01  -5.3125000e+01
     988   5.0000000e+00   1.5937500e+01  -5.4687500e+01
     989   5.0000000e+00   1.5937500e+01  -5.1562500e+01
     990   5.0000000e+00   1.6875000e+01  -5.0000000e+01
     991   5.0000000e+00   1.7812500e+01  -5.1562500e+01
     992   5.0000000e+00   1.8750000e+01  -5.0000000e+01
     993   5.0000000e+00   2.2500000e+01  -5.3125000e+01
     994   5.0000000e+00   2.1562500e+01  -5.1562500e+01
     995   5.0000000e+00   2.0625000e+01  -5.3125000e+01
     996   5.0000000e+00   2.0625000e+01  -5.0000000e+01
     997   5.0000000e+00   2.2500000e+01  -5.0000000e+01
     998   5.0000000e+00   2.1562500e+01  -5.4687500e+01
     999   5.0000000e+00   1.9687500e+01  -5.4687500e+01
    1000   5.0000000e+00   1.9687500e+01  -5.1562500e+01
    1001   5.0000000e+00   2.4375000e+01  -6.2500000e+01
    1002   5.0000000e+00   2.3437500e+01  -6.0937500e+01
    1003   5.0000000e+00   2.4375000e+01  -5.9375000e+01
    1004   5.0000000e+00   2.3437500e+01  -5.7812500e+01
    1005   5.0000000e+00   2.4375000e+01  -5.6250000e+01
    1006   5.0000000e+00   2.6250000e+01  -5.9375000e+01
    1007   5.0000000e+00   2.5312500e+01  -5.7812500e+01
    1008   5.0000000e+00   2.6250000e+01  -5.6250000e+01
    1009   5.0000000e+00   2.5312500e+01  -5.4687500e+01
    1010   5.0000000e+00   2.6250000e+01  -5.3125000e+01
    1011   5.0000000e+00   2.4375000e+01  -5.3125000e+01
    1012   5.0000000e+00   2.3437500e+01  -5.4687500e+01
    1013   5.0000000e+00   2.3437500e+01  -5.1562500e+01
    1014   5.0000000e+00   2.5312500e+01  -5.1562500e+01
    1015   5.0000000e+00   2.4375000e+01  -5.0000000e+01
    1016   5.0000000e+00   2.6250000e+01  -5.0000000e+01
    1017   5.0000000e+00   2.8125000e+01  -5.6250000e+01
    1018   5.0000000e+00   2.7187500e+01  -5.4687500e+01
    1019   5.0000000e+00   2.8125000e+01  -5.3125000e+01
    1020   5.0000000e+00   2.7187500e+01  -5.1562500e+01
    1021   5.0000000e+00   2.8125000e+01  -5.0000000e+01
    1022   5.0000000e+00   3.0000000e+01  -5.3125000e+01
    1023   5.0000000e+00   2.9062500e+01  -5.1562500e+01
    1024   5.0000000e+00   3.0000000e+01  -5.0000000e+01
    1025   5.0000000e+00   2.1562500e+01  -8.2812500e+01
    1026   5.0000000e+00   2.1562500e+01  -7.9687500e+01
    1027   5.0000000e+00   2.0625000e+01  -7.8125000e+01
    1028   5.0000000e+00   1.9687500e+01  -7.9687500e+01
    1029   5.0000000e+00   2.1562500e+01  -7.6562500e+01
    1030   5.0000000e+00   2.0625000e+01  -7.5000000e+01
    1031   5.0000000e+00   1.8750000e+01  -7.5000000e+01
    1032   5.0000000e+00   1.9687500e+01  -7.6562500e+01
    1033   5.0000000e+00   2.1562500e+01  -7.3437500e+01
    1034   5.0000000e+00   2.2500000e+01  -7.1875000e+01
    1035   5.0000000e+00   2.0625000e+01  -7.1875000e+01
    1036   5.0000000e+00   1.9687500e+01  -7.3437500e+01
    1037   5.0000000e+00   1.7812500e+01  -7.6562500e+01
    1038   5.0000000e+00   1.7812500e+01  -7.3437500e+01
    1039   5.0000000e+00   1.9687500e+01  -7.0312500e+01
    1040   5.0000000e+00   2.3437500e+01  -7.3437500e+01
    1041   5.0000000e+00   2.4375000e+01  -7.1875000e+01
    1042   5.0000000e+00   2.1562500e+01  -7.0312500e+01
    1043   5.0000000e+00   2.2500000e+01  -6.8750000e+01
    1044   5.0000000e+00   2.3437500e+01  -7.0312500e+01
    1045   5.0000000e+00   2.4375000e+01  -6.8750000e+01
    1046   5.0000000e+00   2.1562500e+01  -6.7187500e+01
    1047   5.0000000e+00   2.3437500e+01  -6.7187500e+01
    1048   5.0000000e+00   2.4375000e+01  -6.5625000e+01
    1049   5.0000000e+00   2.3437500e+01  -6.4062500e+01
    1050   5.0000000e+00   2.5312500e+01  -7.0312500e+01
    1051   5.0000000e+00   2.6250000e+01  -6.8750000e+01
    1052   5.0000000e+00   2.6250000e+01  -7.1875000e+01
    1053   5.0000000e+00   2.5312500e+01  -6.7187500e+01
    1054   5.0000000e+00   2.6250000e+01  -6.5625000e+01
    1055   5.0000000e+00   2.5312500e+01  -7.3437500e+01
    1056   5.0000000e+00   2.7187500e+01  -7.3437500e+01
    1057   5.0000000e+00   2.8125000e+01  -7.1875000e+01
    1058   5.0000000e+00   2.7187500e+01  -7.0312500e+01
    1059   5.0000000e+00   2.8125000e+01  -6.8750000e+01
    1060   5.0000000e+00   2.9062500e+01  -7.3437500e+01
    1061   5.0000000e+00   3.0000000e+01  -7.1875000e+01
    1062   5.0000000e+00   3.0000000e+01  -7.3437500e+01
    1063   5.0000000e+00   2.9062500e+01  -7.0312500e+01
    1064   5.0000000e+00   3.0000000e+01  -6.8750000e+01
    1065   5.0000000e+00   3.0000000e+01  -7.0312500e+01
    1066   5.0000000e+00   2.9062500e+01  -6.7187500e+01
    1067   5.0000000e+00   2.7187500e+01  -6.7187500e+01
    1068   5.0000000e+00   2.8125000e+01  -6.5625000e+01
    1069   5.0000000e+00   3.0000000e+01  -6.7187500e+01
    1070   5.0000000e+00   2.8125000e+01  -6.2500000e+01
    1071   5.0000000e+00   2.9062500e+01  -6.4062500e+01
    1072   5.0000000e+00   3.0000000e+01  -6.2500000e+01
    1073   5.0000000e+00   3.0000000e+01  -6.4062500e+01
    1074   5.0000000e+00   2.8125000e+01  -5.9375000e+01
    1075   5.0000000e+00   2.7187500e+01  -5.7812500e+01
    1076   5.0000000e+00   2.5312500e+01  -6.0937500e+01
    1077   5.0000000e+00   2.6250000e+01  -6.2500000e+01
    1078   5.0000000e+00   2.7187500e+01  -6.0937500e+01
    1079   5.0000000e+00   2.7187500e+01  -6.4062500e+01
    1080   5.0000000e+00   2.9062500e+01  -6.0937500e+01
    1081   5.0000000e+00   2.5312500e+01  -6.4062500e+01
    1082   5.0000000e+00   3.0000000e+01  -6.0937500e+01
    1083   5.0000000e+00   3.0000000e+01  -5.9375000e+01
    1084   5.0000000e+00   2.9062500e+01  -5.7812500e+01
    1085   5.0000000e+00   3.0000000e+01  -5.6250000e+01
    1086   5.0000000e+00   3.0000000e+01  -5.7812500e+01
    1087   5.0000000e+00   2.9062500e+01  -5.4687500e+01
    1088   5.0000000e+00   3.0000000e+01  -5.4687500e+01
    1089   5.0000000e+00   3.0000000e+01  -5.1562500e+01
    1090   5.0000000e+00  -3.0000000e+01  -7.8125000e+01
    1091   5.0000000e+00  -2.8125000e+01  -7.8125000e+01
    1092   5.0000000e+00  -2.9062500e+01  -7.6562500e+01
    1093   5.0000000e+00  -2.8125000e+01  -7.5000000e+01
    1094   5.0000000e+00  -3.0000000e+01  -7.5000000e+01
    1095   5.0000000e+00  -2.7187500e+01  -7.6562500e+01
    1096   5.0000000e+00  -2.6250000e+01  -7.5000000e+01
    1097   5.0000000e+00  -2.6250000e+01  -7.8125000e+01
    1098   5.0000000e+00  -2.8125000e+01  -8.1250000e+01
    1099   5.0000000e+00  -2.6250000e+01  -8.1250000e+01
    1100   5.0000000e+00  -2.7187500e+01  -7.9687500e+01
    1101   5.0000000e+00  -2.5312500e+01  -7.9687500e+01
    1102   5.0000000e+00  -2.4375000e+01  -7.8125000e+01
    1103   5.0000000e+00  -2.4375000e+01  -8.1250000e+01
    1104   5.0000000e+00  -2.4375000e+01  -7.5000000e+01
    1105   5.0000000e+00  -2.5312500e+01  -7.6562500e+01
    1106   5.0000000e+00  -2.3437500e+01  -7.6562500e+01
    1107   5.0000000e+00  -2.2500000e+01  -7.5000000e+01
    1108   5.0000000e+00  -2.2500000e+01  -7.8125000e+01
    1109   5.0000000e+00  -2.2500000e+01  -8.1250000e+01
    1110   5.0000000e+00  -2.3437500e+01  -7.9687500e+01
    1111   5.0000000e+00  -2.6250000e+01  -8.4375000e+01
    1112   5.0000000e+00  -2.4375000e+01  -8.4375000e+01
    1113   5.0000000e+00  -2.5312500e+01  -8.2812500e+01
    1114   5.0000000e+00  -2.3437500e+01  -8.2812500e+01
    1115   5.0000000e+00  -2.2500000e+01  -8.4375000e+01
    1116   5.0000000e+00  -2.4375000e+01  -8.7500000e+01
    1117   5.0000000e+00  -2.2500000e+01  -8.7500000e+01
    1118   5.0000000e+00  -2.3437500e+01  -8.5937500e+01
    1119   5.0000000e+00  -2.1562500e+01  -8.5937500e+01
    1120   5.0000000e+00  -2.0625000e+01  -8.4375000e+01
    1121   5.0000000e+00  -2.0625000e+01  -8.7500000e+01
    1122   5.0000000e+00  -2.1562500e+01  -8.2812500e+01
    1123   5.0000000e+00  -2.0625000e+01  -8.1250000e+01
    1124   5.0000000e+00  -1.9687500e+01  -8.2812500e+01
    1125   5.0000000e+00  -1.8750000e+01  -8.1250000e+01
    1126   5.0000000e+00  -1.8750000e+01  -8.4375000e+01
    1127   5.0000000e+00  -1.8750000e+01  -8.7500000e+01
    1128   5.0000000e+00  -1.9687500e+01  -8.5937500e+01
    1129   5.0000000e+00  -2.0625000e+01  -7.5000000e+01
    1130   5.0000000e+00  -1.9687500e+01  -7.6562500e+01
    1131   5.0000000e+00  -1.8750000e+01  -7.5000000e+01
    1132   5.0000000e+00  -1.8750000e+01  -7.8125000e+01
    1133   5.0000000e+00  -2.0625000e+01  -7.8125000e+01
    1134   5.0000000e+00  -1.9687500e+01  -7.9687500e+01
    1135   5.0000000e+00  -2.1562500e+01  -7.6562500e+01
    1136   5.0000000e+00  -2.1562500e+01  -7.9687500e+01
    1137   5.0000000e+00  -1.7812500e+01  -7.9687500e+01
    1138   5.0000000e+00  -1.6875000e+01  -7.8125000e+01
    1139   5.0000000e+00  -1.6875000e+01  -8.1250000e+01
    1140   5.0000000e+00  -1.6875000e+01  -7.5000000e+01
    1141   5.0000000e+00  -1.7812500e+01  -7.6562500e+01
    1142   5.0000000e+00  -1.5937500e+01  -7.6562500e+01
    1143   5.0000000e+00  -1.5000000e+01  -7.5000000e+01
    1144   5.0000000e+00  -1.5000000e+01  -7.8125000e+01
    1145   5.0000000e+00  -1.5937500e+01  -7.9687500e+01
    1146   5.0000000e+00  -1.5000000e+01  -8.1250000e+01
    1147   5.0000000e+00  -1.5000000e+01  -8.4375000e+01
    1148   5.0000000e+00  -1.5937500e+01  -8.2812500e+01
    1149   5.0000000e+00  -1.6875000e+01  -8.4375000e+01
    1150   5.0000000e+00  -1.5937500e+01  -8.5937500e+01
    1151   5.0000000e+00  -1.6875000e+01  -8.7500000e+01
    1152   5.0000000e+00  -1.5000000e+01  -8.7500000e+01
    1153   5.0000000e+00  -1.7812500e+01  -8.2812500e+01
    1154   5.0000000e+00  -1.7812500e+01  -8.5937500e+01
    1155   5.0000000e+00  -1.5000000e+01  -9.0625000e+01
    1156   5.0000000e+00  -1.5937500e+01  -8.9062500e+01
    1157   5.0000000e+00  -1.6875000e+01  -9.0625000e+01
    1158   5.0000000e+00  -1.5937500e+01  -9.2187500e+01
    1159   5.0000000e+00  -1.6875000e+01  -9.3750000e+01
    1160   5.0000000e+00  -1.5000000e+01  -9.3750000e+01
    1161   5.0000000e+00  -1.7812500e+01  -9.2187500e+01
    1162   5.0000000e+00  -1.8750000e+01  -9.3750000e+01
    1163   5.0000000e+00  -1.8750000e+01  -9.0625000e+01
    1164   5.0000000e+00  -1.7812500e+01  -8.9062500e+01
    1165   5.0000000e+00  -1.7812500e+01  -9.5312500e+01
    1166   5.0000000e+00  -1.8750000e+01  -9.6875000e+01
    1167   5.0000000e+00  -1.6875000e+01  -9.6875000e+01
    1168   5.0000000e+00  -1.5000000e+01  -9.6875000e+01
    1169   5.0000000e+00  -1.5937500e+01  -9.5312500e+01
    1170   5.0000000e+00  -1.5937500e+01  -9.8437500e+01
    1171   5.0000000e+00  -1.7812500e+01  -9.8437500e+01
    1172   5.0000000e+00  -2.1562500e+01  -8.9062500e+01
    1173   5.0000000e+00  -2.2500000e+01  -9.0625000e+01
    1174   5.0000000e+00  -2.0625000e+01  -9.0625000e+01
    1175   5.0000000e+00  -1.9687500e+01  -8.9062500e+01
    1176   5.0000000e+00  -1.9687500e+01  -9.2187500e+01
    1177   5.0000000e+00  -2.0625000e+01  -9.3750000e+01
    1178   5.0000000e+00  -2.1562500e+01  -9.2187500e+01
    1179   5.0000000e+00  -2.2500000e+01  -9.3750000e+01
    1180   5.0000000e+00  -1.9687500e+01  -9.5312500e+01
    1181   5.0000000e+00  -2.0625000e+01  -9.6875000e+01
    1182   5.0000000e+00  -1.9687500e+01  -9.8437500e+01
    1183   5.0000000e+00  -2.1562500e+01  -9.8437500e+01
    1184   5.0000000e+00  -2.2500000e+01  -9.6875000e+01
    1185   5.0000000e+00  -2.1562500e+01  -9.5312500e+01
    1186   5.0000000e+00  -2.3437500e+01  -8.9062500e+01
    1187   5.0000000e+00  -2.4375000e+01  -9.0625000e+01
    1188   5.0000000e+00  -2.3437500e+01  -9.2187500e+01
    1189   5.0000000e+00  -2.4375000e+01  -9.3750000e+01
    1190   5.0000000e+00  -2.6250000e+01  -9.0625000e+01
    1191   5.0000000e+00  -2.5312500e+01  -9.2187500e+01
    1192   5.0000000e+00  -2.6250000e+01  -9.3750000e+01
    1193   5.0000000e+00  -2.5312500e+01  -9.8437500e+01
    1194   5.0000000e+00  -2.6250000e+01  -9.6875000e+01
    1195   5.0000000e+00  -2.4375000e+01  -9.6875000e+01
    1196   5.0000000e+00  -2.5312500e+01  -9.5312500e+01
    1197   5.0000000e+00  -2.3437500e+01  -9.8437500e+01
    1198   5.0000000e+00  -2.3437500e+01  -9.5312500e+01
    1199   5.0000000e+00  -2.8125000e+01  -9.3750000e+01
    1200   5.0000000e+00  -2.7187500e+01  -9.5312500e+01
    1201   5.0000000e+00  -2.8125000e+01  -9.6875000e+01
    1202   5.0000000e+00  -2.7187500e+01  -9.8437500e+01
    1203   5.0000000e+00  -3.0000000e+01  -9.6875000e+01
    1204   5.0000000e+00  -2.9062500e+01  -9.8437500e+01
    1205   5.0000000e+00  -2.7187500e+01  -8.2812500e+01
    1206   5.0000000e+00  -2.8125000e+01  -8.4375000e+01
    1207   5.0000000e+00  -2.5312500e+01  -8.5937500e+01
    1208   5.0000000e+00  -2.6250000e+01  -8.7500000e+01
    1209   5.0000000e+00  -2.7187500e+01  -8.5937500e+01
    1210   5.0000000e+00  -2.8125000e+01  -8.7500000e+01
    1211   5.0000000e+00  -2.5312500e+01  -8.9062500e+01
    1212   5.0000000e+00  -2.9062500e+01  -8.5937500e+01
    1213   5.0000000e+00  -3.0000000e+01  -8.7500000e+01
    1214   5.0000000e+00  -3.0000000e+01  -8.4375000e+01
    1215   5.0000000e+00  -2.9062500e+01  -8.9062500e+01
    1216   5.0000000e+00  -3.0000000e+01  -9.0625000e+01
    1217   5.0000000e+00  -2.8125000e+01  -9.0625000e+01
    1218   5.0000000e+00  -2.7187500e+01  -8.9062500e+01
    1219   5.0000000e+00  -2.7187500e+01  -9.2187500e+01
    1220   5.0000000e+00  -3.0000000e+01  -8.9062500e+01
    1221   5.0000000e+00  -2.9062500e+01  -9.2187500e+01
    1222   5.0000000e+00  -3.0000000e+01  -9.3750000e+01
    1223   5.0000000e+00  -3.0000000e+01  -9.2187500e+01
    1224   5.0000000e+00  -2.9062500e+01  -9.5312500e+01
    1225   5.0000000e+00  -3.0000000e+01  -9.5312500e+01
    1226   5.0000000e+00  -3.0000000e+01  -9.8437500e+01
    1227   5.0000000e+00  -2.9062500e+01  -1.1093750e+02
    1228   5.0000000e+00  -3.0000000e+01  -1.0937500e+02
    1229   5.0000000e+00  -2.8125000e+01  -1.0937500e+02
    1230   5.0000000e+00  -2.7187500e+01  -1.1093750e+02
    1231   5.0000000e+00  -2.5312500e+01  -1.1093750e+02
    1232   5.0000000e+00  -2.7187500e+01  -1.0781250e+02
    1233   5.0000000e+00   2.9062500e+01  -8.9062500e+01
    1234   5.0000000e+00   3.0000000e+01  -9.0625000e+01
    1235   5.0000000e+00   2.8125000e+01  -9.0625000e+01
    1236   5.0000000e+00   2.7187500e+01  -8.9062500e+01
    1237   5.0000000e+00   2.5312500e+01  -8.9062500e+01
    1238   5.0000000e+00   2.7187500e+01  -9.2187500e+01
    1239   5.0000000e+00  -2.9062500e+01  -1.0468750e+02
    1240   5.0000000e+00  -3.0000000e+01  -1.0625000e+02
    1241   5.0000000e+00  -2.9062500e+01  -1.0781250e+02
    1242   5.0000000e+00  -3.0000000e+01  -1.0781250e+02
    1243   5.0000000e+00  -3.0000000e+01  -1.1093750e+02
    1244   5.0000000e+00  -3.0000000e+01  -1.0156250e+02
    1245   5.0000000e+00  -3.0000000e+01  -1.0468750e+02
    1246   5.0000000e+00  -2.9062500e+01  -7.9687500e+01
    1247   5.0000000e+00  -3.0000000e+01  -8.1250000e+01
    1248   5.0000000e+00  -2.9062500e+01  -8.2812500e+01
    1249   5.0000000e+00  -3.0000000e+01  -8.2812500e+01
    1250   5.0000000e+00  -3.0000000e+01  -8.5937500e+01
    1251   5.0000000e+00  -3.0000000e+01  -7.6562500e+01
    1252   5.0000000e+00  -3.0000000e+01  -7.9687500e+01
    1253   5.0000000e+00   2.9062500e+01  -9.5312500e+01
    1254   5.0000000e+00   3.0000000e+01  -9.3750000e+01
    1255   5.0000000e+00   2.9062500e+01  -9.2187500e+01
    1256   5.0000000e+00   3.0000000e+01  -9.2187500e+01
    1257   5.0000000e+00   3.0000000e+01  -8.9062500e+01
    1258   5.0000000e+00   3.0000000e+01  -9.8437500e+01
    1259   5.0000000e+00   3.0000000e+01  -9.5312500e+01
    1260   5.0000000e+00   1.8750000e+00  -1.0312500e+02
    1261   5.0000000e+00   9.3750000e-01  -1.0156250e+02
    1262   5.0000000e+00   9.3750000e-01  -1.0468750e+02
    1263   5.0000000e+00   1.8750000e+00  -1.0625000e+02
    1264   5.0000000e+00   3.7500000e+00  -1.0625000e+02
    1265   5.0000000e+00   2.8125000e+00  -1.0468750e+02
    1266   5.0000000e+00   3.7500000e+00  -1.0312500e+02
    1267   5.0000000e+00   9.3750000e-01  -1.0781250e+02
    1268   5.0000000e+00   1.8750000e+00  -1.0937500e+02
    1269   5.0000000e+00   2.8125000e+00  -1.0781250e+02
    1270   5.0000000e+00   3.7500000e+00  -1.0937500e+02
    1271   5.0000000e+00   9.3750000e-01  -1.1093750e+02
    1272   5.0000000e+00   1.8750000e+00  -1.1250000e+02
    1273   5.0000000e+00   3.7500000e+00  -1.1250000e+02
    1274   5.0000000e+00   2.8125000e+00  -1.1093750e+02
    1275   5.0000000e+00   9.3750000e-01  -1.1406250e+02
    1276   5.0000000e+00   1.8750000e+00  -1.1562500e+02
    1277   5.0000000e+00   2.8125000e+00  -1.1406250e+02
    1278   5.0000000e+00   3.7500000e+00  -1.1562500e+02
    1279   5.0000000e+00   4.6875000e+00  -1.1093750e+02
    1280   5.0000000e+00   5.6250000e+00  -1.0937500e+02
    1281   5.0000000e+00   5.6250000e+00  -1.1250000e+02
    1282   5.0000000e+00   4.6875000e+00  -1.0781250e+02
    1283   5.0000000e+00   5.6250000e+00  -1.0625000e+02
    1284   5.0000000e+00   7.5000000e+00  -1.1250000e+02
    1285   5.0000000e+00   6.5625000e+00  -1.1093750e+02
    1286   5.0000000e+00   7.5000000e+00  -1.0937500e+02
    1287   5.0000000e+00   4.6875000e+00  -1.1406250e+02
    1288   5.0000000e+00   5.6250000e+00  -1.1562500e+02
    1289   5.0000000e+00   6.5625000e+00  -1.1406250e+02
    1290   5.0000000e+00   7.5000000e+00  -1.1562500e+02
    1291   5.0000000e+00   2.8125000e+00  -1.1718750e+02
    1292   5.0000000e+00   1.8750000e+00  -1.1875000e+02
    1293   5.0000000e+00   3.7500000e+00  -1.1875000e+02
    1294   5.0000000e+00   4.6875000e+00  -1.1718750e+02
    1295   5.0000000e+00   5.6250000e+00  -1.1875000e+02
    1296   5.0000000e+00   9.3750000e-01  -1.1718750e+02
    1297   5.0000000e+00   9.3750000e-01  -1.2031250e+02
    1298   5.0000000e+00   1.8750000e+00  -1.2187500e+02
    1299   5.0000000e+00   2.8125000e+00  -1.2031250e+02
    1300   5.0000000e+00   3.7500000e+00  -1.2187500e+02
    1301   5.0000000e+00   9.3750000e-01  -1.2343750e+02
    1302   5.0000000e+00   1.8750000e+00  -1.2500000e+02
    1303   5.0000000e+00   3.7500000e+00  -1.2500000e+02
    1304   5.0000000e+00   2.8125000e+00  -1.2343750e+02
    1305   5.0000000e+00   9.3750000e-01  -1.2656250e+02
    1306   5.0000000e+00   1.8750000e+00  -1.2812500e+02
    1307   5.0000000e+00   2.8125000e+00  -1.2656250e+02
    1308   5.0000000e+00   3.7500000e+00  -1.2812500e+02
    1309   5.0000000e+00   4.6875000e+00  -1.2343750e+02
    1310   5.0000000e+00   5.6250000e+00  -1.2187500e+02
    1311   5.0000000e+00   5.6250000e+00  -1.2500000e+02
    1312   5.0000000e+00   4.6875000e+00  -1.2031250e+02
    1313   5.0000000e+00   7.5000000e+00  -1.2500000e+02
    1314   5.0000000e+00   6.5625000e+00  -1.2343750e+02
    1315   5.0000000e+00   7.5000000e+00  -1.2187500e+02
    1316   5.0000000e+00   4.6875000e+00  -1.2656250e+02
    1317   5.0000000e+00   5.6250000e+00  -1.2812500e+02
    1318   5.0000000e+00   6.5625000e+00  -1.2656250e+02
    1319   5.0000000e+00   7.5000000e+00  -1.2812500e+02
    1320   5.0000000e+00   2.8125000e+00  -1.2968750e+02
    1321   5.0000000e+00   1.8750000e+00  -1.3125000e+02
    1322   5.0000000e+00   3.7500000e+00  -1.3125000e+02
    1323   5.0000000e+00   4.6875000e+00  -1.2968750e+02
    1324   5.0000000e+00   5.6250000e+00  -1.3125000e+02
    1325   5.0000000e+00   8.4375000e+00  -1.2343750e+02
    1326   5.0000000e+00   9.3750000e+00  -1.2187500e+02
    1327   5.0000000e+00   9.3750000e+00  -1.2500000e+02
    1328   5.0000000e+00   6.5625000e+00  -1.2031250e+02
    1329   5.0000000e+00   7.5000000e+00  -1.1875000e+02
    1330   5.0000000e+00   8.4375000e+00  -1.2031250e+02
    1331   5.0000000e+00   9.3750000e+00  -1.1875000e+02
    1332   5.0000000e+00   6.5625000e+00  -1.1718750e+02
    1333   5.0000000e+00   8.4375000e+00  -1.1718750e+02
    1334   5.0000000e+00   9.3750000e+00  -1.1562500e+02
    1335   5.0000000e+00   8.4375000e+00  -1.1406250e+02
    1336   5.0000000e+00   9.3750000e+00  -1.1250000e+02
    1337   5.0000000e+00   1.0312500e+01  -1.2031250e+02
    1338   5.0000000e+00   1.1250000e+01  -1.1875000e+02
    1339   5.0000000e+00   1.1250000e+01  -1.2187500e+02
    1340   5.0000000e+00   1.0312500e+01  -1.1718750e+02
    1341   5.0000000e+00   1.1250000e+01  -1.1562500e+02
    1342   5.0000000e+00   1.1250000e+01  -1.2500000e+02
    1343   5.0000000e+00   1.0312500e+01  -1.2343750e+02
    1344   5.0000000e+00   8.4375000e+00  -1.2656250e+02
    1345   5.0000000e+00   9.3750000e+00  -1.2812500e+02
    1346   5.0000000e+00   1.0312500e+01  -1.2656250e+02
    1347   5.0000000e+00   1.1250000e+01  -1.2812500e+02
    1348   5.0000000e+00   1.2187500e+01  -1.2343750e+02
    1349   5.0000000e+00   1.3125000e+01  -1.2187500e+02
    1350   5.0000000e+00   1.3125000e+01  -1.2500000e+02
    1351   5.0000000e+00   1.2187500e+01  -1.2031250e+02
    1352   5.0000000e+00   1.3125000e+01  -1.1875000e+02
    1353   5.0000000e+00   1.5000000e+01  -1.2500000e+02
    1354   5.0000000e+00   1.4062500e+01  -1.2343750e+02
    1355   5.0000000e+00   1.5000000e+01  -1.2187500e+02
    1356   5.0000000e+00   1.2187500e+01  -1.2656250e+02
    1357   5.0000000e+00   1.3125000e+01  -1.2812500e+02
    1358   5.0000000e+00   1.4062500e+01  -1.2656250e+02
    1359   5.0000000e+00   1.5000000e+01  -1.2812500e+02
    1360   5.0000000e+00   1.0312500e+01  -1.2968750e+02
    1361   5.0000000e+00   9.3750000e+00  -1.3125000e+02
    1362   5.0000000e+00   1.1250000e+01  -1.3125000e+02
    1363   5.0000000e+00   1.2187500e+01  -1.2968750e+02
    1364   5.0000000e+00   1.3125000e+01  -1.3125000e+02
    1365   5.0000000e+00   7.5000000e+00  -1.3437500e+02
    1366   5.0000000e+00   5.6250000e+00  -1.3437500e+02
    1367   5.0000000e+00   6.5625000e+00  -1.3593750e+02
    1368   5.0000000e+00   5.6250000e+00  -1.3750000e+02
    1369   5.0000000e+00   7.5000000e+00  -1.3750000e+02
    1370   5.0000000e+00   8.4375000e+00  -1.3593750e+02
    1371   5.0000000e+00   9.3750000e+00  -1.3437500e+02
    1372   5.0000000e+00   9.3750000e+00  -1.3750000e+02
    1373   5.0000000e+00   6.5625000e+00  -1.3281250e+02
    1374   5.0000000e+00   7.5000000e+00  -1.3125000e+02
    1375   5.0000000e+00   8.4375000e+00  -1.3281250e+02
    1376   5.0000000e+00   6.5625000e+00  -1.2968750e+02
    1377   5.0000000e+00   4.6875000e+00  -1.3281250e+02
    1378   5.0000000e+00   3.7500000e+00  -1.3437500e+02
    1379   5.0000000e+00   8.4375000e+00  -1.2968750e+02
    1380   5.0000000e+00   1.0312500e+01  -1.3281250e+02
    1381   5.0000000e+00   1.1250000e+01  -1.3437500e+02
    1382   5.0000000e+00   9.3750000e-01  -1.2968750e+02
    1383   5.0000000e+00   9.3750000e-01  -1.3281250e+02
    1384   5.0000000e+00   1.8750000e+00  -1.3437500e+02
    1385   5.0000000e+00   2.8125000e+00  -1.3281250e+02
    1386   5.0000000e+00   9.3750000e-01  -1.3593750e+02
    1387   5.0000000e+00   1.8750000e+00  -1.3750000e+02
    1388   5.0000000e+00   3.7500000e+00  -1.3750000e+02
    1389   5.0000000e+00   2.8125000e+00  -1.3593750e+02
    1390   5.0000000e+00   9.3750000e-01  -1.3906250e+02
    1391   5.0000000e+00   1.8750000e+00  -1.4062500e+02
    1392   5.0000000e+00   2.8125000e+00  -1.3906250e+02
    1393   5.0000000e+00   3.7500000e+00  -1.4062500e+02
    1394   5.0000000e+00   4.6875000e+00  -1.3593750e+02
    1395   5.0000000e+00   4.6875000e+00  -1.3906250e+02
    1396   5.0000000e+00   5.6250000e+00  -1.4062500e+02
    1397   5.0000000e+00   6.5625000e+00  -1.3906250e+02
    1398   5.0000000e+00   7.5000000e+00  -1.4062500e+02
    1399   5.0000000e+00   2.8125000e+00  -1.4218750e+02
    1400   5.0000000e+00   1.8750000e+00  -1.4375000e+02
    1401   5.0000000e+00   3.7500000e+00  -1.4375000e+02
    1402   5.0000000e+00   4.6875000e+00  -1.4218750e+02
    1403   5.0000000e+00   5.6250000e+00  -1.4375000e+02
    1404   5.0000000e+00   9.3750000e-01  -1.4218750e+02
    1405   5.0000000e+00   9.3750000e-01  -1.4531250e+02
    1406   5.0000000e+00   1.8750000e+00  -1.4687500e+02
    1407   5.0000000e+00   2.8125000e+00  -1.4531250e+02
    1408   5.0000000e+00   3.7500000e+00  -1.4687500e+02
    1409   5.0000000e+00   9.3750000e-01  -1.4843750e+02
    1410   5.0000000e+00   1.8750000e+00  -1.5000000e+02
    1411   5.0000000e+00   3.7500000e+00  -1.5000000e+02
    1412   5.0000000e+00   2.8125000e+00  -1.4843750e+02
    1413   5.0000000e+00   4.6875000e+00  -1.4843750e+02
    1414   5.0000000e+00   5.6250000e+00  -1.4687500e+02
    1415   5.0000000e+00   5.6250000e+00  -1.5000000e+02
    1416   5.0000000e+00   4.6875000e+00  -1.4531250e+02
    1417   5.0000000e+00   7.5000000e+00  -1.4687500e+02
    1418   5.0000000e+00   6.5625000e+00  -1.4843750e+02
    1419   5.0000000e+00   6.5625000e+00  -1.5000000e+02
    1420   5.0000000e+00   7.5000000e+00  -1.5000000e+02
    1421   5.0000000e+00   8.4375000e+00  -1.4843750e+02
    1422   5.0000000e+00   9.3750000e+00  -1.4687500e+02
    1423   5.0000000e+00   6.5625000e+00  -1.4531250e+02
    1424   5.0000000e+00   7.5000000e+00  -1.4375000e+02
    1425   5.0000000e+00   8.4375000e+00  -1.4531250e+02
    1426   5.0000000e+00   9.3750000e+00  -1.4375000e+02
    1427   5.0000000e+00   6.5625000e+00  -1.4218750e+02
    1428   5.0000000e+00   8.4375000e+00  -1.4218750e+02
    1429   5.0000000e+00   9.3750000e+00  -1.4062500e+02
    1430   5.0000000e+00   8.4375000e+00  -1.3906250e+02
    1431   5.0000000e+00   1.0312500e+01  -1.4531250e+02
    1432   5.0000000e+00   1.1250000e+01  -1.4375000e+02
    1433   5.0000000e+00   1.1250000e+01  -1.4687500e+02
    1434   5.0000000e+00   1.0312500e+01  -1.4218750e+02
    1435   5.0000000e+00   1.1250000e+01  -1.4062500e+02
    1436   5.0000000e+00   8.4375000e+00  -1.5000000e+02
    1437   5.0000000e+00   9.3750000e+00  -1.5000000e+02
    1438   5.0000000e+00   1.1250000e+01  -1.5000000e+02
    1439   5.0000000e+00   1.0312500e+01  -1.4843750e+02
    1440   5.0000000e+00   1.2187500e+01  -1.4843750e+02
    1441   5.0000000e+00   1.3125000e+01  -1.4687500e+02
    1442   5.0000000e+00   1.3125000e+01  -1.5000000e+02
    1443   5.0000000e+00   1.2187500e+01  -1.4531250e+02
    1444   5.0000000e+00   1.3125000e+01  -1.4375000e+02
    1445   5.0000000e+00   1.5000000e+01  -1.5000000e+02
    1446   5.0000000e+00   1.4062500e+01  -1.4843750e+02
    1447   5.0000000e+00   1.5000000e+01  -1.4687500e+02
    1448   5.0000000e+00   1.5937500e+01  -1.4843750e+02
    1449   5.0000000e+00   1.6875000e+01  -1.4687500e+02
    1450   5.0000000e+00   1.4062500e+01  -1.4531250e+02
    1451   5.0000000e+00   1.5000000e+01  -1.4375000e+02
    1452   5.0000000e+00   1.5937500e+01  -1.4531250e+02
    1453   5.0000000e+00   1.6875000e+01  -1.4375000e+02
    1454   5.0000000e+00   1.4062500e+01  -1.4218750e+02
    1455   5.0000000e+00   1.5000000e+01  -1.4062500e+02
    1456   5.0000000e+00   1.3125000e+01  -1.4062500e+02
    1457   5.0000000e+00   1.2187500e+01  -1.4218750e+02
    1458   5.0000000e+00   1.5937500e+01  -1.4218750e+02
    1459   5.0000000e+00   1.6875000e+01  -1.4062500e+02
    1460   5.0000000e+00   1.4062500e+01  -1.3906250e+02
    1461   5.0000000e+00   1.3125000e+01  -1.3750000e+02
    1462   5.0000000e+00   1.5000000e+01  -1.3750000e+02
    1463   5.0000000e+00   1.5937500e+01  -1.3906250e+02
    1464   5.0000000e+00   1.6875000e+01  -1.3750000e+02
    1465   5.0000000e+00   1.7812500e+01  -1.4531250e+02
    1466   5.0000000e+00   1.8750000e+01  -1.4375000e+02
    1467   5.0000000e+00   1.8750000e+01  -1.4687500e+02
    1468   5.0000000e+00   1.7812500e+01  -1.4218750e+02
    1469   5.0000000e+00   1.8750000e+01  -1.4062500e+02
    1470   5.0000000e+00   1.3125000e+01  -1.3437500e+02
    1471   5.0000000e+00   1.2187500e+01  -1.3281250e+02
    1472   5.0000000e+00   1.0312500e+01  -1.3593750e+02
    1473   5.0000000e+00   1.1250000e+01  -1.3750000e+02
    1474   5.0000000e+00   1.2187500e+01  -1.3593750e+02
    1475   5.0000000e+00   1.2187500e+01  -1.3906250e+02
    1476   5.0000000e+00   1.4062500e+01  -1.3593750e+02
    1477   5.0000000e+00   1.5000000e+01  -1.3437500e+02
    1478   5.0000000e+00   1.0312500e+01  -1.3906250e+02
    1479   5.0000000e+00   1.5937500e+01  -1.3593750e+02
    1480   5.0000000e+00   1.6875000e+01  -1.3437500e+02
    1481   5.0000000e+00   1.4062500e+01  -1.3281250e+02
    1482   5.0000000e+00   1.5000000e+01  -1.3125000e+02
    1483   5.0000000e+00   1.5937500e+01  -1.3281250e+02
    1484   5.0000000e+00   1.6875000e+01  -1.3125000e+02
    1485   5.0000000e+00   1.4062500e+01  -1.2968750e+02
    1486   5.0000000e+00   1.5937500e+01  -1.2968750e+02
    1487   5.0000000e+00   1.6875000e+01  -1.2812500e+02
    1488   5.0000000e+00   1.5937500e+01  -1.2656250e+02
    1489   5.0000000e+00   1.6875000e+01  -1.2500000e+02
    1490   5.0000000e+00   1.7812500e+01  -1.3281250e+02
    1491   5.0000000e+00   1.8750000e+01  -1.3125000e+02
    1492   5.0000000e+00   1.8750000e+01  -1.3437500e+02
    1493   5.0000000e+00   1.7812500e+01  -1.2968750e+02
    1494   5.0000000e+00   1.8750000e+01  -1.2812500e+02
    1495   5.0000000e+00   2.0625000e+01  -1.3750000e+02
    1496   5.0000000e+00   2.1562500e+01  -1.3906250e+02
    1497   5.0000000e+00   2.2500000e+01  -1.3750000e+02
    1498   5.0000000e+00   2.2500000e+01  -1.4062500e+02
    1499   5.0000000e+00   2.0625000e+01  -1.4062500e+02
    1500   5.0000000e+00   1.8750000e+01  -1.3750000e+02
    1501   5.0000000e+00   1.9687500e+01  -1.3906250e+02
    1502   5.0000000e+00   2.1562500e+01  -1.3593750e+02
    1503   5.0000000e+00   2.2500000e+01  -1.3437500e+02
    1504   5.0000000e+00   2.0625000e+01  -1.3437500e+02
    1505   5.0000000e+00   1.9687500e+01  -1.3593750e+02
    1506   5.0000000e+00   1.7812500e+01  -1.3906250e+02
    1507   5.0000000e+00   1.9687500e+01  -1.4218750e+02
    1508   5.0000000e+00   2.0625000e+01  -1.4375000e+02
    1509   5.0000000e+00   1.7812500e+01  -1.3593750e+02
    1510   5.0000000e+00   1.9687500e+01  -1.3281250e+02
    1511   5.0000000e+00   2.0625000e+01  -1.3125000e+02
    1512   5.0000000e+00   1.5937500e+01  -1.5000000e+02
    1513   5.0000000e+00   1.6875000e+01  -1.5000000e+02
    1514   5.0000000e+00   1.8750000e+01  -1.5000000e+02
    1515   5.0000000e+00   1.7812500e+01  -1.4843750e+02
    1516   5.0000000e+00   1.9687500e+01  -1.4843750e+02
    1517   5.0000000e+00   2.0625000e+01  -1.4687500e+02
    1518   5.0000000e+00   2.0625000e+01  -1.5000000e+02
    1519   5.0000000e+00   1.9687500e+01  -1.4531250e+02
    1520   5.0000000e+00   2.2500000e+01  -1.4687500e+02
    1521   5.0000000e+00   2.1562500e+01  -1.4843750e+02
    1522   5.0000000e+00   2.1562500e+01  -1.5000000e+02
    1523   5.0000000e+00   2.2500000e+01  -1.5000000e+02
    1524   5.0000000e+00   2.3437500e+01  -1.4843750e+02
    1525   5.0000000e+00   2.4375000e+01  -1.4687500e+02
    1526   5.0000000e+00   2.1562500e+01  -1.4531250e+02
    1527   5.0000000e+00   2.2500000e+01  -1.4375000e+02
    1528   5.0000000e+00   2.3437500e+01  -1.4531250e+02
    1529   5.0000000e+00   2.4375000e+01  -1.4375000e+02
    1530   5.0000000e+00   2.1562500e+01  -1.4218750e+02
    1531   5.0000000e+00   2.3437500e+01  -1.4218750e+02
    1532   5.0000000e+00   2.4375000e+01  -1.4062500e+02
    1533   5.0000000e+00   2.3437500e+01  -1.3906250e+02
    1534   5.0000000e+00   2.4375000e+01  -1.3750000e+02
    1535   5.0000000e+00   2.5312500e+01  -1.4531250e+02
    1536   5.0000000e+00   2.6250000e+01  -1.4375000e+02
    1537   5.0000000e+00   2.6250000e+01  -1.4687500e+02
    1538   5.0000000e+00   2.5312500e+01  -1.4218750e+02
    1539   5.0000000e+00   2.6250000e+01  -1.4062500e+02
    1540   5.0000000e+00   2.3437500e+01  -1.5000000e+02
    1541   5.0000000e+00   2.4375000e+01  -1.5000000e+02
    1542   5.0000000e+00   2.6250000e+01  -1.5000000e+02
    1543   5.0000000e+00   2.5312500e+01  -1.4843750e+02
    1544   5.0000000e+00   2.7187500e+01  -1.4843750e+02
    1545   5.0000000e+00   2.8125000e+01  -1.4687500e+02
    1546   5.0000000e+00   2.8125000e+01  -1.5000000e+02
    1547   5.0000000e+00   2.7187500e+01  -1.4531250e+02
    1548   5.0000000e+00   2.8125000e+01  -1.4375000e+02
    1549   5.0000000e+00   3.0000000e+01  -1.5000000e+02
    1550   5.0000000e+00   2.9062500e+01  -1.4843750e+02
    1551   5.0000000e+00   3.0000000e+01  -1.4687500e+02
    1552   5.0000000e+00   3.0000000e+01  -1.4843750e+02
    1553   5.0000000e+00   2.9062500e+01  -1.4531250e+02
    1554   5.0000000e+00   3.0000000e+01  -1.4375000e+02
    1555   5.0000000e+00   3.0000000e+01  -1.4531250e+02
    1556   5.0000000e+00   2.9062500e+01  -1.4218750e+02
    1557   5.0000000e+00   3.0000000e+01  -1.4062500e+02
    1558   5.0000000e+00   2.8125000e+01  -1.4062500e+02
    1559   5.0000000e+00   2.7187500e+01  -1.4218750e+02
    1560   5.0000000e+00   3.0000000e+01  -1.4218750e+02
    1561   5.0000000e+00   2.9062500e+01  -1.3906250e+02
    1562   5.0000000e+00   2.8125000e+01  -1.3750000e+02
    1563   5.0000000e+00   3.0000000e+01  -1.3750000e+02
    1564   5.0000000e+00   3.0000000e+01  -1.3906250e+02
    1565   5.0000000e+00   2.6250000e+01  -1.3750000e+02
    1566   5.0000000e+00   2.7187500e+01  -1.3906250e+02
    1567   5.0000000e+00   2.9062500e+01  -1.3593750e+02
    1568   5.0000000e+00   2.7187500e+01  -1.3593750e+02
    1569   5.0000000e+00   2.6250000e+01  -1.3437500e+02
    1570   5.0000000e+00   2.8125000e+01  -1.3437500e+02
    1571   5.0000000e+00   2.5312500e+01  -1.3906250e+02
    1572   5.0000000e+00   2.5312500e+01  -1.3593750e+02
    1573   5.0000000e+00   2.4375000e+01  -1.3437500e+02
    1574   5.0000000e+00   2.3437500e+01  -1.3593750e+02
    1575   5.0000000e+00   2.7187500e+01  -1.3281250e+02
    1576   5.0000000e+00   2.8125000e+01  -1.3125000e+02
    1577   5.0000000e+00   2.6250000e+01  -1.3125000e+02
    1578   5.0000000e+00   2.5312500e+01  -1.3281250e+02
    1579   5.0000000e+00   2.4375000e+01  -1.3125000e+02
    1580   5.0000000e+00   3.0000000e+01  -1.3593750e+02
    1581   5.0000000e+00   3.0000000e+01  -1.3437500e+02
    1582   5.0000000e+00   2.9062500e+01  -1.3281250e+02
    1583   5.0000000e+00   3.0000000e+01  -1.3125000e+02
    1584   5.0000000e+00   3.0000000e+01  -1.3281250e+02
    1585   5.0000000e+00   2.9062500e+01  -1.2968750e+02
    1586   5.0000000e+00   3.0000000e+01  -1.2812500e+02
    1587   5.0000000e+00   2.8125000e+01  -1.2812500e+02
    1588   5.0000000e+00   2.7187500e+01  -1.2968750e+02
    1589   5.0000000e+00   2.6250000e+01  -1.2812500e+02
    1590   5.0000000e+00   3.0000000e+01  -1.2968750e+02
    1591   5.0000000e+00   2.9062500e+01  -1.2656250e+02
    1592   5.0000000e+00   2.8125000e+01  -1.2500000e+02
    1593   5.0000000e+00   3.0000000e+01  -1.2500000e+02
    1594   5.0000000e+00   3.0000000e+01  -1.2656250e+02
    1595   5.0000000e+00   2.6250000e+01  -1.2500000e+02
    1596   5.0000000e+00   2.7187500e+01  -1.2656250e+02
    1597   5.0000000e+00   2.9062500e+01  -1.2343750e+02
    1598   5.0000000e+00   2.7187500e+01  -1.2343750e+02
    1599   5.0000000e+00   2.6250000e+01  -1.2187500e+02
    1600   5.0000000e+00   2.8125000e+01  -1.2187500e+02
    1601   5.0000000e+00   2.5312500e+01  -1.2656250e+02
    1602   5.0000000e+00   2.4375000e+01  -1.2812500e+02
    1603   5.0000000e+00   2.4375000e+01  -1.2500000e+02
    1604   5.0000000e+00   2.5312500e+01  -1.2968750e+02
    1605   5.0000000e+00   2.2500000e+01  -1.2500000e+02
    1606   5.0000000e+00   2.3437500e+01  -1.2656250e+02
    1607   5.0000000e+00   2.2500000e+01  -1.2812500e+02
    1608   5.0000000e+00   2.5312500e+01  -1.2343750e+02
    1609   5.0000000e+00   2.4375000e+01  -1.2187500e+02
    1610   5.0000000e+00   2.3437500e+01  -1.2343750e+02
    1611   5.0000000e+00   2.2500000e+01  -1.2187500e+02
    1612   5.0000000e+00   2.7187500e+01  -1.2031250e+02
    1613   5.0000000e+00   2.8125000e+01  -1.1875000e+02
    1614   5.0000000e+00   2.6250000e+01  -1.1875000e+02
    1615   5.0000000e+00   2.5312500e+01  -1.2031250e+02
    1616   5.0000000e+00   2.4375000e+01  -1.1875000e+02
    1617   5.0000000e+00   2.1562500e+01  -1.3281250e+02
    1618   5.0000000e+00   2.2500000e+01  -1.3125000e+02
    1619   5.0000000e+00   1.9687500e+01  -1.2968750e+02
    1620   5.0000000e+00   2.0625000e+01  -1.2812500e+02
    1621   5.0000000e+00   2.1562500e+01  -1.2968750e+02
    1622   5.0000000e+00   2.3437500e+01  -1.2968750e+02
    1623   5.0000000e+00   2.1562500e+01  -1.2656250e+02
    1624   5.0000000e+00   2.0625000e+01  -1.2500000e+02
    1625   5.0000000e+00   2.3437500e+01  -1.3281250e+02
    1626   5.0000000e+00   1.8750000e+01  -1.2500000e+02
    1627   5.0000000e+00   1.9687500e+01  -1.2656250e+02
    1628   5.0000000e+00   2.1562500e+01  -1.2343750e+02
    1629   5.0000000e+00   2.0625000e+01  -1.2187500e+02
    1630   5.0000000e+00   1.9687500e+01  -1.2343750e+02
    1631   5.0000000e+00   1.8750000e+01  -1.2187500e+02
    1632   5.0000000e+00   1.7812500e+01  -1.2656250e+02
    1633   5.0000000e+00   1.7812500e+01  -1.2343750e+02
    1634   5.0000000e+00   1.6875000e+01  -1.2187500e+02
    1635   5.0000000e+00   1.5937500e+01  -1.2343750e+02
    1636   5.0000000e+00   1.9687500e+01  -1.2031250e+02
    1637   5.0000000e+00   2.0625000e+01  -1.1875000e+02
    1638   5.0000000e+00   1.8750000e+01  -1.1875000e+02
    1639   5.0000000e+00   1.7812500e+01  -1.2031250e+02
    1640   5.0000000e+00   1.6875000e+01  -1.1875000e+02
    1641   5.0000000e+00   2.2500000e+01  -1.1562500e+02
    1642   5.0000000e+00   2.4375000e+01  -1.1562500e+02
    1643   5.0000000e+00   2.3437500e+01  -1.1406250e+02
    1644   5.0000000e+00   2.4375000e+01  -1.1250000e+02
    1645   5.0000000e+00   2.2500000e+01  -1.1250000e+02
    1646   5.0000000e+00   2.1562500e+01  -1.1406250e+02
    1647   5.0000000e+00   2.0625000e+01  -1.1562500e+02
    1648   5.0000000e+00   2.0625000e+01  -1.1250000e+02
    1649   5.0000000e+00   2.3437500e+01  -1.1718750e+02
    1650   5.0000000e+00   2.2500000e+01  -1.1875000e+02
    1651   5.0000000e+00   2.1562500e+01  -1.1718750e+02
    1652   5.0000000e+00   2.3437500e+01  -1.2031250e+02
    1653   5.0000000e+00   2.5312500e+01  -1.1718750e+02
    1654   5.0000000e+00   2.6250000e+01  -1.1562500e+02
    1655   5.0000000e+00   2.1562500e+01  -1.2031250e+02
    1656   5.0000000e+00   1.9687500e+01  -1.1718750e+02
    1657   5.0000000e+00   1.8750000e+01  -1.1562500e+02
    1658   5.0000000e+00   3.0000000e+01  -1.2343750e+02
    1659   5.0000000e+00   3.0000000e+01  -1.2187500e+02
    1660   5.0000000e+00   2.9062500e+01  -1.2031250e+02
    1661   5.0000000e+00   3.0000000e+01  -1.1875000e+02
    1662   5.0000000e+00   3.0000000e+01  -1.2031250e+02
    1663   5.0000000e+00   2.9062500e+01  -1.1718750e+02
    1664   5.0000000e+00   3.0000000e+01  -1.1562500e+02
    1665   5.0000000e+00   2.8125000e+01  -1.1562500e+02
    1666   5.0000000e+00   2.7187500e+01  -1.1718750e+02
    1667   5.0000000e+00   3.0000000e+01  -1.1718750e+02
    1668   5.0000000e+00   2.9062500e+01  -1.1406250e+02
    1669   5.0000000e+00   2.8125000e+01  -1.1250000e+02
    1670   5.0000000e+00   3.0000000e+01  -1.1250000e+02
    1671   5.0000000e+00   3.0000000e+01  -1.1406250e+02
    1672   5.0000000e+00   2.6250000e+01  -1.1250000e+02
    1673   5.0000000e+00   2.7187500e+01  -1.1406250e+02
    1674   5.0000000e+00   2.9062500e+01  -1.1093750e+02
    1675   5.0000000e+00   3.0000000e+01  -1.0937500e+02
    1676   5.0000000e+00   2.8125000e+01  -1.0937500e+02
    1677   5.0000000e+00   2.7187500e+01  -1.1093750e+02
    1678   5.0000000e+00   2.6250000e+01  -1.0937500e+02
    1679   5.0000000e+00   2.5312500e+01  -1.1406250e+02
    1680   5.0000000e+00   2.5312500e+01  -1.1093750e+02
    1681   5.0000000e+00   2.4375000e+01  -1.0937500e+02
    1682   5.0000000e+00   2.3437500e+01  -1.1093750e+02
    1683   5.0000000e+00   2.2500000e+01  -1.0937500e+02
    1684   5.0000000e+00   2.7187500e+01  -1.0781250e+02
    1685   5.0000000e+00   2.8125000e+01  -1.0625000e+02
    1686   5.0000000e+00   2.6250000e+01  -1.0625000e+02
    1687   5.0000000e+00   2.5312500e+01  -1.0781250e+02
    1688   5.0000000e+00   2.4375000e+01  -1.0625000e+02
    1689   5.0000000e+00   3.0000000e+01  -1.1093750e+02
    1690   5.0000000e+00   2.9062500e+01  -1.0781250e+02
    1691   5.0000000e+00   3.0000000e+01  -1.0625000e+02
    1692   5.0000000e+00   3.0000000e+01  -1.0781250e+02
    1693   5.0000000e+00   2.9062500e+01  -1.0468750e+02
    1694   5.0000000e+00   3.0000000e+01  -1.0312500e+02
    1695   5.0000000e+00   2.8125000e+01  -1.0312500e+02
    1696   5.0000000e+00   2.7187500e+01  -1.0468750e+02
    1697   5.0000000e+00   2.6250000e+01  -1.0312500e+02
    1698   5.0000000e+00   3.0000000e+01  -1.0468750e+02
    1699   5.0000000e+00   2.9062500e+01  -1.0156250e+02
    1700   5.0000000e+00   3.0000000e+01  -1.0156250e+02
    1701   5.0000000e+00   2.7187500e+01  -1.0156250e+02
    1702   5.0000000e+00   2.5312500e+01  -1.0156250e+02
    1703   5.0000000e+00   2.4375000e+01  -1.0312500e+02
    1704   5.0000000e+00   2.5312500e+01  -1.0468750e+02
    1705   5.0000000e+00   2.3437500e+01  -1.0156250e+02
    1706   5.0000000e+00   2.2500000e+01  -1.0312500e+02
    1707   5.0000000e+00   2.1562500e+01  -1.0156250e+02
    1708   5.0000000e+00   2.0625000e+01  -1.0312500e+02
    1709   5.0000000e+00   2.3437500e+01  -1.0468750e+02
    1710   5.0000000e+00   2.2500000e+01  -1.0625000e+02
    1711   5.0000000e+00   2.1562500e+01  -1.0468750e+02
    1712   5.0000000e+00   2.0625000e+01  -1.0625000e+02
    1713   5.0000000e+00   2.3437500e+01  -1.0781250e+02
    1714   5.0000000e+00   2.1562500e+01  -1.0781250e+02
    1715   5.0000000e+00   2.0625000e+01  -1.0937500e+02
    1716   5.0000000e+00   2.1562500e+01  -1.1093750e+02
    1717   5.0000000e+00   1.9687500e+01  -1.0468750e+02
    1718   5.0000000e+00   1.8750000e+01  -1.0625000e+02
    1719   5.0000000e+00   1.8750000e+01  -1.0312500e+02
    1720   5.0000000e+00   1.9687500e+01  -1.0781250e+02
    1721   5.0000000e+00   1.8750000e+01  -1.0937500e+02
    1722   5.0000000e+00   1.9687500e+01  -1.0156250e+02
    1723   5.0000000e+00   1.7812500e+01  -1.0156250e+02
    1724   5.0000000e+00   1.6875000e+01  -1.0312500e+02
    1725   5.0000000e+00   1.7812500e+01  -1.0468750e+02
    1726   5.0000000e+00   1.6875000e+01  -1.0625000e+02
    1727   5.0000000e+00   1.5937500e+01  -1.0156250e+02
    1728   5.0000000e+00   1.5000000e+01  -1.0312500e+02
    1729   5.0000000e+00   1.2187500e+01  -1.1718750e+02
    1730   5.0000000e+00   1.3125000e+01  -1.1562500e+02
    1731   5.0000000e+00   1.0312500e+01  -1.1406250e+02
    1732   5.0000000e+00   1.1250000e+01  -1.1250000e+02
    1733   5.0000000e+00   1.2187500e+01  -1.1406250e+02
    1734   5.0000000e+00   1.3125000e+01  -1.1250000e+02
    1735   5.0000000e+00   1.0312500e+01  -1.1093750e+02
    1736   5.0000000e+00   1.1250000e+01  -1.0937500e+02
    1737   5.0000000e+00   9.3750000e+00  -1.0937500e+02
    1738   5.0000000e+00   8.4375000e+00  -1.1093750e+02
    1739   5.0000000e+00   1.4062500e+01  -1.1406250e+02
    1740   5.0000000e+00   1.5000000e+01  -1.1250000e+02
    1741   5.0000000e+00   1.5000000e+01  -1.1562500e+02
    1742   5.0000000e+00   1.4062500e+01  -1.1093750e+02
    1743   5.0000000e+00   1.5000000e+01  -1.0937500e+02
    1744   5.0000000e+00   1.3125000e+01  -1.0937500e+02
    1745   5.0000000e+00   1.2187500e+01  -1.1093750e+02
    1746   5.0000000e+00   1.0312500e+01  -1.0781250e+02
    1747   5.0000000e+00   9.3750000e+00  -1.0625000e+02
    1748   5.0000000e+00   1.1250000e+01  -1.0625000e+02
    1749   5.0000000e+00   1.2187500e+01  -1.0781250e+02
    1750   5.0000000e+00   1.3125000e+01  -1.0625000e+02
    1751   5.0000000e+00   1.5937500e+01  -1.0468750e+02
    1752   5.0000000e+00   1.5000000e+01  -1.0625000e+02
    1753   5.0000000e+00   1.7812500e+01  -1.0781250e+02
    1754   5.0000000e+00   1.6875000e+01  -1.0937500e+02
    1755   5.0000000e+00   1.5937500e+01  -1.0781250e+02
    1756   5.0000000e+00   1.4062500e+01  -1.0781250e+02
    1757   5.0000000e+00   1.5937500e+01  -1.1093750e+02
    1758   5.0000000e+00   1.6875000e+01  -1.1250000e+02
    1759   5.0000000e+00   1.4062500e+01  -1.0156250e+02
    1760   5.0000000e+00   1.3125000e+01  -1.0312500e+02
    1761   5.0000000e+00   1.4062500e+01  -1.0468750e+02
    1762   5.0000000e+00   1.2187500e+01  -1.0468750e+02
    1763   5.0000000e+00   1.1250000e+01  -1.0312500e+02
    1764   5.0000000e+00   1.4062500e+01  -1.2031250e+02
    1765   5.0000000e+00   1.5000000e+01  -1.1875000e+02
    1766   5.0000000e+00   1.5937500e+01  -1.2031250e+02
    1767   5.0000000e+00   1.4062500e+01  -1.1718750e+02
    1768   5.0000000e+00   1.5937500e+01  -1.1718750e+02
    1769   5.0000000e+00   1.6875000e+01  -1.1562500e+02
    1770   5.0000000e+00   1.5937500e+01  -1.1406250e+02
    1771   5.0000000e+00   1.7812500e+01  -1.1718750e+02
    1772   5.0000000e+00   1.9687500e+01  -1.1406250e+02
    1773   5.0000000e+00   1.8750000e+01  -1.1250000e+02
    1774   5.0000000e+00   1.7812500e+01  -1.1406250e+02
    1775   5.0000000e+00   1.7812500e+01  -1.1093750e+02
    1776   5.0000000e+00   1.9687500e+01  -1.1093750e+02
    1777   5.0000000e+00   1.2187500e+01  -1.0156250e+02
    1778   5.0000000e+00   1.0312500e+01  -1.0156250e+02
    1779   5.0000000e+00   9.3750000e+00  -1.0312500e+02
    1780   5.0000000e+00   1.0312500e+01  -1.0468750e+02
    1781   5.0000000e+00   8.4375000e+00  -1.0156250e+02
    1782   5.0000000e+00   7.5000000e+00  -1.0312500e+02
    1783   5.0000000e+00   6.5625000e+00  -1.0781250e+02
    1784   5.0000000e+00   7.5000000e+00  -1.0625000e+02
    1785   5.0000000e+00   4.6875000e+00  -1.0468750e+02
    1786   5.0000000e+00   5.6250000e+00  -1.0312500e+02
    1787   5.0000000e+00   6.5625000e+00  -1.0468750e+02
    1788   5.0000000e+00   8.4375000e+00  -1.0468750e+02
    1789   5.0000000e+00   6.5625000e+00  -1.0156250e+02
    1790   5.0000000e+00   8.4375000e+00  -1.0781250e+02
    1791   5.0000000e+00   4.6875000e+00  -1.0156250e+02
    1792   5.0000000e+00   2.8125000e+00  -1.0156250e+02
    1793   5.0000000e+00  -1.8750000e+00  -9.6875000e+01
    1794   5.0000000e+00  -9.3750000e-01  -9.8437500e+01
    1795   5.0000000e+00  -9.3750000e-01  -9.5312500e+01
    1796   5.0000000e+00  -1.8750000e+00  -9.3750000e+01
    1797   5.0000000e+00  -3.7500000e+00  -9.3750000e+01
    1798   5.0000000e+00  -2.8125000e+00  -9.5312500e+01
    1799   5.0000000e+00  -3.7500000e+00  -9.6875000e+01
    1800   5.0000000e+00  -9.3750000e-01  -9.2187500e+01
    1801   5.0000000e+00  -1.8750000e+00  -9.0625000e+01
    1802   5.0000000e+00  -2.8125000e+00  -9.2187500e+01
    1803   5.0000000e+00  -3.7500000e+00  -9.0625000e+01
    1804   5.0000000e+00  -9.3750000e-01  -8.9062500e+01
    1805   5.0000000e+00  -1.8750000e+00  -8.7500000e+01
    1806   5.0000000e+00  -3.7500000e+00  -8.7500000e+01
    1807   5.0000000e+00  -2.8125000e+00  -8.9062500e+01
    1808   5.0000000e+00  -9.3750000e-01  -8.5937500e+01
    1809   5.0000000e+00  -1.8750000e+00  -8.4375000e+01
    1810   5.0000000e+00  -2.8125000e+00  -8.5937500e+01
    1811   5.0000000e+00  -3.7500000e+00  -8.4375000e+01
    1812   5.0000000e+00  -4.6875000e+00  -8.9062500e+01
    1813   5.0000000e+00  -5.6250000e+00  -9.0625000e+01
    1814   5.0000000e+00  -5.6250000e+00  -8.7500000e+01
    1815   5.0000000e+00  -4.6875000e+00  -9.2187500e+01
    1816   5.0000000e+00  -5.6250000e+00  -9.3750000e+01
    1817   5.0000000e+00  -7.5000000e+00  -8.7500000e+01
    1818   5.0000000e+00  -6.5625000e+00  -8.9062500e+01
    1819   5.0000000e+00  -7.5000000e+00  -9.0625000e+01
    1820   5.0000000e+00  -4.6875000e+00  -8.5937500e+01
    1821   5.0000000e+00  -5.6250000e+00  -8.4375000e+01
    1822   5.0000000e+00  -6.5625000e+00  -8.5937500e+01
    1823   5.0000000e+00  -7.5000000e+00  -8.4375000e+01
    1824   5.0000000e+00  -2.8125000e+00  -8.2812500e+01
    1825   5.0000000e+00  -1.8750000e+00  -8.1250000e+01
    1826   5.0000000e+00  -3.7500000e+00  -8.1250000e+01
    1827   5.0000000e+00  -4.6875000e+00  -8.2812500e+01
    1828   5.0000000e+00  -5.6250000e+00  -8.1250000e+01
    1829   5.0000000e+00  -9.3750000e-01  -8.2812500e+01
    1830   5.0000000e+00  -9.3750000e-01  -7.9687500e+01
    1831   5.0000000e+00  -1.8750000e+00  -7.8125000e+01
    1832   5.0000000e+00  -2.8125000e+00  -7.9687500e+01
    1833   5.0000000e+00  -3.7500000e+00  -7.8125000e+01
    1834   5.0000000e+00  -9.3750000e-01  -7.6562500e+01
    1835   5.0000000e+00  -1.8750000e+00  -7.5000000e+01
    1836   5.0000000e+00  -3.7500000e+00  -7.5000000e+01
    1837   5.0000000e+00  -2.8125000e+00  -7.6562500e+01
    1838   5.0000000e+00  -9.3750000e-01  -7.3437500e+01
    1839   5.0000000e+00  -1.8750000e+00  -7.1875000e+01
    1840   5.0000000e+00  -2.8125000e+00  -7.3437500e+01
    1841   5.0000000e+00  -3.7500000e+00  -7.1875000e+01
    1842   5.0000000e+00  -4.6875000e+00  -7.6562500e+01
    1843   5.0000000e+00  -5.6250000e+00  -7.8125000e+01
    1844   5.0000000e+00  -5.6250000e+00  -7.5000000e+01
    1845   5.0000000e+00  -4.6875000e+00  -7.9687500e+01
    1846   5.0000000e+00  -7.5000000e+00  -7.5000000e+01
    1847   5.0000000e+00  -6.5625000e+00  -7.6562500e+01
    1848   5.0000000e+00  -7.5000000e+00  -7.8125000e+01
    1849   5.0000000e+00  -4.6875000e+00  -7.3437500e+01
    1850   5.0000000e+00  -5.6250000e+00  -7.1875000e+01
    1851   5.0000000e+00  -6.5625000e+00  -7.3437500e+01
    1852   5.0000000e+00  -7.5000000e+00  -7.1875000e+01
    1853   5.0000000e+00  -2.8125000e+00  -7.0312500e+01
    1854   5.0000000e+00  -1.8750000e+00  -6.8750000e+01
    1855   5.0000000e+00  -3.7500000e+00  -6.8750000e+01
    1856   5.0000000e+00  -4.6875000e+00  -7.0312500e+01
    1857   5.0000000e+00  -5.6250000e+00  -6.8750000e+01
    1858   5.0000000e+00  -8.4375000e+00  -7.6562500e+01
    1859   5.0000000e+00  -9.3750000e+00  -7.8125000e+01
    1860   5.0000000e+00  -9.3750000e+00  -7.5000000e+01
    1861   5.0000000e+00  -6.5625000e+00  -7.9687500e+01
    1862   5.0000000e+00  -7.5000000e+00  -8.1250000e+01
    1863   5.0000000e+00  -8.4375000e+00  -7.9687500e+01
    1864   5.0000000e+00  -9.3750000e+00  -8.1250000e+01
    1865   5.0000000e+00  -6.5625000e+00  -8.2812500e+01
    1866   5.0000000e+00  -8.4375000e+00  -8.2812500e+01
    1867   5.0000000e+00  -9.3750000e+00  -8.4375000e+01
    1868   5.0000000e+00  -8.4375000e+00  -8.5937500e+01
    1869   5.0000000e+00  -9.3750000e+00  -8.7500000e+01
    1870   5.0000000e+00  -1.0312500e+01  -7.9687500e+01
    1871   5.0000000e+00  -1.1250000e+01  -8.1250000e+01
    1872   5.0000000e+00  -1.1250000e+01  -7.8125000e+01
    1873   5.0000000e+00  -1.0312500e+01  -8.2812500e+01
    1874   5.0000000e+00  -1.1250000e+01  -8.4375000e+01
    1875   5.0000000e+00  -1.1250000e+01  -7.5000000e+01
    1876   5.0000000e+00  -1.0312500e+01  -7.6562500e+01
    1877   5.0000000e+00  -8.4375000e+00  -7.3437500e+01
    1878   5.0000000e+00  -9.3750000e+00  -7.1875000e+01
    1879   5.0000000e+00  -1.0312500e+01  -7.3437500e+01
    1880   5.0000000e+00  -1.1250000e+01  -7.1875000e+01
    1881   5.0000000e+00  -1.2187500e+01  -7.6562500e+01
    1882   5.0000000e+00  -1.3125000e+01  -7.8125000e+01
    1883   5.0000000e+00  -1.3125000e+01  -7.5000000e+01
    1884   5.0000000e+00  -1.2187500e+01  -7.9687500e+01
    1885   5.0000000e+00  -1.3125000e+01  -8.1250000e+01
    1886   5.0000000e+00  -1.4062500e+01  -7.6562500e+01
    1887   5.0000000e+00  -1.2187500e+01  -7.3437500e+01
    1888   5.0000000e+00  -1.3125000e+01  -7.1875000e+01
    1889   5.0000000e+00  -1.4062500e+01  -7.3437500e+01
    1890   5.0000000e+00  -1.5000000e+01  -7.1875000e+01
    1891   5.0000000e+00  -1.0312500e+01  -7.0312500e+01
    1892   5.0000000e+00  -9.3750000e+00  -6.8750000e+01
    1893   5.0000000e+00  -1.1250000e+01  -6.8750000e+01
    1894   5.0000000e+00  -1.2187500e+01  -7.0312500e+01
    1895   5.0000000e+00  -1.3125000e+01  -6.8750000e+01
    1896   5.0000000e+00  -7.5000000e+00  -6.5625000e+01
    1897   5.0000000e+00  -5.6250000e+00  -6.5625000e+01
    1898   5.0000000e+00  -6.5625000e+00  -6.4062500e+01
    1899   5.0000000e+00  -5.6250000e+00  -6.2500000e+01
    1900   5.0000000e+00  -7.5000000e+00  -6.2500000e+01
    1901   5.0000000e+00  -8.4375000e+00  -6.4062500e+01
    1902   5.0000000e+00  -9.3750000e+00  -6.5625000e+01
    1903   5.0000000e+00  -9.3750000e+00  -6.2500000e+01
    1904   5.0000000e+00  -6.5625000e+00  -6.7187500e+01
    1905   5.0000000e+00  -7.5000000e+00  -6.8750000e+01
    1906   5.0000000e+00  -8.4375000e+00  -6.7187500e+01
    1907   5.0000000e+00  -6.5625000e+00  -7.0312500e+01
    1908   5.0000000e+00  -4.6875000e+00  -6.7187500e+01
    1909   5.0000000e+00  -3.7500000e+00  -6.5625000e+01
    1910   5.0000000e+00  -8.4375000e+00  -7.0312500e+01
    1911   5.0000000e+00  -1.0312500e+01  -6.7187500e+01
    1912   5.0000000e+00  -1.1250000e+01  -6.5625000e+01
    1913   5.0000000e+00  -9.3750000e-01  -7.0312500e+01
    1914   5.0000000e+00  -9.3750000e-01  -6.7187500e+01
    1915   5.0000000e+00  -1.8750000e+00  -6.5625000e+01
    1916   5.0000000e+00  -2.8125000e+00  -6.7187500e+01
    1917   5.0000000e+00  -9.3750000e-01  -6.4062500e+01
    1918   5.0000000e+00  -1.8750000e+00  -6.2500000e+01
    1919   5.0000000e+00  -3.7500000e+00  -6.2500000e+01
    1920   5.0000000e+00  -2.8125000e+00  -6.4062500e+01
    1921   5.0000000e+00  -9.3750000e-01  -6.0937500e+01
    1922   5.0000000e+00  -1.8750000e+00  -5.9375000e+01
    1923   5.0000000e+00  -2.8125000e+00  -6.0937500e+01
    1924   5.0000000e+00  -3.7500000e+00  -5.9375000e+01
    1925   5.0000000e+00  -4.6875000e+00  -6.4062500e+01
    1926   5.0000000e+00  -4.6875000e+00  -6.0937500e+01
    1927   5.0000000e+00  -5.6250000e+00  -5.9375000e+01
    1928   5.0000000e+00  -6.5625000e+00  -6.0937500e+01
    1929   5.0000000e+00  -7.5000000e+00  -5.9375000e+01
    1930   5.0000000e+00  -2.8125000e+00  -5.7812500e+01
    1931   5.0000000e+00  -1.8750000e+00  -5.6250000e+01
    1932   5.0000000e+00  -3.7500000e+00  -5.6250000e+01
    1933   5.0000000e+00  -4.6875000e+00  -5.7812500e+01
    1934   5.0000000e+00  -5.6250000e+00  -5.6250000e+01
    1935   5.0000000e+00  -9.3750000e-01  -5.7812500e+01
    1936   5.0000000e+00  -9.3750000e-01  -5.4687500e+01
    1937   5.0000000e+00  -1.8750000e+00  -5.3125000e+01
    1938   5.0000000e+00  -2.8125000e+00  -5.4687500e+01
    1939   5.0000000e+00  -3.7500000e+00  -5.3125000e+01
    1940   5.0000000e+00  -9.3750000e-01  -5.1562500e+01
    1941   5.0000000e+00  -1.8750000e+00  -5.0000000e+01
    1942   5.0000000e+00  -3.7500000e+00  -5.0000000e+01
    1943   5.0000000e+00  -2.8125000e+00  -5.1562500e+01
    1944   5.0000000e+00  -4.6875000e+00  -5.1562500e+01
    1945   5.0000000e+00  -5.6250000e+00  -5.3125000e+01
    1946   5.0000000e+00  -5.6250000e+00  -5.0000000e+01
    1947   5.0000000e+00  -4.6875000e+00  -5.4687500e+01
    1948   5.0000000e+00  -7.5000000e+00  -5.3125000e+01
    1949   5.0000000e+00  -6.5625000e+00  -5.1562500e+01
    1950   5.0000000e+00  -6.5625000e+00  -5.0000000e+01
    1951   5.0000000e+00  -7.5000000e+00  -5.0000000e+01
    1952   5.0000000e+00  -8.4375000e+00  -5.1562500e+01
    1953   5.0000000e+00  -9.3750000e+00  -5.3125000e+01
    1954   5.0000000e+00  -6.5625000e+00  -5.4687500e+01
    1955   5.0000000e+00  -7.5000000e+00  -5.6250000e+01
    1956   5.0000000e+00  -8.4375000e+00  -5.4687500e+01
    1957   5.0000000e+00  -9.3750000e+00  -5.6250000e+01
    1958   5.0000000e+00  -6.5625000e+00  -5.7812500e+01
    1959   5.0000000e+00  -8.4375000e+00  -5.7812500e+01
    1960   5.0000000e+00  -9.3750000e+00  -5.9375000e+01
    1961   5.0000000e+00  -8.4375000e+00  -6.0937500e+01
    1962   5.0000000e+00  -1.0312500e+01  -5.4687500e+01
    1963   5.0000000e+00  -1.1250000e+01  -5.6250000e+01
    1964   5.0000000e+00  -1.1250000e+01  -5.3125000e+01
    1965   5.0000000e+00  -1.0312500e+01  -5.7812500e+01
    1966   5.0000000e+00  -1.1250000e+01  -5.9375000e+01
    1967   5.0000000e+00  -8.4375000e+00  -5.0000000e+01
    1968   5.0000000e+00  -9.3750000e+00  -5.0000000e+01
    1969   5.0000000e+00  -1.1250000e+01  -5.0000000e+01
    1970   5.0000000e+00  -1.0312500e+01  -5.1562500e+01
    1971   5.0000000e+00  -1.2187500e+01  -5.1562500e+01
    1972   5.0000000e+00  -1.3125000e+01  -5.3125000e+01
    1973   5.0000000e+00  -1.3125000e+01  -5.0000000e+01
    1974   5.0000000e+00  -1.2187500e+01  -5.4687500e+01
    1975   5.0000000e+00  -1.3125000e+01  -5.6250000e+01
    1976   5.0000000e+00  -1.5000000e+01  -5.0000000e+01
    1977   5.0000000e+00  -1.4062500e+01  -5.1562500e+01
    1978   5.0000000e+00  -1.5000000e+01  -5.3125000e+01
    1979   5.0000000e+00  -1.5937500e+01  -5.1562500e+01
    1980   5.0000000e+00  -1.6875000e+01  -5.3125000e+01
    1981   5.0000000e+00  -1.4062500e+01  -5.4687500e+01
    1982   5.0000000e+00  -1.5000000e+01  -5.6250000e+01
    1983   5.0000000e+00  -1.5937500e+01  -5.4687500e+01
    1984   5.0000000e+00  -1.6875000e+01  -5.6250000e+01
    1985   5.0000000e+00  -1.4062500e+01  -5.7812500e+01
    1986   5.0000000e+00  -1.5000000e+01  -5.9375000e+01
    1987   5.0000000e+00  -1.3125000e+01  -5.9375000e+01
    1988   5.0000000e+00  -1.2187500e+01  -5.7812500e+01
    1989   5.0000000e+00  -1.5937500e+01  -5.7812500e+01
    1990   5.0000000e+00  -1.6875000e+01  -5.9375000e+01
    1991   5.0000000e+00  -1.4062500e+01  -6.0937500e+01
    1992   5.0000000e+00  -1.3125000e+01  -6.2500000e+01
    1993   5.0000000e+00  -1.5000000e+01  -6.2500000e+01
    1994   5.0000000e+00  -1.5937500e+01  -6.0937500e+01
    1995   5.0000000e+00  -1.6875000e+01  -6.2500000e+01
    1996   5.0000000e+00  -1.7812500e+01  -5.4687500e+01
    1997   5.0000000e+00  -1.8750000e+01  -5.6250000e+01
    1998   5.0000000e+00  -1.8750000e+01  -5.3125000e+01
    1999   5.0000000e+00  -1.7812500e+01  -5.7812500e+01
    2000   5.0000000e+00  -1.8750000e+01  -5.9375000e+01
    2001   5.0000000e+00  -1.3125000e+01  -6.5625000e+01
    2002   5.0000000e+00  -1.2187500e+01  -6.7187500e+01
    2003   5.0000000e+00  -1.0312500e+01  -6.4062500e+01
    2004   5.0000000e+00  -1.1250000e+01  -6.2500000e+01
    2005   5.0000000e+00  -1.2187500e+01  -6.4062500e+01
    2006   5.0000000e+00  -1.2187500e+01  -6.0937500e+01
    2007   5.0000000e+00  -1.4062500e+01  -6.4062500e+01
    2008   5.0000000e+00  -1.5000000e+01  -6.5625000e+01
    2009   5.0000000e+00  -1.0312500e+01  -6.0937500e+01
    2010   5.0000000e+00  -1.5937500e+01  -6.4062500e+01
    2011   5.0000000e+00  -1.6875000e+01  -6.5625000e+01
    2012   5.0000000e+00  -1.4062500e+01  -6.7187500e+01
    2013   5.0000000e+00  -1.5000000e+01  -6.8750000e+01
    2014   5.0000000e+00  -1.5937500e+01  -6.7187500e+01
    2015   5.0000000e+00  -1.6875000e+01  -6.8750000e+01
    2016   5.0000000e+00  -1.4062500e+01  -7.0312500e+01
    2017   5.0000000e+00  -1.5937500e+01  -7.0312500e+01
    2018   5.0000000e+00  -1.6875000e+01  -7.1875000e+01
    2019   5.0000000e+00  -1.5937500e+01  -7.3437500e+01
    2020   5.0000000e+00  -1.7812500e+01  -6.7187500e+01
    2021   5.0000000e+00  -1.8750000e+01  -6.8750000e+01
    2022   5.0000000e+00  -1.8750000e+01  -6.5625000e+01
    2023   5.0000000e+00  -1.7812500e+01  -7.0312500e+01
    2024   5.0000000e+00  -1.8750000e+01  -7.1875000e+01
    2025   5.0000000e+00  -2.0625000e+01  -6.2500000e+01
    2026   5.0000000e+00  -2.1562500e+01  -6.0937500e+01
    2027   5.0000000e+00  -2.2500000e+01  -6.2500000e+01
    2028   5.0000000e+00  -2.2500000e+01  -5.9375000e+01
    2029   5.0000000e+00  -2.0625000e+01  -5.9375000e+01
    2030   5.0000000e+00  -1.8750000e+01  -6.2500000e+01
    2031   5.0000000e+00  -1.9687500e+01  -6.0937500e+01
    2032   5.0000000e+00  -2.1562500e+01  -6.4062500e+01
    2033   5.0000000e+00  -2.2500000e+01  -6.5625000e+01
    2034   5.0000000e+00  -2.0625000e+01  -6.5625000e+01
    2035   5.0000000e+00  -1.9687500e+01  -6.4062500e+01
    2036   5.0000000e+00  -1.7812500e+01  -6.0937500e+01
    2037   5.0000000e+00  -1.9687500e+01  -5.7812500e+01
    2038   5.0000000e+00  -2.0625000e+01  -5.6250000e+01
    2039   5.0000000e+00  -1.7812500e+01  -6.4062500e+01
    2040   5.0000000e+00  -1.9687500e+01  -6.7187500e+01
    2041   5.0000000e+00  -2.0625000e+01  -6.8750000e+01
    2042   5.0000000e+00  -1.5937500e+01  -5.0000000e+01
    2043   5.0000000e+00  -1.6875000e+01  -5.0000000e+01
    2044   5.0000000e+00  -1.8750000e+01  -5.0000000e+01
    2045   5.0000000e+00  -1.7812500e+01  -5.1562500e+01
    2046   5.0000000e+00  -1.9687500e+01  -5.1562500e+01
    2047   5.0000000e+00  -2.0625000e+01  -5.3125000e+01
    2048   5.0000000e+00  -2.0625000e+01  -5.0000000e+01
    2049   5.0000000e+00  -1.9687500e+01  -5.4687500e+01
    2050   5.0000000e+00  -2.2500000e+01  -5.3125000e+01
    2051   5.0000000e+00  -2.1562500e+01  -5.1562500e+01
    2052   5.0000000e+00  -2.1562500e+01  -5.0000000e+01
    2053   5.0000000e+00  -2.2500000e+01  -5.0000000e+01
    2054   5.0000000e+00  -2.3437500e+01  -5.1562500e+01
    2055   5.0000000e+00  -2.4375000e+01  -5.3125000e+01
    2056   5.0000000e+00  -2.1562500e+01  -5.4687500e+01
    2057   5.0000000e+00  -2.2500000e+01  -5.6250000e+01
    2058   5.0000000e+00  -2.3437500e+01  -5.4687500e+01
    2059   5.0000000e+00  -2.4375000e+01  -5.6250000e+01
    2060   5.0000000e+00  -2.1562500e+01  -5.7812500e+01
    2061   5.0000000e+00  -2.3437500e+01  -5.7812500e+01
    2062   5.0000000e+00  -2.4375000e+01  -5.9375000e+01
    2063   5.0000000e+00  -2.3437500e+01  -6.0937500e+01
    2064   5.0000000e+00  -2.4375000e+01  -6.2500000e+01
    2065   5.0000000e+00  -2.5312500e+01  -5.4687500e+01
    2066   5.0000000e+00  -2.6250000e+01  -5.6250000e+01
    2067   5.0000000e+00  -2.6250000e+01  -5.3125000e+01
    2068   5.0000000e+00  -2.5312500e+01  -5.7812500e+01
    2069   5.0000000e+00  -2.6250000e+01  -5.9375000e+01
    2070   5.0000000e+00  -2.3437500e+01  -5.0000000e+01
    2071   5.0000000e+00  -2.4375000e+01  -5.0000000e+01
    2072   5.0000000e+00  -2.6250000e+01  -5.0000000e+01
    2073   5.0000000e+00  -2.5312500e+01  -5.1562500e+01
    2074   5.0000000e+00  -2.7187500e+01  -5.1562500e+01
    2075   5.0000000e+00  -2.8125000e+01  -5.3125000e+01
    2076   5.0000000e+00  -2.8125000e+01  -5.0000000e+01
    2077   5.0000000e+00  -2.7187500e+01  -5.4687500e+01
    2078   5.0000000e+00  -2.8125000e+01  -5.6250000e+01
    2079   5.0000000e+00  -3.0000000e+01  -5.0000000e+01
    2080   5.0000000e+00  -2.9062500e+01  -5.1562500e+01
    2081   5.0000000e+00  -3.0000000e+01  -5.3125000e+01
    2082   5.0000000e+00  -3.0000000e+01  -5.1562500e+01
    2083   5.0000000e+00  -2.9062500e+01  -5.4687500e+01
    2084   5.0000000e+00  -3.0000000e+01  -5.6250000e+01
    2085   5.0000000e+00  -3.0000000e+01  -5.4687500e+01
    2086   5.0000000e+00  -2.9062500e+01  -5.7812500e+01
    2087   5.0000000e+00  -3.0000000e+01  -5.9375000e+01
    2088   5.0000000e+00  -2.8125000e+01  -5.9375000e+01
    2089   5.0000000e+00  -2.7187500e+01  -5.7812500e+01
    2090   5.0000000e+00  -3.0000000e+01  -5.7812500e+01
    2091   5.0000000e+00  -2.9062500e+01  -6.0937500e+01
    2092   5.0000000e+00  -2.8125000e+01  -6.2500000e+01
    2093   5.0000000e+00  -3.0000000e+01  -6.2500000e+01
    2094   5.0000000e+00  -3.0000000e+01  -6.0937500e+01
    2095   5.0000000e+00  -2.6250000e+01  -6.2500000e+01
    2096   5.0000000e+00  -2.7187500e+01  -6.0937500e+01
    2097   5.0000000e+00  -2.9062500e+01  -6.4062500e+01
    2098   5.0000000e+00  -2.7187500e+01  -6.4062500e+01
    2099   5.0000000e+00  -2.6250000e+01  -6.5625000e+01
    2100   5.0000000e+00  -2.8125000e+01  -6.5625000e+01
    2101   5.0000000e+00  -2.5312500e+01  -6.0937500e+01
    2102   5.0000000e+00  -2.5312500e+01  -6.4062500e+01
    2103   5.0000000e+00  -2.4375000e+01  -6.5625000e+01
    2104   5.0000000e+00  -2.3437500e+01  -6.4062500e+01
    2105   5.0000000e+00  -2.7187500e+01  -6.7187500e+01
    2106   5.0000000e+00  -2.8125000e+01  -6.8750000e+01
    2107   5.0000000e+00  -2.6250000e+01  -6.8750000e+01
    2108   5.0000000e+00  -2.5312500e+01  -6.7187500e+01
    2109   5.0000000e+00  -2.4375000e+01  -6.8750000e+01
    2110   5.0000000e+00  -3.0000000e+01  -6.4062500e+01
    2111   5.0000000e+00  -3.0000000e+01  -6.5625000e+01
    2112   5.0000000e+00  -2.9062500e+01  -6.7187500e+01
    2113   5.0000000e+00  -3.0000000e+01  -6.8750000e+01
    2114   5.0000000e+00  -3.0000000e+01  -6.7187500e+01
    2115   5.0000000e+00  -2.9062500e+01  -7.0312500e+01
    2116   5.0000000e+00  -3.0000000e+01  -7.1875000e+01
    2117   5.0000000e+00  -2.8125000e+01  -7.1875000e+01
    2118   5.0000000e+00  -2.7187500e+01  -7.0312500e+01
    2119   5.0000000e+00  -2.6250000e+01  -7.1875000e+01
    2120   5.0000000e+00  -3.0000000e+01  -7.0312500e+01
    2121   5.0000000e+00  -2.9062500e+01  -7.3437500e+01
    2122   5.0000000e+00  -3.0000000e+01  -7.3437500e+01
    2123   5.0000000e+00  -2.7187500e+01  -7.3437500e+01
    2124   5.0000000e+00  -2.5312500e+01  -7.3437500e+01
    2125   5.0000000e+00  -2.4375000e+01  -7.1875000e+01
    2126   5.0000000e+00  -2.5312500e+01  -7.0312500e+01
    2127   5.0000000e+00  -2.3437500e+01  -7.3437500e+01
    2128   5.0000000e+00  -2.2500000e+01  -7.1875000e+01
    2129   5.0000000e+00  -2.1562500e+01  -6.7187500e+01
    2130   5.0000000e+00  -2.2500000e+01  -6.8750000e+01
    2131   5.0000000e+00  -1.9687500e+01  -7.0312500e+01
    2132   5.0000000e+00  -2.0625000e+01  -7.1875000e+01
    2133   5.0000000e+00  -2.1562500e+01  -7.0312500e+01
    2134   5.0000000e+00  -2.3437500e+01  -7.0312500e+01
    2135   5.0000000e+00  -2.1562500e+01  -7.3437500e+01
    2136   5.0000000e+00  -2.3437500e+01  -6.7187500e+01
    2137   5.0000000e+00  -1.9687500e+01  -7.3437500e+01
    2138   5.0000000e+00  -1.7812500e+01  -7.3437500e+01
    2139   5.0000000e+00  -1.4062500e+01  -7.9687500e+01
    2140   5.0000000e+00  -1.4062500e+01  -8.2812500e+01
    2141   5.0000000e+00  -1.3125000e+01  -8.4375000e+01
    2142   5.0000000e+00  -1.2187500e+01  -8.2812500e+01
    2143   5.0000000e+00  -1.4062500e+01  -8.5937500e+01
    2144   5.0000000e+00  -1.3125000e+01  -8.7500000e+01
    2145   5.0000000e+00  -1.1250000e+01  -8.7500000e+01
    2146   5.0000000e+00  -1.2187500e+01  -8.5937500e+01
    2147   5.0000000e+00  -1.4062500e+01  -8.9062500e+01
    2148   5.0000000e+00  -1.3125000e+01  -9.0625000e+01
    2149   5.0000000e+00  -1.2187500e+01  -8.9062500e+01
    2150   5.0000000e+00  -1.1250000e+01  -9.0625000e+01
    2151   5.0000000e+00  -1.0312500e+01  -8.5937500e+01
    2152   5.0000000e+00  -1.0312500e+01  -8.9062500e+01
    2153   5.0000000e+00  -9.3750000e+00  -9.0625000e+01
    2154   5.0000000e+00  -8.4375000e+00  -8.9062500e+01
    2155   5.0000000e+00  -1.2187500e+01  -9.2187500e+01
    2156   5.0000000e+00  -1.3125000e+01  -9.3750000e+01
    2157   5.0000000e+00  -1.1250000e+01  -9.3750000e+01
    2158   5.0000000e+00  -1.0312500e+01  -9.2187500e+01
    2159   5.0000000e+00  -9.3750000e+00  -9.3750000e+01
    2160   5.0000000e+00  -1.4062500e+01  -9.2187500e+01
    2161   5.0000000e+00  -1.4062500e+01  -9.5312500e+01
    2162   5.0000000e+00  -1.3125000e+01  -9.6875000e+01
    2163   5.0000000e+00  -1.2187500e+01  -9.5312500e+01
    2164   5.0000000e+00  -1.1250000e+01  -9.6875000e+01
    2165   5.0000000e+00  -1.4062500e+01  -9.8437500e+01
    2166   5.0000000e+00  -1.2187500e+01  -9.8437500e+01
    2167   5.0000000e+00  -1.0312500e+01  -9.8437500e+01
    2168   5.0000000e+00  -9.3750000e+00  -9.6875000e+01
    2169   5.0000000e+00  -1.0312500e+01  -9.5312500e+01
    2170   5.0000000e+00  -8.4375000e+00  -9.8437500e+01
    2171   5.0000000e+00  -7.5000000e+00  -9.6875000e+01
    2172   5.0000000e+00  -6.5625000e+00  -9.2187500e+01
    2173   5.0000000e+00  -7.5000000e+00  -9.3750000e+01
    2174   5.0000000e+00  -4.6875000e+00  -9.5312500e+01
    2175   5.0000000e+00  -5.6250000e+00  -9.6875000e+01
    2176   5.0000000e+00  -6.5625000e+00  -9.5312500e+01
    2177   5.0000000e+00  -8.4375000e+00  -9.5312500e+01
    2178   5.0000000e+00  -6.5625000e+00  -9.8437500e+01
    2179   5.0000000e+00  -8.4375000e+00  -9.2187500e+01
    2180   5.0000000e+00  -4.6875000e+00  -9.8437500e+01
    2181   5.0000000e+00  -2.8125000e+00  -9.8437500e+01
    2182   5.0000000e+00  -7.5000000e+00  -1.5000000e+02
    2183   5.0000000e+00  -5.6250000e+00  -1.5000000e+02
    2184   5.0000000e+00  -4.6875000e+00  -1.5000000e+02
    2185   5.0000000e+00  -8.4375000e+00  -1.5000000e+02
    2186   5.0000000e+00  -2.3437500e+01  -1.5000000e+02
    2187   5.0000000e+00  -3.0000000e+01  -1.3437500e+02
    2188   5.0000000e+00  -2.9531300e+01  -1.4140630e+02
    2189   5.0000000e+00  -3.0000000e+01  -1.4140630e+02
    2190   5.0000000e+00   7.5000000e+00  -5.0000000e+01
    2191   5.0000000e+00   6.5625000e+00  -5.0000000e+01
    2192   5.0000000e+00   5.6250000e+00  -5.0000000e+01
    2193   5.0000000e+00   4.6875000e+00  -5.0000000e+01
    2194   5.0000000e+00   8.4375000e+00  -5.0000000e+01
    2195   5.0000000e+00   2.3437500e+01  -5.0000000e+01
    2196   5.0000000e+00   2.9062500e+01  -6.5625000e+01
    2197   5.0000000e+00   3.0000000e+01  -6.4843803e+01
    2198   5.0000000e+00  -6.5625000e+00  -1.5000000e+02
    2199   5.0000000e+00   3.0000000e+01  -6.6406303e+01
    2200   5.0000000e+00  -2.9531300e+01  -6.6406303e+01
    2201   5.0000000e+00  -3.0000000e+01  -6.6406303e+01
    2202  -5.0000000e+00  -2.2500000e+01  -7.8125000e+01
    2203  -5.0000000e+00  -2.3437500e+01  -7.9687500e+01
    2204  -5.0000000e+00  -2.4375000e+01  -7.8125000e+01
    2205  -5.0000000e+00  -2.4375000e+01  -8.1250000e+01
    2206  -5.0000000e+00  -2.2500000e+01  -8.1250000e+01
    2207  -5.0000000e+00  -2.3437500e+01  -7.6562500e+01
    2208  -5.0000000e+00  -2.4375000e+01  -7.5000000e+01
    2209  -5.0000000e+00  -2.2500000e+01  -7.5000000e+01
    2210  -5.0000000e+00  -2.6250000e+01  -8.1250000e+01
    2211  -5.0000000e+00  -2.5312500e+01  -7.9687500e+01
    2212  -5.0000000e+00  -2.6250000e+01  -7.8125000e+01
    2213  -5.0000000e+00  -2.5312500e+01  -7.6562500e+01
    2214  -5.0000000e+00  -2.6250000e+01  -7.5000000e+01
    2215  -5.0000000e+00  -2.8125000e+01  -8.1250000e+01
    2216  -5.0000000e+00  -2.7187500e+01  -7.9687500e+01
    2217  -5.0000000e+00  -2.8125000e+01  -7.8125000e+01
    2218  -5.0000000e+00  -2.8125000e+01  -7.5000000e+01
    2219  -5.0000000e+00  -2.7187500e+01  -7.6562500e+01
    2220  -5.0000000e+00  -3.0000000e+01  -7.8125000e+01
    2221  -5.0000000e+00  -2.9062500e+01  -7.6562500e+01
    2222  -5.0000000e+00  -3.0000000e+01  -7.5000000e+01
    2223  -5.0000000e+00  -2.2500000e+01  -8.4375000e+01
    2224  -5.0000000e+00  -2.3437500e+01  -8.5937500e+01
    2225  -5.0000000e+00  -2.4375000e+01  -8.4375000e+01
    2226  -5.0000000e+00  -2.4375000e+01  -8.7500000e+01
    2227  -5.0000000e+00  -2.2500000e+01  -8.7500000e+01
    2228  -5.0000000e+00  -2.3437500e+01  -8.2812500e+01
    2229  -5.0000000e+00  -2.5312500e+01  -8.2812500e+01
    2230  -5.0000000e+00  -2.6250000e+01  -8.4375000e+01
    2231  -5.0000000e+00  -2.6250000e+01  -8.7500000e+01
    2232  -5.0000000e+00  -2.5312500e+01  -8.5937500e+01
    2233  -5.0000000e+00  -3.0000000e+01  -8.4375000e+01
    2234  -5.0000000e+00  -2.8125000e+01  -8.4375000e+01
    2235  -5.0000000e+00  -2.9062500e+01  -8.5937500e+01
    2236  -5.0000000e+00  -2.8125000e+01  -8.7500000e+01
    2237  -5.0000000e+00  -3.0000000e+01  -8.7500000e+01
    2238  -5.0000000e+00  -2.7187500e+01  -8.5937500e+01
    2239  -5.0000000e+00  -2.7187500e+01  -8.2812500e+01
    2240  -5.0000000e+00  -3.0000000e+01  -8.1250000e+01
    2241  -5.0000000e+00  -2.9062500e+01  -7.9687500e+01
    2242  -5.0000000e+00  -2.9062500e+01  -8.2812500e+01
    2243  -5.0000000e+00  -3.0000000e+01  -7.9687500e+01
    2244  -5.0000000e+00  -3.0000000e+01  -7.6562500e+01
    2245  -5.0000000e+00   2.4375000e+01  -1.2500000e+02
    2246  -5.0000000e+00   2.2500000e+01  -1.2500000e+02
    2247  -5.0000000e+00   2.3437500e+01  -1.2343750e+02
    2248  -5.0000000e+00   2.2500000e+01  -1.2187500e+02
    2249  -5.0000000e+00   2.4375000e+01  -1.2187500e+02
    2250  -5.0000000e+00   2.5312500e+01  -1.2343750e+02
    2251  -5.0000000e+00   2.6250000e+01  -1.2500000e+02
    2252  -5.0000000e+00   2.6250000e+01  -1.2187500e+02
    2253  -5.0000000e+00   2.5312500e+01  -1.2031250e+02
    2254  -5.0000000e+00   2.4375000e+01  -1.1875000e+02
    2255  -5.0000000e+00   2.6250000e+01  -1.1875000e+02
    2256  -5.0000000e+00   2.3437500e+01  -1.2031250e+02
    2257  -5.0000000e+00   2.2500000e+01  -1.1875000e+02
    2258  -5.0000000e+00   2.8125000e+01  -1.1875000e+02
    2259  -5.0000000e+00   2.7187500e+01  -1.2031250e+02
    2260  -5.0000000e+00   2.8125000e+01  -1.2187500e+02
    2261  -5.0000000e+00   2.8125000e+01  -1.2500000e+02
    2262  -5.0000000e+00   2.7187500e+01  -1.2343750e+02
    2263  -5.0000000e+00   3.0000000e+01  -1.2187500e+02
    2264  -5.0000000e+00   2.9062500e+01  -1.2343750e+02
    2265  -5.0000000e+00   3.0000000e+01  -1.2500000e+02
    2266  -5.0000000e+00   2.2500000e+01  -1.1562500e+02
    2267  -5.0000000e+00   2.3437500e+01  -1.1406250e+02
    2268  -5.0000000e+00   2.4375000e+01  -1.1562500e+02
    2269  -5.0000000e+00   2.4375000e+01  -1.1250000e+02
    2270  -5.0000000e+00   2.2500000e+01  -1.1250000e+02
    2271  -5.0000000e+00   2.3437500e+01  -1.1718750e+02
    2272  -5.0000000e+00   2.5312500e+01  -1.1718750e+02
    2273  -5.0000000e+00   2.6250000e+01  -1.1562500e+02
    2274  -5.0000000e+00   2.6250000e+01  -1.1250000e+02
    2275  -5.0000000e+00   2.5312500e+01  -1.1406250e+02
    2276  -5.0000000e+00   3.0000000e+01  -1.1562500e+02
    2277  -5.0000000e+00   2.8125000e+01  -1.1562500e+02
    2278  -5.0000000e+00   2.9062500e+01  -1.1406250e+02
    2279  -5.0000000e+00   2.8125000e+01  -1.1250000e+02
    2280  -5.0000000e+00   3.0000000e+01  -1.1250000e+02
    2281  -5.0000000e+00   2.7187500e+01  -1.1406250e+02
    2282  -5.0000000e+00   2.7187500e+01  -1.1718750e+02
    2283  -5.0000000e+00   3.0000000e+01  -1.1875000e+02
    2284  -5.0000000e+00   2.9062500e+01  -1.2031250e+02
    2285  -5.0000000e+00   2.9062500e+01  -1.1718750e+02
    2286  -5.0000000e+00   3.0000000e+01  -1.2031250e+02
    2287  -5.0000000e+00   3.0000000e+01  -1.2343750e+02
    2288  -5.0000000e+00  -3.0000000e+01  -8.2812500e+01
    2289  -5.0000000e+00  -3.0000000e+01  -8.5937500e+01
    2290  -5.0000000e+00   3.0000000e+01  -1.1718750e+02
    2291  -5.0000000e+00   3.0000000e+01  -1.1406250e+02
    2292  -5.0000000e+00  -3.0000000e+01  -9.6875000e+01
    2293  -5.0000000e+00  -2.8125000e+01  -9.6875000e+01
    2294  -5.0000000e+00  -2.9062500e+01  -9.8437500e+01
    2295  -5.0000000e+00  -2.8125000e+01  -1.0000000e+02
    2296  -5.0000000e+00  -3.0000000e+01  -1.0000000e+02
    2297  -5.0000000e+00  -2.7187500e+01  -9.8437500e+01
    2298  -5.0000000e+00  -2.6250000e+01  -1.0000000e+02
    2299  -5.0000000e+00  -2.6250000e+01  -9.6875000e+01
    2300  -5.0000000e+00  -2.8125000e+01  -9.3750000e+01
    2301  -5.0000000e+00  -2.6250000e+01  -9.3750000e+01
    2302  -5.0000000e+00  -2.7187500e+01  -9.5312500e+01
    2303  -5.0000000e+00  -2.5312500e+01  -9.5312500e+01
    2304  -5.0000000e+00  -2.4375000e+01  -9.6875000e+01
    2305  -5.0000000e+00  -2.4375000e+01  -9.3750000e+01
    2306  -5.0000000e+00  -2.4375000e+01  -1.0000000e+02
    2307  -5.0000000e+00  -2.5312500e+01  -9.8437500e+01
    2308  -5.0000000e+00  -2.3437500e+01  -9.8437500e+01
    2309  -5.0000000e+00  -2.2500000e+01  -1.0000000e+02
    2310  -5.0000000e+00  -2.2500000e+01  -9.6875000e+01
    2311  -5.0000000e+00  -2.2500000e+01  -9.3750000e+01
    2312  -5.0000000e+00  -2.3437500e+01  -9.5312500e+01
    2313  -5.0000000e+00  -2.6250000e+01  -9.0625000e+01
    2314  -5.0000000e+00  -2.4375000e+01  -9.0625000e+01
    2315  -5.0000000e+00  -2.5312500e+01  -9.2187500e+01
    2316  -5.0000000e+00  -2.3437500e+01  -9.2187500e+01
    2317  -5.0000000e+00  -2.2500000e+01  -9.0625000e+01
    2318  -5.0000000e+00  -2.3437500e+01  -8.9062500e+01
    2319  -5.0000000e+00  -2.1562500e+01  -8.9062500e+01
    2320  -5.0000000e+00  -2.0625000e+01  -9.0625000e+01
    2321  -5.0000000e+00  -2.0625000e+01  -8.7500000e+01
    2322  -5.0000000e+00  -2.1562500e+01  -9.2187500e+01
    2323  -5.0000000e+00  -2.0625000e+01  -9.3750000e+01
    2324  -5.0000000e+00  -1.9687500e+01  -9.2187500e+01
    2325  -5.0000000e+00  -1.8750000e+01  -9.3750000e+01
    2326  -5.0000000e+00  -1.8750000e+01  -9.0625000e+01
    2327  -5.0000000e+00  -1.8750000e+01  -8.7500000e+01
    2328  -5.0000000e+00  -1.9687500e+01  -8.9062500e+01
    2329  -5.0000000e+00  -2.0625000e+01  -1.0000000e+02
    2330  -5.0000000e+00  -1.9687500e+01  -9.8437500e+01
    2331  -5.0000000e+00  -1.8750000e+01  -1.0000000e+02
    2332  -5.0000000e+00  -1.8750000e+01  -9.6875000e+01
    2333  -5.0000000e+00  -2.0625000e+01  -9.6875000e+01
    2334  -5.0000000e+00  -1.9687500e+01  -9.5312500e+01
    2335  -5.0000000e+00  -2.1562500e+01  -9.8437500e+01
    2336  -5.0000000e+00  -2.1562500e+01  -9.5312500e+01
    2337  -5.0000000e+00  -1.7812500e+01  -9.5312500e+01
    2338  -5.0000000e+00  -1.6875000e+01  -9.6875000e+01
    2339  -5.0000000e+00  -1.6875000e+01  -9.3750000e+01
    2340  -5.0000000e+00  -1.6875000e+01  -1.0000000e+02
    2341  -5.0000000e+00  -1.7812500e+01  -9.8437500e+01
    2342  -5.0000000e+00  -1.5937500e+01  -9.8437500e+01
    2343  -5.0000000e+00  -1.5000000e+01  -1.0000000e+02
    2344  -5.0000000e+00  -1.5000000e+01  -9.6875000e+01
    2345  -5.0000000e+00  -1.5000000e+01  -9.3750000e+01
    2346  -5.0000000e+00  -1.5937500e+01  -9.5312500e+01
    2347  -5.0000000e+00  -1.6875000e+01  -8.7500000e+01
    2348  -5.0000000e+00  -1.5000000e+01  -8.7500000e+01
    2349  -5.0000000e+00  -1.5937500e+01  -8.9062500e+01
    2350  -5.0000000e+00  -1.5000000e+01  -9.0625000e+01
    2351  -5.0000000e+00  -1.6875000e+01  -9.0625000e+01
    2352  -5.0000000e+00  -1.7812500e+01  -8.9062500e+01
    2353  -5.0000000e+00  -1.7812500e+01  -9.2187500e+01
    2354  -5.0000000e+00  -1.5937500e+01  -9.2187500e+01
    2355  -5.0000000e+00  -2.0625000e+01  -8.4375000e+01
    2356  -5.0000000e+00  -2.1562500e+01  -8.5937500e+01
    2357  -5.0000000e+00  -1.9687500e+01  -8.5937500e+01
    2358  -5.0000000e+00  -1.8750000e+01  -8.4375000e+01
    2359  -5.0000000e+00  -2.0625000e+01  -8.1250000e+01
    2360  -5.0000000e+00  -1.8750000e+01  -8.1250000e+01
    2361  -5.0000000e+00  -1.9687500e+01  -8.2812500e+01
    2362  -5.0000000e+00  -1.7812500e+01  -8.2812500e+01
    2363  -5.0000000e+00  -1.6875000e+01  -8.4375000e+01
    2364  -5.0000000e+00  -1.6875000e+01  -8.1250000e+01
    2365  -5.0000000e+00  -1.7812500e+01  -8.5937500e+01
    2366  -5.0000000e+00  -1.5937500e+01  -8.5937500e+01
    2367  -5.0000000e+00  -1.5000000e+01  -8.4375000e+01
    2368  -5.0000000e+00  -1.5000000e+01  -8.1250000e+01
    2369  -5.0000000e+00  -1.5937500e+01  -8.2812500e+01
    2370  -5.0000000e+00  -1.8750000e+01  -7.8125000e+01
    2371  -5.0000000e+00  -1.6875000e+01  -7.8125000e+01
    2372  -5.0000000e+00  -1.7812500e+01  -7.9687500e+01
    2373  -5.0000000e+00  -1.5937500e+01  -7.9687500e+01
    2374  -5.0000000e+00  -1.5000000e+01  -7.8125000e+01
    2375  -5.0000000e+00  -1.6875000e+01  -7.5000000e+01
    2376  -5.0000000e+00  -1.5000000e+01  -7.5000000e+01
    2377  -5.0000000e+00  -1.5937500e+01  -7.6562500e+01
    2378  -5.0000000e+00  -1.4062500e+01  -7.6562500e+01
    2379  -5.0000000e+00  -1.3125000e+01  -7.8125000e+01
    2380  -5.0000000e+00  -1.3125000e+01  -7.5000000e+01
    2381  -5.0000000e+00  -1.4062500e+01  -7.9687500e+01
    2382  -5.0000000e+00  -1.3125000e+01  -8.1250000e+01
    2383  -5.0000000e+00  -1.2187500e+01  -7.9687500e+01
    2384  -5.0000000e+00  -1.1250000e+01  -8.1250000e+01
    2385  -5.0000000e+00  -1.1250000e+01  -7.8125000e+01
    2386  -5.0000000e+00  -1.1250000e+01  -7.5000000e+01
    2387  -5.0000000e+00  -1.2187500e+01  -7.6562500e+01
    2388  -5.0000000e+00  -1.2187500e+01  -8.2812500e+01
    2389  -5.0000000e+00  -1.1250000e+01  -8.4375000e+01
    2390  -5.0000000e+00  -1.3125000e+01  -8.4375000e+01
    2391  -5.0000000e+00  -1.4062500e+01  -8.2812500e+01
    2392  -5.0000000e+00  -1.4062500e+01  -8.5937500e+01
    2393  -5.0000000e+00  -1.3125000e+01  -8.7500000e+01
    2394  -5.0000000e+00  -1.2187500e+01  -8.5937500e+01
    2395  -5.0000000e+00  -1.1250000e+01  -8.7500000e+01
    2396  -5.0000000e+00  -1.0312500e+01  -8.2812500e+01
    2397  -5.0000000e+00  -9.3750000e+00  -8.4375000e+01
    2398  -5.0000000e+00  -9.3750000e+00  -8.1250000e+01
    2399  -5.0000000e+00  -1.0312500e+01  -8.5937500e+01
    2400  -5.0000000e+00  -9.3750000e+00  -8.7500000e+01
    2401  -5.0000000e+00  -8.4375000e+00  -8.5937500e+01
    2402  -5.0000000e+00  -7.5000000e+00  -8.7500000e+01
    2403  -5.0000000e+00  -7.5000000e+00  -8.4375000e+01
    2404  -5.0000000e+00  -7.5000000e+00  -8.1250000e+01
    2405  -5.0000000e+00  -8.4375000e+00  -8.2812500e+01
    2406  -5.0000000e+00  -9.3750000e+00  -7.5000000e+01
    2407  -5.0000000e+00  -7.5000000e+00  -7.5000000e+01
    2408  -5.0000000e+00  -8.4375000e+00  -7.6562500e+01
    2409  -5.0000000e+00  -7.5000000e+00  -7.8125000e+01
    2410  -5.0000000e+00  -9.3750000e+00  -7.8125000e+01
    2411  -5.0000000e+00  -1.0312500e+01  -7.6562500e+01
    2412  -5.0000000e+00  -1.0312500e+01  -7.9687500e+01
    2413  -5.0000000e+00  -8.4375000e+00  -7.9687500e+01
    2414  -5.0000000e+00  -9.3750000e+00  -1.0000000e+02
    2415  -5.0000000e+00  -1.1250000e+01  -1.0000000e+02
    2416  -5.0000000e+00  -1.0312500e+01  -9.8437500e+01
    2417  -5.0000000e+00  -1.1250000e+01  -9.6875000e+01
    2418  -5.0000000e+00  -9.3750000e+00  -9.6875000e+01
    2419  -5.0000000e+00  -8.4375000e+00  -9.8437500e+01
    2420  -5.0000000e+00  -7.5000000e+00  -1.0000000e+02
    2421  -5.0000000e+00  -7.5000000e+00  -9.6875000e+01
    2422  -5.0000000e+00  -1.0312500e+01  -9.5312500e+01
    2423  -5.0000000e+00  -9.3750000e+00  -9.3750000e+01
    2424  -5.0000000e+00  -1.1250000e+01  -9.3750000e+01
    2425  -5.0000000e+00  -8.4375000e+00  -9.5312500e+01
    2426  -5.0000000e+00  -7.5000000e+00  -9.3750000e+01
    2427  -5.0000000e+00  -1.0312500e+01  -8.9062500e+01
    2428  -5.0000000e+00  -1.1250000e+01  -9.0625000e+01
    2429  -5.0000000e+00  -9.3750000e+00  -9.0625000e+01
    2430  -5.0000000e+00  -1.0312500e+01  -9.2187500e+01
    2431  -5.0000000e+00  -8.4375000e+00  -8.9062500e+01
    2432  -5.0000000e+00  -7.5000000e+00  -9.0625000e+01
    2433  -5.0000000e+00  -8.4375000e+00  -9.2187500e+01
    2434  -5.0000000e+00  -1.3125000e+01  -1.0000000e+02
    2435  -5.0000000e+00  -1.4062500e+01  -9.8437500e+01
    2436  -5.0000000e+00  -1.3125000e+01  -9.6875000e+01
    2437  -5.0000000e+00  -1.2187500e+01  -9.8437500e+01
    2438  -5.0000000e+00  -1.2187500e+01  -9.5312500e+01
    2439  -5.0000000e+00  -1.3125000e+01  -9.3750000e+01
    2440  -5.0000000e+00  -1.4062500e+01  -9.5312500e+01
    2441  -5.0000000e+00  -1.3125000e+01  -9.0625000e+01
    2442  -5.0000000e+00  -1.4062500e+01  -9.2187500e+01
    2443  -5.0000000e+00  -1.2187500e+01  -9.2187500e+01
    2444  -5.0000000e+00  -1.4062500e+01  -8.9062500e+01
    2445  -5.0000000e+00  -1.2187500e+01  -8.9062500e+01
    2446  -5.0000000e+00  -6.5625000e+00  -8.9062500e+01
    2447  -5.0000000e+00  -5.6250000e+00  -9.0625000e+01
    2448  -5.0000000e+00  -5.6250000e+00  -8.7500000e+01
    2449  -5.0000000e+00  -6.5625000e+00  -9.2187500e+01
    2450  -5.0000000e+00  -5.6250000e+00  -9.3750000e+01
    2451  -5.0000000e+00  -4.6875000e+00  -9.2187500e+01
    2452  -5.0000000e+00  -3.7500000e+00  -9.3750000e+01
    2453  -5.0000000e+00  -3.7500000e+00  -9.0625000e+01
    2454  -5.0000000e+00  -3.7500000e+00  -8.7500000e+01
    2455  -5.0000000e+00  -4.6875000e+00  -8.9062500e+01
    2456  -5.0000000e+00  -5.6250000e+00  -1.0000000e+02
    2457  -5.0000000e+00  -4.6875000e+00  -9.8437500e+01
    2458  -5.0000000e+00  -3.7500000e+00  -1.0000000e+02
    2459  -5.0000000e+00  -3.7500000e+00  -9.6875000e+01
    2460  -5.0000000e+00  -5.6250000e+00  -9.6875000e+01
    2461  -5.0000000e+00  -4.6875000e+00  -9.5312500e+01
    2462  -5.0000000e+00  -6.5625000e+00  -9.8437500e+01
    2463  -5.0000000e+00  -6.5625000e+00  -9.5312500e+01
    2464  -5.0000000e+00  -2.8125000e+00  -9.5312500e+01
    2465  -5.0000000e+00  -1.8750000e+00  -9.6875000e+01
    2466  -5.0000000e+00  -1.8750000e+00  -9.3750000e+01
    2467  -5.0000000e+00  -1.8750000e+00  -1.0000000e+02
    2468  -5.0000000e+00  -2.8125000e+00  -9.8437500e+01
    2469  -5.0000000e+00  -9.3750000e-01  -9.8437500e+01
    2470  -5.0000000e+00   0.0000000e+00  -1.0000000e+02
    2471  -5.0000000e+00   0.0000000e+00  -9.6875000e+01
    2472  -5.0000000e+00  -9.3750000e-01  -9.5312500e+01
    2473  -5.0000000e+00   0.0000000e+00  -9.3750000e+01
    2474  -5.0000000e+00   0.0000000e+00  -9.0625000e+01
    2475  -5.0000000e+00  -9.3750000e-01  -9.2187500e+01
    2476  -5.0000000e+00  -1.8750000e+00  -9.0625000e+01
    2477  -5.0000000e+00  -9.3750000e-01  -8.9062500e+01
    2478  -5.0000000e+00  -1.8750000e+00  -8.7500000e+01
    2479  -5.0000000e+00   0.0000000e+00  -8.7500000e+01
    2480  -5.0000000e+00  -2.8125000e+00  -9.2187500e+01
    2481  -5.0000000e+00  -2.8125000e+00  -8.9062500e+01
    2482  -5.0000000e+00   0.0000000e+00  -8.4375000e+01
    2483  -5.0000000e+00  -9.3750000e-01  -8.5937500e+01
    2484  -5.0000000e+00  -1.8750000e+00  -8.4375000e+01
    2485  -5.0000000e+00  -9.3750000e-01  -8.2812500e+01
    2486  -5.0000000e+00  -1.8750000e+00  -8.1250000e+01
    2487  -5.0000000e+00   0.0000000e+00  -8.1250000e+01
    2488  -5.0000000e+00  -2.8125000e+00  -8.2812500e+01
    2489  -5.0000000e+00  -3.7500000e+00  -8.1250000e+01
    2490  -5.0000000e+00  -3.7500000e+00  -8.4375000e+01
    2491  -5.0000000e+00  -2.8125000e+00  -8.5937500e+01
    2492  -5.0000000e+00  -2.8125000e+00  -7.9687500e+01
    2493  -5.0000000e+00  -3.7500000e+00  -7.8125000e+01
    2494  -5.0000000e+00  -1.8750000e+00  -7.8125000e+01
    2495  -5.0000000e+00   0.0000000e+00  -7.8125000e+01
    2496  -5.0000000e+00  -9.3750000e-01  -7.9687500e+01
    2497  -5.0000000e+00  -9.3750000e-01  -7.6562500e+01
    2498  -5.0000000e+00  -1.8750000e+00  -7.5000000e+01
    2499  -5.0000000e+00   0.0000000e+00  -7.5000000e+01
    2500  -5.0000000e+00  -2.8125000e+00  -7.6562500e+01
    2501  -5.0000000e+00  -3.7500000e+00  -7.5000000e+01
    2502  -5.0000000e+00  -6.5625000e+00  -8.2812500e+01
    2503  -5.0000000e+00  -5.6250000e+00  -8.4375000e+01
    2504  -5.0000000e+00  -5.6250000e+00  -8.1250000e+01
    2505  -5.0000000e+00  -6.5625000e+00  -8.5937500e+01
    2506  -5.0000000e+00  -4.6875000e+00  -8.2812500e+01
    2507  -5.0000000e+00  -4.6875000e+00  -8.5937500e+01
    2508  -5.0000000e+00  -5.6250000e+00  -7.8125000e+01
    2509  -5.0000000e+00  -6.5625000e+00  -7.9687500e+01
    2510  -5.0000000e+00  -4.6875000e+00  -7.9687500e+01
    2511  -5.0000000e+00  -6.5625000e+00  -7.6562500e+01
    2512  -5.0000000e+00  -5.6250000e+00  -7.5000000e+01
    2513  -5.0000000e+00  -4.6875000e+00  -7.6562500e+01
    2514  -5.0000000e+00   0.0000000e+00  -7.1875000e+01
    2515  -5.0000000e+00  -9.3750000e-01  -7.3437500e+01
    2516  -5.0000000e+00  -1.8750000e+00  -7.1875000e+01
    2517  -5.0000000e+00  -9.3750000e-01  -7.0312500e+01
    2518  -5.0000000e+00  -1.8750000e+00  -6.8750000e+01
    2519  -5.0000000e+00   0.0000000e+00  -6.8750000e+01
    2520  -5.0000000e+00  -2.8125000e+00  -7.0312500e+01
    2521  -5.0000000e+00  -3.7500000e+00  -6.8750000e+01
    2522  -5.0000000e+00  -3.7500000e+00  -7.1875000e+01
    2523  -5.0000000e+00  -2.8125000e+00  -7.3437500e+01
    2524  -5.0000000e+00  -2.8125000e+00  -6.7187500e+01
    2525  -5.0000000e+00  -3.7500000e+00  -6.5625000e+01
    2526  -5.0000000e+00  -1.8750000e+00  -6.5625000e+01
    2527  -5.0000000e+00   0.0000000e+00  -6.5625000e+01
    2528  -5.0000000e+00  -9.3750000e-01  -6.7187500e+01
    2529  -5.0000000e+00  -9.3750000e-01  -6.4062500e+01
    2530  -5.0000000e+00  -1.8750000e+00  -6.2500000e+01
    2531  -5.0000000e+00   0.0000000e+00  -6.2500000e+01
    2532  -5.0000000e+00  -2.8125000e+00  -6.4062500e+01
    2533  -5.0000000e+00  -3.7500000e+00  -6.2500000e+01
    2534  -5.0000000e+00  -4.6875000e+00  -6.7187500e+01
    2535  -5.0000000e+00  -5.6250000e+00  -6.5625000e+01
    2536  -5.0000000e+00  -5.6250000e+00  -6.8750000e+01
    2537  -5.0000000e+00  -4.6875000e+00  -6.4062500e+01
    2538  -5.0000000e+00  -5.6250000e+00  -6.2500000e+01
    2539  -5.0000000e+00  -6.5625000e+00  -6.4062500e+01
    2540  -5.0000000e+00  -7.5000000e+00  -6.2500000e+01
    2541  -5.0000000e+00  -7.5000000e+00  -6.5625000e+01
    2542  -5.0000000e+00  -7.5000000e+00  -6.8750000e+01
    2543  -5.0000000e+00  -6.5625000e+00  -6.7187500e+01
    2544  -5.0000000e+00  -6.5625000e+00  -7.3437500e+01
    2545  -5.0000000e+00  -7.5000000e+00  -7.1875000e+01
    2546  -5.0000000e+00  -5.6250000e+00  -7.1875000e+01
    2547  -5.0000000e+00  -4.6875000e+00  -7.3437500e+01
    2548  -5.0000000e+00  -4.6875000e+00  -7.0312500e+01
    2549  -5.0000000e+00  -6.5625000e+00  -7.0312500e+01
    2550  -5.0000000e+00  -6.5625000e+00  -6.0937500e+01
    2551  -5.0000000e+00  -7.5000000e+00  -5.9375000e+01
    2552  -5.0000000e+00  -5.6250000e+00  -5.9375000e+01
    2553  -5.0000000e+00  -4.6875000e+00  -6.0937500e+01
    2554  -5.0000000e+00  -3.7500000e+00  -5.9375000e+01
    2555  -5.0000000e+00  -4.6875000e+00  -5.7812500e+01
    2556  -5.0000000e+00  -5.6250000e+00  -5.6250000e+01
    2557  -5.0000000e+00  -3.7500000e+00  -5.6250000e+01
    2558  -5.0000000e+00  -6.5625000e+00  -5.7812500e+01
    2559  -5.0000000e+00  -7.5000000e+00  -5.6250000e+01
    2560  -5.0000000e+00   0.0000000e+00  -5.9375000e+01
    2561  -5.0000000e+00  -1.8750000e+00  -5.9375000e+01
    2562  -5.0000000e+00  -9.3750000e-01  -5.7812500e+01
    2563  -5.0000000e+00  -1.8750000e+00  -5.6250000e+01
    2564  -5.0000000e+00   0.0000000e+00  -5.6250000e+01
    2565  -5.0000000e+00  -2.8125000e+00  -5.7812500e+01
    2566  -5.0000000e+00  -9.3750000e-01  -6.0937500e+01
    2567  -5.0000000e+00  -2.8125000e+00  -6.0937500e+01
    2568  -5.0000000e+00  -2.8125000e+00  -5.4687500e+01
    2569  -5.0000000e+00  -3.7500000e+00  -5.3125000e+01
    2570  -5.0000000e+00  -1.8750000e+00  -5.3125000e+01
    2571  -5.0000000e+00   0.0000000e+00  -5.3125000e+01
    2572  -5.0000000e+00  -9.3750000e-01  -5.4687500e+01
    2573  -5.0000000e+00  -9.3750000e-01  -5.1562500e+01
    2574  -5.0000000e+00  -1.8750000e+00  -5.0000000e+01
    2575  -5.0000000e+00   0.0000000e+00  -5.0000000e+01
    2576  -5.0000000e+00  -2.8125000e+00  -5.1562500e+01
    2577  -5.0000000e+00  -3.7500000e+00  -5.0000000e+01
    2578  -5.0000000e+00  -7.5000000e+00  -5.3125000e+01
    2579  -5.0000000e+00  -6.5625000e+00  -5.1562500e+01
    2580  -5.0000000e+00  -5.6250000e+00  -5.3125000e+01
    2581  -5.0000000e+00  -6.5625000e+00  -5.4687500e+01
    2582  -5.0000000e+00  -4.6875000e+00  -5.4687500e+01
    2583  -5.0000000e+00  -4.6875000e+00  -5.1562500e+01
    2584  -5.0000000e+00  -1.4062500e+01  -7.3437500e+01
    2585  -5.0000000e+00  -1.5000000e+01  -7.1875000e+01
    2586  -5.0000000e+00  -1.3125000e+01  -7.1875000e+01
    2587  -5.0000000e+00  -1.2187500e+01  -7.3437500e+01
    2588  -5.0000000e+00  -1.1250000e+01  -7.1875000e+01
    2589  -5.0000000e+00  -1.2187500e+01  -7.0312500e+01
    2590  -5.0000000e+00  -1.3125000e+01  -6.8750000e+01
    2591  -5.0000000e+00  -1.1250000e+01  -6.8750000e+01
    2592  -5.0000000e+00  -1.4062500e+01  -7.0312500e+01
    2593  -5.0000000e+00  -1.5000000e+01  -6.8750000e+01
    2594  -5.0000000e+00  -1.0312500e+01  -7.0312500e+01
    2595  -5.0000000e+00  -9.3750000e+00  -7.1875000e+01
    2596  -5.0000000e+00  -9.3750000e+00  -6.8750000e+01
    2597  -5.0000000e+00  -1.0312500e+01  -7.3437500e+01
    2598  -5.0000000e+00  -8.4375000e+00  -7.3437500e+01
    2599  -5.0000000e+00  -8.4375000e+00  -7.0312500e+01
    2600  -5.0000000e+00  -1.0312500e+01  -6.7187500e+01
    2601  -5.0000000e+00  -1.1250000e+01  -6.5625000e+01
    2602  -5.0000000e+00  -9.3750000e+00  -6.5625000e+01
    2603  -5.0000000e+00  -8.4375000e+00  -6.7187500e+01
    2604  -5.0000000e+00  -8.4375000e+00  -6.4062500e+01
    2605  -5.0000000e+00  -9.3750000e+00  -6.2500000e+01
    2606  -5.0000000e+00  -1.0312500e+01  -6.4062500e+01
    2607  -5.0000000e+00  -1.1250000e+01  -6.2500000e+01
    2608  -5.0000000e+00  -1.5000000e+01  -6.5625000e+01
    2609  -5.0000000e+00  -1.4062500e+01  -6.4062500e+01
    2610  -5.0000000e+00  -1.3125000e+01  -6.5625000e+01
    2611  -5.0000000e+00  -1.3125000e+01  -6.2500000e+01
    2612  -5.0000000e+00  -1.5000000e+01  -6.2500000e+01
    2613  -5.0000000e+00  -1.4062500e+01  -6.7187500e+01
    2614  -5.0000000e+00  -1.2187500e+01  -6.7187500e+01
    2615  -5.0000000e+00  -1.2187500e+01  -6.4062500e+01
    2616  -5.0000000e+00  -8.4375000e+00  -6.0937500e+01
    2617  -5.0000000e+00  -9.3750000e+00  -5.9375000e+01
    2618  -5.0000000e+00  -8.4375000e+00  -5.7812500e+01
    2619  -5.0000000e+00  -9.3750000e+00  -5.6250000e+01
    2620  -5.0000000e+00  -1.0312500e+01  -5.7812500e+01
    2621  -5.0000000e+00  -1.1250000e+01  -5.6250000e+01
    2622  -5.0000000e+00  -1.1250000e+01  -5.9375000e+01
    2623  -5.0000000e+00  -1.0312500e+01  -6.0937500e+01
    2624  -5.0000000e+00  -1.0312500e+01  -5.4687500e+01
    2625  -5.0000000e+00  -1.1250000e+01  -5.3125000e+01
    2626  -5.0000000e+00  -9.3750000e+00  -5.3125000e+01
    2627  -5.0000000e+00  -8.4375000e+00  -5.4687500e+01
    2628  -5.0000000e+00  -8.4375000e+00  -5.1562500e+01
    2629  -5.0000000e+00  -1.0312500e+01  -5.1562500e+01
    2630  -5.0000000e+00  -9.3750000e+00  -5.0000000e+01
    2631  -5.0000000e+00  -1.1250000e+01  -5.0000000e+01
    2632  -5.0000000e+00  -1.2187500e+01  -5.4687500e+01
    2633  -5.0000000e+00  -1.3125000e+01  -5.3125000e+01
    2634  -5.0000000e+00  -1.3125000e+01  -5.6250000e+01
    2635  -5.0000000e+00  -1.2187500e+01  -5.1562500e+01
    2636  -5.0000000e+00  -1.3125000e+01  -5.0000000e+01
    2637  -5.0000000e+00  -1.4062500e+01  -5.1562500e+01
    2638  -5.0000000e+00  -1.5000000e+01  -5.0000000e+01
    2639  -5.0000000e+00  -1.5000000e+01  -5.3125000e+01
    2640  -5.0000000e+00  -1.5000000e+01  -5.6250000e+01
    2641  -5.0000000e+00  -1.4062500e+01  -5.4687500e+01
    2642  -5.0000000e+00  -1.4062500e+01  -6.0937500e+01
    2643  -5.0000000e+00  -1.5000000e+01  -5.9375000e+01
    2644  -5.0000000e+00  -1.3125000e+01  -5.9375000e+01
    2645  -5.0000000e+00  -1.2187500e+01  -6.0937500e+01
    2646  -5.0000000e+00  -1.2187500e+01  -5.7812500e+01
    2647  -5.0000000e+00  -1.4062500e+01  -5.7812500e+01
    2648  -5.0000000e+00  -1.5937500e+01  -7.3437500e+01
    2649  -5.0000000e+00  -1.6875000e+01  -7.1875000e+01
    2650  -5.0000000e+00  -1.5937500e+01  -7.0312500e+01
    2651  -5.0000000e+00  -1.6875000e+01  -6.8750000e+01
    2652  -5.0000000e+00  -1.8750000e+01  -7.1875000e+01
    2653  -5.0000000e+00  -1.7812500e+01  -7.0312500e+01
    2654  -5.0000000e+00  -1.8750000e+01  -6.8750000e+01
    2655  -5.0000000e+00  -1.7812500e+01  -6.7187500e+01
    2656  -5.0000000e+00  -1.8750000e+01  -6.5625000e+01
    2657  -5.0000000e+00  -1.6875000e+01  -6.5625000e+01
    2658  -5.0000000e+00  -1.5937500e+01  -6.7187500e+01
    2659  -5.0000000e+00  -1.5937500e+01  -6.4062500e+01
    2660  -5.0000000e+00  -1.6875000e+01  -6.2500000e+01
    2661  -5.0000000e+00  -1.7812500e+01  -6.4062500e+01
    2662  -5.0000000e+00  -1.8750000e+01  -6.2500000e+01
    2663  -5.0000000e+00  -2.0625000e+01  -6.8750000e+01
    2664  -5.0000000e+00  -1.9687500e+01  -6.7187500e+01
    2665  -5.0000000e+00  -2.0625000e+01  -6.5625000e+01
    2666  -5.0000000e+00  -1.9687500e+01  -6.4062500e+01
    2667  -5.0000000e+00  -2.0625000e+01  -6.2500000e+01
    2668  -5.0000000e+00  -2.2500000e+01  -6.5625000e+01
    2669  -5.0000000e+00  -2.1562500e+01  -6.4062500e+01
    2670  -5.0000000e+00  -2.2500000e+01  -6.2500000e+01
    2671  -5.0000000e+00  -2.1562500e+01  -6.0937500e+01
    2672  -5.0000000e+00  -2.2500000e+01  -5.9375000e+01
    2673  -5.0000000e+00  -2.0625000e+01  -5.9375000e+01
    2674  -5.0000000e+00  -1.9687500e+01  -6.0937500e+01
    2675  -5.0000000e+00  -1.8750000e+01  -5.9375000e+01
    2676  -5.0000000e+00  -1.9687500e+01  -5.7812500e+01
    2677  -5.0000000e+00  -2.0625000e+01  -5.6250000e+01
    2678  -5.0000000e+00  -1.8750000e+01  -5.6250000e+01
    2679  -5.0000000e+00  -2.1562500e+01  -5.7812500e+01
    2680  -5.0000000e+00  -2.2500000e+01  -5.6250000e+01
    2681  -5.0000000e+00  -1.6875000e+01  -5.9375000e+01
    2682  -5.0000000e+00  -1.5937500e+01  -5.7812500e+01
    2683  -5.0000000e+00  -1.6875000e+01  -5.6250000e+01
    2684  -5.0000000e+00  -1.7812500e+01  -5.7812500e+01
    2685  -5.0000000e+00  -1.5937500e+01  -6.0937500e+01
    2686  -5.0000000e+00  -1.7812500e+01  -6.0937500e+01
    2687  -5.0000000e+00  -1.7812500e+01  -5.4687500e+01
    2688  -5.0000000e+00  -1.8750000e+01  -5.3125000e+01
    2689  -5.0000000e+00  -1.6875000e+01  -5.3125000e+01
    2690  -5.0000000e+00  -1.5937500e+01  -5.4687500e+01
    2691  -5.0000000e+00  -1.5937500e+01  -5.1562500e+01
    2692  -5.0000000e+00  -1.6875000e+01  -5.0000000e+01
    2693  -5.0000000e+00  -1.7812500e+01  -5.1562500e+01
    2694  -5.0000000e+00  -1.8750000e+01  -5.0000000e+01
    2695  -5.0000000e+00  -2.2500000e+01  -5.3125000e+01
    2696  -5.0000000e+00  -2.1562500e+01  -5.1562500e+01
    2697  -5.0000000e+00  -2.0625000e+01  -5.3125000e+01
    2698  -5.0000000e+00  -2.0625000e+01  -5.0000000e+01
    2699  -5.0000000e+00  -2.2500000e+01  -5.0000000e+01
    2700  -5.0000000e+00  -2.1562500e+01  -5.4687500e+01
    2701  -5.0000000e+00  -1.9687500e+01  -5.4687500e+01
    2702  -5.0000000e+00  -1.9687500e+01  -5.1562500e+01
    2703  -5.0000000e+00  -2.4375000e+01  -6.2500000e+01
    2704  -5.0000000e+00  -2.3437500e+01  -6.0937500e+01
    2705  -5.0000000e+00  -2.4375000e+01  -5.9375000e+01
    2706  -5.0000000e+00  -2.3437500e+01  -5.7812500e+01
    2707  -5.0000000e+00  -2.4375000e+01  -5.6250000e+01
    2708  -5.0000000e+00  -2.6250000e+01  -5.9375000e+01
    2709  -5.0000000e+00  -2.5312500e+01  -5.7812500e+01
    2710  -5.0000000e+00  -2.6250000e+01  -5.6250000e+01
    2711  -5.0000000e+00  -2.5312500e+01  -5.4687500e+01
    2712  -5.0000000e+00  -2.6250000e+01  -5.3125000e+01
    2713  -5.0000000e+00  -2.4375000e+01  -5.3125000e+01
    2714  -5.0000000e+00  -2.3437500e+01  -5.4687500e+01
    2715  -5.0000000e+00  -2.3437500e+01  -5.1562500e+01
    2716  -5.0000000e+00  -2.5312500e+01  -5.1562500e+01
    2717  -5.0000000e+00  -2.4375000e+01  -5.0000000e+01
    2718  -5.0000000e+00  -2.6250000e+01  -5.0000000e+01
    2719  -5.0000000e+00  -2.8125000e+01  -5.6250000e+01
    2720  -5.0000000e+00  -2.7187500e+01  -5.4687500e+01
    2721  -5.0000000e+00  -2.8125000e+01  -5.3125000e+01
    2722  -5.0000000e+00  -2.7187500e+01  -5.1562500e+01
    2723  -5.0000000e+00  -2.8125000e+01  -5.0000000e+01
    2724  -5.0000000e+00  -3.0000000e+01  -5.3125000e+01
    2725  -5.0000000e+00  -2.9062500e+01  -5.1562500e+01
    2726  -5.0000000e+00  -3.0000000e+01  -5.0000000e+01
    2727  -5.0000000e+00  -2.1562500e+01  -8.2812500e+01
    2728  -5.0000000e+00  -2.1562500e+01  -7.9687500e+01
    2729  -5.0000000e+00  -2.0625000e+01  -7.8125000e+01
    2730  -5.0000000e+00  -1.9687500e+01  -7.9687500e+01
    2731  -5.0000000e+00  -2.1562500e+01  -7.6562500e+01
    2732  -5.0000000e+00  -2.0625000e+01  -7.5000000e+01
    2733  -5.0000000e+00  -1.8750000e+01  -7.5000000e+01
    2734  -5.0000000e+00  -1.9687500e+01  -7.6562500e+01
    2735  -5.0000000e+00  -2.1562500e+01  -7.3437500e+01
    2736  -5.0000000e+00  -2.2500000e+01  -7.1875000e+01
    2737  -5.0000000e+00  -2.0625000e+01  -7.1875000e+01
    2738  -5.0000000e+00  -1.9687500e+01  -7.3437500e+01
    2739  -5.0000000e+00  -1.7812500e+01  -7.6562500e+01
    2740  -5.0000000e+00  -1.7812500e+01  -7.3437500e+01
    2741  -5.0000000e+00  -1.9687500e+01  -7.0312500e+01
    2742  -5.0000000e+00  -2.3437500e+01  -7.3437500e+01
    2743  -5.0000000e+00  -2.4375000e+01  -7.1875000e+01
    2744  -5.0000000e+00  -2.1562500e+01  -7.0312500e+01
    2745  -5.0000000e+00  -2.2500000e+01  -6.8750000e+01
    2746  -5.0000000e+00  -2.3437500e+01  -7.0312500e+01
    2747  -5.0000000e+00  -2.4375000e+01  -6.8750000e+01
    2748  -5.0000000e+00  -2.1562500e+01  -6.7187500e+01
    2749  -5.0000000e+00  -2.3437500e+01  -6.7187500e+01
    2750  -5.0000000e+00  -2.4375000e+01  -6.5625000e+01
    2751  -5.0000000e+00  -2.3437500e+01  -6.4062500e+01
    2752  -5.0000000e+00  -2.5312500e+01  -7.0312500e+01
    2753  -5.0000000e+00  -2.6250000e+01  -6.8750000e+01
    2754  -5.0000000e+00  -2.6250000e+01  -7.1875000e+01
    2755  -5.0000000e+00  -2.5312500e+01  -6.7187500e+01
    2756  -5.0000000e+00  -2.6250000e+01  -6.5625000e+01
    2757  -5.0000000e+00  -2.5312500e+01  -7.3437500e+01
    2758  -5.0000000e+00  -2.7187500e+01  -7.3437500e+01
    2759  -5.0000000e+00  -2.8125000e+01  -7.1875000e+01
    2760  -5.0000000e+00  -2.7187500e+01  -7.0312500e+01
    2761  -5.0000000e+00  -2.8125000e+01  -6.8750000e+01
    2762  -5.0000000e+00  -2.9062500e+01  -7.3437500e+01
    2763  -5.0000000e+00  -3.0000000e+01  -7.1875000e+01
    2764  -5.0000000e+00  -3.0000000e+01  -7.3437500e+01
    2765  -5.0000000e+00  -2.9062500e+01  -7.0312500e+01
    2766  -5.0000000e+00  -3.0000000e+01  -6.8750000e+01
    2767  -5.0000000e+00  -3.0000000e+01  -7.0312500e+01
    2768  -5.0000000e+00  -2.9062500e+01  -6.7187500e+01
    2769  -5.0000000e+00  -2.7187500e+01  -6.7187500e+01
    2770  -5.0000000e+00  -2.8125000e+01  -6.5625000e+01
    2771  -5.0000000e+00  -3.0000000e+01  -6.7187500e+01
    2772  -5.0000000e+00  -2.8125000e+01  -6.2500000e+01
    2773  -5.0000000e+00  -2.9062500e+01  -6.4062500e+01
    2774  -5.0000000e+00  -3.0000000e+01  -6.2500000e+01
    2775  -5.0000000e+00  -3.0000000e+01  -6.4062500e+01
    2776  -5.0000000e+00  -2.8125000e+01  -5.9375000e+01
    2777  -5.0000000e+00  -2.7187500e+01  -5.7812500e+01
    2778  -5.0000000e+00  -2.5312500e+01  -6.0937500e+01
    2779  -5.0000000e+00  -2.6250000e+01  -6.2500000e+01
    2780  -5.0000000e+00  -2.7187500e+01  -6.0937500e+01
    2781  -5.0000000e+00  -2.7187500e+01  -6.4062500e+01
    2782  -5.0000000e+00  -2.9062500e+01  -6.0937500e+01
    2783  -5.0000000e+00  -2.5312500e+01  -6.4062500e+01
    2784  -5.0000000e+00  -3.0000000e+01  -6.0937500e+01
    2785  -5.0000000e+00  -3.0000000e+01  -5.9375000e+01
    2786  -5.0000000e+00  -2.9062500e+01  -5.7812500e+01
    2787  -5.0000000e+00  -3.0000000e+01  -5.6250000e+01
    2788  -5.0000000e+00  -3.0000000e+01  -5.7812500e+01
    2789  -5.0000000e+00  -2.9062500e+01  -5.4687500e+01
    2790  -5.0000000e+00  -3.0000000e+01  -5.4687500e+01
    2791  -5.0000000e+00  -3.0000000e+01  -5.1562500e+01
    2792  -5.0000000e+00   0.0000000e+00  -1.2812500e+02
    2793  -5.0000000e+00   9.3750000e-01  -1.2656250e+02
    2794  -5.0000000e+00   1.8750000e+00  -1.2812500e+02
    2795  -5.0000000e+00   1.8750000e+00  -1.2500000e+02
    2796  -5.0000000e+00   0.0000000e+00  -1.2500000e+02
    2797  -5.0000000e+00   9.3750000e-01  -1.2968750e+02
    2798  -5.0000000e+00   1.8750000e+00  -1.3125000e+02
    2799  -5.0000000e+00   0.0000000e+00  -1.3125000e+02
    2800  -5.0000000e+00   2.8125000e+00  -1.2968750e+02
    2801  -5.0000000e+00   3.7500000e+00  -1.3125000e+02
    2802  -5.0000000e+00   3.7500000e+00  -1.2812500e+02
    2803  -5.0000000e+00   3.7500000e+00  -1.2500000e+02
    2804  -5.0000000e+00   2.8125000e+00  -1.2656250e+02
    2805  -5.0000000e+00   2.8125000e+00  -1.3281250e+02
    2806  -5.0000000e+00   3.7500000e+00  -1.3437500e+02
    2807  -5.0000000e+00   1.8750000e+00  -1.3437500e+02
    2808  -5.0000000e+00   0.0000000e+00  -1.3437500e+02
    2809  -5.0000000e+00   9.3750000e-01  -1.3281250e+02
    2810  -5.0000000e+00   9.3750000e-01  -1.3593750e+02
    2811  -5.0000000e+00   1.8750000e+00  -1.3750000e+02
    2812  -5.0000000e+00   0.0000000e+00  -1.3750000e+02
    2813  -5.0000000e+00   2.8125000e+00  -1.3593750e+02
    2814  -5.0000000e+00   3.7500000e+00  -1.3750000e+02
    2815  -5.0000000e+00   4.6875000e+00  -1.3281250e+02
    2816  -5.0000000e+00   5.6250000e+00  -1.3437500e+02
    2817  -5.0000000e+00   5.6250000e+00  -1.3125000e+02
    2818  -5.0000000e+00   4.6875000e+00  -1.3593750e+02
    2819  -5.0000000e+00   5.6250000e+00  -1.3750000e+02
    2820  -5.0000000e+00   6.5625000e+00  -1.3593750e+02
    2821  -5.0000000e+00   7.5000000e+00  -1.3750000e+02
    2822  -5.0000000e+00   7.5000000e+00  -1.3437500e+02
    2823  -5.0000000e+00   7.5000000e+00  -1.3125000e+02
    2824  -5.0000000e+00   6.5625000e+00  -1.3281250e+02
    2825  -5.0000000e+00   5.6250000e+00  -1.2500000e+02
    2826  -5.0000000e+00   7.5000000e+00  -1.2500000e+02
    2827  -5.0000000e+00   6.5625000e+00  -1.2656250e+02
    2828  -5.0000000e+00   7.5000000e+00  -1.2812500e+02
    2829  -5.0000000e+00   5.6250000e+00  -1.2812500e+02
    2830  -5.0000000e+00   4.6875000e+00  -1.2656250e+02
    2831  -5.0000000e+00   4.6875000e+00  -1.2968750e+02
    2832  -5.0000000e+00   6.5625000e+00  -1.2968750e+02
    2833  -5.0000000e+00   6.5625000e+00  -1.3906250e+02
    2834  -5.0000000e+00   7.5000000e+00  -1.4062500e+02
    2835  -5.0000000e+00   5.6250000e+00  -1.4062500e+02
    2836  -5.0000000e+00   4.6875000e+00  -1.3906250e+02
    2837  -5.0000000e+00   3.7500000e+00  -1.4062500e+02
    2838  -5.0000000e+00   4.6875000e+00  -1.4218750e+02
    2839  -5.0000000e+00   5.6250000e+00  -1.4375000e+02
    2840  -5.0000000e+00   3.7500000e+00  -1.4375000e+02
    2841  -5.0000000e+00   6.5625000e+00  -1.4218750e+02
    2842  -5.0000000e+00   7.5000000e+00  -1.4375000e+02
    2843  -5.0000000e+00   0.0000000e+00  -1.4062500e+02
    2844  -5.0000000e+00   1.8750000e+00  -1.4062500e+02
    2845  -5.0000000e+00   9.3750000e-01  -1.4218750e+02
    2846  -5.0000000e+00   1.8750000e+00  -1.4375000e+02
    2847  -5.0000000e+00   0.0000000e+00  -1.4375000e+02
    2848  -5.0000000e+00   2.8125000e+00  -1.4218750e+02
    2849  -5.0000000e+00   9.3750000e-01  -1.3906250e+02
    2850  -5.0000000e+00   2.8125000e+00  -1.3906250e+02
    2851  -5.0000000e+00   2.8125000e+00  -1.4531250e+02
    2852  -5.0000000e+00   3.7500000e+00  -1.4687500e+02
    2853  -5.0000000e+00   1.8750000e+00  -1.4687500e+02
    2854  -5.0000000e+00   0.0000000e+00  -1.4687500e+02
    2855  -5.0000000e+00   9.3750000e-01  -1.4531250e+02
    2856  -5.0000000e+00   9.3750000e-01  -1.4843750e+02
    2857  -5.0000000e+00   1.8750000e+00  -1.5000000e+02
    2858  -5.0000000e+00   0.0000000e+00  -1.5000000e+02
    2859  -5.0000000e+00   2.8125000e+00  -1.4843750e+02
    2860  -5.0000000e+00   3.7500000e+00  -1.5000000e+02
    2861  -5.0000000e+00   7.5000000e+00  -1.4687500e+02
    2862  -5.0000000e+00   6.5625000e+00  -1.4843750e+02
    2863  -5.0000000e+00   5.6250000e+00  -1.4687500e+02
    2864  -5.0000000e+00   6.5625000e+00  -1.4531250e+02
    2865  -5.0000000e+00   4.6875000e+00  -1.4531250e+02
    2866  -5.0000000e+00   4.6875000e+00  -1.4843750e+02
    2867  -5.0000000e+00   1.3125000e+01  -1.2500000e+02
    2868  -5.0000000e+00   1.5000000e+01  -1.2500000e+02
    2869  -5.0000000e+00   1.4062500e+01  -1.2656250e+02
    2870  -5.0000000e+00   1.5000000e+01  -1.2812500e+02
    2871  -5.0000000e+00   1.3125000e+01  -1.2812500e+02
    2872  -5.0000000e+00   1.2187500e+01  -1.2656250e+02
    2873  -5.0000000e+00   1.1250000e+01  -1.2500000e+02
    2874  -5.0000000e+00   1.1250000e+01  -1.2812500e+02
    2875  -5.0000000e+00   1.2187500e+01  -1.2968750e+02
    2876  -5.0000000e+00   1.3125000e+01  -1.3125000e+02
    2877  -5.0000000e+00   1.1250000e+01  -1.3125000e+02
    2878  -5.0000000e+00   1.4062500e+01  -1.2968750e+02
    2879  -5.0000000e+00   1.5000000e+01  -1.3125000e+02
    2880  -5.0000000e+00   9.3750000e+00  -1.2812500e+02
    2881  -5.0000000e+00   8.4375000e+00  -1.2968750e+02
    2882  -5.0000000e+00   9.3750000e+00  -1.3125000e+02
    2883  -5.0000000e+00   1.0312500e+01  -1.2968750e+02
    2884  -5.0000000e+00   8.4375000e+00  -1.2656250e+02
    2885  -5.0000000e+00   9.3750000e+00  -1.2500000e+02
    2886  -5.0000000e+00   1.0312500e+01  -1.2656250e+02
    2887  -5.0000000e+00   1.0312500e+01  -1.3281250e+02
    2888  -5.0000000e+00   1.1250000e+01  -1.3437500e+02
    2889  -5.0000000e+00   9.3750000e+00  -1.3437500e+02
    2890  -5.0000000e+00   8.4375000e+00  -1.3281250e+02
    2891  -5.0000000e+00   8.4375000e+00  -1.3593750e+02
    2892  -5.0000000e+00   9.3750000e+00  -1.3750000e+02
    2893  -5.0000000e+00   1.0312500e+01  -1.3593750e+02
    2894  -5.0000000e+00   1.1250000e+01  -1.3750000e+02
    2895  -5.0000000e+00   1.5000000e+01  -1.3437500e+02
    2896  -5.0000000e+00   1.4062500e+01  -1.3593750e+02
    2897  -5.0000000e+00   1.3125000e+01  -1.3437500e+02
    2898  -5.0000000e+00   1.3125000e+01  -1.3750000e+02
    2899  -5.0000000e+00   1.5000000e+01  -1.3750000e+02
    2900  -5.0000000e+00   1.4062500e+01  -1.3281250e+02
    2901  -5.0000000e+00   1.2187500e+01  -1.3281250e+02
    2902  -5.0000000e+00   1.2187500e+01  -1.3593750e+02
    2903  -5.0000000e+00   8.4375000e+00  -1.3906250e+02
    2904  -5.0000000e+00   9.3750000e+00  -1.4062500e+02
    2905  -5.0000000e+00   8.4375000e+00  -1.4218750e+02
    2906  -5.0000000e+00   9.3750000e+00  -1.4375000e+02
    2907  -5.0000000e+00   1.0312500e+01  -1.4218750e+02
    2908  -5.0000000e+00   1.1250000e+01  -1.4375000e+02
    2909  -5.0000000e+00   1.1250000e+01  -1.4062500e+02
    2910  -5.0000000e+00   1.0312500e+01  -1.3906250e+02
    2911  -5.0000000e+00   1.0312500e+01  -1.4531250e+02
    2912  -5.0000000e+00   1.1250000e+01  -1.4687500e+02
    2913  -5.0000000e+00   9.3750000e+00  -1.4687500e+02
    2914  -5.0000000e+00   8.4375000e+00  -1.4531250e+02
    2915  -5.0000000e+00   8.4375000e+00  -1.4843750e+02
    2916  -5.0000000e+00   1.0312500e+01  -1.4843750e+02
    2917  -5.0000000e+00   9.3750000e+00  -1.5000000e+02
    2918  -5.0000000e+00   1.1250000e+01  -1.5000000e+02
    2919  -5.0000000e+00   1.2187500e+01  -1.4531250e+02
    2920  -5.0000000e+00   1.3125000e+01  -1.4687500e+02
    2921  -5.0000000e+00   1.3125000e+01  -1.4375000e+02
    2922  -5.0000000e+00   1.2187500e+01  -1.4843750e+02
    2923  -5.0000000e+00   1.3125000e+01  -1.5000000e+02
    2924  -5.0000000e+00   1.4062500e+01  -1.4843750e+02
    2925  -5.0000000e+00   1.5000000e+01  -1.5000000e+02
    2926  -5.0000000e+00   1.5000000e+01  -1.4687500e+02
    2927  -5.0000000e+00   1.5000000e+01  -1.4375000e+02
    2928  -5.0000000e+00   1.4062500e+01  -1.4531250e+02
    2929  -5.0000000e+00   1.4062500e+01  -1.3906250e+02
    2930  -5.0000000e+00   1.5000000e+01  -1.4062500e+02
    2931  -5.0000000e+00   1.3125000e+01  -1.4062500e+02
    2932  -5.0000000e+00   1.2187500e+01  -1.3906250e+02
    2933  -5.0000000e+00   1.2187500e+01  -1.4218750e+02
    2934  -5.0000000e+00   1.4062500e+01  -1.4218750e+02
    2935  -5.0000000e+00   1.6875000e+01  -1.2500000e+02
    2936  -5.0000000e+00   1.5937500e+01  -1.2656250e+02
    2937  -5.0000000e+00   1.6875000e+01  -1.2812500e+02
    2938  -5.0000000e+00   1.5937500e+01  -1.2968750e+02
    2939  -5.0000000e+00   1.6875000e+01  -1.3125000e+02
    2940  -5.0000000e+00   1.8750000e+01  -1.2812500e+02
    2941  -5.0000000e+00   1.7812500e+01  -1.2968750e+02
    2942  -5.0000000e+00   1.8750000e+01  -1.3125000e+02
    2943  -5.0000000e+00   1.7812500e+01  -1.3281250e+02
    2944  -5.0000000e+00   1.8750000e+01  -1.3437500e+02
    2945  -5.0000000e+00   1.6875000e+01  -1.3437500e+02
    2946  -5.0000000e+00   1.5937500e+01  -1.3281250e+02
    2947  -5.0000000e+00   1.5937500e+01  -1.3593750e+02
    2948  -5.0000000e+00   1.6875000e+01  -1.3750000e+02
    2949  -5.0000000e+00   1.7812500e+01  -1.3593750e+02
    2950  -5.0000000e+00   1.8750000e+01  -1.3750000e+02
    2951  -5.0000000e+00   2.0625000e+01  -1.3125000e+02
    2952  -5.0000000e+00   1.9687500e+01  -1.3281250e+02
    2953  -5.0000000e+00   2.0625000e+01  -1.3437500e+02
    2954  -5.0000000e+00   1.9687500e+01  -1.3593750e+02
    2955  -5.0000000e+00   2.0625000e+01  -1.3750000e+02
    2956  -5.0000000e+00   2.2500000e+01  -1.3437500e+02
    2957  -5.0000000e+00   2.1562500e+01  -1.3593750e+02
    2958  -5.0000000e+00   2.2500000e+01  -1.3750000e+02
    2959  -5.0000000e+00   2.1562500e+01  -1.3906250e+02
    2960  -5.0000000e+00   2.2500000e+01  -1.4062500e+02
    2961  -5.0000000e+00   2.0625000e+01  -1.4062500e+02
    2962  -5.0000000e+00   1.9687500e+01  -1.3906250e+02
    2963  -5.0000000e+00   1.8750000e+01  -1.4062500e+02
    2964  -5.0000000e+00   1.9687500e+01  -1.4218750e+02
    2965  -5.0000000e+00   2.0625000e+01  -1.4375000e+02
    2966  -5.0000000e+00   1.8750000e+01  -1.4375000e+02
    2967  -5.0000000e+00   2.1562500e+01  -1.4218750e+02
    2968  -5.0000000e+00   2.2500000e+01  -1.4375000e+02
    2969  -5.0000000e+00   1.6875000e+01  -1.4062500e+02
    2970  -5.0000000e+00   1.5937500e+01  -1.4218750e+02
    2971  -5.0000000e+00   1.6875000e+01  -1.4375000e+02
    2972  -5.0000000e+00   1.7812500e+01  -1.4218750e+02
    2973  -5.0000000e+00   1.5937500e+01  -1.3906250e+02
    2974  -5.0000000e+00   1.7812500e+01  -1.3906250e+02
    2975  -5.0000000e+00   1.7812500e+01  -1.4531250e+02
    2976  -5.0000000e+00   1.8750000e+01  -1.4687500e+02
    2977  -5.0000000e+00   1.6875000e+01  -1.4687500e+02
    2978  -5.0000000e+00   1.5937500e+01  -1.4531250e+02
    2979  -5.0000000e+00   1.5937500e+01  -1.4843750e+02
    2980  -5.0000000e+00   1.6875000e+01  -1.5000000e+02
    2981  -5.0000000e+00   1.7812500e+01  -1.4843750e+02
    2982  -5.0000000e+00   1.8750000e+01  -1.5000000e+02
    2983  -5.0000000e+00   2.2500000e+01  -1.4687500e+02
    2984  -5.0000000e+00   2.1562500e+01  -1.4843750e+02
    2985  -5.0000000e+00   2.0625000e+01  -1.4687500e+02
    2986  -5.0000000e+00   2.0625000e+01  -1.5000000e+02
    2987  -5.0000000e+00   2.2500000e+01  -1.5000000e+02
    2988  -5.0000000e+00   2.1562500e+01  -1.4531250e+02
    2989  -5.0000000e+00   1.9687500e+01  -1.4531250e+02
    2990  -5.0000000e+00   1.9687500e+01  -1.4843750e+02
    2991  -5.0000000e+00   2.4375000e+01  -1.3750000e+02
    2992  -5.0000000e+00   2.3437500e+01  -1.3906250e+02
    2993  -5.0000000e+00   2.4375000e+01  -1.4062500e+02
    2994  -5.0000000e+00   2.3437500e+01  -1.4218750e+02
    2995  -5.0000000e+00   2.4375000e+01  -1.4375000e+02
    2996  -5.0000000e+00   2.6250000e+01  -1.4062500e+02
    2997  -5.0000000e+00   2.5312500e+01  -1.4218750e+02
    2998  -5.0000000e+00   2.6250000e+01  -1.4375000e+02
    2999  -5.0000000e+00   2.5312500e+01  -1.4531250e+02
    3000  -5.0000000e+00   2.6250000e+01  -1.4687500e+02
    3001  -5.0000000e+00   2.4375000e+01  -1.4687500e+02
    3002  -5.0000000e+00   2.3437500e+01  -1.4531250e+02
    3003  -5.0000000e+00   2.3437500e+01  -1.4843750e+02
    3004  -5.0000000e+00   2.5312500e+01  -1.4843750e+02
    3005  -5.0000000e+00   2.4375000e+01  -1.5000000e+02
    3006  -5.0000000e+00   2.6250000e+01  -1.5000000e+02
    3007  -5.0000000e+00   2.8125000e+01  -1.4375000e+02
    3008  -5.0000000e+00   2.7187500e+01  -1.4531250e+02
    3009  -5.0000000e+00   2.8125000e+01  -1.4687500e+02
    3010  -5.0000000e+00   2.7187500e+01  -1.4843750e+02
    3011  -5.0000000e+00   2.8125000e+01  -1.5000000e+02
    3012  -5.0000000e+00   3.0000000e+01  -1.4687500e+02
    3013  -5.0000000e+00   2.9062500e+01  -1.4843750e+02
    3014  -5.0000000e+00   3.0000000e+01  -1.5000000e+02
    3015  -5.0000000e+00   0.0000000e+00  -1.0312500e+02
    3016  -5.0000000e+00   9.3750000e-01  -1.0156250e+02
    3017  -5.0000000e+00   1.8750000e+00  -1.0312500e+02
    3018  -5.0000000e+00   1.8750000e+00  -1.0000000e+02
    3019  -5.0000000e+00   9.3750000e-01  -1.0468750e+02
    3020  -5.0000000e+00   1.8750000e+00  -1.0625000e+02
    3021  -5.0000000e+00   0.0000000e+00  -1.0625000e+02
    3022  -5.0000000e+00   2.8125000e+00  -1.0468750e+02
    3023  -5.0000000e+00   3.7500000e+00  -1.0625000e+02
    3024  -5.0000000e+00   3.7500000e+00  -1.0312500e+02
    3025  -5.0000000e+00   3.7500000e+00  -1.0000000e+02
    3026  -5.0000000e+00   2.8125000e+00  -1.0156250e+02
    3027  -5.0000000e+00   2.8125000e+00  -1.0781250e+02
    3028  -5.0000000e+00   3.7500000e+00  -1.0937500e+02
    3029  -5.0000000e+00   1.8750000e+00  -1.0937500e+02
    3030  -5.0000000e+00   0.0000000e+00  -1.0937500e+02
    3031  -5.0000000e+00   9.3750000e-01  -1.0781250e+02
    3032  -5.0000000e+00   9.3750000e-01  -1.1093750e+02
    3033  -5.0000000e+00   1.8750000e+00  -1.1250000e+02
    3034  -5.0000000e+00   0.0000000e+00  -1.1250000e+02
    3035  -5.0000000e+00   2.8125000e+00  -1.1093750e+02
    3036  -5.0000000e+00   3.7500000e+00  -1.1250000e+02
    3037  -5.0000000e+00   4.6875000e+00  -1.0781250e+02
    3038  -5.0000000e+00   5.6250000e+00  -1.0937500e+02
    3039  -5.0000000e+00   5.6250000e+00  -1.0625000e+02
    3040  -5.0000000e+00   4.6875000e+00  -1.1093750e+02
    3041  -5.0000000e+00   5.6250000e+00  -1.1250000e+02
    3042  -5.0000000e+00   6.5625000e+00  -1.1093750e+02
    3043  -5.0000000e+00   7.5000000e+00  -1.1250000e+02
    3044  -5.0000000e+00   7.5000000e+00  -1.0937500e+02
    3045  -5.0000000e+00   7.5000000e+00  -1.0625000e+02
    3046  -5.0000000e+00   6.5625000e+00  -1.0781250e+02
    3047  -5.0000000e+00   5.6250000e+00  -1.0000000e+02
    3048  -5.0000000e+00   7.5000000e+00  -1.0000000e+02
    3049  -5.0000000e+00   6.5625000e+00  -1.0156250e+02
    3050  -5.0000000e+00   7.5000000e+00  -1.0312500e+02
    3051  -5.0000000e+00   5.6250000e+00  -1.0312500e+02
    3052  -5.0000000e+00   4.6875000e+00  -1.0156250e+02
    3053  -5.0000000e+00   4.6875000e+00  -1.0468750e+02
    3054  -5.0000000e+00   6.5625000e+00  -1.0468750e+02
    3055  -5.0000000e+00   6.5625000e+00  -1.1406250e+02
    3056  -5.0000000e+00   7.5000000e+00  -1.1562500e+02
    3057  -5.0000000e+00   5.6250000e+00  -1.1562500e+02
    3058  -5.0000000e+00   4.6875000e+00  -1.1406250e+02
    3059  -5.0000000e+00   3.7500000e+00  -1.1562500e+02
    3060  -5.0000000e+00   4.6875000e+00  -1.1718750e+02
    3061  -5.0000000e+00   5.6250000e+00  -1.1875000e+02
    3062  -5.0000000e+00   3.7500000e+00  -1.1875000e+02
    3063  -5.0000000e+00   6.5625000e+00  -1.1718750e+02
    3064  -5.0000000e+00   7.5000000e+00  -1.1875000e+02
    3065  -5.0000000e+00   0.0000000e+00  -1.1562500e+02
    3066  -5.0000000e+00   1.8750000e+00  -1.1562500e+02
    3067  -5.0000000e+00   9.3750000e-01  -1.1718750e+02
    3068  -5.0000000e+00   1.8750000e+00  -1.1875000e+02
    3069  -5.0000000e+00   0.0000000e+00  -1.1875000e+02
    3070  -5.0000000e+00   2.8125000e+00  -1.1718750e+02
    3071  -5.0000000e+00   9.3750000e-01  -1.1406250e+02
    3072  -5.0000000e+00   2.8125000e+00  -1.1406250e+02
    3073  -5.0000000e+00   2.8125000e+00  -1.2031250e+02
    3074  -5.0000000e+00   3.7500000e+00  -1.2187500e+02
    3075  -5.0000000e+00   1.8750000e+00  -1.2187500e+02
    3076  -5.0000000e+00   0.0000000e+00  -1.2187500e+02
    3077  -5.0000000e+00   9.3750000e-01  -1.2031250e+02
    3078  -5.0000000e+00   9.3750000e-01  -1.2343750e+02
    3079  -5.0000000e+00   2.8125000e+00  -1.2343750e+02
    3080  -5.0000000e+00   4.6875000e+00  -1.2343750e+02
    3081  -5.0000000e+00   5.6250000e+00  -1.2187500e+02
    3082  -5.0000000e+00   6.5625000e+00  -1.2343750e+02
    3083  -5.0000000e+00   7.5000000e+00  -1.2187500e+02
    3084  -5.0000000e+00   4.6875000e+00  -1.2031250e+02
    3085  -5.0000000e+00   6.5625000e+00  -1.2031250e+02
    3086  -5.0000000e+00   8.4375000e+00  -1.1406250e+02
    3087  -5.0000000e+00   9.3750000e+00  -1.1562500e+02
    3088  -5.0000000e+00   9.3750000e+00  -1.1250000e+02
    3089  -5.0000000e+00   8.4375000e+00  -1.1718750e+02
    3090  -5.0000000e+00   9.3750000e+00  -1.1875000e+02
    3091  -5.0000000e+00   1.0312500e+01  -1.1718750e+02
    3092  -5.0000000e+00   1.1250000e+01  -1.1875000e+02
    3093  -5.0000000e+00   1.1250000e+01  -1.1562500e+02
    3094  -5.0000000e+00   1.1250000e+01  -1.1250000e+02
    3095  -5.0000000e+00   1.0312500e+01  -1.1406250e+02
    3096  -5.0000000e+00   1.0312500e+01  -1.2343750e+02
    3097  -5.0000000e+00   1.1250000e+01  -1.2187500e+02
    3098  -5.0000000e+00   9.3750000e+00  -1.2187500e+02
    3099  -5.0000000e+00   1.0312500e+01  -1.2031250e+02
    3100  -5.0000000e+00   8.4375000e+00  -1.2343750e+02
    3101  -5.0000000e+00   8.4375000e+00  -1.2031250e+02
    3102  -5.0000000e+00   1.2187500e+01  -1.2031250e+02
    3103  -5.0000000e+00   1.3125000e+01  -1.2187500e+02
    3104  -5.0000000e+00   1.3125000e+01  -1.1875000e+02
    3105  -5.0000000e+00   1.2187500e+01  -1.2343750e+02
    3106  -5.0000000e+00   1.4062500e+01  -1.2343750e+02
    3107  -5.0000000e+00   1.5000000e+01  -1.2187500e+02
    3108  -5.0000000e+00   1.5000000e+01  -1.1875000e+02
    3109  -5.0000000e+00   1.4062500e+01  -1.2031250e+02
    3110  -5.0000000e+00   1.3125000e+01  -1.1250000e+02
    3111  -5.0000000e+00   1.5000000e+01  -1.1250000e+02
    3112  -5.0000000e+00   1.4062500e+01  -1.1406250e+02
    3113  -5.0000000e+00   1.5000000e+01  -1.1562500e+02
    3114  -5.0000000e+00   1.3125000e+01  -1.1562500e+02
    3115  -5.0000000e+00   1.2187500e+01  -1.1406250e+02
    3116  -5.0000000e+00   1.2187500e+01  -1.1718750e+02
    3117  -5.0000000e+00   1.4062500e+01  -1.1718750e+02
    3118  -5.0000000e+00   1.3125000e+01  -1.0000000e+02
    3119  -5.0000000e+00   1.5000000e+01  -1.0000000e+02
    3120  -5.0000000e+00   1.4062500e+01  -1.0156250e+02
    3121  -5.0000000e+00   1.5000000e+01  -1.0312500e+02
    3122  -5.0000000e+00   1.3125000e+01  -1.0312500e+02
    3123  -5.0000000e+00   1.2187500e+01  -1.0156250e+02
    3124  -5.0000000e+00   1.1250000e+01  -1.0000000e+02
    3125  -5.0000000e+00   1.1250000e+01  -1.0312500e+02
    3126  -5.0000000e+00   1.2187500e+01  -1.0468750e+02
    3127  -5.0000000e+00   1.3125000e+01  -1.0625000e+02
    3128  -5.0000000e+00   1.1250000e+01  -1.0625000e+02
    3129  -5.0000000e+00   1.4062500e+01  -1.0468750e+02
    3130  -5.0000000e+00   1.5000000e+01  -1.0625000e+02
    3131  -5.0000000e+00   1.0312500e+01  -1.0468750e+02
    3132  -5.0000000e+00   9.3750000e+00  -1.0312500e+02
    3133  -5.0000000e+00   9.3750000e+00  -1.0625000e+02
    3134  -5.0000000e+00   9.3750000e+00  -1.0000000e+02
    3135  -5.0000000e+00   1.0312500e+01  -1.0156250e+02
    3136  -5.0000000e+00   8.4375000e+00  -1.0156250e+02
    3137  -5.0000000e+00   8.4375000e+00  -1.0468750e+02
    3138  -5.0000000e+00   1.0312500e+01  -1.0781250e+02
    3139  -5.0000000e+00   1.1250000e+01  -1.0937500e+02
    3140  -5.0000000e+00   9.3750000e+00  -1.0937500e+02
    3141  -5.0000000e+00   8.4375000e+00  -1.0781250e+02
    3142  -5.0000000e+00   8.4375000e+00  -1.1093750e+02
    3143  -5.0000000e+00   1.0312500e+01  -1.1093750e+02
    3144  -5.0000000e+00   1.2187500e+01  -1.1093750e+02
    3145  -5.0000000e+00   1.3125000e+01  -1.0937500e+02
    3146  -5.0000000e+00   1.4062500e+01  -1.1093750e+02
    3147  -5.0000000e+00   1.5000000e+01  -1.0937500e+02
    3148  -5.0000000e+00   1.2187500e+01  -1.0781250e+02
    3149  -5.0000000e+00   1.4062500e+01  -1.0781250e+02
    3150  -5.0000000e+00   3.0000000e+01  -1.0312500e+02
    3151  -5.0000000e+00   2.8125000e+01  -1.0312500e+02
    3152  -5.0000000e+00   2.9062500e+01  -1.0156250e+02
    3153  -5.0000000e+00   2.8125000e+01  -1.0000000e+02
    3154  -5.0000000e+00   3.0000000e+01  -1.0000000e+02
    3155  -5.0000000e+00   2.7187500e+01  -1.0156250e+02
    3156  -5.0000000e+00   2.6250000e+01  -1.0000000e+02
    3157  -5.0000000e+00   2.6250000e+01  -1.0312500e+02
    3158  -5.0000000e+00   2.8125000e+01  -1.0625000e+02
    3159  -5.0000000e+00   2.6250000e+01  -1.0625000e+02
    3160  -5.0000000e+00   2.7187500e+01  -1.0468750e+02
    3161  -5.0000000e+00   2.5312500e+01  -1.0468750e+02
    3162  -5.0000000e+00   2.4375000e+01  -1.0312500e+02
    3163  -5.0000000e+00   2.4375000e+01  -1.0625000e+02
    3164  -5.0000000e+00   2.5312500e+01  -1.0156250e+02
    3165  -5.0000000e+00   2.4375000e+01  -1.0000000e+02
    3166  -5.0000000e+00   2.3437500e+01  -1.0156250e+02
    3167  -5.0000000e+00   2.2500000e+01  -1.0000000e+02
    3168  -5.0000000e+00   2.2500000e+01  -1.0312500e+02
    3169  -5.0000000e+00   2.2500000e+01  -1.0625000e+02
    3170  -5.0000000e+00   2.3437500e+01  -1.0468750e+02
    3171  -5.0000000e+00   2.6250000e+01  -1.0937500e+02
    3172  -5.0000000e+00   2.4375000e+01  -1.0937500e+02
    3173  -5.0000000e+00   2.5312500e+01  -1.0781250e+02
    3174  -5.0000000e+00   2.3437500e+01  -1.0781250e+02
    3175  -5.0000000e+00   2.2500000e+01  -1.0937500e+02
    3176  -5.0000000e+00   2.3437500e+01  -1.1093750e+02
    3177  -5.0000000e+00   1.5937500e+01  -1.0781250e+02
    3178  -5.0000000e+00   1.6875000e+01  -1.0937500e+02
    3179  -5.0000000e+00   1.6875000e+01  -1.0625000e+02
    3180  -5.0000000e+00   1.5937500e+01  -1.1093750e+02
    3181  -5.0000000e+00   1.6875000e+01  -1.1250000e+02
    3182  -5.0000000e+00   1.8750000e+01  -1.0625000e+02
    3183  -5.0000000e+00   1.7812500e+01  -1.0781250e+02
    3184  -5.0000000e+00   1.8750000e+01  -1.0937500e+02
    3185  -5.0000000e+00   1.7812500e+01  -1.1093750e+02
    3186  -5.0000000e+00   1.8750000e+01  -1.1250000e+02
    3187  -5.0000000e+00   2.0625000e+01  -1.0937500e+02
    3188  -5.0000000e+00   2.1562500e+01  -1.0781250e+02
    3189  -5.0000000e+00   2.0625000e+01  -1.0625000e+02
    3190  -5.0000000e+00   1.9687500e+01  -1.0781250e+02
    3191  -5.0000000e+00   2.1562500e+01  -1.1093750e+02
    3192  -5.0000000e+00   2.0625000e+01  -1.1250000e+02
    3193  -5.0000000e+00   1.9687500e+01  -1.1093750e+02
    3194  -5.0000000e+00   1.5937500e+01  -1.0156250e+02
    3195  -5.0000000e+00   1.6875000e+01  -1.0312500e+02
    3196  -5.0000000e+00   1.6875000e+01  -1.0000000e+02
    3197  -5.0000000e+00   1.5937500e+01  -1.0468750e+02
    3198  -5.0000000e+00   1.7812500e+01  -1.0468750e+02
    3199  -5.0000000e+00   1.8750000e+01  -1.0312500e+02
    3200  -5.0000000e+00   1.8750000e+01  -1.0000000e+02
    3201  -5.0000000e+00   1.7812500e+01  -1.0156250e+02
    3202  -5.0000000e+00   1.9687500e+01  -1.0468750e+02
    3203  -5.0000000e+00   2.0625000e+01  -1.0312500e+02
    3204  -5.0000000e+00   2.1562500e+01  -1.0468750e+02
    3205  -5.0000000e+00   2.1562500e+01  -1.0156250e+02
    3206  -5.0000000e+00   2.0625000e+01  -1.0000000e+02
    3207  -5.0000000e+00   1.9687500e+01  -1.0156250e+02
    3208  -5.0000000e+00   2.0625000e+01  -1.1562500e+02
    3209  -5.0000000e+00   2.1562500e+01  -1.1406250e+02
    3210  -5.0000000e+00   1.9687500e+01  -1.1406250e+02
    3211  -5.0000000e+00   1.8750000e+01  -1.1562500e+02
    3212  -5.0000000e+00   2.0625000e+01  -1.1875000e+02
    3213  -5.0000000e+00   1.8750000e+01  -1.1875000e+02
    3214  -5.0000000e+00   1.9687500e+01  -1.1718750e+02
    3215  -5.0000000e+00   1.6875000e+01  -1.1562500e+02
    3216  -5.0000000e+00   1.5937500e+01  -1.1718750e+02
    3217  -5.0000000e+00   1.6875000e+01  -1.1875000e+02
    3218  -5.0000000e+00   1.7812500e+01  -1.1718750e+02
    3219  -5.0000000e+00   1.5937500e+01  -1.1406250e+02
    3220  -5.0000000e+00   1.7812500e+01  -1.1406250e+02
    3221  -5.0000000e+00   1.8750000e+01  -1.2187500e+02
    3222  -5.0000000e+00   1.6875000e+01  -1.2187500e+02
    3223  -5.0000000e+00   1.7812500e+01  -1.2031250e+02
    3224  -5.0000000e+00   1.5937500e+01  -1.2031250e+02
    3225  -5.0000000e+00   1.5937500e+01  -1.2343750e+02
    3226  -5.0000000e+00   1.8750000e+01  -1.2500000e+02
    3227  -5.0000000e+00   1.7812500e+01  -1.2656250e+02
    3228  -5.0000000e+00   1.7812500e+01  -1.2343750e+02
    3229  -5.0000000e+00   1.9687500e+01  -1.2656250e+02
    3230  -5.0000000e+00   2.0625000e+01  -1.2812500e+02
    3231  -5.0000000e+00   2.0625000e+01  -1.2500000e+02
    3232  -5.0000000e+00   1.9687500e+01  -1.2968750e+02
    3233  -5.0000000e+00   2.1562500e+01  -1.2656250e+02
    3234  -5.0000000e+00   2.2500000e+01  -1.2812500e+02
    3235  -5.0000000e+00   1.9687500e+01  -1.2343750e+02
    3236  -5.0000000e+00   2.0625000e+01  -1.2187500e+02
    3237  -5.0000000e+00   2.1562500e+01  -1.2343750e+02
    3238  -5.0000000e+00   1.9687500e+01  -1.2031250e+02
    3239  -5.0000000e+00   2.3437500e+01  -1.2656250e+02
    3240  -5.0000000e+00   2.4375000e+01  -1.2812500e+02
    3241  -5.0000000e+00   2.1562500e+01  -1.2968750e+02
    3242  -5.0000000e+00   2.2500000e+01  -1.3125000e+02
    3243  -5.0000000e+00   2.3437500e+01  -1.2968750e+02
    3244  -5.0000000e+00   2.4375000e+01  -1.3125000e+02
    3245  -5.0000000e+00   2.1562500e+01  -1.3281250e+02
    3246  -5.0000000e+00   2.3437500e+01  -1.3281250e+02
    3247  -5.0000000e+00   2.4375000e+01  -1.3437500e+02
    3248  -5.0000000e+00   2.3437500e+01  -1.3593750e+02
    3249  -5.0000000e+00   2.5312500e+01  -1.2968750e+02
    3250  -5.0000000e+00   2.6250000e+01  -1.3125000e+02
    3251  -5.0000000e+00   2.6250000e+01  -1.2812500e+02
    3252  -5.0000000e+00   2.5312500e+01  -1.3281250e+02
    3253  -5.0000000e+00   2.6250000e+01  -1.3437500e+02
    3254  -5.0000000e+00   2.5312500e+01  -1.2656250e+02
    3255  -5.0000000e+00   2.7187500e+01  -1.2656250e+02
    3256  -5.0000000e+00   2.8125000e+01  -1.2812500e+02
    3257  -5.0000000e+00   2.7187500e+01  -1.2968750e+02
    3258  -5.0000000e+00   2.8125000e+01  -1.3125000e+02
    3259  -5.0000000e+00   2.9062500e+01  -1.2656250e+02
    3260  -5.0000000e+00   3.0000000e+01  -1.2812500e+02
    3261  -5.0000000e+00   2.1562500e+01  -1.1718750e+02
    3262  -5.0000000e+00   2.1562500e+01  -1.2031250e+02
    3263  -5.0000000e+00   3.0000000e+01  -1.2656250e+02
    3264  -5.0000000e+00   2.9062500e+01  -1.2968750e+02
    3265  -5.0000000e+00   3.0000000e+01  -1.3125000e+02
    3266  -5.0000000e+00   3.0000000e+01  -1.2968750e+02
    3267  -5.0000000e+00   2.9062500e+01  -1.3281250e+02
    3268  -5.0000000e+00   2.7187500e+01  -1.3281250e+02
    3269  -5.0000000e+00   2.8125000e+01  -1.3437500e+02
    3270  -5.0000000e+00   3.0000000e+01  -1.3281250e+02
    3271  -5.0000000e+00   2.8125000e+01  -1.3750000e+02
    3272  -5.0000000e+00   2.9062500e+01  -1.3593750e+02
    3273  -5.0000000e+00   3.0000000e+01  -1.3750000e+02
    3274  -5.0000000e+00   3.0000000e+01  -1.3593750e+02
    3275  -5.0000000e+00   2.8125000e+01  -1.4062500e+02
    3276  -5.0000000e+00   2.7187500e+01  -1.4218750e+02
    3277  -5.0000000e+00   2.5312500e+01  -1.3906250e+02
    3278  -5.0000000e+00   2.6250000e+01  -1.3750000e+02
    3279  -5.0000000e+00   2.7187500e+01  -1.3906250e+02
    3280  -5.0000000e+00   2.7187500e+01  -1.3593750e+02
    3281  -5.0000000e+00   2.9062500e+01  -1.3906250e+02
    3282  -5.0000000e+00   2.5312500e+01  -1.3593750e+02
    3283  -5.0000000e+00   3.0000000e+01  -1.3906250e+02
    3284  -5.0000000e+00   3.0000000e+01  -1.4062500e+02
    3285  -5.0000000e+00   2.9062500e+01  -1.4218750e+02
    3286  -5.0000000e+00   3.0000000e+01  -1.4375000e+02
    3287  -5.0000000e+00   3.0000000e+01  -1.4218750e+02
    3288  -5.0000000e+00   2.9062500e+01  -1.4531250e+02
    3289  -5.0000000e+00   3.0000000e+01  -1.4531250e+02
    3290  -5.0000000e+00   3.0000000e+01  -1.4843750e+02
    3291  -5.0000000e+00  -2.9062500e+01  -8.9062500e+01
    3292  -5.0000000e+00  -3.0000000e+01  -9.0625000e+01
    3293  -5.0000000e+00  -2.8125000e+01  -9.0625000e+01
    3294  -5.0000000e+00  -2.7187500e+01  -8.9062500e+01
    3295  -5.0000000e+00  -2.5312500e+01  -8.9062500e+01
    3296  -5.0000000e+00  -2.7187500e+01  -9.2187500e+01
    3297  -5.0000000e+00   3.0000000e+01  -7.8125000e+01
    3298  -5.0000000e+00   2.8125000e+01  -7.8125000e+01
    3299  -5.0000000e+00   2.9062500e+01  -7.6562500e+01
    3300  -5.0000000e+00   2.8125000e+01  -7.5000000e+01
    3301  -5.0000000e+00   3.0000000e+01  -7.5000000e+01
    3302  -5.0000000e+00   2.7187500e+01  -7.6562500e+01
    3303  -5.0000000e+00   2.6250000e+01  -7.5000000e+01
    3304  -5.0000000e+00   2.6250000e+01  -7.8125000e+01
    3305  -5.0000000e+00   2.8125000e+01  -8.1250000e+01
    3306  -5.0000000e+00   2.6250000e+01  -8.1250000e+01
    3307  -5.0000000e+00   2.7187500e+01  -7.9687500e+01
    3308  -5.0000000e+00   2.5312500e+01  -7.9687500e+01
    3309  -5.0000000e+00   2.4375000e+01  -7.8125000e+01
    3310  -5.0000000e+00   2.4375000e+01  -8.1250000e+01
    3311  -5.0000000e+00   2.4375000e+01  -7.5000000e+01
    3312  -5.0000000e+00   2.5312500e+01  -7.6562500e+01
    3313  -5.0000000e+00   2.3437500e+01  -7.6562500e+01
    3314  -5.0000000e+00   2.2500000e+01  -7.5000000e+01
    3315  -5.0000000e+00   2.2500000e+01  -7.8125000e+01
    3316  -5.0000000e+00   2.2500000e+01  -8.1250000e+01
    3317  -5.0000000e+00   2.3437500e+01  -7.9687500e+01
    3318  -5.0000000e+00   2.6250000e+01  -8.4375000e+01
    3319  -5.0000000e+00   2.4375000e+01  -8.4375000e+01
    3320  -5.0000000e+00   2.5312500e+01  -8.2812500e+01
    3321  -5.0000000e+00   2.3437500e+01  -8.2812500e+01
    3322  -5.0000000e+00   2.2500000e+01  -8.4375000e+01
    3323  -5.0000000e+00   2.4375000e+01  -8.7500000e+01
    3324  -5.0000000e+00   2.2500000e+01  -8.7500000e+01
    3325  -5.0000000e+00   2.3437500e+01  -8.5937500e+01
    3326  -5.0000000e+00   2.1562500e+01  -8.5937500e+01
    3327  -5.0000000e+00   2.0625000e+01  -8.4375000e+01
    3328  -5.0000000e+00   2.0625000e+01  -8.7500000e+01
    3329  -5.0000000e+00   2.1562500e+01  -8.2812500e+01
    3330  -5.0000000e+00   2.0625000e+01  -8.1250000e+01
    3331  -5.0000000e+00   1.9687500e+01  -8.2812500e+01
    3332  -5.0000000e+00   1.8750000e+01  -8.1250000e+01
    3333  -5.0000000e+00   1.8750000e+01  -8.4375000e+01
    3334  -5.0000000e+00   1.8750000e+01  -8.7500000e+01
    3335  -5.0000000e+00   1.9687500e+01  -8.5937500e+01
    3336  -5.0000000e+00   2.0625000e+01  -7.5000000e+01
    3337  -5.0000000e+00   1.9687500e+01  -7.6562500e+01
    3338  -5.0000000e+00   1.8750000e+01  -7.5000000e+01
    3339  -5.0000000e+00   1.8750000e+01  -7.8125000e+01
    3340  -5.0000000e+00   2.0625000e+01  -7.8125000e+01
    3341  -5.0000000e+00   1.9687500e+01  -7.9687500e+01
    3342  -5.0000000e+00   2.1562500e+01  -7.6562500e+01
    3343  -5.0000000e+00   2.1562500e+01  -7.9687500e+01
    3344  -5.0000000e+00   1.7812500e+01  -7.9687500e+01
    3345  -5.0000000e+00   1.6875000e+01  -7.8125000e+01
    3346  -5.0000000e+00   1.6875000e+01  -8.1250000e+01
    3347  -5.0000000e+00   1.6875000e+01  -7.5000000e+01
    3348  -5.0000000e+00   1.7812500e+01  -7.6562500e+01
    3349  -5.0000000e+00   1.5937500e+01  -7.6562500e+01
    3350  -5.0000000e+00   1.5000000e+01  -7.5000000e+01
    3351  -5.0000000e+00   1.5000000e+01  -7.8125000e+01
    3352  -5.0000000e+00   1.5937500e+01  -7.9687500e+01
    3353  -5.0000000e+00   1.5000000e+01  -8.1250000e+01
    3354  -5.0000000e+00   1.5000000e+01  -8.4375000e+01
    3355  -5.0000000e+00   1.5937500e+01  -8.2812500e+01
    3356  -5.0000000e+00   1.6875000e+01  -8.4375000e+01
    3357  -5.0000000e+00   1.5937500e+01  -8.5937500e+01
    3358  -5.0000000e+00   1.6875000e+01  -8.7500000e+01
    3359  -5.0000000e+00   1.5000000e+01  -8.7500000e+01
    3360  -5.0000000e+00   1.7812500e+01  -8.2812500e+01
    3361  -5.0000000e+00   1.7812500e+01  -8.5937500e+01
    3362  -5.0000000e+00   1.5000000e+01  -9.0625000e+01
    3363  -5.0000000e+00   1.5937500e+01  -8.9062500e+01
    3364  -5.0000000e+00   1.6875000e+01  -9.0625000e+01
    3365  -5.0000000e+00   1.5937500e+01  -9.2187500e+01
    3366  -5.0000000e+00   1.6875000e+01  -9.3750000e+01
    3367  -5.0000000e+00   1.5000000e+01  -9.3750000e+01
    3368  -5.0000000e+00   1.7812500e+01  -9.2187500e+01
    3369  -5.0000000e+00   1.8750000e+01  -9.3750000e+01
    3370  -5.0000000e+00   1.8750000e+01  -9.0625000e+01
    3371  -5.0000000e+00   1.7812500e+01  -8.9062500e+01
    3372  -5.0000000e+00   1.7812500e+01  -9.5312500e+01
    3373  -5.0000000e+00   1.8750000e+01  -9.6875000e+01
    3374  -5.0000000e+00   1.6875000e+01  -9.6875000e+01
    3375  -5.0000000e+00   1.5000000e+01  -9.6875000e+01
    3376  -5.0000000e+00   1.5937500e+01  -9.5312500e+01
    3377  -5.0000000e+00   1.5937500e+01  -9.8437500e+01
    3378  -5.0000000e+00   1.7812500e+01  -9.8437500e+01
    3379  -5.0000000e+00   2.1562500e+01  -8.9062500e+01
    3380  -5.0000000e+00   2.2500000e+01  -9.0625000e+01
    3381  -5.0000000e+00   2.0625000e+01  -9.0625000e+01
    3382  -5.0000000e+00   1.9687500e+01  -8.9062500e+01
    3383  -5.0000000e+00   1.9687500e+01  -9.2187500e+01
    3384  -5.0000000e+00   2.0625000e+01  -9.3750000e+01
    3385  -5.0000000e+00   2.1562500e+01  -9.2187500e+01
    3386  -5.0000000e+00   2.2500000e+01  -9.3750000e+01
    3387  -5.0000000e+00   1.9687500e+01  -9.5312500e+01
    3388  -5.0000000e+00   2.0625000e+01  -9.6875000e+01
    3389  -5.0000000e+00   1.9687500e+01  -9.8437500e+01
    3390  -5.0000000e+00   2.1562500e+01  -9.8437500e+01
    3391  -5.0000000e+00   2.2500000e+01  -9.6875000e+01
    3392  -5.0000000e+00   2.1562500e+01  -9.5312500e+01
    3393  -5.0000000e+00   2.3437500e+01  -8.9062500e+01
    3394  -5.0000000e+00   2.4375000e+01  -9.0625000e+01
    3395  -5.0000000e+00   2.3437500e+01  -9.2187500e+01
    3396  -5.0000000e+00   2.4375000e+01  -9.3750000e+01
    3397  -5.0000000e+00   2.6250000e+01  -9.0625000e+01
    3398  -5.0000000e+00   2.5312500e+01  -9.2187500e+01
    3399  -5.0000000e+00   2.6250000e+01  -9.3750000e+01
    3400  -5.0000000e+00   2.5312500e+01  -9.8437500e+01
    3401  -5.0000000e+00   2.6250000e+01  -9.6875000e+01
    3402  -5.0000000e+00   2.4375000e+01  -9.6875000e+01
    3403  -5.0000000e+00   2.5312500e+01  -9.5312500e+01
    3404  -5.0000000e+00   2.3437500e+01  -9.8437500e+01
    3405  -5.0000000e+00   2.3437500e+01  -9.5312500e+01
    3406  -5.0000000e+00   2.8125000e+01  -9.3750000e+01
    3407  -5.0000000e+00   2.7187500e+01  -9.5312500e+01
    3408  -5.0000000e+00   2.8125000e+01  -9.6875000e+01
    3409  -5.0000000e+00   2.7187500e+01  -9.8437500e+01
    3410  -5.0000000e+00   3.0000000e+01  -9.6875000e+01
    3411  -5.0000000e+00   2.9062500e+01  -9.8437500e+01
    3412  -5.0000000e+00   2.7187500e+01  -8.2812500e+01
    3413  -5.0000000e+00   2.8125000e+01  -8.4375000e+01
    3414  -5.0000000e+00   2.5312500e+01  -8.5937500e+01
    3415  -5.0000000e+00   2.6250000e+01  -8.7500000e+01
    3416  -5.0000000e+00   2.7187500e+01  -8.5937500e+01
    3417  -5.0000000e+00   2.8125000e+01  -8.7500000e+01
    3418  -5.0000000e+00   2.5312500e+01  -8.9062500e+01
    3419  -5.0000000e+00   2.9062500e+01  -8.5937500e+01
    3420  -5.0000000e+00   3.0000000e+01  -8.7500000e+01
    3421  -5.0000000e+00   3.0000000e+01  -8.4375000e+01
    3422  -5.0000000e+00   2.9062500e+01  -8.9062500e+01
    3423  -5.0000000e+00   3.0000000e+01  -9.0625000e+01
    3424  -5.0000000e+00   2.8125000e+01  -9.0625000e+01
    3425  -5.0000000e+00   2.7187500e+01  -8.9062500e+01
    3426  -5.0000000e+00   2.7187500e+01  -9.2187500e+01
    3427  -5.0000000e+00   3.0000000e+01  -8.9062500e+01
    3428  -5.0000000e+00   2.9062500e+01  -9.2187500e+01
    3429  -5.0000000e+00   3.0000000e+01  -9.3750000e+01
    3430  -5.0000000e+00   3.0000000e+01  -9.2187500e+01
    3431  -5.0000000e+00   2.9062500e+01  -9.5312500e+01
    3432  -5.0000000e+00   3.0000000e+01  -9.5312500e+01
    3433  -5.0000000e+00   3.0000000e+01  -9.8437500e+01
    3434  -5.0000000e+00   2.9062500e+01  -1.1093750e+02
    3435  -5.0000000e+00   3.0000000e+01  -1.0937500e+02
    3436  -5.0000000e+00   2.8125000e+01  -1.0937500e+02
    3437  -5.0000000e+00   2.7187500e+01  -1.1093750e+02
    3438  -5.0000000e+00   2.5312500e+01  -1.1093750e+02
    3439  -5.0000000e+00   2.7187500e+01  -1.0781250e+02
    3440  -5.0000000e+00  -2.9062500e+01  -9.5312500e+01
    3441  -5.0000000e+00  -3.0000000e+01  -9.3750000e+01
    3442  -5.0000000e+00  -2.9062500e+01  -9.2187500e+01
    3443  -5.0000000e+00  -3.0000000e+01  -9.2187500e+01
    3444  -5.0000000e+00  -3.0000000e+01  -8.9062500e+01
    3445  -5.0000000e+00  -3.0000000e+01  -9.8437500e+01
    3446  -5.0000000e+00  -3.0000000e+01  -9.5312500e+01
    3447  -5.0000000e+00   2.9062500e+01  -1.0468750e+02
    3448  -5.0000000e+00   3.0000000e+01  -1.0625000e+02
    3449  -5.0000000e+00   2.9062500e+01  -1.0781250e+02
    3450  -5.0000000e+00   3.0000000e+01  -1.0781250e+02
    3451  -5.0000000e+00   3.0000000e+01  -1.1093750e+02
    3452  -5.0000000e+00   3.0000000e+01  -1.0156250e+02
    3453  -5.0000000e+00   3.0000000e+01  -1.0468750e+02
    3454  -5.0000000e+00   2.9062500e+01  -7.9687500e+01
    3455  -5.0000000e+00   3.0000000e+01  -8.1250000e+01
    3456  -5.0000000e+00   2.9062500e+01  -8.2812500e+01
    3457  -5.0000000e+00   3.0000000e+01  -8.2812500e+01
    3458  -5.0000000e+00   3.0000000e+01  -8.5937500e+01
    3459  -5.0000000e+00   3.0000000e+01  -7.6562500e+01
    3460  -5.0000000e+00   3.0000000e+01  -7.9687500e+01
    3461  -5.0000000e+00  -1.8750000e+00  -1.0312500e+02
    3462  -5.0000000e+00  -9.3750000e-01  -1.0156250e+02
    3463  -5.0000000e+00  -9.3750000e-01  -1.0468750e+02
    3464  -5.0000000e+00  -1.8750000e+00  -1.0625000e+02
    3465  -5.0000000e+00  -3.7500000e+00  -1.0625000e+02
    3466  -5.0000000e+00  -2.8125000e+00  -1.0468750e+02
    3467  -5.0000000e+00  -3.7500000e+00  -1.0312500e+02
    3468  -5.0000000e+00  -9.3750000e-01  -1.0781250e+02
    3469  -5.0000000e+00  -1.8750000e+00  -1.0937500e+02
    3470  -5.0000000e+00  -2.8125000e+00  -1.0781250e+02
    3471  -5.0000000e+00  -3.7500000e+00  -1.0937500e+02
    3472  -5.0000000e+00  -9.3750000e-01  -1.1093750e+02
    3473  -5.0000000e+00  -1.8750000e+00  -1.1250000e+02
    3474  -5.0000000e+00  -3.7500000e+00  -1.1250000e+02
    3475  -5.0000000e+00  -2.8125000e+00  -1.1093750e+02
    3476  -5.0000000e+00  -9.3750000e-01  -1.1406250e+02
    3477  -5.0000000e+00  -1.8750000e+00  -1.1562500e+02
    3478  -5.0000000e+00  -2.8125000e+00  -1.1406250e+02
    3479  -5.0000000e+00  -3.7500000e+00  -1.1562500e+02
    3480  -5.0000000e+00  -4.6875000e+00  -1.1093750e+02
    3481  -5.0000000e+00  -5.6250000e+00  -1.0937500e+02
    3482  -5.0000000e+00  -5.6250000e+00  -1.1250000e+02
    3483  -5.0000000e+00  -4.6875000e+00  -1.0781250e+02
    3484  -5.0000000e+00  -5.6250000e+00  -1.0625000e+02
    3485  -5.0000000e+00  -7.5000000e+00  -1.1250000e+02
    3486  -5.0000000e+00  -6.5625000e+00  -1.1093750e+02
    3487  -5.0000000e+00  -7.5000000e+00  -1.0937500e+02
    3488  -5.0000000e+00  -4.6875000e+00  -1.1406250e+02
    3489  -5.0000000e+00  -5.6250000e+00  -1.1562500e+02
    3490  -5.0000000e+00  -6.5625000e+00  -1.1406250e+02
    3491  -5.0000000e+00  -7.5000000e+00  -1.1562500e+02
    3492  -5.0000000e+00  -2.8125000e+00  -1.1718750e+02
    3493  -5.0000000e+00  -1.8750000e+00  -1.1875000e+02
    3494  -5.0000000e+00  -3.7500000e+00  -1.1875000e+02
    3495  -5.0000000e+00  -4.6875000e+00  -1.1718750e+02
    3496  -5.0000000e+00  -5.6250000e+00  -1.1875000e+02
    3497  -5.0000000e+00  -9.3750000e-01  -1.1718750e+02
    3498  -5.0000000e+00  -9.3750000e-01  -1.2031250e+02
    3499  -5.0000000e+00  -1.8750000e+00  -1.2187500e+02
    3500  -5.0000000e+00  -2.8125000e+00  -1.2031250e+02
    3501  -5.0000000e+00  -3.7500000e+00  -1.2187500e+02
    3502  -5.0000000e+00  -9.3750000e-01  -1.2343750e+02
    3503  -5.0000000e+00  -1.8750000e+00  -1.2500000e+02
    3504  -5.0000000e+00  -3.7500000e+00  -1.2500000e+02
    3505  -5.0000000e+00  -2.8125000e+00  -1.2343750e+02
    3506  -5.0000000e+00  -9.3750000e-01  -1.2656250e+02
    3507  -5.0000000e+00  -1.8750000e+00  -1.2812500e+02
    3508  -5.0000000e+00  -2.8125000e+00  -1.2656250e+02
    3509  -5.0000000e+00  -3.7500000e+00  -1.2812500e+02
    3510  -5.0000000e+00  -4.6875000e+00  -1.2343750e+02
    3511  -5.0000000e+00  -5.6250000e+00  -1.2187500e+02
    3512  -5.0000000e+00  -5.6250000e+00  -1.2500000e+02
    3513  -5.0000000e+00  -4.6875000e+00  -1.2031250e+02
    3514  -5.0000000e+00  -7.5000000e+00  -1.2500000e+02
    3515  -5.0000000e+00  -6.5625000e+00  -1.2343750e+02
    3516  -5.0000000e+00  -7.5000000e+00  -1.2187500e+02
    3517  -5.0000000e+00  -4.6875000e+00  -1.2656250e+02
    3518  -5.0000000e+00  -5.6250000e+00  -1.2812500e+02
    3519  -5.0000000e+00  -6.5625000e+00  -1.2656250e+02
    3520  -5.0000000e+00  -7.5000000e+00  -1.2812500e+02
    3521  -5.0000000e+00  -2.8125000e+00  -1.2968750e+02
    3522  -5.0000000e+00  -1.8750000e+00  -1.3125000e+02
    3523  -5.0000000e+00  -3.7500000e+00  -1.3125000e+02
    3524  -5.0000000e+00  -4.6875000e+00  -1.2968750e+02
    3525  -5.0000000e+00  -5.6250000e+00  -1.3125000e+02
    3526  -5.0000000e+00  -8.4375000e+00  -1.2343750e+02
    3527  -5.0000000e+00  -9.3750000e+00  -1.2187500e+02
    3528  -5.0000000e+00  -9.3750000e+00  -1.2500000e+02
    3529  -5.0000000e+00  -6.5625000e+00  -1.2031250e+02
    3530  -5.0000000e+00  -7.5000000e+00  -1.1875000e+02
    3531  -5.0000000e+00  -8.4375000e+00  -1.2031250e+02
    3532  -5.0000000e+00  -9.3750000e+00  -1.1875000e+02
    3533  -5.0000000e+00  -6.5625000e+00  -1.1718750e+02
    3534  -5.0000000e+00  -8.4375000e+00  -1.1718750e+02
    3535  -5.0000000e+00  -9.3750000e+00  -1.1562500e+02
    3536  -5.0000000e+00  -8.4375000e+00  -1.1406250e+02
    3537  -5.0000000e+00  -9.3750000e+00  -1.1250000e+02
    3538  -5.0000000e+00  -1.0312500e+01  -1.2031250e+02
    3539  -5.0000000e+00  -1.1250000e+01  -1.1875000e+02
    3540  -5.0000000e+00  -1.1250000e+01  -1.2187500e+02
    3541  -5.0000000e+00  -1.0312500e+01  -1.1718750e+02
    3542  -5.0000000e+00  -1.1250000e+01  -1.1562500e+02
    3543  -5.0000000e+00  -1.1250000e+01  -1.2500000e+02
    3544  -5.0000000e+00  -1.0312500e+01  -1.2343750e+02
    3545  -5.0000000e+00  -8.4375000e+00  -1.2656250e+02
    3546  -5.0000000e+00  -9.3750000e+00  -1.2812500e+02
    3547  -5.0000000e+00  -1.0312500e+01  -1.2656250e+02
    3548  -5.0000000e+00  -1.1250000e+01  -1.2812500e+02
    3549  -5.0000000e+00  -1.2187500e+01  -1.2343750e+02
    3550  -5.0000000e+00  -1.3125000e+01  -1.2187500e+02
    3551  -5.0000000e+00  -1.3125000e+01  -1.2500000e+02
    3552  -5.0000000e+00  -1.2187500e+01  -1.2031250e+02
    3553  -5.0000000e+00  -1.3125000e+01  -1.1875000e+02
    3554  -5.0000000e+00  -1.5000000e+01  -1.2500000e+02
    3555  -5.0000000e+00  -1.4062500e+01  -1.2343750e+02
    3556  -5.0000000e+00  -1.5000000e+01  -1.2187500e+02
    3557  -5.0000000e+00  -1.2187500e+01  -1.2656250e+02
    3558  -5.0000000e+00  -1.3125000e+01  -1.2812500e+02
    3559  -5.0000000e+00  -1.4062500e+01  -1.2656250e+02
    3560  -5.0000000e+00  -1.5000000e+01  -1.2812500e+02
    3561  -5.0000000e+00  -1.0312500e+01  -1.2968750e+02
    3562  -5.0000000e+00  -9.3750000e+00  -1.3125000e+02
    3563  -5.0000000e+00  -1.1250000e+01  -1.3125000e+02
    3564  -5.0000000e+00  -1.2187500e+01  -1.2968750e+02
    3565  -5.0000000e+00  -1.3125000e+01  -1.3125000e+02
    3566  -5.0000000e+00  -7.5000000e+00  -1.3437500e+02
    3567  -5.0000000e+00  -5.6250000e+00  -1.3437500e+02
    3568  -5.0000000e+00  -6.5625000e+00  -1.3593750e+02
    3569  -5.0000000e+00  -5.6250000e+00  -1.3750000e+02
    3570  -5.0000000e+00  -7.5000000e+00  -1.3750000e+02
    3571  -5.0000000e+00  -8.4375000e+00  -1.3593750e+02
    3572  -5.0000000e+00  -9.3750000e+00  -1.3437500e+02
    3573  -5.0000000e+00  -9.3750000e+00  -1.3750000e+02
    3574  -5.0000000e+00  -6.5625000e+00  -1.3281250e+02
    3575  -5.0000000e+00  -7.5000000e+00  -1.3125000e+02
    3576  -5.0000000e+00  -8.4375000e+00  -1.3281250e+02
    3577  -5.0000000e+00  -6.5625000e+00  -1.2968750e+02
    3578  -5.0000000e+00  -4.6875000e+00  -1.3281250e+02
    3579  -5.0000000e+00  -3.7500000e+00  -1.3437500e+02
    3580  -5.0000000e+00  -8.4375000e+00  -1.2968750e+02
    3581  -5.0000000e+00  -1.0312500e+01  -1.3281250e+02
    3582  -5.0000000e+00  -1.1250000e+01  -1.3437500e+02
    3583  -5.0000000e+00  -9.3750000e-01  -1.2968750e+02
    3584  -5.0000000e+00  -9.3750000e-01  -1.3281250e+02
    3585  -5.0000000e+00  -1.8750000e+00  -1.3437500e+02
    3586  -5.0000000e+00  -2.8125000e+00  -1.3281250e+02
    3587  -5.0000000e+00  -9.3750000e-01  -1.3593750e+02
    3588  -5.0000000e+00  -1.8750000e+00  -1.3750000e+02
    3589  -5.0000000e+00  -3.7500000e+00  -1.3750000e+02
    3590  -5.0000000e+00  -2.8125000e+00  -1.3593750e+02
    3591  -5.0000000e+00  -9.3750000e-01  -1.3906250e+02
    3592  -5.0000000e+00  -1.8750000e+00  -1.4062500e+02
    3593  -5.0000000e+00  -2.8125000e+00  -1.3906250e+02
    3594  -5.0000000e+00  -3.7500000e+00  -1.4062500e+02
    3595  -5.0000000e+00  -4.6875000e+00  -1.3593750e+02
    3596  -5.0000000e+00  -4.6875000e+00  -1.3906250e+02
    3597  -5.0000000e+00  -5.6250000e+00  -1.4062500e+02
    3598  -5.0000000e+00  -6.5625000e+00  -1.3906250e+02
    3599  -5.0000000e+00  -7.5000000e+00  -1.4062500e+02
    3600  -5.0000000e+00  -2.8125000e+00  -1.4218750e+02
    3601  -5.0000000e+00  -1.8750000e+00  -1.4375000e+02
    3602  -5.0000000e+00  -3.7500000e+00  -1.4375000e+02
    3603  -5.0000000e+00  -4.6875000e+00  -1.4218750e+02
    3604  -5.0000000e+00  -5.6250000e+00  -1.4375000e+02
    3605  -5.0000000e+00  -9.3750000e-01  -1.4218750e+02
    3606  -5.0000000e+00  -9.3750000e-01  -1.4531250e+02
    3607  -5.0000000e+00  -1.8750000e+00  -1.4687500e+02
    3608  -5.0000000e+00  -2.8125000e+00  -1.4531250e+02
    3609  -5.0000000e+00  -3.7500000e+00  -1.4687500e+02
    3610  -5.0000000e+00  -9.3750000e-01  -1.4843750e+02
    3611  -5.0000000e+00  -1.8750000e+00  -1.5000000e+02
    3612  -5.0000000e+00  -3.7500000e+00  -1.5000000e+02
    3613  -5.0000000e+00  -2.8125000e+00  -1.4843750e+02
    3614  -5.0000000e+00  -4.6875000e+00  -1.4843750e+02
    3615  -5.0000000e+00  -5.6250000e+00  -1.4687500e+02
    3616  -5.0000000e+00  -5.6250000e+00  -1.5000000e+02
    3617  -5.0000000e+00  -4.6875000e+00  -1.4531250e+02
    3618  -5.0000000e+00  -7.5000000e+00  -1.4687500e+02
    3619  -5.0000000e+00  -6.5625000e+00  -1.4843750e+02
    3620  -5.0000000e+00  -6.5625000e+00  -1.5000000e+02
    3621  -5.0000000e+00  -7.5000000e+00  -1.5000000e+02
    3622  -5.0000000e+00  -8.4375000e+00  -1.4843750e+02
    3623  -5.0000000e+00  -9.3750000e+00  -1.4687500e+02
    3624  -5.0000000e+00  -6.5625000e+00  -1.4531250e+02
    3625  -5.0000000e+00  -7.5000000e+00  -1.4375000e+02
    3626  -5.0000000e+00  -8.4375000e+00  -1.4531250e+02
    3627  -5.0000000e+00  -9.3750000e+00  -1.4375000e+02
    3628  -5.0000000e+00  -6.5625000e+00  -1.4218750e+02
    3629  -5.0000000e+00  -8.4375000e+00  -1.4218750e+02
    3630  -5.0000000e+00  -9.3750000e+00  -1.4062500e+02
    3631  -5.0000000e+00  -8.4375000e+00  -1.3906250e+02
    3632  -5.0000000e+00  -1.0312500e+01  -1.4531250e+02
    3633  -5.0000000e+00  -1.1250000e+01  -1.4375000e+02
    3634  -5.0000000e+00  -1.1250000e+01  -1.4687500e+02
    3635  -5.0000000e+00  -1.0312500e+01  -1.4218750e+02
    3636  -5.0000000e+00  -1.1250000e+01  -1.4062500e+02
    3637  -5.0000000e+00  -8.4375000e+00  -1.5000000e+02
    3638  -5.0000000e+00  -9.3750000e+00  -1.5000000e+02
    3639  -5.0000000e+00  -1.1250000e+01  -1.5000000e+02
    3640  -5.0000000e+00  -1.0312500e+01  -1.4843750e+02
    3641  -5.0000000e+00  -1.2187500e+01  -1.4843750e+02
    3642  -5.0000000e+00  -1.3125000e+01  -1.4687500e+02
    3643  -5.0000000e+00  -1.3125000e+01  -1.5000000e+02
    3644  -5.0000000e+00  -1.2187500e+01  -1.4531250e+02
    3645  -5.0000000e+00  -1.3125000e+01  -1.4375000e+02
    3646  -5.0000000e+00  -1.5000000e+01  -1.5000000e+02
    3647  -5.0000000e+00  -1.4062500e+01  -1.4843750e+02
    3648  -5.0000000e+00  -1.5000000e+01  -1.4687500e+02
    3649  -5.0000000e+00  -1.5937500e+01  -1.4843750e+02
    3650  -5.0000000e+00  -1.6875000e+01  -1.4687500e+02
    3651  -5.0000000e+00  -1.4062500e+01  -1.4531250e+02
    3652  -5.0000000e+00  -1.5000000e+01  -1.4375000e+02
    3653  -5.0000000e+00  -1.5937500e+01  -1.4531250e+02
    3654  -5.0000000e+00  -1.6875000e+01  -1.4375000e+02
    3655  -5.0000000e+00  -1.4062500e+01  -1.4218750e+02
    3656  -5.0000000e+00  -1.5000000e+01  -1.4062500e+02
    3657  -5.0000000e+00  -1.3125000e+01  -1.4062500e+02
    3658  -5.0000000e+00  -1.2187500e+01  -1.4218750e+02
    3659  -5.0000000e+00  -1.5937500e+01  -1.4218750e+02
    3660  -5.0000000e+00  -1.6875000e+01  -1.4062500e+02
    3661  -5.0000000e+00  -1.4062500e+01  -1.3906250e+02
    3662  -5.0000000e+00  -1.3125000e+01  -1.3750000e+02
    3663  -5.0000000e+00  -1.5000000e+01  -1.3750000e+02
    3664  -5.0000000e+00  -1.5937500e+01  -1.3906250e+02
    3665  -5.0000000e+00  -1.6875000e+01  -1.3750000e+02
    3666  -5.0000000e+00  -1.7812500e+01  -1.4531250e+02
    3667  -5.0000000e+00  -1.8750000e+01  -1.4375000e+02
    3668  -5.0000000e+00  -1.8750000e+01  -1.4687500e+02
    3669  -5.0000000e+00  -1.7812500e+01  -1.4218750e+02
    3670  -5.0000000e+00  -1.8750000e+01  -1.4062500e+02
    3671  -5.0000000e+00  -1.3125000e+01  -1.3437500e+02
    3672  -5.0000000e+00  -1.2187500e+01  -1.3281250e+02
    3673  -5.0000000e+00  -1.0312500e+01  -1.3593750e+02
    3674  -5.0000000e+00  -1.1250000e+01  -1.3750000e+02
    3675  -5.0000000e+00  -1.2187500e+01  -1.3593750e+02
    3676  -5.0000000e+00  -1.2187500e+01  -1.3906250e+02
    3677  -5.0000000e+00  -1.4062500e+01  -1.3593750e+02
    3678  -5.0000000e+00  -1.5000000e+01  -1.3437500e+02
    3679  -5.0000000e+00  -1.0312500e+01  -1.3906250e+02
    3680  -5.0000000e+00  -1.5937500e+01  -1.3593750e+02
    3681  -5.0000000e+00  -1.6875000e+01  -1.3437500e+02
    3682  -5.0000000e+00  -1.4062500e+01  -1.3281250e+02
    3683  -5.0000000e+00  -1.5000000e+01  -1.3125000e+02
    3684  -5.0000000e+00  -1.5937500e+01  -1.3281250e+02
    3685  -5.0000000e+00  -1.6875000e+01  -1.3125000e+02
    3686  -5.0000000e+00  -1.4062500e+01  -1.2968750e+02
    3687  -5.0000000e+00  -1.5937500e+01  -1.2968750e+02
    3688  -5.0000000e+00  -1.6875000e+01  -1.2812500e+02
    3689  -5.0000000e+00  -1.5937500e+01  -1.2656250e+02
    3690  -5.0000000e+00  -1.6875000e+01  -1.2500000e+02
    3691  -5.0000000e+00  -1.7812500e+01  -1.3281250e+02
    3692  -5.0000000e+00  -1.8750000e+01  -1.3125000e+02
    3693  -5.0000000e+00  -1.8750000e+01  -1.3437500e+02
    3694  -5.0000000e+00  -1.7812500e+01  -1.2968750e+02
    3695  -5.0000000e+00  -1.8750000e+01  -1.2812500e+02
    3696  -5.0000000e+00  -2.0625000e+01  -1.3750000e+02
    3697  -5.0000000e+00  -2.1562500e+01  -1.3906250e+02
    3698  -5.0000000e+00  -2.2500000e+01  -1.3750000e+02
    3699  -5.0000000e+00  -2.2500000e+01  -1.4062500e+02
    3700  -5.0000000e+00  -2.0625000e+01  -1.4062500e+02
    3701  -5.0000000e+00  -1.8750000e+01  -1.3750000e+02
    3702  -5.0000000e+00  -1.9687500e+01  -1.3906250e+02
    3703  -5.0000000e+00  -2.1562500e+01  -1.3593750e+02
    3704  -5.0000000e+00  -2.2500000e+01  -1.3437500e+02
    3705  -5.0000000e+00  -2.0625000e+01  -1.3437500e+02
    3706  -5.0000000e+00  -1.9687500e+01  -1.3593750e+02
    3707  -5.0000000e+00  -1.7812500e+01  -1.3906250e+02
    3708  -5.0000000e+00  -1.9687500e+01  -1.4218750e+02
    3709  -5.0000000e+00  -2.0625000e+01  -1.4375000e+02
    3710  -5.0000000e+00  -1.7812500e+01  -1.3593750e+02
    3711  -5.0000000e+00  -1.9687500e+01  -1.3281250e+02
    3712  -5.0000000e+00  -2.0625000e+01  -1.3125000e+02
    3713  -5.0000000e+00  -1.5937500e+01  -1.5000000e+02
    3714  -5.0000000e+00  -1.6875000e+01  -1.5000000e+02
    3715  -5.0000000e+00  -1.8750000e+01  -1.5000000e+02
    3716  -5.0000000e+00  -1.7812500e+01  -1.4843750e+02
    3717  -5.0000000e+00  -1.9687500e+01  -1.4843750e+02
    3718  -5.0000000e+00  -2.0625000e+01  -1.4687500e+02
    3719  -5.0000000e+00  -2.0625000e+01  -1.5000000e+02
    3720  -5.0000000e+00  -1.9687500e+01  -1.4531250e+02
    3721  -5.0000000e+00  -2.2500000e+01  -1.4687500e+02
    3722  -5.0000000e+00  -2.1562500e+01  -1.4843750e+02
    3723  -5.0000000e+00  -2.1562500e+01  -1.5000000e+02
    3724  -5.0000000e+00  -2.2500000e+01  -1.5000000e+02
    3725  -5.0000000e+00  -2.3437500e+01  -1.4843750e+02
    3726  -5.0000000e+00  -2.4375000e+01  -1.4687500e+02
    3727  -5.0000000e+00  -2.1562500e+01  -1.4531250e+02
    3728  -5.0000000e+00  -2.2500000e+01  -1.4375000e+02
    3729  -5.0000000e+00  -2.3437500e+01  -1.4531250e+02
    3730  -5.0000000e+00  -2.4375000e+01  -1.4375000e+02
    3731  -5.0000000e+00  -2.1562500e+01  -1.4218750e+02
    3732  -5.0000000e+00  -2.3437500e+01  -1.4218750e+02
    3733  -5.0000000e+00  -2.4375000e+01  -1.4062500e+02
    3734  -5.0000000e+00  -2.3437500e+01  -1.3906250e+02
    3735  -5.0000000e+00  -2.4375000e+01  -1.3750000e+02
    3736  -5.0000000e+00  -2.5312500e+01  -1.4531250e+02
    3737  -5.0000000e+00  -2.6250000e+01  -1.4375000e+02
    3738  -5.0000000e+00  -2.6250000e+01  -1.4687500e+02
    3739  -5.0000000e+00  -2.5312500e+01  -1.4218750e+02
    3740  -5.0000000e+00  -2.6250000e+01  -1.4062500e+02
    3741  -5.0000000e+00  -2.3437500e+01  -1.5000000e+02
    3742  -5.0000000e+00  -2.4375000e+01  -1.5000000e+02
    3743  -5.0000000e+00  -2.6250000e+01  -1.5000000e+02
    3744  -5.0000000e+00  -2.5312500e+01  -1.4843750e+02
    3745  -5.0000000e+00  -2.7187500e+01  -1.4843750e+02
    3746  -5.0000000e+00  -2.8125000e+01  -1.4687500e+02
    3747  -5.0000000e+00  -2.8125000e+01  -1.5000000e+02
    3748  -5.0000000e+00  -2.7187500e+01  -1.4531250e+02
    3749  -5.0000000e+00  -2.8125000e+01  -1.4375000e+02
    3750  -5.0000000e+00  -3.0000000e+01  -1.5000000e+02
    3751  -5.0000000e+00  -2.9062500e+01  -1.4843750e+02
    3752  -5.0000000e+00  -3.0000000e+01  -1.4687500e+02
    3753  -5.0000000e+00  -3.0000000e+01  -1.4843750e+02
    3754  -5.0000000e+00  -2.9062500e+01  -1.4531250e+02
    3755  -5.0000000e+00  -3.0000000e+01  -1.4375000e+02
    3756  -5.0000000e+00  -3.0000000e+01  -1.4531250e+02
    3757  -5.0000000e+00  -2.9062500e+01  -1.4218750e+02
    3758  -5.0000000e+00  -3.0000000e+01  -1.4062500e+02
    3759  -5.0000000e+00  -2.8125000e+01  -1.4062500e+02
    3760  -5.0000000e+00  -2.7187500e+01  -1.4218750e+02
    3761  -5.0000000e+00  -3.0000000e+01  -1.4218750e+02
    3762  -5.0000000e+00  -2.9062500e+01  -1.3906250e+02
    3763  -5.0000000e+00  -2.8125000e+01  -1.3750000e+02
    3764  -5.0000000e+00  -3.0000000e+01  -1.3750000e+02
    3765  -5.0000000e+00  -3.0000000e+01  -1.3906250e+02
    3766  -5.0000000e+00  -2.6250000e+01  -1.3750000e+02
    3767  -5.0000000e+00  -2.7187500e+01  -1.3906250e+02
    3768  -5.0000000e+00  -2.9062500e+01  -1.3593750e+02
    3769  -5.0000000e+00  -2.7187500e+01  -1.3593750e+02
    3770  -5.0000000e+00  -2.6250000e+01  -1.3437500e+02
    3771  -5.0000000e+00  -2.8125000e+01  -1.3437500e+02
    3772  -5.0000000e+00  -2.5312500e+01  -1.3906250e+02
    3773  -5.0000000e+00  -2.5312500e+01  -1.3593750e+02
    3774  -5.0000000e+00  -2.4375000e+01  -1.3437500e+02
    3775  -5.0000000e+00  -2.3437500e+01  -1.3593750e+02
    3776  -5.0000000e+00  -2.7187500e+01  -1.3281250e+02
    3777  -5.0000000e+00  -2.8125000e+01  -1.3125000e+02
    3778  -5.0000000e+00  -2.6250000e+01  -1.3125000e+02
    3779  -5.0000000e+00  -2.5312500e+01  -1.3281250e+02
    3780  -5.0000000e+00  -2.4375000e+01  -1.3125000e+02
    3781  -5.0000000e+00  -3.0000000e+01  -1.3593750e+02
    3782  -5.0000000e+00  -3.0000000e+01  -1.3437500e+02
    3783  -5.0000000e+00  -2.9062500e+01  -1.3281250e+02
    3784  -5.0000000e+00  -3.0000000e+01  -1.3125000e+02
    3785  -5.0000000e+00  -3.0000000e+01  -1.3281250e+02
    3786  -5.0000000e+00  -2.9062500e+01  -1.2968750e+02
    3787  -5.0000000e+00  -3.0000000e+01  -1.2812500e+02
    3788  -5.0000000e+00  -2.8125000e+01  -1.2812500e+02
    3789  -5.0000000e+00  -2.7187500e+01  -1.2968750e+02
    3790  -5.0000000e+00  -2.6250000e+01  -1.2812500e+02
    3791  -5.0000000e+00  -3.0000000e+01  -1.2968750e+02
    3792  -5.0000000e+00  -2.9062500e+01  -1.2656250e+02
    3793  -5.0000000e+00  -2.8125000e+01  -1.2500000e+02
    3794  -5.0000000e+00  -3.0000000e+01  -1.2500000e+02
    3795  -5.0000000e+00  -3.0000000e+01  -1.2656250e+02
    3796  -5.0000000e+00  -2.6250000e+01  -1.2500000e+02
    3797  -5.0000000e+00  -2.7187500e+01  -1.2656250e+02
    3798  -5.0000000e+00  -2.9062500e+01  -1.2343750e+02
    3799  -5.0000000e+00  -2.7187500e+01  -1.2343750e+02
    3800  -5.0000000e+00  -2.6250000e+01  -1.2187500e+02
    3801  -5.0000000e+00  -2.8125000e+01  -1.2187500e+02
    3802  -5.0000000e+00  -2.5312500e+01  -1.2656250e+02
    3803  -5.0000000e+00  -2.4375000e+01  -1.2812500e+02
    3804  -5.0000000e+00  -2.4375000e+01  -1.2500000e+02
    3805  -5.0000000e+00  -2.5312500e+01  -1.2968750e+02
    3806  -5.0000000e+00  -2.2500000e+01  -1.2500000e+02
    3807  -5.0000000e+00  -2.3437500e+01  -1.2656250e+02
    3808  -5.0000000e+00  -2.2500000e+01  -1.2812500e+02
    3809  -5.0000000e+00  -2.5312500e+01  -1.2343750e+02
    3810  -5.0000000e+00  -2.4375000e+01  -1.2187500e+02
    3811  -5.0000000e+00  -2.3437500e+01  -1.2343750e+02
    3812  -5.0000000e+00  -2.2500000e+01  -1.2187500e+02
    3813  -5.0000000e+00  -2.7187500e+01  -1.2031250e+02
    3814  -5.0000000e+00  -2.8125000e+01  -1.1875000e+02
    3815  -5.0000000e+00  -2.6250000e+01  -1.1875000e+02
    3816  -5.0000000e+00  -2.5312500e+01  -1.2031250e+02
    3817  -5.0000000e+00  -2.4375000e+01  -1.1875000e+02
    3818  -5.0000000e+00  -2.1562500e+01  -1.3281250e+02
    3819  -5.0000000e+00  -2.2500000e+01  -1.3125000e+02
    3820  -5.0000000e+00  -1.9687500e+01  -1.2968750e+02
    3821  -5.0000000e+00  -2.0625000e+01  -1.2812500e+02
    3822  -5.0000000e+00  -2.1562500e+01  -1.2968750e+02
    3823  -5.0000000e+00  -2.3437500e+01  -1.2968750e+02
    3824  -5.0000000e+00  -2.1562500e+01  -1.2656250e+02
    3825  -5.0000000e+00  -2.0625000e+01  -1.2500000e+02
    3826  -5.0000000e+00  -2.3437500e+01  -1.3281250e+02
    3827  -5.0000000e+00  -1.8750000e+01  -1.2500000e+02
    3828  -5.0000000e+00  -1.9687500e+01  -1.2656250e+02
    3829  -5.0000000e+00  -2.1562500e+01  -1.2343750e+02
    3830  -5.0000000e+00  -2.0625000e+01  -1.2187500e+02
    3831  -5.0000000e+00  -1.9687500e+01  -1.2343750e+02
    3832  -5.0000000e+00  -1.8750000e+01  -1.2187500e+02
    3833  -5.0000000e+00  -1.7812500e+01  -1.2656250e+02
    3834  -5.0000000e+00  -1.7812500e+01  -1.2343750e+02
    3835  -5.0000000e+00  -1.6875000e+01  -1.2187500e+02
    3836  -5.0000000e+00  -1.5937500e+01  -1.2343750e+02
    3837  -5.0000000e+00  -1.9687500e+01  -1.2031250e+02
    3838  -5.0000000e+00  -2.0625000e+01  -1.1875000e+02
    3839  -5.0000000e+00  -1.8750000e+01  -1.1875000e+02
    3840  -5.0000000e+00  -1.7812500e+01  -1.2031250e+02
    3841  -5.0000000e+00  -1.6875000e+01  -1.1875000e+02
    3842  -5.0000000e+00  -2.2500000e+01  -1.1562500e+02
    3843  -5.0000000e+00  -2.4375000e+01  -1.1562500e+02
    3844  -5.0000000e+00  -2.3437500e+01  -1.1406250e+02
    3845  -5.0000000e+00  -2.4375000e+01  -1.1250000e+02
    3846  -5.0000000e+00  -2.2500000e+01  -1.1250000e+02
    3847  -5.0000000e+00  -2.1562500e+01  -1.1406250e+02
    3848  -5.0000000e+00  -2.0625000e+01  -1.1562500e+02
    3849  -5.0000000e+00  -2.0625000e+01  -1.1250000e+02
    3850  -5.0000000e+00  -2.3437500e+01  -1.1718750e+02
    3851  -5.0000000e+00  -2.2500000e+01  -1.1875000e+02
    3852  -5.0000000e+00  -2.1562500e+01  -1.1718750e+02
    3853  -5.0000000e+00  -2.3437500e+01  -1.2031250e+02
    3854  -5.0000000e+00  -2.5312500e+01  -1.1718750e+02
    3855  -5.0000000e+00  -2.6250000e+01  -1.1562500e+02
    3856  -5.0000000e+00  -2.1562500e+01  -1.2031250e+02
    3857  -5.0000000e+00  -1.9687500e+01  -1.1718750e+02
    3858  -5.0000000e+00  -1.8750000e+01  -1.1562500e+02
    3859  -5.0000000e+00  -3.0000000e+01  -1.2343750e+02
    3860  -5.0000000e+00  -3.0000000e+01  -1.2187500e+02
    3861  -5.0000000e+00  -2.9062500e+01  -1.2031250e+02
    3862  -5.0000000e+00  -3.0000000e+01  -1.1875000e+02
    3863  -5.0000000e+00  -3.0000000e+01  -1.2031250e+02
    3864  -5.0000000e+00  -2.9062500e+01  -1.1718750e+02
    3865  -5.0000000e+00  -3.0000000e+01  -1.1562500e+02
    3866  -5.0000000e+00  -2.8125000e+01  -1.1562500e+02
    3867  -5.0000000e+00  -2.7187500e+01  -1.1718750e+02
    3868  -5.0000000e+00  -3.0000000e+01  -1.1718750e+02
    3869  -5.0000000e+00  -2.9062500e+01  -1.1406250e+02
    3870  -5.0000000e+00  -2.8125000e+01  -1.1250000e+02
    3871  -5.0000000e+00  -3.0000000e+01  -1.1250000e+02
    3872  -5.0000000e+00  -3.0000000e+01  -1.1406250e+02
    3873  -5.0000000e+00  -2.6250000e+01  -1.1250000e+02
    3874  -5.0000000e+00  -2.7187500e+01  -1.1406250e+02
    3875  -5.0000000e+00  -2.9062500e+01  -1.1093750e+02
    3876  -5.0000000e+00  -3.0000000e+01  -1.0937500e+02
    3877  -5.0000000e+00  -2.8125000e+01  -1.0937500e+02
    3878  -5.0000000e+00  -2.7187500e+01  -1.1093750e+02
    3879  -5.0000000e+00  -2.6250000e+01  -1.0937500e+02
    3880  -5.0000000e+00  -2.5312500e+01  -1.1406250e+02
    3881  -5.0000000e+00  -2.5312500e+01  -1.1093750e+02
    3882  -5.0000000e+00  -2.4375000e+01  -1.0937500e+02
    3883  -5.0000000e+00  -2.3437500e+01  -1.1093750e+02
    3884  -5.0000000e+00  -2.2500000e+01  -1.0937500e+02
    3885  -5.0000000e+00  -2.7187500e+01  -1.0781250e+02
    3886  -5.0000000e+00  -2.8125000e+01  -1.0625000e+02
    3887  -5.0000000e+00  -2.6250000e+01  -1.0625000e+02
    3888  -5.0000000e+00  -2.5312500e+01  -1.0781250e+02
    3889  -5.0000000e+00  -2.4375000e+01  -1.0625000e+02
    3890  -5.0000000e+00  -3.0000000e+01  -1.1093750e+02
    3891  -5.0000000e+00  -2.9062500e+01  -1.0781250e+02
    3892  -5.0000000e+00  -3.0000000e+01  -1.0625000e+02
    3893  -5.0000000e+00  -3.0000000e+01  -1.0781250e+02
    3894  -5.0000000e+00  -2.9062500e+01  -1.0468750e+02
    3895  -5.0000000e+00  -3.0000000e+01  -1.0312500e+02
    3896  -5.0000000e+00  -2.8125000e+01  -1.0312500e+02
    3897  -5.0000000e+00  -2.7187500e+01  -1.0468750e+02
    3898  -5.0000000e+00  -2.6250000e+01  -1.0312500e+02
    3899  -5.0000000e+00  -3.0000000e+01  -1.0468750e+02
    3900  -5.0000000e+00  -2.9062500e+01  -1.0156250e+02
    3901  -5.0000000e+00  -3.0000000e+01  -1.0156250e+02
    3902  -5.0000000e+00  -2.7187500e+01  -1.0156250e+02
    3903  -5.0000000e+00  -2.5312500e+01  -1.0156250e+02
    3904  -5.0000000e+00  -2.4375000e+01  -1.0312500e+02
    3905  -5.0000000e+00  -2.5312500e+01  -1.0468750e+02
    3906  -5.0000000e+00  -2.3437500e+01  -1.0156250e+02
    3907  -5.0000000e+00  -2.2500000e+01  -1.0312500e+02
    3908  -5.0000000e+00  -2.1562500e+01  -1.0156250e+02
    3909  -5.0000000e+00  -2.0625000e+01  -1.0312500e+02
    3910  -5.0000000e+00  -2.3437500e+01  -1.0468750e+02
    3911  -5.0000000e+00  -2.2500000e+01  -1.0625000e+02
    3912  -5.0000000e+00  -2.1562500e+01  -1.0468750e+02
    3913  -5.0000000e+00  -2.0625000e+01  -1.0625000e+02
    3914  -5.0000000e+00  -2.3437500e+01  -1.0781250e+02
    3915  -5.0000000e+00  -2.1562500e+01  -1.0781250e+02
    3916  -5.0000000e+00  -2.0625000e+01  -1.0937500e+02
    3917  -5.0000000e+00  -2.1562500e+01  -1.1093750e+02
    3918  -5.0000000e+00  -1.9687500e+01  -1.0468750e+02
    3919  -5.0000000e+00  -1.8750000e+01  -1.0625000e+02
    3920  -5.0000000e+00  -1.8750000e+01  -1.0312500e+02
    3921  -5.0000000e+00  -1.9687500e+01  -1.0781250e+02
    3922  -5.0000000e+00  -1.8750000e+01  -1.0937500e+02
    3923  -5.0000000e+00  -1.9687500e+01  -1.0156250e+02
    3924  -5.0000000e+00  -1.7812500e+01  -1.0156250e+02
    3925  -5.0000000e+00  -1.6875000e+01  -1.0312500e+02
    3926  -5.0000000e+00  -1.7812500e+01  -1.0468750e+02
    3927  -5.0000000e+00  -1.6875000e+01  -1.0625000e+02
    3928  -5.0000000e+00  -1.5937500e+01  -1.0156250e+02
    3929  -5.0000000e+00  -1.5000000e+01  -1.0312500e+02
    3930  -5.0000000e+00  -1.2187500e+01  -1.1718750e+02
    3931  -5.0000000e+00  -1.3125000e+01  -1.1562500e+02
    3932  -5.0000000e+00  -1.0312500e+01  -1.1406250e+02
    3933  -5.0000000e+00  -1.1250000e+01  -1.1250000e+02
    3934  -5.0000000e+00  -1.2187500e+01  -1.1406250e+02
    3935  -5.0000000e+00  -1.3125000e+01  -1.1250000e+02
    3936  -5.0000000e+00  -1.0312500e+01  -1.1093750e+02
    3937  -5.0000000e+00  -1.1250000e+01  -1.0937500e+02
    3938  -5.0000000e+00  -9.3750000e+00  -1.0937500e+02
    3939  -5.0000000e+00  -8.4375000e+00  -1.1093750e+02
    3940  -5.0000000e+00  -1.4062500e+01  -1.1406250e+02
    3941  -5.0000000e+00  -1.5000000e+01  -1.1250000e+02
    3942  -5.0000000e+00  -1.5000000e+01  -1.1562500e+02
    3943  -5.0000000e+00  -1.4062500e+01  -1.1093750e+02
    3944  -5.0000000e+00  -1.5000000e+01  -1.0937500e+02
    3945  -5.0000000e+00  -1.3125000e+01  -1.0937500e+02
    3946  -5.0000000e+00  -1.2187500e+01  -1.1093750e+02
    3947  -5.0000000e+00  -1.0312500e+01  -1.0781250e+02
    3948  -5.0000000e+00  -9.3750000e+00  -1.0625000e+02
    3949  -5.0000000e+00  -1.1250000e+01  -1.0625000e+02
    3950  -5.0000000e+00  -1.2187500e+01  -1.0781250e+02
    3951  -5.0000000e+00  -1.3125000e+01  -1.0625000e+02
    3952  -5.0000000e+00  -1.5937500e+01  -1.0468750e+02
    3953  -5.0000000e+00  -1.5000000e+01  -1.0625000e+02
    3954  -5.0000000e+00  -1.7812500e+01  -1.0781250e+02
    3955  -5.0000000e+00  -1.6875000e+01  -1.0937500e+02
    3956  -5.0000000e+00  -1.5937500e+01  -1.0781250e+02
    3957  -5.0000000e+00  -1.4062500e+01  -1.0781250e+02
    3958  -5.0000000e+00  -1.5937500e+01  -1.1093750e+02
    3959  -5.0000000e+00  -1.6875000e+01  -1.1250000e+02
    3960  -5.0000000e+00  -1.4062500e+01  -1.0156250e+02
    3961  -5.0000000e+00  -1.3125000e+01  -1.0312500e+02
    3962  -5.0000000e+00  -1.4062500e+01  -1.0468750e+02
    3963  -5.0000000e+00  -1.2187500e+01  -1.0468750e+02
    3964  -5.0000000e+00  -1.1250000e+01  -1.0312500e+02
    3965  -5.0000000e+00  -1.4062500e+01  -1.2031250e+02
    3966  -5.0000000e+00  -1.5000000e+01  -1.1875000e+02
    3967  -5.0000000e+00  -1.5937500e+01  -1.2031250e+02
    3968  -5.0000000e+00  -1.4062500e+01  -1.1718750e+02
    3969  -5.0000000e+00  -1.5937500e+01  -1.1718750e+02
    3970  -5.0000000e+00  -1.6875000e+01  -1.1562500e+02
    3971  -5.0000000e+00  -1.5937500e+01  -1.1406250e+02
    3972  -5.0000000e+00  -1.7812500e+01  -1.1718750e+02
    3973  -5.0000000e+00  -1.9687500e+01  -1.1406250e+02
    3974  -5.0000000e+00  -1.8750000e+01  -1.1250000e+02
    3975  -5.0000000e+00  -1.7812500e+01  -1.1406250e+02
    3976  -5.0000000e+00  -1.7812500e+01  -1.1093750e+02
    3977  -5.0000000e+00  -1.9687500e+01  -1.1093750e+02
    3978  -5.0000000e+00  -1.2187500e+01  -1.0156250e+02
    3979  -5.0000000e+00  -1.0312500e+01  -1.0156250e+02
    3980  -5.0000000e+00  -9.3750000e+00  -1.0312500e+02
    3981  -5.0000000e+00  -1.0312500e+01  -1.0468750e+02
    3982  -5.0000000e+00  -8.4375000e+00  -1.0156250e+02
    3983  -5.0000000e+00  -7.5000000e+00  -1.0312500e+02
    3984  -5.0000000e+00  -6.5625000e+00  -1.0781250e+02
    3985  -5.0000000e+00  -7.5000000e+00  -1.0625000e+02
    3986  -5.0000000e+00  -4.6875000e+00  -1.0468750e+02
    3987  -5.0000000e+00  -5.6250000e+00  -1.0312500e+02
    3988  -5.0000000e+00  -6.5625000e+00  -1.0468750e+02
    3989  -5.0000000e+00  -8.4375000e+00  -1.0468750e+02
    3990  -5.0000000e+00  -6.5625000e+00  -1.0156250e+02
    3991  -5.0000000e+00  -8.4375000e+00  -1.0781250e+02
    3992  -5.0000000e+00  -4.6875000e+00  -1.0156250e+02
    3993  -5.0000000e+00  -2.8125000e+00  -1.0156250e+02
    3994  -5.0000000e+00   1.8750000e+00  -9.6875000e+01
    3995  -5.0000000e+00   9.3750000e-01  -9.8437500e+01
    3996  -5.0000000e+00   9.3750000e-01  -9.5312500e+01
    3997  -5.0000000e+00   1.8750000e+00  -9.3750000e+01
    3998  -5.0000000e+00   3.7500000e+00  -9.3750000e+01
    3999  -5.0000000e+00   2.8125000e+00  -9.5312500e+01
    4000  -5.0000000e+00   3.7500000e+00  -9.6875000e+01
    4001  -5.0000000e+00   9.3750000e-01  -9.2187500e+01
    4002  -5.0000000e+00   1.8750000e+00  -9.0625000e+01
    4003  -5.0000000e+00   2.8125000e+00  -9.2187500e+01
    4004  -5.0000000e+00   3.7500000e+00  -9.0625000e+01
    4005  -5.0000000e+00   9.3750000e-01  -8.9062500e+01
    4006  -5.0000000e+00   1.8750000e+00  -8.7500000e+01
    4007  -5.0000000e+00   3.7500000e+00  -8.7500000e+01
    4008  -5.0000000e+00   2.8125000e+00  -8.9062500e+01
    4009  -5.0000000e+00   9.3750000e-01  -8.5937500e+01
    4010  -5.0000000e+00   1.8750000e+00  -8.4375000e+01
    4011  -5.0000000e+00   2.8125000e+00  -8.5937500e+01
    4012  -5.0000000e+00   3.7500000e+00  -8.4375000e+01
    4013  -5.0000000e+00   4.6875000e+00  -8.9062500e+01
    4014  -5.0000000e+00   5.6250000e+00  -9.0625000e+01
    4015  -5.0000000e+00   5.6250000e+00  -8.7500000e+01
    4016  -5.0000000e+00   4.6875000e+00  -9.2187500e+01
    4017  -5.0000000e+00   5.6250000e+00  -9.3750000e+01
    4018  -5.0000000e+00   7.5000000e+00  -8.7500000e+01
    4019  -5.0000000e+00   6.5625000e+00  -8.9062500e+01
    4020  -5.0000000e+00   7.5000000e+00  -9.0625000e+01
    4021  -5.0000000e+00   4.6875000e+00  -8.5937500e+01
    4022  -5.0000000e+00   5.6250000e+00  -8.4375000e+01
    4023  -5.0000000e+00   6.5625000e+00  -8.5937500e+01
    4024  -5.0000000e+00   7.5000000e+00  -8.4375000e+01
    4025  -5.0000000e+00   2.8125000e+00  -8.2812500e+01
    4026  -5.0000000e+00   1.8750000e+00  -8.1250000e+01
    4027  -5.0000000e+00   3.7500000e+00  -8.1250000e+01
    4028  -5.0000000e+00   4.6875000e+00  -8.2812500e+01
    4029  -5.0000000e+00   5.6250000e+00  -8.1250000e+01
    4030  -5.0000000e+00   9.3750000e-01  -8.2812500e+01
    4031  -5.0000000e+00   9.3750000e-01  -7.9687500e+01
    4032  -5.0000000e+00   1.8750000e+00  -7.8125000e+01
    4033  -5.0000000e+00   2.8125000e+00  -7.9687500e+01
    4034  -5.0000000e+00   3.7500000e+00  -7.8125000e+01
    4035  -5.0000000e+00   9.3750000e-01  -7.6562500e+01
    4036  -5.0000000e+00   1.8750000e+00  -7.5000000e+01
    4037  -5.0000000e+00   3.7500000e+00  -7.5000000e+01
    4038  -5.0000000e+00   2.8125000e+00  -7.6562500e+01
    4039  -5.0000000e+00   9.3750000e-01  -7.3437500e+01
    4040  -5.0000000e+00   1.8750000e+00  -7.1875000e+01
    4041  -5.0000000e+00   2.8125000e+00  -7.3437500e+01
    4042  -5.0000000e+00   3.7500000e+00  -7.1875000e+01
    4043  -5.0000000e+00   4.6875000e+00  -7.6562500e+01
    4044  -5.0000000e+00   5.6250000e+00  -7.8125000e+01
    4045  -5.0000000e+00   5.6250000e+00  -7.5000000e+01
    4046  -5.0000000e+00   4.6875000e+00  -7.9687500e+01
    4047  -5.0000000e+00   7.5000000e+00  -7.5000000e+01
    4048  -5.0000000e+00   6.5625000e+00  -7.6562500e+01
    4049  -5.0000000e+00   7.5000000e+00  -7.8125000e+01
    4050  -5.0000000e+00   4.6875000e+00  -7.3437500e+01
    4051  -5.0000000e+00   5.6250000e+00  -7.1875000e+01
    4052  -5.0000000e+00   6.5625000e+00  -7.3437500e+01
    4053  -5.0000000e+00   7.5000000e+00  -7.1875000e+01
    4054  -5.0000000e+00   2.8125000e+00  -7.0312500e+01
    4055  -5.0000000e+00   1.8750000e+00  -6.8750000e+01
    4056  -5.0000000e+00   3.7500000e+00  -6.8750000e+01
    4057  -5.0000000e+00   4.6875000e+00  -7.0312500e+01
    4058  -5.0000000e+00   5.6250000e+00  -6.8750000e+01
    4059  -5.0000000e+00   8.4375000e+00  -7.6562500e+01
    4060  -5.0000000e+00   9.3750000e+00  -7.8125000e+01
    4061  -5.0000000e+00   9.3750000e+00  -7.5000000e+01
    4062  -5.0000000e+00   6.5625000e+00  -7.9687500e+01
    4063  -5.0000000e+00   7.5000000e+00  -8.1250000e+01
    4064  -5.0000000e+00   8.4375000e+00  -7.9687500e+01
    4065  -5.0000000e+00   9.3750000e+00  -8.1250000e+01
    4066  -5.0000000e+00   6.5625000e+00  -8.2812500e+01
    4067  -5.0000000e+00   8.4375000e+00  -8.2812500e+01
    4068  -5.0000000e+00   9.3750000e+00  -8.4375000e+01
    4069  -5.0000000e+00   8.4375000e+00  -8.5937500e+01
    4070  -5.0000000e+00   9.3750000e+00  -8.7500000e+01
    4071  -5.0000000e+00   1.0312500e+01  -7.9687500e+01
    4072  -5.0000000e+00   1.1250000e+01  -8.1250000e+01
    4073  -5.0000000e+00   1.1250000e+01  -7.8125000e+01
    4074  -5.0000000e+00   1.0312500e+01  -8.2812500e+01
    4075  -5.0000000e+00   1.1250000e+01  -8.4375000e+01
    4076  -5.0000000e+00   1.1250000e+01  -7.5000000e+01
    4077  -5.0000000e+00   1.0312500e+01  -7.6562500e+01
    4078  -5.0000000e+00   8.4375000e+00  -7.3437500e+01
    4079  -5.0000000e+00   9.3750000e+00  -7.1875000e+01
    4080  -5.0000000e+00   1.0312500e+01  -7.3437500e+01
    4081  -5.0000000e+00   1.1250000e+01  -7.1875000e+01
    4082  -5.0000000e+00   1.2187500e+01  -7.6562500e+01
    4083  -5.0000000e+00   1.3125000e+01  -7.8125000e+01
    4084  -5.0000000e+00   1.3125000e+01  -7.5000000e+01
    4085  -5.0000000e+00   1.2187500e+01  -7.9687500e+01
    4086  -5.0000000e+00   1.3125000e+01  -8.1250000e+01
    4087  -5.0000000e+00   1.4062500e+01  -7.6562500e+01
    4088  -5.0000000e+00   1.2187500e+01  -7.3437500e+01
    4089  -5.0000000e+00   1.3125000e+01  -7.1875000e+01
    4090  -5.0000000e+00   1.4062500e+01  -7.3437500e+01
    4091  -5.0000000e+00   1.5000000e+01  -7.1875000e+01
    4092  -5.0000000e+00   1.0312500e+01  -7.0312500e+01
    4093  -5.0000000e+00   9.3750000e+00  -6.8750000e+01
    4094  -5.0000000e+00   1.1250000e+01  -6.8750000e+01
    4095  -5.0000000e+00   1.2187500e+01  -7.0312500e+01
    4096  -5.0000000e+00   1.3125000e+01  -6.8750000e+01
    4097  -5.0000000e+00   7.5000000e+00  -6.5625000e+01
    4098  -5.0000000e+00   5.6250000e+00  -6.5625000e+01
    4099  -5.0000000e+00   6.5625000e+00  -6.4062500e+01
    4100  -5.0000000e+00   5.6250000e+00  -6.2500000e+01
    4101  -5.0000000e+00   7.5000000e+00  -6.2500000e+01
    4102  -5.0000000e+00   8.4375000e+00  -6.4062500e+01
    4103  -5.0000000e+00   9.3750000e+00  -6.5625000e+01
    4104  -5.0000000e+00   9.3750000e+00  -6.2500000e+01
    4105  -5.0000000e+00   6.5625000e+00  -6.7187500e+01
    4106  -5.0000000e+00   7.5000000e+00  -6.8750000e+01
    4107  -5.0000000e+00   8.4375000e+00  -6.7187500e+01
    4108  -5.0000000e+00   6.5625000e+00  -7.0312500e+01
    4109  -5.0000000e+00   4.6875000e+00  -6.7187500e+01
    4110  -5.0000000e+00   3.7500000e+00  -6.5625000e+01
    4111  -5.0000000e+00   8.4375000e+00  -7.0312500e+01
    4112  -5.0000000e+00   1.0312500e+01  -6.7187500e+01
    4113  -5.0000000e+00   1.1250000e+01  -6.5625000e+01
    4114  -5.0000000e+00   9.3750000e-01  -7.0312500e+01
    4115  -5.0000000e+00   9.3750000e-01  -6.7187500e+01
    4116  -5.0000000e+00   1.8750000e+00  -6.5625000e+01
    4117  -5.0000000e+00   2.8125000e+00  -6.7187500e+01
    4118  -5.0000000e+00   9.3750000e-01  -6.4062500e+01
    4119  -5.0000000e+00   1.8750000e+00  -6.2500000e+01
    4120  -5.0000000e+00   3.7500000e+00  -6.2500000e+01
    4121  -5.0000000e+00   2.8125000e+00  -6.4062500e+01
    4122  -5.0000000e+00   9.3750000e-01  -6.0937500e+01
    4123  -5.0000000e+00   1.8750000e+00  -5.9375000e+01
    4124  -5.0000000e+00   2.8125000e+00  -6.0937500e+01
    4125  -5.0000000e+00   3.7500000e+00  -5.9375000e+01
    4126  -5.0000000e+00   4.6875000e+00  -6.4062500e+01
    4127  -5.0000000e+00   4.6875000e+00  -6.0937500e+01
    4128  -5.0000000e+00   5.6250000e+00  -5.9375000e+01
    4129  -5.0000000e+00   6.5625000e+00  -6.0937500e+01
    4130  -5.0000000e+00   7.5000000e+00  -5.9375000e+01
    4131  -5.0000000e+00   2.8125000e+00  -5.7812500e+01
    4132  -5.0000000e+00   1.8750000e+00  -5.6250000e+01
    4133  -5.0000000e+00   3.7500000e+00  -5.6250000e+01
    4134  -5.0000000e+00   4.6875000e+00  -5.7812500e+01
    4135  -5.0000000e+00   5.6250000e+00  -5.6250000e+01
    4136  -5.0000000e+00   9.3750000e-01  -5.7812500e+01
    4137  -5.0000000e+00   9.3750000e-01  -5.4687500e+01
    4138  -5.0000000e+00   1.8750000e+00  -5.3125000e+01
    4139  -5.0000000e+00   2.8125000e+00  -5.4687500e+01
    4140  -5.0000000e+00   3.7500000e+00  -5.3125000e+01
    4141  -5.0000000e+00   9.3750000e-01  -5.1562500e+01
    4142  -5.0000000e+00   1.8750000e+00  -5.0000000e+01
    4143  -5.0000000e+00   3.7500000e+00  -5.0000000e+01
    4144  -5.0000000e+00   2.8125000e+00  -5.1562500e+01
    4145  -5.0000000e+00   4.6875000e+00  -5.1562500e+01
    4146  -5.0000000e+00   5.6250000e+00  -5.3125000e+01
    4147  -5.0000000e+00   5.6250000e+00  -5.0000000e+01
    4148  -5.0000000e+00   4.6875000e+00  -5.4687500e+01
    4149  -5.0000000e+00   7.5000000e+00  -5.3125000e+01
    4150  -5.0000000e+00   6.5625000e+00  -5.1562500e+01
    4151  -5.0000000e+00   6.5625000e+00  -5.0000000e+01
    4152  -5.0000000e+00   7.5000000e+00  -5.0000000e+01
    4153  -5.0000000e+00   8.4375000e+00  -5.1562500e+01
    4154  -5.0000000e+00   9.3750000e+00  -5.3125000e+01
    4155  -5.0000000e+00   6.5625000e+00  -5.4687500e+01
    4156  -5.0000000e+00   7.5000000e+00  -5.6250000e+01
    4157  -5.0000000e+00   8.4375000e+00  -5.4687500e+01
    4158  -5.0000000e+00   9.3750000e+00  -5.6250000e+01
    4159  -5.0000000e+00   6.5625000e+00  -5.7812500e+01
    4160  -5.0000000e+00   8.4375000e+00  -5.7812500e+01
    4161  -5.0000000e+00   9.3750000e+00  -5.9375000e+01
    4162  -5.0000000e+00   8.4375000e+00  -6.0937500e+01
    4163  -5.0000000e+00   1.0312500e+01  -5.4687500e+01
    4164  -5.0000000e+00   1.1250000e+01  -5.6250000e+01
    4165  -5.0000000e+00   1.1250000e+01  -5.3125000e+01
    4166  -5.0000000e+00   1.0312500e+01  -5.7812500e+01
    4167  -5.0000000e+00   1.1250000e+01  -5.9375000e+01
    4168  -5.0000000e+00   8.4375000e+00  -5.0000000e+01
    4169  -5.0000000e+00   9.3750000e+00  -5.0000000e+01
    4170  -5.0000000e+00   1.1250000e+01  -5.0000000e+01
    4171  -5.0000000e+00   1.0312500e+01  -5.1562500e+01
    4172  -5.0000000e+00   1.2187500e+01  -5.1562500e+01
    4173  -5.0000000e+00   1.3125000e+01  -5.3125000e+01
    4174  -5.0000000e+00   1.3125000e+01  -5.0000000e+01
    4175  -5.0000000e+00   1.2187500e+01  -5.4687500e+01
    4176  -5.0000000e+00   1.3125000e+01  -5.6250000e+01
    4177  -5.0000000e+00   1.5000000e+01  -5.0000000e+01
    4178  -5.0000000e+00   1.4062500e+01  -5.1562500e+01
    4179  -5.0000000e+00   1.5000000e+01  -5.3125000e+01
    4180  -5.0000000e+00   1.5937500e+01  -5.1562500e+01
    4181  -5.0000000e+00   1.6875000e+01  -5.3125000e+01
    4182  -5.0000000e+00   1.4062500e+01  -5.4687500e+01
    4183  -5.0000000e+00   1.5000000e+01  -5.6250000e+01
    4184  -5.0000000e+00   1.5937500e+01  -5.4687500e+01
    4185  -5.0000000e+00   1.6875000e+01  -5.6250000e+01
    4186  -5.0000000e+00   1.4062500e+01  -5.7812500e+01
    4187  -5.0000000e+00   1.5000000e+01  -5.9375000e+01
    4188  -5.0000000e+00   1.3125000e+01  -5.9375000e+01
    4189  -5.0000000e+00   1.2187500e+01  -5.7812500e+01
    4190  -5.0000000e+00   1.5937500e+01  -5.7812500e+01
    4191  -5.0000000e+00   1.6875000e+01  -5.9375000e+01
    4192  -5.0000000e+00   1.4062500e+01  -6.0937500e+01
    4193  -5.0000000e+00   1.3125000e+01  -6.2500000e+01
    4194  -5.0000000e+00   1.5000000e+01  -6.2500000e+01
    4195  -5.0000000e+00   1.5937500e+01  -6.0937500e+01
    4196  -5.0000000e+00   1.6875000e+01  -6.2500000e+01
    4197  -5.0000000e+00   1.7812500e+01  -5.4687500e+01
    4198  -5.0000000e+00   1.8750000e+01  -5.6250000e+01
    4199  -5.0000000e+00   1.8750000e+01  -5.3125000e+01
    4200  -5.0000000e+00   1.7812500e+01  -5.7812500e+01
    4201  -5.0000000e+00   1.8750000e+01  -5.9375000e+01
    4202  -5.0000000e+00   1.3125000e+01  -6.5625000e+01
    4203  -5.0000000e+00   1.2187500e+01  -6.7187500e+01
    4204  -5.0000000e+00   1.0312500e+01  -6.4062500e+01
    4205  -5.0000000e+00   1.1250000e+01  -6.2500000e+01
    4206  -5.0000000e+00   1.2187500e+01  -6.4062500e+01
    4207  -5.0000000e+00   1.2187500e+01  -6.0937500e+01
    4208  -5.0000000e+00   1.4062500e+01  -6.4062500e+01
    4209  -5.0000000e+00   1.5000000e+01  -6.5625000e+01
    4210  -5.0000000e+00   1.0312500e+01  -6.0937500e+01
    4211  -5.0000000e+00   1.5937500e+01  -6.4062500e+01
    4212  -5.0000000e+00   1.6875000e+01  -6.5625000e+01
    4213  -5.0000000e+00   1.4062500e+01  -6.7187500e+01
    4214  -5.0000000e+00   1.5000000e+01  -6.8750000e+01
    4215  -5.0000000e+00   1.5937500e+01  -6.7187500e+01
    4216  -5.0000000e+00   1.6875000e+01  -6.8750000e+01
    4217  -5.0000000e+00   1.4062500e+01  -7.0312500e+01
    4218  -5.0000000e+00   1.5937500e+01  -7.0312500e+01
    4219  -5.0000000e+00   1.6875000e+01  -7.1875000e+01
    4220  -5.0000000e+00   1.5937500e+01  -7.3437500e+01
    4221  -5.0000000e+00   1.7812500e+01  -6.7187500e+01
    4222  -5.0000000e+00   1.8750000e+01  -6.8750000e+01
    4223  -5.0000000e+00   1.8750000e+01  -6.5625000e+01
    4224  -5.0000000e+00   1.7812500e+01  -7.0312500e+01
    4225  -5.0000000e+00   1.8750000e+01  -7.1875000e+01
    4226  -5.0000000e+00   2.0625000e+01  -6.2500000e+01
    4227  -5.0000000e+00   2.1562500e+01  -6.0937500e+01
    4228  -5.0000000e+00   2.2500000e+01  -6.2500000e+01
    4229  -5.0000000e+00   2.2500000e+01  -5.9375000e+01
    4230  -5.0000000e+00   2.0625000e+01  -5.9375000e+01
    4231  -5.0000000e+00   1.8750000e+01  -6.2500000e+01
    4232  -5.0000000e+00   1.9687500e+01  -6.0937500e+01
    4233  -5.0000000e+00   2.1562500e+01  -6.4062500e+01
    4234  -5.0000000e+00   2.2500000e+01  -6.5625000e+01
    4235  -5.0000000e+00   2.0625000e+01  -6.5625000e+01
    4236  -5.0000000e+00   1.9687500e+01  -6.4062500e+01
    4237  -5.0000000e+00   1.7812500e+01  -6.0937500e+01
    4238  -5.0000000e+00   1.9687500e+01  -5.7812500e+01
    4239  -5.0000000e+00   2.0625000e+01  -5.6250000e+01
    4240  -5.0000000e+00   1.7812500e+01  -6.4062500e+01
    4241  -5.0000000e+00   1.9687500e+01  -6.7187500e+01
    4242  -5.0000000e+00   2.0625000e+01  -6.8750000e+01
    4243  -5.0000000e+00   1.5937500e+01  -5.0000000e+01
    4244  -5.0000000e+00   1.6875000e+01  -5.0000000e+01
    4245  -5.0000000e+00   1.8750000e+01  -5.0000000e+01
    4246  -5.0000000e+00   1.7812500e+01  -5.1562500e+01
    4247  -5.0000000e+00   1.9687500e+01  -5.1562500e+01
    4248  -5.0000000e+00   2.0625000e+01  -5.3125000e+01
    4249  -5.0000000e+00   2.0625000e+01  -5.0000000e+01
    4250  -5.0000000e+00   1.9687500e+01  -5.4687500e+01
    4251  -5.0000000e+00   2.2500000e+01  -5.3125000e+01
    4252  -5.0000000e+00   2.1562500e+01  -5.1562500e+01
    4253  -5.0000000e+00   2.1562500e+01  -5.0000000e+01
    4254  -5.0000000e+00   2.2500000e+01  -5.0000000e+01
    4255  -5.0000000e+00   2.3437500e+01  -5.1562500e+01
    4256  -5.0000000e+00   2.4375000e+01  -5.3125000e+01
    4257  -5.0000000e+00   2.1562500e+01  -5.4687500e+01
    4258  -5.0000000e+00   2.2500000e+01  -5.6250000e+01
    4259  -5.0000000e+00   2.3437500e+01  -5.4687500e+01
    4260  -5.0000000e+00   2.4375000e+01  -5.6250000e+01
    4261  -5.0000000e+00   2.1562500e+01  -5.7812500e+01
    4262  -5.0000000e+00   2.3437500e+01  -5.7812500e+01
    4263  -5.0000000e+00   2.4375000e+01  -5.9375000e+01
    4264  -5.0000000e+00   2.3437500e+01  -6.0937500e+01
    4265  -5.0000000e+00   2.4375000e+01  -6.2500000e+01
    4266  -5.0000000e+00   2.5312500e+01  -5.4687500e+01
    4267  -5.0000000e+00   2.6250000e+01  -5.6250000e+01
    4268  -5.0000000e+00   2.6250000e+01  -5.3125000e+01
    4269  -5.0000000e+00   2.5312500e+01  -5.7812500e+01
    4270  -5.0000000e+00   2.6250000e+01  -5.9375000e+01
    4271  -5.0000000e+00   2.3437500e+01  -5.0000000e+01
    4272  -5.0000000e+00   2.4375000e+01  -5.0000000e+01
    4273  -5.0000000e+00   2.6250000e+01  -5.0000000e+01
    4274  -5.0000000e+00   2.5312500e+01  -5.1562500e+01
    4275  -5.0000000e+00   2.7187500e+01  -5.1562500e+01
    4276  -5.0000000e+00   2.8125000e+01  -5.3125000e+01
    4277  -5.0000000e+00   2.8125000e+01  -5.0000000e+01
    4278  -5.0000000e+00   2.7187500e+01  -5.4687500e+01
    4279  -5.0000000e+00   2.8125000e+01  -5.6250000e+01
    4280  -5.0000000e+00   3.0000000e+01  -5.0000000e+01
    4281  -5.0000000e+00   2.9062500e+01  -5.1562500e+01
    4282  -5.0000000e+00   3.0000000e+01  -5.3125000e+01
    4283  -5.0000000e+00   3.0000000e+01  -5.1562500e+01
    4284  -5.0000000e+00   2.9062500e+01  -5.4687500e+01
    4285  -5.0000000e+00   3.0000000e+01  -5.6250000e+01
    4286  -5.0000000e+00   3.0000000e+01  -5.4687500e+01
    4287  -5.0000000e+00   2.9062500e+01  -5.7812500e+01
    4288  -5.0000000e+00   3.0000000e+01  -5.9375000e+01
    4289  -5.0000000e+00   2.8125000e+01  -5.9375000e+01
    4290  -5.0000000e+00   2.7187500e+01  -5.7812500e+01
    4291  -5.0000000e+00   3.0000000e+01  -5.7812500e+01
    4292  -5.0000000e+00   2.9062500e+01  -6.0937500e+01
    4293  -5.0000000e+00   2.8125000e+01  -6.2500000e+01
    4294  -5.0000000e+00   3.0000000e+01  -6.2500000e+01
    4295  -5.0000000e+00   3.0000000e+01  -6.0937500e+01
    4296  -5.0000000e+00   2.6250000e+01  -6.2500000e+01
    4297  -5.0000000e+00   2.7187500e+01  -6.0937500e+01
    4298  -5.0000000e+00   2.9062500e+01  -6.4062500e+01
    4299  -5.0000000e+00   2.7187500e+01  -6.4062500e+01
    4300  -5.0000000e+00   2.6250000e+01  -6.5625000e+01
    4301  -5.0000000e+00   2.8125000e+01  -6.5625000e+01
    4302  -5.0000000e+00   2.5312500e+01  -6.0937500e+01
    4303  -5.0000000e+00   2.5312500e+01  -6.4062500e+01
    4304  -5.0000000e+00   2.4375000e+01  -6.5625000e+01
    4305  -5.0000000e+00   2.3437500e+01  -6.4062500e+01
    4306  -5.0000000e+00   2.7187500e+01  -6.7187500e+01
    4307  -5.0000000e+00   2.8125000e+01  -6.8750000e+01
    4308  -5.0000000e+00   2.6250000e+01  -6.8750000e+01
    4309  -5.0000000e+00   2.5312500e+01  -6.7187500e+01
    4310  -5.0000000e+00   2.4375000e+01  -6.8750000e+01
    4311  -5.0000000e+00   3.0000000e+01  -6.4062500e+01
    4312  -5.0000000e+00   3.0000000e+01  -6.5625000e+01
    4313  -5.0000000e+00   2.9062500e+01  -6.7187500e+01
    4314  -5.0000000e+00   3.0000000e+01  -6.8750000e+01
    4315  -5.0000000e+00   3.0000000e+01  -6.7187500e+01
    4316  -5.0000000e+00   2.9062500e+01  -7.0312500e+01
    4317  -5.0000000e+00   3.0000000e+01  -7.1875000e+01
    4318  -5.0000000e+00   2.8125000e+01  -7.1875000e+01
    4319  -5.0000000e+00   2.7187500e+01  -7.0312500e+01
    4320  -5.0000000e+00   2.6250000e+01  -7.1875000e+01
    4321  -5.0000000e+00   3.0000000e+01  -7.0312500e+01
    4322  -5.0000000e+00   2.9062500e+01  -7.3437500e+01
    4323  -5.0000000e+00   3.0000000e+01  -7.3437500e+01
    4324  -5.0000000e+00   2.7187500e+01  -7.3437500e+01
    4325  -5.0000000e+00   2.5312500e+01  -7.3437500e+01
    4326  -5.0000000e+00   2.4375000e+01  -7.1875000e+01
    4327  -5.0000000e+00   2.5312500e+01  -7.0312500e+01
    4328  -5.0000000e+00   2.3437500e+01  -7.3437500e+01
    4329  -5.0000000e+00   2.2500000e+01  -7.1875000e+01
    4330  -5.0000000e+00   2.1562500e+01  -6.7187500e+01
    4331  -5.0000000e+00   2.2500000e+01  -6.8750000e+01
    4332  -5.0000000e+00   1.9687500e+01  -7.0312500e+01
    4333  -5.0000000e+00   2.0625000e+01  -7.1875000e+01
    4334  -5.0000000e+00   2.1562500e+01  -7.0312500e+01
    4335  -5.0000000e+00   2.3437500e+01  -7.0312500e+01
    4336  -5.0000000e+00   2.1562500e+01  -7.3437500e+01
    4337  -5.0000000e+00   2.3437500e+01  -6.7187500e+01
    4338  -5.0000000e+00   1.9687500e+01  -7.3437500e+01
    4339  -5.0000000e+00   1.7812500e+01  -7.3437500e+01
    4340  -5.0000000e+00   1.4062500e+01  -7.9687500e+01
    4341  -5.0000000e+00   1.4062500e+01  -8.2812500e+01
    4342  -5.0000000e+00   1.3125000e+01  -8.4375000e+01
    4343  -5.0000000e+00   1.2187500e+01  -8.2812500e+01
    4344  -5.0000000e+00   1.4062500e+01  -8.5937500e+01
    4345  -5.0000000e+00   1.3125000e+01  -8.7500000e+01
    4346  -5.0000000e+00   1.1250000e+01  -8.7500000e+01
    4347  -5.0000000e+00   1.2187500e+01  -8.5937500e+01
    4348  -5.0000000e+00   1.4062500e+01  -8.9062500e+01
    4349  -5.0000000e+00   1.3125000e+01  -9.0625000e+01
    4350  -5.0000000e+00   1.2187500e+01  -8.9062500e+01
    4351  -5.0000000e+00   1.1250000e+01  -9.0625000e+01
    4352  -5.0000000e+00   1.0312500e+01  -8.5937500e+01
    4353  -5.0000000e+00   1.0312500e+01  -8.9062500e+01
    4354  -5.0000000e+00   9.3750000e+00  -9.0625000e+01
    4355  -5.0000000e+00   8.4375000e+00  -8.9062500e+01
    4356  -5.0000000e+00   1.2187500e+01  -9.2187500e+01
    4357  -5.0000000e+00   1.3125000e+01  -9.3750000e+01
    4358  -5.0000000e+00   1.1250000e+01  -9.3750000e+01
    4359  -5.0000000e+00   1.0312500e+01  -9.2187500e+01
    4360  -5.0000000e+00   9.3750000e+00  -9.3750000e+01
    4361  -5.0000000e+00   1.4062500e+01  -9.2187500e+01
    4362  -5.0000000e+00   1.4062500e+01  -9.5312500e+01
    4363  -5.0000000e+00   1.3125000e+01  -9.6875000e+01
    4364  -5.0000000e+00   1.2187500e+01  -9.5312500e+01
    4365  -5.0000000e+00   1.1250000e+01  -9.6875000e+01
    4366  -5.0000000e+00   1.4062500e+01  -9.8437500e+01
    4367  -5.0000000e+00   1.2187500e+01  -9.8437500e+01
    4368  -5.0000000e+00   1.0312500e+01  -9.8437500e+01
    4369  -5.0000000e+00   9.3750000e+00  -9.6875000e+01
    4370  -5.0000000e+00   1.0312500e+01  -9.5312500e+01
    4371  -5.0000000e+00   8.4375000e+00  -9.8437500e+01
    4372  -5.0000000e+00   7.5000000e+00  -9.6875000e+01
    4373  -5.0000000e+00   6.5625000e+00  -9.2187500e+01
    4374  -5.0000000e+00   7.5000000e+00  -9.3750000e+01
    4375  -5.0000000e+00   4.6875000e+00  -9.5312500e+01
    4376  -5.0000000e+00   5.6250000e+00  -9.6875000e+01
    4377  -5.0000000e+00   6.5625000e+00  -9.5312500e+01
    4378  -5.0000000e+00   8.4375000e+00  -9.5312500e+01
    4379  -5.0000000e+00   6.5625000e+00  -9.8437500e+01
    4380  -5.0000000e+00   8.4375000e+00  -9.2187500e+01
    4381  -5.0000000e+00   4.6875000e+00  -9.8437500e+01
    4382  -5.0000000e+00   2.8125000e+00  -9.8437500e+01
    4383  -5.0000000e+00  -7.5000000e+00  -5.0000000e+01
    4384  -5.0000000e+00  -5.6250000e+00  -5.0000000e+01
    4385  -5.0000000e+00  -4.6875000e+00  -5.0000000e+01
    4386  -5.0000000e+00  -8.4375000e+00  -5.0000000e+01
    4387  -5.0000000e+00  -2.3437500e+01  -5.0000000e+01
    4388  -5.0000000e+00  -2.9062500e+01  -6.5625000e+01
    4389  -5.0000000e+00  -3.0000000e+01  -6.4843803e+01
    4390  -5.0000000e+00   7.5000000e+00  -1.5000000e+02
    4391  -5.0000000e+00   6.5625000e+00  -1.5000000e+02
    4392  -5.0000000e+00   5.6250000e+00  -1.5000000e+02
    4393  -5.0000000e+00   4.6875000e+00  -1.5000000e+02
    4394  -5.0000000e+00   8.4375000e+00  -1.5000000e+02
    4395  -5.0000000e+00   2.3437500e+01  -1.5000000e+02
    4396  -5.0000000e+00   3.0000000e+01  -1.3437500e+02
    4397  -5.0000000e+00   2.9531300e+01  -1.4140630e+02
    4398  -5.0000000e+00   3.0000000e+01  -1.4140630e+02
    4399  -5.0000000e+00  -6.5625000e+00  -5.0000000e+01
    4400  -5.0000000e+00  -3.0000000e+01  -6.6406303e+01
    4401  -5.0000000e+00   2.9531300e+01  -6.6406303e+01
    4402  -5.0000000e+00   3.0000000e+01  -6.6406303e+01
    4403   2.8125000e+00  -3.0000000e+01  -1.2812500e+02
    4404   4.0625000e+00  -3.0000000e+01  -1.2812500e+02
    4405   3.2813001e+00  -3.0000000e+01  -1.2656250e+02
    4406   3.4375000e+00  -3.0000000e+01  -1.2187500e+02
    4407   4.2188001e+00  -3.0000000e+01  -1.2343750e+02
    4408   3.7500000e+00  -3.0000000e+01  -1.2500000e+02
    4409   2.5000000e+00  -3.0000000e+01  -1.2500000e+02
    4410  -2.8125000e+00  -3.0000000e+01  -7.1875000e+01
    4411  -4.0625000e+00  -3.0000000e+01  -7.1875000e+01
    4412  -3.2813001e+00  -3.0000000e+01  -7.3437500e+01
    4413  -3.4375000e+00  -3.0000000e+01  -7.8125000e+01
    4414  -4.2188001e+00  -3.0000000e+01  -7.6562500e+01
    4415  -3.7500000e+00  -3.0000000e+01  -7.5000000e+01
    4416  -2.5000000e+00  -3.0000000e+01  -7.5000000e+01
    4417   1.5625000e+00  -3.0000000e+01  -8.4375000e+01
    4418   2.3438001e+00  -3.0000000e+01  -8.5937500e+01
    4419   3.4375000e+00  -3.0000000e+01  -8.4375000e+01
    4420   2.3438001e+00  -3.0000000e+01  -8.9062500e+01
    4421   3.1250000e+00  -3.0000000e+01  -8.7500000e+01
    4422   1.2500000e+00  -3.0000000e+01  -8.7500000e+01
    4423  -3.1250000e-01  -3.0000000e+01  -1.0312500e+02
    4424   4.6880001e-01  -3.0000000e+01  -1.0468750e+02
    4425   1.5625000e+00  -3.0000000e+01  -1.0312500e+02
    4426  -6.2500000e-01  -3.0000000e+01  -1.0625000e+02
    4427   1.2500000e+00  -3.0000000e+01  -1.0625000e+02
    4428   2.3438001e+00  -3.0000000e+01  -1.0468750e+02
    4429   7.8130001e-01  -3.0000000e+01  -1.0156250e+02
    4430   2.6563001e+00  -3.0000000e+01  -9.5312500e+01
    4431   3.4375000e+00  -3.0000000e+01  -9.6875000e+01
    4432   3.9063001e+00  -3.0000000e+01  -9.5312500e+01
    4433   4.2188001e+00  -3.0000000e+01  -9.8437500e+01
    4434   3.2813001e+00  -3.0000000e+01  -1.0156250e+02
    4435   3.7500000e+00  -3.0000000e+01  -1.0000000e+02
    4436   2.5000000e+00  -3.0000000e+01  -1.0000000e+02
    4437   2.0313001e+00  -3.0000000e+01  -1.0156250e+02
    4438   1.2500000e+00  -3.0000000e+01  -1.0000000e+02
    4439   0.0000000e+00  -3.0000000e+01  -1.0000000e+02
    4440   1.7187999e+00  -3.0000000e+01  -9.8437500e+01
    4441   2.9688001e+00  -3.0000000e+01  -9.8437500e+01
    4442  -2.3438001e+00  -3.0000000e+01  -1.0468750e+02
    4443  -3.1250000e+00  -3.0000000e+01  -1.0625000e+02
    4444  -1.8750000e+00  -3.0000000e+01  -1.0625000e+02
    4445  -1.4062999e+00  -3.0000000e+01  -1.0781250e+02
    4446  -1.5625000e+00  -3.0000000e+01  -1.0312500e+02
    4447  -4.6880001e-01  -3.0000000e+01  -1.0468750e+02
    4448  -7.8130001e-01  -3.0000000e+01  -1.0156250e+02
    4449  -9.3750000e-01  -3.0000000e+01  -9.0625000e+01
    4450   3.1250000e-01  -3.0000000e+01  -9.0625000e+01
    4451  -4.6880001e-01  -3.0000000e+01  -8.9062500e+01
    4452  -4.6880001e-01  -3.0000000e+01  -8.5937500e+01
    4453  -1.2500000e+00  -3.0000000e+01  -8.7500000e+01
    4454   0.0000000e+00  -3.0000000e+01  -8.7500000e+01
    4455  -2.1875000e+00  -3.0000000e+01  -9.0625000e+01
    4456  -1.4062999e+00  -3.0000000e+01  -9.2187500e+01
    4457  -2.3438001e+00  -3.0000000e+01  -9.5312500e+01
    4458  -1.8750000e+00  -3.0000000e+01  -9.3750000e+01
    4459  -3.1250000e+00  -3.0000000e+01  -9.3750000e+01
    4460  -6.2500000e-01  -3.0000000e+01  -9.3750000e+01
    4461  -1.5625000e+00  -3.0000000e+01  -9.6875000e+01
    4462  -1.0937999e+00  -3.0000000e+01  -9.5312500e+01
    4463  -1.2500000e+00  -3.0000000e+01  -1.0000000e+02
    4464  -7.8130001e-01  -3.0000000e+01  -9.8437500e+01
    4465  -3.2813001e+00  -3.0000000e+01  -1.0156250e+02
    4466  -2.0313001e+00  -3.0000000e+01  -1.0156250e+02
    4467  -2.5000000e+00  -3.0000000e+01  -1.0000000e+02
    4468  -3.7500000e+00  -3.0000000e+01  -1.0000000e+02
    4469  -3.2813001e+00  -3.0000000e+01  -9.8437500e+01
    4470  -2.0313001e+00  -3.0000000e+01  -9.8437500e+01
    4471  -3.4375000e+00  -3.0000000e+01  -1.4062500e+02
    4472  -2.1875000e+00  -3.0000000e+01  -1.4062500e+02
    4473  -2.9688001e+00  -3.0000000e+01  -1.3906250e+02
    4474   2.8125000e+00  -3.0000000e+01  -1.2187500e+02
    4475   2.0313001e+00  -3.0000000e+01  -1.2031250e+02
    4476   9.3750000e-01  -3.0000000e+01  -1.2187500e+02
    4477   3.1250000e+00  -3.0000000e+01  -1.1875000e+02
    4478   1.2500000e+00  -3.0000000e+01  -1.1875000e+02
    4479   1.5629999e-01  -3.0000000e+01  -1.2031250e+02
    4480  -1.7187999e+00  -3.0000000e+01  -1.2031250e+02
    4481  -6.2500000e-01  -3.0000000e+01  -1.1875000e+02
    4482   1.7187999e+00  -3.0000000e+01  -1.2343750e+02
    4483  -2.5000000e+00  -3.0000000e+01  -1.2500000e+02
    4484  -2.9688001e+00  -3.0000000e+01  -1.2656250e+02
    4485  -1.4844000e+00  -3.0000000e+01  -1.2578130e+02
    4486   7.8130001e-01  -3.0000000e+01  -1.2656250e+02
    4487   0.0000000e+00  -3.0000000e+01  -1.2500000e+02
    4488  -4.6880001e-01  -3.0000000e+01  -1.2656250e+02
    4489   1.2500000e+00  -3.0000000e+01  -1.2500000e+02
    4490  -2.0313001e+00  -3.0000000e+01  -1.2343750e+02
    4491  -9.3750000e-01  -3.0000000e+01  -1.2187500e+02
    4492  -2.8125000e+00  -3.0000000e+01  -1.2187500e+02
    4493  -5.4689997e-01  -3.0000000e+01  -1.2265630e+02
    4494   4.6880001e-01  -3.0000000e+01  -1.2343750e+02
    4495   4.5313001e+00  -3.0000000e+01  -1.2656250e+02
    4496   3.5938001e+00  -3.0000000e+01  -1.2968750e+02
    4497   2.9688001e+00  -3.0000000e+01  -1.2968750e+02
    4498   4.2188001e+00  -3.0000000e+01  -1.2031250e+02
    4499   3.2813001e+00  -3.0000000e+01  -1.2031250e+02
    4500   2.9688001e+00  -3.0000000e+01  -1.2343750e+02
    4501   3.1250000e-01  -3.0000000e+01  -1.2812500e+02
    4502   1.5625000e+00  -3.0000000e+01  -1.2812500e+02
    4503  -1.5629999e-01  -3.0000000e+01  -1.2968750e+02
    4504  -9.3750000e-01  -3.0000000e+01  -1.2812500e+02
    4505   2.0313001e+00  -3.0000000e+01  -1.2656250e+02
    4506  -1.4062999e+00  -3.0000000e+01  -1.2968750e+02
    4507  -2.6563001e+00  -3.0000000e+01  -1.2968750e+02
    4508  -1.8750000e+00  -3.0000000e+01  -1.3125000e+02
    4509  -4.6880001e-01  -3.0000000e+01  -1.3906250e+02
    4510   3.1250000e-01  -3.0000000e+01  -1.4062500e+02
    4511   7.8130001e-01  -3.0000000e+01  -1.3906250e+02
    4512   0.0000000e+00  -3.0000000e+01  -1.3750000e+02
    4513  -1.2500000e+00  -3.0000000e+01  -1.3750000e+02
    4514   4.6880001e-01  -3.0000000e+01  -1.3593750e+02
    4515   1.2500000e+00  -3.0000000e+01  -1.3750000e+02
    4516   1.7187999e+00  -3.0000000e+01  -1.3593750e+02
    4517   2.8125000e+00  -3.0000000e+01  -1.4062500e+02
    4518   2.6563001e+00  -3.0000000e+01  -1.3906250e+02
    4519   1.5625000e+00  -3.0000000e+01  -1.4062500e+02
    4520   1.0937999e+00  -3.0000000e+01  -1.4218750e+02
    4521   1.8750000e+00  -3.0000000e+01  -1.4375000e+02
    4522   2.3438001e+00  -3.0000000e+01  -1.4218750e+02
    4523   3.5938001e+00  -3.0000000e+01  -1.4218750e+02
    4524   2.6563001e+00  -3.0000000e+01  -1.4531250e+02
    4525   3.1250000e+00  -3.0000000e+01  -1.4375000e+02
    4526   3.9063001e+00  -3.0000000e+01  -1.4531250e+02
    4527   3.4375000e+00  -3.0000000e+01  -1.4687500e+02
    4528   4.2188001e+00  -3.0000000e+01  -1.4843750e+02
    4529  -7.8130001e-01  -3.0000000e+01  -1.4843750e+02
    4530   0.0000000e+00  -3.0000000e+01  -1.5000000e+02
    4531   4.6880001e-01  -3.0000000e+01  -1.4843750e+02
    4532   1.7187999e+00  -3.0000000e+01  -1.4843750e+02
    4533   9.3750000e-01  -3.0000000e+01  -1.4687500e+02
    4534   1.5629999e-01  -3.0000000e+01  -1.4531250e+02
    4535  -3.1250000e-01  -3.0000000e+01  -1.4687500e+02
    4536  -1.5625000e+00  -3.0000000e+01  -1.4687500e+02
    4537   1.4062999e+00  -3.0000000e+01  -1.4531250e+02
    4538   2.1875000e+00  -3.0000000e+01  -1.4687500e+02
    4539   3.4375000e+00  -3.0000000e+01  -5.9375000e+01
    4540   2.1875000e+00  -3.0000000e+01  -5.9375000e+01
    4541   2.9688001e+00  -3.0000000e+01  -6.0937500e+01
    4542   1.5629999e-01  -3.0000000e+01  -7.0312500e+01
    4543   9.3750000e-01  -3.0000000e+01  -7.1875000e+01
    4544   1.4062999e+00  -3.0000000e+01  -7.0312500e+01
    4545   2.6563001e+00  -3.0000000e+01  -7.0312500e+01
    4546   1.8750000e+00  -3.0000000e+01  -6.8750000e+01
    4547   1.0937999e+00  -3.0000000e+01  -8.2812500e+01
    4548   3.1250000e-01  -3.0000000e+01  -8.4375000e+01
    4549   1.5629999e-01  -3.0000000e+01  -7.9687500e+01
    4550  -6.2500000e-01  -3.0000000e+01  -8.1250000e+01
    4551   6.2500000e-01  -3.0000000e+01  -8.1250000e+01
    4552   1.8750000e+00  -3.0000000e+01  -8.1250000e+01
    4553   1.4062999e+00  -3.0000000e+01  -7.9687500e+01
    4554   9.3750000e-01  -3.0000000e+01  -7.8125000e+01
    4555   2.6563001e+00  -3.0000000e+01  -7.9687500e+01
    4556   2.5000000e+00  -3.0000000e+01  -7.5000000e+01
    4557   2.9688001e+00  -3.0000000e+01  -7.3437500e+01
    4558   1.4844000e+00  -3.0000000e+01  -7.4218803e+01
    4559  -7.8130001e-01  -3.0000000e+01  -7.3437500e+01
    4560   0.0000000e+00  -3.0000000e+01  -7.5000000e+01
    4561   4.6880001e-01  -3.0000000e+01  -7.3437500e+01
    4562  -7.8130001e-01  -3.0000000e+01  -7.6562500e+01
    4563  -1.2500000e+00  -3.0000000e+01  -7.5000000e+01
    4564   1.4844000e+00  -3.0000000e+01  -7.5781303e+01
    4565   2.9688001e+00  -3.0000000e+01  -7.6562500e+01
    4566   4.6880001e-01  -3.0000000e+01  -7.6562500e+01
    4567  -4.5313001e+00  -3.0000000e+01  -7.3437500e+01
    4568  -3.5938001e+00  -3.0000000e+01  -7.0312500e+01
    4569  -2.9688001e+00  -3.0000000e+01  -7.0312500e+01
    4570  -3.1250000e+00  -3.0000000e+01  -8.1250000e+01
    4571  -4.2188001e+00  -3.0000000e+01  -7.9687500e+01
    4572  -2.9688001e+00  -3.0000000e+01  -7.9687500e+01
    4573  -2.9688001e+00  -3.0000000e+01  -7.6562500e+01
    4574  -2.1875000e+00  -3.0000000e+01  -7.8125000e+01
    4575  -3.1250000e-01  -3.0000000e+01  -7.1875000e+01
    4576  -1.5625000e+00  -3.0000000e+01  -7.1875000e+01
    4577  -2.0313001e+00  -3.0000000e+01  -7.3437500e+01
    4578   4.6880001e-01  -3.0000000e+01  -6.0937500e+01
    4579  -3.1250000e-01  -3.0000000e+01  -5.9375000e+01
    4580  -7.8130001e-01  -3.0000000e+01  -6.0937500e+01
    4581   0.0000000e+00  -3.0000000e+01  -6.2500000e+01
    4582   1.2500000e+00  -3.0000000e+01  -6.2500000e+01
    4583  -4.6880001e-01  -3.0000000e+01  -6.4062500e+01
    4584  -1.2500000e+00  -3.0000000e+01  -6.2500000e+01
    4585  -1.7187999e+00  -3.0000000e+01  -6.4062500e+01
    4586  -2.8125000e+00  -3.0000000e+01  -5.9375000e+01
    4587  -2.6563001e+00  -3.0000000e+01  -6.0937500e+01
    4588  -1.5625000e+00  -3.0000000e+01  -5.9375000e+01
    4589  -1.0937999e+00  -3.0000000e+01  -5.7812500e+01
    4590  -1.8750000e+00  -3.0000000e+01  -5.6250000e+01
    4591  -2.3438001e+00  -3.0000000e+01  -5.7812500e+01
    4592  -3.5938001e+00  -3.0000000e+01  -5.7812500e+01
    4593  -2.6563001e+00  -3.0000000e+01  -5.4687500e+01
    4594  -3.1250000e+00  -3.0000000e+01  -5.6250000e+01
    4595  -3.9063001e+00  -3.0000000e+01  -5.4687500e+01
    4596  -3.4375000e+00  -3.0000000e+01  -5.3125000e+01
    4597  -4.2188001e+00  -3.0000000e+01  -5.1562500e+01
    4598   7.8130001e-01  -3.0000000e+01  -5.1562500e+01
    4599   0.0000000e+00  -3.0000000e+01  -5.0000000e+01
    4600  -4.6880001e-01  -3.0000000e+01  -5.1562500e+01
    4601  -1.7187999e+00  -3.0000000e+01  -5.1562500e+01
    4602  -9.3750000e-01  -3.0000000e+01  -5.3125000e+01
    4603  -1.5629999e-01  -3.0000000e+01  -5.4687500e+01
    4604   3.1250000e-01  -3.0000000e+01  -5.3125000e+01
    4605   1.5625000e+00  -3.0000000e+01  -5.3125000e+01
    4606  -1.4062999e+00  -3.0000000e+01  -5.4687500e+01
    4607  -2.1875000e+00  -3.0000000e+01  -5.3125000e+01
    4608  -3.2813001e+00  -3.0000000e+01  -1.4843750e+02
    4609  -2.5000000e+00  -3.0000000e+01  -1.5000000e+02
    4610  -2.0313001e+00  -3.0000000e+01  -1.4843750e+02
    4611  -1.2500000e+00  -3.0000000e+01  -1.5000000e+02
    4612  -3.7500000e+00  -3.0000000e+01  -1.5000000e+02
    4613   2.9688001e+00  -3.0000000e+01  -1.4843750e+02
    4614   2.5000000e+00  -3.0000000e+01  -1.5000000e+02
    4615   3.7500000e+00  -3.0000000e+01  -1.5000000e+02
    4616   1.2500000e+00  -3.0000000e+01  -1.5000000e+02
    4617   3.2813001e+00  -3.0000000e+01  -5.1562500e+01
    4618   2.5000000e+00  -3.0000000e+01  -5.0000000e+01
    4619   2.0313001e+00  -3.0000000e+01  -5.1562500e+01
    4620   1.2500000e+00  -3.0000000e+01  -5.0000000e+01
    4621   3.7500000e+00  -3.0000000e+01  -5.0000000e+01
    4622  -2.9688001e+00  -3.0000000e+01  -5.1562500e+01
    4623  -2.5000000e+00  -3.0000000e+01  -5.0000000e+01
    4624  -3.7500000e+00  -3.0000000e+01  -5.0000000e+01
    4625  -1.2500000e+00  -3.0000000e+01  -5.0000000e+01
    4626   3.5938001e+00  -3.0000000e+01  -1.1406250e+02
    4627   4.0625000e+00  -3.0000000e+01  -1.1562500e+02
    4628  -3.5938001e+00  -3.0000000e+01  -8.5937500e+01
    4629  -4.0625000e+00  -3.0000000e+01  -8.4375000e+01
    4630   4.0625000e+00  -3.0000000e+01  -1.0937500e+02
    4631   4.5313001e+00  -3.0000000e+01  -1.1093750e+02
    4632   3.5938001e+00  -3.0000000e+01  -1.0781250e+02
    4633   3.1250000e+00  -3.0000000e+01  -1.0625000e+02
    4634   2.6563001e+00  -3.0000000e+01  -1.0781250e+02
    4635   2.1875000e+00  -3.0000000e+01  -1.0937500e+02
    4636   3.3594000e+00  -3.0000000e+01  -1.1015630e+02
    4637   2.6563001e+00  -3.0000000e+01  -1.1093750e+02
    4638   3.1250000e+00  -3.0000000e+01  -1.1250000e+02
    4639   3.8282001e+00  -3.0000000e+01  -1.1171880e+02
    4640   1.9532000e+00  -3.0000000e+01  -1.1171880e+02
    4641   1.2500000e+00  -3.0000000e+01  -1.1250000e+02
    4642   7.8130001e-01  -3.0000000e+01  -1.1093750e+02
    4643   3.5938001e+00  -3.0000000e+01  -1.1718750e+02
    4644   2.6563001e+00  -3.0000000e+01  -1.1718750e+02
    4645   2.8907001e+00  -3.0000000e+01  -1.1484380e+02
    4646   2.1875000e+00  -3.0000000e+01  -1.1562500e+02
    4647   1.7187999e+00  -3.0000000e+01  -1.1406250e+02
    4648   2.4219000e+00  -3.0000000e+01  -1.1328130e+02
    4649   4.2968998e+00  -3.0000000e+01  -1.1328130e+02
    4650   4.0625000e+00  -3.0000000e+01  -1.0312500e+02
    4651   4.5313001e+00  -3.0000000e+01  -1.0156250e+02
    4652   3.5938001e+00  -3.0000000e+01  -1.0468750e+02
    4653   2.6563001e+00  -3.0000000e+01  -9.2187500e+01
    4654   1.5625000e+00  -3.0000000e+01  -9.0625000e+01
    4655   1.0937999e+00  -3.0000000e+01  -9.2187500e+01
    4656   1.0937999e+00  -3.0000000e+01  -8.9062500e+01
    4657   4.2188001e+00  -3.0000000e+01  -8.5937500e+01
    4658   3.4375000e+00  -3.0000000e+01  -8.1250000e+01
    4659   2.6563001e+00  -3.0000000e+01  -8.2812500e+01
    4660   3.6719000e+00  -3.0000000e+01  -8.8281303e+01
    4661   3.1250000e+00  -3.0000000e+01  -9.0625000e+01
    4662   3.5157001e+00  -3.0000000e+01  -8.9843803e+01
    4663   7.8130001e-01  -3.0000000e+01  -8.5937500e+01
    4664   9.3750000e-01  -3.0000000e+01  -9.6875000e+01
    4665   4.6880001e-01  -3.0000000e+01  -9.8437500e+01
    4666   3.1250000e-01  -3.0000000e+01  -9.6875000e+01
    4667  -4.6880001e-01  -3.0000000e+01  -1.1093750e+02
    4668   3.1250000e-01  -3.0000000e+01  -1.0937500e+02
    4669  -2.1875000e+00  -3.0000000e+01  -1.0937500e+02
    4670  -9.3750000e-01  -3.0000000e+01  -1.0937500e+02
    4671   1.9532000e+00  -3.0000000e+01  -1.0703130e+02
    4672   7.8130001e-01  -3.0000000e+01  -1.0781250e+02
    4673   1.4844000e+00  -3.0000000e+01  -1.0859380e+02
    4674  -1.5629999e-01  -3.0000000e+01  -1.0781250e+02
    4675   7.8199998e-02  -3.0000000e+01  -1.0703130e+02
    4676  -2.5000000e+00  -3.0000000e+01  -1.1875000e+02
    4677  -3.2813001e+00  -3.0000000e+01  -1.1718750e+02
    4678  -1.4062999e+00  -3.0000000e+01  -1.1718750e+02
    4679  -2.1875000e+00  -3.0000000e+01  -1.1562500e+02
    4680  -1.7187999e+00  -3.0000000e+01  -1.1093750e+02
    4681  -1.2500000e+00  -3.0000000e+01  -1.1250000e+02
    4682   0.0000000e+00  -3.0000000e+01  -1.1250000e+02
    4683  -4.6880001e-01  -3.0000000e+01  -1.1406250e+02
    4684  -1.7187999e+00  -3.0000000e+01  -1.1406250e+02
    4685   2.8125000e+00  -3.0000000e+01  -1.0312500e+02
    4686   2.1875000e+00  -3.0000000e+01  -9.6875000e+01
    4687   7.8130001e-01  -3.0000000e+01  -9.5312500e+01
    4688   1.7969000e+00  -3.0000000e+01  -9.6093803e+01
    4689   3.1250000e+00  -3.0000000e+01  -9.3750000e+01
    4690   1.8750000e+00  -3.0000000e+01  -9.3750000e+01
    4691   6.2500000e-01  -3.0000000e+01  -9.3750000e+01
    4692   3.6719000e+00  -3.0000000e+01  -9.1406303e+01
    4693   3.8282001e+00  -3.0000000e+01  -9.2968803e+01
    4694  -4.2188001e+00  -3.0000000e+01  -1.0468750e+02
    4695  -4.0625000e+00  -3.0000000e+01  -1.0312500e+02
    4696  -4.5313001e+00  -3.0000000e+01  -1.0156250e+02
    4697  -4.0625000e+00  -3.0000000e+01  -9.0625000e+01
    4698  -4.5313001e+00  -3.0000000e+01  -8.9062500e+01
    4699  -2.6563001e+00  -3.0000000e+01  -9.2187500e+01
    4700  -3.5938001e+00  -3.0000000e+01  -9.2187500e+01
    4701  -1.8750000e+00  -3.0000000e+01  -8.1250000e+01
    4702  -2.6563001e+00  -3.0000000e+01  -8.2812500e+01
    4703  -1.5625000e+00  -3.0000000e+01  -8.4375000e+01
    4704  -2.1875000e+00  -3.0000000e+01  -8.4375000e+01
    4705  -1.7187999e+00  -3.0000000e+01  -8.5937500e+01
    4706  -3.3594000e+00  -3.0000000e+01  -8.9843803e+01
    4707  -2.6563001e+00  -3.0000000e+01  -8.9062500e+01
    4708  -3.1250000e+00  -3.0000000e+01  -8.7500000e+01
    4709  -3.8282001e+00  -3.0000000e+01  -8.8281303e+01
    4710  -1.7187999e+00  -3.0000000e+01  -8.9062500e+01
    4711  -1.9532000e+00  -3.0000000e+01  -8.8281303e+01
    4712  -3.5938001e+00  -3.0000000e+01  -8.2812500e+01
    4713  -2.8907001e+00  -3.0000000e+01  -8.5156303e+01
    4714  -2.4219000e+00  -3.0000000e+01  -8.6718803e+01
    4715  -4.2968998e+00  -3.0000000e+01  -8.6718803e+01
    4716  -4.0625000e+00  -3.0000000e+01  -9.6875000e+01
    4717  -4.5313001e+00  -3.0000000e+01  -9.8437500e+01
    4718  -3.5938001e+00  -3.0000000e+01  -9.5312500e+01
    4719  -3.4375000e+00  -3.0000000e+01  -1.0937500e+02
    4720  -2.6563001e+00  -3.0000000e+01  -1.0781250e+02
    4721  -3.9063001e+00  -3.0000000e+01  -1.0781250e+02
    4722  -3.5938001e+00  -3.0000000e+01  -1.1093750e+02
    4723  -4.2188001e+00  -3.0000000e+01  -1.1093750e+02
    4724  -2.8125000e+00  -3.0000000e+01  -1.0312500e+02
    4725  -3.2032001e+00  -3.0000000e+01  -1.0390630e+02
    4726  -1.4844000e+00  -3.0000000e+01  -1.0546880e+02
    4727  -1.5629999e-01  -3.0000000e+01  -9.2187500e+01
    4728  -4.6880001e-01  -3.0000000e+01  -9.5312500e+01
    4729  -1.5629999e-01  -3.0000000e+01  -8.2812500e+01
    4730  -7.8130001e-01  -3.0000000e+01  -8.2812500e+01
    4731  -2.8125000e+00  -3.0000000e+01  -9.6875000e+01
    4732   7.8130001e-01  -3.0000000e+01  -1.1406250e+02
    4733   3.1250000e-01  -3.0000000e+01  -1.1562500e+02
    4734   7.8130001e-01  -3.0000000e+01  -1.1718750e+02
    4735  -1.5629999e-01  -3.0000000e+01  -1.1718750e+02
    4736  -9.3750000e-01  -3.0000000e+01  -1.1562500e+02
    4737  -3.5938001e+00  -3.0000000e+01  -1.2031250e+02
    4738  -1.5625000e+00  -3.0000000e+01  -1.3437500e+02
    4739  -1.7187999e+00  -3.0000000e+01  -1.3281250e+02
    4740  -2.8125000e+00  -3.0000000e+01  -1.3437500e+02
    4741  -3.5938001e+00  -3.0000000e+01  -1.3281250e+02
    4742  -3.1250000e+00  -3.0000000e+01  -1.3125000e+02
    4743  -3.4375000e+00  -3.0000000e+01  -1.2812500e+02
    4744  -3.9063001e+00  -3.0000000e+01  -1.2968750e+02
    4745  -4.2188001e+00  -3.0000000e+01  -1.2656250e+02
    4746  -4.2188001e+00  -3.0000000e+01  -1.3906250e+02
    4747  -2.5000000e+00  -3.0000000e+01  -1.3750000e+02
    4748  -3.7500000e+00  -3.0000000e+01  -1.3750000e+02
    4749  -3.9063001e+00  -3.0000000e+01  -1.3593750e+02
    4750  -2.0313001e+00  -3.0000000e+01  -1.3593750e+02
    4751  -1.4062999e+00  -3.0000000e+01  -1.3593750e+02
    4752  -3.1250000e+00  -3.0000000e+01  -1.4375000e+02
    4753  -3.9063001e+00  -3.0000000e+01  -1.4218750e+02
    4754  -2.6563001e+00  -3.0000000e+01  -1.4218750e+02
    4755  -1.4062999e+00  -3.0000000e+01  -1.4218750e+02
    4756  -1.7187999e+00  -3.0000000e+01  -1.3906250e+02
    4757  -1.9532000e+00  -3.0000000e+01  -1.2734380e+02
    4758  -2.1875000e+00  -3.0000000e+01  -1.2812500e+02
    4759  -3.9844000e+00  -3.0000000e+01  -1.2578130e+02
    4760   1.4844000e+00  -3.0000000e+01  -1.1640630e+02
    4761   1.9532000e+00  -3.0000000e+01  -1.1796880e+02
    4762   7.8199998e-02  -3.0000000e+01  -1.1796880e+02
    4763  -3.5157001e+00  -3.0000000e+01  -1.2421880e+02
    4764  -3.9063001e+00  -3.0000000e+01  -1.2343750e+02
    4765  -1.0157000e+00  -3.0000000e+01  -1.2421880e+02
    4766  -4.0625000e+00  -3.0000000e+01  -1.4687500e+02
    4767  -4.5313001e+00  -3.0000000e+01  -1.4843750e+02
    4768  -4.2188001e+00  -3.0000000e+01  -1.4531250e+02
    4769  -2.3438001e+00  -3.0000000e+01  -1.4531250e+02
    4770   4.3750000e+00  -3.0000000e+01  -1.3125000e+02
    4771   3.2813001e+00  -3.0000000e+01  -1.3281250e+02
    4772   2.2657001e+00  -3.0000000e+01  -1.2890630e+02
    4773   1.4062999e+00  -3.0000000e+01  -1.2968750e+02
    4774   2.8125000e+00  -3.0000000e+01  -1.3125000e+02
    4775   1.2500000e+00  -3.0000000e+01  -1.3125000e+02
    4776   2.1094000e+00  -3.0000000e+01  -1.3046880e+02
    4777   1.5629999e-01  -3.0000000e+01  -1.3281250e+02
    4778  -3.1250000e-01  -3.0000000e+01  -1.3125000e+02
    4779   5.4689997e-01  -3.0000000e+01  -1.3046880e+02
    4780  -1.8750000e+00  -3.0000000e+01  -1.4375000e+02
    4781  -6.2500000e-01  -3.0000000e+01  -1.4375000e+02
    4782  -1.5629999e-01  -3.0000000e+01  -1.4218750e+02
    4783  -9.3750000e-01  -3.0000000e+01  -1.4062500e+02
    4784   6.2500000e-01  -3.0000000e+01  -1.4375000e+02
    4785  -3.9060000e-01  -3.0000000e+01  -1.3671880e+02
    4786  -5.4689997e-01  -3.0000000e+01  -1.3515630e+02
    4787   3.1250000e-01  -3.0000000e+01  -1.3437500e+02
    4788   1.3282000e+00  -3.0000000e+01  -1.3515630e+02
    4789   2.1875000e+00  -3.0000000e+01  -1.3437500e+02
    4790   1.7187999e+00  -3.0000000e+01  -1.3281250e+02
    4791   1.1719000e+00  -3.0000000e+01  -1.3359380e+02
    4792  -7.0310003e-01  -3.0000000e+01  -1.3359380e+02
    4793  -8.5939997e-01  -3.0000000e+01  -1.3203130e+02
    4794   3.4375000e+00  -3.0000000e+01  -1.3437500e+02
    4795   2.8907001e+00  -3.0000000e+01  -1.3515630e+02
    4796   3.5938001e+00  -3.0000000e+01  -1.3593750e+02
    4797   3.1250000e+00  -3.0000000e+01  -1.3750000e+02
    4798   4.2968998e+00  -3.0000000e+01  -1.3671880e+02
    4799   1.9532000e+00  -3.0000000e+01  -1.3828130e+02
    4800   2.4219000e+00  -3.0000000e+01  -1.3671880e+02
    4801   3.9063001e+00  -3.0000000e+01  -1.3906250e+02
    4802  -2.8125000e+00  -3.0000000e+01  -1.4687500e+02
    4803  -3.2032001e+00  -3.0000000e+01  -1.4609380e+02
    4804  -1.0937999e+00  -3.0000000e+01  -1.4531250e+02
    4805   4.2968998e+00  -3.0000000e+01  -1.4296880e+02
    4806  -1.0937999e+00  -3.0000000e+01  -7.9687500e+01
    4807  -1.5625000e+00  -3.0000000e+01  -7.8125000e+01
    4808  -2.0313001e+00  -3.0000000e+01  -7.6562500e+01
    4809   1.5625000e+00  -3.0000000e+01  -6.5625000e+01
    4810   1.7187999e+00  -3.0000000e+01  -6.7187500e+01
    4811   2.8125000e+00  -3.0000000e+01  -6.5625000e+01
    4812   3.5938001e+00  -3.0000000e+01  -6.7187500e+01
    4813   3.1250000e+00  -3.0000000e+01  -6.8750000e+01
    4814   3.4375000e+00  -3.0000000e+01  -7.1875000e+01
    4815   3.9063001e+00  -3.0000000e+01  -7.0312500e+01
    4816   4.2188001e+00  -3.0000000e+01  -7.3437500e+01
    4817   2.0313001e+00  -3.0000000e+01  -6.4062500e+01
    4818   2.5000000e+00  -3.0000000e+01  -6.2500000e+01
    4819   1.4062999e+00  -3.0000000e+01  -6.4062500e+01
    4820   3.1250000e+00  -3.0000000e+01  -5.6250000e+01
    4821   3.9063001e+00  -3.0000000e+01  -5.7812500e+01
    4822   4.2188001e+00  -3.0000000e+01  -6.0937500e+01
    4823   2.6563001e+00  -3.0000000e+01  -5.7812500e+01
    4824   1.4062999e+00  -3.0000000e+01  -5.7812500e+01
    4825   1.7187999e+00  -3.0000000e+01  -6.0937500e+01
    4826   3.7500000e+00  -3.0000000e+01  -6.2500000e+01
    4827   3.9063001e+00  -3.0000000e+01  -6.4062500e+01
    4828  -1.5629999e-01  -3.0000000e+01  -6.7187500e+01
    4829  -1.2500000e+00  -3.0000000e+01  -6.8750000e+01
    4830   3.1250000e-01  -3.0000000e+01  -6.8750000e+01
    4831  -1.4062999e+00  -3.0000000e+01  -7.0312500e+01
    4832  -5.4689997e-01  -3.0000000e+01  -6.9531303e+01
    4833   1.9532000e+00  -3.0000000e+01  -7.2656303e+01
    4834   2.1875000e+00  -3.0000000e+01  -7.1875000e+01
    4835   3.9844000e+00  -3.0000000e+01  -7.4218803e+01
    4836   3.4375000e+00  -3.0000000e+01  -7.8125000e+01
    4837   4.2188001e+00  -3.0000000e+01  -7.6562500e+01
    4838   4.2188001e+00  -3.0000000e+01  -7.9687500e+01
    4839  -3.1250000e-01  -3.0000000e+01  -7.8125000e+01
    4840   1.9532000e+00  -3.0000000e+01  -7.7343803e+01
    4841   2.1875000e+00  -3.0000000e+01  -7.8125000e+01
    4842   3.9844000e+00  -3.0000000e+01  -7.5781303e+01
    4843   4.0625000e+00  -3.0000000e+01  -5.3125000e+01
    4844   4.5313001e+00  -3.0000000e+01  -5.1562500e+01
    4845   4.2188001e+00  -3.0000000e+01  -5.4687500e+01
    4846   2.3438001e+00  -3.0000000e+01  -5.4687500e+01
    4847  -4.3750000e+00  -3.0000000e+01  -6.8750000e+01
    4848  -2.2657001e+00  -3.0000000e+01  -7.1093803e+01
    4849  -3.2813001e+00  -3.0000000e+01  -6.7187500e+01
    4850  -2.8125000e+00  -3.0000000e+01  -6.8750000e+01
    4851  -2.1094000e+00  -3.0000000e+01  -6.9531303e+01
    4852   1.8750000e+00  -3.0000000e+01  -5.6250000e+01
    4853   6.2500000e-01  -3.0000000e+01  -5.6250000e+01
    4854   1.5629999e-01  -3.0000000e+01  -5.7812500e+01
    4855   9.3750000e-01  -3.0000000e+01  -5.9375000e+01
    4856  -6.2500000e-01  -3.0000000e+01  -5.6250000e+01
    4857   3.9060000e-01  -3.0000000e+01  -6.3281300e+01
    4858   5.4689997e-01  -3.0000000e+01  -6.4843803e+01
    4859  -3.1250000e-01  -3.0000000e+01  -6.5625000e+01
    4860  -1.3282000e+00  -3.0000000e+01  -6.4843803e+01
    4861  -2.1875000e+00  -3.0000000e+01  -6.5625000e+01
    4862  -1.7187999e+00  -3.0000000e+01  -6.7187500e+01
    4863  -1.1719000e+00  -3.0000000e+01  -6.6406303e+01
    4864   7.0310003e-01  -3.0000000e+01  -6.6406303e+01
    4865   8.5939997e-01  -3.0000000e+01  -6.7968803e+01
    4866  -4.5313001e+00  -3.0000000e+01  -6.7187500e+01
    4867  -3.4375000e+00  -3.0000000e+01  -6.5625000e+01
    4868  -2.8907001e+00  -3.0000000e+01  -6.4843803e+01
    4869  -3.5938001e+00  -3.0000000e+01  -6.4062500e+01
    4870  -3.1250000e+00  -3.0000000e+01  -6.2500000e+01
    4871  -4.2968998e+00  -3.0000000e+01  -6.3281300e+01
    4872  -1.9532000e+00  -3.0000000e+01  -6.1718800e+01
    4873  -2.4219000e+00  -3.0000000e+01  -6.3281300e+01
    4874  -3.9063001e+00  -3.0000000e+01  -6.0937500e+01
    4875   2.8125000e+00  -3.0000000e+01  -5.3125000e+01
    4876   3.2032001e+00  -3.0000000e+01  -5.3906300e+01
    4877   1.0937999e+00  -3.0000000e+01  -5.4687500e+01
    4878  -4.2968998e+00  -3.0000000e+01  -5.7031300e+01
    4879   3.3594000e+00  -3.0000000e+01  -1.2109380e+02
    4880   4.6875000e+00  -3.0000000e+01  -1.4062500e+02
    4881   4.4531999e+00  -3.0000000e+01  -1.3984380e+02
    4882  -4.1406999e+00  -3.0000000e+01  -5.8593800e+01
    4883  -4.4531999e+00  -3.0000000e+01  -6.0156300e+01
    4884   4.2968998e+00  -3.0000000e+01  -1.1796880e+02
    4885  -4.2968998e+00  -3.0000000e+01  -8.2031303e+01
    4886   4.2968998e+00  -3.0000000e+01  -1.0703130e+02
    4887   2.8907001e+00  -3.0000000e+01  -1.0859380e+02
    4888   1.4844000e+00  -3.0000000e+01  -1.1015630e+02
    4889   2.8907001e+00  -3.0000000e+01  -1.1640630e+02
    4890   1.0157000e+00  -3.0000000e+01  -1.1484380e+02
    4891   4.2968998e+00  -3.0000000e+01  -1.0546880e+02
    4892   3.8282001e+00  -3.0000000e+01  -8.2031303e+01
    4893   3.8282001e+00  -3.0000000e+01  -8.3593803e+01
    4894  -3.7500000e+00  -3.0000000e+01  -1.1875000e+02
    4895  -3.4375000e+00  -3.0000000e+01  -1.1562500e+02
    4896  -3.9844000e+00  -3.0000000e+01  -1.1640630e+02
    4897  -2.8907001e+00  -3.0000000e+01  -1.1484380e+02
    4898  -3.5938001e+00  -3.0000000e+01  -1.1406250e+02
    4899  -3.1250000e+00  -3.0000000e+01  -1.1250000e+02
    4900  -4.2968998e+00  -3.0000000e+01  -1.1328130e+02
    4901  -2.8907001e+00  -3.0000000e+01  -1.1015630e+02
    4902  -2.4219000e+00  -3.0000000e+01  -1.1328130e+02
    4903  -2.4219000e+00  -3.0000000e+01  -1.1171880e+02
    4904  -4.2968998e+00  -3.0000000e+01  -9.2968803e+01
    4905  -2.8907001e+00  -3.0000000e+01  -9.1406303e+01
    4906  -3.3594000e+00  -3.0000000e+01  -8.3593803e+01
    4907  -4.2968998e+00  -3.0000000e+01  -9.4531303e+01
    4908  -4.2968998e+00  -3.0000000e+01  -1.3203130e+02
    4909  -2.7344000e+00  -3.0000000e+01  -1.3203130e+02
    4910  -3.2032001e+00  -3.0000000e+01  -1.3671880e+02
    4911   4.2968998e+00  -3.0000000e+01  -6.7968803e+01
    4912   2.7344000e+00  -3.0000000e+01  -6.7968803e+01
    4913   3.2032001e+00  -3.0000000e+01  -6.3281300e+01
    4914   4.1406999e+00  -3.0000000e+01  -1.3515630e+02
    4915  -4.1406999e+00  -3.0000000e+01  -1.2109380e+02
    4916  -4.4531999e+00  -3.0000000e+01  -1.2265630e+02
    4917  -4.1406999e+00  -3.0000000e+01  -1.3359380e+02
    4918  -4.4531999e+00  -3.0000000e+01  -1.3515630e+02
    4919   4.6875000e+00  -3.0000000e+01  -6.5625000e+01
    4920   4.4531999e+00  -3.0000000e+01  -6.4843803e+01
    4921  -4.1406999e+00  -3.0000000e+01  -1.1484380e+02
    4922  -4.2968998e+00  -3.0000000e+01  -1.1796880e+02
    4923  -4.2968998e+00  -3.0000000e+01  -1.1953130e+02
    4924   3.9844000e+00  -3.0000000e+01  -1.3359380e+02
    4925  -2.8125000e+00   3.0000000e+01  -1.2812500e+02
    4926  -4.0625000e+00   3.0000000e+01  -1.2812500e+02
    4927  -3.2813001e+00   3.0000000e+01  -1.2656250e+02
    4928  -3.4375000e+00   3.0000000e+01  -1.2187500e+02
    4929  -4.2188001e+00   3.0000000e+01  -1.2343750e+02
    4930  -3.7500000e+00   3.0000000e+01  -1.2500000e+02
    4931  -2.5000000e+00   3.0000000e+01  -1.2500000e+02
    4932   2.8125000e+00   3.0000000e+01  -7.1875000e+01
    4933   4.0625000e+00   3.0000000e+01  -7.1875000e+01
    4934   3.2813001e+00   3.0000000e+01  -7.3437500e+01
    4935   3.4375000e+00   3.0000000e+01  -7.8125000e+01
    4936   4.2188001e+00   3.0000000e+01  -7.6562500e+01
    4937   3.7500000e+00   3.0000000e+01  -7.5000000e+01
    4938   2.5000000e+00   3.0000000e+01  -7.5000000e+01
    4939  -1.5625000e+00   3.0000000e+01  -8.4375000e+01
    4940  -2.3438001e+00   3.0000000e+01  -8.5937500e+01
    4941  -3.4375000e+00   3.0000000e+01  -8.4375000e+01
    4942  -2.3438001e+00   3.0000000e+01  -8.9062500e+01
    4943  -3.1250000e+00   3.0000000e+01  -8.7500000e+01
    4944  -1.2500000e+00   3.0000000e+01  -8.7500000e+01
    4945   3.1250000e-01   3.0000000e+01  -1.0312500e+02
    4946  -4.6880001e-01   3.0000000e+01  -1.0468750e+02
    4947  -1.5625000e+00   3.0000000e+01  -1.0312500e+02
    4948   6.2500000e-01   3.0000000e+01  -1.0625000e+02
    4949  -1.2500000e+00   3.0000000e+01  -1.0625000e+02
    4950  -2.3438001e+00   3.0000000e+01  -1.0468750e+02
    4951  -7.8130001e-01   3.0000000e+01  -1.0156250e+02
    4952  -2.6563001e+00   3.0000000e+01  -9.5312500e+01
    4953  -3.4375000e+00   3.0000000e+01  -9.6875000e+01
    4954  -3.9063001e+00   3.0000000e+01  -9.5312500e+01
    4955  -4.2188001e+00   3.0000000e+01  -9.8437500e+01
    4956  -3.2813001e+00   3.0000000e+01  -1.0156250e+02
    4957  -3.7500000e+00   3.0000000e+01  -1.0000000e+02
    4958  -2.5000000e+00   3.0000000e+01  -1.0000000e+02
    4959  -2.0313001e+00   3.0000000e+01  -1.0156250e+02
    4960  -1.2500000e+00   3.0000000e+01  -1.0000000e+02
    4961   0.0000000e+00   3.0000000e+01  -1.0000000e+02
    4962  -1.7187999e+00   3.0000000e+01  -9.8437500e+01
    4963  -2.9688001e+00   3.0000000e+01  -9.8437500e+01
    4964   2.3438001e+00   3.0000000e+01  -1.0468750e+02
    4965   3.1250000e+00   3.0000000e+01  -1.0625000e+02
    4966   1.8750000e+00   3.0000000e+01  -1.0625000e+02
    4967   1.4062999e+00   3.0000000e+01  -1.0781250e+02
    4968   1.5625000e+00   3.0000000e+01  -1.0312500e+02
    4969   4.6880001e-01   3.0000000e+01  -1.0468750e+02
    4970   7.8130001e-01   3.0000000e+01  -1.0156250e+02
    4971   9.3750000e-01   3.0000000e+01  -9.0625000e+01
    4972  -3.1250000e-01   3.0000000e+01  -9.0625000e+01
    4973   4.6880001e-01   3.0000000e+01  -8.9062500e+01
    4974   4.6880001e-01   3.0000000e+01  -8.5937500e+01
    4975   1.2500000e+00   3.0000000e+01  -8.7500000e+01
    4976   0.0000000e+00   3.0000000e+01  -8.7500000e+01
    4977   2.1875000e+00   3.0000000e+01  -9.0625000e+01
    4978   1.4062999e+00   3.0000000e+01  -9.2187500e+01
    4979   2.3438001e+00   3.0000000e+01  -9.5312500e+01
    4980   1.8750000e+00   3.0000000e+01  -9.3750000e+01
    4981   3.1250000e+00   3.0000000e+01  -9.3750000e+01
    4982   6.2500000e-01   3.0000000e+01  -9.3750000e+01
    4983   1.5625000e+00   3.0000000e+01  -9.6875000e+01
    4984   1.0937999e+00   3.0000000e+01  -9.5312500e+01
    4985   1.2500000e+00   3.0000000e+01  -1.0000000e+02
    4986   7.8130001e-01   3.0000000e+01  -9.8437500e+01
    4987   3.2813001e+00   3.0000000e+01  -1.0156250e+02
    4988   2.0313001e+00   3.0000000e+01  -1.0156250e+02
    4989   2.5000000e+00   3.0000000e+01  -1.0000000e+02
    4990   3.7500000e+00   3.0000000e+01  -1.0000000e+02
    4991   3.2813001e+00   3.0000000e+01  -9.8437500e+01
    4992   2.0313001e+00   3.0000000e+01  -9.8437500e+01
    4993   3.4375000e+00   3.0000000e+01  -1.4062500e+02
    4994   2.1875000e+00   3.0000000e+01  -1.4062500e+02
    4995   2.9688001e+00   3.0000000e+01  -1.3906250e+02
    4996   1.5629999e-01   3.0000000e+01  -1.2968750e+02
    4997   9.3750000e-01   3.0000000e+01  -1.2812500e+02
    4998   1.4062999e+00   3.0000000e+01  -1.2968750e+02
    4999   2.6563001e+00   3.0000000e+01  -1.2968750e+02
    5000   1.8750000e+00   3.0000000e+01  -1.3125000e+02
    5001  -2.8125000e+00   3.0000000e+01  -1.2187500e+02
    5002  -2.0313001e+00   3.0000000e+01  -1.2031250e+02
    5003  -9.3750000e-01   3.0000000e+01  -1.2187500e+02
    5004  -3.1250000e+00   3.0000000e+01  -1.1875000e+02
    5005  -1.2500000e+00   3.0000000e+01  -1.1875000e+02
    5006  -1.5629999e-01   3.0000000e+01  -1.2031250e+02
    5007   1.7187999e+00   3.0000000e+01  -1.2031250e+02
    5008   6.2500000e-01   3.0000000e+01  -1.1875000e+02
    5009  -1.7187999e+00   3.0000000e+01  -1.2343750e+02
    5010   2.5000000e+00   3.0000000e+01  -1.2500000e+02
    5011   2.9688001e+00   3.0000000e+01  -1.2656250e+02
    5012   1.4844000e+00   3.0000000e+01  -1.2578130e+02
    5013  -7.8130001e-01   3.0000000e+01  -1.2656250e+02
    5014   0.0000000e+00   3.0000000e+01  -1.2500000e+02
    5015   4.6880001e-01   3.0000000e+01  -1.2656250e+02
    5016  -1.2500000e+00   3.0000000e+01  -1.2500000e+02
    5017   2.0313001e+00   3.0000000e+01  -1.2343750e+02
    5018   9.3750000e-01   3.0000000e+01  -1.2187500e+02
    5019   2.8125000e+00   3.0000000e+01  -1.2187500e+02
    5020   5.4689997e-01   3.0000000e+01  -1.2265630e+02
    5021  -4.6880001e-01   3.0000000e+01  -1.2343750e+02
    5022  -4.5313001e+00   3.0000000e+01  -1.2656250e+02
    5023  -3.5938001e+00   3.0000000e+01  -1.2968750e+02
    5024  -2.9688001e+00   3.0000000e+01  -1.2968750e+02
    5025  -4.2188001e+00   3.0000000e+01  -1.2031250e+02
    5026  -3.2813001e+00   3.0000000e+01  -1.2031250e+02
    5027  -2.9688001e+00   3.0000000e+01  -1.2343750e+02
    5028  -3.1250000e-01   3.0000000e+01  -1.2812500e+02
    5029  -1.5625000e+00   3.0000000e+01  -1.2812500e+02
    5030  -2.0313001e+00   3.0000000e+01  -1.2656250e+02
    5031   4.6880001e-01   3.0000000e+01  -1.3906250e+02
    5032  -3.1250000e-01   3.0000000e+01  -1.4062500e+02
    5033  -7.8130001e-01   3.0000000e+01  -1.3906250e+02
    5034   0.0000000e+00   3.0000000e+01  -1.3750000e+02
    5035   1.2500000e+00   3.0000000e+01  -1.3750000e+02
    5036  -4.6880001e-01   3.0000000e+01  -1.3593750e+02
    5037  -1.2500000e+00   3.0000000e+01  -1.3750000e+02
    5038  -1.7187999e+00   3.0000000e+01  -1.3593750e+02
    5039  -2.8125000e+00   3.0000000e+01  -1.4062500e+02
    5040  -2.6563001e+00   3.0000000e+01  -1.3906250e+02
    5041  -1.5625000e+00   3.0000000e+01  -1.4062500e+02
    5042  -1.0937999e+00   3.0000000e+01  -1.4218750e+02
    5043  -1.8750000e+00   3.0000000e+01  -1.4375000e+02
    5044  -2.3438001e+00   3.0000000e+01  -1.4218750e+02
    5045  -3.5938001e+00   3.0000000e+01  -1.4218750e+02
    5046  -2.6563001e+00   3.0000000e+01  -1.4531250e+02
    5047  -3.1250000e+00   3.0000000e+01  -1.4375000e+02
    5048  -3.9063001e+00   3.0000000e+01  -1.4531250e+02
    5049  -3.4375000e+00   3.0000000e+01  -1.4687500e+02
    5050  -4.2188001e+00   3.0000000e+01  -1.4843750e+02
    5051   7.8130001e-01   3.0000000e+01  -1.4843750e+02
    5052   0.0000000e+00   3.0000000e+01  -1.5000000e+02
    5053  -4.6880001e-01   3.0000000e+01  -1.4843750e+02
    5054  -1.7187999e+00   3.0000000e+01  -1.4843750e+02
    5055  -9.3750000e-01   3.0000000e+01  -1.4687500e+02
    5056  -1.5629999e-01   3.0000000e+01  -1.4531250e+02
    5057   3.1250000e-01   3.0000000e+01  -1.4687500e+02
    5058   1.5625000e+00   3.0000000e+01  -1.4687500e+02
    5059  -1.4062999e+00   3.0000000e+01  -1.4531250e+02
    5060  -2.1875000e+00   3.0000000e+01  -1.4687500e+02
    5061  -3.4375000e+00   3.0000000e+01  -5.9375000e+01
    5062  -2.1875000e+00   3.0000000e+01  -5.9375000e+01
    5063  -2.9688001e+00   3.0000000e+01  -6.0937500e+01
    5064  -1.0937999e+00   3.0000000e+01  -8.2812500e+01
    5065  -3.1250000e-01   3.0000000e+01  -8.4375000e+01
    5066  -1.5629999e-01   3.0000000e+01  -7.9687500e+01
    5067   6.2500000e-01   3.0000000e+01  -8.1250000e+01
    5068  -6.2500000e-01   3.0000000e+01  -8.1250000e+01
    5069  -1.8750000e+00   3.0000000e+01  -8.1250000e+01
    5070  -1.4062999e+00   3.0000000e+01  -7.9687500e+01
    5071  -9.3750000e-01   3.0000000e+01  -7.8125000e+01
    5072  -2.6563001e+00   3.0000000e+01  -7.9687500e+01
    5073  -2.5000000e+00   3.0000000e+01  -7.5000000e+01
    5074  -2.9688001e+00   3.0000000e+01  -7.3437500e+01
    5075  -1.4844000e+00   3.0000000e+01  -7.4218803e+01
    5076   7.8130001e-01   3.0000000e+01  -7.3437500e+01
    5077   0.0000000e+00   3.0000000e+01  -7.5000000e+01
    5078  -4.6880001e-01   3.0000000e+01  -7.3437500e+01
    5079   7.8130001e-01   3.0000000e+01  -7.6562500e+01
    5080   1.2500000e+00   3.0000000e+01  -7.5000000e+01
    5081  -1.4844000e+00   3.0000000e+01  -7.5781303e+01
    5082  -2.9688001e+00   3.0000000e+01  -7.6562500e+01
    5083  -4.6880001e-01   3.0000000e+01  -7.6562500e+01
    5084   4.5313001e+00   3.0000000e+01  -7.3437500e+01
    5085   3.5938001e+00   3.0000000e+01  -7.0312500e+01
    5086   2.9688001e+00   3.0000000e+01  -7.0312500e+01
    5087   3.1250000e+00   3.0000000e+01  -8.1250000e+01
    5088   4.2188001e+00   3.0000000e+01  -7.9687500e+01
    5089   2.9688001e+00   3.0000000e+01  -7.9687500e+01
    5090   2.9688001e+00   3.0000000e+01  -7.6562500e+01
    5091   2.1875000e+00   3.0000000e+01  -7.8125000e+01
    5092   3.1250000e-01   3.0000000e+01  -7.1875000e+01
    5093   1.5625000e+00   3.0000000e+01  -7.1875000e+01
    5094  -1.5629999e-01   3.0000000e+01  -7.0312500e+01
    5095  -9.3750000e-01   3.0000000e+01  -7.1875000e+01
    5096   2.0313001e+00   3.0000000e+01  -7.3437500e+01
    5097  -1.4062999e+00   3.0000000e+01  -7.0312500e+01
    5098  -2.6563001e+00   3.0000000e+01  -7.0312500e+01
    5099  -1.8750000e+00   3.0000000e+01  -6.8750000e+01
    5100  -4.6880001e-01   3.0000000e+01  -6.0937500e+01
    5101   3.1250000e-01   3.0000000e+01  -5.9375000e+01
    5102   7.8130001e-01   3.0000000e+01  -6.0937500e+01
    5103   0.0000000e+00   3.0000000e+01  -6.2500000e+01
    5104  -1.2500000e+00   3.0000000e+01  -6.2500000e+01
    5105   4.6880001e-01   3.0000000e+01  -6.4062500e+01
    5106   1.2500000e+00   3.0000000e+01  -6.2500000e+01
    5107   1.7187999e+00   3.0000000e+01  -6.4062500e+01
    5108   2.8125000e+00   3.0000000e+01  -5.9375000e+01
    5109   2.6563001e+00   3.0000000e+01  -6.0937500e+01
    5110   1.5625000e+00   3.0000000e+01  -5.9375000e+01
    5111   1.0937999e+00   3.0000000e+01  -5.7812500e+01
    5112   1.8750000e+00   3.0000000e+01  -5.6250000e+01
    5113   2.3438001e+00   3.0000000e+01  -5.7812500e+01
    5114   3.5938001e+00   3.0000000e+01  -5.7812500e+01
    5115   2.6563001e+00   3.0000000e+01  -5.4687500e+01
    5116   3.1250000e+00   3.0000000e+01  -5.6250000e+01
    5117   3.9063001e+00   3.0000000e+01  -5.4687500e+01
    5118   3.4375000e+00   3.0000000e+01  -5.3125000e+01
    5119   4.2188001e+00   3.0000000e+01  -5.1562500e+01
    5120  -7.8130001e-01   3.0000000e+01  -5.1562500e+01
    5121   0.0000000e+00   3.0000000e+01  -5.0000000e+01
    5122   4.6880001e-01   3.0000000e+01  -5.1562500e+01
    5123   1.7187999e+00   3.0000000e+01  -5.1562500e+01
    5124   9.3750000e-01   3.0000000e+01  -5.3125000e+01
    5125   1.5629999e-01   3.0000000e+01  -5.4687500e+01
    5126  -3.1250000e-01   3.0000000e+01  -5.3125000e+01
    5127  -1.5625000e+00   3.0000000e+01  -5.3125000e+01
    5128   1.4062999e+00   3.0000000e+01  -5.4687500e+01
    5129   2.1875000e+00   3.0000000e+01  -5.3125000e+01
    5130   3.2813001e+00   3.0000000e+01  -1.4843750e+02
    5131   2.5000000e+00   3.0000000e+01  -1.5000000e+02
    5132   2.0313001e+00   3.0000000e+01  -1.4843750e+02
    5133   1.2500000e+00   3.0000000e+01  -1.5000000e+02
    5134   3.7500000e+00   3.0000000e+01  -1.5000000e+02
    5135  -2.9688001e+00   3.0000000e+01  -1.4843750e+02
    5136  -2.5000000e+00   3.0000000e+01  -1.5000000e+02
    5137  -3.7500000e+00   3.0000000e+01  -1.5000000e+02
    5138  -1.2500000e+00   3.0000000e+01  -1.5000000e+02
    5139  -3.2813001e+00   3.0000000e+01  -5.1562500e+01
    5140  -2.5000000e+00   3.0000000e+01  -5.0000000e+01
    5141  -2.0313001e+00   3.0000000e+01  -5.1562500e+01
    5142  -1.2500000e+00   3.0000000e+01  -5.0000000e+01
    5143  -3.7500000e+00   3.0000000e+01  -5.0000000e+01
    5144   2.9688001e+00   3.0000000e+01  -5.1562500e+01
    5145   2.5000000e+00   3.0000000e+01  -5.0000000e+01
    5146   3.7500000e+00   3.0000000e+01  -5.0000000e+01
    5147   1.2500000e+00   3.0000000e+01  -5.0000000e+01
    5148   3.5938001e+00   3.0000000e+01  -8.5937500e+01
    5149   4.0625000e+00   3.0000000e+01  -8.4375000e+01
    5150  -3.5938001e+00   3.0000000e+01  -1.1406250e+02
    5151  -4.0625000e+00   3.0000000e+01  -1.1562500e+02
    5152  -4.0625000e+00   3.0000000e+01  -1.0937500e+02
    5153  -4.5313001e+00   3.0000000e+01  -1.1093750e+02
    5154  -3.5938001e+00   3.0000000e+01  -1.0781250e+02
    5155  -3.1250000e+00   3.0000000e+01  -1.0625000e+02
    5156  -2.6563001e+00   3.0000000e+01  -1.0781250e+02
    5157  -2.1875000e+00   3.0000000e+01  -1.0937500e+02
    5158  -3.3594000e+00   3.0000000e+01  -1.1015630e+02
    5159  -2.6563001e+00   3.0000000e+01  -1.1093750e+02
    5160  -3.1250000e+00   3.0000000e+01  -1.1250000e+02
    5161  -3.8282001e+00   3.0000000e+01  -1.1171880e+02
    5162  -1.9532000e+00   3.0000000e+01  -1.1171880e+02
    5163  -1.2500000e+00   3.0000000e+01  -1.1250000e+02
    5164  -7.8130001e-01   3.0000000e+01  -1.1093750e+02
    5165  -3.5938001e+00   3.0000000e+01  -1.1718750e+02
    5166  -2.6563001e+00   3.0000000e+01  -1.1718750e+02
    5167  -2.8907001e+00   3.0000000e+01  -1.1484380e+02
    5168  -2.1875000e+00   3.0000000e+01  -1.1562500e+02
    5169  -1.7187999e+00   3.0000000e+01  -1.1406250e+02
    5170  -2.4219000e+00   3.0000000e+01  -1.1328130e+02
    5171  -4.2968998e+00   3.0000000e+01  -1.1328130e+02
    5172  -4.0625000e+00   3.0000000e+01  -1.0312500e+02
    5173  -4.5313001e+00   3.0000000e+01  -1.0156250e+02
    5174  -3.5938001e+00   3.0000000e+01  -1.0468750e+02
    5175  -2.6563001e+00   3.0000000e+01  -9.2187500e+01
    5176  -1.5625000e+00   3.0000000e+01  -9.0625000e+01
    5177  -1.0937999e+00   3.0000000e+01  -9.2187500e+01
    5178  -1.0937999e+00   3.0000000e+01  -8.9062500e+01
    5179  -4.2188001e+00   3.0000000e+01  -8.5937500e+01
    5180  -3.4375000e+00   3.0000000e+01  -8.1250000e+01
    5181  -2.6563001e+00   3.0000000e+01  -8.2812500e+01
    5182  -3.6719000e+00   3.0000000e+01  -8.8281303e+01
    5183  -3.1250000e+00   3.0000000e+01  -9.0625000e+01
    5184  -3.5157001e+00   3.0000000e+01  -8.9843803e+01
    5185  -7.8130001e-01   3.0000000e+01  -8.5937500e+01
    5186  -9.3750000e-01   3.0000000e+01  -9.6875000e+01
    5187  -4.6880001e-01   3.0000000e+01  -9.8437500e+01
    5188  -3.1250000e-01   3.0000000e+01  -9.6875000e+01
    5189   4.6880001e-01   3.0000000e+01  -1.1093750e+02
    5190  -3.1250000e-01   3.0000000e+01  -1.0937500e+02
    5191   2.1875000e+00   3.0000000e+01  -1.0937500e+02
    5192   9.3750000e-01   3.0000000e+01  -1.0937500e+02
    5193  -1.9532000e+00   3.0000000e+01  -1.0703130e+02
    5194  -7.8130001e-01   3.0000000e+01  -1.0781250e+02
    5195  -1.4844000e+00   3.0000000e+01  -1.0859380e+02
    5196   1.5629999e-01   3.0000000e+01  -1.0781250e+02
    5197  -7.8199998e-02   3.0000000e+01  -1.0703130e+02
    5198   2.5000000e+00   3.0000000e+01  -1.1875000e+02
    5199   3.2813001e+00   3.0000000e+01  -1.1718750e+02
    5200   1.4062999e+00   3.0000000e+01  -1.1718750e+02
    5201   2.1875000e+00   3.0000000e+01  -1.1562500e+02
    5202   1.7187999e+00   3.0000000e+01  -1.1093750e+02
    5203   1.2500000e+00   3.0000000e+01  -1.1250000e+02
    5204   0.0000000e+00   3.0000000e+01  -1.1250000e+02
    5205   4.6880001e-01   3.0000000e+01  -1.1406250e+02
    5206   1.7187999e+00   3.0000000e+01  -1.1406250e+02
    5207  -2.8125000e+00   3.0000000e+01  -1.0312500e+02
    5208  -2.1875000e+00   3.0000000e+01  -9.6875000e+01
    5209  -7.8130001e-01   3.0000000e+01  -9.5312500e+01
    5210  -1.7969000e+00   3.0000000e+01  -9.6093803e+01
    5211  -3.1250000e+00   3.0000000e+01  -9.3750000e+01
    5212  -1.8750000e+00   3.0000000e+01  -9.3750000e+01
    5213  -6.2500000e-01   3.0000000e+01  -9.3750000e+01
    5214  -3.6719000e+00   3.0000000e+01  -9.1406303e+01
    5215  -3.8282001e+00   3.0000000e+01  -9.2968803e+01
    5216   3.5938001e+00   3.0000000e+01  -1.1093750e+02
    5217   3.4375000e+00   3.0000000e+01  -1.0937500e+02
    5218   4.2188001e+00   3.0000000e+01  -1.1093750e+02
    5219   2.6563001e+00   3.0000000e+01  -1.0781250e+02
    5220   3.9063001e+00   3.0000000e+01  -1.0781250e+02
    5221   4.2188001e+00   3.0000000e+01  -1.0468750e+02
    5222   4.0625000e+00   3.0000000e+01  -1.0312500e+02
    5223   4.5313001e+00   3.0000000e+01  -1.0156250e+02
    5224   4.0625000e+00   3.0000000e+01  -9.0625000e+01
    5225   4.5313001e+00   3.0000000e+01  -8.9062500e+01
    5226   2.6563001e+00   3.0000000e+01  -9.2187500e+01
    5227   3.5938001e+00   3.0000000e+01  -9.2187500e+01
    5228   1.8750000e+00   3.0000000e+01  -8.1250000e+01
    5229   2.6563001e+00   3.0000000e+01  -8.2812500e+01
    5230   1.5625000e+00   3.0000000e+01  -8.4375000e+01
    5231   2.1875000e+00   3.0000000e+01  -8.4375000e+01
    5232   1.7187999e+00   3.0000000e+01  -8.5937500e+01
    5233   3.3594000e+00   3.0000000e+01  -8.9843803e+01
    5234   2.6563001e+00   3.0000000e+01  -8.9062500e+01
    5235   3.1250000e+00   3.0000000e+01  -8.7500000e+01
    5236   3.8282001e+00   3.0000000e+01  -8.8281303e+01
    5237   1.7187999e+00   3.0000000e+01  -8.9062500e+01
    5238   1.9532000e+00   3.0000000e+01  -8.8281303e+01
    5239   3.5938001e+00   3.0000000e+01  -8.2812500e+01
    5240   2.8907001e+00   3.0000000e+01  -8.5156303e+01
    5241   2.4219000e+00   3.0000000e+01  -8.6718803e+01
    5242   4.2968998e+00   3.0000000e+01  -8.6718803e+01
    5243   4.0625000e+00   3.0000000e+01  -9.6875000e+01
    5244   4.5313001e+00   3.0000000e+01  -9.8437500e+01
    5245   3.5938001e+00   3.0000000e+01  -9.5312500e+01
    5246   2.8125000e+00   3.0000000e+01  -1.0312500e+02
    5247   3.2032001e+00   3.0000000e+01  -1.0390630e+02
    5248   1.4844000e+00   3.0000000e+01  -1.0546880e+02
    5249   1.5629999e-01   3.0000000e+01  -9.2187500e+01
    5250   4.6880001e-01   3.0000000e+01  -9.5312500e+01
    5251   1.5629999e-01   3.0000000e+01  -8.2812500e+01
    5252   7.8130001e-01   3.0000000e+01  -8.2812500e+01
    5253   2.8125000e+00   3.0000000e+01  -9.6875000e+01
    5254  -7.8130001e-01   3.0000000e+01  -1.1406250e+02
    5255  -3.1250000e-01   3.0000000e+01  -1.1562500e+02
    5256  -7.8130001e-01   3.0000000e+01  -1.1718750e+02
    5257   1.5629999e-01   3.0000000e+01  -1.1718750e+02
    5258   9.3750000e-01   3.0000000e+01  -1.1562500e+02
    5259   3.5938001e+00   3.0000000e+01  -1.2031250e+02
    5260   1.5625000e+00   3.0000000e+01  -1.3437500e+02
    5261   1.7187999e+00   3.0000000e+01  -1.3281250e+02
    5262   2.8125000e+00   3.0000000e+01  -1.3437500e+02
    5263   3.5938001e+00   3.0000000e+01  -1.3281250e+02
    5264   3.1250000e+00   3.0000000e+01  -1.3125000e+02
    5265   3.4375000e+00   3.0000000e+01  -1.2812500e+02
    5266   3.9063001e+00   3.0000000e+01  -1.2968750e+02
    5267   4.2188001e+00   3.0000000e+01  -1.2656250e+02
    5268   2.0313001e+00   3.0000000e+01  -1.3593750e+02
    5269   2.5000000e+00   3.0000000e+01  -1.3750000e+02
    5270   1.4062999e+00   3.0000000e+01  -1.3593750e+02
    5271   3.1250000e+00   3.0000000e+01  -1.4375000e+02
    5272   3.9063001e+00   3.0000000e+01  -1.4218750e+02
    5273   4.2188001e+00   3.0000000e+01  -1.3906250e+02
    5274   2.6563001e+00   3.0000000e+01  -1.4218750e+02
    5275   1.4062999e+00   3.0000000e+01  -1.4218750e+02
    5276   1.7187999e+00   3.0000000e+01  -1.3906250e+02
    5277   3.7500000e+00   3.0000000e+01  -1.3750000e+02
    5278   3.9063001e+00   3.0000000e+01  -1.3593750e+02
    5279  -1.5629999e-01   3.0000000e+01  -1.3281250e+02
    5280  -1.2500000e+00   3.0000000e+01  -1.3125000e+02
    5281   3.1250000e-01   3.0000000e+01  -1.3125000e+02
    5282  -1.4062999e+00   3.0000000e+01  -1.2968750e+02
    5283  -5.4689997e-01   3.0000000e+01  -1.3046880e+02
    5284   1.9532000e+00   3.0000000e+01  -1.2734380e+02
    5285   2.1875000e+00   3.0000000e+01  -1.2812500e+02
    5286   3.9844000e+00   3.0000000e+01  -1.2578130e+02
    5287  -1.4844000e+00   3.0000000e+01  -1.1640630e+02
    5288  -1.9532000e+00   3.0000000e+01  -1.1796880e+02
    5289  -7.8199998e-02   3.0000000e+01  -1.1796880e+02
    5290   3.5157001e+00   3.0000000e+01  -1.2421880e+02
    5291   3.9063001e+00   3.0000000e+01  -1.2343750e+02
    5292   1.0157000e+00   3.0000000e+01  -1.2421880e+02
    5293   4.0625000e+00   3.0000000e+01  -1.4687500e+02
    5294   4.5313001e+00   3.0000000e+01  -1.4843750e+02
    5295   4.2188001e+00   3.0000000e+01  -1.4531250e+02
    5296   2.3438001e+00   3.0000000e+01  -1.4531250e+02
    5297  -4.3750000e+00   3.0000000e+01  -1.3125000e+02
    5298  -2.2657001e+00   3.0000000e+01  -1.2890630e+02
    5299  -3.2813001e+00   3.0000000e+01  -1.3281250e+02
    5300  -2.8125000e+00   3.0000000e+01  -1.3125000e+02
    5301  -2.1094000e+00   3.0000000e+01  -1.3046880e+02
    5302   1.8750000e+00   3.0000000e+01  -1.4375000e+02
    5303   6.2500000e-01   3.0000000e+01  -1.4375000e+02
    5304   1.5629999e-01   3.0000000e+01  -1.4218750e+02
    5305   9.3750000e-01   3.0000000e+01  -1.4062500e+02
    5306  -6.2500000e-01   3.0000000e+01  -1.4375000e+02
    5307   3.9060000e-01   3.0000000e+01  -1.3671880e+02
    5308   5.4689997e-01   3.0000000e+01  -1.3515630e+02
    5309  -3.1250000e-01   3.0000000e+01  -1.3437500e+02
    5310  -1.3282000e+00   3.0000000e+01  -1.3515630e+02
    5311  -2.1875000e+00   3.0000000e+01  -1.3437500e+02
    5312  -1.7187999e+00   3.0000000e+01  -1.3281250e+02
    5313  -1.1719000e+00   3.0000000e+01  -1.3359380e+02
    5314   7.0310003e-01   3.0000000e+01  -1.3359380e+02
    5315   8.5939997e-01   3.0000000e+01  -1.3203130e+02
    5316  -3.4375000e+00   3.0000000e+01  -1.3437500e+02
    5317  -2.8907001e+00   3.0000000e+01  -1.3515630e+02
    5318  -3.5938001e+00   3.0000000e+01  -1.3593750e+02
    5319  -3.1250000e+00   3.0000000e+01  -1.3750000e+02
    5320  -4.2968998e+00   3.0000000e+01  -1.3671880e+02
    5321  -1.9532000e+00   3.0000000e+01  -1.3828130e+02
    5322  -2.4219000e+00   3.0000000e+01  -1.3671880e+02
    5323  -3.9063001e+00   3.0000000e+01  -1.3906250e+02
    5324   2.8125000e+00   3.0000000e+01  -1.4687500e+02
    5325   3.2032001e+00   3.0000000e+01  -1.4609380e+02
    5326   1.0937999e+00   3.0000000e+01  -1.4531250e+02
    5327  -4.2968998e+00   3.0000000e+01  -1.4296880e+02
    5328   1.0937999e+00   3.0000000e+01  -7.9687500e+01
    5329   1.5625000e+00   3.0000000e+01  -7.8125000e+01
    5330   2.0313001e+00   3.0000000e+01  -7.6562500e+01
    5331  -1.5625000e+00   3.0000000e+01  -6.5625000e+01
    5332  -1.7187999e+00   3.0000000e+01  -6.7187500e+01
    5333  -2.8125000e+00   3.0000000e+01  -6.5625000e+01
    5334  -3.5938001e+00   3.0000000e+01  -6.7187500e+01
    5335  -3.1250000e+00   3.0000000e+01  -6.8750000e+01
    5336  -3.4375000e+00   3.0000000e+01  -7.1875000e+01
    5337  -3.9063001e+00   3.0000000e+01  -7.0312500e+01
    5338  -4.2188001e+00   3.0000000e+01  -7.3437500e+01
    5339  -4.2188001e+00   3.0000000e+01  -6.0937500e+01
    5340  -2.5000000e+00   3.0000000e+01  -6.2500000e+01
    5341  -3.7500000e+00   3.0000000e+01  -6.2500000e+01
    5342  -3.9063001e+00   3.0000000e+01  -6.4062500e+01
    5343  -2.0313001e+00   3.0000000e+01  -6.4062500e+01
    5344  -1.4062999e+00   3.0000000e+01  -6.4062500e+01
    5345  -3.1250000e+00   3.0000000e+01  -5.6250000e+01
    5346  -3.9063001e+00   3.0000000e+01  -5.7812500e+01
    5347  -2.6563001e+00   3.0000000e+01  -5.7812500e+01
    5348  -1.4062999e+00   3.0000000e+01  -5.7812500e+01
    5349  -1.7187999e+00   3.0000000e+01  -6.0937500e+01
    5350  -1.9532000e+00   3.0000000e+01  -7.2656303e+01
    5351  -2.1875000e+00   3.0000000e+01  -7.1875000e+01
    5352  -3.9844000e+00   3.0000000e+01  -7.4218803e+01
    5353  -3.4375000e+00   3.0000000e+01  -7.8125000e+01
    5354  -4.2188001e+00   3.0000000e+01  -7.6562500e+01
    5355  -4.2188001e+00   3.0000000e+01  -7.9687500e+01
    5356   3.1250000e-01   3.0000000e+01  -7.8125000e+01
    5357  -1.9532000e+00   3.0000000e+01  -7.7343803e+01
    5358  -2.1875000e+00   3.0000000e+01  -7.8125000e+01
    5359  -3.9844000e+00   3.0000000e+01  -7.5781303e+01
    5360  -4.0625000e+00   3.0000000e+01  -5.3125000e+01
    5361  -4.5313001e+00   3.0000000e+01  -5.1562500e+01
    5362  -4.2188001e+00   3.0000000e+01  -5.4687500e+01
    5363  -2.3438001e+00   3.0000000e+01  -5.4687500e+01
    5364   4.3750000e+00   3.0000000e+01  -6.8750000e+01
    5365   4.5313001e+00   3.0000000e+01  -6.7187500e+01
    5366   3.2813001e+00   3.0000000e+01  -6.7187500e+01
    5367   2.2657001e+00   3.0000000e+01  -7.1093803e+01
    5368   1.4062999e+00   3.0000000e+01  -7.0312500e+01
    5369   2.8125000e+00   3.0000000e+01  -6.8750000e+01
    5370   1.2500000e+00   3.0000000e+01  -6.8750000e+01
    5371   2.1094000e+00   3.0000000e+01  -6.9531303e+01
    5372   1.5629999e-01   3.0000000e+01  -6.7187500e+01
    5373  -3.1250000e-01   3.0000000e+01  -6.8750000e+01
    5374   5.4689997e-01   3.0000000e+01  -6.9531303e+01
    5375  -1.8750000e+00   3.0000000e+01  -5.6250000e+01
    5376  -6.2500000e-01   3.0000000e+01  -5.6250000e+01
    5377  -1.5629999e-01   3.0000000e+01  -5.7812500e+01
    5378  -9.3750000e-01   3.0000000e+01  -5.9375000e+01
    5379   6.2500000e-01   3.0000000e+01  -5.6250000e+01
    5380  -3.9060000e-01   3.0000000e+01  -6.3281300e+01
    5381  -5.4689997e-01   3.0000000e+01  -6.4843803e+01
    5382   3.1250000e-01   3.0000000e+01  -6.5625000e+01
    5383   1.3282000e+00   3.0000000e+01  -6.4843803e+01
    5384   2.1875000e+00   3.0000000e+01  -6.5625000e+01
    5385   1.7187999e+00   3.0000000e+01  -6.7187500e+01
    5386   1.1719000e+00   3.0000000e+01  -6.6406303e+01
    5387  -7.0310003e-01   3.0000000e+01  -6.6406303e+01
    5388  -8.5939997e-01   3.0000000e+01  -6.7968803e+01
    5389   3.4375000e+00   3.0000000e+01  -6.5625000e+01
    5390   2.8907001e+00   3.0000000e+01  -6.4843803e+01
    5391   3.5938001e+00   3.0000000e+01  -6.4062500e+01
    5392   3.1250000e+00   3.0000000e+01  -6.2500000e+01
    5393   4.2968998e+00   3.0000000e+01  -6.3281300e+01
    5394   1.9532000e+00   3.0000000e+01  -6.1718800e+01
    5395   2.4219000e+00   3.0000000e+01  -6.3281300e+01
    5396   3.9063001e+00   3.0000000e+01  -6.0937500e+01
    5397  -2.8125000e+00   3.0000000e+01  -5.3125000e+01
    5398  -3.2032001e+00   3.0000000e+01  -5.3906300e+01
    5399  -1.0937999e+00   3.0000000e+01  -5.4687500e+01
    5400   4.2968998e+00   3.0000000e+01  -5.7031300e+01
    5401  -3.3594000e+00   3.0000000e+01  -1.2109380e+02
    5402  -4.6875000e+00   3.0000000e+01  -1.4062500e+02
    5403  -4.4531999e+00   3.0000000e+01  -1.3984380e+02
    5404   4.1406999e+00   3.0000000e+01  -5.8593800e+01
    5405   4.4531999e+00   3.0000000e+01  -6.0156300e+01
    5406   4.2968998e+00   3.0000000e+01  -8.2031303e+01
    5407  -4.2968998e+00   3.0000000e+01  -1.1796880e+02
    5408  -4.2968998e+00   3.0000000e+01  -1.0703130e+02
    5409  -2.8907001e+00   3.0000000e+01  -1.0859380e+02
    5410  -1.4844000e+00   3.0000000e+01  -1.1015630e+02
    5411  -2.8907001e+00   3.0000000e+01  -1.1640630e+02
    5412  -1.0157000e+00   3.0000000e+01  -1.1484380e+02
    5413  -4.2968998e+00   3.0000000e+01  -1.0546880e+02
    5414  -3.8282001e+00   3.0000000e+01  -8.2031303e+01
    5415  -3.8282001e+00   3.0000000e+01  -8.3593803e+01
    5416   3.7500000e+00   3.0000000e+01  -1.1875000e+02
    5417   3.4375000e+00   3.0000000e+01  -1.1562500e+02
    5418   3.9844000e+00   3.0000000e+01  -1.1640630e+02
    5419   2.8907001e+00   3.0000000e+01  -1.1484380e+02
    5420   3.5938001e+00   3.0000000e+01  -1.1406250e+02
    5421   3.1250000e+00   3.0000000e+01  -1.1250000e+02
    5422   4.2968998e+00   3.0000000e+01  -1.1328130e+02
    5423   2.8907001e+00   3.0000000e+01  -1.1015630e+02
    5424   2.4219000e+00   3.0000000e+01  -1.1328130e+02
    5425   2.4219000e+00   3.0000000e+01  -1.1171880e+02
    5426   4.2968998e+00   3.0000000e+01  -9.2968803e+01
    5427   2.8907001e+00   3.0000000e+01  -9.1406303e+01
    5428   3.3594000e+00   3.0000000e+01  -8.3593803e+01
    5429   4.2968998e+00   3.0000000e+01  -9.4531303e+01
    5430   4.2968998e+00   3.0000000e+01  -1.3203130e+02
    5431   2.7344000e+00   3.0000000e+01  -1.3203130e+02
    5432   3.2032001e+00   3.0000000e+01  -1.3671880e+02
    5433  -4.2968998e+00   3.0000000e+01  -6.7968803e+01
    5434  -2.7344000e+00   3.0000000e+01  -6.7968803e+01
    5435  -3.2032001e+00   3.0000000e+01  -6.3281300e+01
    5436  -4.1406999e+00   3.0000000e+01  -1.3515630e+02
    5437   4.1406999e+00   3.0000000e+01  -1.2109380e+02
    5438   4.4531999e+00   3.0000000e+01  -1.2265630e+02
    5439   4.1406999e+00   3.0000000e+01  -1.3359380e+02
    5440   4.4531999e+00   3.0000000e+01  -1.3515630e+02
    5441  -4.6875000e+00   3.0000000e+01  -6.5625000e+01
    5442  -4.4531999e+00   3.0000000e+01  -6.4843803e+01
    5443   4.1406999e+00   3.0000000e+01  -1.1484380e+02
    5444   4.2968998e+00   3.0000000e+01  -1.1796880e+02
    5445   4.2968998e+00   3.0000000e+01  -1.1953130e+02
    5446  -3.9844000e+00   3.0000000e+01  -1.3359380e+02
    5447  -1.7187999e+00  -2.9062500e+01  -1.5000000e+02
    5448  -9.3750000e-01  -2.8125000e+01  -1.5000000e+02
    5449  -2.1875000e+00  -2.8125000e+01  -1.5000000e+02
    5450  -4.6880001e-01  -2.9062500e+01  -1.5000000e+02
    5451   3.1250000e-01  -2.8125000e+01  -1.5000000e+02
    5452  -3.9063001e+00  -2.7187500e+01  -1.5000000e+02
    5453  -3.4375000e+00  -2.8125000e+01  -1.5000000e+02
    5454  -3.1250000e+00  -2.6250000e+01  -1.5000000e+02
    5455  -4.2188001e+00  -2.9062500e+01  -1.5000000e+02
    5456  -2.6563001e+00  -2.7187500e+01  -1.5000000e+02
    5457  -1.8750000e+00  -2.6250000e+01  -1.5000000e+02
    5458  -2.9688001e+00  -2.9062500e+01  -1.5000000e+02
    5459   2.8125000e+00  -2.8125000e+01  -1.5000000e+02
    5460   3.5938001e+00  -2.7187500e+01  -1.5000000e+02
    5461   3.2813001e+00  -2.9062500e+01  -1.5000000e+02
    5462   3.1250000e+00  -2.6250000e+01  -1.5000000e+02
    5463   7.8130001e-01  -2.9062500e+01  -1.5000000e+02
    5464   1.5625000e+00  -2.8125000e+01  -1.5000000e+02
    5465   2.0313001e+00  -2.9062500e+01  -1.5000000e+02
    5466   1.7187999e+00   2.9062500e+01  -1.5000000e+02
    5467   9.3750000e-01   2.8125000e+01  -1.5000000e+02
    5468   2.1875000e+00   2.8125000e+01  -1.5000000e+02
    5469   4.6880001e-01   2.9062500e+01  -1.5000000e+02
    5470  -3.1250000e-01   2.8125000e+01  -1.5000000e+02
    5471   3.9063001e+00   2.7187500e+01  -1.5000000e+02
    5472   3.4375000e+00   2.8125000e+01  -1.5000000e+02
    5473   3.1250000e+00   2.6250000e+01  -1.5000000e+02
    5474   4.2188001e+00   2.9062500e+01  -1.5000000e+02
    5475   2.6563001e+00   2.7187500e+01  -1.5000000e+02
    5476   1.8750000e+00   2.6250000e+01  -1.5000000e+02
    5477   2.9688001e+00   2.9062500e+01  -1.5000000e+02
    5478  -2.8125000e+00   2.8125000e+01  -1.5000000e+02
    5479  -3.5938001e+00   2.7187500e+01  -1.5000000e+02
    5480  -3.2813001e+00   2.9062500e+01  -1.5000000e+02
    5481  -3.1250000e+00   2.6250000e+01  -1.5000000e+02
    5482  -7.8130001e-01   2.9062500e+01  -1.5000000e+02
    5483  -1.5625000e+00   2.8125000e+01  -1.5000000e+02
    5484  -2.0313001e+00   2.9062500e+01  -1.5000000e+02
    5485  -4.0625000e+00  -9.3750000e+00  -1.5000000e+02
    5486  -3.7500000e+00  -7.5000000e+00  -1.5000000e+02
    5487  -2.9688001e+00  -8.4375000e+00  -1.5000000e+02
    5488  -2.6563001e+00  -1.2187500e+01  -1.5000000e+02
    5489  -3.9063001e+00  -1.2187500e+01  -1.5000000e+02
    5490  -4.3750000e+00  -1.1250000e+01  -1.5000000e+02
    5491  -3.4375000e+00  -1.3125000e+01  -1.5000000e+02
    5492  -3.7500000e+00  -1.5000000e+01  -1.5000000e+02
    5493  -4.2188001e+00  -1.4062500e+01  -1.5000000e+02
    5494  -2.9688001e+00  -1.4062500e+01  -1.5000000e+02
    5495  -2.5000000e+00  -1.5000000e+01  -1.5000000e+02
    5496  -2.1875000e+00  -1.3125000e+01  -1.5000000e+02
    5497  -4.3750000e+00  -1.8750000e+01  -1.5000000e+02
    5498  -3.5938001e+00  -1.7812500e+01  -1.5000000e+02
    5499  -3.1250000e+00  -1.8750000e+01  -1.5000000e+02
    5500  -2.8125000e+00  -1.6875000e+01  -1.5000000e+02
    5501  -4.0625000e+00  -1.6875000e+01  -1.5000000e+02
    5502  -3.2813001e+00  -1.5937500e+01  -1.5000000e+02
    5503  -3.7500000e+00   1.5000000e+01  -1.5000000e+02
    5504  -4.2188001e+00   1.4062500e+01  -1.5000000e+02
    5505  -3.4375000e+00   1.3125000e+01  -1.5000000e+02
    5506  -3.1250000e+00   1.1250000e+01  -1.5000000e+02
    5507  -3.9063001e+00   1.2187500e+01  -1.5000000e+02
    5508  -4.2188001e+00   1.0312500e+01  -1.5000000e+02
    5509  -2.9688001e+00   1.4062500e+01  -1.5000000e+02
    5510  -2.1875000e+00   1.3125000e+01  -1.5000000e+02
    5511  -2.9688001e+00   1.7812500e+01  -1.5000000e+02
    5512  -3.9063001e+00   1.7812500e+01  -1.5000000e+02
    5513  -3.2813001e+00   1.9687500e+01  -1.5000000e+02
    5514  -3.4375000e+00   1.6875000e+01  -1.5000000e+02
    5515  -4.2188001e+00   1.5937500e+01  -1.5000000e+02
    5516  -2.6563001e+00   1.5937500e+01  -1.5000000e+02
    5517  -4.5313001e+00  -6.5625000e+00  -1.5000000e+02
    5518  -4.2188001e+00  -4.6875000e+00  -1.5000000e+02
    5519  -2.8125000e+00  -5.6250000e+00  -1.5000000e+02
    5520  -3.1250000e+00  -3.7500000e+00  -1.5000000e+02
    5521  -2.5000000e+00  -7.5000000e+00  -1.5000000e+02
    5522  -3.2813001e+00  -6.5625000e+00  -1.5000000e+02
    5523  -1.5625000e+00  -5.6250000e+00  -1.5000000e+02
    5524  -2.3438001e+00  -4.6875000e+00  -1.5000000e+02
    5525  -1.8750000e+00  -3.7500000e+00  -1.5000000e+02
    5526  -2.1875000e+00  -9.3750000e+00  -1.5000000e+02
    5527  -1.8750000e+00  -1.1250000e+01  -1.5000000e+02
    5528  -3.2813001e+00  -1.0312500e+01  -1.5000000e+02
    5529  -1.7187999e+00  -8.4375000e+00  -1.5000000e+02
    5530  -1.2500000e+00  -7.5000000e+00  -1.5000000e+02
    5531  -2.0313001e+00  -6.5625000e+00  -1.5000000e+02
    5532  -3.7500000e+00   0.0000000e+00  -1.5000000e+02
    5533  -4.2188001e+00  -9.3750000e-01  -1.5000000e+02
    5534  -3.4375000e+00  -1.8750000e+00  -1.5000000e+02
    5535  -3.9063001e+00  -2.8125000e+00  -1.5000000e+02
    5536  -2.1875000e+00  -1.8750000e+00  -1.5000000e+02
    5537  -2.6563001e+00  -2.8125000e+00  -1.5000000e+02
    5538  -1.0937999e+00  -4.6875000e+00  -1.5000000e+02
    5539  -6.2500000e-01  -3.7500000e+00  -1.5000000e+02
    5540  -1.4062999e+00  -2.8125000e+00  -1.5000000e+02
    5541  -9.3750000e-01  -1.8750000e+00  -1.5000000e+02
    5542  -1.2500000e+00   0.0000000e+00  -1.5000000e+02
    5543   1.5629999e-01  -9.3750000e-01  -1.5000000e+02
    5544  -4.6880001e-01   9.3750000e-01  -1.5000000e+02
    5545  -1.5629999e-01  -2.8125000e+00  -1.5000000e+02
    5546  -4.6875000e+00   5.6250000e+00  -1.5000000e+02
    5547  -2.8125000e+00   5.6250000e+00  -1.5000000e+02
    5548  -3.5938001e+00   4.6875000e+00  -1.5000000e+02
    5549  -3.1250000e+00   3.7500000e+00  -1.5000000e+02
    5550  -1.5625000e+00   5.6250000e+00  -1.5000000e+02
    5551  -2.3438001e+00   4.6875000e+00  -1.5000000e+02
    5552  -1.8750000e+00   3.7500000e+00  -1.5000000e+02
    5553  -2.5000000e+00   7.5000000e+00  -1.5000000e+02
    5554  -3.2813001e+00   6.5625000e+00  -1.5000000e+02
    5555  -3.7500000e+00   7.5000000e+00  -1.5000000e+02
    5556  -1.8750000e+00   1.1250000e+01  -1.5000000e+02
    5557  -2.6563001e+00   1.0312500e+01  -1.5000000e+02
    5558  -2.1875000e+00   9.3750000e+00  -1.5000000e+02
    5559  -3.4375000e+00   9.3750000e+00  -1.5000000e+02
    5560  -2.9688001e+00   8.4375000e+00  -1.5000000e+02
    5561  -1.7187999e+00   8.4375000e+00  -1.5000000e+02
    5562  -1.2500000e+00   7.5000000e+00  -1.5000000e+02
    5563  -2.0313001e+00   6.5625000e+00  -1.5000000e+02
    5564  -2.1875000e+00   1.8750000e+00  -1.5000000e+02
    5565  -2.6563001e+00   2.8125000e+00  -1.5000000e+02
    5566  -3.4375000e+00   1.8750000e+00  -1.5000000e+02
    5567  -3.9063001e+00   2.8125000e+00  -1.5000000e+02
    5568  -4.2188001e+00   9.3750000e-01  -1.5000000e+02
    5569  -1.0937999e+00   4.6875000e+00  -1.5000000e+02
    5570  -6.2500000e-01   3.7500000e+00  -1.5000000e+02
    5571  -9.3750000e-01   1.8750000e+00  -1.5000000e+02
    5572   3.1250000e-01   1.8750000e+00  -1.5000000e+02
    5573  -1.4062999e+00   2.8125000e+00  -1.5000000e+02
    5574  -2.5000000e+00   0.0000000e+00  -1.5000000e+02
    5575  -2.9688001e+00  -9.3750000e-01  -1.5000000e+02
    5576  -2.9688001e+00   9.3750000e-01  -1.5000000e+02
    5577  -1.7187999e+00  -9.3750000e-01  -1.5000000e+02
    5578  -1.7187999e+00   9.3750000e-01  -1.5000000e+02
    5579   3.7500000e+00  -1.5000000e+01  -1.5000000e+02
    5580   4.2188001e+00  -1.4062500e+01  -1.5000000e+02
    5581   3.4375000e+00  -1.3125000e+01  -1.5000000e+02
    5582   3.1250000e+00  -1.1250000e+01  -1.5000000e+02
    5583   3.9063001e+00  -1.2187500e+01  -1.5000000e+02
    5584   4.2188001e+00  -1.0312500e+01  -1.5000000e+02
    5585   2.0313001e+00  -1.4062500e+01  -1.5000000e+02
    5586   2.6563001e+00  -1.5937500e+01  -1.5000000e+02
    5587   1.5625000e+00  -1.3125000e+01  -1.5000000e+02
    5588   2.9688001e+00  -1.7812500e+01  -1.5000000e+02
    5589   3.9063001e+00  -1.7812500e+01  -1.5000000e+02
    5590   3.2813001e+00  -1.9687500e+01  -1.5000000e+02
    5591   3.4375000e+00  -1.6875000e+01  -1.5000000e+02
    5592   4.2188001e+00  -1.5937500e+01  -1.5000000e+02
    5593   9.3750000e-01  -1.8750000e+00  -1.5000000e+02
    5594   6.2500000e-01  -3.7500000e+00  -1.5000000e+02
    5595  -1.0937999e+00  -1.0312500e+01  -1.5000000e+02
    5596  -3.1250000e-01  -9.3750000e+00  -1.5000000e+02
    5597  -6.2500000e-01  -1.1250000e+01  -1.5000000e+02
    5598   9.3750000e-01  -9.3750000e+00  -1.5000000e+02
    5599   1.5629999e-01  -1.0312500e+01  -1.5000000e+02
    5600   6.2500000e-01  -1.1250000e+01  -1.5000000e+02
    5601   0.0000000e+00  -7.5000000e+00  -1.5000000e+02
    5602   3.1250000e-01  -5.6250000e+00  -1.5000000e+02
    5603  -4.6880001e-01  -6.5625000e+00  -1.5000000e+02
    5604   1.0937999e+00  -6.5625000e+00  -1.5000000e+02
    5605   1.4062999e+00  -8.4375000e+00  -1.5000000e+02
    5606   4.6875000e+00  -5.6250000e+00  -1.5000000e+02
    5607   2.8125000e+00  -5.6250000e+00  -1.5000000e+02
    5608   3.5938001e+00  -4.6875000e+00  -1.5000000e+02
    5609   3.1250000e+00  -3.7500000e+00  -1.5000000e+02
    5610   1.5625000e+00  -5.6250000e+00  -1.5000000e+02
    5611   2.3438001e+00  -4.6875000e+00  -1.5000000e+02
    5612   1.8750000e+00  -3.7500000e+00  -1.5000000e+02
    5613   2.5000000e+00  -7.5000000e+00  -1.5000000e+02
    5614   3.2813001e+00  -6.5625000e+00  -1.5000000e+02
    5615   3.7500000e+00  -7.5000000e+00  -1.5000000e+02
    5616   1.8750000e+00  -1.1250000e+01  -1.5000000e+02
    5617   2.6563001e+00  -1.0312500e+01  -1.5000000e+02
    5618   3.4375000e+00  -9.3750000e+00  -1.5000000e+02
    5619   2.1875000e+00  -9.3750000e+00  -1.5000000e+02
    5620   2.9688001e+00  -8.4375000e+00  -1.5000000e+02
    5621  -1.0937999e+00   1.0312500e+01  -1.5000000e+02
    5622  -3.1250000e-01   9.3750000e+00  -1.5000000e+02
    5623  -6.2500000e-01   1.1250000e+01  -1.5000000e+02
    5624   0.0000000e+00   7.5000000e+00  -1.5000000e+02
    5625   9.3750000e-01   9.3750000e+00  -1.5000000e+02
    5626   1.5629999e-01   1.0312500e+01  -1.5000000e+02
    5627   6.2500000e-01   1.1250000e+01  -1.5000000e+02
    5628  -4.6880001e-01   6.5625000e+00  -1.5000000e+02
    5629   3.1250000e-01   5.6250000e+00  -1.5000000e+02
    5630   6.2500000e-01   3.7500000e+00  -1.5000000e+02
    5631   7.8130001e-01   6.5625000e+00  -1.5000000e+02
    5632   1.4062999e+00   8.4375000e+00  -1.5000000e+02
    5633   2.1875000e+00  -1.8750000e+00  -1.5000000e+02
    5634   2.6563001e+00  -2.8125000e+00  -1.5000000e+02
    5635   3.4375000e+00  -1.8750000e+00  -1.5000000e+02
    5636   3.9063001e+00  -2.8125000e+00  -1.5000000e+02
    5637   3.7500000e+00   0.0000000e+00  -1.5000000e+02
    5638   4.2188001e+00  -9.3750000e-01  -1.5000000e+02
    5639   7.8130001e-01  -4.6875000e+00  -1.5000000e+02
    5640   1.2500000e+00   0.0000000e+00  -1.5000000e+02
    5641   1.4062999e+00  -2.8125000e+00  -1.5000000e+02
    5642   3.1250000e+00   1.1250000e+01  -1.5000000e+02
    5643   3.9063001e+00   1.2187500e+01  -1.5000000e+02
    5644   4.2188001e+00   1.0312500e+01  -1.5000000e+02
    5645   3.4375000e+00   1.3125000e+01  -1.5000000e+02
    5646   3.7500000e+00   1.5000000e+01  -1.5000000e+02
    5647   4.2188001e+00   1.4062500e+01  -1.5000000e+02
    5648   2.0313001e+00   1.4062500e+01  -1.5000000e+02
    5649   2.0313001e+00   1.5937500e+01  -1.5000000e+02
    5650   1.5625000e+00   1.3125000e+01  -1.5000000e+02
    5651   4.3750000e+00   1.8750000e+01  -1.5000000e+02
    5652   3.5938001e+00   1.7812500e+01  -1.5000000e+02
    5653   3.1250000e+00   1.8750000e+01  -1.5000000e+02
    5654   2.8125000e+00   1.6875000e+01  -1.5000000e+02
    5655   4.0625000e+00   1.6875000e+01  -1.5000000e+02
    5656   3.2813001e+00   1.5937500e+01  -1.5000000e+02
    5657   1.4062999e+00   4.6875000e+00  -1.5000000e+02
    5658   2.1875000e+00   5.6250000e+00  -1.5000000e+02
    5659   1.8750000e+00   3.7500000e+00  -1.5000000e+02
    5660   3.4375000e+00   5.6250000e+00  -1.5000000e+02
    5661   2.6563001e+00   4.6875000e+00  -1.5000000e+02
    5662   3.1250000e+00   3.7500000e+00  -1.5000000e+02
    5663   2.5000000e+00   7.5000000e+00  -1.5000000e+02
    5664   2.9688001e+00   8.4375000e+00  -1.5000000e+02
    5665   3.7500000e+00   7.5000000e+00  -1.5000000e+02
    5666   2.1875000e+00   9.3750000e+00  -1.5000000e+02
    5667   3.4375000e+00   9.3750000e+00  -1.5000000e+02
    5668   1.8750000e+00   1.1250000e+01  -1.5000000e+02
    5669   2.6563001e+00   1.0312500e+01  -1.5000000e+02
    5670   2.9688001e+00   6.5625000e+00  -1.5000000e+02
    5671   2.8125000e+00   1.8750000e+00  -1.5000000e+02
    5672   2.3438001e+00   2.8125000e+00  -1.5000000e+02
    5673   1.5625000e+00   1.8750000e+00  -1.5000000e+02
    5674   1.0937999e+00   2.8125000e+00  -1.5000000e+02
    5675   7.8130001e-01   9.3750000e-01  -1.5000000e+02
    5676   3.9063001e+00   4.6875000e+00  -1.5000000e+02
    5677   3.5938001e+00   2.8125000e+00  -1.5000000e+02
    5678   3.2813001e+00   9.3750000e-01  -1.5000000e+02
    5679   2.5000000e+00   0.0000000e+00  -1.5000000e+02
    5680   1.7187999e+00  -9.3750000e-01  -1.5000000e+02
    5681   2.0313001e+00   9.3750000e-01  -1.5000000e+02
    5682   2.9688001e+00  -9.3750000e-01  -1.5000000e+02
    5683  -3.4375000e+00  -2.0625000e+01  -1.5000000e+02
    5684  -2.6563001e+00  -1.9687500e+01  -1.5000000e+02
    5685  -2.1875000e+00  -2.0625000e+01  -1.5000000e+02
    5686  -1.8750000e+00  -1.8750000e+01  -1.5000000e+02
    5687  -2.9688001e+00  -2.1562500e+01  -1.5000000e+02
    5688  -3.7500000e+00  -2.2500000e+01  -1.5000000e+02
    5689  -2.5000000e+00  -2.2500000e+01  -1.5000000e+02
    5690  -6.2500000e-01  -1.8750000e+01  -1.5000000e+02
    5691  -1.4062999e+00  -1.9687500e+01  -1.5000000e+02
    5692  -9.3750000e-01  -2.0625000e+01  -1.5000000e+02
    5693  -1.7187999e+00  -2.1562500e+01  -1.5000000e+02
    5694  -1.2500000e+00  -2.2500000e+01  -1.5000000e+02
    5695   6.2500000e-01  -1.8750000e+01  -1.5000000e+02
    5696  -1.5629999e-01  -1.9687500e+01  -1.5000000e+02
    5697   3.1250000e-01  -2.0625000e+01  -1.5000000e+02
    5698  -4.6880001e-01  -2.1562500e+01  -1.5000000e+02
    5699   0.0000000e+00  -2.2500000e+01  -1.5000000e+02
    5700   1.5625000e+00  -2.0625000e+01  -1.5000000e+02
    5701   7.8130001e-01  -2.1562500e+01  -1.5000000e+02
    5702   1.2500000e+00  -2.2500000e+01  -1.5000000e+02
    5703  -1.2500000e+00  -1.5000000e+01  -1.5000000e+02
    5704  -2.0313001e+00  -1.5937500e+01  -1.5000000e+02
    5705  -1.5625000e+00  -1.6875000e+01  -1.5000000e+02
    5706  -2.3438001e+00  -1.7812500e+01  -1.5000000e+02
    5707  -3.1250000e-01  -1.6875000e+01  -1.5000000e+02
    5708  -1.0937999e+00  -1.7812500e+01  -1.5000000e+02
    5709   3.1250000e-01  -1.3125000e+01  -1.5000000e+02
    5710  -1.5629999e-01  -1.2187500e+01  -1.5000000e+02
    5711  -9.3750000e-01  -1.3125000e+01  -1.5000000e+02
    5712  -1.4062999e+00  -1.2187500e+01  -1.5000000e+02
    5713  -1.7187999e+00  -1.4062500e+01  -1.5000000e+02
    5714   1.7187999e+00  -1.0312500e+01  -1.5000000e+02
    5715   1.2500000e+00  -1.5000000e+01  -1.5000000e+02
    5716   1.0937999e+00  -1.2187500e+01  -1.5000000e+02
    5717  -7.8130001e-01  -1.5937500e+01  -1.5000000e+02
    5718   0.0000000e+00  -1.5000000e+01  -1.5000000e+02
    5719   9.3750000e-01  -1.6875000e+01  -1.5000000e+02
    5720   1.5629999e-01  -1.7812500e+01  -1.5000000e+02
    5721   4.6880001e-01  -1.5937500e+01  -1.5000000e+02
    5722   7.8130001e-01  -1.4062500e+01  -1.5000000e+02
    5723   2.1875000e+00  -1.6875000e+01  -1.5000000e+02
    5724  -4.6880001e-01  -1.4062500e+01  -1.5000000e+02
    5725   9.3750000e-01  -2.4375000e+01  -1.5000000e+02
    5726   4.6880001e-01  -2.3437500e+01  -1.5000000e+02
    5727  -3.1250000e-01  -2.4375000e+01  -1.5000000e+02
    5728  -7.8130001e-01  -2.3437500e+01  -1.5000000e+02
    5729  -1.5625000e+00  -2.4375000e+01  -1.5000000e+02
    5730  -6.2500000e-01  -2.6250000e+01  -1.5000000e+02
    5731  -1.0937999e+00  -2.5312500e+01  -1.5000000e+02
    5732  -4.5313001e+00  -2.3437500e+01  -1.5000000e+02
    5733  -2.8125000e+00  -2.4375000e+01  -1.5000000e+02
    5734  -4.2188001e+00  -2.5312500e+01  -1.5000000e+02
    5735  -2.3438001e+00  -2.5312500e+01  -1.5000000e+02
    5736  -3.2813001e+00  -2.3437500e+01  -1.5000000e+02
    5737  -2.0313001e+00  -2.3437500e+01  -1.5000000e+02
    5738   2.5000000e+00  -2.2500000e+01  -1.5000000e+02
    5739   3.9063001e+00  -2.1562500e+01  -1.5000000e+02
    5740   3.7500000e+00  -2.2500000e+01  -1.5000000e+02
    5741   2.8125000e+00  -2.0625000e+01  -1.5000000e+02
    5742   1.8750000e+00  -1.8750000e+01  -1.5000000e+02
    5743   1.4062999e+00  -1.7812500e+01  -1.5000000e+02
    5744   2.0313001e+00  -2.1562500e+01  -1.5000000e+02
    5745   2.9688001e+00  -2.3437500e+01  -1.5000000e+02
    5746   2.1875000e+00  -2.4375000e+01  -1.5000000e+02
    5747   3.4375000e+00  -2.4375000e+01  -1.5000000e+02
    5748   1.7187999e+00  -2.3437500e+01  -1.5000000e+02
    5749   1.0937999e+00  -1.9687500e+01  -1.5000000e+02
    5750   3.9063001e+00  -2.5312500e+01  -1.5000000e+02
    5751   2.6563001e+00  -2.5312500e+01  -1.5000000e+02
    5752   1.8750000e+00  -2.6250000e+01  -1.5000000e+02
    5753   6.2500000e-01  -2.6250000e+01  -1.5000000e+02
    5754   1.5629999e-01  -2.5312500e+01  -1.5000000e+02
    5755   1.4062999e+00  -2.5312500e+01  -1.5000000e+02
    5756  -1.5629999e-01  -2.7187500e+01  -1.5000000e+02
    5757  -1.4062999e+00  -2.7187500e+01  -1.5000000e+02
    5758   1.0937999e+00  -2.7187500e+01  -1.5000000e+02
    5759   2.3438001e+00  -2.7187500e+01  -1.5000000e+02
    5760   3.4375000e+00   2.0625000e+01  -1.5000000e+02
    5761   2.6563001e+00   1.9687500e+01  -1.5000000e+02
    5762   2.1875000e+00   2.0625000e+01  -1.5000000e+02
    5763   1.8750000e+00   1.8750000e+01  -1.5000000e+02
    5764   2.9688001e+00   2.1562500e+01  -1.5000000e+02
    5765   3.7500000e+00   2.2500000e+01  -1.5000000e+02
    5766   2.5000000e+00   2.2500000e+01  -1.5000000e+02
    5767   6.2500000e-01   1.8750000e+01  -1.5000000e+02
    5768   1.4062999e+00   1.9687500e+01  -1.5000000e+02
    5769   9.3750000e-01   2.0625000e+01  -1.5000000e+02
    5770   1.7187999e+00   2.1562500e+01  -1.5000000e+02
    5771   1.2500000e+00   2.2500000e+01  -1.5000000e+02
    5772  -6.2500000e-01   1.8750000e+01  -1.5000000e+02
    5773   1.5629999e-01   1.9687500e+01  -1.5000000e+02
    5774  -3.1250000e-01   2.0625000e+01  -1.5000000e+02
    5775   4.6880001e-01   2.1562500e+01  -1.5000000e+02
    5776   0.0000000e+00   2.2500000e+01  -1.5000000e+02
    5777  -1.5625000e+00   2.0625000e+01  -1.5000000e+02
    5778  -7.8130001e-01   2.1562500e+01  -1.5000000e+02
    5779  -1.2500000e+00   2.2500000e+01  -1.5000000e+02
    5780   1.2500000e+00   1.5000000e+01  -1.5000000e+02
    5781   1.5625000e+00   1.6875000e+01  -1.5000000e+02
    5782   2.3438001e+00   1.7812500e+01  -1.5000000e+02
    5783   3.1250000e-01   1.6875000e+01  -1.5000000e+02
    5784   1.0937999e+00   1.7812500e+01  -1.5000000e+02
    5785  -1.2500000e+00   1.5000000e+01  -1.5000000e+02
    5786  -1.7187999e+00   1.4062500e+01  -1.5000000e+02
    5787  -9.3750000e-01   1.3125000e+01  -1.5000000e+02
    5788  -1.4062999e+00   1.2187500e+01  -1.5000000e+02
    5789   3.1250000e-01   1.3125000e+01  -1.5000000e+02
    5790  -1.5629999e-01   1.2187500e+01  -1.5000000e+02
    5791   1.7187999e+00   1.0312500e+01  -1.5000000e+02
    5792   1.0937999e+00   1.2187500e+01  -1.5000000e+02
    5793   7.8130001e-01   1.5937500e+01  -1.5000000e+02
    5794   0.0000000e+00   1.5000000e+01  -1.5000000e+02
    5795  -9.3750000e-01   1.6875000e+01  -1.5000000e+02
    5796  -1.5629999e-01   1.7812500e+01  -1.5000000e+02
    5797  -4.6880001e-01   1.5937500e+01  -1.5000000e+02
    5798  -4.6880001e-01   1.4062500e+01  -1.5000000e+02
    5799  -2.1875000e+00   1.6875000e+01  -1.5000000e+02
    5800   7.8130001e-01   1.4062500e+01  -1.5000000e+02
    5801  -9.3750000e-01   2.4375000e+01  -1.5000000e+02
    5802  -4.6880001e-01   2.3437500e+01  -1.5000000e+02
    5803   3.1250000e-01   2.4375000e+01  -1.5000000e+02
    5804   7.8130001e-01   2.3437500e+01  -1.5000000e+02
    5805   1.5625000e+00   2.4375000e+01  -1.5000000e+02
    5806   6.2500000e-01   2.6250000e+01  -1.5000000e+02
    5807   1.0937999e+00   2.5312500e+01  -1.5000000e+02
    5808   4.5313001e+00   2.3437500e+01  -1.5000000e+02
    5809   2.8125000e+00   2.4375000e+01  -1.5000000e+02
    5810   4.2188001e+00   2.5312500e+01  -1.5000000e+02
    5811   2.3438001e+00   2.5312500e+01  -1.5000000e+02
    5812   3.2813001e+00   2.3437500e+01  -1.5000000e+02
    5813   2.0313001e+00   2.3437500e+01  -1.5000000e+02
    5814  -2.5000000e+00   2.2500000e+01  -1.5000000e+02
    5815  -3.9063001e+00   2.1562500e+01  -1.5000000e+02
    5816  -3.7500000e+00   2.2500000e+01  -1.5000000e+02
    5817  -2.8125000e+00   2.0625000e+01  -1.5000000e+02
    5818  -1.8750000e+00   1.8750000e+01  -1.5000000e+02
    5819  -1.4062999e+00   1.7812500e+01  -1.5000000e+02
    5820  -2.0313001e+00   2.1562500e+01  -1.5000000e+02
    5821  -2.9688001e+00   2.3437500e+01  -1.5000000e+02
    5822  -2.1875000e+00   2.4375000e+01  -1.5000000e+02
    5823  -3.4375000e+00   2.4375000e+01  -1.5000000e+02
    5824  -1.7187999e+00   2.3437500e+01  -1.5000000e+02
    5825  -1.0937999e+00   1.9687500e+01  -1.5000000e+02
    5826  -4.2188001e+00   2.5312500e+01  -1.5000000e+02
    5827  -2.6563001e+00   2.5312500e+01  -1.5000000e+02
    5828  -1.8750000e+00   2.6250000e+01  -1.5000000e+02
    5829  -6.2500000e-01   2.6250000e+01  -1.5000000e+02
    5830  -1.5629999e-01   2.5312500e+01  -1.5000000e+02
    5831  -1.4062999e+00   2.5312500e+01  -1.5000000e+02
    5832   1.5629999e-01   2.7187500e+01  -1.5000000e+02
    5833   1.4062999e+00   2.7187500e+01  -1.5000000e+02
    5834  -1.0937999e+00   2.7187500e+01  -1.5000000e+02
    5835  -2.3438001e+00   2.7187500e+01  -1.5000000e+02
    5836  -4.2188001e+00  -1.9687500e+01  -1.5000000e+02
    5837  -2.6563001e+00   1.2187500e+01  -1.5000000e+02
    5838  -1.5629999e-01   2.8125000e+00  -1.5000000e+02
    5839   2.6563001e+00  -1.2187500e+01  -1.5000000e+02
    5840   2.6563001e+00   1.2187500e+01  -1.5000000e+02
    5841   4.2188001e+00   1.9687500e+01  -1.5000000e+02
    5842   1.7187999e+00  -2.9062500e+01  -5.0000000e+01
    5843   9.3750000e-01  -2.8125000e+01  -5.0000000e+01
    5844   2.1875000e+00  -2.8125000e+01  -5.0000000e+01
    5845   4.6880001e-01  -2.9062500e+01  -5.0000000e+01
    5846  -3.1250000e-01  -2.8125000e+01  -5.0000000e+01
    5847   3.9063001e+00  -2.7187500e+01  -5.0000000e+01
    5848   3.4375000e+00  -2.8125000e+01  -5.0000000e+01
    5849   3.1250000e+00  -2.6250000e+01  -5.0000000e+01
    5850   4.2188001e+00  -2.9062500e+01  -5.0000000e+01
    5851   2.6563001e+00  -2.7187500e+01  -5.0000000e+01
    5852   1.8750000e+00  -2.6250000e+01  -5.0000000e+01
    5853   2.9688001e+00  -2.9062500e+01  -5.0000000e+01
    5854  -2.8125000e+00  -2.8125000e+01  -5.0000000e+01
    5855  -3.5938001e+00  -2.7187500e+01  -5.0000000e+01
    5856  -3.2813001e+00  -2.9062500e+01  -5.0000000e+01
    5857  -3.1250000e+00  -2.6250000e+01  -5.0000000e+01
    5858  -7.8130001e-01  -2.9062500e+01  -5.0000000e+01
    5859  -1.5625000e+00  -2.8125000e+01  -5.0000000e+01
    5860  -2.0313001e+00  -2.9062500e+01  -5.0000000e+01
    5861  -1.7187999e+00   2.9062500e+01  -5.0000000e+01
    5862  -9.3750000e-01   2.8125000e+01  -5.0000000e+01
    5863  -2.1875000e+00   2.8125000e+01  -5.0000000e+01
    5864  -4.6880001e-01   2.9062500e+01  -5.0000000e+01
    5865   3.1250000e-01   2.8125000e+01  -5.0000000e+01
    5866  -3.9063001e+00   2.7187500e+01  -5.0000000e+01
    5867  -3.4375000e+00   2.8125000e+01  -5.0000000e+01
    5868  -3.1250000e+00   2.6250000e+01  -5.0000000e+01
    5869  -4.2188001e+00   2.9062500e+01  -5.0000000e+01
    5870  -2.6563001e+00   2.7187500e+01  -5.0000000e+01
    5871  -1.8750000e+00   2.6250000e+01  -5.0000000e+01
    5872  -2.9688001e+00   2.9062500e+01  -5.0000000e+01
    5873   2.8125000e+00   2.8125000e+01  -5.0000000e+01
    5874   3.5938001e+00   2.7187500e+01  -5.0000000e+01
    5875   3.2813001e+00   2.9062500e+01  -5.0000000e+01
    5876   3.1250000e+00   2.6250000e+01  -5.0000000e+01
    5877   7.8130001e-01   2.9062500e+01  -5.0000000e+01
    5878   1.5625000e+00   2.8125000e+01  -5.0000000e+01
    5879   2.0313001e+00   2.9062500e+01  -5.0000000e+01
    5880   4.0625000e+00  -9.3750000e+00  -5.0000000e+01
    5881   3.7500000e+00  -7.5000000e+00  -5.0000000e+01
    5882   2.9688001e+00  -8.4375000e+00  -5.0000000e+01
    5883   2.6563001e+00  -1.2187500e+01  -5.0000000e+01
    5884   3.9063001e+00  -1.2187500e+01  -5.0000000e+01
    5885   4.3750000e+00  -1.1250000e+01  -5.0000000e+01
    5886   3.4375000e+00  -1.3125000e+01  -5.0000000e+01
    5887   3.7500000e+00  -1.5000000e+01  -5.0000000e+01
    5888   4.2188001e+00  -1.4062500e+01  -5.0000000e+01
    5889   2.9688001e+00  -1.4062500e+01  -5.0000000e+01
    5890   2.5000000e+00  -1.5000000e+01  -5.0000000e+01
    5891   2.1875000e+00  -1.3125000e+01  -5.0000000e+01
    5892   4.3750000e+00  -1.8750000e+01  -5.0000000e+01
    5893   3.5938001e+00  -1.7812500e+01  -5.0000000e+01
    5894   3.1250000e+00  -1.8750000e+01  -5.0000000e+01
    5895   2.8125000e+00  -1.6875000e+01  -5.0000000e+01
    5896   4.0625000e+00  -1.6875000e+01  -5.0000000e+01
    5897   3.2813001e+00  -1.5937500e+01  -5.0000000e+01
    5898   3.7500000e+00   1.5000000e+01  -5.0000000e+01
    5899   4.2188001e+00   1.4062500e+01  -5.0000000e+01
    5900   3.4375000e+00   1.3125000e+01  -5.0000000e+01
    5901   3.1250000e+00   1.1250000e+01  -5.0000000e+01
    5902   3.9063001e+00   1.2187500e+01  -5.0000000e+01
    5903   4.2188001e+00   1.0312500e+01  -5.0000000e+01
    5904   2.9688001e+00   1.4062500e+01  -5.0000000e+01
    5905   2.1875000e+00   1.3125000e+01  -5.0000000e+01
    5906   2.9688001e+00   1.7812500e+01  -5.0000000e+01
    5907   3.9063001e+00   1.7812500e+01  -5.0000000e+01
    5908   3.2813001e+00   1.9687500e+01  -5.0000000e+01
    5909   3.4375000e+00   1.6875000e+01  -5.0000000e+01
    5910   4.2188001e+00   1.5937500e+01  -5.0000000e+01
    5911   2.6563001e+00   1.5937500e+01  -5.0000000e+01
    5912   4.5313001e+00  -6.5625000e+00  -5.0000000e+01
    5913   4.2188001e+00  -4.6875000e+00  -5.0000000e+01
    5914   2.8125000e+00  -5.6250000e+00  -5.0000000e+01
    5915   3.1250000e+00  -3.7500000e+00  -5.0000000e+01
    5916   2.5000000e+00  -7.5000000e+00  -5.0000000e+01
    5917   3.2813001e+00  -6.5625000e+00  -5.0000000e+01
    5918   1.5625000e+00  -5.6250000e+00  -5.0000000e+01
    5919   2.3438001e+00  -4.6875000e+00  -5.0000000e+01
    5920   1.8750000e+00  -3.7500000e+00  -5.0000000e+01
    5921   2.1875000e+00  -9.3750000e+00  -5.0000000e+01
    5922   1.8750000e+00  -1.1250000e+01  -5.0000000e+01
    5923   3.2813001e+00  -1.0312500e+01  -5.0000000e+01
    5924   1.7187999e+00  -8.4375000e+00  -5.0000000e+01
    5925   1.2500000e+00  -7.5000000e+00  -5.0000000e+01
    5926   2.0313001e+00  -6.5625000e+00  -5.0000000e+01
    5927   3.7500000e+00   0.0000000e+00  -5.0000000e+01
    5928   4.2188001e+00  -9.3750000e-01  -5.0000000e+01
    5929   3.4375000e+00  -1.8750000e+00  -5.0000000e+01
    5930   3.9063001e+00  -2.8125000e+00  -5.0000000e+01
    5931   2.1875000e+00  -1.8750000e+00  -5.0000000e+01
    5932   2.6563001e+00  -2.8125000e+00  -5.0000000e+01
    5933   1.0937999e+00  -4.6875000e+00  -5.0000000e+01
    5934   6.2500000e-01  -3.7500000e+00  -5.0000000e+01
    5935   1.4062999e+00  -2.8125000e+00  -5.0000000e+01
    5936   9.3750000e-01  -1.8750000e+00  -5.0000000e+01
    5937   1.2500000e+00   0.0000000e+00  -5.0000000e+01
    5938  -4.6880001e-01  -9.3750000e-01  -5.0000000e+01
    5939   0.0000000e+00   0.0000000e+00  -5.0000000e+01
    5940  -9.3750000e-01  -1.8750000e+00  -5.0000000e+01
    5941   4.6875000e+00   5.6250000e+00  -5.0000000e+01
    5942   2.8125000e+00   5.6250000e+00  -5.0000000e+01
    5943   3.5938001e+00   4.6875000e+00  -5.0000000e+01
    5944   3.1250000e+00   3.7500000e+00  -5.0000000e+01
    5945   1.5625000e+00   5.6250000e+00  -5.0000000e+01
    5946   2.3438001e+00   4.6875000e+00  -5.0000000e+01
    5947   1.8750000e+00   3.7500000e+00  -5.0000000e+01
    5948   2.5000000e+00   7.5000000e+00  -5.0000000e+01
    5949   3.2813001e+00   6.5625000e+00  -5.0000000e+01
    5950   3.7500000e+00   7.5000000e+00  -5.0000000e+01
    5951   1.8750000e+00   1.1250000e+01  -5.0000000e+01
    5952   2.6563001e+00   1.0312500e+01  -5.0000000e+01
    5953   2.1875000e+00   9.3750000e+00  -5.0000000e+01
    5954   3.4375000e+00   9.3750000e+00  -5.0000000e+01
    5955   2.9688001e+00   8.4375000e+00  -5.0000000e+01
    5956   1.7187999e+00   8.4375000e+00  -5.0000000e+01
    5957   1.2500000e+00   7.5000000e+00  -5.0000000e+01
    5958   2.0313001e+00   6.5625000e+00  -5.0000000e+01
    5959   2.1875000e+00   1.8750000e+00  -5.0000000e+01
    5960   2.6563001e+00   2.8125000e+00  -5.0000000e+01
    5961   3.4375000e+00   1.8750000e+00  -5.0000000e+01
    5962   3.9063001e+00   2.8125000e+00  -5.0000000e+01
    5963   4.2188001e+00   9.3750000e-01  -5.0000000e+01
    5964   1.0937999e+00   4.6875000e+00  -5.0000000e+01
    5965   6.2500000e-01   3.7500000e+00  -5.0000000e+01
    5966   4.6880001e-01   9.3750000e-01  -5.0000000e+01
    5967   9.3750000e-01   1.8750000e+00  -5.0000000e+01
    5968  -3.1250000e-01   1.8750000e+00  -5.0000000e+01
    5969   1.4062999e+00   2.8125000e+00  -5.0000000e+01
    5970   2.5000000e+00   0.0000000e+00  -5.0000000e+01
    5971   2.9688001e+00  -9.3750000e-01  -5.0000000e+01
    5972   2.9688001e+00   9.3750000e-01  -5.0000000e+01
    5973   1.7187999e+00  -9.3750000e-01  -5.0000000e+01
    5974   1.7187999e+00   9.3750000e-01  -5.0000000e+01
    5975  -3.7500000e+00  -1.5000000e+01  -5.0000000e+01
    5976  -4.2188001e+00  -1.4062500e+01  -5.0000000e+01
    5977  -3.4375000e+00  -1.3125000e+01  -5.0000000e+01
    5978  -3.1250000e+00  -1.1250000e+01  -5.0000000e+01
    5979  -3.9063001e+00  -1.2187500e+01  -5.0000000e+01
    5980  -4.2188001e+00  -1.0312500e+01  -5.0000000e+01
    5981  -2.3438001e+00  -1.4062500e+01  -5.0000000e+01
    5982  -2.6563001e+00  -1.2187500e+01  -5.0000000e+01
    5983  -2.9688001e+00  -1.7812500e+01  -5.0000000e+01
    5984  -3.9063001e+00  -1.7812500e+01  -5.0000000e+01
    5985  -3.2813001e+00  -1.9687500e+01  -5.0000000e+01
    5986  -3.4375000e+00  -1.6875000e+01  -5.0000000e+01
    5987  -4.2188001e+00  -1.5937500e+01  -5.0000000e+01
    5988  -2.6563001e+00  -1.5937500e+01  -5.0000000e+01
    5989   1.0937999e+00  -1.0312500e+01  -5.0000000e+01
    5990   3.1250000e-01  -9.3750000e+00  -5.0000000e+01
    5991   6.2500000e-01  -1.1250000e+01  -5.0000000e+01
    5992  -9.3750000e-01  -9.3750000e+00  -5.0000000e+01
    5993  -1.5629999e-01  -1.0312500e+01  -5.0000000e+01
    5994  -6.2500000e-01  -1.1250000e+01  -5.0000000e+01
    5995   0.0000000e+00  -7.5000000e+00  -5.0000000e+01
    5996  -6.2500000e-01  -3.7500000e+00  -5.0000000e+01
    5997  -3.1250000e-01  -5.6250000e+00  -5.0000000e+01
    5998   4.6880001e-01  -6.5625000e+00  -5.0000000e+01
    5999  -1.0937999e+00  -6.5625000e+00  -5.0000000e+01
    6000  -1.4062999e+00  -8.4375000e+00  -5.0000000e+01
    6001  -1.5625000e+00  -1.3125000e+01  -5.0000000e+01
    6002  -1.8750000e+00  -1.1250000e+01  -5.0000000e+01
    6003  -4.6875000e+00  -5.6250000e+00  -5.0000000e+01
    6004  -2.8125000e+00  -5.6250000e+00  -5.0000000e+01
    6005  -3.5938001e+00  -4.6875000e+00  -5.0000000e+01
    6006  -3.1250000e+00  -3.7500000e+00  -5.0000000e+01
    6007  -1.5625000e+00  -5.6250000e+00  -5.0000000e+01
    6008  -2.3438001e+00  -4.6875000e+00  -5.0000000e+01
    6009  -1.8750000e+00  -3.7500000e+00  -5.0000000e+01
    6010  -2.5000000e+00  -7.5000000e+00  -5.0000000e+01
    6011  -3.2813001e+00  -6.5625000e+00  -5.0000000e+01
    6012  -3.7500000e+00  -7.5000000e+00  -5.0000000e+01
    6013  -2.6563001e+00  -1.0312500e+01  -5.0000000e+01
    6014  -3.4375000e+00  -9.3750000e+00  -5.0000000e+01
    6015  -2.1875000e+00  -9.3750000e+00  -5.0000000e+01
    6016  -2.9688001e+00  -8.4375000e+00  -5.0000000e+01
    6017   1.0937999e+00   1.0312500e+01  -5.0000000e+01
    6018   3.1250000e-01   9.3750000e+00  -5.0000000e+01
    6019   6.2500000e-01   1.1250000e+01  -5.0000000e+01
    6020   0.0000000e+00   7.5000000e+00  -5.0000000e+01
    6021  -9.3750000e-01   9.3750000e+00  -5.0000000e+01
    6022  -1.5629999e-01   1.0312500e+01  -5.0000000e+01
    6023  -6.2500000e-01   1.1250000e+01  -5.0000000e+01
    6024   4.6880001e-01   6.5625000e+00  -5.0000000e+01
    6025  -3.1250000e-01   5.6250000e+00  -5.0000000e+01
    6026  -6.2500000e-01   3.7500000e+00  -5.0000000e+01
    6027  -7.8130001e-01   6.5625000e+00  -5.0000000e+01
    6028  -1.4062999e+00   8.4375000e+00  -5.0000000e+01
    6029  -2.1875000e+00  -1.8750000e+00  -5.0000000e+01
    6030  -2.6563001e+00  -2.8125000e+00  -5.0000000e+01
    6031  -3.4375000e+00  -1.8750000e+00  -5.0000000e+01
    6032  -3.9063001e+00  -2.8125000e+00  -5.0000000e+01
    6033  -3.7500000e+00   0.0000000e+00  -5.0000000e+01
    6034  -4.2188001e+00  -9.3750000e-01  -5.0000000e+01
    6035  -7.8130001e-01  -4.6875000e+00  -5.0000000e+01
    6036  -1.2500000e+00   0.0000000e+00  -5.0000000e+01
    6037  -1.4062999e+00  -2.8125000e+00  -5.0000000e+01
    6038  -3.1250000e+00   1.1250000e+01  -5.0000000e+01
    6039  -3.9063001e+00   1.2187500e+01  -5.0000000e+01
    6040  -4.2188001e+00   1.0312500e+01  -5.0000000e+01
    6041  -3.4375000e+00   1.3125000e+01  -5.0000000e+01
    6042  -3.7500000e+00   1.5000000e+01  -5.0000000e+01
    6043  -4.2188001e+00   1.4062500e+01  -5.0000000e+01
    6044  -2.3438001e+00   1.4062500e+01  -5.0000000e+01
    6045  -2.0313001e+00   1.5937500e+01  -5.0000000e+01
    6046  -2.6563001e+00   1.2187500e+01  -5.0000000e+01
    6047  -4.3750000e+00   1.8750000e+01  -5.0000000e+01
    6048  -3.5938001e+00   1.7812500e+01  -5.0000000e+01
    6049  -3.1250000e+00   1.8750000e+01  -5.0000000e+01
    6050  -2.8125000e+00   1.6875000e+01  -5.0000000e+01
    6051  -4.0625000e+00   1.6875000e+01  -5.0000000e+01
    6052  -3.2813001e+00   1.5937500e+01  -5.0000000e+01
    6053  -1.5625000e+00   1.3125000e+01  -5.0000000e+01
    6054  -1.8750000e+00   1.1250000e+01  -5.0000000e+01
    6055  -1.4062999e+00   4.6875000e+00  -5.0000000e+01
    6056  -2.1875000e+00   5.6250000e+00  -5.0000000e+01
    6057  -1.8750000e+00   3.7500000e+00  -5.0000000e+01
    6058  -3.4375000e+00   5.6250000e+00  -5.0000000e+01
    6059  -2.6563001e+00   4.6875000e+00  -5.0000000e+01
    6060  -3.1250000e+00   3.7500000e+00  -5.0000000e+01
    6061  -2.5000000e+00   7.5000000e+00  -5.0000000e+01
    6062  -2.9688001e+00   8.4375000e+00  -5.0000000e+01
    6063  -3.7500000e+00   7.5000000e+00  -5.0000000e+01
    6064  -2.1875000e+00   9.3750000e+00  -5.0000000e+01
    6065  -3.4375000e+00   9.3750000e+00  -5.0000000e+01
    6066  -2.6563001e+00   1.0312500e+01  -5.0000000e+01
    6067  -2.9688001e+00   6.5625000e+00  -5.0000000e+01
    6068  -2.8125000e+00   1.8750000e+00  -5.0000000e+01
    6069  -2.3438001e+00   2.8125000e+00  -5.0000000e+01
    6070  -1.5625000e+00   1.8750000e+00  -5.0000000e+01
    6071  -1.0937999e+00   2.8125000e+00  -5.0000000e+01
    6072  -7.8130001e-01   9.3750000e-01  -5.0000000e+01
    6073  -4.2188001e+00   4.6875000e+00  -5.0000000e+01
    6074  -3.5938001e+00   2.8125000e+00  -5.0000000e+01
    6075  -3.2813001e+00   9.3750000e-01  -5.0000000e+01
    6076  -2.5000000e+00   0.0000000e+00  -5.0000000e+01
    6077  -1.7187999e+00  -9.3750000e-01  -5.0000000e+01
    6078  -2.0313001e+00   9.3750000e-01  -5.0000000e+01
    6079  -2.9688001e+00  -9.3750000e-01  -5.0000000e+01
    6080   3.4375000e+00  -2.0625000e+01  -5.0000000e+01
    6081   2.6563001e+00  -1.9687500e+01  -5.0000000e+01
    6082   2.1875000e+00  -2.0625000e+01  -5.0000000e+01
    6083   1.8750000e+00  -1.8750000e+01  -5.0000000e+01
    6084   2.9688001e+00  -2.1562500e+01  -5.0000000e+01
    6085   3.7500000e+00  -2.2500000e+01  -5.0000000e+01
    6086   2.5000000e+00  -2.2500000e+01  -5.0000000e+01
    6087   6.2500000e-01  -1.8750000e+01  -5.0000000e+01
    6088   1.4062999e+00  -1.9687500e+01  -5.0000000e+01
    6089   9.3750000e-01  -2.0625000e+01  -5.0000000e+01
    6090   1.7187999e+00  -2.1562500e+01  -5.0000000e+01
    6091   1.2500000e+00  -2.2500000e+01  -5.0000000e+01
    6092  -6.2500000e-01  -1.8750000e+01  -5.0000000e+01
    6093   1.5629999e-01  -1.9687500e+01  -5.0000000e+01
    6094  -3.1250000e-01  -2.0625000e+01  -5.0000000e+01
    6095   4.6880001e-01  -2.1562500e+01  -5.0000000e+01
    6096   0.0000000e+00  -2.2500000e+01  -5.0000000e+01
    6097  -1.5625000e+00  -2.0625000e+01  -5.0000000e+01
    6098  -7.8130001e-01  -2.1562500e+01  -5.0000000e+01
    6099  -1.2500000e+00  -2.2500000e+01  -5.0000000e+01
    6100   1.2500000e+00  -1.5000000e+01  -5.0000000e+01
    6101   2.0313001e+00  -1.5937500e+01  -5.0000000e+01
    6102   1.5625000e+00  -1.6875000e+01  -5.0000000e+01
    6103   2.3438001e+00  -1.7812500e+01  -5.0000000e+01
    6104   3.1250000e-01  -1.6875000e+01  -5.0000000e+01
    6105   1.0937999e+00  -1.7812500e+01  -5.0000000e+01
    6106  -3.1250000e-01  -1.3125000e+01  -5.0000000e+01
    6107   1.5629999e-01  -1.2187500e+01  -5.0000000e+01
    6108   9.3750000e-01  -1.3125000e+01  -5.0000000e+01
    6109   1.4062999e+00  -1.2187500e+01  -5.0000000e+01
    6110   1.7187999e+00  -1.4062500e+01  -5.0000000e+01
    6111  -1.7187999e+00  -1.0312500e+01  -5.0000000e+01
    6112  -1.2500000e+00  -1.5000000e+01  -5.0000000e+01
    6113  -1.0937999e+00  -1.2187500e+01  -5.0000000e+01
    6114   7.8130001e-01  -1.5937500e+01  -5.0000000e+01
    6115   0.0000000e+00  -1.5000000e+01  -5.0000000e+01
    6116  -9.3750000e-01  -1.6875000e+01  -5.0000000e+01
    6117  -1.5629999e-01  -1.7812500e+01  -5.0000000e+01
    6118  -4.6880001e-01  -1.5937500e+01  -5.0000000e+01
    6119  -7.8130001e-01  -1.4062500e+01  -5.0000000e+01
    6120  -2.1875000e+00  -1.6875000e+01  -5.0000000e+01
    6121   4.6880001e-01  -1.4062500e+01  -5.0000000e+01
    6122  -9.3750000e-01  -2.4375000e+01  -5.0000000e+01
    6123  -4.6880001e-01  -2.3437500e+01  -5.0000000e+01
    6124   3.1250000e-01  -2.4375000e+01  -5.0000000e+01
    6125   7.8130001e-01  -2.3437500e+01  -5.0000000e+01
    6126   1.5625000e+00  -2.4375000e+01  -5.0000000e+01
    6127   6.2500000e-01  -2.6250000e+01  -5.0000000e+01
    6128   1.0937999e+00  -2.5312500e+01  -5.0000000e+01
    6129   4.5313001e+00  -2.3437500e+01  -5.0000000e+01
    6130   2.8125000e+00  -2.4375000e+01  -5.0000000e+01
    6131   4.2188001e+00  -2.5312500e+01  -5.0000000e+01
    6132   2.3438001e+00  -2.5312500e+01  -5.0000000e+01
    6133   3.2813001e+00  -2.3437500e+01  -5.0000000e+01
    6134   2.0313001e+00  -2.3437500e+01  -5.0000000e+01
    6135  -2.5000000e+00  -2.2500000e+01  -5.0000000e+01
    6136  -3.9063001e+00  -2.1562500e+01  -5.0000000e+01
    6137  -3.7500000e+00  -2.2500000e+01  -5.0000000e+01
    6138  -2.8125000e+00  -2.0625000e+01  -5.0000000e+01
    6139  -1.8750000e+00  -1.8750000e+01  -5.0000000e+01
    6140  -1.4062999e+00  -1.7812500e+01  -5.0000000e+01
    6141  -2.0313001e+00  -2.1562500e+01  -5.0000000e+01
    6142  -2.9688001e+00  -2.3437500e+01  -5.0000000e+01
    6143  -2.1875000e+00  -2.4375000e+01  -5.0000000e+01
    6144  -3.4375000e+00  -2.4375000e+01  -5.0000000e+01
    6145  -1.7187999e+00  -2.3437500e+01  -5.0000000e+01
    6146  -1.0937999e+00  -1.9687500e+01  -5.0000000e+01
    6147  -4.2188001e+00  -2.5312500e+01  -5.0000000e+01
    6148  -2.6563001e+00  -2.5312500e+01  -5.0000000e+01
    6149  -1.8750000e+00  -2.6250000e+01  -5.0000000e+01
    6150  -6.2500000e-01  -2.6250000e+01  -5.0000000e+01
    6151  -1.5629999e-01  -2.5312500e+01  -5.0000000e+01
    6152  -1.4062999e+00  -2.5312500e+01  -5.0000000e+01
    6153   1.5629999e-01  -2.7187500e+01  -5.0000000e+01
    6154   1.4062999e+00  -2.7187500e+01  -5.0000000e+01
    6155  -1.0937999e+00  -2.7187500e+01  -5.0000000e+01
    6156  -2.3438001e+00  -2.7187500e+01  -5.0000000e+01
    6157  -3.4375000e+00   2.0625000e+01  -5.0000000e+01
    6158  -2.6563001e+00   1.9687500e+01  -5.0000000e+01
    6159  -2.1875000e+00   2.0625000e+01  -5.0000000e+01
    6160  -1.8750000e+00   1.8750000e+01  -5.0000000e+01
    6161  -2.9688001e+00   2.1562500e+01  -5.0000000e+01
    6162  -3.7500000e+00   2.2500000e+01  -5.0000000e+01
    6163  -2.5000000e+00   2.2500000e+01  -5.0000000e+01
    6164  -6.2500000e-01   1.8750000e+01  -5.0000000e+01
    6165  -1.4062999e+00   1.9687500e+01  -5.0000000e+01
    6166  -9.3750000e-01   2.0625000e+01  -5.0000000e+01
    6167  -1.7187999e+00   2.1562500e+01  -5.0000000e+01
    6168  -1.2500000e+00   2.2500000e+01  -5.0000000e+01
    6169   6.2500000e-01   1.8750000e+01  -5.0000000e+01
    6170  -1.5629999e-01   1.9687500e+01  -5.0000000e+01
    6171   3.1250000e-01   2.0625000e+01  -5.0000000e+01
    6172  -4.6880001e-01   2.1562500e+01  -5.0000000e+01
    6173   0.0000000e+00   2.2500000e+01  -5.0000000e+01
    6174   1.5625000e+00   2.0625000e+01  -5.0000000e+01
    6175   7.8130001e-01   2.1562500e+01  -5.0000000e+01
    6176   1.2500000e+00   2.2500000e+01  -5.0000000e+01
    6177  -1.2500000e+00   1.5000000e+01  -5.0000000e+01
    6178  -1.5625000e+00   1.6875000e+01  -5.0000000e+01
    6179  -2.3438001e+00   1.7812500e+01  -5.0000000e+01
    6180  -3.1250000e-01   1.6875000e+01  -5.0000000e+01
    6181  -1.0937999e+00   1.7812500e+01  -5.0000000e+01
    6182   1.2500000e+00   1.5000000e+01  -5.0000000e+01
    6183   1.7187999e+00   1.4062500e+01  -5.0000000e+01
    6184   9.3750000e-01   1.3125000e+01  -5.0000000e+01
    6185   1.4062999e+00   1.2187500e+01  -5.0000000e+01
    6186  -3.1250000e-01   1.3125000e+01  -5.0000000e+01
    6187   1.5629999e-01   1.2187500e+01  -5.0000000e+01
    6188  -1.7187999e+00   1.0312500e+01  -5.0000000e+01
    6189  -1.0937999e+00   1.2187500e+01  -5.0000000e+01
    6190  -7.8130001e-01   1.5937500e+01  -5.0000000e+01
    6191   0.0000000e+00   1.5000000e+01  -5.0000000e+01
    6192   9.3750000e-01   1.6875000e+01  -5.0000000e+01
    6193   1.5629999e-01   1.7812500e+01  -5.0000000e+01
    6194   4.6880001e-01   1.5937500e+01  -5.0000000e+01
    6195   4.6880001e-01   1.4062500e+01  -5.0000000e+01
    6196   2.1875000e+00   1.6875000e+01  -5.0000000e+01
    6197  -7.8130001e-01   1.4062500e+01  -5.0000000e+01
    6198   9.3750000e-01   2.4375000e+01  -5.0000000e+01
    6199   4.6880001e-01   2.3437500e+01  -5.0000000e+01
    6200  -3.1250000e-01   2.4375000e+01  -5.0000000e+01
    6201  -7.8130001e-01   2.3437500e+01  -5.0000000e+01
    6202  -1.5625000e+00   2.4375000e+01  -5.0000000e+01
    6203  -6.2500000e-01   2.6250000e+01  -5.0000000e+01
    6204  -1.0937999e+00   2.5312500e+01  -5.0000000e+01
    6205  -4.5313001e+00   2.3437500e+01  -5.0000000e+01
    6206  -2.8125000e+00   2.4375000e+01  -5.0000000e+01
    6207  -4.2188001e+00   2.5312500e+01  -5.0000000e+01
    6208  -2.3438001e+00   2.5312500e+01  -5.0000000e+01
    6209  -3.2813001e+00   2.3437500e+01  -5.0000000e+01
    6210  -2.0313001e+00   2.3437500e+01  -5.0000000e+01
    6211   2.5000000e+00   2.2500000e+01  -5.0000000e+01
    6212   3.9063001e+00   2.1562500e+01  -5.0000000e+01
    6213   3.7500000e+00   2.2500000e+01  -5.0000000e+01
    6214   2.8125000e+00   2.0625000e+01  -5.0000000e+01
    6215   1.8750000e+00   1.8750000e+01  -5.0000000e+01
    6216   1.4062999e+00   1.7812500e+01  -5.0000000e+01
    6217   2.0313001e+00   2.1562500e+01  -5.0000000e+01
    6218   2.9688001e+00   2.3437500e+01  -5.0000000e+01
    6219   2.1875000e+00   2.4375000e+01  -5.0000000e+01
    6220   3.4375000e+00   2.4375000e+01  -5.0000000e+01
    6221   1.7187999e+00   2.3437500e+01  -5.0000000e+01
    6222   1.0937999e+00   1.9687500e+01  -5.0000000e+01
    6223   3.9063001e+00   2.5312500e+01  -5.0000000e+01
    6224   2.6563001e+00   2.5312500e+01  -5.0000000e+01
    6225   1.8750000e+00   2.6250000e+01  -5.0000000e+01
    6226   6.2500000e-01   2.6250000e+01  -5.0000000e+01
    6227   1.5629999e-01   2.5312500e+01  -5.0000000e+01
    6228   1.4062999e+00   2.5312500e+01  -5.0000000e+01
    6229  -1.5629999e-01   2.7187500e+01  -5.0000000e+01
    6230  -1.4062999e+00   2.7187500e+01  -5.0000000e+01
    6231   1.0937999e+00   2.7187500e+01  -5.0000000e+01
    6232   2.3438001e+00   2.7187500e+01  -5.0000000e+01
    6233   4.2188001e+00  -1.9687500e+01  -5.0000000e+01
    6234   2.6563001e+00   1.2187500e+01  -5.0000000e+01
    6235   1.5629999e-01  -2.8125000e+00  -5.0000000e+01
    6236   1.5629999e-01   2.8125000e+00  -5.0000000e+01
    6237  -4.2188001e+00   1.9687500e+01  -5.0000000e+01
    6238  -2.5653999e+00  -2.9828100e+01  -1.9728000e+00
    6239  -1.4381000e+00  -2.9960600e+01  -6.5930003e-01
    6240  -3.0000000e+00  -2.9841101e+01  -7.7759999e-01
    6241  -1.3084000e+00  -2.9901100e+01  -1.8051000e+00
    6242  -2.2290001e+00  -2.9901600e+01   7.4699998e-02
    6243  -4.3157001e+00  -2.9648300e+01  -1.7397000e+00
    6244  -1.3329999e+00  -2.9841801e+01  -2.8178000e+00
    6245   1.9430000e-01  -2.9966801e+01  -1.6041000e+00
    6246  -1.3850000e+00  -2.9961300e+01   1.1600000e-01
    6247  -2.6789999e+00  -2.9867701e+01   3.6269999e-01
    6248  -4.4678998e+00  -2.9645599e+01  -7.4479997e-01
    6249  -3.2398000e+00  -2.9644400e+01  -3.2660999e+00
    6250  -3.0000001e-04  -3.0000000e+01  -5.0000002e-04
    6251  -2.0485001e+00  -2.9913700e+01   2.4270000e-01
    6252  -1.2255000e+00  -2.9965799e+01   8.5600004e-02
    6253  -2.5035000e+00  -2.9881100e+01   3.2940000e-01
    6254  -2.8327000e+00  -2.9856100e+01   4.1049999e-01
    6255  -4.6201000e+00  -2.9642900e+01   2.5020000e-01
    6256  -6.0634999e+00  -2.9369400e+01  -1.0913000e+00
    6257  -4.2609000e+00  -2.9505699e+01  -3.2114999e+00
    6258   1.6230001e-01  -2.9841999e+01  -3.0925000e+00
    6259  -1.9570000e+00  -2.9642599e+01  -4.1813002e+00
    6260  -1.8610001e-01  -2.9994801e+01   3.5999999e-03
    6261  -2.4561999e+00  -2.9884501e+01   3.2049999e-01
    6262  -9.0289998e-01  -2.9974800e+01   5.5300001e-02
    6263  -3.0157001e+00  -2.9842199e+01   4.7389999e-01
    6264  -3.4909999e+00  -2.9783701e+01   6.4429998e-01
    6265  -5.6726999e+00  -2.9368200e+01  -2.1241000e+00
    6266  -5.2818999e+00  -2.9367001e+01  -3.1568000e+00
    6267  -4.2971001e+00  -2.9366100e+01  -4.3917999e+00
    6268   1.7919000e+00  -2.9844900e+01  -2.5509000e+00
    6269  -9.5950001e-01  -2.9643101e+01  -4.5307999e+00
    6270  -3.2079000e+00  -2.9505400e+01  -4.2656999e+00
    6271   4.4999998e-03  -2.9999901e+01  -8.9999998e-04
    6272  -3.3401000e+00  -2.9802299e+01   5.8609998e-01
    6273  -3.7951000e+00  -2.9738300e+01   7.6160002e-01
    6274  -6.1069002e+00  -2.9365900e+01   6.4230001e-01
    6275  -7.1658001e+00  -2.9012600e+01  -2.6881001e+00
    6276   1.1542000e+00  -2.9743099e+01  -3.5836000e+00
    6277   1.6730000e+00  -2.9902800e+01  -1.4233000e+00
    6278   5.1650000e-01  -2.9641300e+01  -4.6162000e+00
    6279  -1.8791000e+00  -2.9366100e+01  -5.8499999e+00
    6280  -3.1759000e+00  -2.9366400e+01  -5.2652001e+00
    6281   1.5541000e+00  -2.9960600e+01  -2.9570001e-01
    6282  -4.0370002e+00  -2.9702000e+01   8.6080003e-01
    6283  -4.6036000e+00  -2.9606600e+01   1.1437000e+00
    6284  -6.8548002e+00  -2.9190599e+01  -4.4130000e-01
    6285  -7.5553002e+00  -2.9011299e+01  -1.1661000e+00
    6286  -5.3228998e+00  -2.9186899e+01  -4.3436999e+00
    6287   2.2781000e+00  -2.9645500e+01  -4.0524001e+00
    6288   2.8220999e+00  -2.9841101e+01  -1.2988000e+00
    6289  -6.4310002e-01  -2.9366100e+01  -6.1107001e+00
    6290   4.3499999e-02  -2.9998899e+01  -1.8000000e-03
    6291  -4.4080000e+00  -2.9645100e+01   1.0459000e+00
    6292  -4.8006001e+00  -2.9569401e+01   1.2421000e+00
    6293  -7.6461000e+00  -2.9011801e+01   2.0870000e-01
    6294  -6.3485999e+00  -2.9007601e+01  -4.2968998e+00
    6295  -8.0517998e+00  -2.8796301e+01  -2.2723999e+00
    6296  -5.4537001e+00  -2.9013000e+01  -5.3466001e+00
    6297  -4.5953999e+00  -2.9011299e+01  -6.1096001e+00
    6298   3.2121000e+00  -2.9617201e+01  -3.3636000e+00
    6299   3.0171001e+00  -2.9729200e+01  -2.3311999e+00
    6300   9.3440002e-01  -2.9367001e+01  -6.0819998e+00
    6301  -3.4294000e+00  -2.9011700e+01  -6.8372002e+00
    6302  -1.9581000e+00  -2.9011700e+01  -7.3943000e+00
    6303   9.1149998e-01  -2.9975700e+01   7.2200000e-02
    6304  -4.8943000e+00  -2.9551600e+01   1.2912000e+00
    6305  -7.4415998e+00  -2.9011801e+01   1.7684000e+00
    6306  -7.4085999e+00  -2.8796301e+01  -3.8450999e+00
    6307  -8.9377003e+00  -2.8579901e+01  -1.8566999e+00
    6308  -8.4642000e+00  -2.8580799e+01  -3.4301000e+00
    6309   1.4838001e+00  -2.9503599e+01  -5.1258001e+00
    6310   3.5513999e+00  -2.9365999e+01  -5.0144000e+00
    6311   3.0977001e+00  -2.9842100e+01   3.8760000e-01
    6312   4.1459999e+00  -2.9588900e+01  -2.6747999e+00
    6313  -2.0930000e-01  -2.9012600e+01  -7.6507001e+00
    6314   1.4802999e+00  -2.9960501e+01   1.2130000e-01
    6315  -5.4731998e+00  -2.9440100e+01   1.6401000e+00
    6316  -5.8537002e+00  -2.9366400e+01   1.8818001e+00
    6317  -8.3144999e+00  -2.8796301e+01   9.2850000e-01
    6318  -9.1299000e+00  -2.8580900e+01  -2.2319999e-01
    6319  -7.5837002e+00  -2.8580799e+01  -5.0886998e+00
    6320  -6.3825998e+00  -2.8580799e+01  -6.5321999e+00
    6321  -5.3098998e+00  -2.8586800e+01  -7.3912001e+00
    6322   2.4514000e+00  -2.9365900e+01  -5.6353998e+00
    6323   4.8913999e+00  -2.9370899e+01  -3.7121999e+00
    6324   2.3237000e+00  -2.9898600e+01   2.7520001e-01
    6325   3.7465000e+00  -2.9742500e+01  -6.0610002e-01
    6326   4.3701000e+00  -2.9643101e+01  -1.5332000e+00
    6327   1.5538000e+00  -2.9011801e+01  -7.4896002e+00
    6328  -3.1092000e+00  -2.8796301e+01  -7.7669001e+00
    6329  -1.1819000e+00  -2.8579901e+01  -9.0517998e+00
    6330   1.4953001e+00  -2.9959400e+01   1.2260000e-01
    6331  -5.6153998e+00  -2.9412701e+01   1.7271000e+00
    6332  -6.0752001e+00  -2.9296900e+01   2.1027999e+00
    6333  -8.9827995e+00  -2.8580799e+01   1.6483001e+00
    6334  -1.0532900e+01  -2.8072901e+01  -1.0797000e+00
    6335  -1.0241500e+01  -2.8072901e+01  -2.6861000e+00
    6336  -4.2972002e+00  -2.8579201e+01  -8.0560999e+00
    6337   3.0527000e+00  -2.9011801e+01  -7.0135002e+00
    6338   4.5785999e+00  -2.9188900e+01  -5.1093001e+00
    6339   2.7588000e+00  -2.9865999e+01   4.0030000e-01
    6340   1.8393000e+00  -2.9934200e+01   1.8510000e-01
    6341   4.6357999e+00  -2.9643400e+01  -1.2800000e-02
    6342   5.8537002e+00  -2.9366400e+01  -1.8818001e+00
    6343   2.0025001e+00  -2.9188900e+01  -6.5625000e+00
    6344   1.0061001e+00  -2.8796301e+01  -8.3055000e+00
    6345  -2.7888999e+00  -2.8580799e+01  -8.6966000e+00
    6346   4.5829999e-01  -2.8580799e+01  -9.1212997e+00
    6347  -5.8898001e+00  -2.9352301e+01   1.9511000e+00
    6348  -6.7160001e+00  -2.9106300e+01   2.6182001e+00
    6349  -5.7479000e+00  -2.9386200e+01   1.8352000e+00
    6350  -7.9485998e+00  -2.8796301e+01   2.6099999e+00
    6351  -9.4826002e+00  -2.8077600e+01  -4.7242999e+00
    6352  -1.0534900e+01  -2.8075300e+01   1.1200000e-02
    6353  -9.8620996e+00  -2.8075300e+01  -3.7052000e+00
    6354  -8.5047998e+00  -2.8075001e+01  -6.2837000e+00
    6355  -6.3624001e+00  -2.8072901e+01  -8.4631996e+00
    6356  -5.2186999e+00  -2.8072001e+01  -9.2084999e+00
    6357   4.4221001e+00  -2.9011801e+01  -6.2410998e+00
    6358   5.3726001e+00  -2.9368700e+01  -2.7969999e+00
    6359   5.6057000e+00  -2.9011801e+01  -5.2041998e+00
    6360   2.8692000e+00  -2.9857700e+01   4.3599999e-01
    6361   3.5005000e+00  -2.9779600e+01   6.4950001e-01
    6362   5.2477002e+00  -2.9502800e+01  -1.0687000e+00
    6363   2.0876000e+00  -2.8579901e+01  -8.8866997e+00
    6364  -2.1717000e+00  -2.8072100e+01  -1.0359300e+01
    6365  -5.5500001e-01  -2.8045000e+01  -1.0650600e+01
    6366  -5.8390999e+00  -2.9366501e+01   1.9097000e+00
    6367  -6.9127002e+00  -2.9046700e+01   2.7902000e+00
    6368  -5.8137999e+00  -2.9372801e+01   1.8890001e+00
    6369  -7.0188999e+00  -2.9013100e+01   2.8985000e+00
    6370  -8.4554996e+00  -2.8580799e+01   3.4514999e+00
    6371  -1.0536800e+01  -2.8077600e+01   1.1020000e+00
    6372  -1.1956400e+01  -2.7491699e+01  -1.2258000e+00
    6373  -1.1099000e+01  -2.7782301e+01  -1.9560000e+00
    6374  -1.1250200e+01  -2.7491800e+01  -4.2296000e+00
    6375  -7.5991998e+00  -2.8080099e+01  -7.3469000e+00
    6376  -3.7472999e+00  -2.8074800e+01  -9.9062996e+00
    6377   4.0341001e+00  -2.8796400e+01  -7.3072000e+00
    6378   6.7526999e+00  -2.9014000e+01  -3.6103001e+00
    6379   3.0518000e+00  -2.9842100e+01   4.9489999e-01
    6380   4.2937002e+00  -2.9661501e+01   9.9589998e-01
    6381   3.2650001e+00  -2.9814199e+01   5.6360000e-01
    6382   6.1251998e+00  -2.9362499e+01  -6.0409999e-01
    6383   2.5702000e+00  -2.8795900e+01  -7.9500999e+00
    6384   1.0817000e+00  -2.8072100e+01  -1.0529000e+01
    6385  -7.2825999e+00  -2.8917500e+01   3.1671000e+00
    6386  -7.5935001e+00  -2.8800100e+01   3.5318999e+00
    6387  -1.0083300e+01  -2.8072901e+01   3.2298000e+00
    6388  -1.0310100e+01  -2.8075300e+01   2.1659000e+00
    6389  -9.6420002e+00  -2.7784700e+01  -5.8404999e+00
    6390  -1.2011600e+01  -2.7490299e+01   3.1450000e-01
    6391  -1.1695900e+01  -2.7490400e+01  -2.7530000e+00
    6392  -8.8226995e+00  -2.7490299e+01  -8.1569004e+00
    6393  -7.7077999e+00  -2.7491699e+01  -9.2222996e+00
    6394  -6.4549999e+00  -2.7490400e+01  -1.0134500e+01
    6395  -5.2273002e+00  -2.7648300e+01  -1.0353400e+01
    6396   3.6461000e+00  -2.8580900e+01  -8.3732004e+00
    6397   5.0874000e+00  -2.8579901e+01  -7.5795002e+00
    6398   5.3941002e+00  -2.8796301e+01  -6.3947001e+00
    6399   6.5883999e+00  -2.8796301e+01  -5.1560001e+00
    6400   3.2212999e+00  -2.9820601e+01   5.4960001e-01
    6401   4.4688001e+00  -2.9635401e+01   1.0726000e+00
    6402   7.4415998e+00  -2.9011801e+01  -1.7684000e+00
    6403  -3.6612999e+00  -2.7490299e+01  -1.1444400e+01
    6404  -1.7323999e+00  -2.7511900e+01  -1.1853500e+01
    6405  -6.0999999e-03  -2.7490000e+01  -1.2016500e+01
    6406  -7.3776999e+00  -2.8882999e+01   3.2639999e+00
    6407  -7.9464998e+00  -2.8642799e+01   3.9709001e+00
    6408  -9.5797997e+00  -2.8072800e+01   4.4963999e+00
    6409  -1.1766200e+01  -2.7499201e+01   2.4718001e+00
    6410  -1.0609800e+01  -2.7490400e+01  -5.6395998e+00
    6411  -9.8013000e+00  -2.7491699e+01  -6.9566002e+00
    6412  -1.1888900e+01  -2.7494801e+01   1.3932000e+00
    6413  -1.2665200e+01  -2.7173100e+01  -5.0000000e-01
    6414  -1.2186700e+01  -2.7159300e+01  -3.5918000e+00
    6415   6.3660002e+00  -2.8580799e+01  -6.5482998e+00
    6416   7.5710001e+00  -2.8580799e+01  -5.1076999e+00
    6417   6.0634999e+00  -2.9369400e+01   1.0913000e+00
    6418   4.6655002e+00  -2.9599800e+01   1.1586000e+00
    6419   7.6606002e+00  -2.9010099e+01  -3.6600001e-02
    6420   7.9485998e+00  -2.8796301e+01  -2.6099999e+00
    6421   2.1579001e+00  -2.8072100e+01  -1.0362100e+01
    6422   3.2121999e+00  -2.8072100e+01  -1.0085200e+01
    6423   1.2292000e+00  -2.7490000e+01  -1.1953400e+01
    6424  -8.0837002e+00  -2.8580799e+01   4.1476002e+00
    6425  -9.0702000e+00  -2.8072100e+01   5.4551001e+00
    6426  -1.1128500e+01  -2.7490200e+01   4.5317001e+00
    6427  -1.2152700e+01  -2.6835899e+01  -5.6799998e+00
    6428  -1.3410300e+01  -2.6835800e+01   3.5179999e-01
    6429  -1.2500400e+01  -2.7163099e+01  -2.2344000e+00
    6430  -1.3318800e+01  -2.6855801e+01  -1.3144000e+00
    6431  -1.3057700e+01  -2.6835699e+01  -3.0750000e+00
    6432  -1.2677500e+01  -2.6828100e+01  -4.4306002e+00
    6433  -9.3748999e+00  -2.6841600e+01  -9.6040001e+00
    6434  -1.0054100e+01  -2.6838800e+01  -8.8253002e+00
    6435  -7.7779999e+00  -2.6835699e+01  -1.0929800e+01
    6436  -5.2357998e+00  -2.7224600e+01  -1.1498300e+01
    6437   4.7251000e+00  -2.8074600e+01  -9.4793997e+00
    6438   8.4554996e+00  -2.8580799e+01  -3.4514999e+00
    6439   4.8139000e+00  -2.9572201e+01   1.2467999e+00
    6440   9.0791998e+00  -2.8579901e+01  -9.4900000e-01
    6441   8.8795004e+00  -2.8579399e+01  -2.1029000e+00
    6442  -2.5650001e+00  -2.7182600e+01  -1.2410900e+01
    6443  -6.9679999e-01  -2.7163000e+01  -1.2679500e+01
    6444  -6.8000001e-03  -2.6835800e+01  -1.3414800e+01
    6445  -8.3095999e+00  -2.8465700e+01   4.4383998e+00
    6446  -8.4359999e+00  -2.8391899e+01   4.6592999e+00
    6447  -1.0456100e+01  -2.7491600e+01   5.9274001e+00
    6448  -1.1447400e+01  -2.7494699e+01   3.5018001e+00
    6449  -1.3302900e+01  -2.6835800e+01   1.7292000e+00
    6450  -1.1504800e+01  -2.6835899e+01  -6.8986001e+00
    6451  -8.2790003e+00  -2.7026699e+01  -9.9642000e+00
    6452  -1.0733300e+01  -2.6835899e+01  -8.0466003e+00
    6453  -6.6135998e+00  -2.6835800e+01  -1.1671200e+01
    6454  -4.3167000e+00  -2.7039000e+01  -1.2233300e+01
    6455   6.1272001e+00  -2.8072300e+01  -8.6300001e+00
    6456   8.2961998e+00  -2.8072901e+01  -6.5785999e+00
    6457   9.0702000e+00  -2.8072100e+01  -5.4551001e+00
    6458   5.2560000e+00  -2.9489901e+01   1.5125999e+00
    6459   7.4808002e+00  -2.9013201e+01   1.1401000e+00
    6460   9.0974998e+00  -2.8587000e+01   1.4950000e-01
    6461   2.4516001e+00  -2.7490200e+01  -1.1763100e+01
    6462   4.2150002e+00  -2.7756901e+01  -1.0491500e+01
    6463  -3.3975999e+00  -2.6853300e+01  -1.2968300e+01
    6464  -1.3867000e+00  -2.6835800e+01  -1.3342900e+01
    6465   1.3729000e+00  -2.6835699e+01  -1.3344500e+01
    6466  -8.8661003e+00  -2.8141399e+01   5.4078002e+00
    6467  -9.6063995e+00  -2.7490299e+01   7.2175002e+00
    6468  -1.2147300e+01  -2.6835699e+01   5.6925001e+00
    6469  -1.2514900e+01  -2.6838800e+01   4.7276001e+00
    6470  -1.2882400e+01  -2.6841801e+01   3.7625999e+00
    6471  -1.3092700e+01  -2.6838800e+01   2.7458999e+00
    6472  -1.3692300e+01  -2.6110201e+01  -5.5605001e+00
    6473  -1.3047700e+01  -2.6110100e+01  -6.9394002e+00
    6474  -1.4032800e+01  -2.6473000e+01   1.1282001e+00
    6475  -1.4784800e+01  -2.6090300e+01  -8.0210000e-01
    6476  -1.4191300e+01  -2.6110001e+01  -4.1248999e+00
    6477  -9.9224005e+00  -2.6287701e+01  -1.0482400e+01
    6478  -8.8501997e+00  -2.6561701e+01  -1.0706100e+01
    6479  -1.1352500e+01  -2.6110001e+01  -9.4618998e+00
    6480  -7.9373999e+00  -2.6110100e+01  -1.2465900e+01
    6481  -5.2275000e+00  -2.6667400e+01  -1.2662200e+01
    6482   6.1794000e+00  -2.7491699e+01  -1.0309000e+01
    6483   7.1835999e+00  -2.8073099e+01  -7.7775002e+00
    6484   9.5797997e+00  -2.8072800e+01  -4.4963999e+00
    6485   5.6532998e+00  -2.9397100e+01   1.7514000e+00
    6486   7.2256999e+00  -2.9037600e+01   2.2946999e+00
    6487   1.0460300e+01  -2.8073000e+01  -1.6390001e+00
    6488   1.0588200e+01  -2.8072901e+01  -8.9999996e-03
    6489   1.0083300e+01  -2.8072901e+01  -3.2298000e+00
    6490   4.2561002e+00  -2.7391701e+01  -1.1486300e+01
    6491   5.2178001e+00  -2.7441700e+01  -1.0897700e+01
    6492  -2.2233000e+00  -2.6468800e+01  -1.3907400e+01
    6493   6.8309999e-01  -2.6472900e+01  -1.4061500e+01
    6494  -8.8915005e+00  -2.8125000e+01   5.4520998e+00
    6495  -9.4369001e+00  -2.7656700e+01   6.7367001e+00
    6496  -1.1127600e+01  -2.6841801e+01   7.5025001e+00
    6497  -1.1637500e+01  -2.6838800e+01   6.5974998e+00
    6498  -1.4463900e+01  -2.6108500e+01   3.0225000e+00
    6499  -1.2265300e+01  -2.6110201e+01  -8.2437000e+00
    6500  -1.4655200e+01  -2.6110100e+01   1.9046000e+00
    6501  -1.4773200e+01  -2.6110201e+01   3.8690001e-01
    6502  -1.4659400e+01  -2.6082600e+01  -2.2574000e+00
    6503  -9.3542995e+00  -2.5980101e+01  -1.1741300e+01
    6504  -6.6131001e+00  -2.6110100e+01  -1.3216300e+01
    6505   7.4520001e+00  -2.7490299e+01  -9.4258003e+00
    6506   8.6000996e+00  -2.7491699e+01  -8.3963003e+00
    6507   9.6063995e+00  -2.7490299e+01  -7.2175002e+00
    6508   1.0456100e+01  -2.7491600e+01  -5.9274001e+00
    6509   5.7733998e+00  -2.9367599e+01   1.8430001e+00
    6510   8.9870005e+00  -2.8580799e+01   1.6255000e+00
    6511   6.2607999e+00  -2.9239000e+01   2.2163000e+00
    6512   1.0497700e+01  -2.8072100e+01   1.3514000e+00
    6513   3.2555001e+00  -2.7164801e+01  -1.2271000e+01
    6514   2.7390001e+00  -2.6835699e+01  -1.3132400e+01
    6515  -3.0599000e+00  -2.6101801e+01  -1.4471900e+01
    6516  -1.5258000e+00  -2.6110001e+01  -1.4699600e+01
    6517  -7.6630002e-01  -2.6472900e+01  -1.4057200e+01
    6518  -6.8000001e-03  -2.6110100e+01  -1.4778500e+01
    6519   1.5120000e+00  -2.6110201e+01  -1.4700700e+01
    6520  -8.9146004e+00  -2.8110201e+01   5.4921999e+00
    6521  -9.3495998e+00  -2.7738899e+01   6.5047002e+00
    6522  -9.5747004e+00  -2.7504400e+01   7.2020998e+00
    6523  -9.6286001e+00  -2.7432301e+01   7.3839998e+00
    6524  -1.3041500e+01  -2.6110001e+01   6.9513998e+00
    6525  -1.3687400e+01  -2.6109900e+01   5.5735002e+00
    6526  -1.4187200e+01  -2.6110201e+01   4.1377001e+00
    6527  -1.5112500e+01  -2.5317301e+01  -5.4668002e+00
    6528  -1.4678500e+01  -2.5362801e+01  -6.4306002e+00
    6529  -1.4012200e+01  -2.5313200e+01  -7.9303999e+00
    6530  -1.6097500e+01  -2.5315201e+01   4.2039999e-01
    6531  -1.5982600e+01  -2.5305099e+01  -2.0857999e+00
    6532  -1.5735200e+01  -2.5333401e+01  -3.2428000e+00
    6533  -1.0911400e+01  -2.5921900e+01  -1.0411100e+01
    6534  -1.2733900e+01  -2.5317200e+01  -9.8044996e+00
    6535  -9.3361998e+00  -2.5315399e+01  -1.3119800e+01
    6536  -7.9370999e+00  -2.5315100e+01  -1.4011200e+01
    6537  -5.2192001e+00  -2.6110100e+01  -1.3826100e+01
    6538  -4.1210999e+00  -2.6251699e+01  -1.3887000e+01
    6539   5.9889998e+00  -2.6841600e+01  -1.2010700e+01
    6540   7.7666998e+00  -2.6835800e+01  -1.0937800e+01
    6541   1.1128500e+01  -2.7490200e+01  -4.5317001e+00
    6542   6.0416999e+00  -2.9296900e+01   2.0474000e+00
    6543   8.4642000e+00  -2.8580799e+01   3.4301000e+00
    6544   6.2625999e+00  -2.9238501e+01   2.2179000e+00
    6545   1.1620400e+01  -2.7491600e+01  -3.0704999e+00
    6546   1.1251900e+01  -2.7781601e+01  -7.7869999e-01
    6547   1.1253000e+01  -2.7781500e+01   7.6380002e-01
    6548   4.0588002e+00  -2.6839199e+01  -1.2779200e+01
    6549   2.1255000e+00  -2.6473000e+01  -1.3916600e+01
    6550  -8.9265003e+00  -2.8102301e+01   5.5142999e+00
    6551  -9.1687002e+00  -2.7912600e+01   6.0091000e+00
    6552  -9.5862999e+00  -2.7490299e+01   7.2410998e+00
    6553  -9.6254997e+00  -2.7436600e+01   7.3736000e+00
    6554  -9.7515001e+00  -2.7264099e+01   7.7944999e+00
    6555  -1.2257900e+01  -2.6110001e+01   8.2553997e+00
    6556  -1.5760300e+01  -2.5313200e+01   3.2934000e+00
    6557  -1.5463200e+01  -2.5315399e+01  -4.4928002e+00
    6558  -1.3363700e+01  -2.5315201e+01  -8.9841995e+00
    6559  -1.5370900e+01  -2.5712799e+01   1.2312000e+00
    6560  -1.6079399e+01  -2.5313200e+01  -8.2880002e-01
    6561  -1.0470300e+01  -2.5733700e+01  -1.1360300e+01
    6562  -1.2104000e+01  -2.5319099e+01  -1.0624800e+01
    6563  -1.0802300e+01  -2.5092400e+01  -1.2354300e+01
    6564  -6.2536001e+00  -2.5257500e+01  -1.4941600e+01
    6565   6.8782001e+00  -2.6838800e+01  -1.1473900e+01
    6566   9.3528996e+00  -2.6865299e+01  -9.5516996e+00
    6567   9.7228003e+00  -2.7163099e+01  -8.1680002e+00
    6568   1.1127600e+01  -2.6841801e+01  -7.5025001e+00
    6569   1.2147300e+01  -2.6835699e+01  -5.6925001e+00
    6570   1.0241500e+01  -2.8072901e+01   2.6861000e+00
    6571   7.3818998e+00  -2.8875000e+01   3.2737999e+00
    6572   6.3298998e+00  -2.9218100e+01   2.2772999e+00
    6573   1.1915600e+01  -2.7490299e+01  -1.5483000e+00
    6574   1.2019100e+01  -2.7491699e+01  -1.0200000e-02
    6575   1.1917300e+01  -2.7490299e+01   1.5348001e+00
    6576   3.3852000e+00  -2.6113001e+01  -1.4388700e+01
    6577  -4.8445001e+00  -2.5650000e+01  -1.4805600e+01
    6578  -2.8971000e+00  -2.5319099e+01  -1.5843000e+01
    6579   3.5650000e-01  -2.5312099e+01  -1.6107000e+01
    6580  -8.9693003e+00  -2.8072201e+01   5.6016002e+00
    6581  -9.8119001e+00  -2.7142700e+01   8.1258001e+00
    6582  -1.1235600e+01  -2.6476000e+01   8.4874001e+00
    6583  -1.3199000e+01  -2.5712700e+01   7.9730000e+00
    6584  -1.4402500e+01  -2.5318701e+01   7.2097998e+00
    6585  -1.5065700e+01  -2.5313200e+01   5.6795001e+00
    6586  -1.5459900e+01  -2.5315100e+01   4.5057001e+00
    6587  -1.5968500e+01  -2.5315300e+01   2.0755000e+00
    6588  -1.6421499e+01  -2.4453699e+01  -5.7049999e+00
    6589  -1.5748100e+01  -2.4453300e+01  -7.3639998e+00
    6590  -1.4880000e+01  -2.4883301e+01  -7.6473999e+00
    6591  -1.4907700e+01  -2.4453300e+01  -8.9436998e+00
    6592  -1.7348600e+01  -2.4455900e+01   2.3210000e-01
    6593  -1.7234501e+01  -2.4455900e+01  -1.9967000e+00
    6594  -1.7104300e+01  -2.4453400e+01  -3.1094000e+00
    6595  -1.6809401e+01  -2.4450800e+01  -4.4267998e+00
    6596  -1.4274300e+01  -2.4455700e+01  -9.8629999e+00
    6597  -1.3212400e+01  -2.4622700e+01  -1.0804600e+01
    6598  -1.0110100e+01  -2.4542000e+01  -1.3985100e+01
    6599  -9.0380001e+00  -2.4910500e+01  -1.4022300e+01
    6600  -7.2231998e+00  -2.4973400e+01  -1.4927300e+01
    6601   6.6009998e+00  -2.6110100e+01  -1.3222300e+01
    6602   7.9260998e+00  -2.6110100e+01  -1.2473200e+01
    6603   9.1662998e+00  -2.6110100e+01  -1.1592400e+01
    6604   1.1637500e+01  -2.6838800e+01  -6.5974998e+00
    6605   1.2668700e+01  -2.6835600e+01  -4.4124999e+00
    6606   1.1706600e+01  -2.7483400e+01   2.7746000e+00
    6607   7.5205998e+00  -2.8822100e+01   3.4147999e+00
    6608   7.1272001e+00  -2.8973900e+01   3.0014999e+00
    6609   9.8620996e+00  -2.8075300e+01   3.7052000e+00
    6610   6.7388000e+00  -2.9093100e+01   2.6465001e+00
    6611   1.2485000e+01  -2.7163099e+01  -2.3183000e+00
    6612   5.2063999e+00  -2.6110001e+01  -1.3831100e+01
    6613  -3.8708000e+00  -2.5484600e+01  -1.5324300e+01
    6614  -1.2835000e+00  -2.5326599e+01  -1.6027300e+01
    6615   2.4707000e+00  -2.5315300e+01  -1.5912200e+01
    6616  -9.8234997e+00  -2.7117399e+01   8.1892996e+00
    6617  -1.1343500e+01  -2.6110100e+01   9.4722996e+00
    6618  -1.3356500e+01  -2.5315300e+01   8.9946003e+00
    6619  -1.6717699e+01  -2.4455799e+01   4.6419001e+00
    6620  -1.7175100e+01  -2.4455799e+01   2.4570000e+00
    6621  -1.7332399e+01  -2.4453300e+01   1.3480999e+00
    6622  -1.7364700e+01  -2.4458401e+01  -8.8389999e-01
    6623  -1.1453200e+01  -2.5205799e+01  -1.1489600e+01
    6624  -1.2973700e+01  -2.4280701e+01  -1.1866400e+01
    6625  -1.1005200e+01  -2.4434000e+01  -1.3382400e+01
    6626  -9.3220997e+00  -2.4257200e+01  -1.4955900e+01
    6627  -8.1927004e+00  -2.4689199e+01  -1.4912900e+01
    6628  -6.5565000e+00  -2.4484800e+01  -1.5999000e+01
    6629  -4.6398001e+00  -2.5051800e+01  -1.5807400e+01
    6630   9.8888998e+00  -2.6292999e+01  -1.0501400e+01
    6631   1.0350600e+01  -2.6476000e+01  -9.5460997e+00
    6632   1.1235600e+01  -2.6476000e+01  -8.4874001e+00
    6633   1.2257900e+01  -2.6110001e+01  -8.2553997e+00
    6634   1.3041500e+01  -2.6110001e+01  -6.9513998e+00
    6635   1.3687400e+01  -2.6109900e+01  -5.5735002e+00
    6636   1.3054300e+01  -2.6835800e+01  -3.0883000e+00
    6637   1.1250200e+01  -2.7491800e+01   4.2296000e+00
    6638   7.6514001e+00  -2.8767700e+01   3.5843000e+00
    6639   7.1005998e+00  -2.8982500e+01   2.9730999e+00
    6640   9.4826002e+00  -2.8077600e+01   4.7242999e+00
    6641   1.3345800e+01  -2.6837900e+01  -1.3903000e+00
    6642   1.2682500e+01  -2.7164801e+01  -7.0029998e-01
    6643   1.2664300e+01  -2.7162901e+01   9.3720001e-01
    6644   1.3304800e+01  -2.6835699e+01   1.7158000e+00
    6645  -2.3459001e+00  -2.4886299e+01  -1.6567400e+01
    6646  -6.4510000e-01  -2.4889999e+01  -1.6705999e+01
    6647   1.7817000e+00  -2.4453300e+01  -1.7293200e+01
    6648   3.6981001e+00  -2.5313200e+01  -1.5670300e+01
    6649  -9.9049997e+00  -2.6953199e+01   8.6353998e+00
    6650  -9.9355001e+00  -2.6789301e+01   9.1410999e+00
    6651  -1.2309400e+01  -2.5712601e+01   9.2880001e+00
    6652  -1.4651500e+01  -2.4886200e+01   8.0822001e+00
    6653  -1.5404000e+01  -2.4883499e+01   6.5275002e+00
    6654  -1.6417601e+01  -2.4453300e+01   5.7178001e+00
    6655  -1.7017700e+01  -2.4458300e+01   3.5659001e+00
    6656  -1.6584700e+01  -2.3988400e+01  -6.9657998e+00
    6657  -1.7880400e+01  -2.3526699e+01  -5.1967001e+00
    6658  -1.5452500e+01  -2.3526600e+01  -1.0389200e+01
    6659  -1.8614000e+01  -2.3526699e+01   4.8550001e-01
    6660  -1.8593500e+01  -2.3523500e+01  -9.5840001e-01
    6661  -1.8467100e+01  -2.3526600e+01  -2.3843999e+00
    6662  -1.8224501e+01  -2.3523500e+01  -3.8083000e+00
    6663  -1.2065600e+01  -2.4592600e+01  -1.2235700e+01
    6664  -1.4320700e+01  -2.3926300e+01  -1.0984300e+01
    6665  -1.2067600e+01  -2.3988701e+01  -1.3339500e+01
    6666  -1.1208100e+01  -2.3775499e+01  -1.4410400e+01
    6667  -5.5064998e+00  -2.4445299e+01  -1.6467400e+01
    6668   7.9246998e+00  -2.5315300e+01  -1.4017800e+01
    6669   6.4421000e+00  -2.5315201e+01  -1.4758100e+01
    6670   9.3254995e+00  -2.5315100e+01  -1.3127900e+01
    6671   1.0420000e+01  -2.5744200e+01  -1.1382800e+01
    6672   1.4187200e+01  -2.6110201e+01  -4.1377001e+00
    6673   1.2189800e+01  -2.7156500e+01   3.6050999e+00
    6674   7.9298000e+00  -2.8647600e+01   3.9449999e+00
    6675   8.3359003e+00  -2.8450800e+01   4.5015998e+00
    6676   1.3410700e+01  -2.6835800e+01   3.3790001e-01
    6677   1.3057700e+01  -2.6835699e+01   3.0750000e+00
    6678   4.8910999e+00  -2.5315100e+01  -1.5342200e+01
    6679  -3.6659999e+00  -2.4886299e+01  -1.6326200e+01
    6680  -3.1163001e+00  -2.4450800e+01  -1.7100901e+01
    6681  -1.7948000e+00  -2.4453400e+01  -1.7291700e+01
    6682  -6.6999998e-03  -2.4453400e+01  -1.7384701e+01
    6683   2.8831999e+00  -2.4455799e+01  -1.7108999e+01
    6684  -9.9075003e+00  -2.6948200e+01   8.6491003e+00
    6685  -9.9544001e+00  -2.6658300e+01   9.4778004e+00
    6686  -9.9319000e+00  -2.6811899e+01   9.0764999e+00
    6687  -1.2040500e+01  -2.5373400e+01   1.0560400e+01
    6688  -1.3285500e+01  -2.4874800e+01   1.0185100e+01
    6689  -1.4900500e+01  -2.4453699e+01   8.9545002e+00
    6690  -1.5742200e+01  -2.4453699e+01   7.3754001e+00
    6691  -1.7876900e+01  -2.3526600e+01   5.2093000e+00
    6692  -1.8224501e+01  -2.3523500e+01   3.8083000e+00
    6693  -1.8465300e+01  -2.3526699e+01   2.3973999e+00
    6694  -1.7421301e+01  -2.3523500e+01  -6.5675998e+00
    6695  -1.6867001e+01  -2.3526699e+01  -7.8878002e+00
    6696  -1.5974500e+01  -2.3978701e+01  -8.2929001e+00
    6697  -1.6201099e+01  -2.3504000e+01  -9.2214003e+00
    6698  -1.4375100e+01  -2.3365101e+01  -1.2159300e+01
    6699  -1.0007300e+01  -2.3650999e+01  -1.5463600e+01
    6700  -8.4482002e+00  -2.4063299e+01  -1.5814600e+01
    6701  -6.8593001e+00  -2.3712099e+01  -1.7056400e+01
    6702  -4.4348001e+00  -2.4453501e+01  -1.6809299e+01
    6703   1.0456100e+01  -2.5084101e+01  -1.2648200e+01
    6704   1.0881800e+01  -2.5927200e+01  -1.0427600e+01
    6705   1.1343500e+01  -2.6110100e+01  -9.4722996e+00
    6706   1.3879300e+01  -2.5317200e+01  -8.1020002e+00
    6707   1.4341800e+01  -2.5362600e+01  -7.1510000e+00
    6708   1.5065700e+01  -2.5313200e+01  -5.6795001e+00
    6709   1.4463800e+01  -2.6108601e+01  -3.0218999e+00
    6710   1.2677500e+01  -2.6828100e+01   4.4306002e+00
    6711   8.0808001e+00  -2.8580799e+01   4.1522999e+00
    6712   1.0609800e+01  -2.7490400e+01   5.6395998e+00
    6713   8.5557003e+00  -2.8323200e+01   4.9022002e+00
    6714   1.4659400e+01  -2.6082600e+01   2.2574000e+00
    6715   2.8594999e+00  -2.3526600e+01  -1.8399500e+01
    6716   7.3869997e-01  -2.3978701e+01  -1.7983601e+01
    6717   5.0562000e+00  -2.4455700e+01  -1.6597000e+01
    6718   3.9847000e+00  -2.4458200e+01  -1.6924700e+01
    6719  -9.9078999e+00  -2.6947399e+01   8.6513004e+00
    6720  -1.0310300e+01  -2.6110001e+01   1.0587900e+01
    6721  -9.9085999e+00  -2.6943800e+01   8.6623001e+00
    6722  -1.4210000e+01  -2.4434401e+01   1.0049700e+01
    6723  -1.7459400e+01  -2.3503901e+01   6.5331998e+00
    6724  -1.8615601e+01  -2.3041599e+01  -4.6466999e+00
    6725  -1.8214001e+01  -2.3041599e+01  -6.0264001e+00
    6726  -1.5358100e+01  -2.3138000e+01  -1.1308200e+01
    6727  -1.6319300e+01  -2.3031799e+01  -1.0114400e+01
    6728  -1.9804501e+01  -2.2533899e+01   3.1272067e-16
    6729  -1.9121099e+01  -2.3030899e+01   1.7095000e+00
    6730  -1.9108900e+01  -2.3041700e+01  -1.7269000e+00
    6731  -1.8924400e+01  -2.3041700e+01  -3.1517999e+00
    6732  -1.3344500e+01  -2.3664000e+01  -1.2663200e+01
    6733  -1.5263600e+01  -2.2749300e+01  -1.2227100e+01
    6734  -1.2277300e+01  -2.3045200e+01  -1.4787300e+01
    6735  -1.0715700e+01  -2.3044600e+01  -1.5955100e+01
    6736  -7.6669998e+00  -2.3887699e+01  -1.6429600e+01
    6737  -5.6665001e+00  -2.3527201e+01  -1.7736401e+01
    6738   7.6466999e+00  -2.4883101e+01  -1.4880600e+01
    6739   9.4924002e+00  -2.4455999e+01  -1.4522900e+01
    6740   6.1276002e+00  -2.4453199e+01  -1.6269199e+01
    6741   1.0441900e+01  -2.4443001e+01  -1.3914000e+01
    6742   1.2053100e+01  -2.4952000e+01  -1.1467200e+01
    6743   1.2041300e+01  -2.5373400e+01  -1.0559400e+01
    6744   1.2349500e+01  -2.5712900e+01  -9.2336998e+00
    6745   1.3355500e+01  -2.5315701e+01  -8.9951000e+00
    6746   1.5459900e+01  -2.5315100e+01  -4.5057001e+00
    6747   1.2152700e+01  -2.6835899e+01   5.6799998e+00
    6748   9.6420002e+00  -2.7784700e+01   5.8404999e+00
    6749   8.8605003e+00  -2.8125000e+01   5.4591999e+00
    6750   1.4653600e+01  -2.6110901e+01  -1.9067000e+00
    6751   1.4756800e+01  -2.6108500e+01  -7.6059997e-01
    6752   1.4039400e+01  -2.6472900e+01   1.0448000e+00
    6753   1.4191300e+01  -2.6110001e+01   4.1248999e+00
    6754  -2.8722999e+00  -2.3526800e+01  -1.8397301e+01
    6755  -7.2180003e-01  -2.3988501e+01  -1.7973700e+01
    6756   4.2763000e+00  -2.3523500e+01  -1.8120399e+01
    6757   1.4841000e+00  -2.3503901e+01  -1.8582500e+01
    6758  -6.5000001e-03  -2.3526699e+01  -1.8620300e+01
    6759  -9.9827003e+00  -2.6458300e+01   9.9813995e+00
    6760  -1.0625900e+01  -2.5315100e+01   1.2099400e+01
    6761  -1.3345000e+01  -2.4453300e+01   1.1141800e+01
    6762  -1.5445300e+01  -2.3526600e+01   1.0400000e+01
    6763  -1.5972700e+01  -2.3988701e+01   8.2727003e+00
    6764  -1.6600800e+01  -2.3978800e+01   6.9542999e+00
    6765  -1.8603201e+01  -2.3041700e+01   4.6891999e+00
    6766  -1.8220600e+01  -2.3031900e+01   6.0517001e+00
    6767  -1.8918800e+01  -2.3041599e+01   3.1956000e+00
    6768  -1.7678301e+01  -2.3041599e+01  -7.4572001e+00
    6769  -1.9385700e+01  -2.2533899e+01  -4.0510001e+00
    6770  -1.9006701e+01  -2.2559700e+01  -5.4850998e+00
    6771  -1.8531401e+01  -2.2533899e+01  -6.9860001e+00
    6772  -1.6437401e+01  -2.2559500e+01  -1.1007300e+01
    6773  -1.7235500e+01  -2.2533899e+01  -9.7545996e+00
    6774  -1.9776899e+01  -2.2535000e+01   1.0216000e+00
    6775  -1.9778200e+01  -2.2533899e+01  -1.0195000e+00
    6776  -1.9613100e+01  -2.2559601e+01   2.5829000e+00
    6777  -1.9624201e+01  -2.2559799e+01  -2.4953001e+00
    6778  -1.3715200e+01  -2.3047199e+01  -1.3459900e+01
    6779  -1.4555600e+01  -2.2279301e+01  -1.3811800e+01
    6780  -9.2289000e+00  -2.3461100e+01  -1.6185600e+01
    6781  -8.4504004e+00  -2.3271200e+01  -1.6907600e+01
    6782  -6.5637002e+00  -2.3030600e+01  -1.8040899e+01
    6783  -4.2763000e+00  -2.3523500e+01  -1.8120399e+01
    6784   7.3687000e+00  -2.4450800e+01  -1.5743400e+01
    6785   8.5572004e+00  -2.4453501e+01  -1.5132600e+01
    6786   1.1253300e+01  -2.4486799e+01  -1.3144600e+01
    6787   1.2064600e+01  -2.4530500e+01  -1.2375200e+01
    6788   1.4900600e+01  -2.4453600e+01  -8.9547005e+00
    6789   1.5741800e+01  -2.4453600e+01  -7.3766999e+00
    6790   1.6417601e+01  -2.4453300e+01  -5.7178001e+00
    6791   1.5760300e+01  -2.5313200e+01  -3.2934000e+00
    6792   1.3692300e+01  -2.6110201e+01   5.5605001e+00
    6793   9.8013000e+00  -2.7491699e+01   6.9566002e+00
    6794   8.9378996e+00  -2.8076200e+01   5.5929999e+00
    6795   1.1504800e+01  -2.6835899e+01   6.8986001e+00
    6796   1.4773900e+01  -2.6110001e+01   3.7369999e-01
    6797   1.5760300e+01  -2.5313200e+01   3.2934000e+00
    6798  -1.4368000e+00  -2.3523500e+01  -1.8562599e+01
    6799   3.6387000e+00  -2.3041700e+01  -1.8836800e+01
    6800   2.2426000e+00  -2.3031900e+01  -1.9067900e+01
    6801   5.6560001e+00  -2.3526699e+01  -1.7740400e+01
    6802  -9.9535999e+00  -2.6287300e+01   1.0464100e+01
    6803  -9.9091997e+00  -2.5998699e+01   1.1190600e+01
    6804  -1.2127400e+01  -2.4453501e+01   1.2455700e+01
    6805  -1.4230300e+01  -2.3988899e+01   1.1002600e+01
    6806  -1.6203100e+01  -2.3523600e+01   9.1698999e+00
    6807  -1.6861601e+01  -2.3526699e+01   7.8994002e+00
    6808  -1.8981800e+01  -2.2559900e+01   5.5700998e+00
    6809  -1.9385700e+01  -2.2533899e+01   4.0510001e+00
    6810  -1.8531401e+01  -2.2533899e+01   6.9860001e+00
    6811  -1.7935301e+01  -2.2559601e+01  -8.3467999e+00
    6812  -1.7068199e+01  -2.3031799e+01  -8.7840996e+00
    6813  -2.0910500e+01  -2.1484501e+01   1.0778000e+00
    6814  -2.0938299e+01  -2.1484501e+01   2.9815734e-16
    6815  -1.5454100e+01  -2.2024099e+01  -1.3233000e+01
    6816  -1.3213300e+01  -2.2378500e+01  -1.4950900e+01
    6817  -1.1606800e+01  -2.2378401e+01  -1.6229799e+01
    6818  -1.0000900e+01  -2.2493099e+01  -1.7149700e+01
    6819  -7.4608998e+00  -2.2533899e+01  -1.8345301e+01
    6820  -6.0592999e+00  -2.2559999e+01  -1.8831100e+01
    6821  -5.1677999e+00  -2.3041800e+01  -1.8475800e+01
    6822   9.2402000e+00  -2.3472401e+01  -1.6214600e+01
    6823   1.1019000e+01  -2.3739000e+01  -1.4627700e+01
    6824   7.0138998e+00  -2.3523500e+01  -1.7246401e+01
    6825   1.3432100e+01  -2.4401300e+01  -1.1174200e+01
    6826   1.3101500e+01  -2.4900400e+01  -1.0315200e+01
    6827   1.4161600e+01  -2.4427401e+01  -1.0071000e+01
    6828   1.6717699e+01  -2.4455799e+01  -4.6419001e+00
    6829   1.3047700e+01  -2.6110100e+01   6.9394002e+00
    6830   9.4265003e+00  -2.7660299e+01   6.7621002e+00
    6831   9.0563002e+00  -2.7992399e+01   5.7971001e+00
    6832   1.5968500e+01  -2.5315300e+01  -2.0755000e+00
    6833   1.6042101e+01  -2.5333500e+01  -8.7110001e-01
    6834   1.5377300e+01  -2.5712700e+01   1.1490000e+00
    6835   1.5970500e+01  -2.5315201e+01   2.0618999e+00
    6836   1.5463000e+01  -2.5315300e+01   4.4938998e+00
    6837  -3.6826000e+00  -2.3041700e+01  -1.8830000e+01
    6838  -2.2628000e+00  -2.3041700e+01  -1.9051100e+01
    6839   3.0011001e+00  -2.2559799e+01  -1.9553200e+01
    6840   4.5488000e+00  -2.2533899e+01  -1.9275000e+01
    6841   1.5283999e+00  -2.2533899e+01  -1.9745399e+01
    6842   7.2000003e-01  -2.3031900e+01  -1.9182400e+01
    6843  -9.9254999e+00  -2.6110001e+01   1.0925800e+01
    6844  -9.8896999e+00  -2.5889000e+01   1.1454600e+01
    6845  -1.1277500e+01  -2.4455999e+01   1.3184500e+01
    6846  -1.3167700e+01  -2.3990000e+01   1.2241100e+01
    6847  -1.4293300e+01  -2.3526899e+01   1.1933400e+01
    6848  -1.6710501e+01  -2.2533899e+01   1.0628900e+01
    6849  -1.7678600e+01  -2.3031900e+01   7.4798999e+00
    6850  -2.0259501e+01  -2.1464800e+01  -5.3639002e+00
    6851  -1.9946501e+01  -2.1484501e+01  -6.3676000e+00
    6852  -1.6164499e+01  -2.2116899e+01  -1.2179600e+01
    6853  -1.7668699e+01  -2.1464701e+01  -1.1271200e+01
    6854  -2.0827299e+01  -2.1484501e+01   2.1528001e+00
    6855  -2.0910500e+01  -2.1484501e+01  -1.0778000e+00
    6856  -2.0843300e+01  -2.1465200e+01  -2.1819000e+00
    6857  -2.0688801e+01  -2.1484501e+01  -3.2221999e+00
    6858  -1.6418100e+01  -2.1484501e+01  -1.2994500e+01
    6859  -1.5379200e+01  -2.1513599e+01  -1.4176000e+01
    6860  -1.2410100e+01  -2.2378500e+01  -1.5590400e+01
    6861  -8.3954000e+00  -2.2533899e+01  -1.7936899e+01
    6862  -4.5488000e+00  -2.2533899e+01  -1.9275000e+01
    6863   8.3182001e+00  -2.3526899e+01  -1.6658800e+01
    6864   1.0216700e+01  -2.3384899e+01  -1.5785700e+01
    6865   1.2160600e+01  -2.3291700e+01  -1.4386300e+01
    6866   1.2725100e+01  -2.3548500e+01  -1.3431100e+01
    6867   1.3078600e+01  -2.3974899e+01  -1.2302700e+01
    6868   1.5927100e+01  -2.3972300e+01  -8.3634996e+00
    6869   1.5445300e+01  -2.3526600e+01  -1.0400000e+01
    6870   1.6600800e+01  -2.3978800e+01  -6.9542999e+00
    6871   1.7876900e+01  -2.3526600e+01  -5.2093000e+00
    6872   1.7017700e+01  -2.4458300e+01  -3.5659001e+00
    6873   1.4577700e+01  -2.5712799e+01   5.0272002e+00
    6874   1.4761800e+01  -2.5319099e+01   6.4407001e+00
    6875   1.0733300e+01  -2.6835899e+01   8.0466003e+00
    6876   9.5900002e+00  -2.7491400e+01   7.2157001e+00
    6877   9.1956997e+00  -2.7875900e+01   6.1204000e+00
    6878   9.1273003e+00  -2.7938000e+01   5.9387999e+00
    6879   1.2265300e+01  -2.6110201e+01   8.2437000e+00
    6880   1.7175100e+01  -2.4455799e+01  -2.4570000e+00
    6881   1.6097601e+01  -2.5315300e+01   4.0689999e-01
    6882   1.7177500e+01  -2.4455999e+01   2.4407001e+00
    6883   1.6721701e+01  -2.4455999e+01   4.6258001e+00
    6884  -3.0888000e+00  -2.2559900e+01  -1.9539499e+01
    6885  -1.5283999e+00  -2.2533899e+01  -1.9745399e+01
    6886  -7.4049997e-01  -2.3041700e+01  -1.9172400e+01
    6887   5.1258998e+00  -2.3041500e+01  -1.8489500e+01
    6888  -4.4100001e-02  -2.2559799e+01  -1.9782200e+01
    6889   6.4947000e+00  -2.3041500e+01  -1.8052500e+01
    6890  -9.8704996e+00  -2.5859100e+01   1.1538600e+01
    6891  -1.0409000e+01  -2.4425900e+01   1.3962500e+01
    6892  -1.2990300e+01  -2.3526699e+01   1.3340300e+01
    6893  -1.5782700e+01  -2.2507401e+01   1.2011100e+01
    6894  -1.7235500e+01  -2.2533899e+01   9.7545996e+00
    6895  -1.7050400e+01  -2.3041700e+01   8.7982998e+00
    6896  -2.0247900e+01  -2.1484501e+01   5.3323002e+00
    6897  -1.7897699e+01  -2.2559799e+01   8.4266005e+00
    6898  -1.9972900e+01  -2.1465099e+01   6.3473001e+00
    6899  -2.0711901e+01  -2.1464899e+01   3.1980000e+00
    6900  -1.9192600e+01  -2.1464899e+01  -8.4176998e+00
    6901  -2.0495501e+01  -2.1484501e+01  -4.2828999e+00
    6902  -1.9592300e+01  -2.1484501e+01  -7.3860002e+00
    6903  -1.7065300e+01  -2.1484501e+01  -1.2132000e+01
    6904  -1.8222200e+01  -2.1484501e+01  -1.0313100e+01
    6905  -1.8729000e+01  -2.1484501e+01  -9.3613005e+00
    6906  -2.1899799e+01  -2.0378201e+01   2.2637000e+00
    6907  -2.1987301e+01  -2.0378201e+01   1.1332999e+00
    6908  -2.2016500e+01  -2.0378201e+01   2.8280434e-16
    6909  -1.4149200e+01  -2.1711700e+01  -1.5114500e+01
    6910  -1.2521100e+01  -2.1711901e+01  -1.6488300e+01
    6911  -1.0757800e+01  -2.1711901e+01  -1.7689301e+01
    6912  -8.8760004e+00  -2.1484501e+01  -1.8963800e+01
    6913  -6.8596001e+00  -2.1465300e+01  -1.9802601e+01
    6914   1.0192400e+01  -2.2535101e+01  -1.6978701e+01
    6915   8.8051996e+00  -2.2559900e+01  -1.7714500e+01
    6916   1.1596100e+01  -2.3034901e+01  -1.5341400e+01
    6917   7.9095998e+00  -2.3041700e+01  -1.7480499e+01
    6918   1.4239100e+01  -2.3678301e+01  -1.1654800e+01
    6919   1.6112200e+01  -2.3491199e+01  -9.3497000e+00
    6920   1.6816000e+01  -2.3475901e+01  -7.9656000e+00
    6921   1.7238899e+01  -2.3752701e+01  -6.0818000e+00
    6922   1.8224501e+01  -2.3523500e+01  -3.8083000e+00
    6923   1.4012200e+01  -2.5313200e+01   7.9303999e+00
    6924   1.0054100e+01  -2.6838800e+01   8.8253002e+00
    6925   9.5916996e+00  -2.7489401e+01   7.2203999e+00
    6926   9.1609001e+00  -2.7907499e+01   6.0279999e+00
    6927   1.7332399e+01  -2.4453300e+01  -1.3480999e+00
    6928   1.7382601e+01  -2.4450800e+01   3.3932301e-16
    6929   1.7333401e+01  -2.4453400e+01   1.3346000e+00
    6930   1.7021500e+01  -2.4458500e+01   3.5467000e+00
    6931   1.5591400e+01  -2.4886499e+01   6.0730000e+00
    6932   1.6421000e+01  -2.4453899e+01   5.7052999e+00
    6933   3.7537999e+00  -2.1484501e+01  -2.0599001e+01
    6934   5.9754000e+00  -2.2559500e+01  -1.8858601e+01
    6935   2.7181001e+00  -2.1464899e+01  -2.0780300e+01
    6936   7.4608998e+00  -2.2533899e+01  -1.8345301e+01
    6937  -9.8169003e+00  -2.5781300e+01   1.1760900e+01
    6938  -9.5380001e+00  -2.5315100e+01   1.2959900e+01
    6939  -1.1549700e+01  -2.3526800e+01   1.4605300e+01
    6940  -1.5123200e+01  -2.2507500e+01   1.2790800e+01
    6941  -1.7065300e+01  -2.1484501e+01   1.2132000e+01
    6942  -1.7667200e+01  -2.1484501e+01   1.1237500e+01
    6943  -2.0495501e+01  -2.1484501e+01   4.2828999e+00
    6944  -1.9592300e+01  -2.1484501e+01   7.3860002e+00
    6945  -1.9186100e+01  -2.1484501e+01   8.3848000e+00
    6946  -2.1550900e+01  -2.0378201e+01  -4.5035000e+00
    6947  -2.1290501e+01  -2.0378201e+01  -5.6069002e+00
    6948  -2.0973600e+01  -2.0378201e+01  -6.6954999e+00
    6949  -1.9160601e+01  -2.0378201e+01  -1.0844100e+01
    6950  -1.8576900e+01  -2.0378201e+01  -1.1816100e+01
    6951  -2.1754200e+01  -2.0378201e+01   3.3880999e+00
    6952  -2.1987301e+01  -2.0378201e+01  -1.1332999e+00
    6953  -2.1899799e+01  -2.0378201e+01  -2.2637000e+00
    6954  -2.1754200e+01  -2.0378201e+01  -3.3880999e+00
    6955  -1.4126400e+01  -2.1045000e+01  -1.6010300e+01
    6956  -1.6533001e+01  -2.0355600e+01  -1.4569100e+01
    6957  -1.4958200e+01  -2.1045000e+01  -1.5240400e+01
    6958  -1.2405800e+01  -2.1045099e+01  -1.7377399e+01
    6959  -9.8404999e+00  -2.1484501e+01  -1.8481701e+01
    6960  -7.8880000e+00  -2.1484501e+01  -1.9395599e+01
    6961  -5.8519001e+00  -2.1484501e+01  -2.0103901e+01
    6962   1.1827000e+01  -2.2279600e+01  -1.6209299e+01
    6963   1.3131300e+01  -2.2378099e+01  -1.5023600e+01
    6964   1.3295000e+01  -2.2913900e+01  -1.3973200e+01
    6965   1.3660600e+01  -2.3362101e+01  -1.2868000e+01
    6966   1.6823099e+01  -2.2625099e+01  -1.0276400e+01
    6967   1.5046100e+01  -2.2955299e+01  -1.2135300e+01
    6968   1.7567200e+01  -2.3260300e+01  -6.9554000e+00
    6969   1.8603201e+01  -2.3041700e+01  -4.6891999e+00
    6970   1.4880000e+01  -2.4883301e+01   7.6473999e+00
    6971   1.1352500e+01  -2.6110001e+01   9.4618998e+00
    6972   9.7940998e+00  -2.7183800e+01   7.9921999e+00
    6973   9.7616997e+00  -2.7247601e+01   7.8189998e+00
    6974   1.3363700e+01  -2.5315201e+01   8.9841995e+00
    6975   1.8465300e+01  -2.3526699e+01  -2.3973999e+00
    6976   1.8467100e+01  -2.3526600e+01   2.3843999e+00
    6977   1.8224501e+01  -2.3523500e+01   3.8083000e+00
    6978   1.7880400e+01  -2.3526699e+01   5.1967001e+00
    6979  -3.7300999e+00  -2.1464899e+01  -2.0622700e+01
    6980  -2.6884000e+00  -2.1484501e+01  -2.0764900e+01
    6981   4.8091998e+00  -2.1484501e+01  -2.0378500e+01
    6982   5.8836002e+00  -2.1465000e+01  -2.0114500e+01
    6983   1.6159000e+00  -2.1484501e+01  -2.0875799e+01
    6984   5.3909999e-01  -2.1484501e+01  -2.0931299e+01
    6985  -9.8046999e+00  -2.5762400e+01   1.1814100e+01
    6986  -9.5914001e+00  -2.5396099e+01   1.2748300e+01
    6987  -9.4897003e+00  -2.5234699e+01   1.3151000e+01
    6988  -9.9867001e+00  -2.3527201e+01   1.5714800e+01
    6989  -1.2992400e+01  -2.2507401e+01   1.4985000e+01
    6990  -1.4463600e+01  -2.2507500e+01   1.3570400e+01
    6991  -1.6418100e+01  -2.1484501e+01   1.2994500e+01
    6992  -1.8222200e+01  -2.1484501e+01   1.0313100e+01
    6993  -2.0973600e+01  -2.0378201e+01   6.6954999e+00
    6994  -2.1290501e+01  -2.0378201e+01   5.6069002e+00
    6995  -2.0601200e+01  -2.0378201e+01   7.7663002e+00
    6996  -1.8757999e+01  -2.1465200e+01   9.3452997e+00
    6997  -2.1550900e+01  -2.0378201e+01   4.5035000e+00
    6998  -2.0601200e+01  -2.0378201e+01  -7.7663002e+00
    6999  -2.0174000e+01  -2.0378201e+01  -8.8164997e+00
    7000  -1.7944000e+01  -2.0378201e+01  -1.2756800e+01
    7001  -1.9693399e+01  -2.0378201e+01  -9.8434000e+00
    7002  -2.2761900e+01  -1.9217699e+01   3.5450001e+00
    7003  -2.2914301e+01  -1.9217699e+01   2.3685999e+00
    7004  -2.3005800e+01  -1.9217699e+01   1.1858000e+00
    7005  -2.3036400e+01  -1.9217699e+01   2.6669915e-16
    7006  -1.4955200e+01  -2.0378201e+01  -1.6157499e+01
    7007  -1.7263500e+01  -2.0378201e+01  -1.3663600e+01
    7008  -1.5767100e+01  -2.0378201e+01  -1.5366200e+01
    7009  -1.3214600e+01  -2.0378201e+01  -1.7609600e+01
    7010  -1.1333900e+01  -2.0378201e+01  -1.8875000e+01
    7011  -1.0347200e+01  -2.0378201e+01  -1.9433399e+01
    7012  -9.3331003e+00  -2.0378201e+01  -1.9940300e+01
    7013  -8.2941999e+00  -2.0378201e+01  -2.0394400e+01
    7014  -7.2333002e+00  -2.0378201e+01  -2.0794300e+01
    7015  -4.8091998e+00  -2.1484501e+01  -2.0378500e+01
    7016   9.8404999e+00  -2.1484501e+01  -1.8481701e+01
    7017   1.1137600e+01  -2.2024599e+01  -1.7025499e+01
[truncated: 2,216,525 more chars]
