# Supplementary material for: Quantifying dynamic muscle lengths and moment arms of musculoskeletal joints using FEBio studio: A demonstration in the glenohumeral joint
Source: J Biomech. Author manuscript; Available in PMC 2026 Apr 28. (PMC13111909; doi:10.1016/j.jbiomech.2026.113308)
Supplement: Data_and_code.zip [file NIHMS2167395-supplement-Data_and_code_zip.zip › data_and_code_v1.1/model_source_files/verification_validation_axial_rotation.txt]

1	0	0	0	0	1	0	0	0	0	1	0	0	0	0	1	1	0	0	0	0	1	0	0	0	0	1	0	0	0	0	1
1	0	0	0	0	1	0	0	0	0	1	0	0	0	0	1	1	0	0	0	0	1	0	0	0	0	1	0	0	0	0	1
1	0	0	0	0	1	0	0	0	0	1	0	0	0	0	1	0.999876632481661	0	-0.0157073173118207	0	0	1	0	0	0.0157073173118207	0	0.999876632481661	0	0	0	0	1
1	0	0	0	0	1	0	0	0	0	1	0	0	0	0	1	0.999506560365732	0	-0.0314107590781283	0	0	1	0	0	0.0314107590781283	0	0.999506560365732	0	0	0	0	1
1	0	0	0	0	1	0	0	0	0	1	0	0	0	0	1	0.99888987496197	0	-0.0471064507096427	0	0	1	0	0	0.0471064507096427	0	0.99888987496197	0	0	0	0	1
1	0	0	0	0	1	0	0	0	0	1	0	0	0	0	1	0.998026728428272	0	-0.0627905195293134	0	0	1	0	0	0.0627905195293134	0	0.998026728428272	0	0	0	0	1
1	0	0	0	0	1	0	0	0	0	1	0	0	0	0	1	0.996917333733128	0	-0.0784590957278449	0	0	1	0	0	0.0784590957278449	0	0.996917333733128	0	0	0	0	1
1	0	0	0	0	1	0	0	0	0	1	0	0	0	0	1	0.99556196460308	0	-0.0941083133185143	0	0	1	0	0	0.0941083133185143	0	0.99556196460308	0	0	0	0	1
1	0	0	0	0	1	0	0	0	0	1	0	0	0	0	1	0.99396095545518	0	-0.109734311091045	0	0	1	0	0	0.109734311091045	0	0.99396095545518	0	0	0	0	1
1	0	0	0	0	1	0	0	0	0	1	0	0	0	0	1	0.992114701314478	0	-0.125333233564304	0	0	1	0	0	0.125333233564304	0	0.992114701314478	0	0	0	0	1
1	0	0	0	0	1	0	0	0	0	1	0	0	0	0	1	0.990023657716558	0	-0.140901231937583	0	0	1	0	0	0.140901231937583	0	0.990023657716558	0	0	0	0	1
1	0	0	0	0	1	0	0	0	0	1	0	0	0	0	1	0.987688340595138	0	-0.156434465040231	0	0	1	0	0	0.156434465040231	0	0.987688340595138	0	0	0	0	1
1	0	0	0	0	1	0	0	0	0	1	0	0	0	0	1	0.985109326154774	0	-0.17192910027941	0	0	1	0	0	0.17192910027941	0	0.985109326154774	0	0	0	0	1
1	0	0	0	0	1	0	0	0	0	1	0	0	0	0	1	0.982287250728689	0	-0.187381314585725	0	0	1	0	0	0.187381314585725	0	0.982287250728689	0	0	0	0	1
1	0	0	0	0	1	0	0	0	0	1	0	0	0	0	1	0.979222810621766	0	-0.202787295356512	0	0	1	0	0	0.202787295356512	0	0.979222810621766	0	0	0	0	1
1	0	0	0	0	1	0	0	0	0	1	0	0	0	0	1	0.975916761938747	0	-0.218143241396543	0	0	1	0	0	0.218143241396543	0	0.975916761938747	0	0	0	0	1
1	0	0	0	0	1	0	0	0	0	1	0	0	0	0	1	0.972369920397677	0	-0.233445363855905	0	0	1	0	0	0.233445363855905	0	0.972369920397677	0	0	0	0	1
1	0	0	0	0	1	0	0	0	0	1	0	0	0	0	1	0.968583161128631	0	-0.248689887164855	0	0	1	0	0	0.248689887164855	0	0.968583161128631	0	0	0	0	1
1	0	0	0	0	1	0	0	0	0	1	0	0	0	0	1	0.964557418457798	0	-0.263873049965373	0	0	1	0	0	0.263873049965373	0	0.964557418457798	0	0	0	0	1
1	0	0	0	0	1	0	0	0	0	1	0	0	0	0	1	0.960293685676943	0	-0.278991106039229	0	0	1	0	0	0.278991106039229	0	0.960293685676943	0	0	0	0	1
1	0	0	0	0	1	0	0	0	0	1	0	0	0	0	1	0.95579301479833	0	-0.294040325232304	0	0	1	0	0	0.294040325232304	0	0.95579301479833	0	0	0	0	1
1	0	0	0	0	1	0	0	0	0	1	0	0	0	0	1	0.951056516295154	0	-0.309016994374947	0	0	1	0	0	0.309016994374947	0	0.951056516295154	0	0	0	0	1
1	0	0	0	0	1	0	0	0	0	1	0	0	0	0	1	0.946085358827545	0	-0.323917418198149	0	0	1	0	0	0.323917418198149	0	0.946085358827545	0	0	0	0	1
1	0	0	0	0	1	0	0	0	0	1	0	0	0	0	1	0.940880768954225	0	-0.338737920245291	0	0	1	0	0	0.338737920245291	0	0.940880768954225	0	0	0	0	1
1	0	0	0	0	1	0	0	0	0	1	0	0	0	0	1	0.935444030829867	0	-0.353474843779257	0	0	1	0	0	0.353474843779257	0	0.935444030829867	0	0	0	0	1
1	0	0	0	0	1	0	0	0	0	1	0	0	0	0	1	0.929776485888251	0	-0.368124552684678	0	0	1	0	0	0.368124552684678	0	0.929776485888251	0	0	0	0	1
1	0	0	0	0	1	0	0	0	0	1	0	0	0	0	1	0.923879532511287	0	-0.38268343236509	0	0	1	0	0	0.38268343236509	0	0.923879532511287	0	0	0	0	1
1	0	0	0	0	1	0	0	0	0	1	0	0	0	0	1	0.917754625683981	0	-0.397147890634781	0	0	1	0	0	0.397147890634781	0	0.917754625683981	0	0	0	0	1
1	0	0	0	0	1	0	0	0	0	1	0	0	0	0	1	0.911403276635445	0	-0.411514358605109	0	0	1	0	0	0.411514358605109	0	0.911403276635445	0	0	0	0	1
1	0	0	0	0	1	0	0	0	0	1	0	0	0	0	1	0.904827052466019	0	-0.425779291565073	0	0	1	0	0	0.425779291565073	0	0.904827052466019	0	0	0	0	1
1	0	0	0	0	1	0	0	0	0	1	0	0	0	0	1	0.898027575760616	0	-0.439939169855915	0	0	1	0	0	0.439939169855915	0	0.898027575760616	0	0	0	0	1
1	0	0	0	0	1	0	0	0	0	1	0	0	0	0	1	0.891006524188368	0	-0.453990499739547	0	0	1	0	0	0.453990499739547	0	0.891006524188368	0	0	0	0	1
1	0	0	0	0	1	0	0	0	0	1	0	0	0	0	1	0.883765630088693	0	-0.467929814260573	0	0	1	0	0	0.467929814260573	0	0.883765630088693	0	0	0	0	1
1	0	0	0	0	1	0	0	0	0	1	0	0	0	0	1	0.876306680043864	0	-0.481753674101715	0	0	1	0	0	0.481753674101715	0	0.876306680043864	0	0	0	0	1
1	0	0	0	0	1	0	0	0	0	1	0	0	0	0	1	0.868631514438191	0	-0.495458668432408	0	0	1	0	0	0.495458668432408	0	0.868631514438191	0	0	0	0	1
1	0	0	0	0	1	0	0	0	0	1	0	0	0	0	1	0.860742027003944	0	-0.509041415750371	0	0	1	0	0	0.509041415750371	0	0.860742027003944	0	0	0	0	1
1	0	0	0	0	1	0	0	0	0	1	0	0	0	0	1	0.852640164354092	0	-0.522498564715949	0	0	1	0	0	0.522498564715949	0	0.852640164354092	0	0	0	0	1
1	0	0	0	0	1	0	0	0	0	1	0	0	0	0	1	0.844327925502015	0	-0.535826794978997	0	0	1	0	0	0.535826794978997	0	0.844327925502015	0	0	0	0	1
1	0	0	0	0	1	0	0	0	0	1	0	0	0	0	1	0.83580736136827	0	-0.549022817998132	0	0	1	0	0	0.549022817998132	0	0.83580736136827	0	0	0	0	1
1	0	0	0	0	1	0	0	0	0	1	0	0	0	0	1	0.827080574274562	0	-0.562083377852131	0	0	1	0	0	0.562083377852131	0	0.827080574274562	0	0	0	0	1
1	0	0	0	0	1	0	0	0	0	1	0	0	0	0	1	0.818149717425023	0	-0.575005252043279	0	0	1	0	0	0.575005252043279	0	0.818149717425023	0	0	0	0	1
1	0	0	0	0	1	0	0	0	0	1	0	0	0	0	1	0.809016994374947	0	-0.587785252292473	0	0	1	0	0	0.587785252292473	0	0.809016994374947	0	0	0	0	1
1	0	0	0	0	1	0	0	0	0	1	0	0	0	0	1	0.799684658487091	0	-0.600420225325884	0	0	1	0	0	0.600420225325884	0	0.799684658487091	0	0	0	0	1
1	0	0	0	0	1	0	0	0	0	1	0	0	0	0	1	0.79015501237569	0	-0.612907053652976	0	0	1	0	0	0.612907053652976	0	0.79015501237569	0	0	0	0	1
1	0	0	0	0	1	0	0	0	0	1	0	0	0	0	1	0.78043040733833	0	-0.625242656335705	0	0	1	0	0	0.625242656335705	0	0.78043040733833	0	0	0	0	1
1	0	0	0	0	1	0	0	0	0	1	0	0	0	0	1	0.770513242775789	0	-0.63742398974869	0	0	1	0	0	0.63742398974869	0	0.770513242775789	0	0	0	0	1
1	0	0	0	0	1	0	0	0	0	1	0	0	0	0	1	0.760405965600031	0	-0.649448048330184	0	0	1	0	0	0.649448048330184	0	0.760405965600031	0	0	0	0	1
1	0	0	0	0	1	0	0	0	0	1	0	0	0	0	1	0.750111069630459	0	-0.661311865323652	0	0	1	0	0	0.661311865323652	0	0.750111069630459	0	0	0	0	1
1	0	0	0	0	1	0	0	0	0	1	0	0	0	0	1	0.73963109497861	0	-0.673012513509773	0	0	1	0	0	0.673012513509773	0	0.73963109497861	0	0	0	0	1
1	0	0	0	0	1	0	0	0	0	1	0	0	0	0	1	0.728968627421412	0	-0.684547105928689	0	0	1	0	0	0.684547105928689	0	0.728968627421412	0	0	0	0	1
1	0	0	0	0	1	0	0	0	0	1	0	0	0	0	1	0.718126297763189	0	-0.695912796592314	0	0	1	0	0	0.695912796592314	0	0.718126297763189	0	0	0	0	1
1	0	0	0	0	1	0	0	0	0	1	0	0	0	0	1	0.707106781186547	0	-0.707106781186548	0	0	1	0	0	0.707106781186548	0	0.707106781186547	0	0	0	0	1
1	0	0	0	0	1	0	0	0	0	1	0	0	0	0	1	0.695912796592314	0	-0.718126297763189	0	0	1	0	0	0.718126297763189	0	0.695912796592314	0	0	0	0	1
1	0	0	0	0	1	0	0	0	0	1	0	0	0	0	1	0.684547105928689	0	-0.728968627421412	0	0	1	0	0	0.728968627421412	0	0.684547105928689	0	0	0	0	1
1	0	0	0	0	1	0	0	0	0	1	0	0	0	0	1	0.673012513509773	0	-0.73963109497861	0	0	1	0	0	0.73963109497861	0	0.673012513509773	0	0	0	0	1
1	0	0	0	0	1	0	0	0	0	1	0	0	0	0	1	0.661311865323652	0	-0.75011106963046	0	0	1	0	0	0.75011106963046	0	0.661311865323652	0	0	0	0	1
1	0	0	0	0	1	0	0	0	0	1	0	0	0	0	1	0.649448048330184	0	-0.760405965600031	0	0	1	0	0	0.760405965600031	0	0.649448048330184	0	0	0	0	1
1	0	0	0	0	1	0	0	0	0	1	0	0	0	0	1	0.63742398974869	0	-0.770513242775789	0	0	1	0	0	0.770513242775789	0	0.63742398974869	0	0	0	0	1
1	0	0	0	0	1	0	0	0	0	1	0	0	0	0	1	0.625242656335705	0	-0.78043040733833	0	0	1	0	0	0.78043040733833	0	0.625242656335705	0	0	0	0	1
1	0	0	0	0	1	0	0	0	0	1	0	0	0	0	1	0.612907053652976	0	-0.79015501237569	0	0	1	0	0	0.79015501237569	0	0.612907053652976	0	0	0	0	1
1	0	0	0	0	1	0	0	0	0	1	0	0	0	0	1	0.600420225325884	0	-0.799684658487091	0	0	1	0	0	0.799684658487091	0	0.600420225325884	0	0	0	0	1
1	0	0	0	0	1	0	0	0	0	1	0	0	0	0	1	0.587785252292473	0	-0.809016994374947	0	0	1	0	0	0.809016994374947	0	0.587785252292473	0	0	0	0	1
1	0	0	0	0	1	0	0	0	0	1	0	0	0	0	1	0.575005252043278	0	-0.818149717425024	0	0	1	0	0	0.818149717425024	0	0.575005252043278	0	0	0	0	1
1	0	0	0	0	1	0	0	0	0	1	0	0	0	0	1	0.562083377852131	0	-0.827080574274562	0	0	1	0	0	0.827080574274562	0	0.562083377852131	0	0	0	0	1
1	0	0	0	0	1	0	0	0	0	1	0	0	0	0	1	0.549022817998132	0	-0.83580736136827	0	0	1	0	0	0.83580736136827	0	0.549022817998132	0	0	0	0	1
1	0	0	0	0	1	0	0	0	0	1	0	0	0	0	1	0.535826794978997	0	-0.844327925502015	0	0	1	0	0	0.844327925502015	0	0.535826794978997	0	0	0	0	1
1	0	0	0	0	1	0	0	0	0	1	0	0	0	0	1	0.522498564715949	0	-0.852640164354092	0	0	1	0	0	0.852640164354092	0	0.522498564715949	0	0	0	0	1
1	0	0	0	0	1	0	0	0	0	1	0	0	0	0	1	0.509041415750371	0	-0.860742027003944	0	0	1	0	0	0.860742027003944	0	0.509041415750371	0	0	0	0	1
1	0	0	0	0	1	0	0	0	0	1	0	0	0	0	1	0.495458668432408	0	-0.868631514438191	0	0	1	0	0	0.868631514438191	0	0.495458668432408	0	0	0	0	1
1	0	0	0	0	1	0	0	0	0	1	0	0	0	0	1	0.481753674101715	0	-0.876306680043864	0	0	1	0	0	0.876306680043864	0	0.481753674101715	0	0	0	0	1
1	0	0	0	0	1	0	0	0	0	1	0	0	0	0	1	0.467929814260573	0	-0.883765630088693	0	0	1	0	0	0.883765630088693	0	0.467929814260573	0	0	0	0	1
1	0	0	0	0	1	0	0	0	0	1	0	0	0	0	1	0.453990499739547	0	-0.891006524188368	0	0	1	0	0	0.891006524188368	0	0.453990499739547	0	0	0	0	1
1	0	0	0	0	1	0	0	0	0	1	0	0	0	0	1	0.439939169855915	0	-0.898027575760616	0	0	1	0	0	0.898027575760616	0	0.439939169855915	0	0	0	0	1
1	0	0	0	0	1	0	0	0	0	1	0	0	0	0	1	0.425779291565073	0	-0.90482705246602	0	0	1	0	0	0.90482705246602	0	0.425779291565073	0	0	0	0	1
1	0	0	0	0	1	0	0	0	0	1	0	0	0	0	1	0.411514358605109	0	-0.911403276635445	0	0	1	0	0	0.911403276635445	0	0.411514358605109	0	0	0	0	1
1	0	0	0	0	1	0	0	0	0	1	0	0	0	0	1	0.397147890634781	0	-0.917754625683981	0	0	1	0	0	0.917754625683981	0	0.397147890634781	0	0	0	0	1
1	0	0	0	0	1	0	0	0	0	1	0	0	0	0	1	0.38268343236509	0	-0.923879532511287	0	0	1	0	0	0.923879532511287	0	0.38268343236509	0	0	0	0	1
1	0	0	0	0	1	0	0	0	0	1	0	0	0	0	1	0.368124552684678	0	-0.929776485888251	0	0	1	0	0	0.929776485888251	0	0.368124552684678	0	0	0	0	1
1	0	0	0	0	1	0	0	0	0	1	0	0	0	0	1	0.353474843779257	0	-0.935444030829867	0	0	1	0	0	0.935444030829867	0	0.353474843779257	0	0	0	0	1
1	0	0	0	0	1	0	0	0	0	1	0	0	0	0	1	0.338737920245291	0	-0.940880768954226	0	0	1	0	0	0.940880768954226	0	0.338737920245291	0	0	0	0	1
1	0	0	0	0	1	0	0	0	0	1	0	0	0	0	1	0.323917418198149	0	-0.946085358827545	0	0	1	0	0	0.946085358827545	0	0.323917418198149	0	0	0	0	1
1	0	0	0	0	1	0	0	0	0	1	0	0	0	0	1	0.309016994374947	0	-0.951056516295154	0	0	1	0	0	0.951056516295154	0	0.309016994374947	0	0	0	0	1
1	0	0	0	0	1	0	0	0	0	1	0	0	0	0	1	0.294040325232304	0	-0.95579301479833	0	0	1	0	0	0.95579301479833	0	0.294040325232304	0	0	0	0	1
1	0	0	0	0	1	0	0	0	0	1	0	0	0	0	1	0.278991106039229	0	-0.960293685676943	0	0	1	0	0	0.960293685676943	0	0.278991106039229	0	0	0	0	1
1	0	0	0	0	1	0	0	0	0	1	0	0	0	0	1	0.263873049965373	0	-0.964557418457798	0	0	1	0	0	0.964557418457798	0	0.263873049965373	0	0	0	0	1
1	0	0	0	0	1	0	0	0	0	1	0	0	0	0	1	0.248689887164855	0	-0.968583161128631	0	0	1	0	0	0.968583161128631	0	0.248689887164855	0	0	0	0	1
1	0	0	0	0	1	0	0	0	0	1	0	0	0	0	1	0.233445363855905	0	-0.972369920397677	0	0	1	0	0	0.972369920397677	0	0.233445363855905	0	0	0	0	1
1	0	0	0	0	1	0	0	0	0	1	0	0	0	0	1	0.218143241396542	0	-0.975916761938747	0	0	1	0	0	0.975916761938747	0	0.218143241396542	0	0	0	0	1
1	0	0	0	0	1	0	0	0	0	1	0	0	0	0	1	0.202787295356512	0	-0.979222810621766	0	0	1	0	0	0.979222810621766	0	0.202787295356512	0	0	0	0	1
1	0	0	0	0	1	0	0	0	0	1	0	0	0	0	1	0.187381314585725	0	-0.982287250728689	0	0	1	0	0	0.982287250728689	0	0.187381314585725	0	0	0	0	1
1	0	0	0	0	1	0	0	0	0	1	0	0	0	0	1	0.17192910027941	0	-0.985109326154774	0	0	1	0	0	0.985109326154774	0	0.17192910027941	0	0	0	0	1
1	0	0	0	0	1	0	0	0	0	1	0	0	0	0	1	0.156434465040231	0	-0.987688340595138	0	0	1	0	0	0.987688340595138	0	0.156434465040231	0	0	0	0	1
1	0	0	0	0	1	0	0	0	0	1	0	0	0	0	1	0.140901231937583	0	-0.990023657716558	0	0	1	0	0	0.990023657716558	0	0.140901231937583	0	0	0	0	1
1	0	0	0	0	1	0	0	0	0	1	0	0	0	0	1	0.125333233564304	0	-0.992114701314478	0	0	1	0	0	0.992114701314478	0	0.125333233564304	0	0	0	0	1
1	0	0	0	0	1	0	0	0	0	1	0	0	0	0	1	0.109734311091045	0	-0.99396095545518	0	0	1	0	0	0.99396095545518	0	0.109734311091045	0	0	0	0	1
1	0	0	0	0	1	0	0	0	0	1	0	0	0	0	1	0.0941083133185143	0	-0.99556196460308	0	0	1	0	0	0.99556196460308	0	0.0941083133185143	0	0	0	0	1
1	0	0	0	0	1	0	0	0	0	1	0	0	0	0	1	0.0784590957278448	0	-0.996917333733128	0	0	1	0	0	0.996917333733128	0	0.0784590957278448	0	0	0	0	1
1	0	0	0	0	1	0	0	0	0	1	0	0	0	0	1	0.0627905195293133	0	-0.998026728428272	0	0	1	0	0	0.998026728428272	0	0.0627905195293133	0	0	0	0	1
1	0	0	0	0	1	0	0	0	0	1	0	0	0	0	1	0.0471064507096427	0	-0.99888987496197	0	0	1	0	0	0.99888987496197	0	0.0471064507096427	0	0	0	0	1
1	0	0	0	0	1	0	0	0	0	1	0	0	0	0	1	0.0314107590781282	0	-0.999506560365732	0	0	1	0	0	0.999506560365732	0	0.0314107590781282	0	0	0	0	1
1	0	0	0	0	1	0	0	0	0	1	0	0	0	0	1	0.0157073173118206	0	-0.999876632481661	0	0	1	0	0	0.999876632481661	0	0.0157073173118206	0	0	0	0	1
1	0	0	0	0	1	0	0	0	0	1	0	0	0	0	1	-1.60812264967664e-16	0	-1	0	0	1	0	0	1	0	-1.60812264967664e-16	0	0	0	0	1
