# Supplementary material for: Quantifying dynamic muscle lengths and moment arms of musculoskeletal joints using FEBio studio: A demonstration in the glenohumeral joint
Source: J Biomech. Author manuscript; Available in PMC 2026 Apr 28. (PMC13111909; doi:10.1016/j.jbiomech.2026.113308)
Supplement: Data_and_code.zip [file NIHMS2167395-supplement-Data_and_code_zip.zip › data_and_code_v1.1/provided_solutions_FEBio/Post_operative_reverse_model.feb]

<?xml version="1.0" encoding="ISO-8859-1"?>
<febio_spec version="4.0">
	<Module type="solid"/>
	<Globals>
		<Constants>
			<T>0</T>
			<P>0</P>
			<R>8.31446</R>
			<Fc>96485.3</Fc>
		</Constants>
	</Globals>
	<Material>
		<material id="1" name="Part1" type="rigid body">
			<density>1</density>
			<E>1</E>
			<v>0</v>
			<center_of_mass>0,0,0</center_of_mass>
		</material>
		<material id="2" name="Part2" type="rigid body">
			<density>1</density>
			<E>1</E>
			<v>0</v>
			<center_of_mass>0,0,0</center_of_mass>
		</material>
		<material id="3" name="Material3" type="neo-Hookean">
			<density>1</density>
			<E>1</E>
			<v>0</v>
		</material>
	</Material>
	<Mesh>
		<Nodes name="R012_postop_scap_hum_deidentified_implant_80i_point05pb_052725">
			<node id="1">231.913378,10.3090631,183.526819</node>
			<node id="2">231.664896,9.60608076,183.152839</node>
			<node id="3">231.93433,10.0149616,182.608628</node>
			<node id="4">231.6274,9.8316696,181.865875</node>
			<node id="5">232.119683,10.7457251,181.944222</node>
			<node id="6">232.194413,10.8774372,182.720315</node>
			<node id="7">230.789648,8.44613718,182.612752</node>
			<node id="8">230.314254,8.32775262,184.003116</node>
			<node id="9">231.865286,10.8262123,183.614649</node>
			<node id="10">231.348763,9.54018323,183.878472</node>
			<node id="11">231.21716,9.91640741,184.444207</node>
			<node id="12">230.411972,9.00044237,184.734639</node>
			<node id="13">233.913906,13.7517871,179.439205</node>
			<node id="14">234.040739,13.9009442,178.503969</node>
			<node id="15">234.30421,14.6650167,178.60082</node>
			<node id="16">233.513806,13.2010769,178.494027</node>
			<node id="17">233.415755,12.9413359,179.30257</node>
			<node id="18">234.363095,15.3606058,179.102861</node>
			<node id="19">233.873171,14.8012609,180.218473</node>
			<node id="20">233.560665,13.4084386,180.22642</node>
			<node id="21">232.832747,12.3148031,180.936257</node>
			<node id="22">232.509862,11.9171412,180.393042</node>
			<node id="23">233.179744,13.3413075,181.173591</node>
			<node id="24">232.325974,11.5813275,181.259666</node>
			<node id="25">231.842966,10.7444129,181.172412</node>
			<node id="26">230.646379,8.35251566,181.815952</node>
			<node id="27">232.63204,12.9371944,182.121796</node>
			<node id="28">232.204882,11.4670921,182.202509</node>
			<node id="29">231.978293,12.30824,183.168184</node>
			<node id="30">229.894107,7.21668558,183.26524</node>
			<node id="31">229.461212,6.87554555,183.984655</node>
			<node id="32">229.147524,6.25412513,182.84038</node>
			<node id="33">231.658337,12.1280713,183.84185</node>
			<node id="34">231.234366,10.8542203,184.672419</node>
			<node id="35">230.490152,9.75083091,185.394286</node>
			<node id="36">230.008763,9.42583008,185.54115</node>
			<node id="37">230.523879,10.4976603,185.659304</node>
			<node id="38">234.418316,15.2285814,177.70469</node>
			<node id="39">234.397536,15.7398638,177.067292</node>
			<node id="40">234.619783,15.7516062,178.114633</node>
			<node id="41">234.050852,14.7988556,177.367127</node>
			<node id="42">233.793642,13.9191444,177.880452</node>
			<node id="43">232.458306,12.623349,178.262365</node>
			<node id="44">234.679363,16.4289356,177.869068</node>
			<node id="45">234.320002,16.3147135,179.105438</node>
			<node id="46">231.891251,11.5738703,179.8271</node>
			<node id="47">231.004166,10.7202433,179.83101</node>
			<node id="48">230.798739,9.25135475,180.954284</node>
			<node id="49">233.492623,15.7326195,180.913739</node>
			<node id="50">232.693632,14.7464495,182.676093</node>
			<node id="51">228.790289,6.12628685,184.015865</node>
			<node id="52">228.561659,5.66740648,183.03174</node>
			<node id="53">232.068933,13.6531921,183.479688</node>
			<node id="54">229.158974,7.28914959,184.494817</node>
			<node id="55">228.005524,6.30320244,184.534695</node>
			<node id="56">229.348221,8.24204601,184.834469</node>
			<node id="57">231.001666,12.2070708,185.045243</node>
			<node id="58">229.556333,9.29908032,185.473513</node>
			<node id="59">230.611168,11.7457055,185.578398</node>
			<node id="60">230.573452,11.0208069,185.756482</node>
			<node id="61">229.861601,10.06799,185.804964</node>
			<node id="62">232.96839,14.2256728,176.854744</node>
			<node id="63">234.428573,17.095772,176.397257</node>
			<node id="64">234.514941,17.0472151,178.232257</node>
			<node id="65">228.249546,8.03257924,179.260149</node>
			<node id="66">230.16469,9.6093736,179.825932</node>
			<node id="67">228.642137,7.20821115,180.316217</node>
			<node id="68">228.646669,6.30590261,181.405026</node>
			<node id="69">227.617609,4.8279268,182.120063</node>
			<node id="70">227.401765,5.05364501,183.635755</node>
			<node id="71">227.126478,4.49441356,183.052056</node>
			<node id="72">232.933154,16.8818798,182.218612</node>
			<node id="73">228.06688,5.76615532,184.138396</node>
			<node id="74">228.153493,7.28415658,184.773793</node>
			<node id="75">231.358742,13.2829531,184.421512</node>
			<node id="76">229.936796,11.7161162,185.766171</node>
			<node id="77">229.72642,10.8699122,185.865347</node>
			<node id="78">233.88976,16.5505167,176.007921</node>
			<node id="79">233.522412,15.4136509,176.367785</node>
			<node id="80">231.806946,13.2805135,176.9788</node>
			<node id="81">234.50744,18.159242,176.730206</node>
			<node id="82">233.882626,17.8397423,179.220311</node>
			<node id="83">226.859371,5.42616698,184.347971</node>
			<node id="84">232.313413,15.8457543,183.529394</node>
			<node id="85">228.674998,8.771772,185.140962</node>
			<node id="86">231.706036,14.5253252,184.134395</node>
			<node id="87">231.080515,13.7171603,184.59569</node>
			<node id="88">230.561525,13.248139,185.038363</node>
			<node id="89">228.743046,10.3615924,185.598043</node>
			<node id="90">230.116576,12.6501316,185.452294</node>
			<node id="91">234.30545,19.0679327,177.414626</node>
			<node id="92">231.006065,11.7254541,178.285705</node>
			<node id="93">227.067538,5.36197307,180.314142</node>
			<node id="94">226.810769,4.08156025,181.357931</node>
			<node id="95">226.493254,3.46526931,182.274058</node>
			<node id="96">226.4721,3.67113752,182.918086</node>
			<node id="97">225.72904,2.58023106,183.025802</node>
			<node id="98">233.570796,18.1412142,179.811694</node>
			<node id="99">226.236843,4.20954251,183.672083</node>
			<node id="100">232.677059,18.0006372,182.623431</node>
			<node id="101">232.245348,17.0791399,183.273521</node>
			<node id="102">226.625965,6.17908836,184.598337</node>
			<node id="103">227.016114,8.4379085,184.739772</node>
			<node id="104">231.348191,16.3438943,183.997955</node>
			<node id="105">231.31431,15.5711843,184.248038</node>
			<node id="106">230.970956,14.7976221,184.437661</node>
			<node id="107">228.868493,12.3621332,185.458144</node>
			<node id="108">234.08066,17.6765624,175.722877</node>
			<node id="109">225.775494,2.58591662,181.911897</node>
			<node id="110">225.160486,1.98795927,182.919227</node>
			<node id="111">224.453212,1.51301508,182.177527</node>
			<node id="112">225.482698,3.14355558,183.730778</node>
			<node id="113">224.972712,2.35198182,183.759479</node>
			<node id="114">233.471792,18.7921207,180.357043</node>
			<node id="115">233.320987,20.1422352,181.321565</node>
			<node id="116">233.13844,19.0717201,181.759952</node>
			<node id="117">229.842586,13.8699314,184.896855</node>
			<node id="118">230.655296,13.9868704,175.498746</node>
			<node id="119">233.821292,18.8472743,175.178487</node>
			<node id="120">229.88562,12.7167607,176.163398</node>
			<node id="121">229.507701,10.7367374,177.950482</node>
			<node id="122">225.330406,2.53633791,180.323999</node>
			<node id="123">225.645874,3.41437914,179.873267</node>
			<node id="124">224.789436,1.7561099,181.37954</node>
			<node id="125">233.956942,20.7928719,177.672471</node>
			<node id="126">233.72451,19.1783451,179.088402</node>
			<node id="127">224.425988,1.58241901,182.886378</node>
			<node id="128">224.332471,2.07774234,183.855271</node>
			<node id="129">225.53621,4.43801787,184.11245</node>
			<node id="130">224.508592,2.87152638,184.25417</node>
			<node id="131">233.508247,20.9788278,180.749206</node>
			<node id="132">225.841373,5.41417606,184.426762</node>
			<node id="133">232.167339,18.5389467,182.953865</node>
			<node id="134">231.543323,17.3941583,183.57477</node>
			<node id="135">230.243826,16.5177843,183.95532</node>
			<node id="136">232.737637,18.4098077,174.107203</node>
			<node id="137">234.272947,19.8709371,176.257462</node>
			<node id="138">227.875993,9.33983522,177.910597</node>
			<node id="139">226.421703,5.97068412,179.185431</node>
			<node id="140">233.683646,21.1570641,179.682079</node>
			<node id="141">223.297165,1.58174443,183.573345</node>
			<node id="142">224.831797,4.68043425,184.327742</node>
			<node id="143">232.648578,19.4386174,182.357033</node>
			<node id="144">225.215118,6.71431757,184.470091</node>
			<node id="145">231.262387,18.1811487,183.299273</node>
			<node id="146">226.326197,10.5999059,184.820353</node>
			<node id="147">228.617829,14.2006843,184.689276</node>
			<node id="148">227.612926,12.1564723,185.213859</node>
			<node id="149">232.117805,16.2772973,174.674025</node>
			<node id="150">231.145512,15.1812816,174.440544</node>
			<node id="151">233.754722,20.9340409,175.222604</node>
			<node id="152">234.127682,20.9706958,176.04666</node>
			<node id="153">225.642413,4.49733148,179.113603</node>
			<node id="154">224.60022,2.32687469,179.284331</node>
			<node id="155">224.468364,1.7479463,180.43131</node>
			<node id="156">223.60851,1.20541969,181.705713</node>
			<node id="157">233.824835,21.7746314,177.67324</node>
			<node id="158">223.317498,1.15860422,182.845153</node>
			<node id="159">233.641214,22.1861717,179.091363</node>
			<node id="160">233.605504,21.8425425,179.833316</node>
			<node id="161">223.533243,2.25212557,184.067132</node>
			<node id="162">233.313793,21.8317886,180.524477</node>
			<node id="163">222.571129,3.32965744,184.371898</node>
			<node id="164">233.075696,21.1292877,181.207842</node>
			<node id="165">223.863904,6.73777105,184.373782</node>
			<node id="166">232.40283,20.6851314,181.857956</node>
			<node id="167">232.182707,20.0917144,182.316631</node>
			<node id="168">225.785958,8.6748157,184.506409</node>
			<node id="169">224.539104,2.97358435,178.726437</node>
			<node id="170">223.789259,2.11247885,178.97636</node>
			<node id="171">226.323956,7.61039839,178.273673</node>
			<node id="172">233.840876,21.9034255,176.172669</node>
			<node id="173">223.481271,1.59972529,179.744856</node>
			<node id="174">233.350788,22.4340465,179.801877</node>
			<node id="175">232.625627,21.6494148,181.019859</node>
			<node id="176">223.578941,4.84524299,184.488573</node>
			<node id="177">230.319154,18.8810219,182.936757</node>
			<node id="178">232.071015,17.8087199,173.512682</node>
			<node id="179">231.440835,16.4486565,173.361335</node>
			<node id="180">232.967398,20.4677907,173.999791</node>
			<node id="181">228.093381,11.6250926,175.852217</node>
			<node id="182">227.423914,10.2620808,176.794699</node>
			<node id="183">224.023006,2.54327939,178.609021</node>
			<node id="184">224.263015,3.90088982,178.26803</node>
			<node id="185">225.361128,5.35317377,178.519618</node>
			<node id="186">222.507583,0.863525518,181.683151</node>
			<node id="187">222.140591,0.893151808,182.797087</node>
			<node id="188">233.395084,22.9517733,178.915486</node>
			<node id="189">221.843594,1.78256608,183.757062</node>
			<node id="190">232.971468,22.6786604,179.942577</node>
			<node id="191">231.461804,20.6676143,181.879017</node>
			<node id="192">228.510117,16.7430671,183.696197</node>
			<node id="193">226.875032,14.6069813,184.367589</node>
			<node id="194">230.731496,15.3441021,173.32723</node>
			<node id="195">229.182191,13.7771374,173.741855</node>
			<node id="196">229.419287,13.142586,175.229508</node>
			<node id="197">226.340906,9.09372987,177.355876</node>
			<node id="198">225.234385,7.23410846,177.963085</node>
			<node id="199">221.187379,0.664648695,181.359009</node>
			<node id="200">233.379587,23.5159758,176.957472</node>
			<node id="201">233.450848,23.2688663,177.934693</node>
			<node id="202">232.885721,23.6277682,178.76606</node>
			<node id="203">230.650611,22.3626328,180.690231</node>
			<node id="204">232.135943,23.2412349,179.768789</node>
			<node id="205">221.100657,5.39562324,184.629476</node>
			<node id="206">225.050788,10.37854,184.59706</node>
			<node id="207">231.481909,17.5555295,172.580014</node>
			<node id="208">222.747569,2.63979428,178.07963</node>
			<node id="209">222.113251,1.94255427,178.703852</node>
			<node id="210">224.405,5.840538,178.061463</node>
			<node id="211">221.423648,1.2146796,179.806762</node>
			<node id="212">220.85862,0.756718517,182.717896</node>
			<node id="213">223.119121,6.56848377,184.52952</node>
			<node id="214">223.65727,8.09674578,184.577788</node>
			<node id="215">224.158934,9.50468593,184.565368</node>
			<node id="216">225.50356,12.4773212,184.734292</node>
			<node id="217">230.503135,16.1042317,172.055701</node>
			<node id="218">229.884265,15.3751081,172.012906</node>
			<node id="219">231.690585,18.6356143,172.521955</node>
			<node id="220">228.13463,12.7679618,174.359006</node>
			<node id="221">231.856665,20.4454545,172.671252</node>
			<node id="222">222.912991,4.24075832,177.65819</node>
			<node id="223">225.052351,8.22329105,177.504023</node>
			<node id="224">224.429647,6.80493634,177.901628</node>
			<node id="225">232.156318,24.9765351,177.725654</node>
			<node id="226">228.264756,19.6105314,182.485309</node>
			<node id="227">230.977952,17.9682891,171.766434</node>
			<node id="228">228.899794,14.2789006,172.463669</node>
			<node id="229">232.066036,22.3636833,173.151801</node>
			<node id="230">225.176122,10.4708438,175.389538</node>
			<node id="231">222.503175,3.41953322,177.597705</node>
			<node id="232">224.716349,9.27366854,176.609271</node>
			<node id="233">232.84765,24.5430482,175.430823</node>
			<node id="234">232.728579,24.840242,176.759509</node>
			<node id="235">219.668541,0.536721983,181.974203</node>
			<node id="236">228.549724,21.717665,181.233703</node>
			<node id="237">229.63987,16.2725938,171.301943</node>
			<node id="238">229.075234,15.0626629,171.629908</node>
			<node id="239">230.926758,19.7613515,171.617363</node>
			<node id="240">227.484052,13.2016934,173.118549</node>
			<node id="241">232.439937,23.7740676,174.143169</node>
			<node id="242">219.747492,0.591504333,180.670837</node>
			<node id="243">219.698814,0.981527123,183.019831</node>
			<node id="244">224.519028,14.2091849,184.312786</node>
			<node id="245">224.021169,16.136907,183.655267</node>
			<node id="246">228.049859,14.4508096,171.834732</node>
			<node id="247">230.455874,18.7750056,171.247746</node>
			<node id="248">221.439617,2.82477215,177.536673</node>
			<node id="249">223.463002,8.20541757,177.067002</node>
			<node id="250">222.237214,6.06557454,177.704495</node>
			<node id="251">220.45366,1.96169439,178.255051</node>
			<node id="252">232.283374,26.2978124,175.2435</node>
			<node id="253">219.737406,2.17972077,183.875357</node>
			<node id="254">220.811771,8.83109698,184.902631</node>
			<node id="255">226.745686,17.4175999,183.294334</node>
			<node id="256">222.47228,11.7176013,184.790969</node>
			<node id="257">229.227582,17.9751219,170.832586</node>
			<node id="258">225.870808,12.0368138,173.78415</node>
			<node id="259">230.717797,22.7874023,171.322775</node>
			<node id="260">221.426244,3.39814676,177.147951</node>
			<node id="261">222.573952,7.39419279,177.463822</node>
			<node id="262">232.366102,25.5536434,174.603645</node>
			<node id="263">218.72318,0.495556988,180.683791</node>
			<node id="264">230.553222,25.7365764,178.118356</node>
			<node id="265">218.68322,1.3250097,183.404751</node>
			<node id="266">229.935198,24.6557164,179.24821</node>
			<node id="267">219.252885,4.16468321,184.451194</node>
			<node id="268">228.342101,16.6922101,170.79336</node>
			<node id="269">228.372581,15.1874845,171.331688</node>
			<node id="270">225.945042,13.2243707,172.597487</node>
			<node id="271">229.773403,21.9824414,170.354961</node>
			<node id="272">231.472768,24.562994,172.366662</node>
			<node id="273">221.17092,5.26443367,177.416915</node>
			<node id="274">219.018434,1.0909511,179.089475</node>
			<node id="275">218.484584,0.755165735,182.308532</node>
			<node id="276">227.517167,23.3251528,180.463481</node>
			<node id="277">225.094955,19.2189912,182.513752</node>
			<node id="278">223.090691,12.7878565,184.681518</node>
			<node id="279">226.975972,16.0153843,170.800024</node>
			<node id="280">226.432175,15.0940265,171.280605</node>
			<node id="281">228.857491,19.5871957,170.275964</node>
			<node id="282">220.517336,4.17777105,177.014156</node>
			<node id="283">220.469332,3.00157039,177.121064</node>
			<node id="284">231.503489,27.2807149,175.647891</node>
			<node id="285">230.859765,27.0479135,176.663509</node>
			<node id="286">217.801653,1.11071369,182.754049</node>
			<node id="287">217.692642,3.0945367,184.20183</node>
			<node id="288">219.349149,7.23815753,184.877863</node>
			<node id="289">219.543982,2.5959122,177.130057</node>
			<node id="290">223.141291,9.89279135,175.585945</node>
			<node id="291">231.5187,26.9517262,173.262672</node>
			<node id="292">218.618336,2.14351625,177.138717</node>
			<node id="293">221.10026,7.08063801,177.487567</node>
			<node id="294">231.723348,27.6962185,174.324912</node>
			<node id="295">218.099956,0.600452149,181.192593</node>
			<node id="296">217.72494,1.62757455,183.412103</node>
			<node id="297">226.128248,21.2853,181.595346</node>
			<node id="298">225.309107,14.4624734,171.712928</node>
			<node id="299">224.521734,12.4359225,172.682571</node>
			<node id="300">224.509098,11.8070579,173.244037</node>
			<node id="301">230.270763,24.5279455,170.45689</node>
			<node id="302">218.822529,3.73979194,176.758652</node>
			<node id="303">221.663456,8.53153845,176.49852</node>
			<node id="304">218.151468,1.46083339,178.095474</node>
			<node id="305">218.048141,1.06017181,178.912572</node>
			<node id="306">217.580016,0.754446787,179.770934</node>
			<node id="307">217.380135,0.695953133,180.383675</node>
			<node id="308">217.136134,1.00715172,181.309159</node>
			<node id="309">217.199485,5.46612724,184.858257</node>
			<node id="310">221.806001,14.519422,184.222327</node>
			<node id="311">227.470783,17.9985803,170.264308</node>
			<node id="312">227.886287,20.3325211,169.435432</node>
			<node id="313">222.889436,10.9602437,174.261623</node>
			<node id="314">230.464212,25.8743894,170.654879</node>
			<node id="315">219.889802,5.78364411,177.414546</node>
			<node id="316">231.330462,28.2017049,173.341289</node>
			<node id="317">229.132949,26.8408562,177.758091</node>
			<node id="318">228.317129,25.836435,178.770292</node>
			<node id="319">216.934896,2.03552006,183.375533</node>
			<node id="320">220.154728,11.3688481,185.007243</node>
			<node id="321">220.551641,13.0876299,184.768004</node>
			<node id="322">228.307828,21.8304964,169.037653</node>
			<node id="323">224.055955,13.4307212,172.088053</node>
			<node id="324">217.972887,2.02402071,177.194585</node>
			<node id="325">230.051947,27.6530371,170.590816</node>
			<node id="326">231.358369,28.5835864,174.237557</node>
			<node id="327">216.658082,1.61219821,182.338859</node>
			<node id="328">216.113897,2.87601249,183.640765</node>
			<node id="329">221.660499,16.1875652,183.549574</node>
			<node id="330">222.348215,18.2046267,182.870476</node>
			<node id="331">226.924494,19.2970617,169.514119</node>
			<node id="332">223.293116,12.2345487,172.6217</node>
			<node id="333">221.699936,12.1340349,172.999125</node>
			<node id="334">218.200766,3.04881123,176.644743</node>
			<node id="335">221.291976,10.8107304,174.662984</node>
			<node id="336">220.396443,9.89885104,175.453801</node>
			<node id="337">216.875081,1.34484002,178.832914</node>
			<node id="338">220.3618,7.93661297,177.013435</node>
			<node id="339">219.066785,6.74856538,177.308202</node>
			<node id="340">230.981304,29.7626338,173.532409</node>
			<node id="341">216.367982,1.31154194,179.972858</node>
			<node id="342">229.501252,28.4629461,176.308467</node>
			<node id="343">216.304138,2.24928662,183.096021</node>
			<node id="344">226.665328,25.0024505,179.498976</node>
			<node id="345">225.491216,23.1573816,180.568363</node>
			<node id="346">217.983955,9.75079671,185.228854</node>
			<node id="347">225.131985,16.9769732,170.101736</node>
			<node id="348">229.460308,25.5993153,169.050304</node>
			<node id="349">218.926443,5.53549431,177.289545</node>
			<node id="350">217.041789,2.04251502,177.352246</node>
			<node id="351">230.563508,29.9257131,172.340877</node>
			<node id="352">230.610195,29.2161571,174.671934</node>
			<node id="353">215.919499,1.83559832,181.166345</node>
			<node id="354">216.307242,7.24355776,185.334053</node>
			<node id="355">228.263009,23.4049427,168.369488</node>
			<node id="356">223.595898,15.3763596,170.805752</node>
			<node id="357">222.784405,13.3523894,171.899386</node>
			<node id="358">216.985657,2.76214128,176.715312</node>
			<node id="359">219.372253,8.4355692,176.613302</node>
			<node id="360">230.36625,30.3203317,173.859047</node>
			<node id="361">215.362843,2.5945609,182.490172</node>
			<node id="362">227.154769,27.1040274,177.969403</node>
			<node id="363">216.154141,3.77829616,184.349647</node>
			<node id="364">222.705803,14.2782421,171.422681</node>
			<node id="365">229.592644,26.6779232,169.29387</node>
			<node id="366">229.390332,30.8688121,170.26294</node>
			<node id="367">216.36009,4.44951068,176.75078</node>
			<node id="368">217.419744,5.67277654,177.121079</node>
			<node id="369">215.743694,1.88079831,178.497557</node>
			<node id="370">215.763416,2.68768825,177.174765</node>
			<node id="371">230.474959,30.7743208,172.724977</node>
			<node id="372">227.728968,28.4887509,176.734971</node>
			<node id="373">215.066549,3.45400717,183.70259</node>
			<node id="374">224.061763,21.6464896,181.35251</node>
			<node id="375">223.227632,20.1077026,182.077665</node>
			<node id="376">218.872014,11.3514479,185.147611</node>
			<node id="377">227.214596,22.3121305,167.908345</node>
			<node id="378">226.229335,21.1371644,168.085092</node>
			<node id="379">225.014219,18.8051825,169.105876</node>
			<node id="380">217.966937,7.86835761,176.757784</node>
			<node id="381">215.105798,2.06285226,179.64138</node>
			<node id="382">228.823479,29.6008487,175.559347</node>
			<node id="383">214.329659,2.66394197,181.044077</node>
			<node id="384">215.022335,4.4814063,184.693042</node>
			<node id="385">218.959804,13.3999812,184.726725</node>
			<node id="386">228.229426,25.237894,167.657138</node>
			<node id="387">228.8229,26.7100179,168.143192</node>
			<node id="388">228.500542,29.3091511,168.312836</node>
			<node id="389">216.409297,3.38198733,176.62402</node>
			<node id="390">229.999843,31.7224482,172.400077</node>
			<node id="391">230.059892,31.0467548,171.608947</node>
			<node id="392">228.703034,30.8633418,174.278467</node>
			<node id="393">224.152416,24.7947176,179.407996</node>
			<node id="394">222.454339,22.649746,180.507055</node>
			<node id="395">220.585703,20.2924065,181.765796</node>
			<node id="396">219.890956,16.1305201,183.621975</node>
			<node id="397">219.068014,14.5839882,184.414538</node>
			<node id="398">215.826411,9.17129034,185.626151</node>
			<node id="399">217.991476,12.5769286,184.832684</node>
			<node id="400">217.803058,11.4309851,185.219059</node>
			<node id="401">227.484797,24.0101133,167.308043</node>
			<node id="402">223.231747,17.4391538,169.474253</node>
			<node id="403">221.46969,13.3339935,171.944369</node>
			<node id="404">217.647045,9.26180422,175.999947</node>
			<node id="405">214.383749,2.73076232,177.697459</node>
			<node id="406">216.775491,6.93913636,176.931105</node>
			<node id="407">229.742835,31.5475075,173.222868</node>
			<node id="408">214.243386,2.37888265,178.274837</node>
			<node id="409">226.852441,29.923926,175.484827</node>
			<node id="410">214.093774,3.26213271,182.978594</node>
			<node id="411">214.01553,3.88625438,184.084343</node>
			<node id="412">221.623129,21.3904035,181.20934</node>
			<node id="413">214.895492,5.8266606,185.320363</node>
			<node id="414">216.324396,11.0437172,185.588489</node>
			<node id="415">226.275794,23.8255702,166.438624</node>
			<node id="416">227.390904,27.289435,166.617015</node>
			<node id="417">221.302204,15.6896609,170.331719</node>
			<node id="418">219.613827,12.2133523,173.360991</node>
			<node id="419">214.370478,4.06542159,177.075665</node>
			<node id="420">229.875745,31.8588799,171.626576</node>
			<node id="421">213.943261,2.35756971,179.250992</node>
			<node id="422">213.357411,3.11728145,181.922168</node>
			<node id="423">225.058597,26.8931782,178.035496</node>
			<node id="424">213.311366,4.59930442,185.05766</node>
			<node id="425">219.033018,17.5080861,183.168237</node>
			<node id="426">217.637126,13.6444625,184.63688</node>
			<node id="427">224.926539,22.9169052,166.428788</node>
			<node id="428">223.638832,19.3123158,168.478072</node>
			<node id="429">227.950959,28.9280236,167.130896</node>
			<node id="430">229.586541,32.5437762,171.302266</node>
			<node id="431">215.77123,6.03643751,177.019324</node>
			<node id="432">229.389311,32.718358,172.214013</node>
			<node id="433">229.061376,32.4485873,172.866717</node>
			<node id="434">213.012736,5.67903125,185.792018</node>
			<node id="435">219.643951,19.2004383,182.42198</node>
			<node id="436">213.786704,6.72783278,185.793496</node>
			<node id="437">217.785035,15.0612917,184.330795</node>
			<node id="438">227.140403,25.229359,166.612732</node>
			<node id="439">224.545167,21.0921194,167.42832</node>
			<node id="440">217.67944,10.7847822,174.750267</node>
			<node id="441">214.617452,5.55389648,177.02099</node>
			<node id="442">213.004606,2.59117777,179.239405</node>
			<node id="443">212.450302,3.1687984,180.463852</node>
			<node id="444">216.241968,12.4403331,185.188079</node>
			<node id="445">214.421596,9.78027099,185.91512</node>
			<node id="446">226.234953,25.4887217,165.799408</node>
			<node id="447">223.801349,22.0340578,166.497565</node>
			<node id="448">229.061661,32.8009173,169.767513</node>
			<node id="449">228.344284,31.8216874,168.50032</node>
			<node id="450">229.159834,33.3344052,170.578022</node>
			<node id="451">213.423736,3.77286021,177.510539</node>
			<node id="452">228.991432,33.2724994,171.807636</node>
			<node id="453">213.248166,2.56986549,178.374683</node>
			<node id="454">227.31685,32.4289872,173.021528</node>
			<node id="455">224.510861,28.7571676,176.512702</node>
			<node id="456">211.808532,3.80433309,184.316653</node>
			<node id="457">216.733293,13.9069,184.666555</node>
			<node id="458">213.75141,8.41339538,185.914935</node>
			<node id="459">225.356774,24.9141362,165.325258</node>
			<node id="460">225.859467,26.7484797,165.638555</node>
			<node id="461">221.592482,18.3213935,168.567989</node>
			<node id="462">218.972325,14.4167289,171.263693</node>
			<node id="463">216.3876,12.0439275,173.561857</node>
			<node id="464">228.886028,33.6132166,171.223847</node>
			<node id="465">214.81919,7.25953892,176.979039</node>
			<node id="466">213.046642,3.07971184,177.925766</node>
			<node id="467">227.950451,33.2891562,172.167449</node>
			<node id="468">226.366015,31.6282246,173.710919</node>
			<node id="469">223.471775,26.4833166,178.159555</node>
			<node id="470">222.416591,24.8147617,179.163564</node>
			<node id="471">211.556356,4.67530997,185.510515</node>
			<node id="472">214.587161,11.413387,185.809105</node>
			<node id="473">225.128548,24.1940848,165.670638</node>
			<node id="474">222.62184,20.5047473,167.205037</node>
			<node id="475">227.405917,29.1923385,166.404559</node>
			<node id="476">227.675217,30.8817797,167.297016</node>
			<node id="477">217.240518,12.9929817,172.662006</node>
			<node id="478">216.214886,10.7081182,174.888516</node>
			<node id="479">214.36465,8.9460429,176.429651</node>
			<node id="480">212.639764,2.93875036,178.415369</node>
			<node id="481">212.264886,2.9965135,179.42123</node>
			<node id="482">211.543825,3.52490154,181.196648</node>
			<node id="483">211.728656,3.418924,182.297362</node>
			<node id="484">211.829738,5.32551026,186.024825</node>
			<node id="485">215.46232,14.2732761,184.65757</node>
			<node id="486">216.569555,15.6893921,184.038322</node>
			<node id="487">212.027806,7.76865656,186.317098</node>
			<node id="488">225.411105,25.8636344,165.23133</node>
			<node id="489">225.538043,27.9571845,165.443241</node>
			<node id="490">228.473084,33.1966373,168.594432</node>
			<node id="491">228.565174,34.2594363,170.005843</node>
			<node id="492">228.465841,34.0527678,170.694486</node>
			<node id="493">227.250795,34.1087789,171.186844</node>
			<node id="494">212.559716,6.39418012,177.367126</node>
			<node id="495">212.89558,5.18903202,177.371945</node>
			<node id="496">211.815662,4.16017463,178.293496</node>
			<node id="497">211.868317,3.40915017,179.025879</node>
			<node id="498">224.307079,30.5140998,174.804919</node>
			<node id="499">210.214152,3.86035411,183.879914</node>
			<node id="500">220.551657,23.0699995,180.069356</node>
			<node id="501">219.088585,21.732605,180.650996</node>
			<node id="502">210.460001,4.42500892,185.205979</node>
			<node id="503">217.767266,18.0606524,182.922814</node>
			<node id="504">212.683793,9.51476861,186.112969</node>
			<node id="505">213.039563,10.7291844,186.065135</node>
			<node id="506">214.356262,12.4662549,185.504333</node>
			<node id="507">222.994881,23.0826913,165.774162</node>
			<node id="508">227.107788,29.95037,165.788675</node>
			<node id="509">226.766495,29.2048453,165.736772</node>
			<node id="510">227.188432,30.8271606,166.114507</node>
			<node id="511">218.758455,16.5521123,169.574812</node>
			<node id="512">227.87312,33.0462554,167.519263</node>
			<node id="513">227.386271,31.7258689,167.03108</node>
			<node id="514">228.465698,34.5060626,169.048287</node>
			<node id="515">227.463184,35.0497351,169.802708</node>
			<node id="516">211.315176,3.65361053,179.968499</node>
			<node id="517">210.09217,3.76247847,182.646403</node>
			<node id="518">217.839718,19.5459978,182.047389</node>
			<node id="519">210.747759,5.22686483,186.081266</node>
			<node id="520">214.666632,13.5680479,184.992224</node>
			<node id="521">211.279697,6.13386526,186.384298</node>
			<node id="522">224.263927,25.489847,164.765309</node>
			<node id="523">223.268208,24.2687359,165.374428</node>
			<node id="524">220.001385,19.1617659,167.45699</node>
			<node id="525">221.078937,21.1499455,166.038107</node>
			<node id="526">225.879023,28.9466274,165.312291</node>
			<node id="527">219.836034,17.8637526,168.610597</node>
			<node id="528">227.831412,34.8936438,167.518777</node>
			<node id="529">227.82118,35.3142183,168.948131</node>
			<node id="530">214.870135,11.4029762,174.41714</node>
			<node id="531">213.660243,8.63136227,176.798764</node>
			<node id="532">225.39603,33.1735622,172.220173</node>
			<node id="533">220.111064,26.470897,177.868393</node>
			<node id="534">217.597073,20.7349189,181.111771</node>
			<node id="535">216.304393,17.3291236,183.039774</node>
			<node id="536">215.312357,15.3754537,184.03798</node>
			<node id="537">209.829888,6.56444232,186.647989</node>
			<node id="538">210.296788,7.66008922,186.75506</node>
			<node id="539">213.111441,11.8427504,185.616954</node>
			<node id="540">224.377042,26.3448683,164.783085</node>
			<node id="541">222.170481,22.0864643,165.865736</node>
			<node id="542">226.495987,30.6506961,164.887926</node>
			<node id="543">226.694169,32.4732503,165.887646</node>
			<node id="544">227.580725,34.3821029,166.793357</node>
			<node id="545">227.736964,35.4518226,168.076126</node>
			<node id="546">211.088778,4.2040886,178.974731</node>
			<node id="547">209.47512,4.23398657,180.726138</node>
			<node id="548">219.291071,24.7532045,178.958052</node>
			<node id="549">218.733289,23.6851392,179.639443</node>
			<node id="550">209.0273,4.44513733,184.827554</node>
			<node id="551">214.765215,16.2486759,183.159668</node>
			<node id="552">214.731586,14.7156002,184.274949</node>
			<node id="553">213.803075,13.1514754,185.123139</node>
			<node id="554">212.113716,10.5368552,186.075736</node>
			<node id="555">210.586288,8.7420775,186.610918</node>
			<node id="556">216.493987,15.2164727,170.584264</node>
			<node id="557">226.128979,35.6422483,169.474196</node>
			<node id="558">213.837695,10.1240954,175.687959</node>
			<node id="559">212.756167,7.77927014,177.279403</node>
			<node id="560">211.218375,5.44531034,177.868348</node>
			<node id="561">222.140369,29.9982035,175.323122</node>
			<node id="562">217.493582,22.3727722,180.040354</node>
			<node id="563">214.93498,18.3030343,182.016144</node>
			<node id="564">209.319905,5.46487442,186.321008</node>
			<node id="565">212.061975,11.4373628,185.680569</node>
			<node id="566">211.21705,9.81461718,186.269249</node>
			<node id="567">223.992891,27.6774425,164.735259</node>
			<node id="568">226.007479,31.8632908,164.178717</node>
			<node id="569">227.170155,33.6763352,166.146259</node>
			<node id="570">226.57649,36.4948812,168.014134</node>
			<node id="571">212.678332,9.17767958,176.699377</node>
			<node id="572">212.722462,8.23190334,177.260583</node>
			<node id="573">211.377948,7.52819688,177.239033</node>
			<node id="574">211.149214,6.33557841,177.493425</node>
			<node id="575">223.97235,32.3515213,173.018883</node>
			<node id="576">210.055479,4.62784366,179.134792</node>
			<node id="577">221.552012,28.4019912,176.620044</node>
			<node id="578">208.917241,4.02925854,182.882612</node>
			<node id="579">213.2564,14.7010815,183.515082</node>
			<node id="580">212.092888,12.5060033,184.587594</node>
			<node id="581">222.973956,26.6025784,164.31576</node>
			<node id="582">222.566312,25.4951846,164.692056</node>
			<node id="583">221.133241,23.5438345,165.115917</node>
			<node id="584">220.161572,22.0088796,165.205642</node>
			<node id="585">225.727415,30.82814,164.318083</node>
			<node id="586">226.341614,32.2656227,164.902497</node>
			<node id="587">226.621426,33.4817574,165.177968</node>
			<node id="588">217.328451,17.6530821,168.577394</node>
			<node id="589">227.072411,35.5472809,166.048244</node>
			<node id="590">227.176115,36.026664,166.704762</node>
			<node id="591">214.203059,13.0165162,172.642553</node>
			<node id="592">212.287655,8.7157268,177.140701</node>
			<node id="593">211.874659,8.24481531,177.240056</node>
			<node id="594">209.959224,6.20741736,177.639452</node>
			<node id="595">208.304162,4.28775535,183.797792</node>
			<node id="596">214.79754,19.6820223,180.972658</node>
			<node id="597">211.045958,11.0228501,185.829396</node>
			<node id="598">221.823882,24.9383909,164.886566</node>
			<node id="599">226.208897,32.9937563,164.477778</node>
			<node id="600">226.737964,34.6583428,165.112447</node>
			<node id="601">226.382491,34.1752997,163.724122</node>
			<node id="602">214.415406,14.2389777,171.514311</node>
			<node id="603">226.865992,36.4505811,167.418755</node>
			<node id="604">213.616333,12.2854793,173.565042</node>
			<node id="605">212.575803,11.4684271,174.359715</node>
			<node id="606">219.601491,29.0006453,176.058369</node>
			<node id="607">207.245796,5.40557579,185.806323</node>
			<node id="608">208.141665,5.9039964,186.416241</node>
			<node id="609">210.910352,11.5819887,185.230601</node>
			<node id="610">209.707926,9.66535723,186.468163</node>
			<node id="611">209.316343,8.43444424,186.89511</node>
			<node id="612">223.562294,28.8504806,164.405988</node>
			<node id="613">217.575236,19.3161988,166.756457</node>
			<node id="614">226.645872,36.7222656,166.251798</node>
			<node id="615">211.949126,10.0621488,175.796227</node>
			<node id="616">211.133071,8.84471231,176.849102</node>
			<node id="617">223.939414,34.3839601,171.04736</node>
			<node id="618">208.727605,5.11244163,178.627302</node>
			<node id="619">208.329977,4.681907,179.479144</node>
			<node id="620">215.375876,21.5107363,179.987165</node>
			<node id="621">207.15612,4.74276463,184.594042</node>
			<node id="622">210.98238,12.0139742,184.536085</node>
			<node id="623">207.821538,8.05360385,186.83767</node>
			<node id="624">221.645975,25.9947813,164.252802</node>
			<node id="625">218.328387,23.2526873,164.320182</node>
			<node id="626">225.835385,33.4758956,163.105107</node>
			<node id="627">225.055937,32.5752529,162.997679</node>
			<node id="628">222.729943,28.3341621,164.098135</node>
			<node id="629">226.341874,36.0208741,164.279789</node>
			<node id="630">226.347412,36.7940409,165.284222</node>
			<node id="631">225.390785,37.818889,166.401836</node>
			<node id="632">225.678058,36.9840706,167.941243</node>
			<node id="633">210.092404,7.54386734,177.033205</node>
			<node id="634">221.518183,31.9315478,173.570865</node>
			<node id="635">217.217569,24.8208483,178.60597</node>
			<node id="636">212.598889,16.1755548,182.295626</node>
			<node id="637">211.572282,14.4132761,182.703967</node>
			<node id="638">211.140178,13.0069334,183.479266</node>
			<node id="639">209.437431,10.8017436,185.72469</node>
			<node id="640">208.300887,8.80235879,186.793082</node>
			<node id="641">221.648204,27.8585256,163.568626</node>
			<node id="642">221.326115,25.3001957,164.590826</node>
			<node id="643">218.706662,21.7647507,164.796012</node>
			<node id="644">218.655035,20.6417323,165.551757</node>
			<node id="645">226.002935,34.2309132,162.55473</node>
			<node id="646">226.24195,35.2260102,162.921162</node>
			<node id="647">226.153191,34.7875617,162.401567</node>
			<node id="648">222.97971,31.4894902,162.731646</node>
			<node id="649">215.315097,16.3214515,169.614167</node>
			<node id="650">224.402421,36.3404239,169.077342</node>
			<node id="651">206.729135,4.52732505,182.286333</node>
			<node id="652">212.880182,18.308489,181.398231</node>
			<node id="653">210.231703,12.428857,183.558202</node>
			<node id="654">206.676886,6.47472434,186.428508</node>
			<node id="655">207.689417,10.0652522,186.082616</node>
			<node id="656">225.682458,34.799892,161.496478</node>
			<node id="657">226.00032,35.4148056,161.81451</node>
			<node id="658">225.078867,33.723267,161.964799</node>
			<node id="659">215.237376,18.766361,167.056753</node>
			<node id="660">211.340555,12.3939307,173.177605</node>
			<node id="661">210.024589,9.18326678,176.331796</node>
			<node id="662">210.331398,10.4755862,175.008384</node>
			<node id="663">221.657074,34.2640412,171.326243</node>
			<node id="664">207.747701,6.29282913,177.485291</node>
			<node id="665">217.566688,27.1302071,177.080853</node>
			<node id="666">215.385679,23.3094444,178.954332</node>
			<node id="667">204.77446,5.48603306,184.915607</node>
			<node id="668">223.567114,32.9554636,161.981533</node>
			<node id="669">219.745275,25.3702053,163.898851</node>
			<node id="670">217.815176,22.2795723,164.379586</node>
			<node id="671">216.397233,20.6014546,164.887756</node>
			<node id="672">225.748184,37.3046982,163.652842</node>
			<node id="673">225.445822,37.9169252,164.879189</node>
			<node id="674">214.198246,17.5352064,168.456891</node>
			<node id="675">213.452532,16.4862318,169.527573</node>
			<node id="676">212.498593,15.3130947,170.825925</node>
			<node id="677">221.8829,35.95042,169.70007</node>
			<node id="678">206.577359,5.37896653,178.135359</node>
			<node id="679">205.392174,4.65696633,181.168859</node>
			<node id="680">213.979087,20.0048522,180.504927</node>
			<node id="681">213.673365,19.6182721,180.78058</node>
			<node id="682">210.736393,15.7568226,181.787619</node>
			<node id="683">209.470013,13.6548859,182.365635</node>
			<node id="684">209.192218,11.6404388,184.044494</node>
			<node id="685">205.741467,5.95018353,185.9238</node>
			<node id="686">208.170612,10.9463244,184.721223</node>
			<node id="687">207.015659,8.4969544,186.719335</node>
			<node id="688">225.086846,34.7100603,160.916293</node>
			<node id="689">225.584785,35.583734,160.855572</node>
			<node id="690">224.628234,34.0090121,161.386429</node>
			<node id="691">225.638316,36.7297848,161.744418</node>
			<node id="692">219.587196,27.4556554,162.828343</node>
			<node id="693">221.37593,30.1428899,162.690491</node>
			<node id="694">217.865811,21.354153,164.734361</node>
			<node id="695">224.298848,37.657799,167.600043</node>
			<node id="696">223.328226,39.0006063,165.988092</node>
			<node id="697">211.677604,14.1699218,171.753427</node>
			<node id="698">208.918138,8.18887565,176.559802</node>
			<node id="699">205.377066,4.721774,179.210653</node>
			<node id="700">217.086078,28.9124645,175.725217</node>
			<node id="701">215.354217,25.3915044,177.696415</node>
			<node id="702">205.185037,4.65026198,183.415905</node>
			<node id="703">210.615814,17.8476406,181.109314</node>
			<node id="704">208.814461,12.3094477,183.101612</node>
			<node id="705">207.911252,10.6649635,185.380186</node>
			<node id="706">205.998902,7.36807608,186.544513</node>
			<node id="707">224.907601,35.3975772,160.131729</node>
			<node id="708">225.402495,36.2658467,160.619411</node>
			<node id="709">213.545523,23.3686045,178.526462</node>
			<node id="710">212.129531,19.7936048,180.499317</node>
			<node id="711">207.019322,9.50915196,186.330104</node>
			<node id="712">206.169937,8.80499985,186.475195</node>
			<node id="713">224.107732,35.0373545,160.021913</node>
			<node id="714">224.771128,37.4464457,160.094954</node>
			<node id="715">220.502287,31.5353581,161.584864</node>
			<node id="716">224.420193,39.0055593,163.407517</node>
			<node id="717">224.593578,38.7052002,164.934723</node>
			<node id="718">222.66796,38.2806786,167.31347</node>
			<node id="719">208.602405,9.52502997,175.513509</node>
			<node id="720">203.181109,4.61442167,181.267068</node>
			<node id="721">212.719846,21.4541241,179.614029</node>
			<node id="722">207.199377,10.9343169,183.49705</node>
			<node id="723">204.932914,6.62682002,186.013701</node>
			<node id="724">206.259547,10.0986612,185.351886</node>
			<node id="725">205.165371,8.19354153,186.399854</node>
			<node id="726">224.864448,36.0880455,159.677902</node>
			<node id="727">222.191213,34.3082669,160.433514</node>
			<node id="728">224.583794,38.6877068,161.516464</node>
			<node id="729">218.02171,26.2471037,162.874951</node>
			<node id="730">216.519489,21.4977667,164.36931</node>
			<node id="731">209.664374,11.6735464,173.487547</node>
			<node id="732">208.950429,10.8560092,174.142753</node>
			<node id="733">219.203724,33.5306226,172.199675</node>
			<node id="734">218.724022,31.4377801,174.015005</node>
			<node id="735">203.376646,4.67043907,183.034603</node>
			<node id="736">207.183952,12.4116526,182.340215</node>
			<node id="737">204.746356,7.70716882,186.332063</node>
			<node id="738">224.471218,36.1507456,159.132826</node>
			<node id="739">224.700432,36.771174,159.269111</node>
			<node id="740">223.223468,35.5833424,159.257306</node>
			<node id="741">216.561155,22.8381496,164.147767</node>
			<node id="742">214.994691,20.3443838,164.689075</node>
			<node id="743">214.56453,19.7549635,165.484158</node>
			<node id="744">212.70376,18.0720657,167.928767</node>
			<node id="745">210.046225,13.8925243,172.093157</node>
			<node id="746">209.196009,12.7149036,172.815782</node>
			<node id="747">207.7006,10.1937104,174.43561</node>
			<node id="748">206.799711,8.61705693,175.394825</node>
			<node id="749">206.555801,7.09939441,176.6325</node>
			<node id="750">213.530774,25.2204172,177.431384</node>
			<node id="751">208.486515,14.8749095,181.511481</node>
			<node id="752">206.054151,10.183108,184.275374</node>
			<node id="753">205.653852,9.22199097,186.145887</node>
			<node id="754">224.288049,37.1362156,158.775941</node>
			<node id="755">224.118118,36.5091046,158.577697</node>
			<node id="756">222.01589,32.8176917,161.507589</node>
			<node id="757">215.310041,22.0113318,164.130108</node>
			<node id="758">215.010125,20.9747145,164.142939</node>
			<node id="759">210.836383,17.3463905,169.315674</node>
			<node id="760">210.692156,15.2580788,171.269222</node>
			<node id="761">214.886922,27.8334614,176.05998</node>
			<node id="762">210.429334,19.4813848,180.474595</node>
			<node id="763">209.692912,17.3029552,181.051408</node>
			<node id="764">202.881805,5.14300138,183.704462</node>
			<node id="765">203.647225,5.91138675,184.769601</node>
			<node id="766">204.857279,11.0763378,182.270236</node>
			<node id="767">204.04002,7.2851811,185.920803</node>
			<node id="768">204.973369,9.2351103,185.801343</node>
			<node id="769">218.735538,29.7718823,161.57638</node>
			<node id="770">216.115464,24.4032781,163.384324</node>
			<node id="771">213.079359,19.235139,166.299455</node>
			<node id="772">223.603252,39.5321248,164.440177</node>
			<node id="773">221.236342,37.4642603,168.348344</node>
			<node id="774">219.378743,35.3261745,170.510767</node>
			<node id="775">204.20992,5.84463217,176.971514</node>
			<node id="776">203.969219,4.75782524,178.323628</node>
			<node id="777">202.457723,4.48213232,179.149961</node>
			<node id="778">215.690666,30.8933279,174.016626</node>
			<node id="779">210.611815,21.5183205,179.391837</node>
			<node id="780">205.39834,10.3417474,183.188707</node>
			<node id="781">204.902042,9.54564036,185.047039</node>
			<node id="782">204.464556,8.6106539,186.028137</node>
			<node id="783">203.918093,8.00606565,185.990593</node>
			<node id="784">223.18141,37.2592852,157.793332</node>
			<node id="785">223.63211,38.6277358,158.724973</node>
			<node id="786">223.658608,39.4627801,160.373994</node>
			<node id="787">223.570148,39.9253354,162.049016</node>
			<node id="788">223.302565,39.9356922,163.114953</node>
			<node id="789">210.263516,16.366917,170.487228</node>
			<node id="790">221.30816,39.7092131,165.879939</node>
			<node id="791">207.446267,11.1400594,173.515903</node>
			<node id="792">204.696482,7.53162191,175.570559</node>
			<node id="793">211.495997,23.7468502,178.12088</node>
			<node id="794">207.19711,17.0208596,180.342957</node>
			<node id="795">204.33717,9.43352983,183.878665</node>
			<node id="796">202.528902,6.44825613,184.624438</node>
			<node id="797">223.332151,38.0348912,157.732381</node>
			<node id="798">222.366365,36.7241908,158.057425</node>
			<node id="799">219.217644,33.6464929,159.853741</node>
			<node id="800">217.202889,27.95278,161.8453</node>
			<node id="801">214.414887,21.0576277,164.046308</node>
			<node id="802">215.176701,23.4597795,163.923176</node>
			<node id="803">214.002349,20.5837482,164.349571</node>
			<node id="804">221.921926,40.4586026,164.135832</node>
			<node id="805">208.835358,14.2110584,172.044255</node>
			<node id="806">206.241444,9.47325641,174.100969</node>
			<node id="807">214.567512,29.5653316,174.852759</node>
			<node id="808">201.650807,4.76964559,182.870283</node>
			<node id="809">209.224562,18.9213796,180.393278</node>
			<node id="810">201.616166,5.50771399,183.700165</node>
			<node id="811">203.134921,7.91009472,185.513305</node>
			<node id="812">202.704598,7.56061849,185.162706</node>
			<node id="813">204.089349,9.06623896,185.241829</node>
			<node id="814">203.423228,8.42635511,185.444589</node>
			<node id="815">222.374074,40.6410903,158.164507</node>
			<node id="816">222.758543,39.5618122,157.548939</node>
			<node id="817">220.35867,34.5113018,159.788928</node>
			<node id="818">213.684982,22.2351834,163.973438</node>
			<node id="819">212.987473,20.5498408,164.76053</node>
			<node id="820">211.262997,18.6790305,167.502528</node>
			<node id="821">208.971464,15.6051243,171.199211</node>
			<node id="822">206.629373,13.3333105,172.448306</node>
			<node id="823">206.460374,10.102457,173.815331</node>
			<node id="824">205.212113,8.93198633,174.081935</node>
			<node id="825">200.228789,4.36245788,181.483696</node>
			<node id="826">208.635245,20.120038,179.734289</node>
			<node id="827">206.388076,19.8840808,178.983019</node>
			<node id="828">205.993103,14.2997404,181.006533</node>
			<node id="829">202.999407,9.34149931,182.994354</node>
			<node id="830">203.607197,8.86744783,184.644767</node>
			<node id="831">202.998857,8.68733885,183.916334</node>
			<node id="832">215.531176,29.9633364,160.414733</node>
			<node id="833">218.160996,31.2709107,160.713836</node>
			<node id="834">213.44018,21.084504,164.158463</node>
			<node id="835">222.621312,40.717824,161.174524</node>
			<node id="836">210.456475,19.7004475,166.677977</node>
			<node id="837">205.988066,10.4901309,173.452262</node>
			<node id="838">219.229745,37.671218,168.317835</node>
			<node id="839">202.172646,4.62502229,177.959342</node>
			<node id="840">201.722441,5.26242158,176.692257</node>
			<node id="841">204.911122,12.6514807,181.358871</node>
			<node id="842">202.495294,8.04949078,184.679288</node>
			<node id="843">222.521843,38.0644454,156.956284</node>
			<node id="844">222.530539,38.8175113,156.752685</node>
			<node id="845">222.189528,37.7105004,157.105026</node>
			<node id="846">215.290834,26.2298788,162.305262</node>
			<node id="847">213.888006,23.7232533,163.637182</node>
			<node id="848">219.560653,39.1552649,166.909869</node>
			<node id="849">205.15962,9.76392049,173.391663</node>
			<node id="850">205.75267,11.3462268,173.275575</node>
			<node id="851">216.690607,36.4708225,169.52106</node>
			<node id="852">217.1656,35.0829932,170.788607</node>
			<node id="853">212.168485,29.436173,174.73769</node>
			<node id="854">212.208013,27.588035,175.92985</node>
			<node id="855">201.516303,6.51299817,184.194193</node>
			<node id="856">201.906391,7.32519972,184.505301</node>
			<node id="857">220.616022,35.8403237,158.709438</node>
			<node id="858">222.311668,40.9567349,160.067161</node>
			<node id="859">212.7723,21.6310635,164.25796</node>
			<node id="860">211.520614,21.7246851,164.755882</node>
			<node id="861">209.129715,16.893158,170.093081</node>
			<node id="862">207.452078,15.3524288,171.440257</node>
			<node id="863">200.113128,4.31461333,180.124985</node>
			<node id="864">211.33765,26.1700952,176.682842</node>
			<node id="865">199.000474,4.41614908,182.604552</node>
			<node id="866">207.81929,21.5555095,179.00133</node>
			<node id="867">202.752514,10.8674306,181.621355</node>
			<node id="868">200.215389,5.32165791,183.500808</node>
			<node id="869">201.765803,7.95508871,183.872458</node>
			<node id="870">201.266005,7.20775303,184.070896</node>
			<node id="871">221.652312,38.3759677,156.443619</node>
			<node id="872">220.504244,37.324031,157.275069</node>
			<node id="873">220.880821,41.685832,161.932242</node>
			<node id="874">204.850802,10.6113941,173.23855</node>
			<node id="875">203.96772,9.62309199,173.421474</node>
			<node id="876">201.715092,7.10163866,175.094165</node>
			<node id="877">216.105214,33.2706856,172.168332</node>
			<node id="878">199.781735,4.66950137,177.024812</node>
			<node id="879">213.650405,31.5198632,173.231205</node>
			<node id="880">208.932814,22.9342555,178.4459</node>
			<node id="881">204.42166,15.3820584,180.038839</node>
			<node id="882">201.114656,8.87609659,182.492202</node>
			<node id="883">200.772869,6.32558109,183.920503</node>
			<node id="884">221.633757,39.0585629,155.992819</node>
			<node id="885">222.083195,40.1102133,156.464731</node>
			<node id="886">219.134788,35.5287688,158.570016</node>
			<node id="887">221.627124,41.6776905,158.969935</node>
			<node id="888">212.539245,23.3236586,163.840757</node>
			<node id="889">208.262296,18.7644937,168.315487</node>
			<node id="890">206.801883,16.9062704,170.258207</node>
			<node id="891">202.591561,8.38812937,174.26407</node>
			<node id="892">199.846156,4.33102492,178.451391</node>
			<node id="893">201.891821,13.0333514,180.111355</node>
			<node id="894">198.437762,5.03907664,183.405603</node>
			<node id="895">199.833509,6.07538616,183.928116</node>
			<node id="896">200.793805,7.59449444,183.593747</node>
			<node id="897">200.376091,6.84950434,183.930431</node>
			<node id="898">221.413735,40.064251,155.48229</node>
			<node id="899">214.421121,27.6621938,161.428996</node>
			<node id="900">212.918854,25.6066426,162.499824</node>
			<node id="901">218.839343,40.8525919,164.915385</node>
			<node id="902">204.495505,13.5589554,172.433821</node>
			<node id="903">217.736226,38.6536097,167.395255</node>
			<node id="904">209.415447,25.8059957,176.805801</node>
			<node id="905">199.37744,6.53775972,184.072451</node>
			<node id="906">220.5903,39.5067596,155.250267</node>
			<node id="907">221.317533,40.8925889,155.485073</node>
			<node id="908">219.972693,38.6825427,155.802836</node>
			<node id="909">221.396551,41.4064925,156.083069</node>
			<node id="910">218.903784,37.5269296,156.754288</node>
			<node id="911">216.557074,32.3811005,159.529606</node>
			<node id="912">221.153567,41.9309414,160.219543</node>
			<node id="913">210.034406,21.4501072,165.462486</node>
			<node id="914">219.839132,41.8588095,162.78417</node>
			<node id="915">208.4548,20.4975103,166.676341</node>
			<node id="916">205.161838,15.7487634,171.150265</node>
			<node id="917">203.057969,11.5285429,173.058554</node>
			<node id="918">200.331027,6.45111028,175.244681</node>
			<node id="919">199.216682,5.23461472,175.998423</node>
			<node id="920">215.222339,35.1989827,170.506944</node>
			<node id="921">212.017904,30.7418409,173.759718</node>
			<node id="922">197.377893,4.06444662,178.605733</node>
			<node id="923">197.927363,3.92465544,181.349664</node>
			<node id="924">204.63558,17.2748581,179.307195</node>
			<node id="925">199.812508,7.90821293,182.870391</node>
			<node id="926">199.91965,7.37679633,183.656291</node>
			<node id="927">221.166709,41.9632172,156.987574</node>
			<node id="928">220.717097,42.379795,158.06447</node>
			<node id="929">211.004427,23.6503906,163.881121</node>
			<node id="930">206.10172,18.010203,169.362405</node>
			<node id="931">203.885433,12.2647458,173.017265</node>
			<node id="932">207.502896,23.3063123,178.103457</node>
			<node id="933">199.749358,9.10767287,181.660109</node>
			<node id="934">197.754568,5.93787819,183.89816</node>
			<node id="935">199.141514,7.13879269,184.002801</node>
			<node id="936">217.45818,34.9922092,158.281135</node>
			<node id="937">219.568841,42.9055694,160.484816</node>
			<node id="938">218.104977,41.9523844,163.400847</node>
			<node id="939">216.255389,42.197502,163.278814</node>
			<node id="940">217.401782,40.5882118,165.31873</node>
			<node id="941">201.627332,9.96174583,173.51904</node>
			<node id="942">211.751908,31.9089224,172.764735</node>
			<node id="943">209.341738,28.2417023,175.351439</node>
			<node id="944">205.889346,21.1608376,178.436791</node>
			<node id="945">206.519475,21.9952148,178.542994</node>
			<node id="946">200.239113,12.2637845,179.805013</node>
			<node id="947">200.826624,10.6089661,181.046135</node>
			<node id="948">199.288666,7.59443564,183.440026</node>
			<node id="949">198.234735,6.91034082,184.155241</node>
			<node id="950">220.196697,40.4419192,154.412982</node>
			<node id="951">220.737956,42.3462831,156.251521</node>
			<node id="952">220.619076,41.9382561,154.998971</node>
			<node id="953">213.905512,31.890696,158.912504</node>
			<node id="954">213.500376,30.1649261,159.778408</node>
			<node id="955">211.834381,28.1516539,160.771735</node>
			<node id="956">219.889324,42.9876385,159.079307</node>
			<node id="957">210.073728,26.3277825,161.9599</node>
			<node id="958">215.884046,39.2691616,166.632594</node>
			<node id="959">202.210101,14.238472,172.141322</node>
			<node id="960">215.707195,37.2717711,168.720474</node>
			<node id="961">200.357116,8.15250337,174.332207</node>
			<node id="962">213.480402,36.623253,169.102658</node>
			<node id="963">203.637798,19.7163818,177.839959</node>
			<node id="964">196.729415,3.89487035,182.14806</node>
			<node id="965">198.654406,8.2154801,181.818984</node>
			<node id="966">196.654603,4.35248742,182.729213</node>
			<node id="967">198.497453,7.78937762,182.854863</node>
			<node id="968">198.373049,7.48104047,183.918363</node>
			<node id="969">219.208605,40.1212877,154.180071</node>
			<node id="970">220.246651,41.1426052,154.224775</node>
			<node id="971">216.96558,38.2588092,155.463849</node>
			<node id="972">216.377587,36.0642904,157.065081</node>
			<node id="973">214.418161,34.1633154,157.708825</node>
			<node id="974">205.836117,20.1384348,167.535351</node>
			<node id="975">209.613596,30.3811699,173.940949</node>
			<node id="976">196.682967,3.6066048,180.149845</node>
			<node id="977">196.550997,3.55407181,181.208904</node>
			<node id="978">207.232575,26.0471142,176.47356</node>
			<node id="979">196.408714,5.0213875,183.190303</node>
			<node id="980">197.939853,7.67068976,183.646797</node>
			<node id="981">197.536702,6.6343426,184.112304</node>
			<node id="982">219.933214,42.0587664,154.049124</node>
			<node id="983">219.911493,42.9761925,156.742713</node>
			<node id="984">219.61509,43.1281908,157.913959</node>
			<node id="985">208.549657,23.1971101,164.456975</node>
			<node id="986">209.249916,24.1431511,163.663942</node>
			<node id="987">203.246453,15.7881774,171.109165</node>
			<node id="988">201.109372,12.1861408,172.758864</node>
			<node id="989">198.507468,6.05689893,175.230335</node>
			<node id="990">197.287225,4.81540595,176.420403</node>
			<node id="991">211.970562,33.5053599,171.431035</node>
			<node id="992">205.407267,25.0134876,176.694392</node>
			<node id="993">204.09314,21.8372862,177.253725</node>
			<node id="994">202.060514,17.7610389,178.05997</node>
			<node id="995">205.850051,22.9929747,177.939663</node>
			<node id="996">198.309541,10.8873774,179.900143</node>
			<node id="997">198.372599,8.7821367,181.267143</node>
			<node id="998">197.815591,7.86479741,182.176165</node>
			<node id="999">197.442366,7.35289707,184.013178</node>
			<node id="1000">196.930898,6.85105723,183.94974</node>
			<node id="1001">219.930148,43.0735558,155.318012</node>
			<node id="1002">217.530851,43.0477605,161.754845</node>
			<node id="1003">207.273347,21.8244683,165.803863</node>
			<node id="1004">199.030362,9.13336905,174.006614</node>
			<node id="1005">198.009273,7.33759441,174.62581</node>
			<node id="1006">197.333615,5.72254603,175.235686</node>
			<node id="1007">209.534356,31.8347532,172.817554</node>
			<node id="1008">195.160786,3.15198068,180.474442</node>
			<node id="1009">195.435263,3.99590049,182.278769</node>
			<node id="1010">197.008841,7.64198068,183.077495</node>
			<node id="1011">196.557003,6.01953191,183.722876</node>
			<node id="1012">195.540959,5.55602892,183.124491</node>
			<node id="1013">218.932733,41.6355157,153.164695</node>
			<node id="1014">219.855441,42.8790659,154.630625</node>
			<node id="1015">211.0787,30.7035576,158.860256</node>
			<node id="1016">213.174407,38.1743411,167.582975</node>
			<node id="1017">212.952255,34.7927431,170.410461</node>
			<node id="1018">194.801246,3.44763424,179.004143</node>
			<node id="1019">194.770128,3.34084974,181.452452</node>
			<node id="1020">204.379975,23.9845972,176.697861</node>
			<node id="1021">202.273528,15.9604253,178.998154</node>
			<node id="1022">197.696165,8.25199518,181.394719</node>
			<node id="1023">196.47766,7.72355462,181.767523</node>
			<node id="1024">196.812806,7.48355864,183.612495</node>
			<node id="1025">196.222945,6.65805002,183.632495</node>
			<node id="1026">218.75218,42.4995826,152.929701</node>
			<node id="1027">218.735773,43.1518011,153.105415</node>
			<node id="1028">219.041269,43.7521661,156.002707</node>
			<node id="1029">218.494159,44.0668474,158.747666</node>
			<node id="1030">218.170501,43.6838928,160.108925</node>
			<node id="1031">203.704195,19.3012224,168.478877</node>
			<node id="1032">214.180873,40.4136634,165.313488</node>
			<node id="1033">203.899233,17.72243,169.716027</node>
			<node id="1034">200.980234,14.9320671,171.462939</node>
			<node id="1035">199.976734,11.4349472,173.065372</node>
			<node id="1036">211.42898,35.9406921,169.386113</node>
			<node id="1037">196.139299,4.32007674,177.531174</node>
			<node id="1038">209.955987,33.7769806,171.162163</node>
			<node id="1039">196.633316,8.19370918,181.135432</node>
			<node id="1040">196.233799,7.27024841,183.428406</node>
			<node id="1041">215.283974,37.8000832,155.296567</node>
			<node id="1042">213.676718,36.3546614,155.896774</node>
			<node id="1043">218.436228,44.0195057,156.77812</node>
			<node id="1044">218.551985,43.9950072,157.842188</node>
			<node id="1045">207.650408,24.8601474,163.212676</node>
			<node id="1046">201.358682,16.5455362,170.340403</node>
			<node id="1047">200.096847,13.8703769,171.83459</node>
			<node id="1048">207.095271,28.6636614,174.987967</node>
			<node id="1049">205.574452,27.4993798,175.441825</node>
			<node id="1050">199.456511,14.2303023,178.697859</node>
			<node id="1051">198.226934,12.8201481,178.626685</node>
			<node id="1052">194.012957,3.92849101,182.021928</node>
			<node id="1053">194.613014,4.60152138,182.537656</node>
			<node id="1054">196.022029,7.45861737,182.315729</node>
			<node id="1055">195.763197,7.15077405,182.972145</node>
			<node id="1056">195.2821,6.44095943,183.009</node>
			<node id="1057">218.137552,41.1579435,153.096565</node>
			<node id="1058">217.152167,40.4227137,153.454833</node>
			<node id="1059">218.509948,44.0874714,153.666812</node>
			<node id="1060">218.24663,44.5934371,154.308237</node>
			<node id="1061">209.167554,28.1281218,160.539307</node>
			<node id="1062">196.489875,5.43456096,175.285352</node>
			<node id="1063">195.056531,4.836462,175.871052</node>
			<node id="1064">193.632377,4.02550921,177.439884</node>
			<node id="1065">193.836526,3.00382362,180.825735</node>
			<node id="1066">195.886621,10.0044893,179.77081</node>
			<node id="1067">194.585353,5.46972503,182.655617</node>
			<node id="1068">195.340258,6.97024666,182.467295</node>
			<node id="1069">217.756454,44.872011,155.692327</node>
			<node id="1070">211.699259,32.9469619,157.581693</node>
			<node id="1071">209.25276,29.7638447,159.271268</node>
			<node id="1072">217.762224,44.6237132,158.069097</node>
			<node id="1073">198.732566,12.1155553,172.732076</node>
			<node id="1074">195.967094,5.78145326,174.926988</node>
			<node id="1075">195.119712,5.14921436,175.247224</node>
			<node id="1076">207.429319,31.2772852,173.326622</node>
			<node id="1077">193.645325,3.02842582,179.661093</node>
			<node id="1078">201.546052,20.6634717,176.37125</node>
			<node id="1079">192.8733,3.38494094,181.235606</node>
			<node id="1080">194.910914,7.73622122,180.839225</node>
			<node id="1081">194.796939,6.97177911,181.569903</node>
			<node id="1082">193.462637,4.41270569,182.239876</node>
			<node id="1083">193.719436,5.00551914,182.443918</node>
			<node id="1084">194.495184,6.17713766,182.301163</node>
			<node id="1085">217.412762,42.2723933,152.188197</node>
			<node id="1086">217.038736,44.7761959,158.708346</node>
			<node id="1087">216.090036,44.2042295,160.24857</node>
			<node id="1088">204.340324,22.1219804,166.009988</node>
			<node id="1089">205.753234,23.3666627,164.668341</node>
			<node id="1090">202.719684,20.8660855,167.251818</node>
			<node id="1091">201.160315,18.449852,168.96581</node>
			<node id="1092">205.174192,28.9736563,174.731727</node>
			<node id="1093">192.77433,2.95619847,180.470817</node>
			<node id="1094">198.3584,14.2799264,178.286615</node>
			<node id="1095">193.874021,5.77758189,182.165759</node>
			<node id="1096">215.301931,39.7054557,153.653621</node>
			<node id="1097">211.704328,35.2606238,156.084101</node>
			<node id="1098">215.023209,43.0852167,162.224863</node>
			<node id="1099">197.084596,10.0764845,173.585908</node>
			<node id="1100">196.424228,8.53276317,174.068205</node>
			<node id="1101">192.661392,2.91488766,179.845508</node>
			<node id="1102">203.56332,25.8778405,175.426899</node>
			<node id="1103">196.768551,11.7692516,178.86546</node>
			<node id="1104">193.234507,5.24025181,182.326209</node>
			<node id="1105">217.138404,42.9610954,151.53844</node>
			<node id="1106">217.22499,45.363584,152.745228</node>
			<node id="1107">217.303548,45.0060537,157.061062</node>
			<node id="1108">215.935358,45.1999255,158.542624</node>
			<node id="1109">197.480526,13.9952658,171.484691</node>
			<node id="1110">195.866049,11.6215218,172.771272</node>
			<node id="1111">205.365688,30.2934345,174.076543</node>
			<node id="1112">202.044037,23.6268627,175.27915</node>
			<node id="1113">197.444523,13.2252949,178.233742</node>
			<node id="1114">196.54929,14.1765656,177.754078</node>
			<node id="1115">192.312179,4.42010824,181.992985</node>
			<node id="1116">193.122648,6.40319704,180.976874</node>
			<node id="1117">193.08406,5.70154834,181.985399</node>
			<node id="1118">192.565861,4.93989464,182.269023</node>
			<node id="1119">216.996716,43.7810305,151.154411</node>
			<node id="1120">217.324997,44.4732754,151.759705</node>
			<node id="1121">216.324463,45.5902582,157.256555</node>
			<node id="1122">204.823981,25.592014,162.775705</node>
			<node id="1123">213.164656,42.4525783,163.087709</node>
			<node id="1124">198.124038,15.9626203,170.135989</node>
			<node id="1125">194.133167,5.89932363,174.357998</node>
			<node id="1126">193.519381,5.30316041,174.497861</node>
			<node id="1127">207.412731,33.7173917,171.340648</node>
			<node id="1128">205.66472,32.0640485,172.989187</node>
			<node id="1129">191.903213,3.08928755,178.881908</node>
			<node id="1130">191.685585,3.02601926,179.952554</node>
			<node id="1131">200.305806,21.0713099,175.532182</node>
			<node id="1132">200.047634,18.6192424,176.702969</node>
			<node id="1133">203.860094,28.2344936,174.816006</node>
			<node id="1134">195.397429,12.8377363,178.077903</node>
			<node id="1135">193.57116,7.43510588,180.34651</node>
			<node id="1136">191.31534,4.17601727,181.452017</node>
			<node id="1137">192.311645,5.21652813,182.164768</node>
			<node id="1138">214.048622,40.6592571,152.506631</node>
			<node id="1139">215.689144,46.5027484,155.538811</node>
			<node id="1140">206.512993,27.1489739,161.321117</node>
			<node id="1141">199.460604,16.9881902,169.689795</node>
			<node id="1142">210.745076,37.9944564,167.55297</node>
			<node id="1143">208.955436,37.0828832,168.278905</node>
			<node id="1144">191.694764,4.5963834,175.52819</node>
			<node id="1145">202.774945,28.4684276,174.264279</node>
			<node id="1146">193.018543,7.10783554,180.296538</node>
			<node id="1147">192.288467,5.88320302,181.41311</node>
			<node id="1148">191.582282,4.97172672,182.075694</node>
			<node id="1149">215.135539,41.9147454,151.785047</node>
			<node id="1150">216.300366,46.3782375,153.921849</node>
			<node id="1151">203.129183,24.2072124,164.212151</node>
			<node id="1152">201.734684,22.4378864,166.060335</node>
			<node id="1153">199.746585,20.560235,167.281307</node>
			<node id="1154">194.465941,9.52343782,173.400097</node>
			<node id="1155">194.856033,7.62228751,174.157977</node>
			<node id="1156">190.780803,3.69274818,177.288802</node>
			<node id="1157">200.031264,23.5152183,174.162835</node>
			<node id="1158">190.916425,3.09819217,179.567826</node>
			<node id="1159">190.620306,3.35135279,180.185783</node>
			<node id="1160">194.372481,10.4834393,179.15515</node>
			<node id="1161">191.141216,3.5874828,180.824202</node>
			<node id="1162">192.920996,8.46082986,179.761244</node>
			<node id="1163">191.919063,5.5668611,181.911303</node>
			<node id="1164">215.927519,43.6526949,150.736678</node>
			<node id="1165">216.735697,45.5338469,151.693812</node>
			<node id="1166">213.473076,38.8597226,153.814775</node>
			<node id="1167">213.669336,44.3760762,160.607649</node>
			<node id="1168">191.977737,5.19560641,174.203504</node>
			<node id="1169">190.140421,3.22910807,178.487307</node>
			<node id="1170">198.614607,20.5925618,175.011285</node>
			<node id="1171">204.370923,31.015327,173.777115</node>
			<node id="1172">191.777332,9.70167376,179.062649</node>
			<node id="1173">191.940002,7.10318199,179.86207</node>
			<node id="1174">191.262015,5.82465546,180.648618</node>
			<node id="1175">191.513975,5.71244143,181.523369</node>
			<node id="1176">190.816759,4.80005727,181.581219</node>
			<node id="1177">191.28508,5.27899823,182.009211</node>
			<node id="1178">215.685599,44.7744724,150.221303</node>
			<node id="1179">216.123876,45.2089428,150.58533</node>
			<node id="1180">209.719875,33.5132062,156.584105</node>
			<node id="1181">214.348234,46.6941469,156.578889</node>
			<node id="1182">198.707594,18.323335,168.701337</node>
			<node id="1183">211.015254,39.7407698,165.929462</node>
			<node id="1184">208.128271,38.7766471,166.771611</node>
			<node id="1185">192.804292,8.46374174,173.305063</node>
			<node id="1186">192.438968,5.87885089,173.776948</node>
			<node id="1187">201.074802,25.7892739,173.819175</node>
			<node id="1188">189.843039,3.33245431,179.140232</node>
			<node id="1189">190.38911,4.14933382,180.677263</node>
			<node id="1190">190.524735,4.59762096,181.033522</node>
			<node id="1191">190.99632,5.62039786,181.458661</node>
			<node id="1192">190.868632,5.38826404,181.862139</node>
			<node id="1193">215.6194,46.5905388,150.604925</node>
			<node id="1194">215.65988,47.0419038,151.461389</node>
			<node id="1195">211.730986,36.9419445,154.810246</node>
			<node id="1196">209.329215,35.6433737,155.016283</node>
			<node id="1197">206.772909,29.8083615,159.052144</node>
			<node id="1198">213.271221,45.6442165,158.792816</node>
			<node id="1199">209.217954,35.0774902,170.026918</node>
			<node id="1200">203.457277,30.2327881,174.013651</node>
			<node id="1201">190.059093,3.63957267,179.977409</node>
			<node id="1202">192.652064,11.3222079,178.488176</node>
			<node id="1203">190.806255,6.3067957,179.839407</node>
			<node id="1204">190.653499,5.34330853,181.154244</node>
			<node id="1205">190.657616,5.53170364,180.527071</node>
			<node id="1206">190.587806,5.38618919,181.691794</node>
			<node id="1207">215.303993,47.4513583,152.046576</node>
			<node id="1208">215.147406,47.3927911,153.857082</node>
			<node id="1209">203.214496,27.2017977,161.409372</node>
			<node id="1210">211.644254,43.6614067,161.751399</node>
			<node id="1211">206.466961,36.5716211,168.820657</node>
			<node id="1212">206.367256,34.9794022,170.284077</node>
			<node id="1213">189.254383,3.54561345,177.333692</node>
			<node id="1214">204.766074,34.271791,171.209775</node>
			<node id="1215">203.915054,33.0525863,172.443335</node>
			<node id="1216">193.300147,14.2214528,177.036332</node>
			<node id="1217">195.910938,15.9758942,176.683956</node>
			<node id="1218">189.359525,3.72891771,179.431171</node>
			<node id="1219">191.045174,7.62990592,179.39927</node>
			<node id="1220">189.964465,4.81506892,180.25637</node>
			<node id="1221">200.591508,23.6754236,164.947978</node>
			<node id="1222">202.022179,25.6698701,162.913077</node>
			<node id="1223">211.481,41.9632378,163.657949</node>
			<node id="1224">194.320179,13.0066755,171.82856</node>
			<node id="1225">191.147534,6.04741275,173.314276</node>
			<node id="1226">189.425074,4.96368323,174.267554</node>
			<node id="1227">203.43146,32.4838239,172.959056</node>
			<node id="1228">201.398238,29.0109229,173.183212</node>
			<node id="1229">202.975194,31.32168,173.47336</node>
			<node id="1230">189.042573,4.37132596,179.440363</node>
			<node id="1231">189.615455,5.36519713,179.721213</node>
			<node id="1232">213.960378,44.7242858,149.669151</node>
			<node id="1233">214.459056,45.506869,149.446965</node>
			<node id="1234">215.014428,46.1851848,149.767656</node>
			<node id="1235">212.991509,42.8424871,150.645095</node>
			<node id="1236">206.719665,33.968475,155.489697</node>
			<node id="1237">208.118386,31.8588032,157.474922</node>
			<node id="1238">211.254909,45.6268355,159.38788</node>
			<node id="1239">195.865284,15.1332026,170.645586</node>
			<node id="1240">192.845606,11.6931657,172.162381</node>
			<node id="1241">189.527088,5.7614118,173.290902</node>
			<node id="1242">191.461554,6.94691386,173.222795</node>
			<node id="1243">188.683285,3.61929339,178.331725</node>
			<node id="1244">193.531112,16.4233099,175.713141</node>
			<node id="1245">195.695314,18.4461293,175.144265</node>
			<node id="1246">202.093654,30.4118361,173.293872</node>
			<node id="1247">188.825987,3.76006816,178.924849</node>
			<node id="1248">190.054952,7.10363337,179.228902</node>
			<node id="1249">210.937578,41.1565739,151.155683</node>
			<node id="1250">214.136445,47.5223002,155.105159</node>
			<node id="1251">199.602337,22.6060929,165.759006</node>
			<node id="1252">195.95932,16.6523406,169.558293</node>
			<node id="1253">190.935449,9.95978783,172.212814</node>
			<node id="1254">189.855069,6.35237453,172.958476</node>
			<node id="1255">206.250066,38.3267923,167.265077</node>
			<node id="1256">188.100311,3.6148194,177.660333</node>
			<node id="1257">197.58466,22.8099996,173.312424</node>
			<node id="1258">199.850827,28.2711853,172.273995</node>
			<node id="1259">188.891258,8.47329406,178.551676</node>
			<node id="1260">188.688103,5.64335824,179.097367</node>
			<node id="1261">208.819578,37.6915999,153.24439</node>
			<node id="1262">211.55881,38.926423,153.130663</node>
			<node id="1263">214.011069,48.2777085,153.219592</node>
			<node id="1264">211.582064,47.3706966,156.713738</node>
			<node id="1265">195.785938,18.0714503,168.476198</node>
			<node id="1266">204.191295,36.2121741,169.432512</node>
			<node id="1267">187.153377,3.86572563,176.29744</node>
			<node id="1268">199.37578,25.8732095,172.668307</node>
			<node id="1269">197.006159,20.0898785,174.651535</node>
			<node id="1270">202.616042,34.9539538,170.935482</node>
			<node id="1271">202.306521,33.5586749,171.978429</node>
			<node id="1272">187.978137,4.52637999,178.747586</node>
			<node id="1273">188.337592,6.62030847,178.792337</node>
			<node id="1274">211.179642,44.3725241,149.225351</node>
			<node id="1275">214.226353,46.5833133,149.131736</node>
			<node id="1276">214.590953,47.5018225,149.922046</node>
			<node id="1277">205.011076,31.8556457,157.075658</node>
			<node id="1278">209.109817,44.32568,161.232731</node>
			<node id="1279">197.076892,21.728271,165.890885</node>
			<node id="1280">196.670006,20.095836,167.038231</node>
			<node id="1281">189.821183,7.81936697,172.500414</node>
			<node id="1282">205.357919,39.6795406,166.129788</node>
			<node id="1283">197.90695,25.2679531,172.108142</node>
			<node id="1284">195.420076,21.0176223,173.503894</node>
			<node id="1285">187.706105,4.0353547,178.413604</node>
			<node id="1286">201.375946,32.0723994,172.283033</node>
			<node id="1287">189.696239,11.1570242,178.053528</node>
			<node id="1288">189.39462,9.80857841,178.468351</node>
			<node id="1289">214.110976,48.4118963,150.676388</node>
			<node id="1290">213.978501,48.5392952,151.456199</node>
			<node id="1291">206.259247,35.9088697,153.755657</node>
			<node id="1292">211.930933,48.8748169,153.960085</node>
			<node id="1293">201.377051,28.3338848,160.225701</node>
			<node id="1294">203.837551,29.4109696,159.289289</node>
			<node id="1295">193.826752,15.2601684,170.383889</node>
			<node id="1296">188.073105,7.30745511,172.294522</node>
			<node id="1297">187.106612,3.59359007,177.490506</node>
			<node id="1298">199.553501,31.0293325,171.522707</node>
			<node id="1299">190.840673,15.48645,175.632024</node>
			<node id="1300">190.739067,13.472461,177.013208</node>
			<node id="1301">213.480857,46.8160025,148.730633</node>
			<node id="1302">213.182631,45.9481337,148.835484</node>
			<node id="1303">213.522242,47.5833807,148.996956</node>
			<node id="1304">210.255324,42.7854939,149.808204</node>
			<node id="1305">200.40805,27.0098309,161.54191</node>
			<node id="1306">199.709842,25.1054619,163.497285</node>
			<node id="1307">193.800533,17.1862901,168.987062</node>
			<node id="1308">191.99685,13.4863747,171.052179</node>
			<node id="1309">187.72881,5.84704385,173.04545</node>
			<node id="1310">204.085859,38.0126514,167.742395</node>
			<node id="1311">186.883833,4.44197837,178.331018</node>
			<node id="1312">186.727363,5.48545254,178.4013</node>
			<node id="1313">213.674645,48.3120859,149.87569</node>
			<node id="1314">212.289638,49.2845724,152.218476</node>
			<node id="1315">209.508106,46.9811703,158.007555</node>
			<node id="1316">202.55998,36.8064124,169.075498</node>
			<node id="1317">185.477167,3.41727323,176.876307</node>
			<node id="1318">199.177253,29.7141442,171.527778</node>
			<node id="1319">186.136028,3.61616963,177.766142</node>
			<node id="1320">186.413966,3.92161824,178.042114</node>
			<node id="1321">186.675457,8.33163516,177.924463</node>
			<node id="1322">212.566471,46.8312887,148.590293</node>
			<node id="1323">209.327648,40.1298682,151.36754</node>
			<node id="1324">207.107988,38.2430526,152.181217</node>
			<node id="1325">202.241302,30.4600907,158.136764</node>
			<node id="1326">201.945305,31.8460767,156.679317</node>
			<node id="1327">197.579322,24.2553024,163.914316</node>
			<node id="1328">190.075256,11.7828663,171.150352</node>
			<node id="1329">186.811407,5.19260197,173.584336</node>
			<node id="1330">197.545122,27.8105157,170.7255</node>
			<node id="1331">195.763202,23.5760547,172.041623</node>
			<node id="1332">185.903164,4.52482712,178.316248</node>
			<node id="1333">211.543321,46.0268719,148.600044</node>
			<node id="1334">212.683895,48.6229298,149.435395</node>
			<node id="1335">212.222744,49.3949954,150.771137</node>
			<node id="1336">203.446527,33.4708394,155.297656</node>
			<node id="1337">208.782508,46.0422596,159.351555</node>
			<node id="1338">195.344138,22.0758162,165.197635</node>
			<node id="1339">193.340704,20.1944114,173.314034</node>
			<node id="1340">185.454135,3.70456802,178.023054</node>
			<node id="1341">187.819338,11.9600374,177.18985</node>
			<node id="1342">187.130894,9.90805652,177.751849</node>
			<node id="1343">212.604233,47.8543607,148.741652</node>
			<node id="1344">211.745627,47.6323089,148.593966</node>
			<node id="1345">206.619276,39.5328771,150.875744</node>
			<node id="1346">191.686247,16.0974779,169.271339</node>
			<node id="1347">188.211604,10.0356223,171.296131</node>
			<node id="1348">184.89791,4.25821855,174.648345</node>
			<node id="1349">192.665746,22.1181877,171.755266</node>
			<node id="1350">201.27593,36.0543391,169.847437</node>
			<node id="1351">200.645751,34.9779937,170.371822</node>
			<node id="1352">199.63493,32.8001409,170.982765</node>
			<node id="1353">184.816284,3.25880085,177.538432</node>
			<node id="1354">191.260581,17.9376024,174.082985</node>
			<node id="1355">184.947969,4.79661541,178.347859</node>
			<node id="1356">211.188857,48.6582523,148.857805</node>
			<node id="1357">211.562315,49.2372385,149.521269</node>
			<node id="1358">198.055254,25.7520179,162.571101</node>
			<node id="1359">195.581206,23.8064947,163.721743</node>
			<node id="1360">193.416815,18.8191295,167.809707</node>
			<node id="1361">190.378178,14.024785,170.171972</node>
			<node id="1362">201.504028,38.7049171,167.113641</node>
			<node id="1363">202.769115,39.8028075,166.300952</node>
			<node id="1364">184.421723,3.55356655,176.082751</node>
			<node id="1365">198.18606,31.2438983,170.443283</node>
			<node id="1366">184.36391,3.88480504,178.248166</node>
			<node id="1367">184.70031,5.60939581,178.132355</node>
			<node id="1368">184.848524,7.81962422,177.590504</node>
			<node id="1369">209.349079,46.3655602,147.901176</node>
			<node id="1370">208.092794,44.6696249,147.906519</node>
			<node id="1371">203.711499,34.7435135,154.148023</node>
			<node id="1372">198.499234,28.645213,159.555659</node>
			<node id="1373">193.999155,19.7242102,167.057154</node>
			<node id="1374">191.487349,17.0528357,168.521683</node>
			<node id="1375">206.055693,40.9644826,164.872757</node>
			<node id="1376">203.600249,41.5981455,164.559838</node>
			<node id="1377">185.539778,6.8309253,172.153455</node>
			<node id="1378">184.612818,5.69790763,172.809022</node>
			<node id="1379">195.851529,26.4384117,170.362156</node>
			<node id="1380">196.979836,29.4304586,169.775231</node>
			<node id="1381">200.799561,37.1561652,168.598002</node>
			<node id="1382">183.926508,3.03994498,177.190311</node>
			<node id="1383">187.86905,13.626792,176.342152</node>
			<node id="1384">204.714875,37.6170399,151.801047</node>
			<node id="1385">199.48681,30.1365789,158.12322</node>
			<node id="1386">197.176944,26.8139476,161.227746</node>
			<node id="1387">207.307118,47.3447717,158.008697</node>
			<node id="1388">196.10346,25.435981,162.344069</node>
			<node id="1389">193.289825,21.3405344,165.431985</node>
			<node id="1390">191.852512,18.1194313,167.875527</node>
			<node id="1391">193.440678,24.6455606,170.243895</node>
			<node id="1392">198.543269,33.1813765,170.159782</node>
			<node id="1393">191.295719,20.5956138,172.298183</node>
			<node id="1394">183.051982,3.13180451,176.454224</node>
			<node id="1395">183.404873,3.30370024,177.613911</node>
			<node id="1396">183.650298,3.81832772,178.288604</node>
			<node id="1397">183.577603,4.3910012,178.56229</node>
			<node id="1398">210.424997,47.7060619,148.264485</node>
			<node id="1399">207.809622,42.1470141,149.258282</node>
			<node id="1400">203.890969,36.0464168,152.949702</node>
			<node id="1401">209.998283,50.3574422,152.085521</node>
			<node id="1402">206.700749,45.5749305,160.137778</node>
			<node id="1403">192.460612,19.1550795,167.35368</node>
			<node id="1404">187.875836,12.3163645,169.807196</node>
			<node id="1405">185.91509,8.58547807,171.346465</node>
			<node id="1406">195.329118,29.0574407,168.712996</node>
			<node id="1407">183.679193,3.83490944,175.307161</node>
			<node id="1408">199.697326,36.2827222,168.925164</node>
			<node id="1409">182.893265,3.9377121,178.300886</node>
			<node id="1410">188.196228,14.6216779,175.67115</node>
			<node id="1411">183.690528,5.34012277,178.27941</node>
			<node id="1412">184.911828,10.8956246,176.748688</node>
			<node id="1413">209.196161,49.3628825,154.63675</node>
			<node id="1414">204.945018,43.0229971,162.961688</node>
			<node id="1415">202.179834,43.0254042,163.381111</node>
			<node id="1416">189.417269,15.6106294,168.705539</node>
			<node id="1417">188.870766,13.8201016,169.367976</node>
			<node id="1418">186.493265,11.0029241,170.343429</node>
			<node id="1419">183.576733,4.65465376,173.921879</node>
			<node id="1420">196.725356,31.2751699,168.976009</node>
			<node id="1421">198.179771,35.2161517,168.601224</node>
			<node id="1422">182.481717,3.13211904,176.717591</node>
			<node id="1423">185.744796,12.9540813,176.139714</node>
			<node id="1424">183.471522,6.21211562,177.831498</node>
			<node id="1425">182.859654,4.84200947,178.615084</node>
			<node id="1426">182.93488,4.38985882,178.615143</node>
			<node id="1427">203.652282,39.6479065,149.650603</node>
			<node id="1428">205.164128,40.8841443,149.161396</node>
			<node id="1429">209.792101,49.8592367,148.876931</node>
			<node id="1430">210.382092,50.2355527,150.408414</node>
			<node id="1431">200.520593,33.1112341,155.095764</node>
			<node id="1432">201.650859,40.8477461,165.457545</node>
			<node id="1433">182.844341,6.61273211,171.879012</node>
			<node id="1434">201.096005,39.6088088,166.319224</node>
			<node id="1435">197.728216,33.8579128,169.141819</node>
			<node id="1436">181.542825,3.70032527,175.360651</node>
			<node id="1437">182.004466,3.67032464,177.527333</node>
			<node id="1438">185.579699,14.9519708,174.731347</node>
			<node id="1439">209.323413,49.0340018,148.017036</node>
			<node id="1440">198.815678,31.8677848,156.083263</node>
			<node id="1441">207.871744,50.9088099,152.750512</node>
			<node id="1442">191.331025,20.5967617,165.555546</node>
			<node id="1443">189.749737,19.6472492,165.743023</node>
			<node id="1444">199.941262,38.4756839,166.91043</node>
			<node id="1445">187.374722,16.7541855,173.791071</node>
			<node id="1446">182.460239,9.77840309,176.472802</node>
			<node id="1447">181.989295,4.4370906,178.302706</node>
			<node id="1448">181.887445,5.10018558,178.287934</node>
			<node id="1449">207.261078,47.0601164,146.834266</node>
			<node id="1450">205.486395,43.4775099,147.29939</node>
			<node id="1451">208.876599,47.9150337,147.613061</node>
			<node id="1452">202.533829,37.54691,151.125845</node>
			<node id="1453">209.487395,50.6902268,149.799252</node>
			<node id="1454">196.827603,30.2868318,157.330701</node>
			<node id="1455">195.950415,28.463679,159.097441</node>
			<node id="1456">186.74183,12.7396513,169.058276</node>
			<node id="1457">182.026533,5.25053768,173.05931</node>
			<node id="1458">193.899859,27.3777374,168.752016</node>
			<node id="1459">188.573837,18.8652056,172.574965</node>
			<node id="1460">181.374307,3.3497194,176.424665</node>
			<node id="1461">182.25178,5.98609468,177.90952</node>
			<node id="1462">193.78135,25.243376,161.742564</node>
			<node id="1463">188.300641,15.4927762,168.066006</node>
			<node id="1464">187.706779,13.6613181,168.590702</node>
			<node id="1465">184.053917,9.13872649,170.730023</node>
			<node id="1466">199.888408,40.710055,165.206565</node>
			<node id="1467">198.199446,37.2858826,167.04168</node>
			<node id="1468">189.54148,20.5819994,171.597099</node>
			<node id="1469">180.281348,3.69721401,176.669583</node>
			<node id="1470">181.167228,4.22028254,177.715274</node>
			<node id="1471">182.202717,7.66157466,177.24625</node>
			<node id="1472">180.971348,4.93924221,177.957765</node>
			<node id="1473">208.549931,51.1448577,148.875158</node>
			<node id="1474">209.073775,51.1569217,150.591212</node>
			<node id="1475">207.888273,51.6765987,151.17868</node>
			<node id="1476">208.141911,48.6453586,156.067636</node>
			<node id="1477">194.866429,26.5468108,160.800622</node>
			<node id="1478">189.020474,17.4194409,167.249985</node>
			<node id="1479">195.535712,32.5558865,167.32688</node>
			<node id="1480">195.237075,31.1698417,167.693047</node>
			<node id="1481">187.268624,20.1954212,171.000858</node>
			<node id="1482">180.322948,3.42657497,175.957546</node>
			<node id="1483">202.681256,41.6553666,147.489996</node>
			<node id="1484">196.950852,31.683086,155.786355</node>
			<node id="1485">206.257493,50.1698995,154.569725</node>
			<node id="1486">192.202375,22.9875563,163.467065</node>
			<node id="1487">187.014983,14.6939297,167.437249</node>
			<node id="1488">186.914851,14.0245564,167.861345</node>
			<node id="1489">184.627973,11.8080187,169.351117</node>
			<node id="1490">200.745596,42.4346754,164.173779</node>
			<node id="1491">180.675374,4.34877244,174.245206</node>
			<node id="1492">179.27867,5.00502951,173.015415</node>
			<node id="1493">196.595165,36.0983028,166.499973</node>
			<node id="1494">196.729145,34.7349258,167.511078</node>
			<node id="1495">180.45031,6.52199099,177.537238</node>
			<node id="1496">205.373931,44.9624429,146.454083</node>
			<node id="1497">206.397811,49.0927072,146.408526</node>
			<node id="1498">207.888896,50.4058803,147.599882</node>
			<node id="1499">208.241044,51.7320484,149.995389</node>
			<node id="1500">188.561926,18.6001529,166.016097</node>
			<node id="1501">198.324232,39.2696813,165.516917</node>
			<node id="1502">190.951631,25.6678718,168.250482</node>
			<node id="1503">180.126032,4.55401871,177.446465</node>
			<node id="1504">180.01829,5.55637674,177.665495</node>
			<node id="1505">205.91534,52.2560431,151.575982</node>
			<node id="1506">189.587398,21.2319237,164.259549</node>
			<node id="1507">184.993962,13.4613603,168.08423</node>
			<node id="1508">200.920908,43.602857,162.93715</node>
			<node id="1509">181.25044,8.07880573,170.784039</node>
			<node id="1510">198.308644,41.4319685,164.100333</node>
			<node id="1511">193.437223,32.364585,165.631346</node>
			<node id="1512">178.552852,4.06984226,174.21921</node>
			<node id="1513">179.728245,3.66259005,175.046602</node>
			<node id="1514">179.285661,3.48204673,175.766491</node>
			<node id="1515">182.653891,12.8668936,175.237376</node>
			<node id="1516">183.157863,14.2253134,174.603105</node>
			<node id="1517">180.202202,8.8564198,176.531892</node>
			<node id="1518">186.987465,17.2338908,165.989726</node>
			<node id="1519">184.079606,12.7648514,168.53985</node>
			<node id="1520">199.453036,43.1843586,163.328413</node>
			<node id="1521">196.566956,38.0917295,165.210382</node>
			<node id="1522">190.860887,23.5299151,169.79024</node>
			<node id="1523">187.39812,21.8548031,169.586572</node>
			<node id="1524">178.832334,4.14704147,176.560333</node>
			<node id="1525">179.315591,4.99979142,177.321246</node>
			<node id="1526">201.176121,40.617355,147.790438</node>
			<node id="1527">201.601103,38.5720946,149.821156</node>
			<node id="1528">206.741112,52.2780491,148.432519</node>
			<node id="1529">205.492965,51.2284546,153.397136</node>
			<node id="1530">189.373082,22.8254498,162.603183</node>
			<node id="1531">186.210663,15.1341407,166.55692</node>
			<node id="1532">185.763511,14.2578638,167.309345</node>
			<node id="1533">201.187414,45.1033039,161.336338</node>
			<node id="1534">195.091516,33.9812914,166.211239</node>
			<node id="1535">191.161387,28.0329291,166.777709</node>
			<node id="1536">185.441666,18.4199681,171.863324</node>
			<node id="1537">178.412121,3.58811125,175.202814</node>
			<node id="1538">177.958248,3.96435408,175.828629</node>
			<node id="1539">178.631564,5.93713766,177.138788</node>
			<node id="1540">207.220777,52.3077266,149.343199</node>
			<node id="1541">206.097473,52.6478063,150.581676</node>
			<node id="1542">188.235551,19.792732,164.939524</node>
			<node id="1543">198.623869,45.8345283,160.779972</node>
			<node id="1544">198.550029,44.6361778,161.880568</node>
			<node id="1545">182.912264,10.7678926,169.550587</node>
			<node id="1546">180.148019,6.58021802,171.465672</node>
			<node id="1547">178.408395,4.847775,176.82871</node>
			<node id="1548">204.248541,46.6487922,145.285105</node>
			<node id="1549">206.059027,50.4593118,146.557043</node>
			<node id="1550">205.848874,51.6807679,147.128454</node>
			<node id="1551">185.377678,15.2225405,166.206773</node>
			<node id="1552">183.826535,14.8793453,166.647207</node>
			<node id="1553">192.660978,30.0277772,166.444226</node>
			<node id="1554">194.633442,31.5358936,155.195929</node>
			<node id="1555">203.49901,51.1941475,154.146846</node>
			<node id="1556">185.605141,16.2270294,165.337314</node>
			<node id="1557">181.195584,10.5426867,169.394253</node>
			<node id="1558">194.661756,36.8371752,164.317185</node>
			<node id="1559">190.281951,28.9495798,165.618482</node>
			<node id="1560">184.055671,20.0585938,169.958325</node>
			<node id="1561">180.013681,11.230807,175.225364</node>
			<node id="1562">176.688199,5.12992875,175.990241</node>
			<node id="1563">178.579807,10.8176373,175.225779</node>
			<node id="1564">178.488634,8.22150626,176.63165</node>
			<node id="1565">205.81381,52.9840466,149.149392</node>
			<node id="1566">203.082758,49.9448078,155.789682</node>
			<node id="1567">187.232749,20.7162041,163.726126</node>
			<node id="1568">186.427647,19.7644792,163.899046</node>
			<node id="1569">185.485962,18.3075193,164.053489</node>
			<node id="1570">181.840246,13.0177931,167.804955</node>
			<node id="1571">197.803003,43.174112,162.771295</node>
			<node id="1572">193.075559,35.2245424,163.868481</node>
			<node id="1573">191.849189,33.9717152,163.484269</node>
			<node id="1574">195.917659,39.4508694,163.867068</node>
			<node id="1575">178.322896,6.45235523,171.190543</node>
			<node id="1576">176.712783,4.0101811,174.279092</node>
			<node id="1577">176.948949,3.99160994,175.069358</node>
			<node id="1578">178.186045,6.89690013,176.876448</node>
			<node id="1579">205.360902,52.7442079,147.942272</node>
			<node id="1580">187.453734,22.138207,162.444473</node>
			<node id="1581">184.699071,15.8746734,165.441672</node>
			<node id="1582">181.28456,12.3298255,168.081336</node>
			<node id="1583">178.711853,9.48264441,169.673707</node>
			<node id="1584">177.485022,5.66172249,171.764285</node>
			<node id="1585">177.244615,4.45466582,173.385968</node>
			<node id="1586">176.276239,4.523977,175.470198</node>
			<node id="1587">180.949192,13.9985239,174.064112</node>
			<node id="1588">176.228304,6.48530154,175.887964</node>
			<node id="1589">202.411761,47.2270946,144.077703</node>
			<node id="1590">203.13324,44.4088728,145.562636</node>
			<node id="1591">199.691796,42.0337112,145.837563</node>
			<node id="1592">203.861304,48.6374995,144.841199</node>
			<node id="1593">204.009339,53.5569832,148.635313</node>
			<node id="1594">204.336613,53.3360403,150.037008</node>
			<node id="1595">203.789799,52.5953892,151.987724</node>
			<node id="1596">201.671338,51.2795474,154.469332</node>
			<node id="1597">190.608825,24.9134112,160.91348</node>
			<node id="1598">187.960939,23.9528321,160.815723</node>
			<node id="1599">200.762621,48.6674343,157.689396</node>
			<node id="1600">201.11895,50.1757044,155.949964</node>
			<node id="1601">184.953017,16.8866202,164.482689</node>
			<node id="1602">182.064118,14.7227112,166.795714</node>
			<node id="1603">191.67213,31.6894078,164.692279</node>
			<node id="1604">190.172077,30.6299032,164.376406</node>
			<node id="1605">196.061095,42.1342465,162.477149</node>
			<node id="1606">178.368312,7.9869366,170.266296</node>
			<node id="1607">182.699188,17.904315,171.465759</node>
			<node id="1608">184.550864,16.7462698,172.989138</node>
			<node id="1609">177.137366,7.87674046,176.20339</node>
			<node id="1610">200.980315,45.4369696,143.904545</node>
			<node id="1611">203.239084,50.9507899,145.05314</node>
			<node id="1612">184.144551,16.5199944,164.775768</node>
			<node id="1613">192.303511,37.0933142,162.391337</node>
			<node id="1614">194.154994,39.6638087,162.454728</node>
			<node id="1615">179.333415,11.7725446,168.344021</node>
			<node id="1616">176.15498,5.08602367,172.322897</node>
			<node id="1617">178.520112,12.4180309,174.229689</node>
			<node id="1618">203.430033,52.0616537,145.879441</node>
			<node id="1619">193.324949,29.4610153,157.077835</node>
			<node id="1620">191.795333,30.6257763,155.247366</node>
			<node id="1621">185.968073,23.1790422,160.500893</node>
			<node id="1622">186.232476,21.4364645,162.340673</node>
			<node id="1623">184.93962,20.7570706,161.868621</node>
			<node id="1624">184.413552,18.7160829,163.072916</node>
			<node id="1625">181.898051,15.9087488,165.758349</node>
			<node id="1626">199.060063,46.8774821,159.723635</node>
			<node id="1627">189.288263,32.2827113,162.646876</node>
			<node id="1628">196.458816,44.2820565,161.482088</node>
			<node id="1629">185.63542,21.4275409,169.251669</node>
			<node id="1630">186.456594,23.5554507,167.682293</node>
			<node id="1631">175.442185,4.38394922,174.834365</node>
			<node id="1632">175.214156,5.3545553,175.447291</node>
			<node id="1633">176.525972,9.30171044,175.684827</node>
			<node id="1634">203.676678,53.2155544,147.446056</node>
			<node id="1635">202.067106,52.3269413,152.965232</node>
			<node id="1636">183.986055,17.605212,163.677969</node>
			<node id="1637">181.019924,17.4401887,164.270066</node>
			<node id="1638">180.42021,15.0559306,166.402759</node>
			<node id="1639">196.740734,46.5375924,160.074701</node>
			<node id="1640">188.59009,29.0749047,164.462345</node>
			<node id="1641">176.483763,11.2844824,168.477843</node>
			<node id="1642">175.365129,6.05927677,170.957894</node>
			<node id="1643">181.671791,19.077687,170.16886</node>
			<node id="1644">181.762352,15.9381154,172.91534</node>
			<node id="1645">180.570916,16.9349564,171.779863</node>
			<node id="1646">193.535295,32.4659215,153.770607</node>
			<node id="1647">202.154372,53.3582459,151.195056</node>
			<node id="1648">188.411261,26.2375594,158.610852</node>
			<node id="1649">199.050018,50.490889,155.960922</node>
			<node id="1650">174.546155,4.28742726,173.512368</node>
			<node id="1651">174.758902,4.22195467,174.256817</node>
			<node id="1652">174.46869,4.49847839,174.737601</node>
			<node id="1653">202.341414,53.8606937,148.2098</node>
			<node id="1654">202.61612,53.7873465,149.630314</node>
			<node id="1655">185.621442,24.2822227,159.251986</node>
			<node id="1656">184.779547,22.3376697,160.324366</node>
			<node id="1657">183.18144,19.2004691,162.107716</node>
			<node id="1658">187.498424,31.1901358,162.247675</node>
			<node id="1659">179.826513,14.1487449,166.723854</node>
			<node id="1660">176.228081,7.18080376,170.207783</node>
			<node id="1661">183.722868,22.2815018,167.76137</node>
			<node id="1662">173.245892,4.38870271,174.396251</node>
			<node id="1663">179.596944,15.0379393,173.023468</node>
			<node id="1664">174.468196,6.10489927,175.31893</node>
			<node id="1665">199.63786,47.2407822,142.346174</node>
			<node id="1666">200.927636,48.9805459,142.891417</node>
			<node id="1667">202.329062,42.9560424,146.1669</node>
			<node id="1668">201.365715,52.9461688,145.311411</node>
			<node id="1669">201.325175,53.6181939,146.464568</node>
			<node id="1670">194.537861,33.668565,152.732993</node>
			<node id="1671">191.73278,33.736961,151.703948</node>
			<node id="1672">190.756463,35.8411267,161.816606</node>
			<node id="1673">189.393741,34.0722811,161.622564</node>
			<node id="1674">176.479767,9.13777844,169.386731</node>
			<node id="1675">173.9464,5.10232825,175.079535</node>
			<node id="1676">177.432751,12.7893991,173.824998</node>
			<node id="1677">173.966593,7.55925831,175.028848</node>
			<node id="1678">200.498015,52.8856402,152.143347</node>
			<node id="1679">199.092768,51.6792983,154.115717</node>
			<node id="1680">194.744752,45.8522692,159.848207</node>
			<node id="1681">194.803171,44.2452297,160.635431</node>
			<node id="1682">193.685582,41.94589,161.00562</node>
			<node id="1683">175.089923,8.2295904,169.408304</node>
			<node id="1684">179.754359,19.1765944,169.67005</node>
			<node id="1685">181.433647,21.3770641,167.95583</node>
			<node id="1686">173.403696,5.52492105,175.102326</node>
			<node id="1687">190.567255,32.2981128,152.952393</node>
			<node id="1688">183.488397,20.9682187,160.45326</node>
			<node id="1689">186.908881,33.2075063,160.486036</node>
			<node id="1690">179.455677,16.6594009,165.374363</node>
			<node id="1691">178.507251,17.017768,171.219974</node>
			<node id="1692">175.165501,10.9400485,174.766707</node>
			<node id="1693">201.00201,51.7959458,143.931881</node>
			<node id="1694">201.573445,49.8049276,143.46522</node>
			<node id="1695">201.181885,54.0026958,148.119158</node>
			<node id="1696">201.343521,53.7937233,150.473353</node>
			<node id="1697">182.725187,20.3646789,160.611577</node>
			<node id="1698">181.769539,19.0872022,162.160109</node>
			<node id="1699">189.923855,37.0790447,160.664877</node>
			<node id="1700">177.740896,14.1878681,166.618715</node>
			<node id="1701">176.799666,12.7772893,167.646991</node>
			<node id="1702">173.079627,5.69077059,171.110223</node>
			<node id="1703">172.431422,4.14431595,173.50109</node>
			<node id="1704">176.479272,15.2152561,172.038851</node>
			<node id="1705">172.955,4.80321112,174.784198</node>
			<node id="1706">174.075335,10.580707,174.574156</node>
			<node id="1707">197.610809,46.8682038,141.280262</node>
			<node id="1708">198.631259,44.4048651,143.301818</node>
			<node id="1709">196.302688,51.1073734,155.872057</node>
			<node id="1710">191.484359,42.0219879,159.442082</node>
			<node id="1711">192.894455,44.0252133,159.571125</node>
			<node id="1712">178.356648,15.6750232,165.89137</node>
			<node id="1713">194.256555,47.5225358,158.856231</node>
			<node id="1714">183.702696,24.155012,165.992888</node>
			<node id="1715">181.972667,23.8822888,165.633819</node>
			<node id="1716">173.924393,6.62405127,170.115888</node>
			<node id="1717">171.82866,4.40331214,174.283332</node>
			<node id="1718">172.104942,5.93962081,174.959771</node>
			<node id="1719">172.744368,6.67774278,174.948258</node>
			<node id="1720">175.928185,13.315333,173.323248</node>
			<node id="1721">199.944499,50.2843808,142.416749</node>
			<node id="1722">189.287841,30.1393529,154.862812</node>
			<node id="1723">197.684993,52.6055295,152.398903</node>
			<node id="1724">199.459063,53.527847,150.69739</node>
			<node id="1725">183.582934,23.2301927,158.757229</node>
			<node id="1726">196.254415,49.798582,157.226115</node>
			<node id="1727">188.149105,35.3543802,160.068286</node>
			<node id="1728">195.569388,48.1500008,158.675177</node>
			<node id="1729">171.596656,5.18848502,174.715561</node>
			<node id="1730">200.109754,52.7702784,144.069045</node>
			<node id="1731">199.923665,54.0993184,147.275667</node>
			<node id="1732">188.700892,33.3029765,151.211556</node>
			<node id="1733">188.220107,31.6102977,152.973282</node>
			<node id="1734">183.036265,24.5748743,157.570078</node>
			<node id="1735">185.449148,25.9345442,157.563361</node>
			<node id="1736">196.019344,52.1600156,153.88852</node>
			<node id="1737">181.558065,20.5850696,160.396254</node>
			<node id="1738">190.716671,39.1468308,160.168783</node>
			<node id="1739">174.851622,9.94725739,168.727879</node>
			<node id="1740">173.365176,7.45226588,169.348313</node>
			<node id="1741">171.148011,4.23328134,172.752217</node>
			<node id="1742">176.529942,18.9106478,169.209964</node>
			<node id="1743">170.381654,3.85814846,173.503685</node>
			<node id="1744">198.20646,48.9814938,141.049045</node>
			<node id="1745">199.303502,51.9267499,142.688442</node>
			<node id="1746">190.063374,35.2901523,149.348823</node>
			<node id="1747">199.431452,53.9991895,149.03257</node>
			<node id="1748">182.529988,21.4364074,159.298266</node>
			<node id="1749">181.7241,21.3332206,159.328369</node>
			<node id="1750">179.767331,19.7328834,162.167404</node>
			<node id="1751">194.039907,49.0483099,157.785855</node>
			<node id="1752">178.132456,18.8090991,163.726456</node>
			<node id="1753">184.54646,25.4429338,165.176127</node>
			<node id="1754">182.042877,25.8345765,163.799994</node>
			<node id="1755">181.586631,24.8006152,164.606968</node>
			<node id="1756">171.244161,7.12143509,169.00603</node>
			<node id="1757">178.087859,20.7014522,167.929866</node>
			<node id="1758">170.975916,5.35845921,171.155877</node>
			<node id="1759">170.610232,4.29725034,174.154882</node>
			<node id="1760">173.759093,12.4482593,173.711049</node>
			<node id="1761">171.589841,9.54756223,174.053585</node>
			<node id="1762">199.896855,53.4648768,144.86561</node>
			<node id="1763">199.195378,54.1779608,146.126465</node>
			<node id="1764">185.232942,28.5868221,155.043805</node>
			<node id="1765">186.819361,29.5411957,154.634878</node>
			<node id="1766">188.153007,28.189641,156.478783</node>
			<node id="1767">197.598452,53.5484233,150.20417</node>
			<node id="1768">182.492981,22.4030093,158.412394</node>
			<node id="1769">181.954407,21.8708364,158.677048</node>
			<node id="1770">173.027588,9.62236399,168.440162</node>
			<node id="1771">170.524126,5.46620906,174.565442</node>
			<node id="1772">171.131999,6.77236137,174.622586</node>
			<node id="1773">184.515518,26.8934326,156.311573</node>
			<node id="1774">194.783388,52.196223,154.62775</node>
			<node id="1775">190.245805,43.4931838,158.080578</node>
			<node id="1776">177.075529,18.1596077,164.48737</node>
			<node id="1777">173.800027,12.3945999,167.509058</node>
			<node id="1778">169.159794,4.06753822,174.037238</node>
			<node id="1779">169.970223,4.54344653,174.327072</node>
			<node id="1780">174.137025,14.3243383,172.424028</node>
			<node id="1781">197.936345,53.362547,142.8078</node>
			<node id="1782">198.624297,54.0155538,144.858756</node>
			<node id="1783">198.51512,54.1628199,148.041019</node>
			<node id="1784">184.033037,30.5278644,152.946212</node>
			<node id="1785">182.043986,23.3857923,157.741191</node>
			<node id="1786">181.865861,22.5639355,158.074984</node>
			<node id="1787">190.746492,45.7414964,157.58571</node>
			<node id="1788">192.920117,46.7906386,158.471924</node>
			<node id="1789">174.714021,14.5383254,166.577595</node>
			<node id="1790">169.777304,4.44247423,171.895319</node>
			<node id="1791">169.916226,3.84610587,172.81722</node>
			<node id="1792">175.34139,17.5424679,170.039774</node>
			<node id="1793">188.029277,34.8046327,149.269436</node>
			<node id="1794">197.813086,54.5262094,146.309494</node>
			<node id="1795">183.067474,28.1758475,154.880599</node>
			<node id="1796">182.509605,25.7214615,156.601462</node>
			<node id="1797">180.8371,22.6418452,158.161575</node>
			<node id="1798">196.179749,53.1529626,151.323178</node>
			<node id="1799">180.301733,22.0326924,159.211079</node>
			<node id="1800">179.031354,21.883725,160.339582</node>
			<node id="1801">187.701896,37.5719226,158.660334</node>
			<node id="1802">175.31861,16.2634209,165.66907</node>
			<node id="1803">179.271005,25.8992561,162.893305</node>
			<node id="1804">179.220876,23.8665837,164.970291</node>
			<node id="1805">168.19457,5.44105775,170.123957</node>
			<node id="1806">169.335866,3.92892505,172.205267</node>
			<node id="1807">168.680031,3.59449103,172.975922</node>
			<node id="1808">169.304648,4.97111906,174.43624</node>
			<node id="1809">171.914342,13.9123081,172.611464</node>
			<node id="1810">171.608713,11.9511669,173.450708</node>
			<node id="1811">186.102633,31.6863209,152.252723</node>
			<node id="1812">181.147538,23.1820511,157.613982</node>
			<node id="1813">191.888405,48.4411947,157.246353</node>
			<node id="1814">170.680035,8.04910606,168.392975</node>
			<node id="1815">169.995507,6.73615358,169.053616</node>
			<node id="1816">168.518361,3.68215777,173.472348</node>
			<node id="1817">174.46527,16.2063288,170.916252</node>
			<node id="1818">168.649739,4.68177881,174.399274</node>
			<node id="1819">169.040749,8.80461914,173.559285</node>
			<node id="1820">168.992555,5.69447714,174.244734</node>
			<node id="1821">186.20746,33.3215133,150.486985</node>
			<node id="1822">196.363806,54.5058187,147.616238</node>
			<node id="1823">193.262592,52.1506319,155.334373</node>
			<node id="1824">186.196064,35.4306846,158.645505</node>
			<node id="1825">184.386348,33.867547,158.393714</node>
			<node id="1826">181.361688,27.9423529,161.559194</node>
			<node id="1827">175.269781,18.8328802,164.163688</node>
			<node id="1828">171.635416,12.2512984,167.140766</node>
			<node id="1829">168.278355,3.97354,171.595374</node>
			<node id="1830">168.217366,3.63093853,172.220021</node>
			<node id="1831">168.291275,4.27172825,174.19594</node>
			<node id="1832">168.212778,6.552801,173.763979</node>
			<node id="1833">195.116257,47.0815944,139.669779</node>
			<node id="1834">195.322207,44.847543,141.316372</node>
			<node id="1835">193.689362,46.0216225,139.509132</node>
			<node id="1836">197.642903,51.4661571,141.071628</node>
			<node id="1837">196.523277,53.2903803,141.232953</node>
			<node id="1838">196.377637,54.8186709,144.473935</node>
			<node id="1839">181.383583,24.3018985,157.126341</node>
			<node id="1840">180.818825,23.9821064,157.163205</node>
			<node id="1841">180.131044,23.5364477,157.67155</node>
			<node id="1842">193.416726,51.1247216,156.248895</node>
			<node id="1843">184.302614,32.1129297,159.608796</node>
			<node id="1844">177.085282,21.2882109,161.937484</node>
			<node id="1845">188.041393,44.1290798,156.419466</node>
			<node id="1846">188.594097,41.2295755,157.655725</node>
			<node id="1847">192.150732,49.6465765,156.862849</node>
			<node id="1848">170.362458,9.71322255,167.732378</node>
			<node id="1849">166.878313,3.62469895,172.797802</node>
			<node id="1850">167.649398,3.73279143,173.44363</node>
			<node id="1851">167.977627,4.56572855,174.284612</node>
			<node id="1852">167.947579,5.3383544,174.170868</node>
			<node id="1853">195.141792,53.8526737,150.015571</node>
			<node id="1854">181.320574,28.9334866,154.109868</node>
			<node id="1855">181.112786,25.9662603,156.210349</node>
			<node id="1856">180.704464,24.9133904,156.808089</node>
			<node id="1857">178.537134,23.4336961,158.958646</node>
			<node id="1858">185.792617,39.0939783,156.434676</node>
			<node id="1859">188.198719,39.2824203,158.146487</node>
			<node id="1860">191.728302,51.4323701,155.900924</node>
			<node id="1861">175.898553,20.43887,162.89475</node>
			<node id="1862">166.919578,3.59682512,172.163819</node>
			<node id="1863">166.852181,3.94832369,173.482612</node>
			<node id="1864">171.679743,16.0468513,170.792455</node>
			<node id="1865">167.259644,4.29645362,173.929353</node>
			<node id="1866">167.35106,4.90176648,174.104523</node>
			<node id="1867">169.210569,11.6348175,172.87735</node>
			<node id="1868">196.630471,49.1064052,140.011217</node>
			<node id="1869">194.431475,49.1917042,138.550491</node>
			<node id="1870">197.126545,50.6256885,140.431124</node>
			<node id="1871">195.784354,52.5181902,140.078545</node>
			<node id="1872">186.63123,35.4742922,148.124405</node>
			<node id="1873">180.030566,24.3405986,157.122672</node>
			<node id="1874">194.130066,53.1993236,152.562021</node>
			<node id="1875">189.378037,47.0361935,156.303509</node>
			<node id="1876">171.477583,14.253766,166.262611</node>
			<node id="1877">171.965277,16.1507052,165.699854</node>
			<node id="1878">167.252537,4.04825402,171.18138</node>
			<node id="1879">173.387417,19.2620734,168.173912</node>
			<node id="1880">169.454501,13.63867,172.239298</node>
			<node id="1881">196.640067,54.0747333,142.453656</node>
			<node id="1882">192.134264,52.9191796,154.640793</node>
			<node id="1883">177.117683,22.873733,160.46475</node>
			<node id="1884">186.458105,40.2815695,156.377721</node>
			<node id="1885">186.802683,42.4783532,156.012437</node>
			<node id="1886">172.995112,16.9416289,165.426211</node>
			<node id="1887">167.842734,7.05830693,168.225495</node>
			<node id="1888">172.70367,17.5469738,169.504951</node>
			<node id="1889">166.285536,6.09446707,173.405933</node>
			<node id="1890">166.289232,4.99879191,173.710589</node>
			<node id="1891">193.356632,47.5830453,138.365571</node>
			<node id="1892">192.111185,42.6564192,141.84575</node>
			<node id="1893">190.60572,40.3062483,143.789007</node>
			<node id="1894">189.340899,41.8809188,141.424548</node>
			<node id="1895">185.150915,34.0566319,149.447472</node>
			<node id="1896">183.636849,32.8856601,150.485323</node>
			<node id="1897">180.461222,27.6279531,155.239073</node>
			<node id="1898">179.508642,25.7049571,156.640324</node>
			<node id="1899">178.659692,25.0168046,157.404328</node>
			<node id="1900">182.116699,32.725463,157.844844</node>
			<node id="1901">190.636499,50.1183634,156.034229</node>
			<node id="1902">165.431068,3.95799914,170.987295</node>
			<node id="1903">166.031699,5.69470476,168.992149</node>
			<node id="1904">166.576527,7.58374535,173.049101</node>
			<node id="1905">195.543328,50.1698656,139.257867</node>
			<node id="1906">187.470659,39.7039052,143.307153</node>
			<node id="1907">194.664265,55.4168733,145.248641</node>
			<node id="1908">179.01804,26.7584828,156.213217</node>
			<node id="1909">192.11257,54.8238835,150.296655</node>
			<node id="1910">183.661329,35.1304985,157.109204</node>
			<node id="1911">182.617513,31.0168234,159.451557</node>
			<node id="1912">169.078208,12.2966328,166.464652</node>
			<node id="1913">167.792405,8.7879944,167.269844</node>
			<node id="1914">165.576189,3.79042369,172.360451</node>
			<node id="1915">165.531172,4.88458796,173.419817</node>
			<node id="1916">167.056698,10.3283409,172.681828</node>
			<node id="1917">192.823021,49.7283106,137.366178</node>
			<node id="1918">189.888649,43.7714682,139.603539</node>
			<node id="1919">195.320239,54.3020068,141.140624</node>
			<node id="1920">188.946553,36.559527,147.526295</node>
			<node id="1921">186.978183,37.4615608,145.872744</node>
			<node id="1922">181.577552,31.2140081,152.001732</node>
			<node id="1923">191.835509,53.7046558,153.323397</node>
			<node id="1924">174.706162,22.5361967,161.429635</node>
			<node id="1925">168.90473,10.7435058,166.950933</node>
			<node id="1926">165.074032,4.21553238,172.925938</node>
			<node id="1927">193.763929,52.8646801,138.560346</node>
			<node id="1928">193.914002,54.9147846,147.924827</node>
			<node id="1929">176.248224,24.812712,159.028894</node>
			<node id="1930">180.104132,31.0512502,158.151021</node>
			<node id="1931">187.65008,46.7179704,155.339496</node>
			<node id="1932">190.512185,52.4018961,155.063479</node>
			<node id="1933">173.408115,21.6477594,162.260984</node>
			<node id="1934">171.605247,19.2475036,167.770952</node>
			<node id="1935">171.113361,17.8526044,168.976955</node>
			<node id="1936">170.186554,15.4045091,171.319955</node>
			<node id="1937">192.96175,51.4156215,137.468063</node>
			<node id="1938">194.471039,55.3656769,142.476054</node>
			<node id="1939">184.813507,35.7602636,147.417482</node>
			<node id="1940">190.859807,54.9308979,151.572235</node>
			<node id="1941">177.148479,25.914255,157.579434</node>
			<node id="1942">182.902821,38.0889899,154.851978</node>
			<node id="1943">184.700374,40.5578245,155.010479</node>
			<node id="1944">185.335351,37.3606928,157.000576</node>
			<node id="1945">185.49171,44.4839698,154.478926</node>
			<node id="1946">188.834153,51.1091925,154.878308</node>
			<node id="1947">170.179905,15.3730479,165.561499</node>
			<node id="1948">168.929702,13.8418117,165.785586</node>
			<node id="1949">166.079569,7.46579277,167.371191</node>
			<node id="1950">163.54762,4.51157397,169.80849</node>
			<node id="1951">163.62274,4.00487847,171.431059</node>
			<node id="1952">168.997586,17.0961738,169.621876</node>
			<node id="1953">163.534222,5.55610013,172.940287</node>
			<node id="1954">168.045696,15.8029906,170.74322</node>
			<node id="1955">191.558815,46.546157,137.985356</node>
			<node id="1956">191.723128,44.701112,139.617702</node>
			<node id="1957">194.095456,54.2429857,139.700085</node>
			<node id="1958">193.735441,55.332589,140.784546</node>
			<node id="1959">182.054993,34.2965216,148.794729</node>
			<node id="1960">193.479613,55.6750985,145.764585</node>
			<node id="1961">178.792435,28.6686787,154.771001</node>
			<node id="1962">181.228458,33.6514402,156.614006</node>
			<node id="1963">187.68711,48.9218423,154.801817</node>
			<node id="1964">190.907243,53.2012546,154.534908</node>
			<node id="1965">173.137383,20.0550493,163.579595</node>
			<node id="1966">171.839324,18.8742595,164.449503</node>
			<node id="1967">163.456018,4.26993602,172.265624</node>
			<node id="1968">163.151992,4.7142615,172.599901</node>
			<node id="1969">164.154205,6.50454033,172.772213</node>
			<node id="1970">164.331552,7.8975126,172.341893</node>
			<node id="1971">164.884348,9.68273039,172.130179</node>
			<node id="1972">191.075927,48.9305522,136.324806</node>
			<node id="1973">189.111278,45.4500419,137.601915</node>
			<node id="1974">187.640934,43.7789607,138.543316</node>
			<node id="1975">187.320682,42.0031909,140.452714</node>
			<node id="1976">180.523146,32.7225945,150.520715</node>
			<node id="1977">192.488847,55.5689333,147.326204</node>
			<node id="1978">178.740958,30.0948966,153.379283</node>
			<node id="1979">176.514034,27.7781108,156.213357</node>
			<node id="1980">190.044541,54.6534904,152.653807</node>
			<node id="1981">171.264313,17.98332,164.773994</node>
			<node id="1982">171.033712,17.2231713,165.1184</node>
			<node id="1983">166.273519,9.35745484,166.56025</node>
			<node id="1984">175.540942,25.5366378,162.485757</node>
			<node id="1985">173.861945,24.1141142,163.666566</node>
			<node id="1986">176.790558,23.9579865,164.393734</node>
			<node id="1987">174.548454,22.2784747,165.660317</node>
			<node id="1988">174.556711,20.9283573,166.966617</node>
			<node id="1989">171.529895,20.8004949,166.348986</node>
			<node id="1990">166.852446,12.9010794,171.853805</node>
			<node id="1991">182.517834,36.4532014,146.293503</node>
			<node id="1992">180.036736,31.183749,152.121608</node>
			<node id="1993">184.349192,42.863528,154.077394</node>
			<node id="1994">179.055085,32.6699858,156.269322</node>
			<node id="1995">190.097044,54.0200457,153.532334</node>
			<node id="1996">174.933883,24.6722435,159.628785</node>
			<node id="1997">189.243332,52.8516023,154.261508</node>
			<node id="1998">165.860123,11.5761957,165.590952</node>
			<node id="1999">164.472087,6.38714367,167.802661</node>
			<node id="2000">162.855236,4.14145982,170.489853</node>
			<node id="2001">192.301073,56.4171559,141.174922</node>
			<node id="2002">181.822424,39.4378896,153.482454</node>
			<node id="2003">183.335259,41.4865641,153.750363</node>
			<node id="2004">179.354022,35.1000035,154.5361</node>
			<node id="2005">186.214622,47.3077836,154.236424</node>
			<node id="2006">169.201639,17.8031412,164.234551</node>
			<node id="2007">170.042418,18.7104202,168.021931</node>
			<node id="2008">166.999595,14.8597427,171.046085</node>
			<node id="2009">164.517019,12.2422412,171.337738</node>
			<node id="2010">189.925471,48.2657378,135.908479</node>
			<node id="2011">188.69619,46.9776218,136.101136</node>
			<node id="2012">190.777947,50.3356976,135.769589</node>
			<node id="2013">192.318056,56.5030673,143.153442</node>
			<node id="2014">177.400386,31.5813416,156.545992</node>
			<node id="2015">173.116654,24.0757846,160.328747</node>
			<node id="2016">187.447417,52.3995819,153.729025</node>
			<node id="2017">171.437546,20.064116,163.832718</node>
			<node id="2018">170.84522,19.3089372,164.195373</node>
			<node id="2019">164.404405,7.45018961,166.856804</node>
			<node id="2020">168.96659,20.0873321,166.582835</node>
			<node id="2021">163.101107,8.80137785,171.681832</node>
			<node id="2022">192.347013,53.1163622,137.393583</node>
			<node id="2023">192.575769,54.9436319,138.705509</node>
			<node id="2024">191.760978,56.3173955,139.579917</node>
			<node id="2025">177.300246,29.352368,154.450698</node>
			<node id="2026">189.922304,55.8407153,150.574681</node>
			<node id="2027">175.134714,26.2480112,158.291709</node>
			<node id="2028">185.437446,49.3111966,153.319945</node>
			<node id="2029">186.504387,51.4174846,153.576646</node>
			<node id="2030">174.503322,27.6484564,160.100613</node>
			<node id="2031">177.650934,27.6802418,160.578558</node>
			<node id="2032">175.290753,29.0456592,158.674578</node>
			<node id="2033">167.401139,15.9665276,164.536452</node>
			<node id="2034">162.701628,6.56343192,172.426984</node>
			<node id="2035">185.456839,40.2353055,142.017948</node>
			<node id="2036">185.306767,42.1103154,139.633006</node>
			<node id="2037">179.423071,34.8279335,148.284575</node>
			<node id="2038">177.672002,33.8683443,149.65719</node>
			<node id="2039">177.956714,32.1659158,151.431847</node>
			<node id="2040">190.693423,56.2930136,147.916169</node>
			<node id="2041">180.613308,37.1496532,153.839505</node>
			<node id="2042">182.981212,45.0368166,152.28487</node>
			<node id="2043">184.935935,46.9530783,153.415887</node>
			<node id="2044">188.500946,55.028674,152.111035</node>
			<node id="2045">187.719917,53.8488721,152.837203</node>
			<node id="2046">178.003314,28.9534823,159.346655</node>
			<node id="2047">173.971997,25.7187237,158.951218</node>
			<node id="2048">170.81227,20.3324584,163.548436</node>
			<node id="2049">172.35189,25.8335413,161.555438</node>
			<node id="2050">164.261235,8.47799572,166.247972</node>
			<node id="2051">160.666953,4.62624653,169.583791</node>
			<node id="2052">162.06406,7.99374108,171.490775</node>
			<node id="2053">165.362917,14.6373147,170.730833</node>
			<node id="2054">191.003447,56.8234884,145.033516</node>
			<node id="2055">175.731631,30.6966957,153.376071</node>
			<node id="2056">177.262017,34.1051563,154.231036</node>
			<node id="2057">174.589903,27.1264251,157.500734</node>
			<node id="2058">171.107366,22.2190865,161.80425</node>
			<node id="2059">169.909331,19.9638586,163.484097</node>
			<node id="2060">166.403266,13.1814731,165.237533</node>
			<node id="2061">164.132984,10.6577581,165.243392</node>
			<node id="2062">161.373814,5.75047692,167.861003</node>
			<node id="2063">166.229407,17.1675656,169.380195</node>
			<node id="2064">160.598321,7.30890842,171.325474</node>
			<node id="2065">188.48144,49.3729567,134.447759</node>
			<node id="2066">186.736443,45.3705739,136.495305</node>
			<node id="2067">189.362191,57.2123073,147.630172</node>
			<node id="2068">174.454471,28.650122,155.754445</node>
			<node id="2069">179.000083,37.7780507,152.508687</node>
			<node id="2070">189.204189,55.7036214,151.379303</node>
			<node id="2071">172.119823,25.0913055,159.440668</node>
			<node id="2072">172.133094,22.6043041,164.799769</node>
			<node id="2073">169.649036,21.9792014,164.746079</node>
			<node id="2074">160.843147,4.4056861,170.495676</node>
			<node id="2075">167.000588,18.7727804,167.807208</node>
			<node id="2076">161.882987,4.3744303,171.633002</node>
			<node id="2077">161.420268,5.12019328,172.283537</node>
			<node id="2078">159.89695,5.2719873,171.886294</node>
			<node id="2079">162.426798,11.0473461,170.798121</node>
			<node id="2080">160.792053,6.10108059,172.298612</node>
			<node id="2081">161.357573,5.67739156,172.438119</node>
			<node id="2082">186.980358,48.0674892,134.360693</node>
			<node id="2083">190.415089,52.9149324,135.554456</node>
			<node id="2084">190.597037,55.171216,136.764358</node>
			<node id="2085">184.120218,38.4615069,144.042297</node>
			<node id="2086">181.470113,37.4012986,145.050462</node>
			<node id="2087">189.038446,56.5355233,150.021207</node>
			<node id="2088">180.98077,40.5231921,152.413594</node>
			<node id="2089">181.964386,43.244897,152.05825</node>
			<node id="2090">188.600875,56.2813002,150.538506</node>
			<node id="2091">173.162512,26.5919735,158.149766</node>
			<node id="2092">170.836137,23.3017024,160.929594</node>
			<node id="2093">170.960312,24.0177281,163.074318</node>
			<node id="2094">168.456683,20.5333185,162.494572</node>
			<node id="2095">163.279824,12.4471449,164.22659</node>
			<node id="2096">162.517816,8.88877276,165.479031</node>
			<node id="2097">161.532431,7.21036506,166.241582</node>
			<node id="2098">160.04981,4.79113568,171.354253</node>
			<node id="2099">160.113808,5.75610274,172.116077</node>
			<node id="2100">183.248413,40.4157104,141.383086</node>
			<node id="2101">189.931741,57.852495,142.090538</node>
			<node id="2102">177.463873,36.5633822,152.51543</node>
			<node id="2103">183.12511,47.9266947,151.812003</node>
			<node id="2104">184.595653,51.348566,152.496132</node>
			<node id="2105">184.022376,49.5215423,152.337063</node>
			<node id="2106">164.429588,14.9220823,163.920272</node>
			<node id="2107">169.315737,23.5078802,163.143104</node>
			<node id="2108">159.526841,4.65942826,170.225294</node>
			<node id="2109">163.870745,14.9591768,170.130276</node>
			<node id="2110">185.784046,47.1886919,134.296936</node>
			<node id="2111">189.459292,51.36097,134.643731</node>
			<node id="2112">190.887037,56.4805902,138.417225</node>
			<node id="2113">189.526117,57.7915308,144.911294</node>
			<node id="2114">188.883649,57.0891121,148.93696</node>
			<node id="2115">179.311575,39.7170002,151.557975</node>
			<node id="2116">179.742078,41.8325969,150.817764</node>
			<node id="2117">175.345893,30.5956777,156.971702</node>
			<node id="2118">173.64412,29.9281608,157.4503</node>
			<node id="2119">169.032445,22.0015372,161.707155</node>
			<node id="2120">166.737846,18.5929368,163.084182</node>
			<node id="2121">169.019142,25.4450344,161.113125</node>
			<node id="2122">159.71539,5.09558856,168.719957</node>
			<node id="2123">160.184989,6.31244379,172.027657</node>
			<node id="2124">188.787277,57.786363,137.160737</node>
			<node id="2125">189.748856,57.9696254,140.339802</node>
			<node id="2126">188.679781,58.0950407,146.300701</node>
			<node id="2127">185.439197,52.965064,152.446281</node>
			<node id="2128">169.944431,25.4451663,158.868045</node>
			<node id="2129">172.108872,27.8486268,159.521442</node>
			<node id="2130">166.260491,16.9402352,163.824564</node>
			<node id="2131">168.278409,22.3279477,164.10448</node>
			<node id="2132">167.178911,20.8011038,165.617112</node>
			<node id="2133">159.048326,5.51884335,171.489887</node>
			<node id="2134">160.121065,8.86233575,170.432054</node>
			<node id="2135">163.165664,16.2489031,169.194645</node>
			<node id="2136">158.790152,6.45471827,171.22719</node>
			<node id="2137">161.811757,13.64709,169.732312</node>
			<node id="2138">174.817244,32.9403019,151.081053</node>
			<node id="2139">173.077364,30.1048154,154.260132</node>
			<node id="2140">187.571808,57.2691701,149.2109</node>
			<node id="2141">182.169446,46.6540976,151.160871</node>
			<node id="2142">175.205093,34.225422,153.254572</node>
			<node id="2143">175.038972,32.4872138,154.91216</node>
			<node id="2144">186.045564,55.0936723,151.064754</node>
			<node id="2145">171.440138,28.2162947,156.224911</node>
			<node id="2146">170.902224,26.4493319,158.023721</node>
			<node id="2147">166.852018,21.1162059,161.479551</node>
			<node id="2148">159.573469,8.27286953,164.854876</node>
			<node id="2149">159.144348,6.97336811,165.937643</node>
			<node id="2150">164.848952,20.1151305,166.34215</node>
			<node id="2151">158.950739,4.98810306,170.766008</node>
			<node id="2152">188.493823,55.209454,134.549558</node>
			<node id="2153">184.597774,43.0000294,138.296145</node>
			<node id="2154">182.040208,42.0896514,139.037854</node>
			<node id="2155">188.638214,58.7424585,142.014775</node>
			<node id="2156">177.14073,36.0030588,147.251471</node>
			<node id="2157">187.347206,58.4483029,147.396047</node>
			<node id="2158">188.275429,57.6263481,148.327409</node>
			<node id="2159">177.447041,39.6364721,150.41621</node>
			<node id="2160">176.396146,37.761735,151.138351</node>
			<node id="2161">173.187671,31.8476271,155.214736</node>
			<node id="2162">184.84648,54.1670622,151.455709</node>
			<node id="2163">168.229009,23.9433929,159.920364</node>
			<node id="2164">162.61601,14.2627486,163.432758</node>
			<node id="2165">157.70982,5.26088494,169.329516</node>
			<node id="2166">158.767813,4.91300129,169.703328</node>
			<node id="2167">158.467148,7.67768285,170.361909</node>
			<node id="2168">189.213783,56.4114959,136.120731</node>
			<node id="2169">187.262039,59.302984,145.713106</node>
			<node id="2170">180.368475,44.0617161,150.311091</node>
			<node id="2171">175.585207,36.0947991,151.964254</node>
			<node id="2172">180.714316,45.6591041,150.019651</node>
			<node id="2173">170.58021,29.0713343,157.969753</node>
			<node id="2174">170.314045,26.8297235,160.112899</node>
			<node id="2175">164.165279,17.4525063,162.714753</node>
			<node id="2176">160.914973,10.3079713,164.163038</node>
			<node id="2177">158.605322,5.97832019,167.297059</node>
			<node id="2178">165.054634,22.0662863,164.122949</node>
			<node id="2179">158.24625,5.11961545,169.976225</node>
			<node id="2180">158.096023,5.39111785,170.446973</node>
			<node id="2181">164.517212,18.539654,167.884334</node>
			<node id="2182">158.093848,5.99233306,170.852463</node>
			<node id="2183">160.797493,11.3907092,169.940495</node>
			<node id="2184">186.829076,49.6799059,133.286923</node>
			<node id="2185">185.161289,44.2895158,137.044941</node>
			<node id="2186">183.685763,45.6080103,134.999894</node>
			<node id="2187">173.629346,31.8161672,152.417738</node>
			<node id="2188">186.992488,57.9956878,148.179667</node>
			<node id="2189">181.253875,48.4947647,150.069623</node>
			<node id="2190">172.547121,33.4068841,153.455077</node>
			<node id="2191">182.67376,51.2648951,151.214385</node>
			<node id="2192">182.957098,53.5082876,151.090722</node>
			<node id="2193">167.743593,22.8525694,160.716252</node>
			<node id="2194">167.14719,24.5190819,161.706237</node>
			<node id="2195">156.708633,5.64820218,168.157671</node>
			<node id="2196">158.847374,10.3492504,169.453651</node>
			<node id="2197">187.67874,53.2449922,133.121648</node>
			<node id="2198">187.975417,51.3523227,133.472463</node>
			<node id="2199">181.815044,43.9264019,136.626031</node>
			<node id="2200">187.860612,59.293375,144.028599</node>
			<node id="2201">185.982881,57.3768819,148.642602</node>
			<node id="2202">182.933467,54.5323014,150.573841</node>
			<node id="2203">157.641636,8.73266798,163.983959</node>
			<node id="2204">163.035526,19.1055873,167.249234</node>
			<node id="2205">162.732053,17.5774599,168.326235</node>
			<node id="2206">185.343368,49.9289173,132.246738</node>
			<node id="2207">184.700738,48.9635912,132.401662</node>
			<node id="2208">187.302249,59.9078233,140.064008</node>
			<node id="2209">174.93915,34.9694468,148.791867</node>
			<node id="2210">178.321336,41.1893535,150.058802</node>
			<node id="2211">178.762844,43.2258654,149.211533</node>
			<node id="2212">183.951014,56.3004575,149.078236</node>
			<node id="2213">170.546859,29.9187449,154.280455</node>
			<node id="2214">170.762048,30.9544836,155.902594</node>
			<node id="2215">168.610417,26.1634776,160.259282</node>
			<node id="2216">164.30432,19.8624025,161.334623</node>
			<node id="2217">156.723471,5.87729247,169.883681</node>
			<node id="2218">157.370331,6.76682616,170.329889</node>
			<node id="2219">187.585145,59.4117952,138.466976</node>
			<node id="2220">172.997193,33.4257292,150.649776</node>
			<node id="2221">179.884404,47.7611518,148.618204</node>
			<node id="2222">171.315786,31.6693433,152.44927</node>
			<node id="2223">186.173959,58.367487,147.622592</node>
			<node id="2224">161.109393,12.9058032,163.196911</node>
			<node id="2225">162.181311,16.3211935,162.398898</node>
			<node id="2226">158.677613,10.6151756,163.164426</node>
			<node id="2227">155.870735,5.69577853,169.008063</node>
			<node id="2228">156.58715,8.34637581,169.437679</node>
			<node id="2229">160.360192,15.5550131,168.246279</node>
			<node id="2230">185.828815,51.8158166,131.733275</node>
			<node id="2231">183.202885,47.3811261,132.812445</node>
			<node id="2232">186.436148,56.3651264,132.913008</node>
			<node id="2233">187.442358,57.189572,134.663811</node>
			<node id="2234">175.129373,37.0098185,146.330625</node>
			<node id="2235">186.761565,59.9134751,145.021691</node>
			<node id="2236">175.488794,41.1396809,148.195173</node>
			<node id="2237">178.539783,45.5118886,147.960566</node>
			<node id="2238">185.637545,59.378035,146.204741</node>
			<node id="2239">180.857431,51.0515581,149.588319</node>
			<node id="2240">168.350171,27.0663153,156.983525</node>
			<node id="2241">167.244014,26.2404599,157.596411</node>
			<node id="2242">166.539955,24.4556182,159.003156</node>
			<node id="2243">165.154446,23.8583741,159.061888</node>
			<node id="2244">165.922221,22.4627511,160.24168</node>
			<node id="2245">156.390741,6.54048653,166.378455</node>
			<node id="2246">161.620459,18.8039937,167.189401</node>
			<node id="2247">160.902146,17.3272912,167.721489</node>
			<node id="2248">159.658987,13.3896979,168.730585</node>
			<node id="2249">177.491619,37.2895169,145.566486</node>
			<node id="2250">186.364354,60.7294926,143.394985</node>
			<node id="2251">172.772921,35.180404,148.639155</node>
			<node id="2252">177.308975,43.2807482,148.044704</node>
			<node id="2253">174.007485,36.3532149,151.089012</node>
			<node id="2254">173.594624,35.3113094,151.736404</node>
			<node id="2255">181.908575,52.859047,150.536488</node>
			<node id="2256">182.328302,55.2785325,149.775396</node>
			<node id="2257">168.118078,27.7514258,158.760173</node>
			<node id="2258">162.17483,18.9624007,160.93904</node>
			<node id="2259">162.410974,20.9809137,165.313454</node>
			<node id="2260">185.298551,53.6320933,130.940587</node>
			<node id="2261">180.38343,45.7965798,133.999078</node>
			<node id="2262">186.581543,60.6835711,141.56815</node>
			<node id="2263">173.580632,36.6774134,146.855787</node>
			<node id="2264">173.645275,38.1563461,149.489745</node>
			<node id="2265">179.399539,49.1545891,147.763363</node>
			<node id="2266">184.059934,58.6331986,146.647515</node>
			<node id="2267">167.774394,29.6127263,156.906907</node>
			<node id="2268">163.823327,22.1523489,159.623899</node>
			<node id="2269">160.784008,14.9300523,162.329957</node>
			<node id="2270">156.274231,7.78538969,164.551259</node>
			<node id="2271">155.906974,6.33611823,169.705333</node>
			<node id="2272">155.397106,7.02516092,169.531297</node>
			<node id="2273">185.728806,54.7011327,131.489364</node>
			<node id="2274">185.921478,60.3548103,144.660768</node>
			<node id="2275">174.632587,39.4612142,148.910706</node>
			<node id="2276">181.69297,57.1670333,147.513652</node>
			<node id="2277">181.547495,54.6132358,149.910362</node>
			<node id="2278">159.335906,12.9559317,162.388743</node>
			<node id="2279">165.188735,26.2489449,159.806581</node>
			<node id="2280">154.277203,5.89781782,168.583914</node>
			<node id="2281">155.340823,6.10340229,169.342434</node>
			<node id="2282">157.329265,11.4206302,168.424636</node>
			<node id="2283">158.102804,13.7925107,167.745065</node>
			<node id="2284">184.080091,51.825582,130.399562</node>
			<node id="2285">183.359768,50.2642578,130.731652</node>
			<node id="2286">186.436139,59.5200693,135.893925</node>
			<node id="2287">172.276375,35.7751283,151.020132</node>
			<node id="2288">181.043066,53.8877088,149.674322</node>
			<node id="2289">180.300767,53.0907383,148.994199</node>
			<node id="2290">154.145142,6.87432142,165.681294</node>
			<node id="2291">153.857327,6.07354567,167.483908</node>
			<node id="2292">154.787309,6.26453099,169.270513</node>
			<node id="2293">161.134829,20.6250496,165.530333</node>
			<node id="2294">155.716135,11.0528203,167.990407</node>
			<node id="2295">185.644242,58.7960808,133.797645</node>
			<node id="2296">185.496808,60.9347603,143.771479</node>
			<node id="2297">176.206366,44.4724656,146.549666</node>
			<node id="2298">177.768052,47.6835802,146.14125</node>
			<node id="2299">184.238506,60.2473293,144.821517</node>
			<node id="2300">178.908881,50.7801447,146.911649</node>
			<node id="2301">171.167356,32.8281171,153.897772</node>
			<node id="2302">168.299403,32.0838836,154.374179</node>
			<node id="2303">167.824429,29.2561331,154.585279</node>
			<node id="2304">165.950089,27.6275998,155.930511</node>
			<node id="2305">165.487147,25.8840906,157.482723</node>
			<node id="2306">162.015445,20.5405429,159.891348</node>
			<node id="2307">160.002255,16.9186474,160.929957</node>
			<node id="2308">162.179979,22.2287496,163.720962</node>
			<node id="2309">163.646884,23.8602378,161.97966</node>
			<node id="2310">160.450626,19.4831424,166.218563</node>
			<node id="2311">158.508713,16.0533564,166.917237</node>
			<node id="2312">182.223286,51.3798301,129.198106</node>
			<node id="2313">182.150047,48.8469967,131.026154</node>
			<node id="2314">180.323275,47.5988236,131.661302</node>
			<node id="2315">186.004511,61.2237339,138.630599</node>
			<node id="2316">185.769098,61.5036496,141.904853</node>
			<node id="2317">171.394998,33.7941563,150.138347</node>
			<node id="2318">179.122734,52.580282,147.342295</node>
			<node id="2319">181.292319,55.3295087,149.421089</node>
			<node id="2320">180.471257,55.0152432,148.988287</node>
			<node id="2321">165.645963,27.882768,158.303036</node>
			<node id="2322">154.249554,6.07695562,168.993691</node>
			<node id="2323">155.674884,13.3275658,166.762383</node>
			<node id="2324">154.448713,6.85416701,169.305342</node>
			<node id="2325">154.230765,7.52782867,169.13076</node>
			<node id="2326">154.2494,8.58926829,168.72719</node>
			<node id="2327">184.203663,57.6788395,131.178282</node>
			<node id="2328">185.336531,61.663016,142.360107</node>
			<node id="2329">176.705346,46.1314825,145.976362</node>
			<node id="2330">175.110133,43.1414034,146.579791</node>
			<node id="2331">168.416699,31.5399098,152.291088</node>
			<node id="2332">164.422297,25.0313731,157.82403</node>
			<node id="2333">158.352012,14.840801,161.020528</node>
			<node id="2334">156.801748,12.3365469,161.300743</node>
			<node id="2335">156.180835,10.4881281,162.295985</node>
			<node id="2336">153.583266,6.43184122,169.050435</node>
			<node id="2337">158.467592,17.8558103,165.927708</node>
			<node id="2338">185.460736,61.1830297,136.580628</node>
			<node id="2339">185.375899,62.121425,139.503011</node>
			<node id="2340">185.269474,62.1195414,140.760392</node>
			<node id="2341">184.41408,61.6796405,142.647943</node>
			<node id="2342">173.523911,41.7503447,146.569717</node>
			<node id="2343">171.667798,38.7983996,148.210076</node>
			<node id="2344">169.416966,33.216185,150.562445</node>
			<node id="2345">160.430349,19.792771,159.511732</node>
			<node id="2346">152.72606,5.88813037,168.272416</node>
			<node id="2347">152.317901,7.01898004,168.865777</node>
			<node id="2348">182.774426,54.0336734,128.680582</node>
			<node id="2349">178.52438,44.1366474,135.961895</node>
			<node id="2350">179.334161,42.7036616,137.998816</node>
			<node id="2351">177.554192,43.0814414,137.464576</node>
			<node id="2352">184.538033,60.9195038,134.372497</node>
			<node id="2353">169.559303,35.2356486,148.339847</node>
			<node id="2354">181.952908,59.4217103,145.109803</node>
			<node id="2355">179.361989,53.9444056,147.809322</node>
			<node id="2356">163.163223,24.6415834,157.789725</node>
			<node id="2357">156.492138,14.145076,160.170421</node>
			<node id="2358">155.999133,9.2842351,163.179532</node>
			<node id="2359">154.30449,8.51378427,163.593517</node>
			<node id="2360">160.530459,23.2874362,162.221058</node>
			<node id="2361">156.408013,15.4521981,165.954327</node>
			<node id="2362">152.352039,6.19608041,168.719695</node>
			<node id="2363">180.885903,50.1836695,129.052561</node>
			<node id="2364">179.743392,48.8877532,129.846722</node>
			<node id="2365">183.389132,55.9851111,129.525924</node>
			<node id="2366">177.388734,41.1642439,140.322214</node>
			<node id="2367">176.10259,42.5885828,138.35759</node>
			<node id="2368">173.477073,38.265553,144.829065</node>
			<node id="2369">170.638845,37.4443072,145.859924</node>
			<node id="2370">184.51114,62.2804535,141.526481</node>
			<node id="2371">171.185186,36.2195004,147.350212</node>
			<node id="2372">174.089136,44.777679,144.824356</node>
			<node id="2373">177.551535,50.1534711,145.086562</node>
			<node id="2374">172.131265,40.1048362,147.206735</node>
			<node id="2375">180.193439,56.5855185,147.821152</node>
			<node id="2376">180.022782,55.8602348,148.353887</node>
			<node id="2377">161.209689,22.1098587,158.446383</node>
			<node id="2378">154.851191,10.15297,162.150668</node>
			<node id="2379">152.215253,5.87454648,167.640228</node>
			<node id="2380">159.513848,21.2229458,164.443218</node>
			<node id="2381">158.090696,19.9092727,164.518437</node>
			<node id="2382">152.979769,9.83076329,167.884401</node>
			<node id="2383">152.331851,8.61888096,168.443827</node>
			<node id="2384">184.994476,62.4648679,137.919739</node>
			<node id="2385">184.612088,62.5585437,140.705434</node>
			<node id="2386">171.578666,38.95409,144.020877</node>
			<node id="2387">180.929911,59.3043293,144.926295</node>
			<node id="2388">164.106471,26.6043951,156.400657</node>
			<node id="2389">164.112187,28.3185258,154.761836</node>
			<node id="2390">162.746344,25.3200367,157.051364</node>
			<node id="2391">158.668733,17.7654087,159.643424</node>
			<node id="2392">157.564909,16.2539641,159.792493</node>
			<node id="2393">163.423248,27.2380868,158.668346</node>
			<node id="2394">151.890098,8.35204674,163.53601</node>
			<node id="2395">155.730576,18.1682476,164.049801</node>
			<node id="2396">151.860871,5.83476724,168.206866</node>
			<node id="2397">184.120396,59.6653254,132.471333</node>
			<node id="2398">184.304064,62.5607191,135.820945</node>
			<node id="2399">184.328522,63.2738445,139.062411</node>
			<node id="2400">182.946761,62.4585891,141.492947</node>
			<node id="2401">168.119153,36.4876793,146.781378</node>
			<node id="2402">177.500338,52.117603,144.700578</node>
			<node id="2403">182.455472,61.2718487,143.156267</node>
			<node id="2404">170.638155,37.1606176,149.425845</node>
			<node id="2405">179.645038,57.0871606,147.057952</node>
			<node id="2406">179.236337,56.3685839,147.347428</node>
			<node id="2407">158.430703,20.1068377,158.078832</node>
			<node id="2408">151.360037,6.6342064,165.654273</node>
			<node id="2409">151.702304,6.15430922,166.673203</node>
			<node id="2410">151.122912,5.84601336,167.765275</node>
			<node id="2411">153.803015,11.5690646,167.113461</node>
			<node id="2412">151.007247,6.28954276,168.35895</node>
			<node id="2413">182.230724,52.7096216,128.509853</node>
			<node id="2414">175.643676,44.0225865,136.123043</node>
			<node id="2415">173.440638,42.0084324,139.637183</node>
			<node id="2416">174.083447,43.3320253,137.456476</node>
			<node id="2417">183.745271,63.0294131,140.300074</node>
			<node id="2418">176.474986,49.7461806,143.93919</node>
			<node id="2419">175.826704,47.9588283,144.03769</node>
			<node id="2420">174.907195,46.5969579,144.161992</node>
			<node id="2421">167.079853,34.6324012,148.838989</node>
			<node id="2422">177.755067,53.9387801,145.224028</node>
			<node id="2423">179.751458,58.2039815,145.803489</node>
			<node id="2424">154.281882,11.7604391,160.241925</node>
			<node id="2425">162.551695,25.2350793,160.47167</node>
			<node id="2426">150.661063,7.72576892,168.610759</node>
			<node id="2427">150.893127,6.82861654,168.538493</node>
			<node id="2428">180.691994,52.0348852,127.42538</node>
			<node id="2429">184.058693,63.8721453,136.97254</node>
			<node id="2430">168.601179,38.0707023,148.248752</node>
			<node id="2431">169.447676,35.7673458,150.65757</node>
			<node id="2432">178.251735,55.285788,146.201864</node>
			<node id="2433">165.537875,31.3680566,154.81542</node>
			<node id="2434">165.760675,33.3352029,152.792691</node>
			<node id="2435">160.925128,24.4232977,156.879635</node>
			<node id="2436">164.97115,29.4428459,156.71951</node>
			<node id="2437">158.932245,22.755563,156.800506</node>
			<node id="2438">154.658426,13.0531058,159.528395</node>
			<node id="2439">154.388748,14.8810498,165.206587</node>
			<node id="2440">153.093436,12.7658666,166.109562</node>
			<node id="2441">179.578989,50.7802168,127.434629</node>
			<node id="2442">182.729564,59.2407039,130.378612</node>
			<node id="2443">182.88569,63.1841905,133.569933</node>
			<node id="2444">184.042496,63.8888191,137.932682</node>
			<node id="2445">183.455718,63.810273,139.025206</node>
			<node id="2446">168.482232,38.6024001,144.333906</node>
			<node id="2447">174.902936,48.9333684,142.582757</node>
			<node id="2448">175.966141,51.2226687,143.004614</node>
			<node id="2449">171.756303,42.0782205,145.402287</node>
			<node id="2450">180.693009,60.9668973,143.254383</node>
			<node id="2451">169.410979,38.9079851,147.568905</node>
			<node id="2452">178.413834,59.4526994,144.084262</node>
			<node id="2453">178.798828,57.3534674,146.211333</node>
			<node id="2454">178.401212,56.7066347,146.251017</node>
			<node id="2455">161.927724,27.2991533,155.121839</node>
			<node id="2456">155.375643,15.4929215,158.661878</node>
			<node id="2457">150.06835,7.18607082,164.548276</node>
			<node id="2458">150.068332,5.99807974,166.713517</node>
			<node id="2459">150.072326,5.93171594,167.540087</node>
			<node id="2460">149.695611,8.50361134,168.544585</node>
			<node id="2461">181.091324,54.1162594,127.134076</node>
			<node id="2462">181.050955,56.1727597,127.233378</node>
			<node id="2463">173.384916,46.4047872,143.138372</node>
			<node id="2464">175.686777,52.520398,142.228638</node>
			<node id="2465">161.06253,26.0414045,155.945367</node>
			<node id="2466">156.212712,17.789416,157.930159</node>
			<node id="2467">152.970862,11.1491494,160.459821</node>
			<node id="2468">161.548068,29.0941487,156.658232</node>
			<node id="2469">157.819378,22.8032734,162.074755</node>
			<node id="2470">156.626385,21.2380813,162.730288</node>
			<node id="2471">149.724955,6.27297573,167.853086</node>
			<node id="2472">151.220053,10.7953215,167.103271</node>
			<node id="2473">179.145867,51.9138564,125.985603</node>
			<node id="2474">181.905513,57.7961737,128.616795</node>
			<node id="2475">182.654158,61.0382815,131.554103</node>
			<node id="2476">173.260025,44.4683475,135.672718</node>
			<node id="2477">183.264582,64.1870099,135.190531</node>
			<node id="2478">183.38923,64.4992623,137.723584</node>
			<node id="2479">182.305735,63.6082662,139.772648</node>
			<node id="2480">174.587173,49.919031,141.924987</node>
			<node id="2481">180.148146,62.3124342,141.583659</node>
			<node id="2482">169.254729,40.8569277,145.636874</node>
			<node id="2483">177.928635,57.7215544,145.291714</node>
			<node id="2484">157.406704,22.0033813,156.342244</node>
			<node id="2485">153.108046,12.3258334,159.105254</node>
			<node id="2486">160.405305,26.8210393,158.602677</node>
			<node id="2487">152.365238,9.89066753,161.889454</node>
			<node id="2488">159.634559,25.377984,159.864781</node>
			<node id="2489">149.200755,7.82731704,163.623428</node>
			<node id="2490">149.221434,6.49718086,165.666636</node>
			<node id="2491">149.405545,6.02125507,166.83018</node>
			<node id="2492">149.405767,6.93547171,168.189865</node>
			<node id="2493">179.549193,53.1551064,125.733005</node>
			<node id="2494">183.374243,64.7330195,136.527051</node>
			<node id="2495">182.908466,64.6274204,137.915263</node>
			<node id="2496">168.646331,39.8324555,142.994516</node>
			<node id="2497">176.280335,54.3333881,142.717074</node>
			<node id="2498">168.904332,42.3565997,143.976928</node>
			<node id="2499">177.091042,57.0959257,144.51127</node>
			<node id="2500">165.671589,35.9858111,147.275955</node>
			<node id="2501">177.665681,56.7756183,145.308997</node>
			<node id="2502">178.289804,58.5477417,144.883486</node>
			<node id="2503">155.318088,19.7719808,162.848382</node>
			<node id="2504">153.820745,16.2620886,164.054552</node>
			<node id="2505">152.087124,15.0527572,164.075879</node>
			<node id="2506">151.18879,13.1258864,165.311587</node>
			<node id="2507">147.78842,6.87449086,167.199989</node>
			<node id="2508">148.274217,9.45641049,168.181251</node>
			<node id="2509">180.459546,59.7353215,127.924681</node>
			<node id="2510">180.928292,61.6236187,129.563823</node>
			<node id="2511">175.466381,45.1445874,134.325008</node>
			<node id="2512">171.235833,43.4296581,137.827758</node>
			<node id="2513">170.27679,42.0783938,140.01399</node>
			<node id="2514">182.614209,65.2795711,136.824542</node>
			<node id="2515">170.676207,40.6544689,141.871797</node>
			<node id="2516">167.706382,37.6091324,145.423413</node>
			<node id="2517">169.867746,43.520371,143.278147</node>
			<node id="2518">178.895364,61.7106711,142.139701</node>
			<node id="2519">160.557636,27.0053514,155.01499</node>
			<node id="2520">160.14931,25.8464554,155.664002</node>
			<node id="2521">154.792714,17.0560557,157.241891</node>
			<node id="2522">159.340717,28.2460187,157.099908</node>
			<node id="2523">150.3035,10.2640542,161.293253</node>
			<node id="2524">157.912083,24.388964,160.456401</node>
			<node id="2525">148.509914,6.30366607,166.868658</node>
			<node id="2526">148.761997,7.67643132,168.304192</node>
			<node id="2527">177.348536,49.756807,127.809963</node>
			<node id="2528">178.127009,51.0627028,126.319091</node>
			<node id="2529">176.901748,48.1293083,130.050143</node>
			<node id="2530">182.870584,65.2044318,136.056801</node>
			<node id="2531">172.699597,48.5387527,141.133236</node>
			<node id="2532">181.899475,65.2928385,137.180444</node>
			<node id="2533">175.416334,54.049259,141.388879</node>
			<node id="2534">176.967469,58.7506438,143.837285</node>
			<node id="2535">153.086126,13.6592619,158.060818</node>
			<node id="2536">151.241981,11.9797361,159.009491</node>
			<node id="2537">148.951426,9.42056975,162.079935</node>
			<node id="2538">148.386462,6.38338811,166.220208</node>
			<node id="2539">150.376497,12.3262448,165.851106</node>
			<node id="2540">179.456342,55.9641039,125.535464</node>
			<node id="2541">182.35313,65.3881485,134.161017</node>
			<node id="2542">182.328186,65.6681823,134.970506</node>
			<node id="2543">171.54884,46.1807039,142.089319</node>
			<node id="2544">173.54613,51.1413803,140.567457</node>
			<node id="2545">171.357554,44.2457099,143.457834</node>
			<node id="2546">153.046471,15.2517156,156.907555</node>
			<node id="2547">157.781859,26.533189,158.318729</node>
			<node id="2548">147.75298,7.44126005,163.803107</node>
			<node id="2549">153.35088,19.0841114,162.08353</node>
			<node id="2550">148.060731,11.0960661,166.959896</node>
			<node id="2551">148.173412,8.55430495,168.369525</node>
			<node id="2552">178.158866,52.785049,124.515182</node>
			<node id="2553">177.433595,52.3896488,124.405718</node>
			<node id="2554">178.27537,53.7617116,124.264903</node>
			<node id="2555">173.115183,45.8222902,133.363128</node>
			<node id="2556">182.240483,65.7772939,135.740608</node>
			<node id="2557">166.786028,39.2487047,146.856773</node>
			<node id="2558">177.312713,60.9196421,142.341539</node>
			<node id="2559">165.886829,37.8192448,148.217872</node>
			<node id="2560">176.399007,58.0640812,143.501451</node>
			<node id="2561">158.30983,24.7128767,155.303576</node>
			<node id="2562">155.685033,19.6844259,156.451973</node>
			<node id="2563">161.210964,31.0436735,154.607855</node>
			<node id="2564">158.995397,29.9666904,155.292679</node>
			<node id="2565">152.860008,17.3440402,162.906395</node>
			<node id="2566">147.401092,7.97411945,167.795628</node>
			<node id="2567">175.932451,50.949791,125.827422</node>
			<node id="2568">179.527384,58.5513473,126.23373</node>
			<node id="2569">181.10403,63.4202357,130.867196</node>
			<node id="2570">171.422426,45.1246447,134.907369</node>
			<node id="2571">182.084267,65.0988874,133.258551</node>
			<node id="2572">181.622114,66.0007512,136.018647</node>
			<node id="2573">170.089851,47.8705282,139.97312</node>
			<node id="2574">174.408894,53.1810519,140.641312</node>
			<node id="2575">169.657839,45.3735941,141.62061</node>
			<node id="2576">179.943769,64.247293,138.865152</node>
			<node id="2577">175.696357,56.7779181,142.161616</node>
			<node id="2578">165.838702,33.1516712,150.369705</node>
			<node id="2579">163.857284,34.9542038,148.306712</node>
			<node id="2580">163.848305,33.2156096,150.081736</node>
			<node id="2581">153.646026,18.0790288,155.436888</node>
			<node id="2582">151.355035,12.7425382,157.851759</node>
			<node id="2583">155.655756,23.4540961,160.451552</node>
			<node id="2584">154.417582,21.049241,161.479271</node>
			<node id="2585">177.285217,56.8455222,123.122326</node>
			<node id="2586">181.197975,65.206656,131.746448</node>
			<node id="2587">181.122134,66.6149257,134.946065</node>
			<node id="2588">166.562411,39.1535751,143.660179</node>
			<node id="2589">177.86804,63.703889,139.603086</node>
			<node id="2590">174.542429,55.9155824,140.173022</node>
			<node id="2591">164.775525,38.0601912,144.898213</node>
			<node id="2592">163.794007,39.5363533,146.143188</node>
			<node id="2593">162.428243,31.8267526,151.116097</node>
			<node id="2594">162.231409,34.1036144,148.962529</node>
			<node id="2595">156.3444,23.9188634,154.611248</node>
			<node id="2596">149.111251,11.5725935,159.583038</node>
			<node id="2597">157.066641,28.6621129,156.072614</node>
			<node id="2598">155.654067,25.4946328,158.64473</node>
			<node id="2599">146.49773,9.14950103,161.919515</node>
			<node id="2600">146.619971,6.73829933,164.899738</node>
			<node id="2601">146.716578,6.66526157,165.837244</node>
			<node id="2602">147.03944,8.94646683,168.005711</node>
			<node id="2603">176.037822,52.0503535,124.365719</node>
			<node id="2604">179.358732,62.7883946,128.148331</node>
			<node id="2605">181.601658,66.639498,133.581463</node>
			<node id="2606">181.443182,66.6351888,134.36293</node>
			<node id="2607">168.212792,43.3964729,138.404244</node>
			<node id="2608">174.075542,55.1280905,139.697707</node>
			<node id="2609">166.029513,41.2331539,144.497295</node>
			<node id="2610">162.097679,29.9025782,152.708559</node>
			<node id="2611">159.876285,30.8100335,151.389528</node>
			<node id="2612">155.832728,21.1217627,155.784986</node>
			<node id="2613">151.180393,14.0556104,156.314768</node>
			<node id="2614">150.213783,15.2823733,163.33534</node>
			<node id="2615">149.25777,14.4536188,163.882828</node>
			<node id="2616">146.104379,6.99468056,166.108317</node>
			<node id="2617">147.189809,10.028726,167.899172</node>
			<node id="2618">177.135547,53.4757185,123.433543</node>
			<node id="2619">181.608224,66.1972944,132.70949</node>
			<node id="2620">180.499371,66.20345,135.921591</node>
			<node id="2621">173.199253,53.8121968,139.308665</node>
			<node id="2622">175.216171,58.6497385,141.632244</node>
			<node id="2623">176.107401,59.9345391,142.349328</node>
			<node id="2624">156.524834,26.1311008,153.321752</node>
			<node id="2625">158.176948,27.3370813,153.537348</node>
			<node id="2626">147.860644,10.8832735,160.427537</node>
			<node id="2627">146.051883,7.40424624,163.524612</node>
			<node id="2628">150.834859,16.8337607,162.363992</node>
			<node id="2629">148.244635,12.7167006,165.441892</node>
			<node id="2630">146.245747,9.20655839,167.583744</node>
			<node id="2631">176.829926,55.0233362,122.659504</node>
			<node id="2632">178.397065,61.1441117,126.105567</node>
			<node id="2633">170.378117,46.2955549,133.049045</node>
			<node id="2634">180.935894,66.6877345,131.513316</node>
			<node id="2635">181.34404,66.9958303,132.827906</node>
			<node id="2636">180.848254,67.3506606,133.406359</node>
			<node id="2637">178.719819,65.5559942,136.888448</node>
			<node id="2638">172.435651,51.8146796,139.266762</node>
			<node id="2639">171.316992,50.1571923,139.280027</node>
			<node id="2640">176.717434,62.8717884,140.467389</node>
			<node id="2641">162.754489,36.9952811,145.971466</node>
			<node id="2642">160.037587,28.7540636,153.171129</node>
			<node id="2643">153.878462,19.965524,154.632358</node>
			<node id="2644">152.092265,16.0076028,155.403186</node>
			<node id="2645">150.108063,13.6957446,156.34423</node>
			<node id="2646">148.364571,12.7373081,157.948789</node>
			<node id="2647">158.015737,31.3281552,153.709739</node>
			<node id="2648">151.542107,19.4596099,160.839549</node>
			<node id="2649">145.662982,6.76618631,165.073697</node>
			<node id="2650">145.328448,7.93824933,166.328647</node>
			<node id="2651">146.165026,10.1293269,167.639955</node>
			<node id="2652">175.870665,53.0773602,123.207625</node>
			<node id="2653">174.729503,49.6872832,127.42388</node>
			<node id="2654">168.888478,45.6629718,134.67342</node>
			<node id="2655">179.821554,65.1642748,129.793667</node>
			<node id="2656">181.100668,67.2949579,132.35039</node>
			<node id="2657">176.065864,61.0689557,141.556565</node>
			<node id="2658">160.94043,35.461524,147.338777</node>
			<node id="2659">152.485485,17.7315014,154.173839</node>
			<node id="2660">155.653478,24.9694533,153.517363</node>
			<node id="2661">154.48023,22.6418762,154.021424</node>
			<node id="2662">155.612638,29.6541955,154.661191</node>
			<node id="2663">149.637721,17.3624555,161.585821</node>
			<node id="2664">145.286625,6.90027911,164.201455</node>
			<node id="2665">146.653663,11.8068292,166.404343</node>
			<node id="2666">175.323739,54.7750785,121.757449</node>
			<node id="2667">180.891228,67.4556885,131.595324</node>
			<node id="2668">168.233871,41.6915165,140.708214</node>
			<node id="2669">179.570721,67.5865686,133.713884</node>
			<node id="2670">177.752687,67.1599133,134.421867</node>
			<node id="2671">167.643776,45.9088083,140.108669</node>
			<node id="2672">166.625531,40.9502952,141.633076</node>
			<node id="2673">163.813914,40.1387305,142.426009</node>
			<node id="2674">172.587626,55.0903059,138.45457</node>
			<node id="2675">166.287303,43.0612683,142.421088</node>
			<node id="2676">167.353892,43.9007036,141.850434</node>
			<node id="2677">174.547287,59.1976898,140.461822</node>
			<node id="2678">175.358674,60.5489487,141.257214</node>
			<node id="2679">157.634933,29.5086881,151.735852</node>
			<node id="2680">153.527042,21.2193032,153.806478</node>
			<node id="2681">153.847226,24.4018105,158.682144</node>
			<node id="2682">153.246347,22.0086496,160.106791</node>
			<node id="2683">144.810611,6.8660166,164.827237</node>
			<node id="2684">149.114939,16.0119864,162.512028</node>
			<node id="2685">144.648935,7.49945789,165.622876</node>
			<node id="2686">146.301791,10.8116342,167.354002</node>
			<node id="2687">173.461834,50.9798687,125.383137</node>
			<node id="2688">174.271945,47.8973405,130.048933</node>
			<node id="2689">171.720833,47.360007,130.845329</node>
			<node id="2690">172.20233,48.55774,128.915618</node>
			<node id="2691">180.363476,68.0206598,132.153463</node>
			<node id="2692">171.089896,53.5179491,137.634883</node>
			<node id="2693">170.539981,51.9088343,137.847144</node>
			<node id="2694">168.944887,49.7474322,138.083785</node>
			<node id="2695">172.805543,57.0708309,138.257854</node>
			<node id="2696">173.41454,58.3349772,138.763214</node>
			<node id="2697">175.477512,62.4295577,140.119274</node>
			<node id="2698">158.209215,31.3095698,150.49223</node>
			<node id="2699">152.838449,19.1403763,153.521829</node>
			<node id="2700">150.433352,16.2742946,153.646483</node>
			<node id="2701">155.988656,28.9190493,151.520489</node>
			<node id="2702">149.486192,15.0086448,154.650961</node>
			<node id="2703">152.7129,25.5714064,157.137255</node>
			<node id="2704">144.662821,7.04823378,163.69618</node>
			<node id="2705">146.885877,13.8482077,164.247913</node>
			<node id="2706">145.793653,12.9623879,165.076662</node>
			<node id="2707">145.666431,10.8512283,167.156359</node>
			<node id="2708">177.628589,63.6168816,126.291945</node>
			<node id="2709">168.410329,47.2407291,131.837606</node>
			<node id="2710">178.097756,65.5446822,127.631318</node>
			<node id="2711">179.434948,66.9953422,129.375768</node>
			<node id="2712">180.338994,67.9427241,130.529035</node>
			<node id="2713">180.324023,68.2135119,131.397759</node>
			<node id="2714">165.667297,45.4734178,139.624594</node>
			<node id="2715">164.60789,44.3461509,140.549092</node>
			<node id="2716">175.913682,64.8352674,137.874632</node>
			<node id="2717">174.348478,60.9592077,139.699712</node>
			<node id="2718">151.999999,17.9559596,153.257176</node>
			<node id="2719">152.330225,20.7787612,152.774586</node>
			<node id="2720">150.535806,15.4686815,154.556663</node>
			<node id="2721">153.787926,24.9378503,152.279181</node>
			<node id="2722">145.962828,12.0782934,158.798726</node>
			<node id="2723">154.505888,27.3672221,156.471311</node>
			<node id="2724">149.620805,19.8092484,159.670458</node>
			<node id="2725">143.67889,7.08041359,164.64066</node>
			<node id="2726">144.598336,9.58341345,166.174456</node>
			<node id="2727">145.065866,10.4736555,166.726872</node>
			<node id="2728">145.437243,12.0205772,166.047663</node>
			<node id="2729">174.09678,53.058691,122.733145</node>
			<node id="2730">166.024171,42.9995392,139.119302</node>
			<node id="2731">164.071436,42.0293028,140.215795</node>
			<node id="2732">175.360102,63.7218137,139.060319</node>
			<node id="2733">173.651116,60.3923542,138.927029</node>
			<node id="2734">161.981232,38.9668592,143.66026</node>
			<node id="2735">159.768587,33.1877283,149.275683</node>
			<node id="2736">152.035987,19.2005913,152.569102</node>
			<node id="2737">154.749551,27.0689064,151.703801</node>
			<node id="2738">147.939949,13.8666999,156.364733</node>
			<node id="2739">143.710271,8.87237061,161.542612</node>
			<node id="2740">144.140948,7.4989752,162.863684</node>
			<node id="2741">143.231489,7.26667563,163.072279</node>
			<node id="2742">143.350562,7.5229418,165.028278</node>
			<node id="2743">143.881789,8.63130676,165.548682</node>
			<node id="2744">179.751364,68.7793903,129.844089</node>
			<node id="2745">179.800507,68.7767795,130.771971</node>
			<node id="2746">179.331159,68.6505811,131.687768</node>
			<node id="2747">175.229879,64.4062277,138.366378</node>
			<node id="2748">173.901358,62.930106,138.101096</node>
			<node id="2749">163.577238,41.6782087,143.553506</node>
			<node id="2750">151.056686,18.2440036,152.091134</node>
			<node id="2751">156.622274,33.1772836,148.411095</node>
			<node id="2752">150.398638,17.2407687,152.589873</node>
			<node id="2753">152.253816,22.7231918,152.347914</node>
			<node id="2754">144.889784,10.7377067,160.153809</node>
			<node id="2755">151.138679,23.3865742,157.857488</node>
			<node id="2756">150.807121,21.5502334,158.996666</node>
			<node id="2757">142.486491,7.59139282,162.381128</node>
			<node id="2758">146.902849,17.1120757,161.160289</node>
			<node id="2759">144.479369,14.8550153,163.036688</node>
			<node id="2760">144.457275,11.6124797,165.70863</node>
			<node id="2761">170.018537,49.3181434,127.60107</node>
			<node id="2762">171.55163,49.8913437,126.764148</node>
			<node id="2763">169.351589,48.3819864,129.342899</node>
			<node id="2764">177.835263,66.750503,127.493795</node>
			<node id="2765">167.443146,44.989553,136.174115</node>
			<node id="2766">166.445065,46.6148931,133.707391</node>
			<node id="2767">169.150683,53.7537993,135.924255</node>
			<node id="2768">176.737537,66.1422355,135.777181</node>
			<node id="2769">171.321653,56.794251,137.098742</node>
			<node id="2770">175.413423,65.4317416,136.586847</node>
			<node id="2771">151.29668,19.7434947,151.913328</node>
			<node id="2772">157.621806,33.4822698,151.518007</node>
			<node id="2773">155.008859,31.8031822,152.473706</node>
			<node id="2774">145.064403,12.9131494,157.627492</node>
			<node id="2775">147.329008,18.2377531,160.258746</node>
			<node id="2776">142.59653,7.10318505,163.898715</node>
			<node id="2777">146.9241,15.7369563,162.420868</node>
			<node id="2778">142.833921,8.35200672,164.988523</node>
			<node id="2779">143.936856,10.2962791,165.511676</node>
			<node id="2780">174.971971,56.8082474,120.612021</node>
			<node id="2781">179.337644,68.5179046,128.893104</node>
			<node id="2782">179.401545,69.1609149,129.922748</node>
			<node id="2783">178.862438,69.1954462,130.527458</node>
			<node id="2784">165.53686,46.1375055,134.781004</node>
			<node id="2785">150.359176,18.2259908,151.768422</node>
			<node id="2786">155.902626,30.5469675,150.350698</node>
			<node id="2787">148.607129,16.2925479,153.21484</node>
			<node id="2788">143.539337,11.4315158,159.12307</node>
			<node id="2789">152.738022,27.4859985,155.654381</node>
			<node id="2790">142.257717,7.34389891,164.462597</node>
			<node id="2791">142.317202,7.78666071,164.827254</node>
			<node id="2792">143.013109,9.29097646,164.952304</node>
			<node id="2793">144.004045,12.4700746,164.856368</node>
			<node id="2794">178.252611,68.7352793,127.628622</node>
			<node id="2795">179.130302,69.2555283,129.23809</node>
			<node id="2796">177.488266,68.4929521,132.292317</node>
			<node id="2797">165.67677,47.1749022,137.918055</node>
			<node id="2798">167.736489,48.3868254,138.079743</node>
			<node id="2799">171.549317,59.3833806,136.677527</node>
			<node id="2800">163.657021,43.1234097,141.769803</node>
			<node id="2801">149.468661,17.9081751,151.752507</node>
			<node id="2802">150.771428,21.798657,151.677022</node>
			<node id="2803">151.793593,24.830626,151.018594</node>
			<node id="2804">147.761113,15.4873858,154.234552</node>
			<node id="2805">141.793157,8.51174094,161.276985</node>
			<node id="2806">141.566587,7.18138342,163.149791</node>
			<node id="2807">174.234378,55.9864723,120.296427</node>
			<node id="2808">167.526988,48.7584109,129.018083</node>
			<node id="2809">178.707429,69.2049649,128.19014</node>
			<node id="2810">178.747198,69.4455981,128.733206</node>
			<node id="2811">165.476546,47.7578443,131.737171</node>
			<node id="2812">163.474425,43.3831014,138.529614</node>
			<node id="2813">165.114249,44.7371994,136.801629</node>
			<node id="2814">168.188807,52.0033618,136.173074</node>
			<node id="2815">172.339014,61.7330267,136.930951</node>
			<node id="2816">174.855525,64.8804084,137.61575</node>
			<node id="2817">174.166451,64.3819975,137.489673</node>
			<node id="2818">150.358195,19.8824238,151.450684</node>
			<node id="2819">148.582833,17.1386637,152.400073</node>
			<node id="2820">152.504449,26.5545222,150.619903</node>
			<node id="2821">146.146673,14.7320735,155.446329</node>
			<node id="2822">142.021388,10.2374254,164.16339</node>
			<node id="2823">143.029859,11.8807112,164.382132</node>
			<node id="2824">173.541717,56.4781196,119.542346</node>
			<node id="2825">172.845544,54.7841049,120.646474</node>
			<node id="2826">171.427902,53.2915783,121.768813</node>
			<node id="2827">176.878645,61.1508884,124.109277</node>
			<node id="2828">168.800313,49.9413676,126.576008</node>
			<node id="2829">178.560905,69.579366,129.412348</node>
			<node id="2830">177.064258,69.4661358,130.404618</node>
			<node id="2831">167.708099,50.9627022,136.350835</node>
			<node id="2832">174.642376,67.1051052,133.873742</node>
			<node id="2833">174.75065,65.830275,135.599552</node>
			<node id="2834">174.708332,65.0935151,137.055497</node>
			<node id="2835">148.947741,19.0311397,151.320932</node>
			<node id="2836">154.204839,31.5657039,148.958109</node>
			<node id="2837">150.006142,21.1660271,151.269091</node>
			<node id="2838">148.790027,22.2966047,157.486098</node>
			<node id="2839">147.949999,20.8141366,158.255904</node>
			<node id="2840">141.819568,9.88611071,160.158267</node>
			<node id="2841">140.618786,7.42945524,162.058142</node>
			<node id="2842">140.908287,7.28349394,163.682237</node>
			<node id="2843">141.066352,7.62940154,164.220606</node>
			<node id="2844">141.564127,7.92685433,164.563408</node>
			<node id="2845">141.884399,8.67462877,164.581919</node>
			<node id="2846">143.23136,14.1851546,163.347454</node>
			<node id="2847">173.612351,57.982281,119.083947</node>
			<node id="2848">171.118621,51.6979975,123.990509</node>
			<node id="2849">177.991959,69.6615953,127.683068</node>
			<node id="2850">177.970281,69.8593614,128.392418</node>
			<node id="2851">175.065773,68.0303871,132.757596</node>
			<node id="2852">169.859696,56.0372242,135.899394</node>
			<node id="2853">172.257108,63.6031937,135.828838</node>
			<node id="2854">173.31832,64.2457316,136.448192</node>
			<node id="2855">148.941931,20.7653521,151.042637</node>
			<node id="2856">147.787663,18.9245182,151.439977</node>
			<node id="2857">153.450786,29.1875111,150.130653</node>
			<node id="2858">144.358465,14.0151847,156.248593</node>
			<node id="2859">150.399995,25.1894764,156.162945</node>
			<node id="2860">140.304311,8.29199361,163.988305</node>
			<node id="2861">175.793776,58.3275693,121.55212</node>
			<node id="2862">169.565591,50.9812428,124.889294</node>
			<node id="2863">175.591671,63.7928625,123.626605</node>
			<node id="2864">166.168924,49.545951,136.10053</node>
			<node id="2865">173.483757,65.2477984,135.612087</node>
			<node id="2866">149.855167,22.6199904,151.134522</node>
			<node id="2867">145.87481,18.314075,159.909788</node>
			<node id="2868">140.778694,11.672565,163.145046</node>
			<node id="2869">174.019047,59.4363382,119.520587</node>
			<node id="2870">174.487734,61.409822,120.876717</node>
			<node id="2871">169.338312,52.3964228,122.654417</node>
			<node id="2872">177.42412,69.15182,126.734465</node>
			<node id="2873">177.031204,70.1752125,128.642558</node>
			<node id="2874">166.343219,51.6253861,134.427123</node>
			<node id="2875">168.150756,54.8255384,134.371027</node>
			<node id="2876">170.20981,58.8652328,135.439669</node>
			<node id="2877">163.684111,45.9441755,138.456601</node>
			<node id="2878">172.944109,66.6624933,133.755968</node>
			<node id="2879">170.682718,61.7295563,135.161395</node>
			<node id="2880">147.021669,18.3394303,151.843121</node>
			<node id="2881">150.597592,25.4352532,150.131232</node>
			<node id="2882">146.290914,17.4522879,152.572842</node>
			<node id="2883">151.395647,28.3708435,149.457991</node>
			<node id="2884">145.484652,16.3128626,153.667201</node>
			<node id="2885">149.122094,24.4092868,156.089371</node>
			<node id="2886">139.792428,7.14665347,162.641212</node>
			<node id="2887">140.248979,7.57780029,163.846426</node>
			<node id="2888">140.666333,9.91628744,163.633709</node>
			<node id="2889">172.871392,57.5115985,118.573099</node>
			<node id="2890">171.992001,56.3177421,118.75523</node>
			<node id="2891">175.951806,65.8770382,124.891003</node>
			<node id="2892">177.096572,70.0794725,126.764527</node>
			<node id="2893">175.366651,70.5309985,128.656813</node>
			<node id="2894">163.909985,46.5612634,134.142323</node>
			<node id="2895">162.226863,45.1401618,136.139693</node>
			<node id="2896">167.308224,53.0109876,134.438935</node>
			<node id="2897">168.763862,58.3321857,133.771098</node>
			<node id="2898">169.713047,60.3457297,134.495763</node>
			<node id="2899">152.790422,30.9506428,152.5758</node>
			<node id="2900">150.785692,30.1764359,152.562355</node>
			<node id="2901">153.608179,29.314942,154.345876</node>
			<node id="2902">142.851374,12.9892994,157.117193</node>
			<node id="2903">151.603249,28.4545192,154.372861</node>
			<node id="2904">145.80734,20.2768541,158.161193</node>
			<node id="2905">139.273489,8.31963924,160.593733</node>
			<node id="2906">139.272343,9.29488366,159.805634</node>
			<node id="2907">144.521234,17.3067233,160.726885</node>
			<node id="2908">139.711984,7.39333173,163.532984</node>
			<node id="2909">139.610893,8.02503763,163.794648</node>
			<node id="2910">142.85689,15.831468,161.895361</node>
			<node id="2911">142.275305,13.7689545,163.081967</node>
			<node id="2912">170.037014,54.528367,119.758101</node>
			<node id="2913">176.906021,70.3880162,127.278123</node>
			<node id="2914">167.789153,56.1497242,133.302528</node>
			<node id="2915">152.212458,32.5560437,150.95832</node>
			<node id="2916">154.794563,33.4856286,150.851917</node>
			<node id="2917">150.203216,27.3770999,154.579442</node>
			<node id="2918">148.035625,25.7502373,154.713746</node>
			<node id="2919">141.219689,11.3352124,158.528479</node>
			<node id="2920">139.211584,8.55001778,163.541838</node>
			<node id="2921">169.905487,55.9043087,118.007712</node>
			<node id="2922">167.213935,51.1069037,124.566943</node>
			<node id="2923">176.575965,69.5269023,125.711302</node>
			<node id="2924">175.994164,68.189511,125.11336</node>
			<node id="2925">176.703995,70.2331155,126.235886</node>
			<node id="2926">175.609265,70.9943044,127.290491</node>
			<node id="2927">173.662535,69.7265386,130.256334</node>
			<node id="2928">164.521103,49.5194564,134.974706</node>
			<node id="2929">160.896276,46.2263534,134.51029</node>
			<node id="2930">172.627635,68.2557915,131.898353</node>
			<node id="2931">160.485857,44.1096274,137.27816</node>
			<node id="2932">170.480825,62.9264583,134.414907</node>
			<node id="2933">148.512403,23.3385613,150.465198</node>
			<node id="2934">143.694099,16.0014113,153.797817</node>
			<node id="2935">150.309552,31.9565436,150.831607</node>
			<node id="2936">145.903562,22.2808435,156.458677</node>
			<node id="2937">138.978756,7.11453562,162.182019</node>
			<node id="2938">138.885673,7.35810202,161.492127</node>
			<node id="2939">142.979572,18.7711453,159.174251</node>
			<node id="2940">138.111869,7.26915073,162.926139</node>
			<node id="2941">139.136075,7.73811816,163.598721</node>
			<node id="2942">172.460543,59.9310133,117.630512</node>
			<node id="2943">168.410831,53.8069139,120.195166</node>
			<node id="2944">173.99217,65.7153574,122.241851</node>
			<node id="2945">173.920673,64.5151555,121.609657</node>
			<node id="2946">176.096729,70.9026915,126.422277</node>
			<node id="2947">165.989562,53.7326724,132.325364</node>
			<node id="2948">167.439924,58.2553394,131.907183</node>
			<node id="2949">171.818957,65.5976221,133.936366</node>
			<node id="2950">153.264614,32.7029484,147.716529</node>
			<node id="2951">151.821661,34.0856654,149.423287</node>
			<node id="2952">147.19336,23.5878674,155.886929</node>
			<node id="2953">138.56351,7.94175516,163.498663</node>
			<node id="2954">138.735875,9.88232636,162.875042</node>
			<node id="2955">141.782732,15.4374843,161.718745</node>
			<node id="2956">140.022585,13.2196567,161.95612</node>
			<node id="2957">174.208368,67.4736255,122.877488</node>
			<node id="2958">176.091043,70.8369825,125.499866</node>
			<node id="2959">166.535387,55.8870937,131.761222</node>
			<node id="2960">164.589051,51.7369509,132.771908</node>
			<node id="2961">169.239281,62.016828,133.444992</node>
			<node id="2962">170.256117,64.1867197,133.436285</node>
			<node id="2963">161.634221,44.3183066,140.041955</node>
			<node id="2964">160.75307,46.0244804,137.796739</node>
			<node id="2965">159.887832,44.8256992,139.207333</node>
			<node id="2966">148.902854,26.5744643,149.174757</node>
			<node id="2967">147.074025,21.4318942,150.691617</node>
			<node id="2968">151.7111,30.7673607,148.678453</node>
			<node id="2969">145.722712,19.7982511,151.198883</node>
			<node id="2970">144.916155,18.0353421,152.125737</node>
			<node id="2971">141.527573,14.2464991,155.211618</node>
			<node id="2972">138.118981,7.06242999,162.166488</node>
			<node id="2973">137.629334,7.61360434,163.167193</node>
			<node id="2974">137.922703,8.13183798,163.425005</node>
			<node id="2975">171.816832,58.9794036,117.055231</node>
			<node id="2976">171.457962,57.5871043,117.368775</node>
			<node id="2977">172.765741,63.6078489,119.36217</node>
			<node id="2978">175.368066,70.6277231,123.944959</node>
			<node id="2979">162.76874,47.8433441,132.128039</node>
			<node id="2980">160.844572,47.289792,132.973058</node>
			<node id="2981">163.914451,48.1989452,136.039852</node>
			<node id="2982">162.200821,49.6974258,133.626196</node>
			<node id="2983">168.379277,61.3602568,132.822722</node>
			<node id="2984">160.422407,43.0023704,138.655009</node>
			<node id="2985">153.407172,36.8174417,147.292815</node>
			<node id="2986">154.537783,35.9028035,148.44338</node>
			<node id="2987">156.40311,38.0561043,146.689205</node>
			<node id="2988">148.011141,24.9895394,149.621917</node>
			<node id="2989">145.124955,24.6694537,154.408957</node>
			<node id="2990">139.707095,10.385521,159.03331</node>
			<node id="2991">137.214234,7.3234308,161.017925</node>
			<node id="2992">136.940509,7.12962458,161.842815</node>
			<node id="2993">138.493176,11.6732995,162.041261</node>
			<node id="2994">170.216581,56.9388513,116.701054</node>
			<node id="2995">172.393747,61.8233223,118.004637</node>
			<node id="2996">166.872994,52.8380876,121.508292</node>
			<node id="2997">174.275123,69.1872136,122.875858</node>
			<node id="2998">175.330149,71.524527,125.466193</node>
			<node id="2999">168.228774,60.1389675,132.714744</node>
			<node id="3000">170.801971,66.78781,132.35493</node>
			<node id="3001">149.245244,28.6827093,148.566893</node>
			<node id="3002">143.940358,18.7966325,151.386701</node>
			<node id="3003">148.966032,29.1272371,152.674535</node>
			<node id="3004">143.686791,21.063371,157.01154</node>
			<node id="3005">137.194459,7.9116151,160.218625</node>
			<node id="3006">141.780522,16.8956476,160.683116</node>
			<node id="3007">137.151951,9.66193769,162.455361</node>
			<node id="3008">137.599213,8.58829521,163.20195</node>
			<node id="3009">167.411241,54.6076435,118.716031</node>
			<node id="3010">172.060076,66.6637169,119.831867</node>
			<node id="3011">175.380567,71.4719674,124.511206</node>
			<node id="3012">173.342277,72.0343637,126.48431</node>
			<node id="3013">173.693005,71.0017656,128.326037</node>
			<node id="3014">167.660328,59.9810332,131.674424</node>
			<node id="3015">161.853197,47.7510448,135.862769</node>
			<node id="3016">152.639404,38.7151718,142.118409</node>
			<node id="3017">155.766815,38.5311138,143.065868</node>
			<node id="3018">154.105743,37.2209307,143.972334</node>
			<node id="3019">150.032101,30.2999003,148.248062</node>
			<node id="3020">146.358164,22.5712399,150.144561</node>
			<node id="3021">140.704988,15.6938741,153.058534</node>
			<node id="3022">148.561163,31.2224614,150.743376</node>
			<node id="3023">147.851305,27.6386677,153.349205</node>
			<node id="3024">147.082865,26.7926315,153.616226</node>
			<node id="3025">138.683659,10.9906732,157.943648</node>
			<node id="3026">136.310331,7.37090334,162.323085</node>
			<node id="3027">136.851877,8.91504529,162.803898</node>
			<node id="3028">136.630867,7.99964444,162.979442</node>
			<node id="3029">170.814528,58.0019193,116.32512</node>
			<node id="3030">172.584459,67.9509799,120.781777</node>
			<node id="3031">175.119781,71.6036861,123.659547</node>
			<node id="3032">163.317666,53.0915421,130.474321</node>
			<node id="3033">160.351506,48.3100607,131.31191</node>
			<node id="3034">159.078173,45.0173599,135.917237</node>
			<node id="3035">169.245532,64.0106311,132.317191</node>
			<node id="3036">150.909981,34.2179368,145.786045</node>
			<node id="3037">150.84355,32.5371612,147.156412</node>
			<node id="3038">141.928628,17.4840011,151.637465</node>
			<node id="3039">139.864642,12.6913046,156.485019</node>
			<node id="3040">142.957383,22.632191,155.39811</node>
			<node id="3041">137.65073,9.51644415,158.975397</node>
			<node id="3042">140.411093,15.512082,160.758339</node>
			<node id="3043">137.835316,13.0098586,160.912946</node>
			<node id="3044">169.345542,56.8665045,116.064503</node>
			<node id="3045">174.476874,71.2342665,122.572199</node>
			<node id="3046">174.783388,72.093314,124.116773</node>
			<node id="3047">161.968482,48.9928661,130.013581</node>
			<node id="3048">164.4705,54.2177076,130.245731</node>
			<node id="3049">164.997922,55.5292294,129.900203</node>
			<node id="3050">171.454719,71.1806503,128.395049</node>
			<node id="3051">159.802141,48.9200036,133.86893</node>
			<node id="3052">170.504034,68.3612275,131.137522</node>
			<node id="3053">167.846931,61.8238895,131.996346</node>
			<node id="3054">169.376752,65.3435992,131.916896</node>
			<node id="3055">156.672425,39.5595079,145.100419</node>
			<node id="3056">156.094916,41.2856552,143.051345</node>
			<node id="3057">154.059022,40.5179456,143.492754</node>
			<node id="3058">149.337133,32.3144989,146.741666</node>
			<node id="3059">144.263138,20.8272662,150.337138</node>
			<node id="3060">139.632423,14.2250072,154.461131</node>
			<node id="3061">141.698881,18.505347,159.228881</node>
			<node id="3062">139.961604,17.4142417,159.130278</node>
			<node id="3063">138.21413,15.0353978,159.677872</node>
			<node id="3064">135.491398,7.78130227,162.452226</node>
			<node id="3065">169.984198,57.4584592,115.783891</node>
			<node id="3066">170.759308,60.3370451,115.676259</node>
			<node id="3067">171.047996,61.6355867,116.131261</node>
			<node id="3068">170.95963,64.7521296,117.201903</node>
			<node id="3069">173.163248,71.1833354,121.020897</node>
			<node id="3070">173.871209,72.6027394,124.431169</node>
			<node id="3071">165.663942,57.1429503,130.026344</node>
			<node id="3072">166.063534,59.9338058,129.587699</node>
			<node id="3073">167.682543,61.2564205,131.760697</node>
			<node id="3074">147.119344,28.5513131,147.80313</node>
			<node id="3075">147.01992,28.1335473,152.591113</node>
			<node id="3076">135.363218,8.99907151,158.536484</node>
			<node id="3077">135.549593,7.98997224,159.509179</node>
			<node id="3078">134.859077,7.49926857,159.981299</node>
			<node id="3079">141.687473,20.6296892,156.988694</node>
			<node id="3080">134.91985,7.19056412,160.9992</node>
			<node id="3081">135.19346,7.34034661,161.825994</node>
			<node id="3082">135.561284,8.26135866,162.627153</node>
			<node id="3083">169.658835,59.6728334,114.55736</node>
			<node id="3084">168.361277,56.351201,116.395265</node>
			<node id="3085">174.298952,72.0432487,122.322853</node>
			<node id="3086">164.22999,49.7232196,127.978228</node>
			<node id="3087">160.897196,50.3619441,127.367341</node>
			<node id="3088">162.429055,50.8198181,126.074844</node>
			<node id="3089">173.991337,72.7859859,123.493381</node>
			<node id="3090">163.813087,54.9104425,129.144377</node>
			<node id="3091">167.034861,61.2194903,130.59893</node>
			<node id="3092">158.204057,46.5717928,133.720614</node>
			<node id="3093">170.528646,69.9007261,129.884899</node>
			<node id="3094">168.149143,64.1395194,131.053444</node>
			<node id="3095">169.229121,67.421661,131.05427</node>
			<node id="3096">148.346309,30.1903002,147.582581</node>
			<node id="3097">145.692985,26.59584,148.067382</node>
			<node id="3098">145.013876,23.6887106,149.215504</node>
			<node id="3099">143.725739,22.7293095,149.137302</node>
			<node id="3100">142.473978,19.29115,150.514851</node>
			<node id="3101">148.59172,33.8286291,148.49061</node>
			<node id="3102">140.616523,18.9137063,158.32649</node>
			<node id="3103">136.170982,11.5197334,161.224953</node>
			<node id="3104">168.77925,58.0706304,114.777724</node>
			<node id="3105">173.792662,73.0488664,122.659754</node>
			<node id="3106">164.012901,56.8965274,128.107248</node>
			<node id="3107">171.227391,72.4436086,126.568358</node>
			<node id="3108">167.508198,62.4114267,131.123274</node>
			<node id="3109">141.639887,21.2555337,148.917217</node>
			<node id="3110">144.344131,26.6652761,152.595291</node>
			<node id="3111">136.034351,10.5838272,157.273215</node>
			<node id="3112">134.868379,9.65431929,162.020651</node>
			<node id="3113">134.301962,8.62956743,162.267178</node>
			<node id="3114">169.408771,62.5191412,114.051443</node>
			<node id="3115">173.533859,73.1623433,121.827785</node>
			<node id="3116">162.646413,51.4169906,131.861989</node>
			<node id="3117">168.091772,66.0834754,130.573114</node>
			<node id="3118">169.600965,69.1261469,130.382292</node>
			<node id="3119">154.986306,42.7419249,141.092406</node>
			<node id="3120">152.9882,41.7530402,141.862429</node>
			<node id="3121">137.226626,12.5218596,155.493392</node>
			<node id="3122">142.857452,24.2965256,153.974327</node>
			<node id="3123">168.908398,61.1399249,113.263089</node>
			<node id="3124">167.830219,57.7077178,114.58123</node>
			<node id="3125">165.621821,56.298422,115.44203</node>
			<node id="3126">173.299442,72.6611606,120.892708</node>
			<node id="3127">172.626922,73.3622041,123.853663</node>
			<node id="3128">161.978006,54.2189595,128.282174</node>
			<node id="3129">160.77447,52.4275488,129.587815</node>
			<node id="3130">160.218002,50.933148,131.284444</node>
			<node id="3131">166.774968,62.5280948,130.269681</node>
			<node id="3132">167.183831,63.9314624,130.331539</node>
			<node id="3133">158.25392,49.2039038,133.191697</node>
			<node id="3134">158.042444,47.5048766,135.527895</node>
			<node id="3135">167.824679,68.8917248,129.577851</node>
			<node id="3136">151.225273,35.2780248,148.128654</node>
			<node id="3137">146.341946,30.2455662,150.525386</node>
			<node id="3138">146.817466,32.2945558,149.004808</node>
			<node id="3139">144.578059,28.598966,151.089498</node>
			<node id="3140">132.828165,7.21015519,160.169732</node>
			<node id="3141">135.245364,13.8292872,159.254839</node>
			<node id="3142">133.618486,7.69826126,161.833248</node>
			<node id="3143">134.877693,11.2283915,161.105277</node>
			<node id="3144">168.621613,59.7263642,113.522995</node>
			<node id="3145">165.510905,54.9907397,117.508304</node>
			<node id="3146">164.180321,53.9770745,119.204654</node>
			<node id="3147">162.487709,55.5691331,127.536179</node>
			<node id="3148">158.791443,49.3459111,129.465529</node>
			<node id="3149">164.304709,58.94609,127.489427</node>
			<node id="3150">165.8459,61.9957711,129.17204</node>
			<node id="3151">151.676614,36.4056633,144.089595</node>
			<node id="3152">153.016201,38.7071895,145.191406</node>
			<node id="3153">150.304931,37.3185388,145.850338</node>
			<node id="3154">144.29157,25.1467329,148.156353</node>
			<node id="3155">138.848099,16.3890699,151.285643</node>
			<node id="3156">134.846428,11.3190277,155.899489</node>
			<node id="3157">140.217627,20.9884231,156.17253</node>
			<node id="3158">133.116661,7.53510459,159.297609</node>
			<node id="3159">132.996429,7.22287661,161.189276</node>
			<node id="3160">133.062963,8.26080229,161.933882</node>
			<node id="3161">167.584962,58.6447566,113.535601</node>
			<node id="3162">166.121338,57.5984845,113.766522</node>
			<node id="3163">169.711635,64.7122058,115.313925</node>
			<node id="3164">163.038433,55.8395551,115.523915</node>
			<node id="3165">173.056094,73.591486,121.001883</node>
			<node id="3166">172.811363,73.7512685,122.615015</node>
			<node id="3167">158.098681,48.1793062,131.363169</node>
			<node id="3168">166.235468,63.1583392,129.819619</node>
			<node id="3169">169.222955,70.9503315,128.635426</node>
			<node id="3170">166.404111,64.1851541,129.736316</node>
			<node id="3171">146.359404,31.4140949,146.014403</node>
			<node id="3172">139.545267,17.7098245,150.299609</node>
			<node id="3173">147.050167,34.4164854,147.254746</node>
			<node id="3174">137.390239,14.5914312,152.810531</node>
			<node id="3175">132.992743,8.5421287,158.035935</node>
			<node id="3176">138.109025,19.1865797,156.459387</node>
			<node id="3177">137.954897,17.4859705,157.717093</node>
			<node id="3178">133.02599,10.1037509,161.735883</node>
			<node id="3179">164.680945,57.003457,114.010718</node>
			<node id="3180">171.359149,72.2024604,118.623788</node>
			<node id="3181">172.047533,69.849719,120.040202</node>
			<node id="3182">172.462638,73.8540001,119.691384</node>
			<node id="3183">172.713752,73.9805172,121.899541</node>
			<node id="3184">160.249038,51.4737004,125.15525</node>
			<node id="3185">171.223086,74.1906194,123.142299</node>
			<node id="3186">166.405879,65.0645011,129.324777</node>
			<node id="3187">145.083738,28.8651105,146.706469</node>
			<node id="3188">143.054423,26.7351636,146.61501</node>
			<node id="3189">140.599949,19.4226039,149.502292</node>
			<node id="3190">148.538959,36.0729412,146.428553</node>
			<node id="3191">144.911844,31.7473052,148.545593</node>
			<node id="3192">132.629497,9.5403753,161.88807</node>
			<node id="3193">172.439462,73.0109055,119.590103</node>
			<node id="3194">172.663951,74.1147123,120.624052</node>
			<node id="3195">162.064736,51.9476744,123.722444</node>
			<node id="3196">171.45512,73.2229985,125.064911</node>
			<node id="3197">164.582213,60.8447705,127.435314</node>
			<node id="3198">169.157528,72.7580847,126.411074</node>
			<node id="3199">165.764097,63.4982372,129.318678</node>
			<node id="3200">165.117304,63.2379456,128.163083</node>
			<node id="3201">167.821564,70.2705376,128.913058</node>
			<node id="3202">148.095504,33.1215581,145.758496</node>
			<node id="3203">141.647545,25.413659,152.57758</node>
			<node id="3204">138.393561,21.7364254,154.483478</node>
			<node id="3205">132.45838,7.14772664,160.593858</node>
			<node id="3206">131.966938,7.34713653,160.942963</node>
			<node id="3207">133.822508,12.6182968,159.840027</node>
			<node id="3208">132.536589,11.1565608,160.981181</node>
			<node id="3209">131.785576,7.87197624,161.296511</node>
			<node id="3210">168.255423,62.853406,112.290211</node>
			<node id="3211">165.808393,59.1627294,111.765785</node>
			<node id="3212">169.481185,67.0226753,116.094356</node>
			<node id="3213">172.087762,74.6700233,119.826278</node>
			<node id="3214">172.133432,74.5605005,121.088045</node>
			<node id="3215">162.756698,59.8807255,125.042459</node>
			<node id="3216">162.975392,58.5658102,125.929476</node>
			<node id="3217">158.038445,51.6100721,129.644435</node>
			<node id="3218">155.658844,47.0716482,132.807596</node>
			<node id="3219">166.488156,67.0836292,128.866768</node>
			<node id="3220">165.499098,64.2859559,128.787127</node>
			<node id="3221">141.901009,24.3060104,147.329388</node>
			<node id="3222">139.211389,20.2983218,148.189219</node>
			<node id="3223">137.464251,17.8374821,149.062501</node>
			<node id="3224">141.894118,27.4841271,150.810491</node>
			<node id="3225">140.566556,22.9520063,154.418473</node>
			<node id="3226">133.254848,10.0951265,156.617949</node>
			<node id="3227">130.604623,7.60719515,158.939049</node>
			<node id="3228">131.697234,7.31396414,160.389858</node>
			<node id="3229">131.968902,8.6665146,161.671284</node>
			<node id="3230">167.393372,61.5654309,111.241604</node>
			<node id="3231">170.525522,70.5853465,118.08111</node>
			<node id="3232">170.331027,68.5890306,117.793203</node>
			<node id="3233">170.612305,75.1793713,121.428966</node>
			<node id="3234">158.84372,53.0373526,127.700589</node>
			<node id="3235">159.573758,54.7363524,125.891082</node>
			<node id="3236">163.840611,62.2684625,126.05068</node>
			<node id="3237">157.617441,50.364764,131.437978</node>
			<node id="3238">147.505469,37.5748244,144.612124</node>
			<node id="3239">146.379214,36.150936,145.443976</node>
			<node id="3240">136.190074,16.096912,150.097796</node>
			<node id="3241">132.018619,8.06150378,158.179184</node>
			<node id="3242">166.807493,63.5051043,110.104528</node>
			<node id="3243">171.45358,73.6015293,118.136554</node>
			<node id="3244">171.759491,74.9843662,120.517881</node>
			<node id="3245">158.586953,51.4672783,125.400977</node>
			<node id="3246">157.724577,50.7196723,126.983884</node>
			<node id="3247">161.350027,56.4538713,125.827434</node>
			<node id="3248">164.649761,64.9670629,126.978448</node>
			<node id="3249">165.381137,65.3213503,128.020655</node>
			<node id="3250">166.365092,69.0674778,128.307848</node>
			<node id="3251">156.441614,45.6394161,134.804389</node>
			<node id="3252">167.881646,71.9351316,127.3499</node>
			<node id="3253">155.269503,49.3234821,132.75163</node>
			<node id="3254">146.904808,37.5364007,141.662484</node>
			<node id="3255">150.057835,38.0247814,142.131832</node>
			<node id="3256">148.289224,35.5960873,143.783715</node>
			<node id="3257">146.97803,33.8667518,144.775489</node>
			<node id="3258">145.799882,35.5036868,142.896097</node>
			<node id="3259">144.675199,32.0013154,144.867258</node>
			<node id="3260">145.363842,34.1495189,146.685919</node>
			<node id="3261">134.572118,12.6594715,154.012168</node>
			<node id="3262">131.17801,9.97437559,155.871185</node>
			<node id="3263">131.010704,7.91875748,158.119765</node>
			<node id="3264">171.553745,74.5673845,117.871733</node>
			<node id="3265">171.605567,75.165548,118.9278</node>
			<node id="3266">156.081126,48.9456871,130.134424</node>
			<node id="3267">169.317194,73.9836886,124.508893</node>
			<node id="3268">154.931454,48.0090805,131.496651</node>
			<node id="3269">143.254283,30.4264039,144.922554</node>
			<node id="3270">142.538243,28.8212077,145.281028</node>
			<node id="3271">140.022043,23.1129126,146.917222</node>
			<node id="3272">142.744029,32.7402156,146.629331</node>
			<node id="3273">139.651243,23.9375074,153.058702</node>
			<node id="3274">130.343472,7.94457323,160.409668</node>
			<node id="3275">130.354508,8.56853728,160.925762</node>
			<node id="3276">130.966255,9.2672457,161.348696</node>
			<node id="3277">131.697763,10.0293169,161.624981</node>
			<node id="3278">170.151956,73.1457415,116.742991</node>
			<node id="3279">171.439268,75.3662385,118.322521</node>
			<node id="3280">170.996965,75.7499215,119.222782</node>
			<node id="3281">165.192917,67.1577144,127.21481</node>
			<node id="3282">166.641044,70.8353206,127.827172</node>
			<node id="3283">149.011284,38.9885518,143.749426</node>
			<node id="3284">134.933238,14.9199604,150.906415</node>
			<node id="3285">134.354971,13.7518762,152.317201</node>
			<node id="3286">142.684262,30.0859741,148.863595</node>
			<node id="3287">132.665754,11.3719177,154.817049</node>
			<node id="3288">140.196544,25.7788252,151.576503</node>
			<node id="3289">137.2746,20.1783062,155.055059</node>
			<node id="3290">130.134102,7.71375011,159.552376</node>
			<node id="3291">132.148678,12.8639952,159.285405</node>
			<node id="3292">133.788776,14.62846,158.017107</node>
			<node id="3293">130.863655,10.4080205,161.115271</node>
			<node id="3294">165.961363,60.7319137,110.241411</node>
			<node id="3295">165.995019,62.0227487,109.350122</node>
			<node id="3296">167.545404,67.9575909,113.547555</node>
			<node id="3297">168.05895,69.6612177,114.857856</node>
			<node id="3298">170.787218,74.5390795,116.827188</node>
			<node id="3299">171.232585,75.2083529,117.252235</node>
			<node id="3300">161.443248,57.8784105,124.711543</node>
			<node id="3301">167.958101,75.1936373,122.804351</node>
			<node id="3302">157.847061,54.0032342,125.691801</node>
			<node id="3303">167.253688,72.8888809,126.207559</node>
			<node id="3304">165.595848,69.707849,127.208008</node>
			<node id="3305">147.407079,38.9645459,140.548185</node>
			<node id="3306">143.975211,33.6684495,143.448703</node>
			<node id="3307">146.259057,38.4508657,143.223781</node>
			<node id="3308">136.113062,18.1495833,147.986462</node>
			<node id="3309">137.890334,23.6242636,152.312955</node>
			<node id="3310">136.165194,21.1755372,153.359736</node>
			<node id="3311">129.795893,8.79256979,156.666038</node>
			<node id="3312">129.784682,7.99635768,157.792043</node>
			<node id="3313">130.134426,11.7954001,159.719134</node>
			<node id="3314">130.125105,9.59011145,160.909244</node>
			<node id="3315">168.894616,71.7262191,115.772525</node>
			<node id="3316">171.05563,75.9038045,117.47687</node>
			<node id="3317">170.83103,76.1207782,118.100397</node>
			<node id="3318">160.664013,58.6587064,123.008243</node>
			<node id="3319">159.576854,56.7938054,123.74516</node>
			<node id="3320">162.317658,61.157694,124.035093</node>
			<node id="3321">156.531006,52.0894065,128.462766</node>
			<node id="3322">163.466235,65.092291,124.89582</node>
			<node id="3323">152.999697,49.1469999,129.953945</node>
			<node id="3324">143.697626,35.142046,145.104106</node>
			<node id="3325">131.584984,12.4650573,152.696256</node>
			<node id="3326">128.903601,8.01249211,159.140315</node>
			<node id="3327">128.915364,8.32226565,159.803687</node>
			<node id="3328">129.488943,8.56061267,160.443626</node>
			<node id="3329">167.423091,65.5809189,112.019737</node>
			<node id="3330">165.819042,68.0613293,110.739271</node>
			<node id="3331">170.483901,75.9096358,116.271502</node>
			<node id="3332">156.316111,53.207277,126.42564</node>
			<node id="3333">163.371984,66.4830647,124.47623</node>
			<node id="3334">155.624027,50.2057472,128.102593</node>
			<node id="3335">166.339494,71.9516352,126.894284</node>
			<node id="3336">165.419018,71.4774299,126.458382</node>
			<node id="3337">149.072778,40.2046325,139.766584</node>
			<node id="3338">137.866791,21.8514455,146.372742</node>
			<node id="3339">136.925022,20.2802644,146.837679</node>
			<node id="3340">132.960998,14.0196286,151.027029</node>
			<node id="3341">138.859941,26.7883795,149.896641</node>
			<node id="3342">138.365772,25.3278877,150.976263</node>
			<node id="3343">134.555735,19.1365772,154.160231</node>
			<node id="3344">128.30143,8.06659969,158.037569</node>
			<node id="3345">130.86374,14.5011857,157.304713</node>
			<node id="3346">133.322323,15.8080901,156.734528</node>
			<node id="3347">129.270129,9.15794675,160.47388</node>
			<node id="3348">164.004587,60.3106015,109.288364</node>
			<node id="3349">169.133353,74.1332252,115.159725</node>
			<node id="3350">169.811152,75.4821119,115.468877</node>
			<node id="3351">170.540522,76.3267438,116.801125</node>
			<node id="3352">170.41599,76.5122168,117.401791</node>
			<node id="3353">169.158727,77.0467786,118.072904</node>
			<node id="3354">168.619008,76.4229073,120.102879</node>
			<node id="3355">160.969657,60.4409231,122.444705</node>
			<node id="3356">162.516042,63.4088754,123.704227</node>
			<node id="3357">164.266673,69.2381734,125.462035</node>
			<node id="3358">166.245096,74.1841641,124.487216</node>
			<node id="3359">165.768968,72.5296308,126.143632</node>
			<node id="3360">153.177815,47.3442521,132.380134</node>
			<node id="3361">152.990779,45.4727553,134.729418</node>
			<node id="3362">150.835312,47.124807,132.650374</node>
			<node id="3363">150.396486,40.6849104,142.37752</node>
			<node id="3364">147.278313,40.2275057,141.942124</node>
			<node id="3365">140.154268,28.5582944,148.936058</node>
			<node id="3366">140.010484,30.452727,147.106861</node>
			<node id="3367">128.835984,10.8031296,159.689057</node>
			<node id="3368">165.750747,63.1432521,108.539149</node>
			<node id="3369">164.45969,58.6920466,111.537374</node>
			<node id="3370">161.17545,61.6456792,122.329406</node>
			<node id="3371">142.923093,35.1896823,141.796291</node>
			<node id="3372">141.930418,32.2909973,143.144985</node>
			<node id="3373">137.788044,24.131903,144.886405</node>
			<node id="3374">134.304848,16.4275342,148.412477</node>
			<node id="3375">130.133765,10.7262306,154.493799</node>
			<node id="3376">134.491395,20.737293,152.565943</node>
			<node id="3377">127.646041,8.86500957,156.030815</node>
			<node id="3378">127.428389,8.7925349,159.297157</node>
			<node id="3379">128.185612,9.54474125,159.896611</node>
			<node id="3380">128.511159,8.95084921,160.004139</node>
			<node id="3381">164.743159,63.0590414,107.210025</node>
			<node id="3382">165.133822,64.5416152,107.658344</node>
			<node id="3383">167.040663,71.8931283,113.427851</node>
			<node id="3384">169.655117,77.0224188,116.104616</node>
			<node id="3385">165.289121,73.1440512,125.349107</node>
			<node id="3386">146.701073,40.3732813,138.961731</node>
			<node id="3387">145.06318,39.144596,139.486573</node>
			<node id="3388">144.249663,36.7072672,141.213798</node>
			<node id="3389">141.070416,29.2847216,144.179542</node>
			<node id="3390">140.486468,26.6383355,145.144096</node>
			<node id="3391">135.786103,22.2922228,144.747707</node>
			<node id="3392">128.451066,9.6550012,155.2224</node>
			<node id="3393">136.333351,15.9074609,158.009505</node>
			<node id="3394">134.53233,17.4664702,155.773374</node>
			<node id="3395">131.293328,16.4456952,155.229645</node>
			<node id="3396">164.615874,61.6756648,108.145344</node>
			<node id="3397">161.161776,56.0494134,115.16875</node>
			<node id="3398">163.110009,57.3054937,112.983403</node>
			<node id="3399">169.440263,76.6139544,114.883171</node>
			<node id="3400">169.27077,77.326648,116.672364</node>
			<node id="3401">159.794555,60.273476,121.063251</node>
			<node id="3402">158.221527,58.3099661,121.037148</node>
			<node id="3403">161.007673,63.5113002,121.460797</node>
			<node id="3404">156.272799,54.7719698,123.846689</node>
			<node id="3405">164.438153,74.6474102,123.45248</node>
			<node id="3406">155.174174,50.8906589,130.385133</node>
			<node id="3407">152.354841,51.7508021,129.145083</node>
			<node id="3408">152.473552,49.9996137,131.729202</node>
			<node id="3409">150.648199,45.1901051,134.861979</node>
			<node id="3410">153.209791,48.2568399,134.11406</node>
			<node id="3411">150.523881,47.3695304,134.95052</node>
			<node id="3412">152.65568,46.2816304,136.563537</node>
			<node id="3413">133.512889,16.9685533,147.108824</node>
			<node id="3414">132.472391,15.0288062,148.989995</node>
			<node id="3415">130.30154,13.3460879,150.437284</node>
			<node id="3416">137.71299,28.7253933,147.358429</node>
			<node id="3417">136.036525,24.5457196,150.090397</node>
			<node id="3418">132.993493,19.4620811,152.842485</node>
			<node id="3419">131.89327,18.4433868,153.287332</node>
			<node id="3420">127.077356,9.97098948,159.385415</node>
			<node id="3421">166.115727,70.2736216,112.132065</node>
			<node id="3422">167.445116,73.5186938,113.4695</node>
			<node id="3423">158.770635,59.5207364,120.426697</node>
			<node id="3424">161.899571,65.909449,122.219568</node>
			<node id="3425">152.359268,50.5972061,127.817124</node>
			<node id="3426">153.644257,51.6484434,125.800631</node>
			<node id="3427">164.509395,72.1836531,125.147284</node>
			<node id="3428">151.00224,48.9765038,130.296282</node>
			<node id="3429">147.205834,41.470144,140.615487</node>
			<node id="3430">144.886012,40.8469181,140.416343</node>
			<node id="3431">140.445773,30.3486274,143.351122</node>
			<node id="3432">138.667274,28.4465872,143.05249</node>
			<node id="3433">135.239654,19.7628733,146.106633</node>
			<node id="3434">128.987591,12.0826602,151.89085</node>
			<node id="3435">136.833415,26.5102233,148.842588</node>
			<node id="3436">127.093722,8.28040182,157.448214</node>
			<node id="3437">127.280047,8.41407609,156.760158</node>
			<node id="3438">129.010881,15.9774447,154.855073</node>
			<node id="3439">126.967583,8.47451338,158.42605</node>
			<node id="3440">164.066666,62.7511296,106.618346</node>
			<node id="3441">168.499941,75.9029856,113.613654</node>
			<node id="3442">169.139474,77.3212984,114.743467</node>
			<node id="3443">168.766086,77.8644673,114.993955</node>
			<node id="3444">159.733618,62.9970401,119.922546</node>
			<node id="3445">155.157461,55.7480344,121.878057</node>
			<node id="3446">157.049423,56.427627,122.125925</node>
			<node id="3447">166.433181,76.2953021,121.353366</node>
			<node id="3448">162.747468,68.6613563,123.25805</node>
			<node id="3449">153.981104,52.8074977,127.030553</node>
			<node id="3450">163.223314,71.3668062,123.672517</node>
			<node id="3451">147.21477,44.0549803,135.349014</node>
			<node id="3452">149.661107,43.6727662,136.335728</node>
			<node id="3453">147.041012,42.0352103,137.38529</node>
			<node id="3454">140.922233,34.270905,144.449652</node>
			<node id="3455">126.26484,8.95547238,158.765889</node>
			<node id="3456">126.842941,9.42483838,159.356138</node>
			<node id="3457">168.750169,77.0924775,113.600696</node>
			<node id="3458">158.332355,60.9009107,119.086736</node>
			<node id="3459">160.212493,65.8166469,119.719965</node>
			<node id="3460">165.184398,75.99789,121.956484</node>
			<node id="3461">163.673239,73.4842143,123.709747</node>
			<node id="3462">150.549767,49.0775879,132.799391</node>
			<node id="3463">147.97348,48.1474425,133.52479</node>
			<node id="3464">148.974011,45.9286036,133.803148</node>
			<node id="3465">149.041439,45.2457364,137.063294</node>
			<node id="3466">148.091697,46.0893389,135.967297</node>
			<node id="3467">145.288626,43.0834981,138.26712</node>
			<node id="3468">133.160383,18.1641311,145.552291</node>
			<node id="3469">131.209822,15.5806944,146.762614</node>
			<node id="3470">141.828435,36.4680024,143.007632</node>
			<node id="3471">129.947238,14.0982612,148.634944</node>
			<node id="3472">127.149845,10.5585755,153.322806</node>
			<node id="3473">125.899561,8.61437329,157.674951</node>
			<node id="3474">128.722472,13.3721131,157.883809</node>
			<node id="3475">126.977253,11.6748151,158.400767</node>
			<node id="3476">163.323433,62.1635609,106.549524</node>
			<node id="3477">163.766004,64.4486937,105.587926</node>
			<node id="3478">163.852839,65.9671236,105.901145</node>
			<node id="3479">164.923651,66.7964142,108.273271</node>
			<node id="3480">164.246647,69.6431524,108.834414</node>
			<node id="3481">166.662323,75.5688739,111.529376</node>
			<node id="3482">168.008461,77.1712621,112.134477</node>
			<node id="3483">168.654155,77.975858,114.105777</node>
			<node id="3484">158.11977,54.0945025,120.342294</node>
			<node id="3485">155.417776,53.6059153,121.665101</node>
			<node id="3486">155.920739,54.4395809,120.099573</node>
			<node id="3487">167.66139,78.3614576,116.217051</node>
			<node id="3488">158.21477,52.7058333,123.027304</node>
			<node id="3489">154.45689,54.3231865,124.040967</node>
			<node id="3490">166.198278,77.6533257,118.948387</node>
			<node id="3491">144.269113,41.094676,137.272466</node>
			<node id="3492">133.639355,19.6835289,144.916621</node>
			<node id="3493">132.173752,16.591508,146.051457</node>
			<node id="3494">126.407621,8.79157069,155.853625</node>
			<node id="3495">125.771257,9.57088452,158.902303</node>
			<node id="3496">162.958421,63.7377017,104.805904</node>
			<node id="3497">162.127148,61.5779756,106.509724</node>
			<node id="3498">158.124569,59.0026698,109.188395</node>
			<node id="3499">160.661231,59.023418,109.430711</node>
			<node id="3500">160.05849,57.8366933,111.530944</node>
			<node id="3501">168.428878,78.2924287,113.635538</node>
			<node id="3502">156.473427,55.0842959,118.597029</node>
			<node id="3503">156.526855,59.4921115,118.488475</node>
			<node id="3504">151.868079,53.0270925,127.043256</node>
			<node id="3505">149.159235,48.0016128,131.371248</node>
			<node id="3506">132.915301,21.6162499,143.218975</node>
			<node id="3507">125.412085,8.62591029,156.20188</node>
			<node id="3508">127.911372,14.3666847,156.505554</node>
			<node id="3509">125.599131,10.3667543,158.679961</node>
			<node id="3510">168.09725,78.2948122,112.50417</node>
			<node id="3511">167.916604,78.7639062,113.979605</node>
			<node id="3512">155.264882,57.3481929,119.821574</node>
			<node id="3513">162.325698,71.7352372,122.372623</node>
			<node id="3514">144.439821,42.9379802,135.50392</node>
			<node id="3515">143.057433,38.7911673,138.858249</node>
			<node id="3516">136.782677,28.1406211,141.994097</node>
			<node id="3517">137.208611,26.1850561,143.269666</node>
			<node id="3518">134.869282,24.3782759,142.796257</node>
			<node id="3519">134.633445,26.3230443,141.462064</node>
			<node id="3520">139.581417,31.9615978,142.04191</node>
			<node id="3521">139.370914,34.9898425,142.938824</node>
			<node id="3522">127.804298,13.3641093,148.83248</node>
			<node id="3523">127.046833,12.4262784,150.260228</node>
			<node id="3524">133.925753,22.7799298,150.186811</node>
			<node id="3525">131.755024,20.3368021,151.157338</node>
			<node id="3526">126.39849,13.5770127,156.767291</node>
			<node id="3527">161.454662,62.527162,104.912154</node>
			<node id="3528">155.522792,52.2771425,124.199134</node>
			<node id="3529">152.631196,53.1047799,123.104754</node>
			<node id="3530">164.41983,77.2964524,120.061735</node>
			<node id="3531">152.724495,53.9472228,124.976432</node>
			<node id="3532">162.444407,74.3082009,122.131534</node>
			<node id="3533">163.207669,74.6352291,122.683336</node>
			<node id="3534">150.509597,52.4440224,128.198846</node>
			<node id="3535">150.059499,51.247913,129.895062</node>
			<node id="3536">150.350304,50.3095492,131.199298</node>
			<node id="3537">147.009206,46.1442187,133.064298</node>
			<node id="3538">140.308842,33.2173727,141.55646</node>
			<node id="3539">138.284612,30.7082918,141.843539</node>
			<node id="3540">131.404226,16.7871498,144.882369</node>
			<node id="3541">132.116208,18.4495131,144.185268</node>
			<node id="3542">135.195128,27.4397206,146.72553</node>
			<node id="3543">134.053397,25.2803238,147.856398</node>
			<node id="3544">126.867493,11.4443541,151.779099</node>
			<node id="3545">125.092147,9.52375678,153.997853</node>
			<node id="3546">124.77153,8.78300028,157.232835</node>
			<node id="3547">125.008872,9.32003016,158.292819</node>
			<node id="3548">125.380941,12.1622504,157.466207</node>
			<node id="3549">157.686209,58.1240872,111.198355</node>
			<node id="3550">167.72647,77.8422624,111.105965</node>
			<node id="3551">166.997448,77.2260276,110.570457</node>
			<node id="3552">167.683689,78.5329053,111.070045</node>
			<node id="3553">167.671742,78.9763125,112.688267</node>
			<node id="3554">166.594973,79.7452468,113.272666</node>
			<node id="3555">153.754751,54.1829344,120.648863</node>
			<node id="3556">153.71982,56.5981615,119.930826</node>
			<node id="3557">161.021243,69.1658473,120.551058</node>
			<node id="3558">147.213735,48.0272855,130.979273</node>
			<node id="3559">146.061681,46.4049327,135.076065</node>
			<node id="3560">142.517505,42.0211209,138.208367</node>
			<node id="3561">127.796271,13.9048127,147.557623</node>
			<node id="3562">136.320864,29.2791103,145.901026</node>
			<node id="3563">124.239709,9.9985524,158.152679</node>
			<node id="3564">162.525698,65.8272886,103.78802</node>
			<node id="3565">164.669181,70.897086,110.065076</node>
			<node id="3566">164.758701,75.8906097,109.265835</node>
			<node id="3567">166.974684,79.5909474,111.536088</node>
			<node id="3568">153.978045,55.3297315,118.336311</node>
			<node id="3569">157.974031,62.88417,117.727602</node>
			<node id="3570">150.673408,52.2590434,125.242213</node>
			<node id="3571">160.743533,71.374598,119.95216</node>
			<node id="3572">163.003641,75.7649513,121.624981</node>
			<node id="3573">149.328478,50.6541906,127.938728</node>
			<node id="3574">130.989674,17.7403225,143.261934</node>
			<node id="3575">132.155543,19.9822865,143.51579</node>
			<node id="3576">129.813968,15.9129817,144.858415</node>
			<node id="3577">129.275429,14.7603837,146.551955</node>
			<node id="3578">139.56663,32.5992058,145.029469</node>
			<node id="3579">123.807556,8.68105307,155.350559</node>
			<node id="3580">124.207468,9.25514313,157.742943</node>
			<node id="3581">161.505297,63.9137833,103.302788</node>
			<node id="3582">167.24339,78.4067111,109.977034</node>
			<node id="3583">167.219713,79.2610959,110.401306</node>
			<node id="3584">165.879956,79.7373738,114.59455</node>
			<node id="3585">154.905637,58.9633837,117.77622</node>
			<node id="3586">158.917609,66.9939866,117.651655</node>
			<node id="3587">158.681537,64.9050171,117.844926</node>
			<node id="3588">152.676586,55.402744,121.870617</node>
			<node id="3589">164.928573,79.3152219,116.297644</node>
			<node id="3590">164.178668,78.0671947,118.833592</node>
			<node id="3591">162.710006,76.5726653,120.637321</node>
			<node id="3592">161.486264,73.8535687,120.95093</node>
			<node id="3593">148.061899,50.2054819,130.926298</node>
			<node id="3594">144.778084,44.5017453,134.054003</node>
			<node id="3595">131.546537,18.7302523,143.420468</node>
			<node id="3596">138.954014,34.8496816,139.528537</node>
			<node id="3597">137.40795,32.9637668,139.852177</node>
			<node id="3598">130.705216,17.0173175,143.79544</node>
			<node id="3599">133.693901,28.7035088,144.276483</node>
			<node id="3600">131.430362,23.0332693,148.000605</node>
			<node id="3601">123.507638,8.91302447,156.8464</node>
			<node id="3602">123.616919,11.8893861,156.91964</node>
			<node id="3603">161.776803,64.8015003,102.969403</node>
			<node id="3604">162.528486,68.2521095,104.746464</node>
			<node id="3605">163.027102,71.2892252,107.417268</node>
			<node id="3606">165.622999,77.6481569,108.691913</node>
			<node id="3607">164.992725,74.4555965,110.161316</node>
			<node id="3608">167.147156,79.0824479,109.694501</node>
			<node id="3609">151.672318,53.9870487,121.428885</node>
			<node id="3610">150.845857,54.5162934,124.362349</node>
			<node id="3611">149.938216,53.4736762,126.592489</node>
			<node id="3612">148.052516,49.8532688,128.892978</node>
			<node id="3613">136.592619,30.4764192,140.794079</node>
			<node id="3614">128.500304,14.8988664,145.658058</node>
			<node id="3615">137.95236,30.9282216,145.442217</node>
			<node id="3616">136.800683,32.8532954,143.088976</node>
			<node id="3617">135.100556,30.6569818,143.741773</node>
			<node id="3618">123.29607,8.82161986,154.536805</node>
			<node id="3619">125.241975,14.7669362,154.966691</node>
			<node id="3620">123.558117,9.50718486,157.689575</node>
			<node id="3621">159.102323,63.0140966,102.92892</node>
			<node id="3622">162.659178,70.0722769,106.132822</node>
			<node id="3623">166.946495,79.1506392,109.054245</node>
			<node id="3624">166.691629,78.7462967,108.800368</node>
			<node id="3625">156.327983,61.7068285,116.523494</node>
			<node id="3626">151.002807,55.2143988,118.871438</node>
			<node id="3627">162.677799,77.3001794,119.921066</node>
			<node id="3628">161.693953,75.8215224,120.454011</node>
			<node id="3629">145.778428,48.8674726,132.121145</node>
			<node id="3630">141.216758,39.993407,136.734642</node>
			<node id="3631">141.626447,41.8219075,135.244788</node>
			<node id="3632">140.9055,37.8159839,138.483909</node>
			<node id="3633">130.380309,18.1746792,142.329739</node>
			<node id="3634">129.670333,17.3120391,142.935558</node>
			<node id="3635">135.060785,29.2022571,140.307184</node>
			<node id="3636">132.625561,25.5783867,140.481698</node>
			<node id="3637">130.730935,19.7552308,142.443286</node>
			<node id="3638">132.299122,26.3963524,145.174782</node>
			<node id="3639">131.557007,25.0036058,146.001139</node>
			<node id="3640">125.297929,11.0141721,151.596505</node>
			<node id="3641">130.533322,21.1561984,149.449648</node>
			<node id="3642">129.229064,19.079088,151.052874</node>
			<node id="3643">123.76233,13.6057968,155.659274</node>
			<node id="3644">161.027983,65.7736009,101.789196</node>
			<node id="3645">160.64146,64.7896581,101.906597</node>
			<node id="3646">161.295843,66.7295498,101.995812</node>
			<node id="3647">159.829912,60.0545223,107.577048</node>
			<node id="3648">159.102722,61.3985754,105.295853</node>
			<node id="3649">162.095013,71.8102377,105.943995</node>
			<node id="3650">166.627265,79.8990155,109.232985</node>
			<node id="3651">165.856692,80.7543859,109.462132</node>
			<node id="3652">154.938129,60.8171761,116.020953</node>
			<node id="3653">149.637263,53.7738014,122.632049</node>
			<node id="3654">162.172962,78.1421242,118.695467</node>
			<node id="3655">144.928325,47.3600781,133.659128</node>
			<node id="3656">128.50178,16.1489104,144.0187</node>
			<node id="3657">127.28811,14.5094772,146.173664</node>
			<node id="3658">125.417405,13.1840006,148.49073</node>
			<node id="3659">128.843032,21.0504161,148.406248</node>
			<node id="3660">123.441489,9.60224466,152.978204</node>
			<node id="3661">121.831852,8.82148234,155.295421</node>
			<node id="3662">122.954482,10.1908682,157.547671</node>
			<node id="3663">166.518168,79.4628169,108.287453</node>
			<node id="3664">165.860168,79.4267859,107.532079</node>
			<node id="3665">166.343087,80.0097118,108.258068</node>
			<node id="3666">165.491734,80.9067955,111.055676</node>
			<node id="3667">152.666142,56.9592989,118.909214</node>
			<node id="3668">163.624649,80.4525542,114.685853</node>
			<node id="3669">150.184266,55.7230772,121.825888</node>
			<node id="3670">147.484079,52.1143618,128.277245</node>
			<node id="3671">143.210652,45.8886318,134.652347</node>
			<node id="3672">144.435346,44.1881508,136.829903</node>
			<node id="3673">132.50723,23.3884326,141.794023</node>
			<node id="3674">130.361045,20.780693,141.823968</node>
			<node id="3675">126.180193,13.7639882,147.441773</node>
			<node id="3676">124.742895,12.1715783,149.657479</node>
			<node id="3677">121.440899,8.88817175,154.119207</node>
			<node id="3678">160.912695,68.2688326,101.787549</node>
			<node id="3679">161.521443,69.7560141,103.733418</node>
			<node id="3680">152.102406,56.4843442,115.982017</node>
			<node id="3681">154.437481,56.404445,115.944413</node>
			<node id="3682">157.88244,67.2717334,116.039032</node>
			<node id="3683">157.143335,64.8786797,115.775479</node>
			<node id="3684">158.494159,70.0672154,116.521309</node>
			<node id="3685">151.464604,56.3925459,119.730993</node>
			<node id="3686">149.614752,54.6411443,120.631526</node>
			<node id="3687">160.277551,73.2929659,119.060549</node>
			<node id="3688">159.497752,71.9348997,117.916865</node>
			<node id="3689">162.79268,78.8242479,117.569492</node>
			<node id="3690">148.954575,54.761957,124.364483</node>
			<node id="3691">148.422136,52.2532475,125.474492</node>
			<node id="3692">143.972154,46.3527973,131.682287</node>
			<node id="3693">129.40746,18.6414177,141.691455</node>
			<node id="3694">129.725222,19.4922402,141.6725</node>
			<node id="3695">128.96102,18.0106712,142.013319</node>
			<node id="3696">135.0227,32.1865973,138.624389</node>
			<node id="3697">129.55054,22.4729873,140.276842</node>
			<node id="3698">132.043911,27.8697724,143.485249</node>
			<node id="3699">130.009013,24.0652985,145.652881</node>
			<node id="3700">122.059066,9.24628942,156.643204</node>
			<node id="3701">121.89226,9.83415892,157.025451</node>
			<node id="3702">121.035105,10.7156907,156.530737</node>
			<node id="3703">159.257362,65.3771898,100.258853</node>
			<node id="3704">157.197574,62.211553,103.330181</node>
			<node id="3705">163.314029,73.323921,108.02261</node>
			<node id="3706">164.832441,79.0643966,106.72142</node>
			<node id="3707">165.866875,80.097066,107.44728</node>
			<node id="3708">156.175227,63.9964707,115.030084</node>
			<node id="3709">164.900088,80.9843158,112.402909</node>
			<node id="3710">162.349799,79.6353773,116.216282</node>
			<node id="3711">160.581805,74.963432,119.252709</node>
			<node id="3712">161.592408,77.3336489,119.399848</node>
			<node id="3713">145.48864,49.8611473,130.765342</node>
			<node id="3714">142.158709,44.0109623,133.380356</node>
			<node id="3715">138.799106,38.8081068,136.369763</node>
			<node id="3716">133.065642,28.0630444,139.378415</node>
			<node id="3717">127.089472,17.6642253,142.640278</node>
			<node id="3718">122.729776,10.7376155,150.74126</node>
			<node id="3719">127.162778,19.3126181,149.622655</node>
			<node id="3720">127.538466,17.7412796,151.898077</node>
			<node id="3721">121.475219,9.67847887,152.142968</node>
			<node id="3722">121.457726,9.19691099,156.18541</node>
			<node id="3723">159.883001,66.565747,100.156901</node>
			<node id="3724">159.04446,64.5467169,100.916123</node>
			<node id="3725">161.302223,71.9159643,104.40874</node>
			<node id="3726">163.399616,77.1135642,106.874571</node>
			<node id="3727">165.383267,81.0349221,107.261841</node>
			<node id="3728">152.400986,57.3781371,114.023029</node>
			<node id="3729">154.508689,57.7481983,112.772338</node>
			<node id="3730">153.020171,60.2091409,115.258363</node>
			<node id="3731">163.749609,81.2814561,113.114912</node>
			<node id="3732">156.916944,69.0916109,114.155795</node>
			<node id="3733">160.827649,76.9629489,118.923018</node>
			<node id="3734">148.699341,53.1125709,124.079113</node>
			<node id="3735">146.876416,51.6265154,126.084326</node>
			<node id="3736">148.04559,53.4401156,126.569345</node>
			<node id="3737">145.442552,50.9569239,129.287675</node>
			<node id="3738">140.423599,42.7167979,133.754231</node>
			<node id="3739">142.529136,44.1427224,136.132495</node>
			<node id="3740">129.0582,20.2276869,141.168151</node>
			<node id="3741">140.037693,38.4095461,140.272957</node>
			<node id="3742">139.939638,40.0642299,138.702948</node>
			<node id="3743">138.205227,39.0794846,138.569744</node>
			<node id="3744">134.495594,32.6249601,141.630236</node>
			<node id="3745">123.621564,12.7381222,148.774881</node>
			<node id="3746">126.97423,21.036833,147.132894</node>
			<node id="3747">128.335264,22.5698476,146.032727</node>
			<node id="3748">120.994862,10.0376762,156.554928</node>
			<node id="3749">121.759661,11.8572617,156.220621</node>
			<node id="3750">160.089103,70.7025722,101.384112</node>
			<node id="3751">165.334108,80.2074736,106.520611</node>
			<node id="3752">163.478983,82.8861735,109.190409</node>
			<node id="3753">154.966692,63.0332845,114.327935</node>
			<node id="3754">152.857407,61.6952474,113.718876</node>
			<node id="3755">156.345293,66.3927242,114.07939</node>
			<node id="3756">153.081532,58.8713216,116.705804</node>
			<node id="3757">151.611039,58.1350612,116.917081</node>
			<node id="3758">159.59816,75.0094906,117.663219</node>
			<node id="3759">160.036628,76.9969996,117.763762</node>
			<node id="3760">161.255417,77.8789875,118.715132</node>
			<node id="3761">141.862131,47.1272395,132.770456</node>
			<node id="3762">139.272776,40.3518877,135.284197</node>
			<node id="3763">128.410036,18.9405702,141.403902</node>
			<node id="3764">133.18373,30.6209208,138.058107</node>
			<node id="3765">141.012575,42.0141858,137.448489</node>
			<node id="3766">138.361686,41.4071647,136.532735</node>
			<node id="3767">126.167372,15.7644738,144.821891</node>
			<node id="3768">135.656878,34.6629289,140.734838</node>
			<node id="3769">130.173998,25.852982,143.722064</node>
			<node id="3770">122.67785,11.5362152,149.631293</node>
			<node id="3771">119.89246,9.02388037,154.366864</node>
			<node id="3772">120.525792,9.55159663,156.114682</node>
			<node id="3773">121.638136,13.6518968,154.839484</node>
			<node id="3774">160.530227,71.8399521,102.746796</node>
			<node id="3775">161.781661,74.1830884,105.523202</node>
			<node id="3776">164.603173,80.4888423,105.476897</node>
			<node id="3777">165.013661,81.4061747,106.098955</node>
			<node id="3778">164.333892,82.4002182,107.940974</node>
			<node id="3779">163.639278,82.157187,111.028937</node>
			<node id="3780">161.25999,78.4588977,117.827799</node>
			<node id="3781">143.719253,48.7097478,131.686066</node>
			<node id="3782">140.934698,45.5801752,133.954274</node>
			<node id="3783">131.512041,27.2117833,138.640953</node>
			<node id="3784">130.4737,24.7815391,139.429094</node>
			<node id="3785">139.631443,43.867751,134.938039</node>
			<node id="3786">129.990732,27.3693851,141.933493</node>
			<node id="3787">122.855517,14.3695794,147.033817</node>
			<node id="3788">122.043512,12.1798748,148.825552</node>
			<node id="3789">120.721658,10.7092255,150.169863</node>
			<node id="3790">121.948108,14.9280814,153.543461</node>
			<node id="3791">159.634873,68.3913148,99.7239239</node>
			<node id="3792">163.410659,75.2685016,107.783414</node>
			<node id="3793">152.117635,58.2335248,112.126711</node>
			<node id="3794">151.294152,60.0745406,114.40445</node>
			<node id="3795">149.331913,57.3971399,117.879679</node>
			<node id="3796">161.982211,81.1250708,113.975217</node>
			<node id="3797">149.496407,56.5856016,119.784815</node>
			<node id="3798">146.891422,54.4388776,121.710991</node>
			<node id="3799">161.326349,79.1491925,116.661386</node>
			<node id="3800">160.529545,77.7899586,117.967227</node>
			<node id="3801">145.891672,53.2046928,123.525111</node>
			<node id="3802">145.905989,54.4465066,124.648417</node>
			<node id="3803">145.720981,52.764707,126.939017</node>
			<node id="3804">136.815278,34.9645241,138.036493</node>
			<node id="3805">128.31269,20.7667194,140.568543</node>
			<node id="3806">128.24382,19.6922495,141.049135</node>
			<node id="3807">132.207313,29.9571516,141.835748</node>
			<node id="3808">124.658679,15.5797452,145.532357</node>
			<node id="3809">119.675237,9.08495073,153.272559</node>
			<node id="3810">119.506831,10.1200117,155.902328</node>
			<node id="3811">161.822209,76.4514381,105.126387</node>
			<node id="3812">162.974346,79.2588355,104.85197</node>
			<node id="3813">164.509639,81.6324305,105.002828</node>
			<node id="3814">164.219219,82.788336,106.487663</node>
			<node id="3815">154.231182,64.7193009,112.592903</node>
			<node id="3816">155.156109,67.1948723,112.232143</node>
			<node id="3817">160.423568,80.0220408,115.426401</node>
			<node id="3818">148.604056,56.2436644,121.340246</node>
			<node id="3819">160.150234,78.5189129,116.748213</node>
			<node id="3820">136.60929,39.99132,134.012581</node>
			<node id="3821">126.298948,19.2789546,141.298936</node>
			<node id="3822">132.899348,32.9029472,140.090321</node>
			<node id="3823">127.961788,23.6945808,144.311274</node>
			<node id="3824">125.406315,21.7905582,145.016136</node>
			<node id="3825">121.649968,13.2291549,147.986366</node>
			<node id="3826">119.379712,9.59639646,155.511089</node>
			<node id="3827">158.040607,67.5588535,97.5364667</node>
			<node id="3828">157.490208,66.173404,98.0872979</node>
			<node id="3829">160.641885,73.6890552,103.400002</node>
			<node id="3830">164.384324,82.6380785,105.352341</node>
			<node id="3831">150.182563,56.0196914,117.151231</node>
			<node id="3832">162.433738,82.4199474,111.828838</node>
			<node id="3833">157.511039,71.8189929,114.826017</node>
			<node id="3834">155.794024,71.1643201,112.177168</node>
			<node id="3835">158.870516,76.9085464,115.966207</node>
			<node id="3836">143.360764,50.6091803,129.105517</node>
			<node id="3837">136.676016,37.6512044,135.891904</node>
			<node id="3838">135.230324,35.0187889,136.893444</node>
			<node id="3839">131.162386,28.8992293,137.311257</node>
			<node id="3840">127.390787,20.4404392,140.484871</node>
			<node id="3841">124.621372,16.8065182,144.161401</node>
			<node id="3842">121.390119,11.50013,149.091643</node>
			<node id="3843">125.224684,19.7792242,147.98415</node>
			<node id="3844">117.640508,9.29942271,153.655165</node>
			<node id="3845">118.976063,9.28425213,154.720022</node>
			<node id="3846">119.719248,11.5994676,155.65889</node>
			<node id="3847">163.547229,81.5814233,103.76693</node>
			<node id="3848">161.886027,78.1311279,104.495179</node>
			<node id="3849">149.913616,59.2984214,114.747137</node>
			<node id="3850">149.933765,58.2034739,116.340105</node>
			<node id="3851">141.563662,48.5611345,131.015278</node>
			<node id="3852">140.087957,44.9806358,131.367769</node>
			<node id="3853">127.938885,22.6824642,139.197284</node>
			<node id="3854">127.801002,25.309263,142.1113</node>
			<node id="3855">124.188277,21.1707925,145.31801</node>
			<node id="3856">124.468962,18.2308943,149.941064</node>
			<node id="3857">119.321436,9.92710862,151.314082</node>
			<node id="3858">118.288518,9.73747216,155.135069</node>
			<node id="3859">120.079908,12.8516473,154.993082</node>
			<node id="3860">158.7057,70.6930738,98.7887281</node>
			<node id="3861">159.500498,72.746956,100.775587</node>
			<node id="3862">160.690897,75.1209923,103.402325</node>
			<node id="3863">164.026465,82.4984543,104.108806</node>
			<node id="3864">162.447152,80.3123125,103.729967</node>
			<node id="3865">150.520413,62.5565673,111.468071</node>
			<node id="3866">152.567277,64.0716666,111.457351</node>
			<node id="3867">150.360561,57.4259327,114.149067</node>
			<node id="3868">151.006202,61.2499733,113.025633</node>
			<node id="3869">146.906817,55.3658369,119.796217</node>
			<node id="3870">148.13891,55.6607641,118.619742</node>
			<node id="3871">157.939689,73.8762549,115.243438</node>
			<node id="3872">147.096193,55.7678951,122.64728</node>
			<node id="3873">143.869942,52.261709,127.082124</node>
			<node id="3874">138.545663,42.5184981,132.914654</node>
			<node id="3875">139.536481,46.6574252,132.169313</node>
			<node id="3876">134.403312,35.9026436,135.570133</node>
			<node id="3877">133.246742,32.8525968,136.806377</node>
			<node id="3878">129.602599,26.9572117,137.258043</node>
			<node id="3879">137.116983,42.744421,134.539176</node>
			<node id="3880">124.01712,18.067474,142.704572</node>
			<node id="3881">130.668354,29.8260134,140.491527</node>
			<node id="3882">122.59243,16.2942008,144.876475</node>
			<node id="3883">120.72841,12.0293792,148.442355</node>
			<node id="3884">119.070907,11.3236017,149.133563</node>
			<node id="3885">119.040715,13.7781795,153.876853</node>
			<node id="3886">118.307378,11.9985294,155.093786</node>
			<node id="3887">117.915792,10.4877533,155.36292</node>
			<node id="3888">156.66369,64.9611974,98.9866378</node>
			<node id="3889">157.148753,63.6463411,101.046806</node>
			<node id="3890">160.985528,77.1876474,103.571008</node>
			<node id="3891">164.012104,83.1336882,104.412497</node>
			<node id="3892">162.413479,84.304085,107.16006</node>
			<node id="3893">153.156787,66.0056072,110.795348</node>
			<node id="3894">161.774233,83.4936351,109.996342</node>
			<node id="3895">156.426024,73.8633026,112.956797</node>
			<node id="3896">145.229181,56.6235732,117.243263</node>
			<node id="3897">147.334486,57.3856873,118.845311</node>
			<node id="3898">159.300902,79.2397238,115.421599</node>
			<node id="3899">132.595592,33.7728963,135.566023</node>
			<node id="3900">128.528231,25.3516277,137.702716</node>
			<node id="3901">127.676702,27.3048832,139.858979</node>
			<node id="3902">122.799649,19.4355588,147.461282</node>
			<node id="3903">117.258485,9.55344006,154.314616</node>
			<node id="3904">157.753059,68.8422376,96.8796312</node>
			<node id="3905">154.536945,64.1342334,99.1387503</node>
			<node id="3906">155.234104,62.8354425,101.643774</node>
			<node id="3907">161.729708,79.6075582,103.514207</node>
			<node id="3908">162.840752,83.481164,101.887299</node>
			<node id="3909">163.493052,83.961313,103.412501</node>
			<node id="3910">163.282248,83.967826,105.907835</node>
			<node id="3911">163.559057,84.0341049,104.071473</node>
			<node id="3912">159.686701,82.0885451,112.750286</node>
			<node id="3913">159.096726,80.63499,114.415155</node>
			<node id="3914">144.062854,54.1689292,121.639579</node>
			<node id="3915">144.726363,55.3321338,123.075578</node>
			<node id="3916">135.915215,40.7209881,132.933606</node>
			<node id="3917">131.195549,31.4708217,135.815691</node>
			<node id="3918">125.905862,21.5528717,139.25444</node>
			<node id="3919">126.420046,23.4993637,143.26915</node>
			<node id="3920">119.630987,11.8968149,148.367567</node>
			<node id="3921">118.437298,10.6589187,150.093972</node>
			<node id="3922">117.869358,9.66293177,151.376131</node>
			<node id="3923">117.499029,9.32074958,152.18157</node>
			<node id="3924">116.852545,10.057815,154.782533</node>
			<node id="3925">117.565762,11.2310429,155.203526</node>
			<node id="3926">156.776009,67.3453564,96.3349316</node>
			<node id="3927">159.611422,74.9840481,101.099608</node>
			<node id="3928">159.9469,77.0990234,101.58498</node>
			<node id="3929">160.68678,78.5985587,102.632173</node>
			<node id="3930">162.974093,84.6853429,104.625007</node>
			<node id="3931">149.246023,58.3944481,112.294976</node>
			<node id="3932">151.134993,58.9768151,110.66441</node>
			<node id="3933">153.558885,67.9659096,110.001763</node>
			<node id="3934">148.999119,60.5340827,112.859893</node>
			<node id="3935">147.840287,57.2116779,115.129996</node>
			<node id="3936">148.353185,58.8191068,115.29136</node>
			<node id="3937">158.765944,79.740417,114.686414</node>
			<node id="3938">158.146656,79.0448718,114.134026</node>
			<node id="3939">146.215519,56.9656813,120.513683</node>
			<node id="3940">145.032317,56.7035722,121.095717</node>
			<node id="3941">143.858759,52.0421967,124.524543</node>
			<node id="3942">138.255136,45.3293319,132.772122</node>
			<node id="3943">132.217025,35.5885006,133.832803</node>
			<node id="3944">126.913383,23.6803071,137.986903</node>
			<node id="3945">124.132481,20.021605,140.366522</node>
			<node id="3946">119.772161,14.4855481,146.59403</node>
			<node id="3947">119.568446,13.2258439,147.518741</node>
			<node id="3948">155.944327,66.5616105,96.4516913</node>
			<node id="3949">162.561934,82.3565367,101.946607</node>
			<node id="3950">161.760723,81.1087925,102.268107</node>
			<node id="3951">154.615222,69.1085367,110.715384</node>
			<node id="3952">161.080677,84.3318865,108.807115</node>
			<node id="3953">157.112904,76.3281338,113.432784</node>
			<node id="3954">134.471699,37.9336676,134.080362</node>
			<node id="3955">126.072239,24.9397111,141.115848</node>
			<node id="3956">116.070675,9.27569987,152.032072</node>
			<node id="3957">116.415256,11.112094,154.919307</node>
			<node id="3958">157.045038,68.3703725,96.0167705</node>
			<node id="3959">157.097436,71.4201426,96.0107955</node>
			<node id="3960">158.431966,74.0130152,98.6576699</node>
			<node id="3961">160.849899,80.1114564,101.953343</node>
			<node id="3962">163.051728,84.7320325,102.440764</node>
			<node id="3963">162.946084,85.0556531,103.362056</node>
			<node id="3964">147.978252,59.6263979,110.01038</node>
			<node id="3965">159.882922,83.4182036,110.670676</node>
			<node id="3966">147.190566,58.1751967,116.831187</node>
			<node id="3967">158.731987,81.8281379,112.999653</node>
			<node id="3968">144.879867,55.4155877,119.871588</node>
			<node id="3969">141.892444,51.8604672,126.94892</node>
			<node id="3970">129.879618,29.8748835,135.53487</node>
			<node id="3971">127.367847,27.2598726,135.511658</node>
			<node id="3972">122.501341,19.3113183,140.975282</node>
			<node id="3973">123.482003,22.3125296,143.090113</node>
			<node id="3974">121.247936,17.9863074,149.062735</node>
			<node id="3975">115.898745,9.43090241,150.865803</node>
			<node id="3976">115.492308,9.84957667,153.899655</node>
			<node id="3977">116.525098,12.0203513,154.648371</node>
			<node id="3978">155.14487,65.3568017,97.5382161</node>
			<node id="3979">159.964397,78.6378366,101.261586</node>
			<node id="3980">160.835902,81.3140154,100.642621</node>
			<node id="3981">151.024447,64.5368615,109.910155</node>
			<node id="3982">154.255552,71.1590864,109.800541</node>
			<node id="3983">146.731128,58.474161,112.677934</node>
			<node id="3984">155.687196,76.051134,111.401797</node>
			<node id="3985">158.222659,80.9993498,113.599691</node>
			<node id="3986">143.438041,52.9639709,123.125553</node>
			<node id="3987">140.323708,50.0531886,128.65199</node>
			<node id="3988">139.34282,48.2574763,130.316254</node>
			<node id="3989">131.879822,37.2029494,132.425623</node>
			<node id="3990">128.513641,28.2934693,135.408442</node>
			<node id="3991">124.358794,23.2138204,137.3163</node>
			<node id="3992">123.361806,21.8286579,138.226617</node>
			<node id="3993">121.045207,18.0205512,142.409061</node>
			<node id="3994">121.631351,20.6531195,144.950026</node>
			<node id="3995">116.553445,11.6264892,148.987117</node>
			<node id="3996">116.523989,10.1978808,150.201821</node>
			<node id="3997">115.500738,10.5045094,154.595818</node>
			<node id="3998">157.490142,72.7186194,96.8612532</node>
			<node id="3999">152.50188,62.8025726,101.287465</node>
			<node id="4000">159.152654,78.6200237,99.3836583</node>
			<node id="4001">162.839457,85.3205014,101.5512</node>
			<node id="4002">162.065933,86.3176006,103.064526</node>
			<node id="4003">160.792955,85.3327096,106.959457</node>
			<node id="4004">146.936586,60.0021063,113.283819</node>
			<node id="4005">155.020229,73.6607756,110.803977</node>
			<node id="4006">145.639046,58.9475966,115.659906</node>
			<node id="4007">144.036816,57.5312227,119.557844</node>
			<node id="4008">141.115258,53.6148166,121.412246</node>
			<node id="4009">136.966194,46.9458927,130.432063</node>
			<node id="4010">128.855985,31.305528,133.601605</node>
			<node id="4011">126.20216,25.708631,136.13733</node>
			<node id="4012">125.931109,27.1788109,138.653815</node>
			<node id="4013">124.570115,24.240131,140.954817</node>
			<node id="4014">114.675775,9.48814677,152.514324</node>
			<node id="4015">155.880865,68.6816592,94.4393739</node>
			<node id="4016">155.412974,67.7023972,94.6228562</node>
			<node id="4017">156.304551,70.1874055,94.7123915</node>
			<node id="4018">157.71855,74.9718701,96.8949278</node>
			<node id="4019">158.730612,76.735462,98.8687501</node>
			<node id="4020">161.049927,82.7159475,99.6992937</node>
			<node id="4021">162.317119,85.2635654,100.496504</node>
			<node id="4022">162.714534,85.8240894,102.056037</node>
			<node id="4023">151.386852,66.0943395,109.11343</node>
			<node id="4024">145.064608,58.0617117,114.009994</node>
			<node id="4025">158.3515,83.215399,111.032054</node>
			<node id="4026">156.361237,78.1290904,111.834428</node>
			<node id="4027">145.066213,58.1383503,117.932459</node>
			<node id="4028">156.890528,79.7118197,112.067629</node>
			<node id="4029">157.246455,80.9142264,112.321447</node>
			<node id="4030">157.707463,81.4928821,112.758073</node>
			<node id="4031">142.985789,56.7992674,120.53681</node>
			<node id="4032">143.091271,55.3665452,122.598012</node>
			<node id="4033">140.682724,46.888653,129.66659</node>
			<node id="4034">138.39524,46.1881044,129.180113</node>
			<node id="4035">139.348076,48.3433248,127.310446</node>
			<node id="4036">127.93622,30.0206971,133.712707</node>
			<node id="4037">130.33546,33.6002905,133.415433</node>
			<node id="4038">126.528363,28.8880429,133.799012</node>
			<node id="4039">130.619724,33.6437698,137.559021</node>
			<node id="4040">132.890643,35.345275,138.067836</node>
			<node id="4041">130.524002,35.4804264,136.039972</node>
			<node id="4042">117.589329,13.7781343,147.008407</node>
			<node id="4043">116.833082,14.9063647,145.75031</node>
			<node id="4044">120.62152,15.9529498,151.725272</node>
			<node id="4045">118.659899,16.4903075,150.329293</node>
			<node id="4046">114.792987,9.2514256,151.530224</node>
			<node id="4047">115.988971,13.2493065,153.512719</node>
			<node id="4048">151.775063,61.4938057,104.409652</node>
			<node id="4049">149.830789,62.5535326,102.289525</node>
			<node id="4050">159.859091,80.1303584,100.06597</node>
			<node id="4051">162.592051,86.1923023,101.179973</node>
			<node id="4052">161.376998,86.1432751,104.577043</node>
			<node id="4053">153.004228,70.1710416,108.251696</node>
			<node id="4054">149.130588,63.3937495,109.9617</node>
			<node id="4055">153.70863,72.9761356,108.773733</node>
			<node id="4056">157.58572,82.4429565,111.753494</node>
			<node id="4057">136.998151,44.6389971,130.003206</node>
			<node id="4058">135.428474,45.1205572,128.527071</node>
			<node id="4059">135.50999,42.7893007,130.84042</node>
			<node id="4060">134.270186,41.190394,131.466139</node>
			<node id="4061">130.116459,35.6346766,131.819305</node>
			<node id="4062">132.550809,37.5027182,135.990273</node>
			<node id="4063">119.235134,16.4496221,144.099752</node>
			<node id="4064">116.463633,12.8857851,147.755748</node>
			<node id="4065">115.412408,11.1498963,149.232547</node>
			<node id="4066">117.548245,14.9264402,152.079551</node>
			<node id="4067">114.782199,10.3753316,154.174648</node>
			<node id="4068">115.163237,12.017291,154.309577</node>
			<node id="4069">153.993744,66.4162844,95.3287077</node>
			<node id="4070">152.44003,65.0667216,96.8197744</node>
			<node id="4071">151.878883,64.1228319,98.4221442</node>
			<node id="4072">159.189155,80.7201197,98.1816722</node>
			<node id="4073">161.356562,84.514586,99.1975119</node>
			<node id="4074">162.346664,86.4895804,100.498494</node>
			<node id="4075">151.947882,68.8658307,107.654149</node>
			<node id="4076">147.465706,61.1693554,111.589718</node>
			<node id="4077">158.76734,85.6936072,107.040792</node>
			<node id="4078">154.040695,75.2213269,109.006528</node>
			<node id="4079">142.120033,55.1857834,119.619214</node>
			<node id="4080">140.545502,52.6518109,125.46161</node>
			<node id="4081">139.062339,51.4123199,126.449973</node>
			<node id="4082">123.60092,25.201516,139.107251</node>
			<node id="4083">114.994072,9.60752032,150.063602</node>
			<node id="4084">118.802808,18.3935813,147.530981</node>
			<node id="4085">114.316496,9.23755366,150.519103</node>
			<node id="4086">113.912556,10.2954385,153.593088</node>
			<node id="4087">154.117085,68.2433322,92.7676954</node>
			<node id="4088">156.630691,73.8052955,94.8678158</node>
			<node id="4089">159.994943,83.2035634,97.9426703</node>
			<node id="4090">161.369891,86.410656,98.5720702</node>
			<node id="4091">161.962279,87.3169035,100.815024</node>
			<node id="4092">160.081512,86.4010623,105.358964</node>
			<node id="4093">148.941696,64.7606905,108.612196</node>
			<node id="4094">155.252887,78.8769595,110.291537</node>
			<node id="4095">157.251385,83.3412344,110.778962</node>
			<node id="4096">143.360025,56.6643056,117.459213</node>
			<node id="4097">142.582594,53.9270487,124.439787</node>
			<node id="4098">140.179172,54.8706496,122.363414</node>
			<node id="4099">137.237867,49.4022007,127.900097</node>
			<node id="4100">132.798204,42.9087995,128.942164</node>
			<node id="4101">133.76683,39.1988851,132.594912</node>
			<node id="4102">132.223752,38.9117164,131.56724</node>
			<node id="4103">128.837282,32.9985894,132.325682</node>
			<node id="4104">125.344825,27.5498255,134.252918</node>
			<node id="4105">123.732517,25.4849166,135.178301</node>
			<node id="4106">128.270521,34.134047,135.192319</node>
			<node id="4107">121.938103,22.2000759,142.394165</node>
			<node id="4108">114.678773,10.0900434,149.526899</node>
			<node id="4109">113.761995,11.2525005,148.685778</node>
			<node id="4110">112.876454,9.60248348,151.772447</node>
			<node id="4111">113.110286,11.1749962,153.72453</node>
			<node id="4112">113.773385,11.6615289,154.043518</node>
			<node id="4113">154.768298,69.1204827,92.7474187</node>
			<node id="4114">155.409369,71.0423665,93.1919954</node>
			<node id="4115">149.960929,64.723025,96.9730611</node>
			<node id="4116">157.026536,76.806785,94.3068991</node>
			<node id="4117">158.06082,77.8229315,96.9082674</node>
			<node id="4118">150.184913,63.6430341,99.5055342</node>
			<node id="4119">161.657246,87.4418972,99.7301301</node>
			<node id="4120">160.924057,88.2694581,101.159075</node>
			<node id="4121">160.846968,87.4557013,102.806973</node>
			<node id="4122">154.443951,77.2078077,109.565208</node>
			<node id="4123">157.79317,84.7341148,108.552606</node>
			<node id="4124">156.849825,82.6075986,111.066876</node>
			<node id="4125">122.364396,23.5586131,140.419891</node>
			<node id="4126">116.521961,17.2652158,148.545243</node>
			<node id="4127">112.969036,9.27803268,150.706721</node>
			<node id="4128">112.393944,10.0849367,152.560453</node>
			<node id="4129">113.489093,12.6709007,153.356504</node>
			<node id="4130">151.526475,70.4397062,106.382457</node>
			<node id="4131">150.39339,67.005862,107.662152</node>
			<node id="4132">145.05761,60.3876991,108.952883</node>
			<node id="4133">145.278098,59.4368545,110.983673</node>
			<node id="4134">152.267282,71.8843171,106.957623</node>
			<node id="4135">146.242519,62.369383,109.863267</node>
			<node id="4136">144.112233,59.9097782,113.908182</node>
			<node id="4137">155.858338,81.3072163,110.164247</node>
			<node id="4138">142.654517,58.7643168,116.869531</node>
			<node id="4139">142.315917,57.9274315,118.665387</node>
			<node id="4140">137.886815,52.8185025,124.19147</node>
			<node id="4141">130.474523,38.3950827,130.452039</node>
			<node id="4142">126.40201,31.5996884,131.732568</node>
			<node id="4143">125.101034,27.997736,137.265346</node>
			<node id="4144">123.022737,26.2994704,137.547705</node>
			<node id="4145">119.50048,21.3612037,142.517693</node>
			<node id="4146">113.420165,10.1298418,148.856845</node>
			<node id="4147">113.636711,9.46032602,149.513111</node>
			<node id="4148">112.458763,10.7982522,153.215303</node>
			<node id="4149">154.427989,70.3844218,91.7018829</node>
			<node id="4150">153.233985,67.7445577,92.8938325</node>
			<node id="4151">158.587126,81.7234109,96.4636578</node>
			<node id="4152">151.036514,69.3122906,106.548351</node>
			<node id="4153">146.526897,64.0685774,108.230267</node>
			<node id="4154">143.159371,58.6108472,113.123746</node>
			<node id="4155">157.117279,83.8180872,109.959567</node>
			<node id="4156">156.128456,82.8020423,110.161336</node>
			<node id="4157">131.7928,41.3071114,129.579251</node>
			<node id="4158">129.976754,37.7307941,133.822459</node>
			<node id="4159">126.851977,29.2629772,137.421176</node>
			<node id="4160">127.600753,31.1428187,136.712037</node>
			<node id="4161">124.720845,29.8962163,135.313937</node>
			<node id="4162">121.591361,24.4392544,138.717979</node>
			<node id="4163">119.39757,22.3798419,140.559803</node>
			<node id="4164">112.981657,9.24603569,149.869631</node>
			<node id="4165">153.150849,68.6903254,91.7008071</node>
			<node id="4166">155.833016,74.147274,93.0059667</node>
			<node id="4167">157.363579,79.0271506,94.1032935</node>
			<node id="4168">157.935134,79.9746858,95.7638223</node>
			<node id="4169">159.321701,83.9836798,96.5972172</node>
			<node id="4170">160.319853,85.8548552,97.0339964</node>
			<node id="4171">161.03434,87.8674951,98.6699759</node>
			<node id="4172">160.916211,88.6023197,99.6863854</node>
			<node id="4173">149.358265,67.5318232,106.659904</node>
			<node id="4174">158.618196,87.7872607,103.653736</node>
			<node id="4175">152.28067,74.1459802,106.670857</node>
			<node id="4176">151.072615,72.7676116,105.358489</node>
			<node id="4177">158.201781,86.7533876,105.394628</node>
			<node id="4178">145.293072,61.5482018,110.717566</node>
			<node id="4179">144.571267,60.7480265,112.068822</node>
			<node id="4180">153.49171,77.1543557,108.103704</node>
			<node id="4181">154.621184,81.3429002,108.56122</node>
			<node id="4182">156.553824,83.5922135,110.17861</node>
			<node id="4183">136.609579,51.1077427,125.607254</node>
			<node id="4184">129.015554,36.4108107,130.423088</node>
			<node id="4185">127.605526,34.1702057,130.698207</node>
			<node id="4186">122.739349,28.2685477,135.40224</node>
			<node id="4187">118.709483,19.8012278,145.043519</node>
			<node id="4188">112.652019,9.42695863,148.989937</node>
			<node id="4189">110.988849,9.30629649,149.31727</node>
			<node id="4190">115.029763,14.9263181,151.298535</node>
			<node id="4191">114.767607,16.5337774,149.190952</node>
			<node id="4192">113.249979,14.9777261,150.831998</node>
			<node id="4193">153.667486,69.2994221,91.4071672</node>
			<node id="4194">150.186957,66.0540494,94.3964227</node>
			<node id="4195">148.121807,63.047043,101.751345</node>
			<node id="4196">159.105284,88.6499011,102.162417</node>
			<node id="4197">150.451163,71.3430682,105.193465</node>
			<node id="4198">147.193753,66.5040841,106.383233</node>
			<node id="4199">153.578225,79.0760774,108.578874</node>
			<node id="4200">156.519774,83.9777352,109.288725</node>
			<node id="4201">156.034596,83.4274709,109.578118</node>
			<node id="4202">142.582446,59.5027007,115.164364</node>
			<node id="4203">124.398889,30.3846381,131.601416</node>
			<node id="4204">122.226669,24.6460249,135.252162</node>
			<node id="4205">116.883166,20.1001392,143.517611</node>
			<node id="4206">114.632508,13.8544032,146.708683</node>
			<node id="4207">114.568438,15.2209187,145.100039</node>
			<node id="4208">113.903532,12.4733077,147.849233</node>
			<node id="4209">112.223236,11.9568296,153.356302</node>
			<node id="4210">153.085529,69.9859195,90.4642795</node>
			<node id="4211">154.992288,73.1965326,91.6855705</node>
			<node id="4212">150.527597,67.2721912,92.3702331</node>
			<node id="4213">158.066285,82.2394251,94.9905351</node>
			<node id="4214">160.331888,87.2580909,96.3354997</node>
			<node id="4215">160.425051,88.3394673,97.2273854</node>
			<node id="4216">148.818988,70.0752567,104.645199</node>
			<node id="4217">152.5151,76.2235706,106.852828</node>
			<node id="4218">155.670113,84.8795745,107.791724</node>
			<node id="4219">155.223564,83.9637429,108.390869</node>
			<node id="4220">155.395053,82.6872567,109.123149</node>
			<node id="4221">140.03799,53.7676273,123.789187</node>
			<node id="4222">133.561439,45.2834859,127.152691</node>
			<node id="4223">135.11873,47.2543717,126.079342</node>
			<node id="4224">129.63713,39.5348072,129.049769</node>
			<node id="4225">130.090312,41.6313549,127.970113</node>
			<node id="4226">127.773962,36.7349667,129.278881</node>
			<node id="4227">123.444369,28.952594,132.247938</node>
			<node id="4228">120.07847,24.0040627,138.527203</node>
			<node id="4229">116.055742,18.7618292,145.87466</node>
			<node id="4230">112.135914,10.1217808,148.090931</node>
			<node id="4231">112.621495,10.6074824,148.336138</node>
			<node id="4232">110.827124,9.84005038,151.115375</node>
			<node id="4233">154.105366,72.3849309,90.2358961</node>
			<node id="4234">155.866623,76.3264754,91.4991486</node>
			<node id="4235">156.96765,78.8004507,92.4921842</node>
			<node id="4236">159.735404,86.2636235,95.5902763</node>
			<node id="4237">159.314524,85.4123964,95.6281618</node>
			<node id="4238">160.38022,89.4536602,98.7780735</node>
			<node id="4239">160.342343,89.3690907,99.7741906</node>
			<node id="4240">142.888126,59.9320638,110.223434</node>
			<node id="4241">143.280781,62.245105,109.666457</node>
			<node id="4242">156.348482,86.0211318,106.495664</node>
			<node id="4243">140.214594,57.76734,118.34687</node>
			<node id="4244">124.795936,33.1820061,129.8133</node>
			<node id="4245">122.460859,27.245728,133.14334</node>
			<node id="4246">121.404177,22.8078166,136.650674</node>
			<node id="4247">121.243478,26.1685739,136.563615</node>
			<node id="4248">116.8347,21.4290139,140.861267</node>
			<node id="4249">116.785209,16.8915156,143.115559</node>
			<node id="4250">111.801865,9.40945888,148.538209</node>
			<node id="4251">111.05552,11.0749193,152.656314</node>
			<node id="4252">153.121333,71.2264861,89.6320212</node>
			<node id="4253">151.938566,69.0113822,90.6447436</node>
			<node id="4254">157.232191,80.3239022,90.3842697</node>
			<node id="4255">157.40566,80.2889071,93.0619659</node>
			<node id="4256">157.700276,81.5052481,93.7806136</node>
			<node id="4257">158.578943,84.3417688,94.9686196</node>
			<node id="4258">147.007283,64.2250771,98.6979987</node>
			<node id="4259">159.797167,87.184049,95.0621724</node>
			<node id="4260">159.897361,88.1990445,95.2535338</node>
			<node id="4261">160.12556,89.5155931,97.0551211</node>
			<node id="4262">159.931015,89.6295714,100.043328</node>
			<node id="4263">158.680923,89.8620858,100.553818</node>
			<node id="4264">152.084049,79.1257081,106.551838</node>
			<node id="4265">153.539713,80.1934911,108.075465</node>
			<node id="4266">154.48557,83.4640245,107.95624</node>
			<node id="4267">117.812375,23.3059398,138.375772</node>
			<node id="4268">111.454372,9.79919152,147.798201</node>
			<node id="4269">110.991726,12.0353532,147.289623</node>
			<node id="4270">110.940464,9.35021878,148.181151</node>
			<node id="4271">113.639595,17.3433148,147.721874</node>
			<node id="4272">110.804362,11.9673086,152.79838</node>
			<node id="4273">111.106772,12.499475,152.764145</node>
			<node id="4274">148.472546,67.2201785,91.6451536</node>
			<node id="4275">155.737615,77.6301787,89.2013617</node>
			<node id="4276">156.365959,78.2338703,90.6551247</node>
			<node id="4277">158.222683,83.6888768,94.4042816</node>
			<node id="4278">159.045031,85.7261158,94.2789564</node>
			<node id="4279">159.982804,90.5553017,98.2946274</node>
			<node id="4280">159.81803,90.2953194,99.2905257</node>
			<node id="4281">145.813439,62.5418985,103.882942</node>
			<node id="4282">148.932836,61.8587502,104.456608</node>
			<node id="4283">146.741235,61.1911628,106.785623</node>
			<node id="4284">147.553438,68.4013647,105.131921</node>
			<node id="4285">151.10946,74.7177405,105.134045</node>
			<node id="4286">155.961531,87.8144452,103.800323</node>
			<node id="4287">152.838746,79.2091619,107.624849</node>
			<node id="4288">141.999877,59.0124039,112.31227</node>
			<node id="4289">153.655283,81.9667214,107.484194</node>
			<node id="4290">142.799274,60.9494051,111.857767</node>
			<node id="4291">141.35879,60.3262869,113.310429</node>
			<node id="4292">139.283644,56.3222408,120.022508</node>
			<node id="4293">137.473816,54.5474461,121.694093</node>
			<node id="4294">133.287926,48.5259534,123.520833</node>
			<node id="4295">136.192843,48.794419,125.001747</node>
			<node id="4296">131.427578,43.8576935,127.050658</node>
			<node id="4297">120.772174,25.7847234,133.679804</node>
			<node id="4298">123.284699,31.6123181,132.929211</node>
			<node id="4299">126.022391,32.5462544,134.436509</node>
			<node id="4300">116.21912,19.4565806,139.488998</node>
			<node id="4301">119.048991,19.9850551,139.43591</node>
			<node id="4302">118.030168,18.174723,141.606924</node>
			<node id="4303">113.802639,17.1471511,142.368409</node>
			<node id="4304">112.133794,14.3174428,145.729128</node>
			<node id="4305">112.163151,12.8245147,147.121172</node>
			<node id="4306">111.144011,10.9723314,147.512284</node>
			<node id="4307">109.46981,10.6340124,151.606505</node>
			<node id="4308">111.362766,14.1408302,151.376018</node>
			<node id="4309">153.001259,72.2950134,88.6491464</node>
			<node id="4310">154.341553,74.587154,89.25247</node>
			<node id="4311">157.826921,82.3977638,91.8913372</node>
			<node id="4312">158.339,84.301136,93.6292947</node>
			<node id="4313">158.756686,85.3499469,92.8352019</node>
			<node id="4314">158.986621,86.9882066,92.8254409</node>
			<node id="4315">159.638459,89.8413971,95.1281883</node>
			<node id="4316">145.62415,63.8158311,101.017179</node>
			<node id="4317">159.341634,91.2296572,98.9535976</node>
			<node id="4318">158.805597,90.6600625,99.5905225</node>
			<node id="4319">149.903957,74.6130559,103.625546</node>
			<node id="4320">145.018449,65.7502142,106.115935</node>
			<node id="4321">151.083698,76.0189201,105.176388</node>
			<node id="4322">144.588667,63.6051727,108.154123</node>
			<node id="4323">151.68541,77.3522143,106.046217</node>
			<node id="4324">154.305725,87.0315531,104.634548</node>
			<node id="4325">154.491098,86.0951799,105.875148</node>
			<node id="4326">152.5752,80.0781924,106.998961</node>
			<node id="4327">140.242866,59.2989393,115.530067</node>
			<node id="4328">132.096304,46.3653699,125.045878</node>
			<node id="4329">114.8939,18.2467179,140.904193</node>
			<node id="4330">113.666019,19.4354011,143.682846</node>
			<node id="4331">110.153689,9.54337555,147.305459</node>
			<node id="4332">110.853741,15.3056135,149.987572</node>
			<node id="4333">109.470065,11.6923343,152.238665</node>
			<node id="4334">151.164974,70.7345347,88.2724998</node>
			<node id="4335">156.851718,79.6866966,88.8709805</node>
			<node id="4336">158.080217,82.743888,88.8642827</node>
			<node id="4337">158.667862,84.4949235,90.7853908</node>
			<node id="4338">158.980522,85.5931594,91.1415115</node>
			<node id="4339">159.349042,89.6305511,93.6810129</node>
			<node id="4340">159.549739,90.6388645,95.9690083</node>
			<node id="4341">159.501952,91.6639706,97.5323661</node>
			<node id="4342">159.654577,91.3696716,98.2042701</node>
			<node id="4343">148.827411,71.838384,103.629882</node>
			<node id="4344">146.335194,69.5287755,103.762413</node>
			<node id="4345">156.301955,89.1179707,101.97503</node>
			<node id="4346">140.39499,59.7869039,110.171439</node>
			<node id="4347">135.215122,52.7076693,122.857736</node>
			<node id="4348">127.331332,40.2340983,126.693153</node>
			<node id="4349">125.993461,36.0792304,128.49949</node>
			<node id="4350">120.428451,28.6586085,131.044566</node>
			<node id="4351">122.32105,29.5112135,133.949978</node>
			<node id="4352">120.706045,27.965992,134.369431</node>
			<node id="4353">119.035934,23.7535178,134.989464</node>
			<node id="4354">110.032092,10.104079,146.826262</node>
			<node id="4355">109.758515,9.28009105,148.532882</node>
			<node id="4356">108.061977,10.2544389,150.044298</node>
			<node id="4357">157.329242,80.6989747,86.9094512</node>
			<node id="4358">157.67672,81.1287143,84.9060971</node>
			<node id="4359">158.400812,82.9878447,85.5511891</node>
			<node id="4360">150.598066,69.5432138,89.2130761</node>
			<node id="4361">158.766276,84.6898959,87.0825824</node>
			<node id="4362">149.671921,68.4060096,90.19911</node>
			<node id="4363">158.950728,84.9299734,88.7543759</node>
			<node id="4364">159.297028,85.9979508,87.5349463</node>
			<node id="4365">159.252678,86.0714942,88.232831</node>
			<node id="4366">159.129581,85.5877741,89.8222856</node>
			<node id="4367">159.179491,85.9723995,89.339501</node>
			<node id="4368">159.102747,86.3168908,90.3528849</node>
			<node id="4369">158.87936,87.3503946,91.3134174</node>
			<node id="4370">158.960112,86.627591,91.9154203</node>
			<node id="4371">150.533827,75.8481416,104.276618</node>
			<node id="4372">145.37316,66.9650019,105.288762</node>
			<node id="4373">150.562128,77.4245433,105.100629</node>
			<node id="4374">150.817963,78.4485358,105.61631</node>
			<node id="4375">154.030949,85.4689173,106.352603</node>
			<node id="4376">153.944296,84.9377577,106.683561</node>
			<node id="4377">129.578309,43.3683167,126.016028</node>
			<node id="4378">128.246677,42.2103417,125.908128</node>
			<node id="4379">131.665436,45.7013044,128.354756</node>
			<node id="4380">133.389101,47.588981,127.582614</node>
			<node id="4381">130.420624,47.2554644,126.053646</node>
			<node id="4382">122.502739,31.696595,129.68499</node>
			<node id="4383">119.589568,26.4014477,132.605932</node>
			<node id="4384">118.412775,25.0067686,136.518307</node>
			<node id="4385">114.330182,20.1826922,142.079713</node>
			<node id="4386">109.807576,13.480792,145.861772</node>
			<node id="4387">108.703042,9.29383103,147.3863</node>
			<node id="4388">112.813456,18.6661158,145.232838</node>
			<node id="4389">109.888412,13.0418835,152.178014</node>
			<node id="4390">161.582423,85.5195249,74.5611378</node>
			<node id="4391">162.056225,85.4931477,73.4425144</node>
			<node id="4392">162.918714,86.9140296,74.2832272</node>
			<node id="4393">162.820937,87.7006285,75.4254833</node>
			<node id="4394">159.641481,83.6948125,81.8507513</node>
			<node id="4395">158.488063,81.7138006,81.0267278</node>
			<node id="4396">159.740456,84.0693907,79.3982255</node>
			<node id="4397">160.560114,85.8276261,80.7446852</node>
			<node id="4398">157.979315,81.2479599,82.5037495</node>
			<node id="4399">160.314803,85.2724376,82.4001393</node>
			<node id="4400">160.571916,86.22087,82.0746242</node>
			<node id="4401">159.830174,84.3645832,82.7198117</node>
			<node id="4402">158.882538,83.1881978,83.8444443</node>
			<node id="4403">159.905476,85.1380431,83.6142163</node>
			<node id="4404">160.404911,86.1662162,83.1517431</node>
			<node id="4405">159.695393,85.7451001,84.5139037</node>
			<node id="4406">159.019079,84.9688158,85.5007117</node>
			<node id="4407">156.182426,79.1594869,85.7078587</node>
			<node id="4408">155.582173,78.0875015,87.322441</node>
			<node id="4409">151.88935,71.8453261,87.6093476</node>
			<node id="4410">153.595306,74.7306589,87.6951676</node>
			<node id="4411">154.294026,76.409201,87.1813246</node>
			<node id="4412">159.147992,86.3335179,86.9467642</node>
			<node id="4413">158.855758,87.0529865,87.5853355</node>
			<node id="4414">158.960601,87.0096133,89.0609284</node>
			<node id="4415">146.857533,66.0960093,93.7599899</node>
			<node id="4416">158.745647,89.170525,91.948915</node>
			<node id="4417">159.280685,90.8059519,94.5559198</node>
			<node id="4418">158.613855,92.4173048,95.5699834</node>
			<node id="4419">144.734638,63.2592748,102.513452</node>
			<node id="4420">159.284857,91.578975,96.3252053</node>
			<node id="4421">159.201755,91.9536912,98.2566565</node>
			<node id="4422">158.137178,91.5375643,99.0585553</node>
			<node id="4423">149.547441,73.4609517,103.530723</node>
			<node id="4424">150.33014,76.6299986,104.308385</node>
			<node id="4425">151.302514,79.7269798,105.773187</node>
			<node id="4426">153.388214,87.715246,103.43396</node>
			<node id="4427">152.498437,83.3430951,105.692703</node>
			<node id="4428">151.986741,81.4609114,105.781913</node>
			<node id="4429">136.471403,55.3192869,120.182682</node>
			<node id="4430">124.264017,35.6952628,127.816946</node>
			<node id="4431">127.836209,37.9465852,131.934349</node>
			<node id="4432">124.99139,36.5530459,130.701882</node>
			<node id="4433">126.23051,35.1128229,132.782416</node>
			<node id="4434">118.72034,25.2813768,133.28357</node>
			<node id="4435">119.820287,26.8847687,134.982109</node>
			<node id="4436">109.211023,9.45558372,146.925649</node>
			<node id="4437">111.543456,16.5314277,148.503167</node>
			<node id="4438">109.277797,12.6891537,152.190689</node>
			<node id="4439">162.130601,85.5126378,72.4704082</node>
			<node id="4440">161.331507,84.2251774,72.2299827</node>
			<node id="4441">161.817023,84.9626765,71.1078207</node>
			<node id="4442">161.66776,87.0553603,76.5269965</node>
			<node id="4443">158.9493,82.8289943,77.4191443</node>
			<node id="4444">158.44864,81.8522262,79.1567571</node>
			<node id="4445">160.61888,86.2670183,79.2527999</node>
			<node id="4446">160.861082,87.1709921,80.397394</node>
			<node id="4447">156.995022,80.1280098,80.7275451</node>
			<node id="4448">160.554314,87.6464677,82.0425493</node>
			<node id="4449">156.678729,79.801339,83.5113826</node>
			<node id="4450">159.363307,87.0047893,85.1042057</node>
			<node id="4451">159.117231,86.3730061,85.8113418</node>
			<node id="4452">154.920265,77.7813224,85.3482087</node>
			<node id="4453">152.539517,73.2841253,87.2258633</node>
			<node id="4454">159.043925,85.8395759,86.3893278</node>
			<node id="4455">158.556449,88.5260829,91.0678332</node>
			<node id="4456">144.432511,63.9873998,100.625125</node>
			<node id="4457">158.736767,92.6978689,96.5592686</node>
			<node id="4458">158.957944,92.4339408,97.2202589</node>
			<node id="4459">158.425045,92.0266302,98.6682891</node>
			<node id="4460">147.66556,73.4765674,102.112318</node>
			<node id="4461">156.824469,91.041442,99.497648</node>
			<node id="4462">149.600127,75.7562266,103.203442</node>
			<node id="4463">140.39145,60.7814525,108.269494</node>
			<node id="4464">143.254779,61.2146104,107.349667</node>
			<node id="4465">142.228951,63.4870746,108.008936</node>
			<node id="4466">139.281891,59.0053728,111.507408</node>
			<node id="4467">140.39492,61.4065034,110.835285</node>
			<node id="4468">140.301712,58.2330949,113.670945</node>
			<node id="4469">139.328549,60.3805024,112.568287</node>
			<node id="4470">138.608537,59.3899839,114.916603</node>
			<node id="4471">126.217826,38.1207556,127.29748</node>
			<node id="4472">123.296417,33.7854122,128.664118</node>
			<node id="4473">120.932061,29.8592851,132.769411</node>
			<node id="4474">108.762236,9.6378181,146.299064</node>
			<node id="4475">107.838773,9.36997979,148.064684</node>
			<node id="4476">108.311792,11.0107413,151.20403</node>
			<node id="4477">108.066943,12.5978936,151.844699</node>
			<node id="4478">161.291443,83.7643137,70.2156548</node>
			<node id="4479">160.991248,83.552613,71.1971103</node>
			<node id="4480">160.751512,83.048006,69.7597298</node>
			<node id="4481">159.672702,82.7361526,72.0779246</node>
			<node id="4482">160.123658,83.6232617,74.016674</node>
			<node id="4483">160.375213,84.8244008,75.627924</node>
			<node id="4484">161.045716,86.91418,78.0357929</node>
			<node id="4485">160.027473,84.8417562,77.3192863</node>
			<node id="4486">162.172091,88.7272525,77.9049153</node>
			<node id="4487">161.383645,88.4436145,79.6679622</node>
			<node id="4488">160.860699,88.6050801,81.2013065</node>
			<node id="4489">161.230237,90.1102749,81.9376469</node>
			<node id="4490">162.196356,90.5311908,80.2408366</node>
			<node id="4491">155.141973,78.3910538,82.906255</node>
			<node id="4492">162.127105,91.4181694,81.3013141</node>
			<node id="4493">161.796269,90.8799828,81.7005858</node>
			<node id="4494">159.826438,88.4431518,83.7221085</node>
			<node id="4495">153.922707,77.0117211,84.4056575</node>
			<node id="4496">152.367909,74.4839132,85.9362257</node>
			<node id="4497">159.287541,88.3164616,84.7486329</node>
			<node id="4498">158.879852,86.8620035,86.2168701</node>
			<node id="4499">147.490544,69.2411812,87.7562753</node>
			<node id="4500">158.478775,87.526628,86.7738965</node>
			<node id="4501">158.348568,88.3400288,88.4584291</node>
			<node id="4502">144.567257,65.6208474,95.2540867</node>
			<node id="4503">147.306083,64.8862964,96.772288</node>
			<node id="4504">158.909213,91.5311467,92.1076409</node>
			<node id="4505">143.805686,62.5075906,104.355479</node>
			<node id="4506">148.930766,74.9721527,102.716106</node>
			<node id="4507">149.531237,76.8380733,103.210982</node>
			<node id="4508">144.028792,65.0096303,106.606421</node>
			<node id="4509">153.46104,88.6520634,102.122969</node>
			<node id="4510">153.276279,86.5830449,104.701086</node>
			<node id="4511">140.571451,62.2151436,109.568465</node>
			<node id="4512">153.253425,85.7289987,105.438541</node>
			<node id="4513">137.137793,57.3246872,114.339142</node>
			<node id="4514">137.646779,58.4430996,112.059224</node>
			<node id="4515">137.662867,57.8902012,117.240897</node>
			<node id="4516">121.613026,30.8650237,129.924887</node>
			<node id="4517">116.335419,23.8208761,133.847877</node>
			<node id="4518">113.430301,19.5590536,138.648346</node>
			<node id="4519">112.286675,16.1808912,143.536267</node>
			<node id="4520">109.999764,14.826457,144.706319</node>
			<node id="4521">109.330666,12.4345125,146.394537</node>
			<node id="4522">111.552842,17.7277744,146.688656</node>
			<node id="4523">107.001833,11.728184,150.847969</node>
			<node id="4524">108.611788,13.1347506,151.875309</node>
			<node id="4525">161.037798,83.7722044,69.0462456</node>
			<node id="4526">159.601888,82.3550825,70.370958</node>
			<node id="4527">158.528978,82.4282029,75.7285383</node>
			<node id="4528">157.540265,81.108299,77.1051631</node>
			<node id="4529">156.344254,79.913721,77.7572927</node>
			<node id="4530">161.884343,92.2431449,82.0871111</node>
			<node id="4531">160.48819,90.9629689,83.0906629</node>
			<node id="4532">160.110976,89.4958929,82.9403758</node>
			<node id="4533">160.978508,92.8634072,83.506052</node>
			<node id="4534">153.149972,75.8138994,85.4188269</node>
			<node id="4535">151.328144,73.3488376,85.6983807</node>
			<node id="4536">151.315224,72.2598493,86.602875</node>
			<node id="4537">144.894536,64.6706204,98.0205767</node>
			<node id="4538">158.847978,92.1850215,93.0195362</node>
			<node id="4539">158.50092,92.3820685,94.1164138</node>
			<node id="4540">157.414227,92.9703436,97.9669531</node>
			<node id="4541">146.474544,71.7049068,102.353875</node>
			<node id="4542">155.436275,90.1797529,100.413444</node>
			<node id="4543">149.651151,77.4090283,103.78048</node>
			<node id="4544">143.665108,66.9133186,104.849156</node>
			<node id="4545">141.123846,61.9344893,105.827451</node>
			<node id="4546">149.668524,77.7724747,104.459617</node>
			<node id="4547">149.30098,78.684191,104.849857</node>
			<node id="4548">149.840719,78.847176,105.132021</node>
			<node id="4549">151.045053,80.6385443,105.025076</node>
			<node id="4550">150.358023,79.8623641,105.091575</node>
			<node id="4551">151.105434,81.5404673,104.488463</node>
			<node id="4552">151.384842,83.5805968,103.925898</node>
			<node id="4553">130.955764,48.0219324,122.542903</node>
			<node id="4554">121.082905,31.3862941,131.612</node>
			<node id="4555">117.950608,26.8807445,134.180226</node>
			<node id="4556">116.350113,24.5833606,136.215287</node>
			<node id="4557">115.404687,20.7735443,137.466734</node>
			<node id="4558">115.07196,22.6578785,138.148911</node>
			<node id="4559">112.227863,18.4604186,140.053948</node>
			<node id="4560">108.332607,10.4497089,145.683537</node>
			<node id="4561">108.20442,9.75833668,145.734314</node>
			<node id="4562">108.599546,11.3384739,146.020376</node>
			<node id="4563">107.184127,9.25387379,146.926673</node>
			<node id="4564">108.289358,13.939369,151.228572</node>
			<node id="4565">160.438823,83.258753,68.2237275</node>
			<node id="4566">159.965881,82.4640921,69.0377599</node>
			<node id="4567">158.508503,81.9004544,73.3093719</node>
			<node id="4568">155.904056,79.3170573,79.6756695</node>
			<node id="4569">161.356645,93.1720352,82.9421239</node>
			<node id="4570">158.635657,88.1866566,85.7005537</node>
			<node id="4571">158.152211,88.2931596,87.0367042</node>
			<node id="4572">158.241222,89.5239273,90.1742977</node>
			<node id="4573">158.666873,92.8284984,92.0333747</node>
			<node id="4574">157.948735,93.1374292,97.4366913</node>
			<node id="4575">141.913177,63.6261343,101.785774</node>
			<node id="4576">147.958231,74.7636113,101.993292</node>
			<node id="4577">150.291629,80.7113422,104.285884</node>
			<node id="4578">136.535058,59.8066344,113.078813</node>
			<node id="4579">135.700913,56.8681297,117.768183</node>
			<node id="4580">134.118673,55.4793809,118.759614</node>
			<node id="4581">118.522564,29.5123037,129.472806</node>
			<node id="4582">118.433777,28.8407946,132.491336</node>
			<node id="4583">114.356627,21.2664819,139.907244</node>
			<node id="4584">111.627082,17.2830904,141.817048</node>
			<node id="4585">107.379952,9.35809368,145.86543</node>
			<node id="4586">159.691597,82.3360186,68.1645184</node>
			<node id="4587">157.09313,80.7499752,74.8962569</node>
			<node id="4588">154.27794,78.0426092,80.7001514</node>
			<node id="4589">152.737303,76.416746,82.7654474</node>
			<node id="4590">151.492878,74.9519547,83.8216677</node>
			<node id="4591">149.765917,72.7651202,84.9430742</node>
			<node id="4592">149.05824,70.7727132,86.7598675</node>
			<node id="4593">158.122921,88.5617425,86.5233945</node>
			<node id="4594">158.051693,89.2517956,87.9516746</node>
			<node id="4595">158.363191,91.2681751,90.2495132</node>
			<node id="4596">158.089919,90.6814249,89.6243848</node>
			<node id="4597">158.594192,92.6583373,90.6862737</node>
			<node id="4598">142.687848,64.7001769,98.4436542</node>
			<node id="4599">157.946976,93.1816734,94.7933818</node>
			<node id="4600">157.890372,93.7177712,96.2448795</node>
			<node id="4601">140.653203,62.8645787,103.699151</node>
			<node id="4602">155.867829,92.4846029,98.3418843</node>
			<node id="4603">145.034189,70.4047475,102.599488</node>
			<node id="4604">148.520553,76.843462,102.104102</node>
			<node id="4605">148.134492,75.9925072,102.150706</node>
			<node id="4606">149.219539,78.2822849,103.41951</node>
			<node id="4607">149.081647,78.7447927,104.549434</node>
			<node id="4608">150.414849,81.5490518,103.496432</node>
			<node id="4609">138.97639,63.5919566,107.737049</node>
			<node id="4610">140.609502,64.5181175,106.78619</node>
			<node id="4611">138.631186,60.2587495,108.359252</node>
			<node id="4612">149.604527,79.6940413,104.871116</node>
			<node id="4613">152.274807,85.7955597,104.170082</node>
			<node id="4614">129.460134,45.9362793,123.509627</node>
			<node id="4615">127.744402,43.8127805,124.059711</node>
			<node id="4616">124.853222,39.1986556,125.569382</node>
			<node id="4617">129.379965,47.9344047,124.621141</node>
			<node id="4618">131.3874,49.7631347,123.94646</node>
			<node id="4619">121.944136,33.4863256,128.221556</node>
			<node id="4620">118.619669,27.7468064,130.925978</node>
			<node id="4621">121.674016,32.8651017,130.969423</node>
			<node id="4622">123.233025,34.0081518,131.281459</node>
			<node id="4623">117.115793,26.1961924,131.670491</node>
			<node id="4624">107.850277,9.93005431,145.375749</node>
			<node id="4625">108.319557,12.6643327,145.729752</node>
			<node id="4626">106.149365,9.75048195,148.120872</node>
			<node id="4627">108.675562,17.4014852,146.769081</node>
			<node id="4628">108.437373,15.6407291,149.219864</node>
			<node id="4629">107.001071,13.7923543,151.261399</node>
			<node id="4630">159.630107,82.9431612,67.2200749</node>
			<node id="4631">159.277094,82.3129278,67.2701131</node>
			<node id="4632">158.803563,81.6499684,67.4919333</node>
			<node id="4633">157.909817,81.1657928,69.0312209</node>
			<node id="4634">158.248108,81.2027979,67.5384837</node>
			<node id="4635">157.028865,80.8018732,71.6567767</node>
			<node id="4636">153.68934,78.0880075,78.1762789</node>
			<node id="4637">159.387218,91.6217013,84.1827215</node>
			<node id="4638">159.32165,90.184712,84.0619466</node>
			<node id="4639">158.351812,89.1034579,85.7295503</node>
			<node id="4640">158.268397,93.2295331,92.8992669</node>
			<node id="4641">157.464954,93.6895413,94.0258822</node>
			<node id="4642">142.048176,64.1923555,100.183913</node>
			<node id="4643">144.187185,72.3620676,100.967785</node>
			<node id="4644">143.425198,68.7040375,103.361373</node>
			<node id="4645">149.079313,78.011186,102.690207</node>
			<node id="4646">141.615497,66.4946274,104.886598</node>
			<node id="4647">148.973277,79.063401,103.881122</node>
			<node id="4648">149.757251,80.2775059,104.520796</node>
			<node id="4649">149.054176,79.1828524,104.491056</node>
			<node id="4650">152.854674,87.1960683,103.927361</node>
			<node id="4651">139.386425,61.8707521,109.740685</node>
			<node id="4652">135.953294,58.4812536,115.585054</node>
			<node id="4653">123.545524,37.6461896,125.977824</node>
			<node id="4654">119.689383,31.5284768,128.518029</node>
			<node id="4655">119.141021,30.1410007,131.624746</node>
			<node id="4656">112.984027,20.4216901,141.155696</node>
			<node id="4657">109.256328,16.1324773,142.884969</node>
			<node id="4658">110.587197,19.6242402,142.959346</node>
			<node id="4659">107.219744,9.68895182,145.204793</node>
			<node id="4660">106.186861,9.25762828,146.282326</node>
			<node id="4661">155.212223,79.2905146,75.9379708</node>
			<node id="4662">160.569553,93.748402,83.9820879</node>
			<node id="4663">159.563116,93.0414125,84.6629062</node>
			<node id="4664">159.610426,94.1934327,84.6938769</node>
			<node id="4665">158.727522,90.9165095,84.8822626</node>
			<node id="4666">158.134757,89.8402591,86.1710114</node>
			<node id="4667">145.732302,67.2984042,90.7157591</node>
			<node id="4668">147.0429,67.8682351,89.7809846</node>
			<node id="4669">157.950171,90.6615724,88.4034851</node>
			<node id="4670">157.98223,93.2883995,88.7790179</node>
			<node id="4671">158.262587,94.0024879,90.1411456</node>
			<node id="4672">158.285861,93.6671824,92.0506046</node>
			<node id="4673">142.732168,65.3910897,96.1825865</node>
			<node id="4674">146.059911,73.6544023,101.05061</node>
			<node id="4675">156.213904,93.2892432,97.9037747</node>
			<node id="4676">147.331336,75.3357701,101.371996</node>
			<node id="4677">148.467221,78.0092125,101.457173</node>
			<node id="4678">148.941963,79.0840981,102.19794</node>
			<node id="4679">149.025889,79.4052271,103.406369</node>
			<node id="4680">150.085355,82.1916881,102.632306</node>
			<node id="4681">149.303281,80.2552819,103.888789</node>
			<node id="4682">149.215895,79.9450094,104.391728</node>
			<node id="4683">148.956682,79.5821557,104.126546</node>
			<node id="4684">137.43852,59.5252254,109.078777</node>
			<node id="4685">138.2936,61.0601544,110.233956</node>
			<node id="4686">135.339716,57.653013,112.905816</node>
			<node id="4687">132.834199,54.1097725,119.75583</node>
			<node id="4688">131.99283,55.6864638,117.307647</node>
			<node id="4689">129.472775,48.3900322,121.158262</node>
			<node id="4690">125.734872,41.117118,124.693514</node>
			<node id="4691">128.329741,46.0143565,125.815004</node>
			<node id="4692">120.842598,34.7144009,129.268866</node>
			<node id="4693">119.479314,32.8169635,129.739332</node>
			<node id="4694">115.800049,28.0988867,132.346154</node>
			<node id="4695">112.756062,21.4568534,139.195924</node>
			<node id="4696">109.484022,17.7883822,140.471567</node>
			<node id="4697">106.958574,11.7570088,144.928584</node>
			<node id="4698">106.939857,10.2684873,144.774732</node>
			<node id="4699">106.630818,9.54980603,145.049796</node>
			<node id="4700">105.453325,10.7397383,149.026479</node>
			<node id="4701">106.510836,13.2566305,151.289001</node>
			<node id="4702">158.671244,82.3589083,66.5204058</node>
			<node id="4703">157.808232,81.0899494,66.702423</node>
			<node id="4704">156.976445,80.5708675,67.4095946</node>
			<node id="4705">154.996745,79.9112599,69.432558</node>
			<node id="4706">155.383196,79.6844568,72.8965733</node>
			<node id="4707">152.26085,76.8227385,80.0694981</node>
			<node id="4708">158.641462,92.3331276,85.3711947</node>
			<node id="4709">158.126801,91.5634994,86.4882527</node>
			<node id="4710">144.433215,66.6764752,92.2478392</node>
			<node id="4711">157.764176,93.1435169,87.7321995</node>
			<node id="4712">157.349108,94.2720898,95.577056</node>
			<node id="4713">156.997393,94.5357587,95.0314759</node>
			<node id="4714">157.145114,94.0642091,96.5663901</node>
			<node id="4715">147.686957,77.556667,100.708576</node>
			<node id="4716">147.580244,76.20815,101.471686</node>
			<node id="4717">154.449463,91.1427403,99.0834022</node>
			<node id="4718">153.146355,89.7307095,100.68839</node>
			<node id="4719">149.106716,80.0439834,102.511406</node>
			<node id="4720">149.549196,81.0273779,102.694904</node>
			<node id="4721">151.288732,85.5991906,102.718527</node>
			<node id="4722">152.504224,87.5400952,103.233561</node>
			<node id="4723">139.128672,62.531149,108.84654</node>
			<node id="4724">138.605011,61.8509503,109.215179</node>
			<node id="4725">137.217857,60.3983272,111.353621</node>
			<node id="4726">134.220575,56.3411656,114.738574</node>
			<node id="4727">127.698703,45.905557,122.171672</node>
			<node id="4728">129.573344,49.5818387,122.958193</node>
			<node id="4729">121.924129,36.0056876,126.313813</node>
			<node id="4730">122.363643,36.3622802,129.084295</node>
			<node id="4731">113.044798,22.651345,137.640217</node>
			<node id="4732">110.593703,20.6399611,140.768662</node>
			<node id="4733">107.666561,12.1352343,145.516954</node>
			<node id="4734">106.980302,13.0077435,144.59474</node>
			<node id="4735">110.108148,18.2973558,145.532623</node>
			<node id="4736">157.399377,81.3877666,65.9029352</node>
			<node id="4737">149.620737,73.5105546,83.7485433</node>
			<node id="4738">158.110974,93.3820876,86.4977977</node>
			<node id="4739">142.40192,66.1474106,93.743562</node>
			<node id="4740">157.533742,94.4168062,92.3569034</node>
			<node id="4741">145.828715,75.1828666,100.213392</node>
			<node id="4742">146.243093,76.2388078,100.117515</node>
			<node id="4743">142.775914,70.5073897,101.774374</node>
			<node id="4744">141.993764,67.8946812,103.647228</node>
			<node id="4745">138.587608,61.9385761,105.733774</node>
			<node id="4746">149.200843,81.2800786,101.631273</node>
			<node id="4747">149.574071,82.9175691,101.674822</node>
			<node id="4748">150.310731,84.1803339,102.292515</node>
			<node id="4749">138.342817,60.909345,107.374794</node>
			<node id="4750">152.275874,88.118442,102.387257</node>
			<node id="4751">151.952554,87.3657453,102.734022</node>
			<node id="4752">135.478737,58.7383365,110.235705</node>
			<node id="4753">136.559077,60.8325915,110.122585</node>
			<node id="4754">121.353961,37.4769231,124.824667</node>
			<node id="4755">126.540989,46.9453806,123.452804</node>
			<node id="4756">119.219522,34.0766084,126.285777</node>
			<node id="4757">119.911108,36.223116,127.670557</node>
			<node id="4758">115.604751,25.6628524,131.501463</node>
			<node id="4759">115.226334,25.8512264,134.421066</node>
			<node id="4760">113.613851,24.4974858,135.625265</node>
			<node id="4761">110.613529,19.3139374,138.26798</node>
			<node id="4762">105.931989,9.5992719,144.538889</node>
			<node id="4763">105.397076,9.28546935,145.174676</node>
			<node id="4764">107.594508,14.2803181,144.137931</node>
			<node id="4765">104.095456,9.56961346,146.378513</node>
			<node id="4766">105.760761,14.9811868,150.04861</node>
			<node id="4767">105.402739,12.1610716,150.141841</node>
			<node id="4768">158.017941,82.7424075,65.8310141</node>
			<node id="4769">154.685692,79.6516085,70.7665007</node>
			<node id="4770">153.873539,78.8986114,74.235901</node>
			<node id="4771">152.932675,78.0547275,76.3435042</node>
			<node id="4772">150.249053,75.0098649,81.6180884</node>
			<node id="4773">158.732666,95.1490365,85.0942884</node>
			<node id="4774">158.647696,93.6894456,85.5801079</node>
			<node id="4775">157.891859,95.1477316,89.9520561</node>
			<node id="4776">138.737937,64.0583006,100.54486</node>
			<node id="4777">156.553787,94.6013165,95.9347869</node>
			<node id="4778">155.890655,93.9092545,97.1807254</node>
			<node id="4779">148.104721,79.15142,100.447737</node>
			<node id="4780">148.803809,80.3012618,101.254543</node>
			<node id="4781">152.12961,88.8887817,101.580973</node>
			<node id="4782">149.906483,85.9739613,101.070848</node>
			<node id="4783">150.971935,87.4378532,101.484369</node>
			<node id="4784">151.287667,86.703395,102.092647</node>
			<node id="4785">125.458389,43.5810015,122.409108</node>
			<node id="4786">118.949279,35.6859751,124.873492</node>
			<node id="4787">125.54042,44.4487061,125.093271</node>
			<node id="4788">116.475431,28.3437609,129.417167</node>
			<node id="4789">117.202445,30.8509866,130.383399</node>
			<node id="4790">105.773975,10.3688079,143.933293</node>
			<node id="4791">104.133961,10.0321769,147.400867</node>
			<node id="4792">105.703362,16.3874355,148.087598</node>
			<node id="4793">104.925947,13.9412805,150.553395</node>
			<node id="4794">156.421782,80.298118,66.2205348</node>
			<node id="4795">154.611297,79.6952161,66.8946655</node>
			<node id="4796">148.213753,72.8249382,83.4346759</node>
			<node id="4797">147.332812,71.6497016,84.4328911</node>
			<node id="4798">143.957409,67.9235362,88.4697865</node>
			<node id="4799">157.602586,95.3989536,88.3037512</node>
			<node id="4800">157.460516,95.6420456,91.0925994</node>
			<node id="4801">156.522794,94.6903449,93.3564514</node>
			<node id="4802">156.413788,94.7949862,94.1620045</node>
			<node id="4803">156.325055,94.9292987,94.9187084</node>
			<node id="4804">155.81104,94.901036,95.5467567</node>
			<node id="4805">154.814995,94.2609985,96.4185153</node>
			<node id="4806">147.323954,78.8542678,99.747604</node>
			<node id="4807">153.328753,93.1555694,96.9325675</node>
			<node id="4808">151.838093,90.2722426,99.7443506</node>
			<node id="4809">151.595314,89.3238683,101.015212</node>
			<node id="4810">137.305315,60.8757505,106.83374</node>
			<node id="4811">137.498667,60.4156473,107.397444</node>
			<node id="4812">151.466365,88.7052264,101.412349</node>
			<node id="4813">137.628581,65.259023,105.803688</node>
			<node id="4814">137.869562,62.5897697,108.244001</node>
			<node id="4815">137.080346,62.0547567,108.276545</node>
			<node id="4816">136.405127,61.57362,108.806587</node>
			<node id="4817">135.573179,60.2900387,111.727057</node>
			<node id="4818">134.276642,58.9046792,114.101064</node>
			<node id="4819">131.422496,50.1518216,120.658814</node>
			<node id="4820">128.322711,49.1488849,119.612582</node>
			<node id="4821">129.876162,51.4375157,118.366843</node>
			<node id="4822">127.041548,47.0564727,120.649353</node>
			<node id="4823">131.657272,51.7842454,121.812699</node>
			<node id="4824">129.266293,51.7380226,120.321694</node>
			<node id="4825">127.493304,48.430384,122.675699</node>
			<node id="4826">111.439405,22.4287986,137.842114</node>
			<node id="4827">105.131865,9.5185923,143.888448</node>
			<node id="4828">106.061149,11.9805155,144.200938</node>
			<node id="4829">103.482076,9.25033746,144.719073</node>
			<node id="4830">103.647512,10.9270054,148.105098</node>
			<node id="4831">104.993798,14.5075987,150.418171</node>
			<node id="4832">156.214969,80.449496,65.2833613</node>
			<node id="4833">156.81929,81.9819526,64.9427044</node>
			<node id="4834">153.610515,79.2118861,71.9223151</node>
			<node id="4835">150.81492,76.5251094,78.3665122</node>
			<node id="4836">149.949005,75.5713368,79.8428832</node>
			<node id="4837">157.946083,95.0892042,86.0845181</node>
			<node id="4838">157.303398,96.6959655,89.4006115</node>
			<node id="4839">139.90524,64.9963335,97.6600688</node>
			<node id="4840">156.101728,95.2660113,92.8170106</node>
			<node id="4841">146.265087,77.5615979,99.5591782</node>
			<node id="4842">148.110188,82.5417188,99.7721659</node>
			<node id="4843">152.2861,91.2915771,98.4002239</node>
			<node id="4844">149.410393,84.5781994,101.20014</node>
			<node id="4845">138.892162,66.2336938,104.846039</node>
			<node id="4846">137.137986,63.0767037,107.741468</node>
			<node id="4847">133.154705,57.4493221,112.293664</node>
			<node id="4848">133.143749,57.5320422,115.62071</node>
			<node id="4849">126.893474,50.8008731,116.941404</node>
			<node id="4850">123.735226,40.7849489,123.458357</node>
			<node id="4851">121.932505,38.9091352,123.945503</node>
			<node id="4852">127.551258,50.0283424,121.03243</node>
			<node id="4853">124.338387,45.3148139,123.235638</node>
			<node id="4854">117.140464,30.9512323,127.608578</node>
			<node id="4855">114.744027,26.9563549,129.81743</node>
			<node id="4856">105.199128,9.91971358,143.281497</node>
			<node id="4857">105.095272,10.5478506,143.162493</node>
			<node id="4858">105.05243,9.63974777,143.217209</node>
			<node id="4859">105.002408,11.2322872,143.283386</node>
			<node id="4860">106.245392,15.5248872,142.297789</node>
			<node id="4861">104.098799,11.6864948,149.042376</node>
			<node id="4862">156.127601,80.9781437,64.4400298</node>
			<node id="4863">156.209594,81.7322043,64.1773731</node>
			<node id="4864">155.240744,79.8459852,65.6531324</node>
			<node id="4865">148.39246,73.99312,81.5680897</node>
			<node id="4866">142.902241,67.4519479,89.5458724</node>
			<node id="4867">157.500211,95.9543212,86.8771749</node>
			<node id="4868">156.833153,96.446336,91.3677778</node>
			<node id="4869">155.799553,95.1571038,93.5689738</node>
			<node id="4870">155.303974,95.3051859,94.0586452</node>
			<node id="4871">154.19626,94.8785852,95.2955897</node>
			<node id="4872">147.440752,80.3507738,99.4281284</node>
			<node id="4873">137.461739,63.0399567,103.284679</node>
			<node id="4874">136.35049,62.4464323,104.420483</node>
			<node id="4875">139.536872,67.8392551,103.280676</node>
			<node id="4876">136.32623,60.1263933,107.297674</node>
			<node id="4877">136.670931,63.9838648,106.988915</node>
			<node id="4878">133.201219,59.4870918,112.609612</node>
			<node id="4879">130.58515,53.7280964,118.939339</node>
			<node id="4880">125.249385,45.4291043,120.722019</node>
			<node id="4881">125.686535,49.1561316,120.542344</node>
			<node id="4882">118.460353,33.9775022,128.41359</node>
			<node id="4883">117.493255,32.4019153,129.199906</node>
			<node id="4884">115.991611,29.7434058,130.976308</node>
			<node id="4885">113.447667,26.2447973,133.698164</node>
			<node id="4886">110.968948,23.8011505,136.278185</node>
			<node id="4887">107.066189,17.2946115,140.563048</node>
			<node id="4888">104.508554,9.88841123,142.734613</node>
			<node id="4889">108.271279,20.4112265,141.556855</node>
			<node id="4890">103.72308,9.24096967,143.793388</node>
			<node id="4891">105.388788,13.6949121,142.892047</node>
			<node id="4892">103.754878,13.1256232,149.462533</node>
			<node id="4893">155.399873,80.1320296,64.6269461</node>
			<node id="4894">152.96852,79.3063341,69.0242284</node>
			<node id="4895">151.334264,78.0607972,74.4121647</node>
			<node id="4896">150.071548,77.3335546,75.3505458</node>
			<node id="4897">146.409781,72.2328226,82.9240446</node>
			<node id="4898">144.482409,70.7961793,83.6360655</node>
			<node id="4899">158.365567,97.0412674,84.722899</node>
			<node id="4900">158.003963,96.3582506,85.4132507</node>
			<node id="4901">156.867271,97.1160857,90.6273132</node>
			<node id="4902">155.723013,96.3918116,92.2582089</node>
			<node id="4903">145.647879,78.6992082,98.7261783</node>
			<node id="4904">144.20546,76.6089266,98.7985742</node>
			<node id="4905">141.043874,72.1123228,100.001231</node>
			<node id="4906">140.492298,69.6364732,101.831457</node>
			<node id="4907">136.404331,61.2155968,106.202339</node>
			<node id="4908">150.754751,89.1703577,100.595964</node>
			<node id="4909">134.098313,60.6877809,110.752957</node>
			<node id="4910">133.534085,58.4147281,110.415143</node>
			<node id="4911">123.603775,42.5259757,121.892398</node>
			<node id="4912">112.8677,26.0477962,129.935956</node>
			<node id="4913">113.302009,24.349573,132.031544</node>
			<node id="4914">114.511163,29.0210627,131.289625</node>
			<node id="4915">109.645469,21.5321915,139.237254</node>
			<node id="4916">103.662041,10.4417182,142.11194</node>
			<node id="4917">103.188856,9.34357505,142.846649</node>
			<node id="4918">104.317907,11.7580988,142.742547</node>
			<node id="4919">106.238096,17.9824085,145.729077</node>
			<node id="4920">155.591149,81.5098159,63.5852917</node>
			<node id="4921">155.525023,80.7841565,63.8803756</node>
			<node id="4922">155.597537,82.3515287,63.5496635</node>
			<node id="4923">156.151887,82.9228197,64.3958611</node>
			<node id="4924">154.073413,79.706401,64.7768058</node>
			<node id="4925">154.820534,80.2491928,63.9580199</node>
			<node id="4926">151.842228,78.9846129,71.6076531</node>
			<node id="4927">146.151018,73.3478466,80.7957518</node>
			<node id="4928">157.769381,97.3252499,85.6257306</node>
			<node id="4929">157.620113,96.7190603,86.109649</node>
			<node id="4930">141.49384,66.8709964,91.0451359</node>
			<node id="4931">157.205431,97.3807603,87.3625007</node>
			<node id="4932">154.532347,95.8445131,93.0246247</node>
			<node id="4933">154.53421,95.3754677,94.2321805</node>
			<node id="4934">142.862371,74.4606716,99.1128812</node>
			<node id="4935">146.777005,82.9195975,98.2389702</node>
			<node id="4936">148.412459,84.9138312,100.168857</node>
			<node id="4937">147.576939,84.0056073,99.0729032</node>
			<node id="4938">134.169119,59.374814,108.405248</node>
			<node id="4939">135.990402,62.1979296,108.073024</node>
			<node id="4940">135.557197,61.1588868,109.602981</node>
			<node id="4941">131.539561,58.1613108,113.873835</node>
			<node id="4942">130.007726,54.9680473,117.078927</node>
			<node id="4943">122.402182,40.8465038,122.510807</node>
			<node id="4944">112.621978,28.1791965,131.762312</node>
			<node id="4945">111.46625,25.3891427,134.539637</node>
			<node id="4946">107.728565,18.9362844,144.295833</node>
			<node id="4947">102.972301,12.4964977,148.421757</node>
			<node id="4948">103.427681,16.2647867,148.519959</node>
			<node id="4949">154.90819,81.521272,63.1485175</node>
			<node id="4950">152.432636,79.2870379,65.5190571</node>
			<node id="4951">149.279671,76.063864,77.83326</node>
			<node id="4952">146.777698,70.5028929,85.5530933</node>
			<node id="4953">155.955807,97.3257405,91.7623611</node>
			<node id="4954">152.917916,94.4041893,95.435278</node>
			<node id="4955">145.488674,79.9786412,98.0325107</node>
			<node id="4956">137.402967,69.3684494,101.411075</node>
			<node id="4957">147.799409,86.1547017,99.5290255</node>
			<node id="4958">149.072231,87.7340314,99.3797895</node>
			<node id="4959">150.370801,89.9382604,99.5702932</node>
			<node id="4960">149.961912,89.2503238,99.6931467</node>
			<node id="4961">133.992193,60.1619646,106.987712</node>
			<node id="4962">134.730838,61.9583339,108.526542</node>
			<node id="4963">130.057951,56.8197671,114.880876</node>
			<node id="4964">123.674055,44.6471914,120.241498</node>
			<node id="4965">123.005131,43.1209464,124.00907</node>
			<node id="4966">115.258546,30.0269611,127.394034</node>
			<node id="4967">114.201023,27.7537354,128.855916</node>
			<node id="4968">117.181282,34.8282311,127.305186</node>
			<node id="4969">103.419503,9.91612959,142.180465</node>
			<node id="4970">101.725549,10.5262484,146.500222</node>
			<node id="4971">103.001867,14.3431177,149.330315</node>
			<node id="4972">153.678093,80.65274,63.1241692</node>
			<node id="4973">153.963906,80.0305146,63.8766791</node>
			<node id="4974">147.584954,74.7996724,79.1467746</node>
			<node id="4975">143.934933,68.9970672,86.18962</node>
			<node id="4976">157.178659,98.3156608,85.9727231</node>
			<node id="4977">139.333534,66.4107822,92.1600216</node>
			<node id="4978">140.003628,65.712449,95.1426706</node>
			<node id="4979">156.661423,98.4168531,88.812088</node>
			<node id="4980">154.81528,96.6110736,92.3749415</node>
			<node id="4981">150.706288,91.1790706,98.0259992</node>
			<node id="4982">148.159626,86.9056621,99.0098979</node>
			<node id="4983">134.843599,61.4190797,105.450437</node>
			<node id="4984">135.427217,63.1846638,107.366113</node>
			<node id="4985">127.841787,53.7627179,117.229855</node>
			<node id="4986">121.64397,42.3280241,120.846583</node>
			<node id="4987">120.071435,39.7228041,122.147229</node>
			<node id="4988">124.908668,47.6538557,121.409299</node>
			<node id="4989">115.447492,32.3839326,128.727766</node>
			<node id="4990">114.266315,31.2321819,129.497268</node>
			<node id="4991">107.947786,18.6751737,138.576805</node>
			<node id="4992">105.517125,16.4759305,141.083343</node>
			<node id="4993">101.785394,9.09257496,143.756954</node>
			<node id="4994">104.596402,15.3535081,141.371366</node>
			<node id="4995">102.12507,9.40200629,144.743615</node>
			<node id="4996">102.347399,10.9004085,147.221857</node>
			<node id="4997">101.871022,13.959137,147.791149</node>
			<node id="4998">103.501656,15.0701924,149.616078</node>
			<node id="4999">154.071967,81.3964151,62.7765456</node>
			<node id="5000">154.938616,82.4997179,63.0284254</node>
			<node id="5001">152.054292,79.1202918,66.8449729</node>
			<node id="5002">150.151164,78.3051245,72.8206446</node>
			<node id="5003">148.40466,76.6841552,75.7312234</node>
			<node id="5004">156.422305,99.2689482,87.422971</node>
			<node id="5005">155.90167,99.6161462,89.07942</node>
			<node id="5006">155.734384,98.1551004,91.4952689</node>
			<node id="5007">155.105432,97.750367,92.0267801</node>
			<node id="5008">135.952793,63.442113,102.365939</node>
			<node id="5009">145.189629,82.5490315,96.9295285</node>
			<node id="5010">151.399976,93.9923757,95.4400168</node>
			<node id="5011">150.950038,92.6733394,96.5281269</node>
			<node id="5012">147.422935,85.6986605,99.1865205</node>
			<node id="5013">131.72519,59.2371951,107.942043</node>
			<node id="5014">130.577898,57.7315349,110.291496</node>
			<node id="5015">125.548422,48.5879639,118.112672</node>
			<node id="5016">124.135325,46.6392559,118.877499</node>
			<node id="5017">122.719543,46.371738,120.913059</node>
			<node id="5018">119.368642,37.917875,123.292861</node>
			<node id="5019">111.815693,27.1433189,132.64083</node>
			<node id="5020">108.583908,25.036028,135.16356</node>
			<node id="5021">108.651313,22.9316072,137.399644</node>
			<node id="5022">102.320068,9.76654297,141.435767</node>
			<node id="5023">103.355391,12.3499177,141.821226</node>
			<node id="5024">101.479781,8.96897621,143.068891</node>
			<node id="5025">101.043733,9.69699478,145.065472</node>
			<node id="5026">102.034804,12.4408202,147.552101</node>
			<node id="5027">154.346636,82.074974,62.7106475</node>
			<node id="5028">152.694858,79.6415856,64.158724</node>
			<node id="5029">140.967906,67.6436467,88.2006128</node>
			<node id="5030">139.828618,67.0473689,89.7795019</node>
			<node id="5031">137.486767,65.4819123,96.1458583</node>
			<node id="5032">154.993806,98.7921216,91.5600243</node>
			<node id="5033">153.241921,97.072669,92.2786645</node>
			<node id="5034">153.018053,95.6423265,93.7378861</node>
			<node id="5035">135.581765,64.2437411,99.9659711</node>
			<node id="5036">143.061628,78.4942815,97.2778272</node>
			<node id="5037">147.117928,84.8515647,98.5243185</node>
			<node id="5038">147.632962,88.1374497,97.5472959</node>
			<node id="5039">134.836891,62.6841993,103.61298</node>
			<node id="5040">149.00879,90.6001476,97.7423132</node>
			<node id="5041">149.0992,89.6199087,98.4989279</node>
			<node id="5042">130.418519,53.8799436,115.97204</node>
			<node id="5043">128.295361,52.3388773,116.40746</node>
			<node id="5044">128.049971,54.0645906,114.2751</node>
			<node id="5045">127.319937,55.0352364,115.510331</node>
			<node id="5046">117.048699,35.9556564,123.607953</node>
			<node id="5047">122.668615,40.4139611,126.012288</node>
			<node id="5048">120.149944,40.6981914,123.881551</node>
			<node id="5049">120.252382,38.6703951,125.796805</node>
			<node id="5050">115.034748,32.0501984,125.642666</node>
			<node id="5051">118.445391,36.9789343,126.164774</node>
			<node id="5052">102.347918,10.9546781,141.079125</node>
			<node id="5053">101.538403,9.17868698,141.804443</node>
			<node id="5054">106.753588,20.2391207,142.114509</node>
			<node id="5055">104.856234,19.0879612,144.219246</node>
			<node id="5056">101.752903,11.4341411,147.070379</node>
			<node id="5057">150.261245,78.9179977,68.9990336</node>
			<node id="5058">149.991601,78.6684388,71.3188484</node>
			<node id="5059">146.99028,75.9126339,76.5149168</node>
			<node id="5060">145.093763,74.2888689,78.229934</node>
			<node id="5061">143.609846,71.6925479,81.7578286</node>
			<node id="5062">154.961313,99.6455737,90.4402662</node>
			<node id="5063">142.12311,76.8995332,97.4555426</node>
			<node id="5064">146.722365,85.6260605,97.7560873</node>
			<node id="5065">147.505722,86.4864329,98.7943264</node>
			<node id="5066">137.342236,67.3218949,103.522742</node>
			<node id="5067">133.373731,61.588868,109.202507</node>
			<node id="5068">131.654907,60.9443642,109.778584</node>
			<node id="5069">131.84738,60.0882557,111.118755</node>
			<node id="5070">128.707618,57.8528213,112.832562</node>
			<node id="5071">122.972841,48.655159,118.936488</node>
			<node id="5072">122.034454,44.9601076,121.666885</node>
			<node id="5073">116.49075,33.4401732,125.289935</node>
			<node id="5074">110.909538,27.2928333,127.886097</node>
			<node id="5075">114.906342,34.7600304,126.844838</node>
			<node id="5076">111.95117,30.043592,130.248134</node>
			<node id="5077">106.739452,21.5312178,139.777956</node>
			<node id="5078">100.468581,9.25142527,144.235848</node>
			<node id="5079">100.93671,10.9043908,146.192808</node>
			<node id="5080">103.145809,17.7676433,146.354999</node>
			<node id="5081">101.976961,14.8198582,148.451207</node>
			<node id="5082">102.346501,15.222585,148.96121</node>
			<node id="5083">153.71911,82.3174536,62.6445018</node>
			<node id="5084">137.17193,66.0265866,93.487712</node>
			<node id="5085">154.754943,100.464557,89.28917</node>
			<node id="5086">153.567855,99.0228778,91.8266507</node>
			<node id="5087">151.385045,96.8468552,92.8144237</node>
			<node id="5088">151.834156,95.4170694,94.0615114</node>
			<node id="5089">134.709474,63.6894369,101.64091</node>
			<node id="5090">145.871876,84.7852818,96.9566417</node>
			<node id="5091">138.476526,71.0832624,100.062345</node>
			<node id="5092">149.261639,91.7600222,96.8939221</node>
			<node id="5093">147.152044,86.7054132,97.8465195</node>
			<node id="5094">133.180733,61.2506713,104.999372</node>
			<node id="5095">134.964442,66.019706,104.775551</node>
			<node id="5096">132.357091,62.7861728,107.549337</node>
			<node id="5097">125.534189,53.8981264,115.594693</node>
			<node id="5098">126.202612,51.9777628,118.007919</node>
			<node id="5099">120.761679,43.2138789,122.103854</node>
			<node id="5100">113.694401,30.3157602,126.423002</node>
			<node id="5101">116.562925,36.7035047,125.664757</node>
			<node id="5102">117.982321,38.7181424,124.314985</node>
			<node id="5103">104.88946,18.1832471,138.533032</node>
			<node id="5104">101.023217,9.72330029,140.355864</node>
			<node id="5105">99.8151202,8.72014971,141.607864</node>
			<node id="5106">103.549664,14.7346513,140.868131</node>
			<node id="5107">100.323677,8.83606097,143.014074</node>
			<node id="5108">100.529588,9.69145083,144.942643</node>
			<node id="5109">100.412734,10.1708105,145.282276</node>
			<node id="5110">102.343374,16.0846489,148.715842</node>
			<node id="5111">152.604251,81.9492132,62.3669672</node>
			<node id="5112">152.463346,80.8047238,62.6328572</node>
			<node id="5113">151.983753,79.9859102,63.1117668</node>
			<node id="5114">151.322039,79.3054485,64.1689078</node>
			<node id="5115">150.209653,79.0785814,66.3194121</node>
			<node id="5116">148.113098,77.9200698,72.5603161</node>
			<node id="5117">155.475072,100.306316,88.0643891</node>
			<node id="5118">153.644031,99.5785068,91.4526877</node>
			<node id="5119">134.685453,65.1014467,97.0979843</node>
			<node id="5120">136.881327,65.1428102,97.1333766</node>
			<node id="5121">140.873061,74.7352004,98.0951216</node>
			<node id="5122">147.994537,89.2391869,97.4879231</node>
			<node id="5123">130.64074,59.882072,106.171386</node>
			<node id="5124">133.538209,64.259327,106.239461</node>
			<node id="5125">131.70694,56.6776394,112.794957</node>
			<node id="5126">122.170382,44.8169778,119.118211</node>
			<node id="5127">124.60077,50.5023264,118.40617</node>
			<node id="5128">119.240971,42.3563363,121.820943</node>
			<node id="5129">112.8796,28.9392774,127.240569</node>
			<node id="5130">110.368138,28.1566709,131.814239</node>
			<node id="5131">100.943235,10.3530223,139.904723</node>
			<node id="5132">101.57949,11.3205096,140.30279</node>
			<node id="5133">106.824696,23.298039,137.27167</node>
			<node id="5134">103.921929,17.4723339,139.323183</node>
			<node id="5135">101.652393,12.4760987,140.228508</node>
			<node id="5136">102.164024,13.4505259,140.146937</node>
			<node id="5137">103.933407,16.5733948,140.271773</node>
			<node id="5138">99.9374189,9.51736255,144.426089</node>
			<node id="5139">100.798866,12.7317833,146.535975</node>
			<node id="5140">101.941877,17.1386646,147.643541</node>
			<node id="5141">152.10552,81.3289486,62.2520616</node>
			<node id="5142">151.696557,80.2385657,62.5107542</node>
			<node id="5143">152.169247,83.0792273,62.6804201</node>
			<node id="5144">149.647006,79.1727715,64.5536915</node>
			<node id="5145">147.636477,78.5877061,69.8668385</node>
			<node id="5146">145.619461,76.7245382,74.4131405</node>
			<node id="5147">154.636617,100.889107,88.3246024</node>
			<node id="5148">133.772253,64.2408768,99.4296545</node>
			<node id="5149">142.971338,80.7547112,95.8994671</node>
			<node id="5150">138.47563,73.1909609,98.3399113</node>
			<node id="5151">148.91658,93.345823,95.458103</node>
			<node id="5152">134.407544,63.1988984,102.785034</node>
			<node id="5153">133.114338,62.2439771,103.20558</node>
			<node id="5154">128.865257,58.5100696,107.737818</node>
			<node id="5155">130.205267,59.1035159,111.830237</node>
			<node id="5156">125.9495,52.3579632,114.639399</node>
			<node id="5157">127.224948,55.9469313,114.391478</node>
			<node id="5158">110.063958,28.5186934,126.359227</node>
			<node id="5159">113.468923,33.6444498,127.56453</node>
			<node id="5160">105.040272,21.0178625,141.159205</node>
			<node id="5161">99.5471915,9.02817942,143.586249</node>
			<node id="5162">104.402239,20.2808863,142.563819</node>
			<node id="5163">99.7203157,10.4515048,144.980053</node>
			<node id="5164">99.4022803,11.3875708,145.060185</node>
			<node id="5165">101.604281,15.9745559,148.385914</node>
			<node id="5166">101.470503,16.4910744,148.146114</node>
			<node id="5167">150.998697,79.6420567,62.5983784</node>
			<node id="5168">137.411341,66.7519401,90.1579661</node>
			<node id="5169">153.280931,100.305818,90.7015317</node>
			<node id="5170">152.309662,98.3919236,91.9744371</node>
			<node id="5171">151.47042,97.7808278,92.1214118</node>
			<node id="5172">140.013748,76.8448152,96.2625878</node>
			<node id="5173">149.646191,96.0409269,93.724633</node>
			<node id="5174">148.754171,95.2030427,94.1260358</node>
			<node id="5175">145.711797,87.2863698,96.1844746</node>
			<node id="5176">147.294707,89.7897489,96.965556</node>
			<node id="5177">146.791959,87.7315699,96.857047</node>
			<node id="5178">148.100606,91.4226853,96.6771298</node>
			<node id="5179">135.685654,67.7228555,102.968104</node>
			<node id="5180">128.680051,57.642421,109.354349</node>
			<node id="5181">128.570102,56.1117906,111.853041</node>
			<node id="5182">126.121115,54.7378018,112.010215</node>
			<node id="5183">121.314782,46.1964853,117.340693</node>
			<node id="5184">119.75539,43.6736859,118.637832</node>
			<node id="5185">116.91136,38.7180838,121.301455</node>
			<node id="5186">112.615133,32.3115727,124.33374</node>
			<node id="5187">116.626841,38.5432778,123.9298</node>
			<node id="5188">111.498698,31.5835402,129.113401</node>
			<node id="5189">109.313893,26.4199742,133.632346</node>
			<node id="5190">99.9446658,9.44322156,139.88841</node>
			<node id="5191">102.973323,15.922806,139.929793</node>
			<node id="5192">98.8617967,8.63619191,142.458432</node>
			<node id="5193">98.8770975,8.94320529,143.126678</node>
			<node id="5194">102.660343,19.2744837,144.551544</node>
			<node id="5195">100.852395,16.0452602,147.663257</node>
			<node id="5196">100.484879,14.8568352,146.767836</node>
			<node id="5197">101.347628,16.9662128,147.809733</node>
			<node id="5198">150.801913,80.0094201,61.8428816</node>
			<node id="5199">150.760311,81.0337652,61.6246183</node>
			<node id="5200">151.382553,82.3332451,62.1147322</node>
			<node id="5201">149.663824,79.2403047,63.2962112</node>
			<node id="5202">145.30857,75.4037459,76.5001134</node>
			<node id="5203">142.870263,72.5967899,79.6760137</node>
			<node id="5204">142.619015,74.0860063,77.0287809</node>
			<node id="5205">141.684631,69.7167918,83.6436286</node>
			<node id="5206">140.848216,68.3656584,85.9488071</node>
			<node id="5207">139.237392,68.0048587,86.2083715</node>
			<node id="5208">137.785421,67.5155722,87.1342133</node>
			<node id="5209">139.102943,75.1382752,97.0493333</node>
			<node id="5210">146.003208,88.5822993,96.2599079</node>
			<node id="5211">137.02248,70.6543606,100.155602</node>
			<node id="5212">131.754134,61.377837,104.010288</node>
			<node id="5213">129.833272,61.4688242,108.576473</node>
			<node id="5214">120.227465,44.4764984,120.713009</node>
			<node id="5215">114.220858,34.3113023,123.504525</node>
			<node id="5216">117.569682,40.1560075,122.816638</node>
			<node id="5217">114.48031,37.1284723,125.044485</node>
			<node id="5218">111.381372,30.3442262,125.359219</node>
			<node id="5219">110.542761,22.6617882,133.231122</node>
			<node id="5220">108.085388,21.3343106,134.307785</node>
			<node id="5221">107.493896,22.7728772,131.985936</node>
			<node id="5222">105.32942,21.1082308,133.74287</node>
			<node id="5223">107.284637,19.5089904,136.997529</node>
			<node id="5224">98.7056891,8.97710084,139.380127</node>
			<node id="5225">104.332569,22.7195257,138.909329</node>
			<node id="5226">101.993264,15.0567697,139.201767</node>
			<node id="5227">100.274694,13.8513691,138.284351</node>
			<node id="5228">103.105408,16.8236056,139.445737</node>
			<node id="5229">98.4078489,8.45300694,141.863735</node>
			<node id="5230">98.9696516,9.75033043,143.949505</node>
			<node id="5231">99.4754283,14.0863213,145.436935</node>
			<node id="5232">147.236717,79.4339704,64.9985702</node>
			<node id="5233">148.464429,79.1615004,66.845336</node>
			<node id="5234">153.067455,86.7352014,68.1399312</node>
			<node id="5235">152.78775,85.3109102,65.836186</node>
			<node id="5236">151.321342,86.4326059,67.8297252</node>
			<node id="5237">135.255007,65.7344364,94.7211531</node>
			<node id="5238">132.521524,64.9465222,97.0608493</node>
			<node id="5239">151.789537,100.196928,91.4308822</node>
			<node id="5240">140.694687,78.9031719,95.4945562</node>
			<node id="5241">144.132858,86.2731805,95.1027655</node>
			<node id="5242">132.943556,63.4068108,101.409109</node>
			<node id="5243">136.953749,72.1049573,98.9291233</node>
			<node id="5244">146.888084,90.600814,96.5762643</node>
			<node id="5245">132.223661,62.6062327,102.300535</node>
			<node id="5246">135.592389,68.8141008,101.677307</node>
			<node id="5247">133.136325,66.6678867,104.15887</node>
			<node id="5248">129.684163,60.2801065,109.991603</node>
			<node id="5249">118.400563,41.425416,119.820604</node>
			<node id="5250">120.354922,46.0027053,119.530433</node>
			<node id="5251">115.823658,39.6766807,122.649133</node>
			<node id="5252">104.110062,19.2175091,136.496005</node>
			<node id="5253">100.111012,11.1570548,139.074634</node>
			<node id="5254">99.0788729,9.46499599,139.02152</node>
			<node id="5255">102.804882,18.1936939,137.698983</node>
			<node id="5256">98.5332765,8.46056097,140.789426</node>
			<node id="5257">100.674682,18.1874976,146.702071</node>
			<node id="5258">100.093139,16.9863558,146.827908</node>
			<node id="5259">150.179833,79.8987004,61.6336452</node>
			<node id="5260">148.717554,79.3980309,62.5074131</node>
			<node id="5261">150.611223,84.92464,64.8170149</node>
			<node id="5262">152.538483,88.2515862,70.4796623</node>
			<node id="5263">144.960503,78.0849927,71.360521</node>
			<node id="5264">143.36353,75.5184467,75.4117903</node>
			<node id="5265">140.397197,70.750431,81.1664924</node>
			<node id="5266">139.466844,68.9418625,83.8754154</node>
			<node id="5267">134.496307,66.2847472,91.7521312</node>
			<node id="5268">153.560444,101.445996,88.3034535</node>
			<node id="5269">144.027677,83.6694476,95.6190002</node>
			<node id="5270">142.912912,82.7405323,95.0108067</node>
			<node id="5271">141.353493,81.0109102,94.6168457</node>
			<node id="5272">147.244845,92.5025103,95.7403213</node>
			<node id="5273">145.849735,90.1511312,96.1699689</node>
			<node id="5274">134.271248,68.5854385,102.198888</node>
			<node id="5275">130.774101,63.2281025,106.900008</node>
			<node id="5276">127.597503,59.0315372,110.777143</node>
			<node id="5277">123.139834,48.3906484,116.481038</node>
			<node id="5278">121.012155,47.3841639,115.997338</node>
			<node id="5279">121.054512,47.6579147,118.488181</node>
			<node id="5280">116.662297,42.4473883,120.634611</node>
			<node id="5281">109.830611,24.8945089,130.079182</node>
			<node id="5282">106.242076,26.3474072,134.298047</node>
			<node id="5283">105.556697,25.0437683,135.704576</node>
			<node id="5284">99.664043,12.1048568,138.562361</node>
			<node id="5285">102.492711,17.6936851,138.096607</node>
			<node id="5286">97.7962576,8.71784791,142.35785</node>
			<node id="5287">97.963562,9.17518037,142.837511</node>
			<node id="5288">103.089979,22.0322522,140.532288</node>
			<node id="5289">98.280041,10.592334,143.694821</node>
			<node id="5290">102.093765,21.1816337,142.454896</node>
			<node id="5291">100.763964,17.3845856,147.303952</node>
			<node id="5292">149.712313,81.607671,61.1287727</node>
			<node id="5293">150.011479,82.7276129,61.6537675</node>
			<node id="5294">148.193333,79.2404274,64.0851423</node>
			<node id="5295">152.000606,84.146751,63.6597307</node>
			<node id="5296">146.882615,79.0226123,68.0572748</node>
			<node id="5297">150.328562,87.895791,70.3465691</node>
			<node id="5298">152.740466,89.681727,72.4734083</node>
			<node id="5299">150.973884,89.2787673,72.1639237</node>
			<node id="5300">151.154871,90.9545274,74.2627674</node>
			<node id="5301">153.124907,91.3870438,74.568127</node>
			<node id="5302">150.302626,98.2442384,92.1587145</node>
			<node id="5303">151.666256,99.4780352,91.8362011</node>
			<node id="5304">144.719934,87.8040939,95.3855716</node>
			<node id="5305">147.307436,94.800361,94.076126</node>
			<node id="5306">145.972856,92.3067878,95.4301523</node>
			<node id="5307">127.538968,56.6296442,110.397077</node>
			<node id="5308">127.017396,57.3547741,108.807417</node>
			<node id="5309">124.489309,50.495098,115.402768</node>
			<node id="5310">123.768867,52.3394899,112.873792</node>
			<node id="5311">123.806534,52.1140654,116.285864</node>
			<node id="5312">122.955735,54.1295023,113.835823</node>
			<node id="5313">119.056018,45.5390241,116.530029</node>
			<node id="5314">121.698816,50.2973133,116.567901</node>
			<node id="5315">114.395681,36.8813129,121.565208</node>
			<node id="5316">114.370644,38.41637,120.333526</node>
			<node id="5317">111.360861,33.158572,127.972981</node>
			<node id="5318">108.843882,30.654814,130.009687</node>
			<node id="5319">105.190193,22.5541348,131.417874</node>
			<node id="5320">108.289328,28.5392505,131.831837</node>
			<node id="5321">98.38098,10.0522971,137.86311</node>
			<node id="5322">101.945884,16.5708643,138.199816</node>
			<node id="5323">104.402665,24.2414695,136.936632</node>
			<node id="5324">97.6694444,8.2111959,140.795418</node>
			<node id="5325">97.4270826,8.39008136,141.680969</node>
			<node id="5326">149.681488,80.2150715,61.2323271</node>
			<node id="5327">148.86315,79.9065845,61.4273105</node>
			<node id="5328">147.348523,79.6575422,62.0107519</node>
			<node id="5329">150.351268,83.5679123,62.4109135</node>
			<node id="5330">149.635019,84.4604461,63.5592351</node>
			<node id="5331">152.870254,94.4441452,77.9941675</node>
			<node id="5332">152.006996,92.4911563,76.0579126</node>
			<node id="5333">150.676669,93.3925485,77.0983941</node>
			<node id="5334">152.071157,101.515912,89.4714774</node>
			<node id="5335">150.615321,101.260528,90.5423198</node>
			<node id="5336">142.724486,83.7369785,94.5248595</node>
			<node id="5337">131.651498,63.4163218,100.070686</node>
			<node id="5338">144.714563,89.7809252,95.7074091</node>
			<node id="5339">134.655126,70.2007431,100.694064</node>
			<node id="5340">131.911895,67.5854929,103.488925</node>
			<node id="5341">131.893231,65.2366429,105.267081</node>
			<node id="5342">125.888191,56.533838,109.281218</node>
			<node id="5343">125.791302,57.2042937,112.170902</node>
			<node id="5344">117.332455,43.4124816,117.537255</node>
			<node id="5345">115.379708,40.2237465,119.303016</node>
			<node id="5346">117.904743,44.4468523,119.523563</node>
			<node id="5347">115.371691,41.1312793,121.16819</node>
			<node id="5348">109.773149,31.2773545,123.86648</node>
			<node id="5349">114.400523,39.0837694,123.173364</node>
			<node id="5350">112.313624,35.4340716,126.294848</node>
			<node id="5351">97.0591768,9.15909602,137.429052</node>
			<node id="5352">98.5389727,10.8193063,138.004482</node>
			<node id="5353">100.217901,15.6529357,137.245496</node>
			<node id="5354">97.0575164,8.08041355,139.529785</node>
			<node id="5355">96.9229655,8.18241313,141.056876</node>
			<node id="5356">97.1362267,8.99577584,142.167131</node>
			<node id="5357">97.0179068,10.911982,142.481913</node>
			<node id="5358">98.1086586,13.2270151,143.743275</node>
			<node id="5359">99.3007941,16.184866,145.333916</node>
			<node id="5360">100.214479,17.9299045,146.792564</node>
			<node id="5361">149.056849,86.9023028,68.7898374</node>
			<node id="5362">143.596787,76.9420403,73.3997649</node>
			<node id="5363">151.727939,95.0960227,78.703957</node>
			<node id="5364">133.032917,66.1934281,92.5808961</node>
			<node id="5365">152.604538,101.845905,88.1069668</node>
			<node id="5366">131.748477,64.0269401,98.5529641</node>
			<node id="5367">137.818435,76.2054876,95.8610324</node>
			<node id="5368">150.372127,100.159892,91.6719199</node>
			<node id="5369">148.664774,97.6027236,92.9109191</node>
			<node id="5370">136.926766,74.1257995,97.3346144</node>
			<node id="5371">144.561483,89.2257774,95.6384664</node>
			<node id="5372">135.122021,71.9794727,99.1441759</node>
			<node id="5373">127.29432,60.6775911,108.788799</node>
			<node id="5374">124.867262,55.7543833,113.27183</node>
			<node id="5375">120.578642,48.4595955,114.628692</node>
			<node id="5376">111.838181,34.1639974,122.564136</node>
			<node id="5377">107.936165,26.6352897,127.293376</node>
			<node id="5378">112.369657,37.3695899,124.859547</node>
			<node id="5379">102.982199,21.2352236,132.500066</node>
			<node id="5380">102.940137,19.8475684,134.909474</node>
			<node id="5381">107.003941,27.4270013,133.133059</node>
			<node id="5382">101.533599,18.0903784,136.929739</node>
			<node id="5383">100.703193,17.2035702,136.678088</node>
			<node id="5384">96.2008403,8.04766127,140.597115</node>
			<node id="5385">96.5089106,7.92599759,140.061556</node>
			<node id="5386">96.4311303,8.80642343,141.599986</node>
			<node id="5387">100.89936,20.9157296,143.697577</node>
			<node id="5388">100.772617,19.5750549,145.228471</node>
			<node id="5389">100.094713,18.6446211,146.315539</node>
			<node id="5390">99.6677286,17.9827241,146.368289</node>
			<node id="5391">148.887387,82.1844859,60.8868025</node>
			<node id="5392">148.577906,81.1249659,60.6596649</node>
			<node id="5393">148.462136,80.4638681,60.8643392</node>
			<node id="5394">149.246946,85.6113844,66.1504467</node>
			<node id="5395">148.416579,89.3469585,72.0505518</node>
			<node id="5396">140.400031,74.4948969,75.097013</node>
			<node id="5397">148.530206,90.4286119,73.4808147</node>
			<node id="5398">140.345717,72.7553471,77.5190628</node>
			<node id="5399">136.775909,68.6090239,82.9665274</node>
			<node id="5400">137.849658,69.7820769,81.2076841</node>
			<node id="5401">136.854484,68.0371629,84.6909938</node>
			<node id="5402">135.019855,66.8441571,88.6170909</node>
			<node id="5403">132.536599,65.7007142,94.9790116</node>
			<node id="5404">140.399641,82.0058942,93.455407</node>
			<node id="5405">142.179339,85.7125921,93.6568464</node>
			<node id="5406">149.717452,100.882686,91.2239155</node>
			<node id="5407">149.248848,98.7005236,92.2666685</node>
			<node id="5408">144.12779,89.1129334,95.2682453</node>
			<node id="5409">146.404598,94.1406952,94.3582809</node>
			<node id="5410">129.544505,61.8577484,101.647179</node>
			<node id="5411">131.720807,70.2882299,101.412691</node>
			<node id="5412">130.458064,66.2845656,104.472562</node>
			<node id="5413">127.408365,58.8345992,106.077382</node>
			<node id="5414">128.255566,62.8450878,106.873909</node>
			<node id="5415">123.835964,55.211966,109.496358</node>
			<node id="5416">126.083997,59.2462042,109.988723</node>
			<node id="5417">119.4612,47.5532973,114.8691</node>
			<node id="5418">119.531369,49.008043,116.503307</node>
			<node id="5419">118.567093,46.9649109,117.796737</node>
			<node id="5420">112.578381,36.1552683,121.350524</node>
			<node id="5421">104.35889,27.0625157,134.245962</node>
			<node id="5422">98.5780677,12.1313939,137.876849</node>
			<node id="5423">96.8490971,8.34511064,138.56577</node>
			<node id="5424">96.2099588,8.38297447,141.127064</node>
			<node id="5425">147.152024,80.2249298,61.1123148</node>
			<node id="5426">149.388212,83.7418932,62.2119103</node>
			<node id="5427">145.126251,79.7898442,65.6468919</node>
			<node id="5428">145.091019,79.097216,68.3962281</node>
			<node id="5429">141.388641,76.1839595,73.6347866</node>
			<node id="5430">150.331092,102.404654,87.6084074</node>
			<node id="5431">151.419839,101.994601,88.7840303</node>
			<node id="5432">137.817224,78.2777593,94.450203</node>
			<node id="5433">143.715023,88.0566421,94.4641791</node>
			<node id="5434">147.274711,95.7451203,93.727901</node>
			<node id="5435">145.042206,91.2484678,95.2761347</node>
			<node id="5436">128.63371,60.3289866,104.046879</node>
			<node id="5437">129.593902,64.0248178,106.064163</node>
			<node id="5438">124.980957,57.7299174,106.281104</node>
			<node id="5439">120.989186,52.4695145,114.373893</node>
			<node id="5440">116.643989,44.5573328,119.03235</node>
			<node id="5441">110.016403,33.0848676,122.534849</node>
			<node id="5442">114.442629,40.3970076,121.78362</node>
			<node id="5443">108.390406,29.179341,124.993535</node>
			<node id="5444">106.529212,29.7115369,131.458596</node>
			<node id="5445">101.89708,20.169175,133.652911</node>
			<node id="5446">97.1028429,10.1120469,136.634698</node>
			<node id="5447">101.522764,18.6832887,136.211368</node>
			<node id="5448">95.629626,7.95487795,138.620405</node>
			<node id="5449">95.8000351,7.82949574,139.641224</node>
			<node id="5450">98.1528983,15.7391442,143.820988</node>
			<node id="5451">99.6603341,19.2989328,145.781671</node>
			<node id="5452">99.8096592,19.9781487,145.304885</node>
			<node id="5453">99.5641188,18.6715713,146.081671</node>
			<node id="5454">148.985276,83.2287316,61.4953099</node>
			<node id="5455">146.912477,79.4093963,63.1514677</node>
			<node id="5456">147.666921,86.1602894,66.9282698</node>
			<node id="5457">148.758337,91.7363759,75.1864977</node>
			<node id="5458">139.308011,71.3279046,79.2667318</node>
			<node id="5459">151.961306,96.6494418,79.8342332</node>
			<node id="5460">149.33716,95.2257704,78.8253577</node>
			<node id="5461">135.170166,67.5070914,85.4725448</node>
			<node id="5462">139.589377,79.7771216,94.201854</node>
			<node id="5463">140.617052,84.5407969,92.6030348</node>
			<node id="5464">142.316591,88.1185612,93.2784704</node>
			<node id="5465">149.160309,99.8969496,91.900177</node>
			<node id="5466">143.48504,89.0142379,94.1564649</node>
			<node id="5467">145.637545,94.7312579,93.8962125</node>
			<node id="5468">144.094619,89.9748971,95.0818646</node>
			<node id="5469">144.931309,93.2409071,94.4348371</node>
			<node id="5470">127.698537,61.0938316,101.646282</node>
			<node id="5471">124.201852,53.7911244,111.630596</node>
			<node id="5472">122.39522,53.5295193,110.344381</node>
			<node id="5473">112.453102,39.4417159,118.578507</node>
			<node id="5474">112.203476,38.6917457,123.713779</node>
			<node id="5475">110.733121,37.2575916,125.044828</node>
			<node id="5476">105.955705,26.3174236,126.75121</node>
			<node id="5477">106.712291,24.7719513,129.036401</node>
			<node id="5478">109.373336,34.9293109,126.97818</node>
			<node id="5479">108.752748,32.5136327,128.743033</node>
			<node id="5480">100.785094,19.0750787,134.998341</node>
			<node id="5481">97.0550914,10.9671662,136.794259</node>
			<node id="5482">105.375187,28.0593596,133.169975</node>
			<node id="5483">95.8398172,8.79442308,136.791598</node>
			<node id="5484">99.0762013,15.2345934,136.497397</node>
			<node id="5485">98.1136482,13.1294771,137.022367</node>
			<node id="5486">97.70758,12.124906,137.480123</node>
			<node id="5487">95.0959568,8.20561199,140.210092</node>
			<node id="5488">95.2645844,9.36684822,140.778189</node>
			<node id="5489">95.3134606,11.1324556,140.982843</node>
			<node id="5490">98.3532062,17.0072771,144.145006</node>
			<node id="5491">99.0224147,18.1098393,145.411587</node>
			<node id="5492">99.9683592,21.4149814,144.054827</node>
			<node id="5493">99.0927755,19.1427822,145.562238</node>
			<node id="5494">147.079315,81.0806157,60.4496657</node>
			<node id="5495">148.075748,82.7879345,60.9258848</node>
			<node id="5496">147.35913,84.3450488,62.933904</node>
			<node id="5497">147.171743,87.0921848,68.6100922</node>
			<node id="5498">142.363501,77.6883466,71.7834031</node>
			<node id="5499">147.663632,88.2129683,70.4720512</node>
			<node id="5500">137.983008,71.6263167,77.372198</node>
			<node id="5501">132.22759,66.4612315,89.9876711</node>
			<node id="5502">131.802405,65.3193845,95.8576343</node>
			<node id="5503">134.985216,75.8787709,95.9811769</node>
			<node id="5504">144.199914,90.9909145,94.6071997</node>
			<node id="5505">132.64396,72.4728297,99.3946668</node>
			<node id="5506">124.77452,60.9948123,107.978105</node>
			<node id="5507">121.640005,55.2606112,112.203602</node>
			<node id="5508">122.82256,56.7748923,111.275508</node>
			<node id="5509">118.368884,47.2821671,114.450142</node>
			<node id="5510">119.80319,50.8183064,115.249668</node>
			<node id="5511">105.712406,27.3017427,125.428805</node>
			<node id="5512">104.945981,24.8018899,128.17413</node>
			<node id="5513">102.21109,22.2115146,130.426375</node>
			<node id="5514">99.1959387,16.2904671,135.751535</node>
			<node id="5515">97.2785893,11.8556617,137.347144</node>
			<node id="5516">94.9167387,8.08219601,137.387357</node>
			<node id="5517">103.610436,26.0689934,135.317362</node>
			<node id="5518">100.589704,18.0895866,136.261107</node>
			<node id="5519">95.0993728,7.90411546,139.726274</node>
			<node id="5520">102.296295,24.0757208,138.360469</node>
			<node id="5521">100.234585,22.667412,142.741287</node>
			<node id="5522">147.84402,81.9541127,60.4966852</node>
			<node id="5523">145.905548,79.702711,62.3240972</node>
			<node id="5524">146.864581,83.8088932,61.8580449</node>
			<node id="5525">146.943744,85.462595,65.2400642</node>
			<node id="5526">136.89147,70.4491563,78.848866</node>
			<node id="5527">148.626051,96.9062857,80.2415513</node>
			<node id="5528">133.118442,66.781538,87.4228865</node>
			<node id="5529">149.688176,102.118209,89.4142185</node>
			<node id="5530">137.761166,79.9017632,93.2861364</node>
			<node id="5531">148.048859,101.928902,90.382806</node>
			<node id="5532">146.80071,98.7238168,92.6381209</node>
			<node id="5533">143.353595,90.1058276,93.8456759</node>
			<node id="5534">128.696497,62.6500509,98.9135717</node>
			<node id="5535">126.109727,59.7940613,103.028466</node>
			<node id="5536">126.117733,62.0692828,107.261402</node>
			<node id="5537">117.183494,45.2290957,115.737386</node>
			<node id="5538">114.208354,42.9292999,119.757623</node>
			<node id="5539">113.361531,40.888202,121.357308</node>
			<node id="5540">106.669357,31.6442784,130.075431</node>
			<node id="5541">95.8562209,9.7534481,135.539021</node>
			<node id="5542">96.2858338,10.8361348,135.86129</node>
			<node id="5543">100.381546,18.455194,135.777551</node>
			<node id="5544">94.7264431,8.77400211,140.268586</node>
			<node id="5545">96.0237743,12.7038538,141.48767</node>
			<node id="5546">100.949792,22.9580455,141.302342</node>
			<node id="5547">96.2456039,14.9772364,141.642737</node>
			<node id="5548">98.7035127,19.4830348,145.117569</node>
			<node id="5549">98.2005025,19.0444538,144.338836</node>
			<node id="5550">98.9792923,20.211342,145.181958</node>
			<node id="5551">99.3309439,21.0354314,144.779322</node>
			<node id="5552">146.835507,81.7248894,60.3566219</node>
			<node id="5553">146.071384,80.6215418,60.7363014</node>
			<node id="5554">142.553317,79.8179329,67.1470005</node>
			<node id="5555">138.589042,72.5517762,76.2722379</node>
			<node id="5556">148.480588,93.3117776,76.9481814</node>
			<node id="5557">136.253373,69.2553832,81.0183578</node>
			<node id="5558">134.388126,68.304914,81.65031</node>
			<node id="5559">134.600797,67.904426,83.307708</node>
			<node id="5560">130.700808,66.2098433,93.054481</node>
			<node id="5561">138.689668,81.6447094,92.5649948</node>
			<node id="5562">129.655632,63.8399865,97.0167333</node>
			<node id="5563">135.935741,77.2724028,94.828175</node>
			<node id="5564">143.7627,92.1461373,93.826175</node>
			<node id="5565">145.206263,97.6138702,93.0322965</node>
			<node id="5566">145.193456,94.0023527,94.1620668</node>
			<node id="5567">127.541132,65.515682,104.988412</node>
			<node id="5568">121.410186,50.6146184,112.900239</node>
			<node id="5569">118.638632,49.344987,112.392372</node>
			<node id="5570">118.146845,49.8833784,115.458388</node>
			<node id="5571">115.510031,46.5668048,117.344245</node>
			<node id="5572">117.382238,48.407085,116.35166</node>
			<node id="5573">112.176769,37.6067195,120.015399</node>
			<node id="5574">110.353239,35.5728436,120.744248</node>
			<node id="5575">108.461321,31.9450707,122.682146</node>
			<node id="5576">106.632412,30.2111815,123.147069</node>
			<node id="5577">107.538229,35.0233931,127.385647</node>
			<node id="5578">103.522902,23.3632895,129.430224</node>
			<node id="5579">100.160551,19.384714,133.569195</node>
			<node id="5580">94.2741981,9.03074374,134.741194</node>
			<node id="5581">99.1092425,17.1934969,135.107825</node>
			<node id="5582">98.0014283,14.9977045,135.682777</node>
			<node id="5583">97.0917243,14.0327015,135.497489</node>
			<node id="5584">96.9842458,12.7060313,136.566346</node>
			<node id="5585">96.8771285,12.3111833,137.022144</node>
			<node id="5586">96.6730966,11.8619189,136.86166</node>
			<node id="5587">94.5598932,7.87395015,138.834855</node>
			<node id="5588">94.2146765,8.12566845,139.362126</node>
			<node id="5589">102.160855,25.5725187,136.92358</node>
			<node id="5590">93.5771017,10.9026016,139.551758</node>
			<node id="5591">101.020376,24.6391059,139.117678</node>
			<node id="5592">96.6233196,17.3252992,142.048924</node>
			<node id="5593">98.8141986,20.91644,144.919676</node>
			<node id="5594">145.093223,80.6285851,60.7318621</node>
			<node id="5595">143.386541,80.6520751,61.0811107</node>
			<node id="5596">142.349574,78.8096293,69.6776842</node>
			<node id="5597">146.522081,88.0110384,69.7949458</node>
			<node id="5598">145.136584,90.03849,71.7859938</node>
			<node id="5599">138.209673,73.6616692,74.350619</node>
			<node id="5600">146.774118,91.203126,73.9240966</node>
			<node id="5601">133.712859,74.0432262,97.73816</node>
			<node id="5602">144.637028,95.0050826,93.6872599</node>
			<node id="5603">143.758485,94.4101777,93.5617287</node>
			<node id="5604">130.147566,71.6693616,100.846368</node>
			<node id="5605">125.004459,58.8636433,104.015687</node>
			<node id="5606">130.284053,69.307834,102.406115</node>
			<node id="5607">128.651723,67.8190491,103.540524</node>
			<node id="5608">126.644994,63.8279156,106.024511</node>
			<node id="5609">116.119351,46.1366976,114.204618</node>
			<node id="5610">114.820613,44.1940765,115.397559</node>
			<node id="5611">115.567231,42.0300837,117.828371</node>
			<node id="5612">113.390736,40.8023428,117.767796</node>
			<node id="5613">108.325118,37.2619805,125.513469</node>
			<node id="5614">100.689621,20.293776,132.273271</node>
			<node id="5615">95.6246012,10.3449299,134.963431</node>
			<node id="5616">93.2258148,8.08701937,135.592705</node>
			<node id="5617">98.3391399,16.053497,134.944333</node>
			<node id="5618">96.3165576,11.5597657,136.274383</node>
			<node id="5619">99.4902214,18.4999277,134.551924</node>
			<node id="5620">96.284203,12.2137741,136.250228</node>
			<node id="5621">93.9448411,7.93118459,137.442872</node>
			<node id="5622">93.9383426,8.02552168,138.892345</node>
			<node id="5623">103.089919,27.0088869,134.785911</node>
			<node id="5624">93.9590962,8.88616446,139.577673</node>
			<node id="5625">95.1344268,12.8470635,140.636298</node>
			<node id="5626">96.6470195,19.0791663,142.044238</node>
			<node id="5627">98.7174164,22.0442077,144.280859</node>
			<node id="5628">98.2855049,20.5607414,144.640854</node>
			<node id="5629">145.569755,81.4163507,60.2716851</node>
			<node id="5630">146.642802,82.8639627,60.8187418</node>
			<node id="5631">144.06863,80.1983837,63.3983761</node>
			<node id="5632">144.661291,87.1813809,67.7317208</node>
			<node id="5633">141.084123,78.3450795,70.4525495</node>
			<node id="5634">140.533649,76.8927466,72.3632193</node>
			<node id="5635">146.495051,93.3284675,76.481558</node>
			<node id="5636">146.419152,94.7415961,77.8974526</node>
			<node id="5637">147.708834,98.9949451,82.4347703</node>
			<node id="5638">149.776296,100.040703,82.9877733</node>
			<node id="5639">148.187091,98.3143235,81.5445992</node>
			<node id="5640">130.474336,66.4178443,88.7464717</node>
			<node id="5641">130.694748,65.7164696,94.51377</node>
			<node id="5642">140.523547,87.2230098,92.0211478</node>
			<node id="5643">142.730332,90.8978972,93.1067584</node>
			<node id="5644">121.908034,54.9616759,108.05661</node>
			<node id="5645">123.763469,58.8189662,109.700011</node>
			<node id="5646">120.409196,51.680986,110.949429</node>
			<node id="5647">119.879708,53.8661198,112.849378</node>
			<node id="5648">109.052791,34.5709771,120.784715</node>
			<node id="5649">105.22955,28.3345848,124.027489</node>
			<node id="5650">104.037552,25.8901003,125.690994</node>
			<node id="5651">103.177905,24.1481002,127.912717</node>
			<node id="5652">94.7390678,12.15478,134.219362</node>
			<node id="5653">97.2020412,15.3765097,134.730412</node>
			<node id="5654">103.910584,28.8213448,133.380851</node>
			<node id="5655">101.910708,26.8019525,136.070916</node>
			<node id="5656">93.2529479,8.72658853,138.871084</node>
			<node id="5657">100.426327,24.53393,140.057922</node>
			<node id="5658">100.065614,24.1769511,141.338075</node>
			<node id="5659">99.3318869,23.9461323,142.668752</node>
			<node id="5660">98.9052129,23.4018032,143.331392</node>
			<node id="5661">98.2100628,21.5104209,144.408246</node>
			<node id="5662">145.139491,82.28928,60.2316957</node>
			<node id="5663">144.618439,85.2049585,63.9548272</node>
			<node id="5664">144.484782,86.1287542,65.676424</node>
			<node id="5665">136.846161,71.9695749,75.4462247</node>
			<node id="5666">135.57503,70.8996314,76.0374957</node>
			<node id="5667">134.060802,68.8379318,79.4211688</node>
			<node id="5668">132.580146,66.9688801,85.5793037</node>
			<node id="5669">147.18521,96.5680387,79.9394305</node>
			<node id="5670">129.561582,64.8364381,94.7891652</node>
			<node id="5671">138.133911,83.3251517,91.3898717</node>
			<node id="5672">148.301053,102.60406,88.3584942</node>
			<node id="5673">135.679488,79.5834843,93.1188211</node>
			<node id="5674">141.084576,90.9143588,91.99349</node>
			<node id="5675">142.255106,92.9074138,92.816005</node>
			<node id="5676">146.039878,100.042455,92.1332245</node>
			<node id="5677">143.597877,96.4526526,93.3164123</node>
			<node id="5678">123.906896,56.4716572,107.580936</node>
			<node id="5679">120.261641,53.2549264,108.92117</node>
			<node id="5680">121.24569,58.4264968,109.370105</node>
			<node id="5681">118.975725,52.5380498,113.69317</node>
			<node id="5682">113.426463,42.7992422,115.903707</node>
			<node id="5683">113.93665,45.4112291,118.103023</node>
			<node id="5684">111.325175,41.7333799,120.868793</node>
			<node id="5685">106.963859,32.3783692,121.296393</node>
			<node id="5686">106.42753,33.8465657,128.676917</node>
			<node id="5687">94.6729965,9.82744995,134.197828</node>
			<node id="5688">104.39646,30.3681455,132.235454</node>
			<node id="5689">98.4927751,18.9855613,132.330325</node>
			<node id="5690">97.8959345,15.957512,134.175333</node>
			<node id="5691">98.1389806,16.7765011,134.126708</node>
			<node id="5692">98.6082333,18.1406076,133.834108</node>
			<node id="5693">92.5956566,7.86894069,136.650749</node>
			<node id="5694">93.1475464,8.01517927,138.004864</node>
			<node id="5695">103.019932,27.8566496,134.320317</node>
			<node id="5696">93.210528,8.23614774,138.510933</node>
			<node id="5697">96.9423853,20.6301683,142.52145</node>
			<node id="5698">139.308983,76.0934927,72.588127</node>
			<node id="5699">134.492632,69.5962941,77.6329619</node>
			<node id="5700">129.960845,66.3659908,86.8870519</node>
			<node id="5701">148.77058,100.514374,83.5582935</node>
			<node id="5702">130.514472,66.4154041,90.8035207</node>
			<node id="5703">149.525165,102.534797,86.8504885</node>
			<node id="5704">136.156516,81.5897755,91.677681</node>
			<node id="5705">139.057642,85.554423,90.9982107</node>
			<node id="5706">127.197944,62.7648371,96.554934</node>
			<node id="5707">127.194972,63.2387772,94.9182758</node>
			<node id="5708">140.575108,89.039576,91.8675278</node>
			<node id="5709">147.043048,101.076229,91.4422898</node>
			<node id="5710">132.2871,75.5156127,97.0008617</node>
			<node id="5711">125.122533,60.0737897,101.254906</node>
			<node id="5712">122.238695,57.0812435,104.678845</node>
			<node id="5713">123.463649,63.1624324,106.250861</node>
			<node id="5714">117.1183,48.2680921,112.574257</node>
			<node id="5715">114.716102,47.4199667,116.648598</node>
			<node id="5716">111.027408,40.3851832,122.203559</node>
			<node id="5717">104.028649,26.4228016,124.794756</node>
			<node id="5718">109.149725,39.3581794,123.588279</node>
			<node id="5719">101.677306,22.9377851,128.431876</node>
			<node id="5720">101.751038,23.8304584,126.880313</node>
			<node id="5721">100.966746,22.2238152,129.194663</node>
			<node id="5722">99.2599029,19.8431116,131.299315</node>
			<node id="5723">94.5909689,10.7910854,133.785805</node>
			<node id="5724">97.5994263,16.2360554,133.000182</node>
			<node id="5725">97.3677162,15.7279531,134.089583</node>
			<node id="5726">96.0297014,13.8971881,134.351818</node>
			<node id="5727">96.4350156,14.880905,134.38302</node>
			<node id="5728">102.13158,27.5883331,135.18999</node>
			<node id="5729">92.6000005,8.71131912,138.264389</node>
			<node id="5730">92.3720531,9.90343936,138.361551</node>
			<node id="5731">93.9329465,14.4419722,139.2326</node>
			<node id="5732">97.5738316,21.3106042,143.534365</node>
			<node id="5733">98.3532944,23.1021805,143.529119</node>
			<node id="5734">144.076679,80.8450512,60.4763259</node>
			<node id="5735">143.920605,83.7976993,60.7796391</node>
			<node id="5736">142.129414,80.5255437,64.6980492</node>
			<node id="5737">145.107488,88.2231622,69.4828888</node>
			<node id="5738">139.354999,77.6914478,70.7316737</node>
			<node id="5739">137.174669,74.8081502,72.1958988</node>
			<node id="5740">131.873841,67.2642848,82.4254087</node>
			<node id="5741">147.451837,101.264902,84.54998</node>
			<node id="5742">149.157926,102.086788,85.8396517</node>
			<node id="5743">129.50543,65.7798052,93.6017484</node>
			<node id="5744">128.646969,64.8550791,93.639709</node>
			<node id="5745">146.977843,102.665465,86.97621</node>
			<node id="5746">146.759385,102.55379,89.3761575</node>
			<node id="5747">133.937948,77.3812727,94.9957053</node>
			<node id="5748">126.187695,61.2950849,99.3122957</node>
			<node id="5749">145.531503,100.974399,91.6515495</node>
			<node id="5750">130.893012,74.202505,98.6529177</node>
			<node id="5751">123.302535,58.701928,102.185934</node>
			<node id="5752">128.227319,70.3574451,102.120259</node>
			<node id="5753">127.877295,72.1713849,101.187671</node>
			<node id="5754">121.472681,55.7122807,106.40474</node>
			<node id="5755">119.924753,54.1047966,107.358366</node>
			<node id="5756">118.196048,51.0622821,110.050287</node>
			<node id="5757">119.020782,54.2861803,112.322204</node>
			<node id="5758">109.06178,36.6579595,118.970965</node>
			<node id="5759">110.459337,38.9471044,117.973385</node>
			<node id="5760">112.268283,43.9675335,119.133315</node>
			<node id="5761">100.037434,20.9498617,130.383049</node>
			<node id="5762">93.7154574,10.3741904,133.023117</node>
			<node id="5763">97.1814582,15.9742446,132.73533</node>
			<node id="5764">98.0988605,18.5775869,132.518017</node>
			<node id="5765">95.079479,12.8801397,134.18751</node>
			<node id="5766">92.3370381,8.03873917,137.398233</node>
			<node id="5767">102.64973,29.3128328,134.045086</node>
			<node id="5768">93.8592278,13.2752826,139.355686</node>
			<node id="5769">95.3836948,17.7119947,140.634447</node>
			<node id="5770">99.615119,26.0443872,140.293301</node>
			<node id="5771">99.1610241,25.6134776,141.590054</node>
			<node id="5772">98.7930374,24.8106873,142.559065</node>
			<node id="5773">97.5065692,22.8217579,142.839365</node>
			<node id="5774">143.337312,81.8853483,59.8112141</node>
			<node id="5775">143.611961,84.659173,62.2173977</node>
			<node id="5776">140.199073,79.5556812,68.0285696</node>
			<node id="5777">136.156655,72.7303086,73.4853997</node>
			<node id="5778">145.276976,92.0266072,74.3817025</node>
			<node id="5779">129.537779,66.4084471,84.82744</node>
			<node id="5780">147.747043,102.18131,85.9044356</node>
			<node id="5781">137.041244,85.1518488,89.9922832</node>
			<node id="5782">146.186071,101.864708,90.778962</node>
			<node id="5783">139.666185,93.1753386,91.4525828</node>
			<node id="5784">142.266758,94.3866684,92.9144759</node>
			<node id="5785">142.633581,98.6459771,92.4741294</node>
			<node id="5786">127.168764,68.5052272,103.290335</node>
			<node id="5787">119.556068,56.5517081,110.665137</node>
			<node id="5788">117.51336,53.3444724,112.870786</node>
			<node id="5789">116.266029,51.8515516,113.748149</node>
			<node id="5790">111.357478,40.5035258,116.962365</node>
			<node id="5791">115.064365,49.9874482,114.890738</node>
			<node id="5792">102.670756,25.1885814,125.532304</node>
			<node id="5793">98.1435426,18.9959206,131.161339</node>
			<node id="5794">97.1786873,16.1602654,132.313872</node>
			<node id="5795">97.1879706,17.1151528,132.006625</node>
			<node id="5796">92.2119015,8.99755691,132.836182</node>
			<node id="5797">91.5553286,8.05582922,133.902976</node>
			<node id="5798">104.569935,34.0977383,129.824106</node>
			<node id="5799">104.63511,32.5737013,130.688705</node>
			<node id="5800">97.7218193,17.8919203,132.492877</node>
			<node id="5801">96.1333015,15.3599574,133.703247</node>
			<node id="5802">91.4901442,8.83975126,137.338674</node>
			<node id="5803">91.8228763,8.30285871,137.352876</node>
			<node id="5804">92.1232041,11.4101259,138.265947</node>
			<node id="5805">100.596302,26.6892591,137.798212</node>
			<node id="5806">94.3995685,16.1725839,139.754712</node>
			<node id="5807">96.4735522,20.4985198,141.647556</node>
			<node id="5808">98.1038873,24.0004389,142.996421</node>
			<node id="5809">141.613363,81.0622111,61.9273968</node>
			<node id="5810">131.852099,67.4907113,80.9357107</node>
			<node id="5811">143.985091,96.6279496,79.3087883</node>
			<node id="5812">145.447145,97.410911,80.8629637</node>
			<node id="5813">145.789135,98.32506,82.0522578</node>
			<node id="5814">146.593905,99.7979387,83.125052</node>
			<node id="5815">128.832606,66.3218323,91.4844563</node>
			<node id="5816">128.786144,65.9780148,92.5373256</node>
			<node id="5817">126.928346,63.4911483,93.2356543</node>
			<node id="5818">138.297316,86.7904229,90.1200721</node>
			<node id="5819">139.53986,88.1779695,91.0589503</node>
			<node id="5820">146.294541,102.723512,87.9522288</node>
			<node id="5821">138.733163,90.6659589,90.423579</node>
			<node id="5822">125.624208,61.7386932,96.8431126</node>
			<node id="5823">144.012155,100.270116,91.960739</node>
			<node id="5824">141.826679,95.6793619,92.8794356</node>
			<node id="5825">120.208299,55.4598991,105.145206</node>
			<node id="5826">118.062301,52.4036268,108.073103</node>
			<node id="5827">122.542996,60.8250529,107.658594</node>
			<node id="5828">115.87892,49.1338673,110.588093</node>
			<node id="5829">114.688039,47.1553924,111.919913</node>
			<node id="5830">113.847576,45.9290615,112.604027</node>
			<node id="5831">112.684825,44.3365502,113.556113</node>
			<node id="5832">107.506259,34.9436136,119.127115</node>
			<node id="5833">109.31538,41.3838737,121.651992</node>
			<node id="5834">103.111178,27.1596056,123.119953</node>
			<node id="5835">102.782009,25.7338246,124.431035</node>
			<node id="5836">100.156006,22.20015,127.164524</node>
			<node id="5837">106.320154,37.5328375,126.15444</node>
			<node id="5838">99.4509145,21.1721132,128.902596</node>
			<node id="5839">96.6454437,16.2886311,131.744059</node>
			<node id="5840">96.6977158,15.9962152,132.221753</node>
			<node id="5841">97.6975562,18.3337482,131.773248</node>
			<node id="5842">96.012982,15.7546515,132.638206</node>
			<node id="5843">95.3661258,13.9612959,133.487711</node>
			<node id="5844">94.9589522,13.6420409,133.281331</node>
			<node id="5845">94.3613946,13.3988759,133.050943</node>
			<node id="5846">91.2044096,7.91664644,135.578631</node>
			<node id="5847">91.4045707,8.06313158,136.671243</node>
			<node id="5848">101.14877,28.8384837,135.769613</node>
			<node id="5849">99.6637436,27.7900123,138.710652</node>
			<node id="5850">96.9747888,22.1773842,142.024134</node>
			<node id="5851">98.4027831,25.5911096,142.373738</node>
			<node id="5852">98.3710035,24.9695617,142.627814</node>
			<node id="5853">97.6546126,23.9964159,142.657604</node>
			<node id="5854">97.8622399,24.5554523,142.60155</node>
			<node id="5855">142.488055,81.5591413,59.9278248</node>
			<node id="5856">137.192239,76.2602079,70.7061867</node>
			<node id="5857">133.454445,69.4714057,75.8504448</node>
			<node id="5858">128.616497,66.2666658,90.1931002</node>
			<node id="5859">127.79616,64.5537304,92.6583782</node>
			<node id="5860">136.001222,83.3635501,90.3244609</node>
			<node id="5861">133.28798,78.5195604,94.255615</node>
			<node id="5862">145.405078,102.528106,89.2937602</node>
			<node id="5863">124.36514,60.4400608,98.7402519</node>
			<node id="5864">130.703214,78.0849658,95.7609217</node>
			<node id="5865">125.835767,71.1973892,102.228525</node>
			<node id="5866">124.430509,65.3965305,105.093448</node>
			<node id="5867">111.367521,43.1230585,113.869462</node>
			<node id="5868">106.264221,33.3382017,119.632981</node>
			<node id="5869">111.863588,45.6215155,118.11112</node>
			<node id="5870">104.597168,30.3679698,121.30812</node>
			<node id="5871">103.712051,28.9055403,121.986736</node>
			<node id="5872">108.637937,43.2446533,120.29384</node>
			<node id="5873">110.602732,43.910863,119.41567</node>
			<node id="5874">102.075673,26.1367533,123.375463</node>
			<node id="5875">100.242146,23.2164132,125.952891</node>
			<node id="5876">98.2384757,19.6490402,129.571347</node>
			<node id="5877">105.3988,35.9800366,127.86085</node>
			<node id="5878">96.7209056,17.1076984,131.385039</node>
			<node id="5879">92.8310832,10.5100564,132.031726</node>
			<node id="5880">93.5515437,11.460148,132.629444</node>
			<node id="5881">95.7444616,15.9295821,131.870943</node>
			<node id="5882">94.8399766,15.1722247,132.122931</node>
			<node id="5883">94.5739434,14.3309585,132.561256</node>
			<node id="5884">102.848128,31.3239106,132.988637</node>
			<node id="5885">91.9204977,13.6462307,137.494544</node>
			<node id="5886">94.1613509,18.4656453,139.330248</node>
			<node id="5887">99.1344705,27.1886602,140.320591</node>
			<node id="5888">95.6928376,20.121725,140.663332</node>
			<node id="5889">96.1023406,21.5609927,140.784691</node>
			<node id="5890">98.2899403,26.1920051,142.104703</node>
			<node id="5891">97.6486429,25.3484411,142.215504</node>
			<node id="5892">139.951601,81.3147047,62.8489444</node>
			<node id="5893">142.333404,85.9668698,64.4033847</node>
			<node id="5894">140.346201,80.3646051,66.1879771</node>
			<node id="5895">143.110277,88.6765002,69.3513511</node>
			<node id="5896">132.115673,68.0738753,78.1124071</node>
			<node id="5897">143.051374,91.424184,72.9447081</node>
			<node id="5898">143.569612,93.3036374,75.4338276</node>
			<node id="5899">143.839826,94.876552,77.2099042</node>
			<node id="5900">145.515669,100.771376,83.9789764</node>
			<node id="5901">128.152989,65.7297307,91.9190437</node>
			<node id="5902">145.375366,102.1234,85.8552439</node>
			<node id="5903">126.542739,63.8359785,91.2716999</node>
			<node id="5904">124.941541,61.8576281,94.2211519</node>
			<node id="5905">132.854736,80.1363037,92.9051338</node>
			<node id="5906">140.092432,94.4795513,91.9758076</node>
			<node id="5907">144.663048,101.490708,91.2017045</node>
			<node id="5908">122.735742,59.1074875,99.8707694</node>
			<node id="5909">141.859899,96.9753088,92.9676039</node>
			<node id="5910">128.680935,73.5048668,100.138441</node>
			<node id="5911">121.217079,57.0446616,103.037837</node>
			<node id="5912">118.632864,54.2328701,105.259918</node>
			<node id="5913">110.668275,41.3640706,115.461599</node>
			<node id="5914">110.275002,40.1092501,116.632351</node>
			<node id="5915">100.143104,24.0008071,124.657093</node>
			<node id="5916">99.4092175,22.0276108,126.328075</node>
			<node id="5917">98.9700734,21.2771132,127.583104</node>
			<node id="5918">96.7169215,18.4115315,129.455847</node>
			<node id="5919">96.0803279,16.8088018,130.921627</node>
			<node id="5920">90.6471809,7.9288208,134.256016</node>
			<node id="5921">90.7833985,8.10189133,135.956835</node>
			<node id="5922">100.135783,28.9514662,137.058106</node>
			<node id="5923">96.3684598,22.7440182,140.907075</node>
			<node id="5924">98.5645299,27.1568391,141.022528</node>
			<node id="5925">98.1453134,26.6445622,141.709327</node>
			<node id="5926">96.6342882,24.297279,141.197922</node>
			<node id="5927">97.9773054,25.9448756,142.310966</node>
			<node id="5928">142.874464,83.2672424,59.943626</node>
			<node id="5929">138.010643,78.2951533,69.2014991</node>
			<node id="5930">134.197923,71.1762555,73.2806548</node>
			<node id="5931">129.287538,66.4815014,81.5044039</node>
			<node id="5932">135.154291,82.6613432,90.5524473</node>
			<node id="5933">124.096488,60.8929441,95.9344786</node>
			<node id="5934">133.885245,81.143148,91.8349133</node>
			<node id="5935">137.058501,89.0753929,89.1758195</node>
			<node id="5936">121.121553,57.6959989,101.017643</node>
			<node id="5937">124.519663,66.931339,104.32669</node>
			<node id="5938">116.555294,51.07931,108.509344</node>
			<node id="5939">120.895807,59.9892921,108.007601</node>
			<node id="5940">119.216377,59.744704,108.029605</node>
			<node id="5941">117.809728,55.3281004,111.403886</node>
			<node id="5942">108.11484,37.513889,117.152751</node>
			<node id="5943">113.761249,48.7197556,115.671796</node>
			<node id="5944">111.737851,46.9881222,117.153381</node>
			<node id="5945">104.436327,31.3213446,119.999702</node>
			<node id="5946">100.936216,25.288224,123.628228</node>
			<node id="5947">97.101632,19.9162615,127.076421</node>
			<node id="5948">92.9584026,12.5942559,131.979185</node>
			<node id="5949">102.633851,33.3690034,132.145217</node>
			<node id="5950">90.4780818,8.56372724,136.246615</node>
			<node id="5951">101.29865,31.6918473,134.467882</node>
			<node id="5952">100.500211,30.566663,135.926744</node>
			<node id="5953">94.6337855,20.8618441,139.397289</node>
			<node id="5954">98.7750437,28.0143219,140.227938</node>
			<node id="5955">97.6350852,26.3270124,141.91157</node>
			<node id="5956">141.633984,81.346376,60.4638195</node>
			<node id="5957">138.100135,80.3997887,65.8905177</node>
			<node id="5958">135.656768,76.1767071,69.378661</node>
			<node id="5959">134.827396,72.6990441,71.7902227</node>
			<node id="5960">141.897702,90.2105459,71.0008369</node>
			<node id="5961">142.870487,92.6247591,74.4197894</node>
			<node id="5962">143.946706,97.3890402,80.8812458</node>
			<node id="5963">144.3703,98.4245745,82.2212427</node>
			<node id="5964">128.085698,66.1124975,88.9404532</node>
			<node id="5965">127.704003,65.6265088,90.9756703</node>
			<node id="5966">144.177866,101.480648,84.9898215</node>
			<node id="5967">144.046545,102.209858,89.7939101</node>
			<node id="5968">129.522774,76.0174827,97.9415071</node>
			<node id="5969">124.780504,69.4211154,103.213717</node>
			<node id="5970">120.891875,61.6837808,106.801567</node>
			<node id="5971">112.747252,46.1992552,110.950834</node>
			<node id="5972">108.984166,39.7529217,115.729071</node>
			<node id="5973">104.809442,33.2424241,117.899121</node>
			<node id="5974">111.650393,48.385578,116.213472</node>
			<node id="5975">106.944341,41.3059266,122.769691</node>
			<node id="5976">98.3457561,21.1485507,126.589592</node>
			<node id="5977">106.860729,39.0428975,124.715383</node>
			<node id="5978">94.4799748,16.6560336,128.523399</node>
			<node id="5979">91.0654483,9.40593788,131.355569</node>
			<node id="5980">95.3310157,16.2910742,130.776845</node>
			<node id="5981">92.6533802,11.4751385,131.221711</node>
			<node id="5982">90.926467,8.21154534,132.900495</node>
			<node id="5983">103.97993,36.6078411,128.836345</node>
			<node id="5984">90.3444328,8.17593498,135.055615</node>
			<node id="5985">98.9851658,29.4319557,139.244253</node>
			<node id="5986">98.80389,29.0041029,139.676675</node>
			<node id="5987">97.8041229,27.7407211,140.851882</node>
			<node id="5988">97.2432103,27.0877985,141.131866</node>
			<node id="5989">97.0288154,25.8664676,141.391816</node>
			<node id="5990">141.39139,82.8164719,59.4690647</node>
			<node id="5991">139.31473,80.9863511,64.5243645</node>
			<node id="5992">135.790021,74.649934,70.9934848</node>
			<node id="5993">129.212747,66.4659405,78.9807712</node>
			<node id="5994">127.715804,65.9794537,87.0878949</node>
			<node id="5995">127.175729,65.4454187,89.9037135</node>
			<node id="5996">124.542634,61.9825182,91.3080789</node>
			<node id="5997">136.431371,86.2558132,89.1062379</node>
			<node id="5998">135.261187,84.0751255,89.5481134</node>
			<node id="5999">144.236393,102.629506,87.1366045</node>
			<node id="6000">131.442661,79.6233119,93.9012016</node>
			<node id="6001">122.566754,59.3673261,98.2527669</node>
			<node id="6002">143.709789,101.61207,90.8902241</node>
			<node id="6003">142.799725,100.92544,91.3955472</node>
			<node id="6004">139.739286,96.3852052,92.3034871</node>
			<node id="6005">141.881666,100.408259,91.5289563</node>
			<node id="6006">141.108573,97.8435244,92.6387885</node>
			<node id="6007">118.785395,55.4190692,102.328791</node>
			<node id="6008">117.005314,52.7997459,105.774768</node>
			<node id="6009">114.175839,48.2737873,110.018742</node>
			<node id="6010">117.920336,58.0965372,109.235763</node>
			<node id="6011">113.803663,52.2010484,113.578945</node>
			<node id="6012">107.47384,38.1866072,115.636577</node>
			<node id="6013">102.664415,29.3806141,120.148429</node>
			<node id="6014">101.266091,26.6326338,122.043055</node>
			<node id="6015">99.7136103,24.4203178,123.142962</node>
			<node id="6016">98.9496151,23.0870195,124.181823</node>
			<node id="6017">98.6920644,22.215108,125.207515</node>
			<node id="6018">91.9822658,10.9357554,130.569046</node>
			<node id="6019">93.5926396,14.8550729,130.572876</node>
			<node id="6020">93.2574533,13.6332639,131.712092</node>
			<node id="6021">89.9489617,8.00404074,133.082671</node>
			<node id="6022">89.6466585,8.15949027,133.969255</node>
			<node id="6023">89.7177699,8.76636058,135.091838</node>
			<node id="6024">89.7416343,9.86285772,135.791894</node>
			<node id="6025">90.5094233,11.9267716,136.796732</node>
			<node id="6026">91.9449897,15.2078727,137.349989</node>
			<node id="6027">100.529769,32.0450228,135.608246</node>
			<node id="6028">92.7512753,16.6238237,138.192191</node>
			<node id="6029">95.3653072,23.6666015,139.636334</node>
			<node id="6030">95.91424,25.5420134,139.844392</node>
			<node id="6031">98.116656,28.4335475,140.347334</node>
			<node id="6032">141.081185,81.9655521,59.881232</node>
			<node id="6033">140.835873,84.41826,60.0466275</node>
			<node id="6034">140.926128,85.0036338,61.1662426</node>
			<node id="6035">141.561545,87.0615482,66.2667288</node>
			<node id="6036">142.337087,87.6221034,67.5987484</node>
			<node id="6037">134.444961,73.4446965,70.3383118</node>
			<node id="6038">133.66181,71.2389558,71.5901423</node>
			<node id="6039">132.421295,69.4881427,73.4276667</node>
			<node id="6040">131.091115,67.7460433,75.4359978</node>
			<node id="6041">129.979596,66.8378075,77.3721337</node>
			<node id="6042">127.019265,65.6724976,88.0008221</node>
			<node id="6043">125.589246,63.3602155,89.5382018</node>
			<node id="6044">122.472249,60.0252814,93.2055983</node>
			<node id="6045">121.610943,59.0507891,95.5524814</node>
			<node id="6046">143.762158,102.571019,88.3711168</node>
			<node id="6047">120.405843,57.6271034,98.9932631</node>
			<node id="6048">140.296121,98.4551168,92.2895597</node>
			<node id="6049">119.563791,56.503832,100.769737</node>
			<node id="6050">121.726315,64.0275859,105.723989</node>
			<node id="6051">114.386989,49.2317499,108.839208</node>
			<node id="6052">115.599514,51.3628079,106.517853</node>
			<node id="6053">111.040034,44.3169912,111.550015</node>
			<node id="6054">115.469994,53.9614524,112.378504</node>
			<node id="6055">109.066821,41.1383924,114.005197</node>
			<node id="6056">106.136341,35.945958,116.377702</node>
			<node id="6057">107.941057,42.3347415,121.24568</node>
			<node id="6058">97.2652801,21.1753795,124.625526</node>
			<node id="6059">95.2505286,18.0340224,127.241331</node>
			<node id="6060">92.4654508,12.0518606,130.545176</node>
			<node id="6061">90.1558581,8.23114757,132.263817</node>
			<node id="6062">104.71213,38.2732413,126.869148</node>
			<node id="6063">92.5931669,13.6150874,130.51768</node>
			<node id="6064">102.590541,35.1739588,131.359627</node>
			<node id="6065">99.6107443,31.3296538,137.427615</node>
			<node id="6066">98.9715957,30.6264351,138.523397</node>
			<node id="6067">98.4536513,30.1350148,139.234659</node>
			<node id="6068">97.6101587,29.0094998,140.030923</node>
			<node id="6069">96.7649707,27.2283574,140.574123</node>
			<node id="6070">134.062426,72.2958471,70.1184354</node>
			<node id="6071">134.348422,72.4643513,70.8553803</node>
			<node id="6072">133.830308,71.644296,70.3022084</node>
			<node id="6073">133.174988,70.8559259,70.6058935</node>
			<node id="6074">140.492095,88.6781459,68.4701756</node>
			<node id="6075">129.082076,66.158553,74.5017389</node>
			<node id="6076">127.176471,65.7455832,82.4522125</node>
			<node id="6077">142.647096,97.7561237,81.4254703</node>
			<node id="6078">126.1154,64.7946441,87.9243805</node>
			<node id="6079">124.020504,61.9610408,88.8433488</node>
			<node id="6080">135.123867,85.4766495,88.5449094</node>
			<node id="6081">136.092884,87.2885114,88.4114326</node>
			<node id="6082">137.152708,91.1431828,89.5006007</node>
			<node id="6083">119.987728,57.5750448,97.0588344</node>
			<node id="6084">137.483485,93.0806607,90.256286</node>
			<node id="6085">141.360544,101.418931,90.5886916</node>
			<node id="6086">141.846933,102.069243,89.4286865</node>
			<node id="6087">140.043588,97.3798359,92.5096446</node>
			<node id="6088">127.174343,75.5050459,99.4252925</node>
			<node id="6089">122.663956,68.047877,104.024007</node>
			<node id="6090">122.869673,66.3572887,104.706047</node>
			<node id="6091">116.60942,56.3546145,110.665538</node>
			<node id="6092">112.775194,50.9385496,114.461191</node>
			<node id="6093">103.149893,30.9838209,118.562339</node>
			<node id="6094">101.036652,27.4703041,120.482605</node>
			<node id="6095">109.182876,46.6332132,117.964943</node>
			<node id="6096">99.8166512,25.6848181,121.280841</node>
			<node id="6097">95.4656382,19.431994,124.339455</node>
			<node id="6098">105.407163,39.7144911,125.163723</node>
			<node id="6099">91.9549021,12.3096397,129.38227</node>
			<node id="6100">89.142861,8.1057538,132.862583</node>
			<node id="6101">89.2201852,8.18658174,133.450516</node>
			<node id="6102">101.783902,34.4248724,132.644093</node>
			<node id="6103">101.156016,33.842067,133.994691</node>
			<node id="6104">100.306845,33.4431073,136.03033</node>
			<node id="6105">93.1642037,19.4272749,138.168644</node>
			<node id="6106">98.830081,31.7638724,138.350564</node>
			<node id="6107">96.7900046,28.2295895,140.148416</node>
			<node id="6108">141.259884,83.5531117,59.6111144</node>
			<node id="6109">140.879203,85.656285,62.8031532</node>
			<node id="6110">133.156545,71.9411148,69.17549</node>
			<node id="6111">136.648001,78.8296978,67.61832</node>
			<node id="6112">134.114028,74.7183356,68.9729563</node>
			<node id="6113">132.141263,69.6514897,71.6544401</node>
			<node id="6114">130.515495,67.7053827,73.3862974</node>
			<node id="6115">142.111073,94.2335171,76.0291637</node>
			<node id="6116">126.773478,65.6452911,84.8352167</node>
			<node id="6117">141.829194,98.4322963,82.1880503</node>
			<node id="6118">142.745731,100.568961,83.9470144</node>
			<node id="6119">143.150457,102.273159,86.1880341</node>
			<node id="6120">132.198742,81.7315223,91.1497478</node>
			<node id="6121">117.352489,54.0997721,102.806155</node>
			<node id="6122">126.073692,73.8571683,100.809079</node>
			<node id="6123">113.214241,49.3216467,106.567262</node>
			<node id="6124">112.833415,48.1890972,108.155597</node>
			<node id="6125">110.61234,44.884601,109.882938</node>
			<node id="6126">109.35212,42.9272357,111.312647</node>
			<node id="6127">108.020999,39.9131734,114.330507</node>
			<node id="6128">105.380765,37.0507244,113.714085</node>
			<node id="6129">101.364627,28.5012587,119.208065</node>
			<node id="6130">98.5050964,24.7058356,120.235059</node>
			<node id="6131">97.3663391,22.6093648,121.81196</node>
			<node id="6132">108.068787,44.4036679,119.735295</node>
			<node id="6133">91.1837485,11.6340002,128.955316</node>
			<node id="6134">105.601477,41.2861038,123.821271</node>
			<node id="6135">90.8392811,10.335391,130.127485</node>
			<node id="6136">92.0104348,14.2552647,128.334705</node>
			<node id="6137">92.1852934,13.0013147,129.775756</node>
			<node id="6138">89.3648921,8.83397193,130.896693</node>
			<node id="6139">89.1987696,8.22588641,132.182534</node>
			<node id="6140">88.6683184,8.68487604,133.467026</node>
			<node id="6141">102.379975,36.2838021,131.361293</node>
			<node id="6142">89.0087632,11.4314457,135.338647</node>
			<node id="6143">90.2364329,14.5656645,135.861116</node>
			<node id="6144">101.06133,34.65695,134.215909</node>
			<node id="6145">91.7599092,18.4828871,137.138466</node>
			<node id="6146">94.2170619,22.2579214,138.488005</node>
			<node id="6147">93.6442556,21.0476846,138.223774</node>
			<node id="6148">99.2690713,32.5315678,137.9933</node>
			<node id="6149">94.3713546,23.0086694,138.360541</node>
			<node id="6150">96.3515934,27.7113452,139.764677</node>
			<node id="6151">139.946146,83.2537223,59.4140178</node>
			<node id="6152">140.42959,82.4832377,59.6476056</node>
			<node id="6153">140.099416,81.9565052,60.2111278</node>
			<node id="6154">139.688339,81.685259,60.9439287</node>
			<node id="6155">132.918676,71.1258123,69.599103</node>
			<node id="6156">133.373912,73.2447601,68.8248583</node>
			<node id="6157">130.549409,68.0579199,71.4334261</node>
			<node id="6158">128.041079,65.5560952,76.4882734</node>
			<node id="6159">127.053288,65.6477866,80.4812426</node>
			<node id="6160">141.700339,95.8774658,77.7334953</node>
			<node id="6161">125.903823,65.1188428,85.9874347</node>
			<node id="6162">141.734496,97.3220624,80.3532084</node>
			<node id="6163">124.618829,62.9939912,87.443547</node>
			<node id="6164">141.55645,99.7629259,83.1421021</node>
			<node id="6165">122.798628,60.6099123,90.8195311</node>
			<node id="6166">133.989251,85.1164367,87.8303074</node>
			<node id="6167">135.54343,88.8199812,88.0679029</node>
			<node id="6168">133.281188,82.8914144,89.823679</node>
			<node id="6169">141.777721,102.437329,86.9579942</node>
			<node id="6170">142.002196,102.486871,87.5555855</node>
			<node id="6171">137.332469,95.1807292,91.0171034</node>
			<node id="6172">118.564509,56.121916,98.3379802</node>
			<node id="6173">117.606642,54.8581021,100.490648</node>
			<node id="6174">119.201791,62.4374643,106.348546</node>
			<node id="6175">111.789941,46.8121372,108.657758</node>
			<node id="6176">116.505191,59.0354578,108.455451</node>
			<node id="6177">106.864831,39.1535904,113.469227</node>
			<node id="6178">113.793147,54.5700932,112.230316</node>
			<node id="6179">103.361207,31.9736895,117.00595</node>
			<node id="6180">103.868612,33.1074713,116.14668</node>
			<node id="6181">101.868154,29.5123761,118.292479</node>
			<node id="6182">104.590563,40.1261449,125.760238</node>
			<node id="6183">103.259785,37.862783,129.153531</node>
			<node id="6184">88.0808149,10.5343864,133.878103</node>
			<node id="6185">89.6774149,13.0826679,135.688376</node>
			<node id="6186">101.733698,36.9134294,133.039848</node>
			<node id="6187">91.1980333,16.7061296,136.69003</node>
			<node id="6188">101.440228,36.8353498,133.973846</node>
			<node id="6189">100.37123,36.017321,136.33155</node>
			<node id="6190">99.5701481,33.6995033,137.418207</node>
			<node id="6191">94.7310945,24.3282202,137.977479</node>
			<node id="6192">95.3707116,26.0977015,138.288735</node>
			<node id="6193">98.9073687,33.8129452,137.916565</node>
			<node id="6194">98.8524462,32.6229224,138.334261</node>
			<node id="6195">98.1484881,31.6915848,138.632265</node>
			<node id="6196">97.4424456,30.3980171,139.186607</node>
			<node id="6197">96.9099581,29.1400846,139.715033</node>
			<node id="6198">139.874327,84.0325625,59.4739205</node>
			<node id="6199">139.587568,86.8753746,64.6320284</node>
			<node id="6200">137.486899,81.3480936,63.549812</node>
			<node id="6201">131.778663,69.7230595,69.8772141</node>
			<node id="6202">130.991252,68.6102549,70.468412</node>
			<node id="6203">127.494587,64.9964912,75.1674826</node>
			<node id="6204">140.369493,91.1690387,71.8571617</node>
			<node id="6205">140.894928,92.0496434,73.251057</node>
			<node id="6206">125.685397,65.1491124,83.4245122</node>
			<node id="6207">124.718049,64.1059403,85.0795834</node>
			<node id="6208">121.735784,59.686581,90.6302178</node>
			<node id="6209">141.419654,101.307726,84.7068689</node>
			<node id="6210">120.30277,58.1689498,92.829156</node>
			<node id="6211">135.251122,91.2736661,88.1704144</node>
			<node id="6212">138.171262,96.185906,91.7001077</node>
			<node id="6213">139.339375,100.379517,91.06639</node>
			<node id="6214">115.219837,52.6635713,100.784308</node>
			<node id="6215">127.752887,77.8328188,97.5543859</node>
			<node id="6216">114.884274,51.9241801,103.246311</node>
			<node id="6217">113.804791,50.5756851,104.641642</node>
			<node id="6218">120.328504,66.4646093,104.819573</node>
			<node id="6219">117.0264,61.3781671,107.056433</node>
			<node id="6220">102.721959,31.7230053,115.634169</node>
			<node id="6221">104.463664,34.5861698,115.412099</node>
			<node id="6222">102.237844,30.6709358,117.029456</node>
			<node id="6223">109.689729,51.005159,115.187678</node>
			<node id="6224">99.8558119,27.1908028,118.563477</node>
			<node id="6225">95.5147114,20.2520453,122.444799</node>
			<node id="6226">106.977089,43.5033094,120.786405</node>
			<node id="6227">94.1586877,17.3798187,126.101341</node>
			<node id="6228">91.5849737,13.185933,128.377377</node>
			<node id="6229">89.2995946,10.2181542,129.235515</node>
			<node id="6230">88.4872796,8.51410529,131.314242</node>
			<node id="6231">88.3499406,9.01046012,130.174636</node>
			<node id="6232">88.5748453,8.32539354,132.276112</node>
			<node id="6233">103.417157,40.5695095,127.405151</node>
			<node id="6234">102.615108,38.5913492,130.119418</node>
			<node id="6235">102.161168,37.3772126,131.676671</node>
			<node id="6236">100.793015,37.4953011,136.021137</node>
			<node id="6237">91.8845796,19.3064929,136.911355</node>
			<node id="6238">93.7327631,22.5915181,136.590652</node>
			<node id="6239">92.9094583,20.5390174,137.258161</node>
			<node id="6240">99.8821421,35.0431565,137.005941</node>
			<node id="6241">99.256306,34.9566458,137.554036</node>
			<node id="6242">95.6935034,27.9521923,138.402812</node>
			<node id="6243">98.1340492,33.2439212,138.23839</node>
			<node id="6244">98.2010198,32.6496966,138.449515</node>
			<node id="6245">96.6495539,30.2951418,138.935562</node>
			<node id="6246">96.2698281,29.2030953,139.135218</node>
			<node id="6247">139.29789,82.6117382,59.5696459</node>
			<node id="6248">139.180687,82.0196238,60.1023469</node>
			<node id="6249">137.813335,81.7766707,61.1215418</node>
			<node id="6250">130.247947,67.7070601,70.5193736</node>
			<node id="6251">129.273618,66.7807321,71.7633032</node>
			<node id="6252">127.520646,64.9202588,72.8265188</node>
			<node id="6253">126.368412,65.0195802,78.104311</node>
			<node id="6254">140.792056,97.1068318,79.333808</node>
			<node id="6255">122.988537,61.576639,86.200203</node>
			<node id="6256">121.658538,59.9588203,87.8221668</node>
			<node id="6257">134.132501,86.3610689,86.9418248</node>
			<node id="6258">132.186368,83.6585837,87.8376202</node>
			<node id="6259">119.55473,57.4076514,94.9761484</node>
			<node id="6260">131.206853,82.2848227,89.8463906</node>
			<node id="6261">130.561003,81.2410401,91.8717379</node>
			<node id="6262">116.627245,54.2256796,97.6615678</node>
			<node id="6263">129.406851,80.5322836,93.7778962</node>
			<node id="6264">138.311381,97.2338514,91.947849</node>
			<node id="6265">121.687379,69.9462136,103.460511</node>
			<node id="6266">109.460988,44.8199038,107.537767</node>
			<node id="6267">107.644361,41.0531928,111.773218</node>
			<node id="6268">114.802227,56.5510911,110.722319</node>
			<node id="6269">115.823869,57.5026914,109.743109</node>
			<node id="6270">100.555924,29.1870542,116.147223</node>
			<node id="6271">111.950623,52.9297902,113.517697</node>
			<node id="6272">93.2137766,17.180909,123.696191</node>
			<node id="6273">92.5975766,15.7988161,126.095396</node>
			<node id="6274">105.679673,43.4548639,122.115398</node>
			<node id="6275">90.9083484,12.4851785,127.635195</node>
			<node id="6276">88.0970143,8.57490414,132.26104</node>
			<node id="6277">87.8217387,9.18938941,132.753859</node>
			<node id="6278">102.169222,39.7611644,131.893977</node>
			<node id="6279">101.811697,38.3493688,133.349697</node>
			<node id="6280">92.2413855,19.9091395,136.704743</node>
			<node id="6281">101.345611,39.8153455,135.708873</node>
			<node id="6282">94.5473472,24.8255116,136.712966</node>
			<node id="6283">95.0897161,26.483274,137.201985</node>
			<node id="6284">99.5681506,36.3907074,137.503027</node>
			<node id="6285">98.6149923,34.3541669,137.84241</node>
			<node id="6286">96.8726683,31.5629547,138.305481</node>
			<node id="6287">138.488201,81.7394697,60.5430325</node>
			<node id="6288">130.958399,70.5250194,67.7961571</node>
			<node id="6289">131.43901,72.4571978,67.0563323</node>
			<node id="6290">134.508297,76.7979917,67.7990946</node>
			<node id="6291">130.236995,68.1438747,69.5106712</node>
			<node id="6292">129.18483,66.8597852,69.9844061</node>
			<node id="6293">125.643208,65.0676935,80.9207972</node>
			<node id="6294">141.067806,97.9608203,81.7418511</node>
			<node id="6295">119.70962,57.6945865,91.2888534</node>
			<node id="6296">118.233853,56.1586803,92.7261355</node>
			<node id="6297">118.038013,55.7602894,96.7110041</node>
			<node id="6298">115.768348,53.2938573,98.1346515</node>
			<node id="6299">138.805875,98.8838556,91.6327328</node>
			<node id="6300">122.875588,72.0934892,102.486116</node>
			<node id="6301">111.687786,47.8526786,106.545945</node>
			<node id="6302">110.689919,46.5747125,106.566146</node>
			<node id="6303">103.39426,33.6771754,114.52164</node>
			<node id="6304">102.420181,32.1725587,114.334595</node>
			<node id="6305">96.0372426,22.3307973,119.33891</node>
			<node id="6306">97.337589,23.8358994,119.26219</node>
			<node id="6307">109.064562,49.0476718,116.48305</node>
			<node id="6308">93.7071846,18.2053725,122.304237</node>
			<node id="6309">107.496626,45.8933727,119.127041</node>
			<node id="6310">91.0660529,14.3595731,125.668891</node>
			<node id="6311">90.8225281,13.3351733,126.670842</node>
			<node id="6312">87.6412718,8.78200394,131.244376</node>
			<node id="6313">103.788326,42.6747834,125.462641</node>
			<node id="6314">87.9912399,12.3003915,134.159103</node>
			<node id="6315">102.578231,39.7819521,129.882749</node>
			<node id="6316">89.078643,15.4461403,134.548074</node>
			<node id="6317">93.4501326,22.6126437,135.012855</node>
			<node id="6318">93.228658,21.6765033,135.562707</node>
			<node id="6319">92.6124193,20.7502126,135.383946</node>
			<node id="6320">92.0977739,20.1052152,135.715447</node>
			<node id="6321">94.1652622,24.6805109,135.730011</node>
			<node id="6322">93.6639187,23.4071633,135.436079</node>
			<node id="6323">102.210431,41.6329183,134.097085</node>
			<node id="6324">94.7996961,26.4418584,136.549557</node>
			<node id="6325">100.607894,38.9050564,136.720927</node>
			<node id="6326">99.7968149,38.0358362,137.354615</node>
			<node id="6327">95.7898549,29.6108766,138.406224</node>
			<node id="6328">98.49972,35.4043182,137.848475</node>
			<node id="6329">96.9393752,33.0323827,137.709998</node>
			<node id="6330">139.158028,83.2820284,59.2840463</node>
			<node id="6331">138.449458,82.1658897,59.5988868</node>
			<node id="6332">139.172357,85.8909127,61.7886381</node>
			<node id="6333">135.909332,80.8286342,64.1895686</node>
			<node id="6334">134.140772,78.2806935,66.2576405</node>
			<node id="6335">132.561271,75.4253109,66.7915907</node>
			<node id="6336">138.43248,88.1415315,66.4859873</node>
			<node id="6337">139.160557,89.6681618,69.3362674</node>
			<node id="6338">125.128305,63.9264925,75.9514139</node>
			<node id="6339">138.28011,92.0977571,72.1279279</node>
			<node id="6340">139.589387,93.6816557,74.6315755</node>
			<node id="6341">124.009291,64.1148785,82.3471425</node>
			<node id="6342">140.274718,95.8154103,77.2442169</node>
			<node id="6343">139.607224,96.9461714,78.3644521</node>
			<node id="6344">119.791306,57.9347089,88.9057802</node>
			<node id="6345">140.362942,97.7937623,81.3434447</node>
			<node id="6346">132.569161,85.6329631,85.9404298</node>
			<node id="6347">117.290331,55.0664537,94.5847305</node>
			<node id="6348">135.58704,93.9002212,89.3742537</node>
			<node id="6349">129.300958,81.3530698,91.9500043</node>
			<node id="6350">138.978218,102.040465,88.3708348</node>
			<node id="6351">137.916498,98.0462093,91.5591469</node>
			<node id="6352">124.557313,76.3118677,100.010392</node>
			<node id="6353">108.556439,43.3337701,108.821397</node>
			<node id="6354">118.627521,65.4464486,105.21305</node>
			<node id="6355">107.340621,41.6945172,109.364972</node>
			<node id="6356">115.339124,59.7380588,108.062209</node>
			<node id="6357">106.63834,40.2826669,110.847417</node>
			<node id="6358">105.638308,38.6375682,111.758384</node>
			<node id="6359">114.095306,57.7462497,109.722071</node>
			<node id="6360">101.74256,30.7520138,115.28638</node>
			<node id="6361">112.361978,57.0543361,110.960615</node>
			<node id="6362">98.6931277,27.2995374,115.625648</node>
			<node id="6363">98.3796239,25.8047072,117.866262</node>
			<node id="6364">95.040808,20.7697151,120.164645</node>
			<node id="6365">106.018722,45.3643223,120.532566</node>
			<node id="6366">90.0098643,12.721375,126.083867</node>
			<node id="6367">89.0932937,11.8004055,127.071283</node>
			<node id="6368">87.780379,10.1242586,128.688695</node>
			<node id="6369">104.632279,43.9577577,123.200593</node>
			<node id="6370">87.5819246,9.01825929,132.06859</node>
			<node id="6371">88.3656009,13.6091549,134.107131</node>
			<node id="6372">102.534672,41.3712903,129.915856</node>
			<node id="6373">93.1165899,22.5738795,134.391766</node>
			<node id="6374">93.1522902,22.0716443,134.652312</node>
			<node id="6375">91.7797224,20.3673342,134.697973</node>
			<node id="6376">92.7599077,21.2686713,134.839971</node>
			<node id="6377">90.3847283,17.6280676,135.765484</node>
			<node id="6378">90.5714223,18.7578216,135.578232</node>
			<node id="6379">94.3550431,26.2834736,135.988954</node>
			<node id="6380">101.574121,41.2730899,136.150471</node>
			<node id="6381">95.0014766,28.138876,136.884929</node>
			<node id="6382">100.772138,40.4566423,136.899506</node>
			<node id="6383">98.0366893,35.0752625,137.801474</node>
			<node id="6384">97.5062295,34.4365813,137.68734</node>
			<node id="6385">95.9000982,31.4569101,137.632188</node>
			<node id="6386">98.9996457,37.2506556,137.701168</node>
			<node id="6387">138.759477,84.2968036,59.114397</node>
			<node id="6388">138.538777,83.3383471,58.9607869</node>
			<node id="6389">137.965099,81.6568003,60.1600153</node>
			<node id="6390">137.566233,82.0161727,59.353716</node>
			<node id="6391">138.968991,85.1314101,59.9228633</node>
			<node id="6392">136.918354,81.8135284,62.0162373</node>
			<node id="6393">129.350358,67.9531074,68.2709144</node>
			<node id="6394">127.951163,65.6500437,70.3061876</node>
			<node id="6395">126.227539,63.9028718,73.0848663</node>
			<node id="6396">126.030333,64.0407831,74.78579</node>
			<node id="6397">124.676992,64.3633712,78.5047627</node>
			<node id="6398">122.867735,62.7877438,82.8354305</node>
			<node id="6399">123.094156,62.3821436,84.3225352</node>
			<node id="6400">121.737823,61.0668886,83.1279894</node>
			<node id="6401">140.141837,98.4096785,81.9654016</node>
			<node id="6402">140.491442,99.1356451,82.4939528</node>
			<node id="6403">133.646619,87.5157033,86.4315682</node>
			<node id="6404">133.475364,89.7798785,86.6257029</node>
			<node id="6405">130.598745,82.5556522,88.4255928</node>
			<node id="6406">139.593358,101.573305,85.0047294</node>
			<node id="6407">129.821677,81.7335089,90.6644092</node>
			<node id="6408">139.698117,102.249743,87.3108663</node>
			<node id="6409">139.644224,101.523809,90.0218769</node>
			<node id="6410">114.679903,52.1412034,97.4474322</node>
			<node id="6411">136.625489,96.6332849,90.9834074</node>
			<node id="6412">128.253109,79.9756647,95.4102422</node>
			<node id="6413">137.119429,99.6388952,90.4315506</node>
			<node id="6414">113.929371,51.5317966,100.299524</node>
			<node id="6415">112.892184,50.3862724,101.543168</node>
			<node id="6416">126.066854,78.275595,98.1630462</node>
			<node id="6417">111.713668,48.478409,104.792604</node>
			<node id="6418">108.747338,44.1396245,106.578922</node>
			<node id="6419">120.166915,68.5553532,104.119619</node>
			<node id="6420">116.740957,63.0795802,106.28143</node>
			<node id="6421">104.663514,37.405534,111.730258</node>
			<node id="6422">103.466752,35.3835034,112.195724</node>
			<node id="6423">101.87558,33.0902272,111.970717</node>
			<node id="6424">101.200824,30.6131535,113.806331</node>
			<node id="6425">99.8436496,29.3233393,113.52811</node>
			<node id="6426">93.4636871,18.6622185,120.438611</node>
			<node id="6427">90.8711529,15.0190864,123.425069</node>
			<node id="6428">87.1550781,9.19830507,129.897994</node>
			<node id="6429">87.0090515,9.15457639,131.019804</node>
			<node id="6430">103.100314,42.0661095,127.394463</node>
			<node id="6431">92.30223,21.6586131,134.044781</node>
			<node id="6432">93.2741498,23.4839435,134.699911</node>
			<node id="6433">90.6426786,19.5603846,134.76364</node>
			<node id="6434">93.6769934,24.9373648,134.938923</node>
			<node id="6435">102.492409,42.528629,131.546839</node>
			<node id="6436">93.5974746,26.5442219,135.335014</node>
			<node id="6437">102.675207,43.6242017,132.593561</node>
			<node id="6438">94.6226831,27.2981452,136.03269</node>
			<node id="6439">94.5010905,28.0586016,135.83702</node>
			<node id="6440">102.720369,44.41907,135.209816</node>
			<node id="6441">102.25922,43.313982,136.233629</node>
			<node id="6442">100.334079,39.6214496,137.126891</node>
			<node id="6443">102.646743,45.0063076,136.057794</node>
			<node id="6444">99.7071733,39.3047514,137.510028</node>
			<node id="6445">101.96218,43.8947704,137.260368</node>
			<node id="6446">101.469157,42.8020976,137.639926</node>
			<node id="6447">100.321039,40.5045935,137.388463</node>
			<node id="6448">100.614125,41.9727664,138.165585</node>
			<node id="6449">137.157627,83.0176966,58.0906903</node>
			<node id="6450">137.432856,81.7258778,59.9308973</node>
			<node id="6451">128.32983,66.4504558,68.4349561</node>
			<node id="6452">128.558385,67.3308503,67.3679082</node>
			<node id="6453">126.641357,64.3547759,68.8835919</node>
			<node id="6454">126.163796,63.847016,71.0903611</node>
			<node id="6455">123.407829,63.8136421,79.5100775</node>
			<node id="6456">139.974554,97.5367032,80.2319187</node>
			<node id="6457">119.657139,58.002871,87.1067342</node>
			<node id="6458">115.713823,53.3143417,96.25878</node>
			<node id="6459">111.983622,49.1485544,102.676873</node>
			<node id="6460">105.410976,38.8423004,110.070754</node>
			<node id="6461">101.214513,31.3122395,112.635293</node>
			<node id="6462">96.5972839,24.8374329,115.256895</node>
			<node id="6463">96.5432122,23.7779707,117.517903</node>
			<node id="6464">92.8149328,18.7178864,118.533072</node>
			<node id="6465">107.322208,48.3169059,117.664604</node>
			<node id="6466">86.6048398,10.3797523,131.838719</node>
			<node id="6467">90.3629771,20.5607629,132.98829</node>
			<node id="6468">91.772052,22.5244547,133.49048</node>
			<node id="6469">89.2149317,17.9455988,134.40625</node>
			<node id="6470">92.5351362,23.6798872,134.093445</node>
			<node id="6471">92.8411125,24.4965607,134.131114</node>
			<node id="6472">93.9954161,27.4272116,135.3443</node>
			<node id="6473">94.4274303,28.7797867,136.068228</node>
			<node id="6474">103.104824,45.900706,134.215835</node>
			<node id="6475">94.6297257,29.6508222,136.684951</node>
			<node id="6476">98.844828,38.7922006,137.575386</node>
			<node id="6477">98.4806693,37.9990653,137.618987</node>
			<node id="6478">97.8901647,37.033929,137.786518</node>
			<node id="6479">96.8599423,36.6383376,137.612162</node>
			<node id="6480">102.109554,45.3148905,136.76131</node>
			<node id="6481">101.829681,44.7658336,137.254923</node>
			<node id="6482">100.018798,41.2103517,138.07859</node>
			<node id="6483">100.823857,43.1898316,138.253286</node>
			<node id="6484">137.673719,83.7806883,58.0687574</node>
			<node id="6485">136.709986,81.9417398,59.9494261</node>
			<node id="6486">136.763335,81.8918271,60.7113005</node>
			<node id="6487">129.14152,69.2631399,66.2975847</node>
			<node id="6488">130.474555,74.218476,65.3788976</node>
			<node id="6489">136.461021,88.2204795,64.9676968</node>
			<node id="6490">136.654673,89.7410227,68.078408</node>
			<node id="6491">124.99465,63.1160241,73.2189053</node>
			<node id="6492">138.086477,90.6786344,70.268013</node>
			<node id="6493">123.236272,62.4954581,74.1966388</node>
			<node id="6494">137.633899,95.4943644,75.9276796</node>
			<node id="6495">138.908034,97.6096943,78.9796409</node>
			<node id="6496">120.616652,59.472074,84.6403881</node>
			<node id="6497">139.424228,97.7911401,80.6284478</node>
			<node id="6498">117.946371,55.9357229,89.8051654</node>
			<node id="6499">139.369688,98.5918748,81.6221523</node>
			<node id="6500">116.601075,54.3881938,91.6040408</node>
			<node id="6501">139.410106,100.184602,82.9431547</node>
			<node id="6502">132.315222,86.3377444,85.3211554</node>
			<node id="6503">130.987978,84.2132391,85.5537467</node>
			<node id="6504">115.679389,53.3319825,93.927691</node>
			<node id="6505">139.19405,100.945619,83.7674587</node>
			<node id="6506">114.208683,51.8043378,94.1143331</node>
			<node id="6507">113.580904,50.9382275,96.8470274</node>
			<node id="6508">113.542038,51.0667584,98.6550898</node>
			<node id="6509">135.145777,96.2171209,89.9606185</node>
			<node id="6510">138.048568,101.222908,89.9289105</node>
			<node id="6511">136.032005,98.0551709,90.398949</node>
			<node id="6512">127.435867,81.0956113,94.427053</node>
			<node id="6513">110.644562,47.1825994,103.385778</node>
			<node id="6514">109.253955,45.0560709,104.191915</node>
			<node id="6515">108.073887,43.418248,104.128858</node>
			<node id="6516">107.095652,41.8366404,107.469336</node>
			<node id="6517">105.810771,39.7408457,107.758763</node>
			<node id="6518">104.507143,37.6297902,110.486975</node>
			<node id="6519">99.6730909,29.5964764,112.103575</node>
			<node id="6520">99.1520162,28.4599914,114.229758</node>
			<node id="6521">94.2262081,20.8828104,117.950386</node>
			<node id="6522">92.4417826,17.1757017,120.856985</node>
			<node id="6523">109.648714,53.2763812,113.991717</node>
			<node id="6524">91.6802753,16.2866228,121.184597</node>
			<node id="6525">106.451077,46.8981715,119.165631</node>
			<node id="6526">105.187318,47.5058876,120.073944</node>
			<node id="6527">105.196372,45.3529161,121.509695</node>
			<node id="6528">86.3219252,9.74794726,129.112814</node>
			<node id="6529">87.0184163,12.096345,132.952979</node>
			<node id="6530">103.385724,44.5235487,125.387601</node>
			<node id="6531">102.915107,43.0469345,127.722083</node>
			<node id="6532">87.4799498,13.8595955,133.167033</node>
			<node id="6533">102.811556,44.3797564,128.645499</node>
			<node id="6534">91.3695502,22.1593556,133.083317</node>
			<node id="6535">87.8624482,17.1169685,133.081532</node>
			<node id="6536">92.8954486,25.7390945,134.032779</node>
			<node id="6537">102.75074,44.2327793,130.845029</node>
			<node id="6538">103.245989,46.522497,132.063564</node>
			<node id="6539">94.9165954,31.057601,136.782952</node>
			<node id="6540">103.587846,47.6683758,133.736561</node>
			<node id="6541">103.203602,47.1038155,135.066386</node>
			<node id="6542">103.547835,47.9399981,134.534146</node>
			<node id="6543">95.3526377,33.5504776,135.912584</node>
			<node id="6544">96.6192777,34.6012829,137.206163</node>
			<node id="6545">102.742695,46.3852813,135.845471</node>
			<node id="6546">99.1220753,40.3662125,137.945734</node>
			<node id="6547">98.4460453,39.8783917,137.821493</node>
			<node id="6548">100.949608,44.6599533,137.854387</node>
			<node id="6549">100.04311,42.4758917,138.473557</node>
			<node id="6550">137.677987,84.8511721,58.4513891</node>
			<node id="6551">136.702953,82.4392701,58.766655</node>
			<node id="6552">138.107593,85.6294932,59.8376517</node>
			<node id="6553">127.795734,66.2570736,66.7436358</node>
			<node id="6554">126.562853,64.6003395,66.0428849</node>
			<node id="6555">137.51665,86.9668078,62.7894956</node>
			<node id="6556">124.892316,62.7184456,66.8643319</node>
			<node id="6557">132.268034,77.3328546,65.3887933</node>
			<node id="6558">124.65756,62.3648396,68.5525954</node>
			<node id="6559">124.766362,62.6428872,70.7867525</node>
			<node id="6560">122.430136,63.16078,77.3226393</node>
			<node id="6561">122.717349,63.2773505,80.8575746</node>
			<node id="6562">121.587103,62.142511,79.9068081</node>
			<node id="6563">118.428823,56.9798676,85.0555807</node>
			<node id="6564">117.992421,56.1176336,87.3371638</node>
			<node id="6565">116.821081,54.7514045,88.7546799</node>
			<node id="6566">138.888802,98.071373,80.5425958</node>
			<node id="6567">131.221787,85.1833305,84.9112874</node>
			<node id="6568">130.182151,82.952501,86.4972498</node>
			<node id="6569">114.806103,52.3352072,92.0118263</node>
			<node id="6570">129.156848,81.8490885,89.2850707</node>
			<node id="6571">112.100807,49.2850629,97.5359265</node>
			<node id="6572">113.209244,50.6276768,95.302365</node>
			<node id="6573">112.701789,50.1491906,98.8685643</node>
			<node id="6574">138.140026,101.728175,89.0517422</node>
			<node id="6575">111.083341,48.02285,100.751425</node>
			<node id="6576">137.468322,100.535292,90.1811472</node>
			<node id="6577">109.357821,45.4039701,101.649382</node>
			<node id="6578">125.647478,79.6521262,97.5668463</node>
			<node id="6579">107.280561,42.3057489,105.141884</node>
			<node id="6580">106.346985,40.8675912,104.997797</node>
			<node id="6581">122.313734,74.3482077,101.683154</node>
			<node id="6582">122.633153,76.2889191,100.782838</node>
			<node id="6583">104.295879,37.4287131,108.439491</node>
			<node id="6584">119.274985,70.4184002,103.604681</node>
			<node id="6585">103.336422,35.9753812,110.00759</node>
			<node id="6586">102.052507,34.088937,110.500111</node>
			<node id="6587">114.366978,62.2637236,107.185775</node>
			<node id="6588">114.267605,58.8822207,108.670523</node>
			<node id="6589">113.706831,58.2982093,109.166188</node>
			<node id="6590">111.298251,55.2832607,112.390811</node>
			<node id="6591">91.9260995,17.284824,118.934713</node>
			<node id="6592">107.595605,50.3898353,116.309125</node>
			<node id="6593">90.5805235,15.5184706,120.403442</node>
			<node id="6594">89.4607368,13.4041927,124.018603</node>
			<node id="6595">88.5032046,12.8088429,124.401469</node>
			<node id="6596">87.5353697,11.8252975,126.162944</node>
			<node id="6597">85.9435506,9.78625586,129.55296</node>
			<node id="6598">86.1168566,9.84342085,130.621124</node>
			<node id="6599">103.933916,44.9695255,123.833259</node>
			<node id="6600">103.039232,46.2904909,129.312817</node>
			<node id="6601">93.24551,26.727192,134.842763</node>
			<node id="6602">94.0066003,28.7587642,134.987159</node>
			<node id="6603">93.611288,28.0228186,134.214716</node>
			<node id="6604">93.5309755,27.2789729,134.973606</node>
			<node id="6605">103.67953,48.794349,132.865217</node>
			<node id="6606">103.693731,48.9351998,133.79559</node>
			<node id="6607">96.0415696,34.2585177,136.584769</node>
			<node id="6608">103.310311,47.8976782,135.101368</node>
			<node id="6609">96.0323319,36.3849696,137.061686</node>
			<node id="6610">102.80864,47.6803886,135.800604</node>
			<node id="6611">96.9687782,38.2236718,137.175731</node>
			<node id="6612">101.929329,47.0449178,136.523237</node>
			<node id="6613">101.042839,46.0450869,137.217948</node>
			<node id="6614">98.7453729,41.04597,138.190727</node>
			<node id="6615">99.3659006,41.9574405,138.383758</node>
			<node id="6616">100.08987,43.4289912,138.456151</node>
			<node id="6617">136.607318,86.93484,61.4325723</node>
			<node id="6618">127.256245,66.0894777,65.0908071</node>
			<node id="6619">128.202661,68.0213743,65.414216</node>
			<node id="6620">135.161393,79.9005317,65.1328227</node>
			<node id="6621">133.670907,80.3789073,63.489991</node>
			<node id="6622">129.875129,72.3214201,65.3785873</node>
			<node id="6623">136.194017,90.6776288,69.1666327</node>
			<node id="6624">136.681925,93.9497628,73.7013807</node>
			<node id="6625">119.589907,58.8352224,82.4143834</node>
			<node id="6626">115.285025,53.0852863,88.9302505</node>
			<node id="6627">137.762953,99.1858396,80.5224156</node>
			<node id="6628">128.744882,81.7056318,86.949764</node>
			<node id="6629">133.904499,93.0930112,87.6657311</node>
			<node id="6630">128.09521,81.5911978,90.4100456</node>
			<node id="6631">111.426774,48.5041322,98.7252149</node>
			<node id="6632">127.316998,81.5572126,93.352706</node>
			<node id="6633">127.911463,81.5687952,91.9035148</node>
			<node id="6634">126.781413,80.429824,96.0017683</node>
			<node id="6635">104.967212,38.5886186,105.686705</node>
			<node id="6636">120.369156,72.5153005,102.742885</node>
			<node id="6637">117.768754,67.6365391,104.657064</node>
			<node id="6638">99.8961981,30.3710464,111.270024</node>
			<node id="6639">98.7676968,28.2722879,112.381486</node>
			<node id="6640">116.213793,65.4772753,105.494509</node>
			<node id="6641">98.115826,27.3976098,114.117724</node>
			<node id="6642">114.173002,60.4342739,108.099586</node>
			<node id="6643">97.4981293,26.331796,114.447897</node>
			<node id="6644">95.0771291,23.2689399,114.754881</node>
			<node id="6645">94.854392,22.3750947,116.332889</node>
			<node id="6646">91.7800496,16.6268546,119.719965</node>
			<node id="6647">89.228852,13.7877544,122.424823</node>
			<node id="6648">104.585386,46.4358337,121.930122</node>
			<node id="6649">85.4287412,12.2265596,130.908131</node>
			<node id="6650">103.076339,46.310333,126.894501</node>
			<node id="6651">90.5890599,21.6400033,132.208678</node>
			<node id="6652">89.0254098,19.27022,133.608778</node>
			<node id="6653">91.9392904,24.4343384,133.558159</node>
			<node id="6654">91.5207684,23.7152703,133.485639</node>
			<node id="6655">92.3126341,25.4022723,133.302796</node>
			<node id="6656">103.304271,47.4808205,130.163379</node>
			<node id="6657">93.0431654,26.671393,134.259455</node>
			<node id="6658">94.2375531,31.3849123,135.687772</node>
			<node id="6659">95.0251969,34.516175,135.320202</node>
			<node id="6660">103.28996,48.9114745,134.801341</node>
			<node id="6661">102.412697,48.3398653,136.014282</node>
			<node id="6662">97.8320299,39.0750951,137.445033</node>
			<node id="6663">99.8449074,44.1952841,138.236735</node>
			<node id="6664">99.3372721,43.0887574,138.33351</node>
			<node id="6665">137.026254,84.8039116,57.6718163</node>
			<node id="6666">135.43743,82.358997,59.5424593</node>
			<node id="6667">135.583411,82.1263765,60.6452659</node>
			<node id="6668">128.327774,69.3606778,64.6734376</node>
			<node id="6669">128.438506,71.0191973,64.1643965</node>
			<node id="6670">132.538813,78.9923075,64.2424989</node>
			<node id="6671">123.618345,61.5826699,69.9590505</node>
			<node id="6672">122.633387,61.5711637,72.5092303</node>
			<node id="6673">136.33101,89.4384614,67.357801</node>
			<node id="6674">136.065459,92.1098791,71.0390818</node>
			<node id="6675">122.145559,63.0104678,78.3055693</node>
			<node id="6676">120.564756,60.57889,80.3939874</node>
			<node id="6677">116.893339,55.0092872,86.2658754</node>
			<node id="6678">137.551534,97.5241458,78.0637964</node>
			<node id="6679">115.235052,53.2869949,86.8081438</node>
			<node id="6680">138.12837,98.2308276,79.4289025</node>
			<node id="6681">137.95671,99.6411025,81.5053497</node>
			<node id="6682">138.132434,100.231382,82.4633079</node>
			<node id="6683">129.786535,83.9101964,84.3433783</node>
			<node id="6684">132.008834,87.8165855,85.2121017</node>
			<node id="6685">113.784919,51.1399318,92.2770606</node>
			<node id="6686">137.618705,101.464467,84.3558556</node>
			<node id="6687">132.544496,91.3913456,86.100322</node>
			<node id="6688">112.096447,49.3032886,95.4249545</node>
			<node id="6689">134.005367,95.4167631,88.8050762</node>
			<node id="6690">109.790314,46.171552,99.3222125</node>
			<node id="6691">108.494231,44.196975,99.6554753</node>
			<node id="6692">134.692257,98.4189484,89.4409998</node>
			<node id="6693">107.596488,42.8414211,101.605615</node>
			<node id="6694">106.874089,41.8527539,103.344873</node>
			<node id="6695">124.582749,79.1613893,98.5182794</node>
			<node id="6696">103.933336,37.1144531,105.955226</node>
			<node id="6697">102.731809,35.4030114,107.00173</node>
			<node id="6698">102.015834,34.4087629,108.514108</node>
			<node id="6699">100.845244,32.7392116,109.454538</node>
			<node id="6700">117.592274,70.0178963,103.963271</node>
			<node id="6701">97.4638752,26.7215473,113.236028</node>
			<node id="6702">112.603107,58.3827112,109.529136</node>
			<node id="6703">93.0974676,20.0229108,116.648085</node>
			<node id="6704">108.672471,55.5091138,113.274611</node>
			<node id="6705">105.352601,48.3477661,119.230294</node>
			<node id="6706">85.9237786,10.9228137,127.154061</node>
			<node id="6707">86.4905047,10.1263171,128.425395</node>
			<node id="6708">85.5703998,11.0066691,130.786703</node>
			<node id="6709">86.9710145,15.5199228,132.434331</node>
			<node id="6710">91.2664752,23.2583066,132.175339</node>
			<node id="6711">91.3792023,23.2598524,133.076682</node>
			<node id="6712">88.108676,18.347519,133.014564</node>
			<node id="6713">92.9307091,26.8063631,133.294068</node>
			<node id="6714">93.6259306,28.8780569,133.165035</node>
			<node id="6715">93.9733336,29.9633756,134.282184</node>
			<node id="6716">103.62509,50.5266856,130.723745</node>
			<node id="6717">94.0849816,31.4184131,134.958446</node>
			<node id="6718">103.647437,50.5902109,133.066341</node>
			<node id="6719">94.3075672,32.6889644,135.15372</node>
			<node id="6720">103.564797,49.9695407,133.722255</node>
			<node id="6721">95.3268816,35.7648228,136.189306</node>
			<node id="6722">103.036133,50.2004596,134.513228</node>
			<node id="6723">96.1072754,37.6534857,137.017668</node>
			<node id="6724">102.404125,49.1624209,135.646032</node>
			<node id="6725">97.463336,40.2574869,137.633115</node>
			<node id="6726">98.5577051,42.0281219,138.217361</node>
			<node id="6727">135.783374,82.9013434,57.73748</node>
			<node id="6728">136.23641,85.8798144,58.0138947</node>
			<node id="6729">136.872315,86.5688184,60.0837372</node>
			<node id="6730">126.143827,64.6284656,64.1998307</node>
			<node id="6731">126.69697,66.7361114,63.2196834</node>
			<node id="6732">124.828102,63.0041115,64.1184515</node>
			<node id="6733">130.879006,77.8898155,63.8257118</node>
			<node id="6734">130.785517,75.7877393,64.9811818</node>
			<node id="6735">123.013041,60.8738228,68.7464486</node>
			<node id="6736">122.43036,62.6913525,75.4398327</node>
			<node id="6737">123.893377,70.0022464,84.9042416</node>
			<node id="6738">123.709625,70.1171561,86.2578941</node>
			<node id="6739">124.037989,70.6272009,85.3900844</node>
			<node id="6740">123.225557,69.2289601,86.347747</node>
			<node id="6741">123.94451,70.8299354,85.9691871</node>
			<node id="6742">123.445712,70.3397155,87.6428984</node>
			<node id="6743">113.521987,50.9964237,89.3067174</node>
			<node id="6744">113.085345,50.2890285,90.6864711</node>
			<node id="6745">123.058868,69.7430205,88.0597394</node>
			<node id="6746">130.857125,86.3390978,84.2172219</node>
			<node id="6747">123.251056,70.4211995,88.3800769</node>
			<node id="6748">112.268232,49.418113,92.7775502</node>
			<node id="6749">128.124659,81.3831481,87.9127988</node>
			<node id="6750">127.901003,81.4475355,88.8259139</node>
			<node id="6751">110.955419,47.8216717,93.6642944</node>
			<node id="6752">110.104384,46.6968756,96.4675929</node>
			<node id="6753">136.851025,101.925648,86.2182718</node>
			<node id="6754">108.553883,44.3997433,97.0091928</node>
			<node id="6755">126.060038,82.1999966,92.796713</node>
			<node id="6756">136.668035,101.340645,88.9258643</node>
			<node id="6757">136.46019,100.690892,89.5188407</node>
			<node id="6758">105.93748,40.616448,100.350487</node>
			<node id="6759">105.563389,39.7581538,103.650891</node>
			<node id="6760">125.997743,81.2510098,95.6769093</node>
			<node id="6761">104.207282,37.85149,103.641045</node>
			<node id="6762">125.057588,81.2942644,96.6182091</node>
			<node id="6763">102.721357,35.8617422,104.011486</node>
			<node id="6764">99.9325994,31.1624834,109.978909</node>
			<node id="6765">99.3360037,30.361191,109.574273</node>
			<node id="6766">97.9536316,28.1758151,109.866044</node>
			<node id="6767">97.5289196,27.0543944,111.796899</node>
			<node id="6768">95.7833388,24.7776555,112.877478</node>
			<node id="6769">112.906822,59.4418091,108.840219</node>
			<node id="6770">91.4454069,17.4613306,116.99959</node>
			<node id="6771">90.5953005,16.0692638,118.009344</node>
			<node id="6772">88.772365,13.7706787,121.498104</node>
			<node id="6773">107.433633,52.5703498,115.240855</node>
			<node id="6774">85.3880176,10.6315388,127.65961</node>
			<node id="6775">104.766554,47.7085377,120.976106</node>
			<node id="6776">85.237267,10.3466923,129.063354</node>
			<node id="6777">85.2882088,10.4418215,129.774434</node>
			<node id="6778">103.705192,47.3887389,123.448727</node>
			<node id="6779">103.327254,46.8520318,124.865482</node>
			<node id="6780">85.6794232,14.3359947,131.31176</node>
			<node id="6781">91.886959,25.0729188,132.177066</node>
			<node id="6782">91.4141027,24.1883801,130.871918</node>
			<node id="6783">89.5795928,20.4920602,131.999546</node>
			<node id="6784">89.4142472,20.0252365,133.007298</node>
			<node id="6785">91.4025041,23.9940368,132.953277</node>
			<node id="6786">92.9170886,27.7135347,130.830706</node>
			<node id="6787">91.5832578,24.4098163,133.143077</node>
			<node id="6788">103.287298,48.5250527,127.954387</node>
			<node id="6789">93.737785,30.0441208,132.352268</node>
			<node id="6790">94.0285794,32.242908,133.540802</node>
			<node id="6791">103.686827,51.670005,132.279563</node>
			<node id="6792">102.898709,51.7883166,134.017</node>
			<node id="6793">96.8400351,38.9561959,136.993129</node>
			<node id="6794">101.769964,48.6575811,136.112014</node>
			<node id="6795">101.086692,47.7741323,136.588226</node>
			<node id="6796">97.528309,41.1513205,137.874327</node>
			<node id="6797">97.8618867,41.7954,138.014743</node>
			<node id="6798">99.7174766,45.9219559,137.39067</node>
			<node id="6799">99.2143203,44.8126067,137.788431</node>
			<node id="6800">136.49166,84.1270872,56.9771451</node>
			<node id="6801">133.790771,82.7942609,58.1577598</node>
			<node id="6802">125.526218,64.4271667,63.0422787</node>
			<node id="6803">127.083713,68.8135007,62.9085264</node>
			<node id="6804">123.656185,61.5121282,65.1361679</node>
			<node id="6805">123.087335,60.7890019,66.8212057</node>
			<node id="6806">135.369742,88.1077929,63.3664565</node>
			<node id="6807">121.058424,60.1286146,71.3199699</node>
			<node id="6808">121.835681,62.7206563,76.5765491</node>
			<node id="6809">135.330208,93.4861252,72.3848485</node>
			<node id="6810">121.503153,62.5058769,77.2488128</node>
			<node id="6811">118.530752,58.0525871,80.527793</node>
			<node id="6812">135.281447,94.9249891,74.2875249</node>
			<node id="6813">117.346467,56.3146606,82.3945132</node>
			<node id="6814">116.237666,54.6773,84.3342043</node>
			<node id="6815">123.606553,69.742858,82.2240902</node>
			<node id="6816">123.400116,69.0549642,82.8715732</node>
			<node id="6817">123.979457,70.1876585,83.7442196</node>
			<node id="6818">123.454115,68.9709731,84.4531147</node>
			<node id="6819">122.513432,67.7903797,84.6700705</node>
			<node id="6820">113.958225,51.8885418,87.1119327</node>
			<node id="6821">122.677547,68.1130585,85.4737714</node>
			<node id="6822">124.099245,71.0337755,83.0960506</node>
[truncated: 5,074,458 more chars]
