# Supplementary material for: Quantifying dynamic muscle lengths and moment arms of musculoskeletal joints using FEBio studio: A demonstration in the glenohumeral joint
Source: J Biomech. Author manuscript; Available in PMC 2026 Apr 28. (PMC13111909; doi:10.1016/j.jbiomech.2026.113308)
Supplement: Data_and_code.zip [file NIHMS2167395-supplement-Data_and_code_zip.zip › data_and_code_v1.1/provided_solutions_FEBio/Post_operative_reverse_model.log]

===========================================================================
         ________    _________   _______       __     _________            
        |        |\ |        |\ |       \\    |  |\  /         \\          
        |    ____|| |    ____|| |    __  ||   |__|| |    ___    ||         
        |   |\___\| |   |\___\| |   |\_| ||    \_\| |   //  \   ||         
        |   ||__    |   ||__    |   ||_| ||   |  |\ |  ||    |  ||         
        |       |\  |       |\  |         \\  |  || |  ||    |  ||         
        |    ___||  |    ___||  |    ___   || |  || |  ||    |  ||         
        |   |\__\|  |   |\__\|  |   |\__|  || |  || |  ||    |  ||         
        |   ||      |   ||___   |   ||__|  || |  || |   \\__/   ||         
        |   ||      |        |\ |          || |  || |           ||         
        |___||      |________|| |_________//  |__||  \_________//          
                                                                           
      F I N I T E   E L E M E N T S   F O R   B I O M E C H A N I C S      
                                                                           
  version 4.9.0.182e1753f
  FEBio is a registered trademark.                                         
  copyright (c) 2006-2025 - All rights reserved                            
                                                                           
===========================================================================


 *************************************************************************
 *                               WARNING                                 *
 * Zero mass for rigid body "Part1."                                     *
 *************************************************************************

 *************************************************************************
 *                               WARNING                                 *
 * Zero mass for rigid body "Part2."                                     *
 *************************************************************************


 FILES USED
===========================================================================
	Input file : /Users/breydon/Documents/laboratory/ortho/TESTING BOX FILES/Finalized Models and Analysis Code with README-selected/jobs/Post_operative_reverse_model.feb
	Plot file  : /Users/breydon/Documents/laboratory/ortho/TESTING BOX FILES/Finalized Models and Analysis Code with README-selected/jobs/Post_operative_reverse_model.xplt
	Log file   : /Users/breydon/Documents/laboratory/ortho/TESTING BOX FILES/Finalized Models and Analysis Code with README-selected/jobs/Post_operative_reverse_model.log


 MESH INFO
===========================================================================
	Number of materials ............................ : 3
	Number of domains .............................. : 3
	Number of nodes ................................ : 30764
	Number of shell elements ....................... : 61394


 MODULE
===========================================================================
	Module type ....................................... : solid


 STEP DATA
===========================================================================
step   1 - (noname) (type: solid)
	analysis .......................................... : STATIC (0)
	time_steps ........................................ : 10
	step_size ......................................... : 0.1
	plot_zero_state ................................... : no (0)
	plot_range ........................................ : 0,-1
	plot_level ........................................ : PLOT_MAJOR_ITRS (1)
	output_level ...................................... : OUTPUT_MAJOR_ITRS (1)
	plot_stride ....................................... : 1
	output_stride ..................................... : 1
	adaptor_re_solve .................................. : yes (1)
	time_stepper: (type: default)
	  max_retries ..................................... : 5
	  opt_iter ........................................ : 11
	  dtmin ........................................... : 0
	  dtmax ........................................... : 0.1
	  aggressiveness .................................. : 0
	  cutback ......................................... : 0.5
	  dtforce ......................................... : no (0)
	solver: (type: solid)
	  symmetric_stiffness ............................. : preferred (3)
	  equation_scheme ................................. : staggered (0)
	  equation_order .................................. : default (0)
	  optimize_bw ..................................... : no (0)
	  lstol ........................................... : 0.9
	  lsmin ........................................... : 0
	  lsiter .......................................... : 5
	  ls_check_jacobians .............................. : yes (1)
	  max_refs ........................................ : 15
	  check_zero_diagonal ............................. : no (0)
	  zero_diagonal_tol ............................... : 0
	  force_partition ................................. : 0
	  reform_each_time_step ........................... : yes (1)
	  reform_augment .................................. : no (0)
	  diverge_reform .................................. : yes (1)
	  min_residual .................................... : 1e-20
	  max_residual .................................... : 0
	  dtol ............................................ : 0.01
	  etol ............................................ : 0.01
	  rtol ............................................ : 0
	  rhoi ............................................ : -2
	  alpha ........................................... : 1
	  beta ............................................ : 0.25
	  gamma ........................................... : 0.5
	  logSolve ........................................ : no (0)
	  arc_length ...................................... : 0
	  arc_length_scale ................................ : 0
	qn_method: (type: BFGS)
	    max_ups ....................................... : 10
	    max_buffer_size ............................... : 0
	    cycle_buffer .................................. : yes (1)
	    cmax .......................................... : 100000
---------------------------------------------------------------------------
step   2 - (noname) (type: solid)
	analysis .......................................... : STATIC (0)
	time_steps ........................................ : 449
	step_size ......................................... : 1
	plot_zero_state ................................... : no (0)
	plot_range ........................................ : 0,-1
	plot_level ........................................ : PLOT_MAJOR_ITRS (1)
	output_level ...................................... : OUTPUT_MAJOR_ITRS (1)
	plot_stride ....................................... : 1
	output_stride ..................................... : 1
	adaptor_re_solve .................................. : yes (1)
	solver: (type: solid)
	  symmetric_stiffness ............................. : preferred (3)
	  equation_scheme ................................. : staggered (0)
	  equation_order .................................. : default (0)
	  optimize_bw ..................................... : no (0)
	  lstol ........................................... : 0.9
	  lsmin ........................................... : 0
	  lsiter .......................................... : 5
	  ls_check_jacobians .............................. : yes (1)
	  max_refs ........................................ : 15
	  check_zero_diagonal ............................. : no (0)
	  zero_diagonal_tol ............................... : 0
	  force_partition ................................. : 0
	  reform_each_time_step ........................... : yes (1)
	  reform_augment .................................. : no (0)
	  diverge_reform .................................. : yes (1)
	  min_residual .................................... : 1e-20
	  max_residual .................................... : 0
	  dtol ............................................ : 0.01
	  etol ............................................ : 0.01
	  rtol ............................................ : 0
	  rhoi ............................................ : -2
	  alpha ........................................... : 1
	  beta ............................................ : 0.25
	  gamma ........................................... : 0.5
	  logSolve ........................................ : no (0)
	  arc_length ...................................... : 0
	  arc_length_scale ................................ : 0
	qn_method: (type: BFGS)
	    max_ups ....................................... : 10
	    max_buffer_size ............................... : 0
	    cycle_buffer .................................. : yes (1)
	    cmax .......................................... : 100000


 MATERIAL DATA
===========================================================================
  1 - Part1 (type: rigid body)
	density ........................................... : 1
	E ................................................. : 1
	v ................................................. : 0
	override_com ...................................... : yes (1)
	center_of_mass .................................... : 0,0,0
---------------------------------------------------------------------------
  2 - Part2 (type: rigid body)
	density ........................................... : 1
	E ................................................. : 1
	v ................................................. : 0
	override_com ...................................... : yes (1)
	center_of_mass .................................... : 0,0,0
---------------------------------------------------------------------------
  3 - Material3 (type: neo-Hookean)
	density ........................................... : 1
	E ................................................. : 1
	v ................................................. : 0


 RIGID BODY DATA
===========================================================================
Rigid Body 1:
	material id    : 1
	name           : Part1
	center of mass : 0, 0, 0
	mass           : 0
	Ixx Ixy Ixz    : 0, 0, 0
	Ixy Iyy Iyz    : 0, 0, 0
	Ixz Iyz Izz    : 0, 0, 0
---------------------------------------------------------------------------
Rigid Body 2:
	material id    : 2
	name           : Part2
	center of mass : 0, 0, 0
	mass           : 0
	Ixx Ixy Ixz    : 0, 0, 0
	Ixy Iyy Iyz    : 0, 0, 0
	Ixz Iyz Izz    : 0, 0, 0


 BOUNDARY CONDITION DATA
===========================================================================
  1 -  Type: prescribed displacement
	dof ............................................... : 0
	value ............................................. : 6.46788
	relative .......................................... : yes (1)
---------------------------------------------------------------------------
  2 -  Type: prescribed displacement
	dof ............................................... : 1
	value ............................................. : 40.225
	relative .......................................... : yes (1)
---------------------------------------------------------------------------
  3 -  Type: prescribed displacement
	dof ............................................... : 2
	value ............................................. : -30.8495
	relative .......................................... : yes (1)
---------------------------------------------------------------------------
  4 -  Type: zero displacement
	x_dof ............................................. : yes (1)
	y_dof ............................................. : yes (1)
	z_dof ............................................. : yes (1)
---------------------------------------------------------------------------
  5 -  Type: rigid
	rb ................................................ : 2
---------------------------------------------------------------------------
  6 -  Type: rigid
	rb ................................................ : 1


 CONTACT INTERFACE DATA
===========================================================================
contact interface 1 - Type: sliding-elastic
	laugon ............................................ : AUGLAG (1)
	tolerance ......................................... : 0.1
	gaptol ............................................ : 0
	penalty ........................................... : 10
	auto_penalty ...................................... : yes (1)
	update_penalty .................................... : yes (1)
	two_pass .......................................... : no (0)
	knmult ............................................ : 0
	search_tol ........................................ : 0.01
	symmetric_stiffness ............................... : no (0)
	search_radius ..................................... : 2
	seg_up ............................................ : 0
	tension ........................................... : no (0)
	minaug ............................................ : 0
	maxaug ............................................ : 10
	node_reloc ........................................ : no (0)
	fric_coeff ........................................ : 0
	smooth_aug ........................................ : no (0)
	flip_primary ...................................... : no (0)
	flip_secondary .................................... : no (0)
	shell_bottom_primary .............................. : no (0)
	shell_bottom_secondary ............................ : no (0)
	offset ............................................ : 0


 LOAD CONTROLLER DATA
===========================================================================
load controller   1 - LC1 (type: loadcurve)
	interpolate ....................................... : LINEAR (0)
	extend ............................................ : CONSTANT (0)
	points ............................................ : (can't display value)
---------------------------------------------------------------------------
load controller   2 - LC2 (type: loadcurve)
	interpolate ....................................... : LINEAR (0)
	extend ............................................ : CONSTANT (0)
	points ............................................ : (can't display value)
---------------------------------------------------------------------------
load controller   3 - LC3 (type: loadcurve)
	interpolate ....................................... : LINEAR (0)
	extend ............................................ : CONSTANT (0)
	points ............................................ : (can't display value)
---------------------------------------------------------------------------
load controller   4 - LC4 (type: loadcurve)
	interpolate ....................................... : LINEAR (0)
	extend ............................................ : CONSTANT (0)
	points ............................................ : (can't display value)
---------------------------------------------------------------------------
load controller   5 - LC5 (type: loadcurve)
	interpolate ....................................... : LINEAR (0)
	extend ............................................ : CONSTANT (0)
	points ............................................ : (can't display value)
---------------------------------------------------------------------------
load controller   6 - LC6 (type: loadcurve)
	interpolate ....................................... : LINEAR (0)
	extend ............................................ : CONSTANT (0)
	points ............................................ : (can't display value)
---------------------------------------------------------------------------
load controller   7 - LC7 (type: loadcurve)
	interpolate ....................................... : LINEAR (0)
	extend ............................................ : CONSTANT (0)
	points ............................................ : (can't display value)
---------------------------------------------------------------------------
load controller   8 - LC8 (type: loadcurve)
	interpolate ....................................... : LINEAR (0)
	extend ............................................ : CONSTANT (0)
	points ............................................ : (can't display value)
---------------------------------------------------------------------------
load controller   9 - LC9 (type: loadcurve)
	interpolate ....................................... : LINEAR (0)
	extend ............................................ : CONSTANT (0)
	points ............................................ : (can't display value)
---------------------------------------------------------------------------
load controller  10 - LC10 (type: loadcurve)
	interpolate ....................................... : LINEAR (0)
	extend ............................................ : CONSTANT (0)
	points ............................................ : (can't display value)
---------------------------------------------------------------------------
load controller  11 - LC11 (type: loadcurve)
	interpolate ....................................... : LINEAR (0)
	extend ............................................ : CONSTANT (0)
	points ............................................ : (can't display value)
---------------------------------------------------------------------------
load controller  12 - LC12 (type: loadcurve)
	interpolate ....................................... : LINEAR (0)
	extend ............................................ : CONSTANT (0)
	points ............................................ : (can't display value)
---------------------------------------------------------------------------
load controller  13 - LC13 (type: loadcurve)
	interpolate ....................................... : LINEAR (0)
	extend ............................................ : CONSTANT (0)
	points ............................................ : (can't display value)


 OUTPUT DATA
===========================================================================
 LINEAR SOLVER DATA
===========================================================================
	Default linear solver ............................. : pardiso


 *************************************************************************
 * Selecting linear solver pardiso                                       *
 *************************************************************************

 *************************************************************************
 * Setting matrix format to: unsymmetric                                 *
 *************************************************************************

===== beginning time step 1 : 0.1 =====


Reforming stiffness matrix: reformation #1

===== reforming stiffness matrix:
	Nr of equations ........................... : 2739
	Nr of nonzeroes in stiffness matrix ....... : 105993
 1
 Nonlinear solution status: time= 0.1
	stiffness updates             = 0
	right hand side evaluations   = 2
	stiffness matrix reformations = 1
	step from line search         = 1.000000
	convergence norms :     INITIAL         CURRENT         REQUIRED
	   residual            1.346182e+04    5.690246e+01    0.000000e+00 
	   energy              1.258918e+03    3.550043e+01    1.258918e+01 
	   displacement        2.482614e+04    2.482614e+04    2.482614e+00 
 2
 Nonlinear solution status: time= 0.1
	stiffness updates             = 1
	right hand side evaluations   = 4
	stiffness matrix reformations = 1
	step from line search         = 0.601214
	convergence norms :     INITIAL         CURRENT         REQUIRED
	   residual            1.346182e+04    1.607670e+01    0.000000e+00 
	   energy              1.258918e+03    1.846010e+01    1.258918e+01 
	   displacement        2.482614e+04    7.587586e+03    7.563921e-01 
 3
 Nonlinear solution status: time= 0.1
	stiffness updates             = 2
	right hand side evaluations   = 5
	stiffness matrix reformations = 1
	step from line search         = 1.000000
	convergence norms :     INITIAL         CURRENT         REQUIRED
	   residual            1.346182e+04    4.745740e-01    0.000000e+00 
	   energy              1.258918e+03    1.089654e+00    1.258918e+01 
	   displacement        2.482614e+04    1.131679e+03    1.214681e+00 
 4
 Nonlinear solution status: time= 0.1
	stiffness updates             = 3
	right hand side evaluations   = 6
	stiffness matrix reformations = 1
	step from line search         = 1.000000
	convergence norms :     INITIAL         CURRENT         REQUIRED
	   residual            1.346182e+04    1.181799e+00    0.000000e+00 
	   energy              1.258918e+03    9.211877e-01    1.258918e+01 
	   displacement        2.482614e+04    1.317703e+02    1.372582e+00 
 5
 Nonlinear solution status: time= 0.1
	stiffness updates             = 4
	right hand side evaluations   = 7
	stiffness matrix reformations = 1
	step from line search         = 1.000000
	convergence norms :     INITIAL         CURRENT         REQUIRED
	   residual            1.346182e+04    1.847589e-01    0.000000e+00 
	   energy              1.258918e+03    5.970379e-02    1.258918e+01 
	   displacement        2.482614e+04    3.770523e+01    1.429283e+00 
 6
 Nonlinear solution status: time= 0.1
	stiffness updates             = 5
	right hand side evaluations   = 8
	stiffness matrix reformations = 1
	step from line search         = 1.000000
	convergence norms :     INITIAL         CURRENT         REQUIRED
	   residual            1.346182e+04    1.463944e-02    0.000000e+00 
	   energy              1.258918e+03    1.518405e-02    1.258918e+01 
	   displacement        2.482614e+04    3.685231e+00    1.403520e+00 
 7
 Nonlinear solution status: time= 0.1
	stiffness updates             = 6
	right hand side evaluations   = 9
	stiffness matrix reformations = 1
	step from line search         = 1.000000
	convergence norms :     INITIAL         CURRENT         REQUIRED
	   residual            1.346182e+04    3.677581e-03    0.000000e+00 
	   energy              1.258918e+03    1.598714e-03    1.258918e+01 
	   displacement        2.482614e+04    1.405575e+00    1.423995e+00 

........................ augmentation # 1
 sliding interface # 24
                        CURRENT        REQUIRED
    D multiplier :    1.000000e+00   1.000000e-01
    maximum gap  :    1.057988e+00       ***
 8
 Nonlinear solution status: time= 0.1
	stiffness updates             = 6
	right hand side evaluations   = 11
	stiffness matrix reformations = 0
	step from line search         = 1.000000
	convergence norms :     INITIAL         CURRENT         REQUIRED
	   residual            1.346182e+04    2.524702e+00    0.000000e+00 
	   energy              1.258918e+03    6.980129e-01    1.258918e+01 
	   displacement        2.482614e+04    5.335625e+01    1.310027e+00 
 9
 Nonlinear solution status: time= 0.1
	stiffness updates             = 7
	right hand side evaluations   = 12
	stiffness matrix reformations = 0
	step from line search         = 1.000000
	convergence norms :     INITIAL         CURRENT         REQUIRED
	   residual            1.346182e+04    7.853546e-02    0.000000e+00 
	   energy              1.258918e+03    3.176688e-02    1.258918e+01 
	   displacement        2.482614e+04    7.632642e+00    1.266441e+00 
 10
 Nonlinear solution status: time= 0.1
	stiffness updates             = 8
	right hand side evaluations   = 13
	stiffness matrix reformations = 0
	step from line search         = 1.000000
	convergence norms :     INITIAL         CURRENT         REQUIRED
	   residual            1.346182e+04    1.100010e-02    0.000000e+00 
	   energy              1.258918e+03    8.549770e-03    1.258918e+01 
	   displacement        2.482614e+04    1.119369e+00    1.259419e+00 

........................ augmentation # 2
 sliding interface # 24
                        CURRENT        REQUIRED
    D multiplier :    6.401767e-01   1.000000e-01
    maximum gap  :    7.653871e-01       ***
 11
 Nonlinear solution status: time= 0.1
	stiffness updates             = 8
	right hand side evaluations   = 15
	stiffness matrix reformations = 0
	step from line search         = 1.000000
	convergence norms :     INITIAL         CURRENT         REQUIRED
	   residual            1.346182e+04    4.066757e-01    0.000000e+00 
	   energy              1.258918e+03    2.100532e-02    1.258918e+01 
	   displacement        2.482614e+04    4.346356e+01    1.163519e+00 
 12
 Nonlinear solution status: time= 0.1
	stiffness updates             = 9
	right hand side evaluations   = 16
	stiffness matrix reformations = 0
	step from line search         = 1.000000
	convergence norms :     INITIAL         CURRENT         REQUIRED
	   residual            1.346182e+04    2.402586e-02    0.000000e+00 
	   energy              1.258918e+03    1.665179e-02    1.258918e+01 
	   displacement        2.482614e+04    2.066856e+00    1.167090e+00 

 *************************************************************************
 *                               WARNING                                 *
 * Max nr of iterations reached.                                         *
 * Stiffness matrix will now be reformed.                                *
 *************************************************************************
Reforming stiffness matrix: reformation #1

===== reforming stiffness matrix:
	Nr of equations ........................... : 2739
	Nr of nonzeroes in stiffness matrix ....... : 106029
 13
 Nonlinear solution status: time= 0.1
	stiffness updates             = 0
	right hand side evaluations   = 17
	stiffness matrix reformations = 1
	step from line search         = 1.000000
	convergence norms :     INITIAL         CURRENT         REQUIRED
	   residual            1.346182e+04    1.461236e-06    0.000000e+00 
	   energy              1.258918e+03    1.151484e-05    1.258918e+01 
	   displacement        2.482614e+04    1.181992e-01    1.167691e+00 

........................ augmentation # 3
 sliding interface # 24
                        CURRENT        REQUIRED
    D multiplier :    4.014237e-01   1.000000e-01
    maximum gap  :    5.953726e-01       ***
 14
 Nonlinear solution status: time= 0.1
	stiffness updates             = 0
	right hand side evaluations   = 19
	stiffness matrix reformations = 0
	step from line search         = 1.000000
	convergence norms :     INITIAL         CURRENT         REQUIRED
	   residual            1.346182e+04    2.530790e-03    0.000000e+00 
	   energy              1.258918e+03    1.294565e-04    1.258918e+01 
	   displacement        2.482614e+04    1.177252e+01    1.119943e+00 
 15
 Nonlinear solution status: time= 0.1
	stiffness updates             = 1
	right hand side evaluations   = 20
	stiffness matrix reformations = 0
	step from line search         = 1.000000
	convergence norms :     INITIAL         CURRENT         REQUIRED
	   residual            1.346182e+04    7.964476e-05    0.000000e+00 
	   energy              1.258918e+03    6.216477e-06    1.258918e+01 
	   displacement        2.482614e+04    5.980428e-04    1.119816e+00 

........................ augmentation # 4
 sliding interface # 24
                        CURRENT        REQUIRED
    D multiplier :    2.883412e-01   1.000000e-01
    maximum gap  :    4.905196e-01       ***
 16
 Nonlinear solution status: time= 0.1
	stiffness updates             = 1
	right hand side evaluations   = 22
	stiffness matrix reformations = 0
	step from line search         = 1.000000
	convergence norms :     INITIAL         CURRENT         REQUIRED
	   residual            1.346182e+04    4.690722e-02    0.000000e+00 
	   energy              1.258918e+03    1.909604e-02    1.258918e+01 
	   displacement        2.482614e+04    4.868038e+00    1.091006e+00 
 17
 Nonlinear solution status: time= 0.1
	stiffness updates             = 2
	right hand side evaluations   = 23
	stiffness matrix reformations = 0
	step from line search         = 1.000000
	convergence norms :     INITIAL         CURRENT         REQUIRED
	   residual            1.346182e+04    3.669091e-05    0.000000e+00 
	   energy              1.258918e+03    1.825459e-05    1.258918e+01 
	   displacement        2.482614e+04    3.250140e-03    1.090638e+00 

........................ augmentation # 5
 sliding interface # 24
                        CURRENT        REQUIRED
    D multiplier :    2.221427e-01   1.000000e-01
    maximum gap  :    4.339147e-01       ***
 18
 Nonlinear solution status: time= 0.1
	stiffness updates             = 2
	right hand side evaluations   = 25
	stiffness matrix reformations = 0
	step from line search         = 1.000000
	convergence norms :     INITIAL         CURRENT         REQUIRED
	   residual            1.346182e+04    1.360828e-03    0.000000e+00 
	   energy              1.258918e+03    3.348053e-04    1.258918e+01 
	   displacement        2.482614e+04    1.664469e+00    1.075039e+00 
 19
 Nonlinear solution status: time= 0.1
	stiffness updates             = 3
	right hand side evaluations   = 26
	stiffness matrix reformations = 0
	step from line search         = 1.000000
	convergence norms :     INITIAL         CURRENT         REQUIRED
	   residual            1.346182e+04    4.619315e-05    0.000000e+00 
	   energy              1.258918e+03    2.093009e-06    1.258918e+01 
	   displacement        2.482614e+04    2.146406e-04    1.074884e+00 

........................ augmentation # 6
 sliding interface # 24
                        CURRENT        REQUIRED
    D multiplier :    1.830695e-01   1.000000e-01
    maximum gap  :    4.279818e-01       ***
 20
 Nonlinear solution status: time= 0.1
	stiffness updates             = 3
	right hand side evaluations   = 28
	stiffness matrix reformations = 0
	step from line search         = 1.000000
	convergence norms :     INITIAL         CURRENT         REQUIRED
	   residual            1.346182e+04    1.598291e-03    0.000000e+00 
	   energy              1.258918e+03    3.310354e-03    1.258918e+01 
	   displacement        2.482614e+04    5.518213e-01    1.066962e+00 

........................ augmentation # 7
 sliding interface # 24
                        CURRENT        REQUIRED
    D multiplier :    1.587165e-01   1.000000e-01
    maximum gap  :    4.236414e-01       ***
 21
 Nonlinear solution status: time= 0.1
	stiffness updates             = 3
	right hand side evaluations   = 30
	stiffness matrix reformations = 0
	step from line search         = 1.000000
	convergence norms :     INITIAL         CURRENT         REQUIRED
	   residual            1.346182e+04    3.997595e-03    0.000000e+00 
	   energy              1.258918e+03    4.027947e-03    1.258918e+01 
	   displacement        2.482614e+04    1.783114e-01    1.063749e+00 

........................ augmentation # 8
 sliding interface # 24
                        CURRENT        REQUIRED
    D multiplier :    1.426386e-01   1.000000e-01
    maximum gap  :    4.205697e-01       ***
 22
 Nonlinear solution status: time= 0.1
	stiffness updates             = 3
	right hand side evaluations   = 32
	stiffness matrix reformations = 0
	step from line search         = 1.000000
	convergence norms :     INITIAL         CURRENT         REQUIRED
	   residual            1.346182e+04    5.839237e-03    0.000000e+00 
	   energy              1.258918e+03    3.867010e-03    1.258918e+01 
	   displacement        2.482614e+04    7.902085e-02    1.063207e+00 

........................ augmentation # 9
 sliding interface # 24
                        CURRENT        REQUIRED
    D multiplier :    1.310382e-01   1.000000e-01
    maximum gap  :    4.183588e-01       ***
 23
 Nonlinear solution status: time= 0.1
	stiffness updates             = 3
	right hand side evaluations   = 34
	stiffness matrix reformations = 0
	step from line search         = 1.000000
	convergence norms :     INITIAL         CURRENT         REQUIRED
	   residual            1.346182e+04    7.098138e-03    0.000000e+00 
	   energy              1.258918e+03    3.527525e-03    1.258918e+01 
	   displacement        2.482614e+04    5.867395e-02    1.064085e+00 

........................ augmentation # 10
 sliding interface # 24
                        CURRENT        REQUIRED
    D multiplier :    1.219565e-01   1.000000e-01
    maximum gap  :    4.167417e-01       ***
 24
 Nonlinear solution status: time= 0.1
	stiffness updates             = 3
	right hand side evaluations   = 36
	stiffness matrix reformations = 0
	step from line search         = 1.000000
	convergence norms :     INITIAL         CURRENT         REQUIRED
	   residual            1.346182e+04    7.974169e-03    0.000000e+00 
	   energy              1.258918e+03    3.197360e-03    1.258918e+01 
	   displacement        2.482614e+04    5.503440e-02    1.065673e+00 

........................ augmentation # 11
 sliding interface # 24
                        CURRENT        REQUIRED
    D multiplier :    1.144343e-01   1.000000e-01
    maximum gap  :    4.155649e-01       ***

convergence summary
    number of iterations   : 24
    number of reformations : 0

------- converged at time : 0.1


AUTO STEPPER: decreasing time step, dt = 0.0677003


===== beginning time step 2 : 0.1677 =====


Reforming stiffness matrix: reformation #1

===== reforming stiffness matrix:
	Nr of equations ........................... : 2739
	Nr of nonzeroes in stiffness matrix ....... : 106029
 1
 Nonlinear solution status: time= 0.1677
	stiffness updates             = 0
	right hand side evaluations   = 2
	stiffness matrix reformations = 1
	step from line search         = 1.000000
	convergence norms :     INITIAL         CURRENT         REQUIRED
	   residual            4.517943e+03    8.932056e+00    0.000000e+00 
	   energy              4.793029e+02    8.868341e+00    4.793029e+00 
	   displacement        4.848261e+03    4.848261e+03    4.848261e-01 
 2
 Nonlinear solution status: time= 0.1677
	stiffness updates             = 1
	right hand side evaluations   = 4
	stiffness matrix reformations = 1
	step from line search         = 0.602239
	convergence norms :     INITIAL         CURRENT         REQUIRED
	   residual            4.517943e+03    5.045604e+00    0.000000e+00 
	   energy              4.793029e+02    6.929360e+00    4.793029e+00 
	   displacement        4.848261e+03    6.882748e+02    3.615993e-01 
 3
 Nonlinear solution status: time= 0.1677
	stiffness updates             = 2
	right hand side evaluations   = 5
	stiffness matrix reformations = 1
	step from line search         = 1.000000
	convergence norms :     INITIAL         CURRENT         REQUIRED
	   residual            4.517943e+03    7.020706e-01    0.000000e+00 
	   energy              4.793029e+02    6.401618e-01    4.793029e+00 
	   displacement        4.848261e+03    1.006645e+02    3.103986e-01 
 4
 Nonlinear solution status: time= 0.1677
	stiffness updates             = 3
	right hand side evaluations   = 6
	stiffness matrix reformations = 1
	step from line search         = 1.000000
	convergence norms :     INITIAL         CURRENT         REQUIRED
	   residual            4.517943e+03    3.300742e-01    0.000000e+00 
	   energy              4.793029e+02    3.467772e-01    4.793029e+00 
	   displacement        4.848261e+03    7.683542e+01    3.766218e-01 
 5
 Nonlinear solution status: time= 0.1677
	stiffness updates             = 4
	right hand side evaluations   = 7
	stiffness matrix reformations = 1
	step from line search         = 1.000000
	convergence norms :     INITIAL         CURRENT         REQUIRED
	   residual            4.517943e+03    4.578425e-03    0.000000e+00 
	   energy              4.793029e+02    1.578165e-02    4.793029e+00 
	   displacement        4.848261e+03    1.200925e+01    3.483499e-01 
 6
 Nonlinear solution status: time= 0.1677
	stiffness updates             = 5
	right hand side evaluations   = 8
	stiffness matrix reformations = 1
	step from line search         = 1.000000
	convergence norms :     INITIAL         CURRENT         REQUIRED
	   residual            4.517943e+03    1.323553e-04    0.000000e+00 
	   energy              4.793029e+02    5.943794e-05    4.793029e+00 
	   displacement        4.848261e+03    1.367814e-01    3.510785e-01 

........................ augmentation # 1
 sliding interface # 24
                        CURRENT        REQUIRED
    D multiplier :    1.447362e-01   1.000000e-01
    maximum gap  :    9.247375e-01       ***
 7
 Nonlinear solution status: time= 0.1677
	stiffness updates             = 5
	right hand side evaluations   = 10
	stiffness matrix reformations = 0
	step from line search         = 1.000000
	convergence norms :     INITIAL         CURRENT         REQUIRED
	   residual            4.517943e+03    6.081475e-02    0.000000e+00 
	   energy              4.793029e+02    7.715642e-02    4.793029e+00 
	   displacement        4.848261e+03    1.194027e+01    3.457940e-01 
 8
 Nonlinear solution status: time= 0.1677
	stiffness updates             = 6
	right hand side evaluations   = 11
	stiffness matrix reformations = 0
	step from line search         = 1.000000
	convergence norms :     INITIAL         CURRENT         REQUIRED
	   residual            4.517943e+03    8.659959e-03    0.000000e+00 
	   energy              4.793029e+02    5.401165e-03    4.793029e+00 
	   displacement        4.848261e+03    5.044885e+00    3.282162e-01 
 9
 Nonlinear solution status: time= 0.1677
	stiffness updates             = 7
	right hand side evaluations   = 12
	stiffness matrix reformations = 0
	step from line search         = 1.000000
	convergence norms :     INITIAL         CURRENT         REQUIRED
	   residual            4.517943e+03    1.556553e-04    0.000000e+00 
	   energy              4.793029e+02    3.490613e-05    4.793029e+00 
	   displacement        4.848261e+03    1.290359e-01    3.310260e-01 

........................ augmentation # 2
 sliding interface # 24
                        CURRENT        REQUIRED
    D multiplier :    1.263338e-01   1.000000e-01
    maximum gap  :    5.615150e-01       ***
 10
 Nonlinear solution status: time= 0.1677
	stiffness updates             = 7
	right hand side evaluations   = 14
	stiffness matrix reformations = 0
	step from line search         = 1.000000
	convergence norms :     INITIAL         CURRENT         REQUIRED
	   residual            4.517943e+03    1.572832e-02    0.000000e+00 
	   energy              4.793029e+02    1.562921e-02    4.793029e+00 
	   displacement        4.848261e+03    3.215762e+00    3.219790e-01 
 11
 Nonlinear solution status: time= 0.1677
	stiffness updates             = 8
	right hand side evaluations   = 15
	stiffness matrix reformations = 0
	step from line search         = 1.000000
	convergence norms :     INITIAL         CURRENT         REQUIRED
	   residual            4.517943e+03    3.234441e-04    0.000000e+00 
	   energy              4.793029e+02    8.006420e-05    4.793029e+00 
	   displacement        4.848261e+03    1.296831e-01    3.196695e-01 

........................ augmentation # 3
 sliding interface # 24
                        CURRENT        REQUIRED
    D multiplier :    1.075102e-01   1.000000e-01
    maximum gap  :    3.939287e-01       ***
 12
 Nonlinear solution status: time= 0.1677
	stiffness updates             = 8
	right hand side evaluations   = 17
	stiffness matrix reformations = 0
	step from line search         = 1.000000
	convergence norms :     INITIAL         CURRENT         REQUIRED
	   residual            4.517943e+03    2.487455e-03    0.000000e+00 
	   energy              4.793029e+02    4.853708e-04    4.793029e+00 
	   displacement        4.848261e+03    1.505649e+00    3.115741e-01 
 13
 Nonlinear solution status: time= 0.1677
	stiffness updates             = 9
	right hand side evaluations   = 18
	stiffness matrix reformations = 0
	step from line search         = 1.000000
	convergence norms :     INITIAL         CURRENT         REQUIRED
	   residual            4.517943e+03    2.215032e-04    0.000000e+00 
	   energy              4.793029e+02    6.043798e-05    4.793029e+00 
	   displacement        4.848261e+03    2.012782e-02    3.127369e-01 

........................ augmentation # 4
 sliding interface # 24
                        CURRENT        REQUIRED
    D multiplier :    9.531633e-02   1.000000e-01
    maximum gap  :    3.918059e-01       ***

convergence summary
    number of iterations   : 13
    number of reformations : 0

------- converged at time : 0.1677


AUTO STEPPER: decreasing time step, dt = 0.0622752


===== beginning time step 3 : 0.229976 =====


Reforming stiffness matrix: reformation #1

===== reforming stiffness matrix:
	Nr of equations ........................... : 2739
	Nr of nonzeroes in stiffness matrix ....... : 106137
 1
 Nonlinear solution status: time= 0.229976
	stiffness updates             = 0
	right hand side evaluations   = 2
	stiffness matrix reformations = 1
	step from line search         = 1.000000
	convergence norms :     INITIAL         CURRENT         REQUIRED
	   residual            3.269383e+03    9.839001e+00    0.000000e+00 
	   energy              3.672823e+02    7.737460e+00    3.672823e+00 
	   displacement        2.401618e+03    2.401618e+03    2.401618e-01 
 2
 Nonlinear solution status: time= 0.229976
	stiffness updates             = 1
	right hand side evaluations   = 4
	stiffness matrix reformations = 1
	step from line search         = 0.611078
	convergence norms :     INITIAL         CURRENT         REQUIRED
	   residual            3.269383e+03    7.008577e+00    0.000000e+00 
	   energy              3.672823e+02    8.719542e+00    3.672823e+00 
	   displacement        2.401618e+03    5.407801e+02    2.311799e-01 
 3
 Nonlinear solution status: time= 0.229976
	stiffness updates             = 2
	right hand side evaluations   = 5
	stiffness matrix reformations = 1
	step from line search         = 1.000000
	convergence norms :     INITIAL         CURRENT         REQUIRED
	   residual            3.269383e+03    1.019033e+00    0.000000e+00 
	   energy              3.672823e+02    1.472276e+00    3.672823e+00 
	   displacement        2.401618e+03    8.444330e+01    1.955545e-01 
 4
 Nonlinear solution status: time= 0.229976
	stiffness updates             = 3
	right hand side evaluations   = 7
	stiffness matrix reformations = 1
	step from line search         = 0.592176
	convergence norms :     INITIAL         CURRENT         REQUIRED
	   residual            3.269383e+03    1.129474e-01    0.000000e+00 
	   energy              3.672823e+02    2.514519e-02    3.672823e+00 
	   displacement        2.401618e+03    2.739425e+01    2.038845e-01 
 5
 Nonlinear solution status: time= 0.229976
	stiffness updates             = 4
	right hand side evaluations   = 8
	stiffness matrix reformations = 1
	step from line search         = 1.000000
	convergence norms :     INITIAL         CURRENT         REQUIRED
	   residual            3.269383e+03    6.759705e-03    0.000000e+00 
	   energy              3.672823e+02    2.052909e-03    3.672823e+00 
	   displacement        2.401618e+03    5.242607e-01    2.026620e-01 
 6
 Nonlinear solution status: time= 0.229976
	stiffness updates             = 5
	right hand side evaluations   = 9
	stiffness matrix reformations = 1
	step from line search         = 1.000000
	convergence norms :     INITIAL         CURRENT         REQUIRED
	   residual            3.269383e+03    1.466132e-04    0.000000e+00 
	   energy              3.672823e+02    1.928589e-04    3.672823e+00 
	   displacement        2.401618e+03    6.007106e-02    2.041738e-01 

........................ augmentation # 1
 sliding interface # 24
                        CURRENT        REQUIRED
    D multiplier :    1.102070e-01   1.000000e-01
    maximum gap  :    6.779382e-01       ***
 7
 Nonlinear solution status: time= 0.229976
	stiffness updates             = 5
	right hand side evaluations   = 11
	stiffness matrix reformations = 0
	step from line search         = 1.000000
	convergence norms :     INITIAL         CURRENT         REQUIRED
	   residual            3.269383e+03    1.010874e-01    0.000000e+00 
	   energy              3.672823e+02    2.551510e-01    3.672823e+00 
	   displacement        2.401618e+03    1.808692e+01    1.944690e-01 
 8
 Nonlinear solution status: time= 0.229976
	stiffness updates             = 6
	right hand side evaluations   = 12
	stiffness matrix reformations = 0
	step from line search         = 1.000000
	convergence norms :     INITIAL         CURRENT         REQUIRED
	   residual            3.269383e+03    1.295343e-03    0.000000e+00 
	   energy              3.672823e+02    7.198165e-03    3.672823e+00 
	   displacement        2.401618e+03    1.111364e+00    1.959347e-01 
 9
 Nonlinear solution status: time= 0.229976
	stiffness updates             = 7
	right hand side evaluations   = 13
	stiffness matrix reformations = 0
	step from line search         = 1.000000
	convergence norms :     INITIAL         CURRENT         REQUIRED
	   residual            3.269383e+03    2.300819e-05    0.000000e+00 
	   energy              3.672823e+02    3.265740e-05    3.672823e+00 
	   displacement        2.401618e+03    2.254599e-02    1.955332e-01 

........................ augmentation # 2
 sliding interface # 24
                        CURRENT        REQUIRED
    D multiplier :    8.631890e-02   1.000000e-01
    maximum gap  :    3.893969e-01       ***

convergence summary
    number of iterations   : 9
    number of reformations : 0

------- converged at time : 0.229976


AUTO STEPPER: increasing time step, dt = 0.0662568


===== beginning time step 4 : 0.296232 =====


Reforming stiffness matrix: reformation #1

===== reforming stiffness matrix:
	Nr of equations ........................... : 2739
	Nr of nonzeroes in stiffness matrix ....... : 106353
 1
 Nonlinear solution status: time= 0.296232
	stiffness updates             = 0
	right hand side evaluations   = 2
	stiffness matrix reformations = 1
	step from line search         = 1.000000
	convergence norms :     INITIAL         CURRENT         REQUIRED
	   residual            3.308592e+03    6.226035e+00    0.000000e+00 
	   energy              3.881545e+02    3.467226e+00    3.881545e+00 
	   displacement        2.082984e+03    2.082984e+03    2.082984e-01 
 2
 Nonlinear solution status: time= 0.296232
	stiffness updates             = 1
	right hand side evaluations   = 4
	stiffness matrix reformations = 1
	step from line search         = 0.635478
	convergence norms :     INITIAL         CURRENT         REQUIRED
	   residual            3.308592e+03    1.253271e+00    0.000000e+00 
	   energy              3.881545e+02    1.726555e+00    3.881545e+00 
	   displacement        2.082984e+03    7.294743e+01    1.964355e-01 
 3
 Nonlinear solution status: time= 0.296232
	stiffness updates             = 2
	right hand side evaluations   = 5
	stiffness matrix reformations = 1
	step from line search         = 1.000000
	convergence norms :     INITIAL         CURRENT         REQUIRED
	   residual            3.308592e+03    1.068842e-01    0.000000e+00 
	   energy              3.881545e+02    1.781456e-01    3.881545e+00 
	   displacement        2.082984e+03    9.484081e+00    1.917936e-01 
 4
 Nonlinear solution status: time= 0.296232
	stiffness updates             = 3
	right hand side evaluations   = 6
	stiffness matrix reformations = 1
	step from line search         = 1.000000
	convergence norms :     INITIAL         CURRENT         REQUIRED
	   residual            3.308592e+03    4.177853e-02    0.000000e+00 
	   energy              3.881545e+02    5.290034e-02    3.881545e+00 
	   displacement        2.082984e+03    2.260628e+00    1.949120e-01 
 5
 Nonlinear solution status: time= 0.296232
	stiffness updates             = 4
	right hand side evaluations   = 7
	stiffness matrix reformations = 1
	step from line search         = 1.000000
	convergence norms :     INITIAL         CURRENT         REQUIRED
	   residual            3.308592e+03    8.505690e-04    0.000000e+00 
	   energy              3.881545e+02    6.017757e-04    3.881545e+00 
	   displacement        2.082984e+03    2.948629e-01    1.937282e-01 
 6
 Nonlinear solution status: time= 0.296232
	stiffness updates             = 5
	right hand side evaluations   = 8
	stiffness matrix reformations = 1
	step from line search         = 1.000000
	convergence norms :     INITIAL         CURRENT         REQUIRED
	   residual            3.308592e+03    1.829710e-04    0.000000e+00 
	   energy              3.881545e+02    1.293892e-04    3.881545e+00 
	   displacement        2.082984e+03    1.105004e-03    1.937145e-01 

........................ augmentation # 1
 sliding interface # 24
                        CURRENT        REQUIRED
    D multiplier :    8.646248e-02   1.000000e-01
    maximum gap  :    8.719982e-01       ***

convergence summary
    number of iterations   : 6
    number of reformations : 0

------- converged at time : 0.296232


AUTO STEPPER: increasing time step, dt = 0.0730054


===== beginning time step 5 : 0.369238 =====


Reforming stiffness matrix: reformation #1

===== reforming stiffness matrix:
	Nr of equations ........................... : 2739
	Nr of nonzeroes in stiffness matrix ....... : 106425
 1
 Nonlinear solution status: time= 0.369238
	stiffness updates             = 0
	right hand side evaluations   = 2
	stiffness matrix reformations = 1
	step from line search         = 1.000000
	convergence norms :     INITIAL         CURRENT         REQUIRED
	   residual            3.645901e+03    6.005970e+00    0.000000e+00 
	   energy              4.454055e+02    1.883177e+00    4.454055e+00 
	   displacement        2.185451e+03    2.185451e+03    2.185451e-01 
 2
 Nonlinear solution status: time= 0.369238
	stiffness updates             = 1
	right hand side evaluations   = 3
	stiffness matrix reformations = 1
	step from line search         = 1.000000
	convergence norms :     INITIAL         CURRENT         REQUIRED
	   residual            3.645901e+03    1.668167e+00    0.000000e+00 
	   energy              4.454055e+02    1.318024e+00    4.454055e+00 
	   displacement        2.185451e+03    3.288828e+01    2.109755e-01 
 3
 Nonlinear solution status: time= 0.369238
	stiffness updates             = 2
	right hand side evaluations   = 4
	stiffness matrix reformations = 1
	step from line search         = 1.000000
	convergence norms :     INITIAL         CURRENT         REQUIRED
	   residual            3.645901e+03    6.996612e-02    0.000000e+00 
	   energy              4.454055e+02    1.168463e-01    4.454055e+00 
	   displacement        2.185451e+03    7.221594e+00    2.123244e-01 
 4
 Nonlinear solution status: time= 0.369238
	stiffness updates             = 3
	right hand side evaluations   = 5
	stiffness matrix reformations = 1
	step from line search         = 1.000000
	convergence norms :     INITIAL         CURRENT         REQUIRED
	   residual            3.645901e+03    3.980921e-02    0.000000e+00 
	   energy              4.454055e+02    2.785789e-02    4.454055e+00 
	   displacement        2.185451e+03    1.031842e+00    2.138435e-01 
 5
 Nonlinear solution status: time= 0.369238
	stiffness updates             = 4
	right hand side evaluations   = 6
	stiffness matrix reformations = 1
	step from line search         = 1.000000
	convergence norms :     INITIAL         CURRENT         REQUIRED
	   residual            3.645901e+03    1.221485e-03    0.000000e+00 
	   energy              4.454055e+02    1.627988e-03    4.454055e+00 
	   displacement        2.185451e+03    1.152558e-01    2.134814e-01 

........................ augmentation # 1
 sliding interface # 24
                        CURRENT        REQUIRED
    D multiplier :    7.238885e-02   1.000000e-01
    maximum gap  :    8.211108e-01       ***

convergence summary
    number of iterations   : 5
    number of reformations : 0

------- converged at time : 0.369238


AUTO STEPPER: increasing time step, dt = 0.0784043


===== beginning time step 6 : 0.447642 =====


Reforming stiffness matrix: reformation #1

===== reforming stiffness matrix:
	Nr of equations ........................... : 2739
	Nr of nonzeroes in stiffness matrix ....... : 106497
 1
 Nonlinear solution status: time= 0.447642
	stiffness updates             = 0
	right hand side evaluations   = 2
	stiffness matrix reformations = 1
	step from line search         = 1.000000
	convergence norms :     INITIAL         CURRENT         REQUIRED
	   residual            3.867030e+03    6.630558e+00    0.000000e+00 
	   energy              4.912008e+02    2.398263e+00    4.912008e+00 
	   displacement        2.348734e+03    2.348734e+03    2.348734e-01 
 2
 Nonlinear solution status: time= 0.447642
	stiffness updates             = 1
	right hand side evaluations   = 3
	stiffness matrix reformations = 1
	step from line search         = 1.000000
	convergence norms :     INITIAL         CURRENT         REQUIRED
	   residual            3.867030e+03    1.050356e+00    0.000000e+00 
	   energy              4.912008e+02    5.503100e-01    4.912008e+00 
	   displacement        2.348734e+03    1.019157e+01    2.290701e-01 
 3
 Nonlinear solution status: time= 0.447642
	stiffness updates             = 2
	right hand side evaluations   = 4
	stiffness matrix reformations = 1
	step from line search         = 1.000000
	convergence norms :     INITIAL         CURRENT         REQUIRED
	   residual            3.867030e+03    2.953129e-02    0.000000e+00 
	   energy              4.912008e+02    3.526891e-02    4.912008e+00 
	   displacement        2.348734e+03    2.117875e+00    2.323080e-01 
 4
 Nonlinear solution status: time= 0.447642
	stiffness updates             = 3
	right hand side evaluations   = 5
	stiffness matrix reformations = 1
	step from line search         = 1.000000
	convergence norms :     INITIAL         CURRENT         REQUIRED
	   residual            3.867030e+03    5.088138e-03    0.000000e+00 
	   energy              4.912008e+02    2.344247e-03    4.912008e+00 
	   displacement        2.348734e+03    1.055626e-01    2.338249e-01 

........................ augmentation # 1
 sliding interface # 24
                        CURRENT        REQUIRED
    D multiplier :    5.966004e-02   1.000000e-01
    maximum gap  :    7.967667e-01       ***

convergence summary
    number of iterations   : 4
    number of reformations : 0

------- converged at time : 0.447642


AUTO STEPPER: increasing time step, dt = 0.0827235


===== beginning time step 7 : 0.530366 =====


Reforming stiffness matrix: reformation #1

===== reforming stiffness matrix:
	Nr of equations ........................... : 2739
	Nr of nonzeroes in stiffness matrix ....... : 106569
 1
 Nonlinear solution status: time= 0.530366
	stiffness updates             = 0
	right hand side evaluations   = 2
	stiffness matrix reformations = 1
	step from line search         = 1.000000
	convergence norms :     INITIAL         CURRENT         REQUIRED
	   residual            4.007851e+03    1.080221e+01    0.000000e+00 
	   energy              5.286206e+02    3.328543e+00    5.286206e+00 
	   displacement        2.541190e+03    2.541190e+03    2.541190e-01 
 2
 Nonlinear solution status: time= 0.530366
	stiffness updates             = 1
	right hand side evaluations   = 3
	stiffness matrix reformations = 1
	step from line search         = 1.000000
	convergence norms :     INITIAL         CURRENT         REQUIRED
	   residual            4.007851e+03    9.401381e-01    0.000000e+00 
	   energy              5.286206e+02    1.236819e-01    5.286206e+00 
	   displacement        2.541190e+03    9.222844e+00    2.448764e-01 
 3
 Nonlinear solution status: time= 0.530366
	stiffness updates             = 2
	right hand side evaluations   = 4
	stiffness matrix reformations = 1
	step from line search         = 1.000000
	convergence norms :     INITIAL         CURRENT         REQUIRED
	   residual            4.007851e+03    1.899128e-01    0.000000e+00 
	   energy              5.286206e+02    2.290783e-02    5.286206e+00 
	   displacement        2.541190e+03    3.238097e+00    2.498767e-01 
 4
 Nonlinear solution status: time= 0.530366
	stiffness updates             = 3
	right hand side evaluations   = 5
	stiffness matrix reformations = 1
	step from line search         = 1.000000
	convergence norms :     INITIAL         CURRENT         REQUIRED
	   residual            4.007851e+03    1.533733e-02    0.000000e+00 
	   energy              5.286206e+02    8.743756e-03    5.286206e+00 
	   displacement        2.541190e+03    3.971645e-01    2.525002e-01 
 5
 Nonlinear solution status: time= 0.530366
	stiffness updates             = 4
	right hand side evaluations   = 6
	stiffness matrix reformations = 1
	step from line search         = 1.000000
	convergence norms :     INITIAL         CURRENT         REQUIRED
	   residual            4.007851e+03    1.384150e-03    0.000000e+00 
	   energy              5.286206e+02    3.687046e-04    5.286206e+00 
	   displacement        2.541190e+03    1.498521e-02    2.517507e-01 

........................ augmentation # 1
 sliding interface # 24
                        CURRENT        REQUIRED
    D multiplier :    7.728815e-02   1.000000e-01
    maximum gap  :    6.420506e-01       ***

convergence summary
    number of iterations   : 5
    number of reformations : 0

------- converged at time : 0.530366


AUTO STEPPER: increasing time step, dt = 0.0861788


===== beginning time step 8 : 0.616544 =====


Reforming stiffness matrix: reformation #1

===== reforming stiffness matrix:
	Nr of equations ........................... : 2739
	Nr of nonzeroes in stiffness matrix ....... : 106533
 1
 Nonlinear solution status: time= 0.616544
	stiffness updates             = 0
	right hand side evaluations   = 2
	stiffness matrix reformations = 1
	step from line search         = 1.000000
	convergence norms :     INITIAL         CURRENT         REQUIRED
	   residual            4.096545e+03    1.607184e+01    0.000000e+00 
	   energy              5.582982e+02    5.250962e+00    5.582982e+00 
	   displacement        2.725275e+03    2.725275e+03    2.725275e-01 
 2
 Nonlinear solution status: time= 0.616544
	stiffness updates             = 1
	right hand side evaluations   = 3
	stiffness matrix reformations = 1
	step from line search         = 1.000000
	convergence norms :     INITIAL         CURRENT         REQUIRED
	   residual            4.096545e+03    2.347203e+00    0.000000e+00 
	   energy              5.582982e+02    1.776631e+00    5.582982e+00 
	   displacement        2.725275e+03    6.322856e+01    2.530341e-01 
 3
 Nonlinear solution status: time= 0.616544
	stiffness updates             = 2
	right hand side evaluations   = 4
	stiffness matrix reformations = 1
	step from line search         = 1.000000
	convergence norms :     INITIAL         CURRENT         REQUIRED
	   residual            4.096545e+03    3.158712e-01    0.000000e+00 
	   energy              5.582982e+02    1.331831e-01    5.582982e+00 
	   displacement        2.725275e+03    2.148861e+01    2.601349e-01 
 4
 Nonlinear solution status: time= 0.616544
	stiffness updates             = 3
	right hand side evaluations   = 6
	stiffness matrix reformations = 1
	step from line search         = 0.437657
	convergence norms :     INITIAL         CURRENT         REQUIRED
	   residual            4.096545e+03    6.169281e-02    0.000000e+00 
	   energy              5.582982e+02    2.038494e-02    5.582982e+00 
	   displacement        2.725275e+03    2.048626e+00    2.641088e-01 
 5
 Nonlinear solution status: time= 0.616544
	stiffness updates             = 4
	right hand side evaluations   = 7
	stiffness matrix reformations = 1
	step from line search         = 1.000000
	convergence norms :     INITIAL         CURRENT         REQUIRED
	   residual            4.096545e+03    4.881885e-02    0.000000e+00 
	   energy              5.582982e+02    1.984917e-02    5.582982e+00 
	   displacement        2.725275e+03    4.410125e-01    2.651988e-01 
 6
 Nonlinear solution status: time= 0.616544
	stiffness updates             = 5
	right hand side evaluations   = 8
	stiffness matrix reformations = 1
	step from line search         = 1.000000
	convergence norms :     INITIAL         CURRENT         REQUIRED
	   residual            4.096545e+03    1.325672e-03    0.000000e+00 
	   energy              5.582982e+02    7.790742e-04    5.582982e+00 
	   displacement        2.725275e+03    9.484671e-02    2.650113e-01 

........................ augmentation # 1
 sliding interface # 24
                        CURRENT        REQUIRED
    D multiplier :    5.722536e-02   1.000000e-01
    maximum gap  :    5.590191e-01       ***

convergence summary
    number of iterations   : 6
    number of reformations : 0

------- converged at time : 0.616544


AUTO STEPPER: increasing time step, dt = 0.088943


===== beginning time step 9 : 0.705487 =====


Reforming stiffness matrix: reformation #1

===== reforming stiffness matrix:
	Nr of equations ........................... : 2739
	Nr of nonzeroes in stiffness matrix ....... : 106749
 1
 Nonlinear solution status: time= 0.705487
	stiffness updates             = 0
	right hand side evaluations   = 2
	stiffness matrix reformations = 1
	step from line search         = 1.000000
	convergence norms :     INITIAL         CURRENT         REQUIRED
	   residual            4.145201e+03    3.977788e+01    0.000000e+00 
	   energy              5.800342e+02    1.563575e+01    5.800342e+00 
	   displacement        2.788824e+03    2.788824e+03    2.788824e-01 
 2
 Nonlinear solution status: time= 0.705487
	stiffness updates             = 1
	right hand side evaluations   = 3
	stiffness matrix reformations = 1
	step from line search         = 1.000000
	convergence norms :     INITIAL         CURRENT         REQUIRED
	   residual            4.145201e+03    1.060828e+01    0.000000e+00 
	   energy              5.800342e+02    3.247136e+00    5.800342e+00 
	   displacement        2.788824e+03    6.266396e+01    2.579228e-01 
 3
 Nonlinear solution status: time= 0.705487
	stiffness updates             = 2
	right hand side evaluations   = 4
	stiffness matrix reformations = 1
	step from line search         = 1.000000
	convergence norms :     INITIAL         CURRENT         REQUIRED
	   residual            4.145201e+03    4.957537e-01    0.000000e+00 
	   energy              5.800342e+02    2.643394e-01    5.800342e+00 
	   displacement        2.788824e+03    1.005916e+01    2.634215e-01 
 4
 Nonlinear solution status: time= 0.705487
	stiffness updates             = 3
	right hand side evaluations   = 5
	stiffness matrix reformations = 1
	step from line search         = 1.000000
	convergence norms :     INITIAL         CURRENT         REQUIRED
	   residual            4.145201e+03    1.130105e-01    0.000000e+00 
	   energy              5.800342e+02    3.561861e-02    5.800342e+00 
	   displacement        2.788824e+03    8.437453e-01    2.706250e-01 
 5
 Nonlinear solution status: time= 0.705487
	stiffness updates             = 4
	right hand side evaluations   = 6
	stiffness matrix reformations = 1
	step from line search         = 1.000000
	convergence norms :     INITIAL         CURRENT         REQUIRED
	   residual            4.145201e+03    8.664054e-03    0.000000e+00 
	   energy              5.800342e+02    1.676048e-03    5.800342e+00 
	   displacement        2.788824e+03    7.306859e-02    2.696266e-01 

........................ augmentation # 1
 sliding interface # 24
                        CURRENT        REQUIRED
    D multiplier :    7.899830e-02   1.000000e-01
    maximum gap  :    9.422144e-01       ***

convergence summary
    number of iterations   : 5
    number of reformations : 0

------- converged at time : 0.705487


AUTO STEPPER: increasing time step, dt = 0.0911544


===== beginning time step 10 : 0.796642 =====


Reforming stiffness matrix: reformation #1

===== reforming stiffness matrix:
	Nr of equations ........................... : 2739
	Nr of nonzeroes in stiffness matrix ....... : 107073
 1
 Nonlinear solution status: time= 0.796642
	stiffness updates             = 0
	right hand side evaluations   = 2
	stiffness matrix reformations = 1
	step from line search         = 1.000000
	convergence norms :     INITIAL         CURRENT         REQUIRED
	   residual            4.226031e+03    8.653200e+01    0.000000e+00 
	   energy              5.941721e+02    2.501128e+01    5.941721e+00 
	   displacement        2.786412e+03    2.786412e+03    2.786412e-01 
 2
 Nonlinear solution status: time= 0.796642
	stiffness updates             = 1
	right hand side evaluations   = 4
	stiffness matrix reformations = 1
	step from line search         = 0.632632
	convergence norms :     INITIAL         CURRENT         REQUIRED
	   residual            4.226031e+03    2.399894e+01    0.000000e+00 
	   energy              5.941721e+02    9.410024e+00    5.941721e+00 
	   displacement        2.786412e+03    1.655367e+02    2.843202e-01 
 3
 Nonlinear solution status: time= 0.796642
	stiffness updates             = 2
	right hand side evaluations   = 5
	stiffness matrix reformations = 1
	step from line search         = 1.000000
	convergence norms :     INITIAL         CURRENT         REQUIRED
	   residual            4.226031e+03    1.519228e+00    0.000000e+00 
	   energy              5.941721e+02    7.292943e-01    5.941721e+00 
	   displacement        2.786412e+03    2.020978e+01    2.709928e-01 
 4
 Nonlinear solution status: time= 0.796642
	stiffness updates             = 3
	right hand side evaluations   = 6
	stiffness matrix reformations = 1
	step from line search         = 1.000000
	convergence norms :     INITIAL         CURRENT         REQUIRED
	   residual            4.226031e+03    2.377018e-01    0.000000e+00 
	   energy              5.941721e+02    9.525890e-02    5.941721e+00 
	   displacement        2.786412e+03    3.744285e+00    2.778822e-01 
 5
 Nonlinear solution status: time= 0.796642
	stiffness updates             = 4
	right hand side evaluations   = 7
	stiffness matrix reformations = 1
	step from line search         = 1.000000
	convergence norms :     INITIAL         CURRENT         REQUIRED
	   residual            4.226031e+03    1.565551e-02    0.000000e+00 
	   energy              5.941721e+02    2.147868e-03    5.941721e+00 
	   displacement        2.786412e+03    2.116515e-01    2.784443e-01 

........................ augmentation # 1
 sliding interface # 24
                        CURRENT        REQUIRED
    D multiplier :    8.552732e-02   1.000000e-01
    maximum gap  :    1.094659e+00       ***

convergence summary
    number of iterations   : 5
    number of reformations : 0

------- converged at time : 0.796642


AUTO STEPPER: increasing time step, dt = 0.0929235


===== beginning time step 11 : 0.889565 =====


Reforming stiffness matrix: reformation #1

===== reforming stiffness matrix:
	Nr of equations ........................... : 2739
	Nr of nonzeroes in stiffness matrix ....... : 107361
 1
 Nonlinear solution status: time= 0.889565
	stiffness updates             = 0
	right hand side evaluations   = 2
	stiffness matrix reformations = 1
	step from line search         = 1.000000
	convergence norms :     INITIAL         CURRENT         REQUIRED
	   residual            4.566040e+03    2.911401e+02    0.000000e+00 
	   energy              6.340588e+02    3.735546e+01    6.340588e+00 
	   displacement        3.054440e+03    3.054440e+03    3.054440e-01 
 2
 Nonlinear solution status: time= 0.889565
	stiffness updates             = 1
	right hand side evaluations   = 3
	stiffness matrix reformations = 1
	step from line search         = 1.000000
	convergence norms :     INITIAL         CURRENT         REQUIRED
	   residual            4.566040e+03    2.038151e+01    0.000000e+00 
	   energy              6.340588e+02    4.437554e-01    6.340588e+00 
	   displacement        3.054440e+03    1.977720e+01    2.988110e-01 
 3
 Nonlinear solution status: time= 0.889565
	stiffness updates             = 2
	right hand side evaluations   = 4
	stiffness matrix reformations = 1
	step from line search         = 1.000000
	convergence norms :     INITIAL         CURRENT         REQUIRED
	   residual            4.566040e+03    1.202961e+01    0.000000e+00 
	   energy              6.340588e+02    3.318022e+00    6.340588e+00 
	   displacement        3.054440e+03    4.459940e+01    2.853286e-01 
 4
 Nonlinear solution status: time= 0.889565
	stiffness updates             = 3
	right hand side evaluations   = 5
	stiffness matrix reformations = 1
	step from line search         = 1.000000
	convergence norms :     INITIAL         CURRENT         REQUIRED
	   residual            4.566040e+03    4.151637e-01    0.000000e+00 
	   energy              6.340588e+02    2.356599e-01    6.340588e+00 
	   displacement        3.054440e+03    6.840438e+00    2.907562e-01 
 5
 Nonlinear solution status: time= 0.889565
	stiffness updates             = 4
	right hand side evaluations   = 6
	stiffness matrix reformations = 1
	step from line search         = 1.000000
	convergence norms :     INITIAL         CURRENT         REQUIRED
	   residual            4.566040e+03    1.630902e-01    0.000000e+00 
	   energy              6.340588e+02    4.007860e-02    6.340588e+00 
	   displacement        3.054440e+03    4.710517e-01    2.918589e-01 
 6
 Nonlinear solution status: time= 0.889565
	stiffness updates             = 5
	right hand side evaluations   = 7
	stiffness matrix reformations = 1
	step from line search         = 1.000000
	convergence norms :     INITIAL         CURRENT         REQUIRED
	   residual            4.566040e+03    2.125490e-02    0.000000e+00 
	   energy              6.340588e+02    8.064259e-03    6.340588e+00 
	   displacement        3.054440e+03    1.238551e-01    2.913783e-01 

........................ augmentation # 1
 sliding interface # 24
                        CURRENT        REQUIRED
    D multiplier :    8.666575e-02   1.000000e-01
    maximum gap  :    1.238755e+00       ***

convergence summary
    number of iterations   : 6
    number of reformations : 0

------- converged at time : 0.889565


AUTO STEPPER: increasing time step, dt = 0.0943388


===== beginning time step 12 : 0.983904 =====


Reforming stiffness matrix: reformation #1

===== reforming stiffness matrix:
	Nr of equations ........................... : 2739
	Nr of nonzeroes in stiffness matrix ....... : 107433
 1
 Nonlinear solution status: time= 0.983904
	stiffness updates             = 0
	right hand side evaluations   = 2
	stiffness matrix reformations = 1
	step from line search         = 1.000000
	convergence norms :     INITIAL         CURRENT         REQUIRED
	   residual            4.518696e+03    2.235304e+02    0.000000e+00 
	   energy              6.424984e+02    3.931837e+01    6.424984e+00 
	   displacement        3.256239e+03    3.256239e+03    3.256239e-01 
 2
 Nonlinear solution status: time= 0.983904
	stiffness updates             = 1
	right hand side evaluations   = 3
	stiffness matrix reformations = 1
	step from line search         = 1.000000
	convergence norms :     INITIAL         CURRENT         REQUIRED
	   residual            4.518696e+03    9.933156e+00    0.000000e+00 
	   energy              6.424984e+02    1.127152e+00    6.424984e+00 
	   displacement        3.256239e+03    2.480322e+01    2.831482e-01 
 3
 Nonlinear solution status: time= 0.983904
	stiffness updates             = 2
	right hand side evaluations   = 4
	stiffness matrix reformations = 1
	step from line search         = 1.000000
	convergence norms :     INITIAL         CURRENT         REQUIRED
	   residual            4.518696e+03    1.313542e+00    0.000000e+00 
	   energy              6.424984e+02    3.253631e-01    6.424984e+00 
	   displacement        3.256239e+03    1.057853e+01    2.954950e-01 
 4
 Nonlinear solution status: time= 0.983904
	stiffness updates             = 3
	right hand side evaluations   = 5
	stiffness matrix reformations = 1
	step from line search         = 1.000000
	convergence norms :     INITIAL         CURRENT         REQUIRED
	   residual            4.518696e+03    5.011360e-01    0.000000e+00 
	   energy              6.424984e+02    1.905213e-01    6.424984e+00 
	   displacement        3.256239e+03    2.737660e+00    3.062141e-01 
 5
 Nonlinear solution status: time= 0.983904
	stiffness updates             = 4
	right hand side evaluations   = 6
	stiffness matrix reformations = 1
	step from line search         = 1.000000
	convergence norms :     INITIAL         CURRENT         REQUIRED
	   residual            4.518696e+03    1.895358e-02    0.000000e+00 
	   energy              6.424984e+02    8.440862e-03    6.424984e+00 
	   displacement        3.256239e+03    2.540574e-01    3.044354e-01 

........................ augmentation # 1
 sliding interface # 24
                        CURRENT        REQUIRED
    D multiplier :    7.890251e-02   1.000000e-01
    maximum gap  :    1.148941e+00       ***

convergence summary
    number of iterations   : 5
    number of reformations : 0

------- converged at time : 0.983904


AUTO STEPPER: increasing time step, dt = 0.0954711

MUST POINT CONTROLLER: adjusting time step. dt = 0.0160959


===== beginning time step 13 : 1 =====


Reforming stiffness matrix: reformation #1

===== reforming stiffness matrix:
	Nr of equations ........................... : 2739
	Nr of nonzeroes in stiffness matrix ....... : 107541
 1
 Nonlinear solution status: time= 1
	stiffness updates             = 0
	right hand side evaluations   = 2
	stiffness matrix reformations = 1
	step from line search         = 1.000000
	convergence norms :     INITIAL         CURRENT         REQUIRED
	   residual            2.148113e+02    7.349026e+00    0.000000e+00 
	   energy              2.940466e+01    1.795555e+00    2.940466e-01 
	   displacement        1.409272e+02    1.409272e+02    1.409272e-02 
 2
 Nonlinear solution status: time= 1
	stiffness updates             = 1
	right hand side evaluations   = 3
	stiffness matrix reformations = 1
	step from line search         = 1.000000
	convergence norms :     INITIAL         CURRENT         REQUIRED
	   residual            2.148113e+02    4.447173e-01    0.000000e+00 
	   energy              2.940466e+01    2.406815e-02    2.940466e-01 
	   displacement        1.409272e+02    1.108931e+00    1.251577e-02 
 3
 Nonlinear solution status: time= 1
	stiffness updates             = 2
	right hand side evaluations   = 4
	stiffness matrix reformations = 1
	step from line search         = 1.000000
	convergence norms :     INITIAL         CURRENT         REQUIRED
	   residual            2.148113e+02    5.503046e-02    0.000000e+00 
	   energy              2.940466e+01    3.764052e-03    2.940466e-01 
	   displacement        1.409272e+02    2.152765e-01    1.345164e-02 
 4
 Nonlinear solution status: time= 1
	stiffness updates             = 3
	right hand side evaluations   = 5
	stiffness matrix reformations = 1
	step from line search         = 1.000000
	convergence norms :     INITIAL         CURRENT         REQUIRED
	   residual            2.148113e+02    9.066537e-03    0.000000e+00 
	   energy              2.940466e+01    3.820002e-04    2.940466e-01 
	   displacement        1.409272e+02    9.920224e-03    1.326545e-02 

........................ augmentation # 1
 sliding interface # 24
                        CURRENT        REQUIRED
    D multiplier :    6.013291e-02   1.000000e-01
    maximum gap  :    1.376034e+00       ***

convergence summary
    number of iterations   : 4
    number of reformations : 0

------- converged at time : 1


 N O N L I N E A R   I T E R A T I O N   I N F O R M A T I O N

	Number of time steps completed .................... : 13

	Total number of equilibrium iterations ............ : 97

	Average number of equilibrium iterations .......... : 7.46154

	Total number of right hand evaluations ............ : 131

	Total number of stiffness reformations ............ : 14


 L I N E A R   S O L V E R   S T A T S

	Total calls to linear solver ........ : 97

	Avg iterations per solve ............ : 1


 *************************************************************************
 * Selecting linear solver pardiso                                       *
 *************************************************************************

 *************************************************************************
 * Setting matrix format to: unsymmetric                                 *
 *************************************************************************

===== beginning time step 1 : 2 =====


Reforming stiffness matrix: reformation #1

===== reforming stiffness matrix:
	Nr of equations ........................... : 2658
	Nr of nonzeroes in stiffness matrix ....... : 105624
 1
 Nonlinear solution status: time= 2
	stiffness updates             = 0
	right hand side evaluations   = 7
	stiffness matrix reformations = 1
	step from line search         = 1.000000
	convergence norms :     INITIAL         CURRENT         REQUIRED
	   residual            2.040878e+01    1.924409e+05    0.000000e+00 
	   energy              1.930580e+00    7.830014e+00    1.930580e-02 
	   displacement        1.289727e+00    1.289727e+00    1.289727e-04 

 *************************************************************************
 *                               WARNING                                 *
 * Problem is diverging. Stiffness matrix will now be reformed           *
 *************************************************************************
Reforming stiffness matrix: reformation #2

===== reforming stiffness matrix:
	Nr of equations ........................... : 2658
	Nr of nonzeroes in stiffness matrix ....... : 105588
 2
 Nonlinear solution status: time= 2
	stiffness updates             = 0
	right hand side evaluations   = 8
	stiffness matrix reformations = 2
	step from line search         = 1.000000
	convergence norms :     INITIAL         CURRENT         REQUIRED
	   residual            1.924409e+05    5.715688e+03    0.000000e+00 
	   energy              7.830014e+00    1.561037e+03    7.830014e-02 
	   displacement        1.289727e+00    2.447987e+04    2.456878e+00 

 *************************************************************************
 *                               WARNING                                 *
 * Problem is diverging. Stiffness matrix will now be reformed           *
 *************************************************************************
Reforming stiffness matrix: reformation #3

===== reforming stiffness matrix:
	Nr of equations ........................... : 2658
	Nr of nonzeroes in stiffness matrix ....... : 105156
 3
 Nonlinear solution status: time= 2
	stiffness updates             = 0
	right hand side evaluations   = 9
	stiffness matrix reformations = 3
	step from line search         = 1.000000
	convergence norms :     INITIAL         CURRENT         REQUIRED
	   residual            5.715688e+03    7.561609e+01    0.000000e+00 
	   energy              1.561037e+03    1.976750e+01    1.561037e+01 
	   displacement        1.289727e+00    4.827052e+02    2.180473e+00 
 4
 Nonlinear solution status: time= 2
	stiffness updates             = 1
	right hand side evaluations   = 10
	stiffness matrix reformations = 3
	step from line search         = 1.000000
	convergence norms :     INITIAL         CURRENT         REQUIRED
	   residual            5.715688e+03    1.017881e+02    0.000000e+00 
	   energy              1.561037e+03    2.786461e+01    1.561037e+01 
	   displacement        1.289727e+00    1.262896e+02    2.276037e+00 
 5
 Nonlinear solution status: time= 2
	stiffness updates             = 2
	right hand side evaluations   = 11
	stiffness matrix reformations = 3
	step from line search         = 1.000000
	convergence norms :     INITIAL         CURRENT         REQUIRED
	   residual            5.715688e+03    7.370298e+00    0.000000e+00 
	   energy              1.561037e+03    4.880511e+00    1.561037e+01 
	   displacement        1.289727e+00    2.360499e+01    2.239629e+00 
 6
 Nonlinear solution status: time= 2
	stiffness updates             = 3
	right hand side evaluations   = 13
	stiffness matrix reformations = 3
	step from line search         = 0.580806
	convergence norms :     INITIAL         CURRENT         REQUIRED
	   residual            5.715688e+03    4.998388e-01    0.000000e+00 
	   energy              1.561037e+03    9.635283e-02    1.561037e+01 
	   displacement        1.289727e+00    6.989066e+00    2.218098e+00 
 7
 Nonlinear solution status: time= 2
	stiffness updates             = 4
	right hand side evaluations   = 14
	stiffness matrix reformations = 3
	step from line search         = 1.000000
	convergence norms :     INITIAL         CURRENT         REQUIRED
	   residual            5.715688e+03    9.865488e-02    0.000000e+00 
	   energy              1.561037e+03    3.713707e-02    1.561037e+01 
	   displacement        1.289727e+00    1.995549e-01    2.216286e+00 

........................ augmentation # 1
 sliding interface # 24
                        CURRENT        REQUIRED
    D multiplier :    8.524453e-02   1.000000e-01
    maximum gap  :    1.340880e+00       ***

convergence summary
    number of iterations   : 7
    number of reformations : 0

------- converged at time : 2


===== beginning time step 2 : 3 =====


Reforming stiffness matrix: reformation #1

===== reforming stiffness matrix:
	Nr of equations ........................... : 2658
	Nr of nonzeroes in stiffness matrix ....... : 105588
 1
 Nonlinear solution status: time= 3
	stiffness updates             = 0
	right hand side evaluations   = 2
	stiffness matrix reformations = 1
	step from line search         = 1.000000
	convergence norms :     INITIAL         CURRENT         REQUIRED
	   residual            8.486569e+01    6.779283e-01    0.000000e+00 
	   energy              1.054488e+01    9.029723e-01    1.054488e-01 
	   displacement        1.901335e+01    1.901335e+01    1.901335e-03 
 2
 Nonlinear solution status: time= 3
	stiffness updates             = 1
	right hand side evaluations   = 3
	stiffness matrix reformations = 1
	step from line search         = 1.000000
	convergence norms :     INITIAL         CURRENT         REQUIRED
	   residual            8.486569e+01    1.768622e-02    0.000000e+00 
	   energy              1.054488e+01    1.543386e-02    1.054488e-01 
	   displacement        1.901335e+01    5.566981e-01    2.580034e-03 
 3
 Nonlinear solution status: time= 3
	stiffness updates             = 2
	right hand side evaluations   = 4
	stiffness matrix reformations = 1
	step from line search         = 1.000000
	convergence norms :     INITIAL         CURRENT         REQUIRED
	   residual            8.486569e+01    4.167927e-04    0.000000e+00 
	   energy              1.054488e+01    4.245706e-04    1.054488e-01 
	   displacement        1.901335e+01    1.612059e-02    2.698281e-03 
 4
 Nonlinear solution status: time= 3
	stiffness updates             = 3
	right hand side evaluations   = 5
	stiffness matrix reformations = 1
	step from line search         = 1.000000
	convergence norms :     INITIAL         CURRENT         REQUIRED
	   residual            8.486569e+01    2.972754e-05    0.000000e+00 
	   energy              1.054488e+01    2.148022e-05    1.054488e-01 
	   displacement        1.901335e+01    4.668823e-04    2.714958e-03 

........................ augmentation # 1
 sliding interface # 24
                        CURRENT        REQUIRED
    D multiplier :    7.575846e-02   1.000000e-01
    maximum gap  :    7.383652e-01       ***

convergence summary
    number of iterations   : 4
    number of reformations : 0

------- converged at time : 3


===== beginning time step 3 : 4 =====


Reforming stiffness matrix: reformation #1

===== reforming stiffness matrix:
	Nr of equations ........................... : 2658
	Nr of nonzeroes in stiffness matrix ....... : 105408
 1
 Nonlinear solution status: time= 4
	stiffness updates             = 0
	right hand side evaluations   = 2
	stiffness matrix reformations = 1
	step from line search         = 1.000000
	convergence norms :     INITIAL         CURRENT         REQUIRED
	   residual            1.471835e+01    3.915393e-02    0.000000e+00 
	   energy              1.385926e+00    5.581080e-02    1.385926e-02 
	   displacement        1.810129e+00    1.810129e+00    1.810129e-04 
 2
 Nonlinear solution status: time= 4
	stiffness updates             = 1
	right hand side evaluations   = 3
	stiffness matrix reformations = 1
	step from line search         = 1.000000
	convergence norms :     INITIAL         CURRENT         REQUIRED
	   residual            1.471835e+01    7.112338e-04    0.000000e+00 
	   energy              1.385926e+00    2.276777e-04    1.385926e-02 
	   displacement        1.810129e+00    8.930572e-03    1.978938e-04 
 3
 Nonlinear solution status: time= 4
	stiffness updates             = 2
	right hand side evaluations   = 4
	stiffness matrix reformations = 1
	step from line search         = 1.000000
	convergence norms :     INITIAL         CURRENT         REQUIRED
	   residual            1.471835e+01    1.037448e-05    0.000000e+00 
	   energy              1.385926e+00    1.701392e-07    1.385926e-02 
	   displacement        1.810129e+00    1.029884e-04    2.003291e-04 

........................ augmentation # 1
 sliding interface # 24
                        CURRENT        REQUIRED
    D multiplier :    6.817426e-02   1.000000e-01
    maximum gap  :    5.229788e-01       ***

convergence summary
    number of iterations   : 3
    number of reformations : 0

------- converged at time : 4


===== beginning time step 4 : 5 =====


Reforming stiffness matrix: reformation #1

===== reforming stiffness matrix:
	Nr of equations ........................... : 2658
	Nr of nonzeroes in stiffness matrix ....... : 105372
 1
 Nonlinear solution status: time= 5
	stiffness updates             = 0
	right hand side evaluations   = 2
	stiffness matrix reformations = 1
	step from line search         = 1.000000
	convergence norms :     INITIAL         CURRENT         REQUIRED
	   residual            6.357476e+00    1.104719e-02    0.000000e+00 
	   energy              5.106872e-01    1.341063e-02    5.106872e-03 
	   displacement        5.405107e-01    5.405107e-01    5.405107e-05 
 2
 Nonlinear solution status: time= 5
	stiffness updates             = 1
	right hand side evaluations   = 3
	stiffness matrix reformations = 1
	step from line search         = 1.000000
	convergence norms :     INITIAL         CURRENT         REQUIRED
	   residual            6.357476e+00    5.635780e-04    0.000000e+00 
	   energy              5.106872e-01    1.937009e-04    5.106872e-03 
	   displacement        5.405107e-01    2.903222e-03    5.777327e-05 
 3
 Nonlinear solution status: time= 5
	stiffness updates             = 2
	right hand side evaluations   = 4
	stiffness matrix reformations = 1
	step from line search         = 1.000000
	convergence norms :     INITIAL         CURRENT         REQUIRED
	   residual            6.357476e+00    5.560552e-06    0.000000e+00 
	   energy              5.106872e-01    3.599380e-06    5.106872e-03 
	   displacement        5.405107e-01    8.434469e-05    5.912756e-05 
 4
 Nonlinear solution status: time= 5
	stiffness updates             = 3
	right hand side evaluations   = 5
	stiffness matrix reformations = 1
	step from line search         = 1.000000
	convergence norms :     INITIAL         CURRENT         REQUIRED
	   residual            6.357476e+00    1.029991e-07    0.000000e+00 
	   energy              5.106872e-01    5.478820e-08    5.106872e-03 
	   displacement        5.405107e-01    5.339673e-07    5.904531e-05 

........................ augmentation # 1
 sliding interface # 24
                        CURRENT        REQUIRED
    D multiplier :    6.316760e-02   1.000000e-01
    maximum gap  :    4.006221e-01       ***

convergence summary
    number of iterations   : 4
    number of reformations : 0

------- converged at time : 5


===== beginning time step 5 : 6 =====


Reforming stiffness matrix: reformation #1

===== reforming stiffness matrix:
	Nr of equations ........................... : 2658
	Nr of nonzeroes in stiffness matrix ....... : 105336
 1
 Nonlinear solution status: time= 6
	stiffness updates             = 0
	right hand side evaluations   = 2
	stiffness matrix reformations = 1
	step from line search         = 1.000000
	convergence norms :     INITIAL         CURRENT         REQUIRED
	   residual            4.298717e+00    2.857377e-03    0.000000e+00 
	   energy              2.879532e-01    1.488398e-03    2.879532e-03 
	   displacement        2.547774e-01    2.547774e-01    2.547774e-05 
 2
 Nonlinear solution status: time= 6
	stiffness updates             = 1
	right hand side evaluations   = 3
	stiffness matrix reformations = 1
	step from line search         = 1.000000
	convergence norms :     INITIAL         CURRENT         REQUIRED
	   residual            4.298717e+00    5.099378e-04    0.000000e+00 
	   energy              2.879532e-01    4.781386e-06    2.879532e-03 
	   displacement        2.547774e-01    1.240046e-03    2.476709e-05 
 3
 Nonlinear solution status: time= 6
	stiffness updates             = 2
	right hand side evaluations   = 4
	stiffness matrix reformations = 1
	step from line search         = 1.000000
	convergence norms :     INITIAL         CURRENT         REQUIRED
	   residual            4.298717e+00    3.033557e-07    0.000000e+00 
	   energy              2.879532e-01    1.989734e-07    2.879532e-03 
	   displacement        2.547774e-01    3.225417e-05    2.532922e-05 
 4
 Nonlinear solution status: time= 6
	stiffness updates             = 3
	right hand side evaluations   = 5
	stiffness matrix reformations = 1
	step from line search         = 1.000000
	convergence norms :     INITIAL         CURRENT         REQUIRED
	   residual            4.298717e+00    5.775010e-08    0.000000e+00 
	   energy              2.879532e-01    2.071805e-09    2.879532e-03 
	   displacement        2.547774e-01    1.530408e-07    2.531925e-05 

........................ augmentation # 1
 sliding interface # 24
                        CURRENT        REQUIRED
    D multiplier :    5.901319e-02   1.000000e-01
    maximum gap  :    3.583063e-01       ***

convergence summary
    number of iterations   : 4
    number of reformations : 0

------- converged at time : 6


===== beginning time step 6 : 7 =====


Reforming stiffness matrix: reformation #1

===== reforming stiffness matrix:
	Nr of equations ........................... : 2658
	Nr of nonzeroes in stiffness matrix ....... : 105300
 1
 Nonlinear solution status: time= 7
	stiffness updates             = 0
	right hand side evaluations   = 2
	stiffness matrix reformations = 1
	step from line search         = 1.000000
	convergence norms :     INITIAL         CURRENT         REQUIRED
	   residual            3.545619e+00    1.303418e-03    0.000000e+00 
	   energy              2.346802e-01    1.339023e-03    2.346802e-03 
	   displacement        2.693618e-01    2.693618e-01    2.693618e-05 
 2
 Nonlinear solution status: time= 7
	stiffness updates             = 1
	right hand side evaluations   = 3
	stiffness matrix reformations = 1
	step from line search         = 1.000000
	convergence norms :     INITIAL         CURRENT         REQUIRED
	   residual            3.545619e+00    2.659302e-04    0.000000e+00 
	   energy              2.346802e-01    1.394735e-06    2.346802e-03 
	   displacement        2.693618e-01    5.726479e-04    2.731074e-05 
 3
 Nonlinear solution status: time= 7
	stiffness updates             = 2
	right hand side evaluations   = 4
	stiffness matrix reformations = 1
	step from line search         = 1.000000
	convergence norms :     INITIAL         CURRENT         REQUIRED
	   residual            3.545619e+00    2.164596e-07    0.000000e+00 
	   energy              2.346802e-01    3.071524e-07    2.346802e-03 
	   displacement        2.693618e-01    2.021588e-05    2.777435e-05 

........................ augmentation # 1
 sliding interface # 24
                        CURRENT        REQUIRED
    D multiplier :    5.485513e-02   1.000000e-01
    maximum gap  :    3.570686e-01       ***

convergence summary
    number of iterations   : 3
    number of reformations : 0

------- converged at time : 7


===== beginning time step 7 : 8 =====


Reforming stiffness matrix: reformation #1

===== reforming stiffness matrix:
	Nr of equations ........................... : 2658
	Nr of nonzeroes in stiffness matrix ....... : 105300
 1
 Nonlinear solution status: time= 8
	stiffness updates             = 0
	right hand side evaluations   = 2
	stiffness matrix reformations = 1
	step from line search         = 1.000000
	convergence norms :     INITIAL         CURRENT         REQUIRED
	   residual            3.506311e+00    9.959313e-04    0.000000e+00 
	   energy              2.041354e-01    7.779207e-04    2.041354e-03 
	   displacement        1.722980e-01    1.722980e-01    1.722980e-05 
 2
 Nonlinear solution status: time= 8
	stiffness updates             = 1
	right hand side evaluations   = 3
	stiffness matrix reformations = 1
	step from line search         = 1.000000
	convergence norms :     INITIAL         CURRENT         REQUIRED
	   residual            3.506311e+00    1.254964e-04    0.000000e+00 
	   energy              2.041354e-01    1.359606e-06    2.041354e-03 
	   displacement        1.722980e-01    4.256657e-04    1.749364e-05 
 3
 Nonlinear solution status: time= 8
	stiffness updates             = 2
	right hand side evaluations   = 4
	stiffness matrix reformations = 1
	step from line search         = 1.000000
	convergence norms :     INITIAL         CURRENT         REQUIRED
	   residual            3.506311e+00    4.757576e-08    0.000000e+00 
	   energy              2.041354e-01    6.373751e-08    2.041354e-03 
	   displacement        1.722980e-01    6.147054e-06    1.769687e-05 

........................ augmentation # 1
 sliding interface # 24
                        CURRENT        REQUIRED
    D multiplier :    5.150592e-02   1.000000e-01
    maximum gap  :    3.561481e-01       ***

convergence summary
    number of iterations   : 3
    number of reformations : 0

------- converged at time : 8


===== beginning time step 8 : 9 =====


Reforming stiffness matrix: reformation #1

===== reforming stiffness matrix:
	Nr of equations ........................... : 2658
	Nr of nonzeroes in stiffness matrix ....... : 105264
 1
 Nonlinear solution status: time= 9
	stiffness updates             = 0
	right hand side evaluations   = 2
	stiffness matrix reformations = 1
	step from line search         = 1.000000
	convergence norms :     INITIAL         CURRENT         REQUIRED
	   residual            3.357196e+00    2.179166e-04    0.000000e+00 
	   energy              1.806841e-01    4.434925e-04    1.806841e-03 
	   displacement        1.398139e-01    1.398139e-01    1.398139e-05 
 2
 Nonlinear solution status: time= 9
	stiffness updates             = 1
	right hand side evaluations   = 3
	stiffness matrix reformations = 1
	step from line search         = 1.000000
	convergence norms :     INITIAL         CURRENT         REQUIRED
	   residual            3.357196e+00    2.747983e-05    0.000000e+00 
	   energy              1.806841e-01    3.211988e-07    1.806841e-03 
	   displacement        1.398139e-01    9.676254e-05    1.412340e-05 
 3
 Nonlinear solution status: time= 9
	stiffness updates             = 2
	right hand side evaluations   = 4
	stiffness matrix reformations = 1
	step from line search         = 1.000000
	convergence norms :     INITIAL         CURRENT         REQUIRED
	   residual            3.357196e+00    1.072682e-08    0.000000e+00 
	   energy              1.806841e-01    2.173671e-08    1.806841e-03 
	   displacement        1.398139e-01    1.154696e-06    1.420359e-05 

........................ augmentation # 1
 sliding interface # 24
                        CURRENT        REQUIRED
    D multiplier :    4.914229e-02   1.000000e-01
    maximum gap  :    3.555096e-01       ***

convergence summary
    number of iterations   : 3
    number of reformations : 0

------- converged at time : 9


===== beginning time step 9 : 10 =====


Reforming stiffness matrix: reformation #1

===== reforming stiffness matrix:
	Nr of equations ........................... : 2658
	Nr of nonzeroes in stiffness matrix ....... : 105228
 1
 Nonlinear solution status: time= 10
	stiffness updates             = 0
	right hand side evaluations   = 2
	stiffness matrix reformations = 1
	step from line search         = 1.000000
	convergence norms :     INITIAL         CURRENT         REQUIRED
	   residual            2.458883e+00    7.135685e-05    0.000000e+00 
	   energy              1.350412e-01    4.115268e-04    1.350412e-03 
	   displacement        1.080586e-01    1.080586e-01    1.080586e-05 
 2
 Nonlinear solution status: time= 10
	stiffness updates             = 1
	right hand side evaluations   = 3
	stiffness matrix reformations = 1
	step from line search         = 1.000000
	convergence norms :     INITIAL         CURRENT         REQUIRED
	   residual            2.458883e+00    2.655458e-06    0.000000e+00 
	   energy              1.350412e-01    3.757244e-07    1.350412e-03 
	   displacement        1.080586e-01    1.800042e-05    1.092167e-05 
 3
 Nonlinear solution status: time= 10
	stiffness updates             = 2
	right hand side evaluations   = 4
	stiffness matrix reformations = 1
	step from line search         = 1.000000
	convergence norms :     INITIAL         CURRENT         REQUIRED
	   residual            2.458883e+00    4.552917e-09    0.000000e+00 
	   energy              1.350412e-01    5.526715e-09    1.350412e-03 
	   displacement        1.080586e-01    1.258630e-07    1.094509e-05 

........................ augmentation # 1
 sliding interface # 24
                        CURRENT        REQUIRED
    D multiplier :    4.699117e-02   1.000000e-01
    maximum gap  :    3.550694e-01       ***

convergence summary
    number of iterations   : 3
    number of reformations : 0

------- converged at time : 10


===== beginning time step 10 : 11 =====


Reforming stiffness matrix: reformation #1

===== reforming stiffness matrix:
	Nr of equations ........................... : 2658
	Nr of nonzeroes in stiffness matrix ....... : 105228
 1
 Nonlinear solution status: time= 11
	stiffness updates             = 0
	right hand side evaluations   = 2
	stiffness matrix reformations = 1
	step from line search         = 1.000000
	convergence norms :     INITIAL         CURRENT         REQUIRED
	   residual            3.104017e+00    5.416696e-05    0.000000e+00 
	   energy              1.641205e-01    4.783916e-04    1.641205e-03 
	   displacement        9.640122e-02    9.640122e-02    9.640122e-06 
 2
 Nonlinear solution status: time= 11
	stiffness updates             = 1
	right hand side evaluations   = 3
	stiffness matrix reformations = 1
	step from line search         = 1.000000
	convergence norms :     INITIAL         CURRENT         REQUIRED
	   residual            3.104017e+00    2.548831e-08    0.000000e+00 
	   energy              1.641205e-01    1.782721e-08    1.641205e-03 
	   displacement        9.640122e-02    6.361428e-06    9.701752e-06 

........................ augmentation # 1
 sliding interface # 24
                        CURRENT        REQUIRED
    D multiplier :    4.532772e-02   1.000000e-01
    maximum gap  :    3.548413e-01       ***

convergence summary
    number of iterations   : 2
    number of reformations : 0

------- converged at time : 11


===== beginning time step 11 : 12 =====


Reforming stiffness matrix: reformation #1

===== reforming stiffness matrix:
	Nr of equations ........................... : 2658
	Nr of nonzeroes in stiffness matrix ....... : 105228
 1
 Nonlinear solution status: time= 12
	stiffness updates             = 0
	right hand side evaluations   = 2
	stiffness matrix reformations = 1
	step from line search         = 1.000000
	convergence norms :     INITIAL         CURRENT         REQUIRED
	   residual            3.642809e+00    6.860793e-05    0.000000e+00 
	   energy              1.827096e-01    4.232886e-04    1.827096e-03 
	   displacement        1.267289e-01    1.267289e-01    1.267289e-05 
 2
 Nonlinear solution status: time= 12
	stiffness updates             = 1
	right hand side evaluations   = 3
	stiffness matrix reformations = 1
	step from line search         = 1.000000
	convergence norms :     INITIAL         CURRENT         REQUIRED
	   residual            3.642809e+00    9.117137e-08    0.000000e+00 
	   energy              1.827096e-01    1.378731e-08    1.827096e-03 
	   displacement        1.267289e-01    3.185361e-05    1.282288e-05 
 3
 Nonlinear solution status: time= 12
	stiffness updates             = 2
	right hand side evaluations   = 4
	stiffness matrix reformations = 1
	step from line search         = 1.000000
	convergence norms :     INITIAL         CURRENT         REQUIRED
	   residual            3.642809e+00    4.129322e-11    0.000000e+00 
	   energy              1.827096e-01    7.075544e-11    1.827096e-03 
	   displacement        1.267289e-01    3.515303e-09    1.282050e-05 

........................ augmentation # 1
 sliding interface # 24
                        CURRENT        REQUIRED
    D multiplier :    4.413698e-02   1.000000e-01
    maximum gap  :    3.548034e-01       ***

convergence summary
    number of iterations   : 3
    number of reformations : 0

------- converged at time : 12


===== beginning time step 12 : 13 =====


Reforming stiffness matrix: reformation #1

===== reforming stiffness matrix:
	Nr of equations ........................... : 2658
	Nr of nonzeroes in stiffness matrix ....... : 105192
 1
 Nonlinear solution status: time= 13
	stiffness updates             = 0
	right hand side evaluations   = 2
	stiffness matrix reformations = 1
	step from line search         = 1.000000
	convergence norms :     INITIAL         CURRENT         REQUIRED
	   residual            4.121627e+00    5.320060e-05    0.000000e+00 
	   energy              2.105358e-01    5.071649e-04    2.105358e-03 
	   displacement        1.200761e-01    1.200761e-01    1.200761e-05 
 2
 Nonlinear solution status: time= 13
	stiffness updates             = 1
	right hand side evaluations   = 3
	stiffness matrix reformations = 1
	step from line search         = 1.000000
	convergence norms :     INITIAL         CURRENT         REQUIRED
	   residual            4.121627e+00    1.671379e-07    0.000000e+00 
	   energy              2.105358e-01    8.397318e-08    2.105358e-03 
	   displacement        1.200761e-01    5.919258e-06    1.207072e-05 

........................ augmentation # 1
 sliding interface # 24
                        CURRENT        REQUIRED
    D multiplier :    4.304655e-02   1.000000e-01
    maximum gap  :    3.548952e-01       ***

convergence summary
    number of iterations   : 2
    number of reformations : 0

------- converged at time : 13


===== beginning time step 13 : 14 =====


Reforming stiffness matrix: reformation #1

===== reforming stiffness matrix:
	Nr of equations ........................... : 2658
	Nr of nonzeroes in stiffness matrix ....... : 105192
 1
 Nonlinear solution status: time= 14
	stiffness updates             = 0
	right hand side evaluations   = 2
	stiffness matrix reformations = 1
	step from line search         = 1.000000
	convergence norms :     INITIAL         CURRENT         REQUIRED
	   residual            7.948711e+00    6.818722e-05    0.000000e+00 
	   energy              3.508749e-01    6.230388e-04    3.508749e-03 
	   displacement        2.471866e-01    2.471866e-01    2.471866e-05 
 2
 Nonlinear solution status: time= 14
	stiffness updates             = 1
	right hand side evaluations   = 3
	stiffness matrix reformations = 1
	step from line search         = 1.000000
	convergence norms :     INITIAL         CURRENT         REQUIRED
	   residual            7.948711e+00    1.193387e-06    0.000000e+00 
	   energy              3.508749e-01    2.417796e-07    3.508749e-03 
	   displacement        2.471866e-01    2.539823e-05    2.493366e-05 
 3
 Nonlinear solution status: time= 14
	stiffness updates             = 2
	right hand side evaluations   = 4
	stiffness matrix reformations = 1
	step from line search         = 1.000000
	convergence norms :     INITIAL         CURRENT         REQUIRED
	   residual            7.948711e+00    6.842173e-10    0.000000e+00 
	   energy              3.508749e-01    1.069826e-09    3.508749e-03 
	   displacement        2.471866e-01    3.343826e-08    2.491569e-05 

........................ augmentation # 1
 sliding interface # 24
                        CURRENT        REQUIRED
    D multiplier :    4.186484e-02   1.000000e-01
    maximum gap  :    3.551415e-01       ***

convergence summary
    number of iterations   : 3
    number of reformations : 0

------- converged at time : 14


===== beginning time step 14 : 15 =====


Reforming stiffness matrix: reformation #1

===== reforming stiffness matrix:
	Nr of equations ........................... : 2658
	Nr of nonzeroes in stiffness matrix ....... : 105156
 1
 Nonlinear solution status: time= 15
	stiffness updates             = 0
	right hand side evaluations   = 2
	stiffness matrix reformations = 1
	step from line search         = 1.000000
	convergence norms :     INITIAL         CURRENT         REQUIRED
	   residual            3.836884e+00    4.617219e-05    0.000000e+00 
	   energy              1.920482e-01    3.900418e-04    1.920482e-03 
	   displacement        1.106998e-01    1.106998e-01    1.106998e-05 
 2
 Nonlinear solution status: time= 15
	stiffness updates             = 1
	right hand side evaluations   = 3
	stiffness matrix reformations = 1
	step from line search         = 1.000000
	convergence norms :     INITIAL         CURRENT         REQUIRED
	   residual            3.836884e+00    1.324530e-07    0.000000e+00 
	   energy              1.920482e-01    6.863965e-08    1.920482e-03 
	   displacement        1.106998e-01    5.008252e-06    1.111945e-05 

........................ augmentation # 1
 sliding interface # 24
                        CURRENT        REQUIRED
    D multiplier :    4.093447e-02   1.000000e-01
    maximum gap  :    3.555074e-01       ***

convergence summary
    number of iterations   : 2
    number of reformations : 0

------- converged at time : 15


===== beginning time step 15 : 16 =====


Reforming stiffness matrix: reformation #1

===== reforming stiffness matrix:
	Nr of equations ........................... : 2658
	Nr of nonzeroes in stiffness matrix ....... : 105156
 1
 Nonlinear solution status: time= 16
	stiffness updates             = 0
	right hand side evaluations   = 2
	stiffness matrix reformations = 1
	step from line search         = 1.000000
	convergence norms :     INITIAL         CURRENT         REQUIRED
	   residual            8.642932e+00    6.659358e-05    0.000000e+00 
	   energy              3.832390e-01    7.094821e-04    3.832390e-03 
	   displacement        2.563791e-01    2.563791e-01    2.563791e-05 
 2
 Nonlinear solution status: time= 16
	stiffness updates             = 1
	right hand side evaluations   = 3
	stiffness matrix reformations = 1
	step from line search         = 1.000000
	convergence norms :     INITIAL         CURRENT         REQUIRED
	   residual            8.642932e+00    8.040811e-07    0.000000e+00 
	   energy              3.832390e-01    2.323298e-07    3.832390e-03 
	   displacement        2.563791e-01    1.462469e-05    2.577623e-05 

........................ augmentation # 1
 sliding interface # 24
                        CURRENT        REQUIRED
    D multiplier :    4.013302e-02   1.000000e-01
    maximum gap  :    3.560058e-01       ***

convergence summary
    number of iterations   : 2
    number of reformations : 0

------- converged at time : 16


===== beginning time step 16 : 17 =====


Reforming stiffness matrix: reformation #1

===== reforming stiffness matrix:
	Nr of equations ........................... : 2658
	Nr of nonzeroes in stiffness matrix ....... : 105120
 1
 Nonlinear solution status: time= 17
	stiffness updates             = 0
	right hand side evaluations   = 2
	stiffness matrix reformations = 1
	step from line search         = 1.000000
	convergence norms :     INITIAL         CURRENT         REQUIRED
	   residual            4.060465e+00    6.335749e-05    0.000000e+00 
	   energy              1.902294e-01    4.471940e-04    1.902294e-03 
	   displacement        1.082567e-01    1.082567e-01    1.082567e-05 
 2
 Nonlinear solution status: time= 17
	stiffness updates             = 1
	right hand side evaluations   = 3
	stiffness matrix reformations = 1
	step from line search         = 1.000000
	convergence norms :     INITIAL         CURRENT         REQUIRED
	   residual            4.060465e+00    1.133869e-07    0.000000e+00 
	   energy              1.902294e-01    7.520730e-08    1.902294e-03 
	   displacement        1.082567e-01    1.309190e-05    1.090434e-05 
 3
 Nonlinear solution status: time= 17
	stiffness updates             = 2
	right hand side evaluations   = 4
	stiffness matrix reformations = 1
	step from line search         = 1.000000
	convergence norms :     INITIAL         CURRENT         REQUIRED
	   residual            4.060465e+00    2.507225e-11    0.000000e+00 
	   energy              1.902294e-01    2.461040e-11    1.902294e-03 
	   displacement        1.082567e-01    3.416884e-09    1.090064e-05 

........................ augmentation # 1
 sliding interface # 24
                        CURRENT        REQUIRED
    D multiplier :    3.936317e-02   1.000000e-01
    maximum gap  :    3.565849e-01       ***

convergence summary
    number of iterations   : 3
    number of reformations : 0

------- converged at time : 17


===== beginning time step 17 : 18 =====


Reforming stiffness matrix: reformation #1

===== reforming stiffness matrix:
	Nr of equations ........................... : 2658
	Nr of nonzeroes in stiffness matrix ....... : 105120
 1
 Nonlinear solution status: time= 18
	stiffness updates             = 0
	right hand side evaluations   = 2
	stiffness matrix reformations = 1
	step from line search         = 1.000000
	convergence norms :     INITIAL         CURRENT         REQUIRED
	   residual            8.692477e+00    6.806740e-05    0.000000e+00 
	   energy              3.957343e-01    6.604096e-04    3.957343e-03 
	   displacement        2.913655e-01    2.913655e-01    2.913655e-05 
 2
 Nonlinear solution status: time= 18
	stiffness updates             = 1
	right hand side evaluations   = 3
	stiffness matrix reformations = 1
	step from line search         = 1.000000
	convergence norms :     INITIAL         CURRENT         REQUIRED
	   residual            8.692477e+00    7.951337e-07    0.000000e+00 
	   energy              3.957343e-01    2.123004e-07    3.957343e-03 
	   displacement        2.913655e-01    1.671672e-05    2.930789e-05 

........................ augmentation # 1
 sliding interface # 24
                        CURRENT        REQUIRED
    D multiplier :    3.870740e-02   1.000000e-01
    maximum gap  :    3.572889e-01       ***

convergence summary
    number of iterations   : 2
    number of reformations : 0

------- converged at time : 18


===== beginning time step 18 : 19 =====


Reforming stiffness matrix: reformation #1

===== reforming stiffness matrix:
	Nr of equations ........................... : 2658
	Nr of nonzeroes in stiffness matrix ....... : 105120
 1
 Nonlinear solution status: time= 19
	stiffness updates             = 0
	right hand side evaluations   = 2
	stiffness matrix reformations = 1
	step from line search         = 1.000000
	convergence norms :     INITIAL         CURRENT         REQUIRED
	   residual            9.546442e+00    8.493214e-05    0.000000e+00 
	   energy              4.066201e-01    8.045476e-04    4.066201e-03 
	   displacement        3.022728e-01    3.022728e-01    3.022728e-05 
 2
 Nonlinear solution status: time= 19
	stiffness updates             = 1
	right hand side evaluations   = 3
	stiffness matrix reformations = 1
	step from line search         = 1.000000
	convergence norms :     INITIAL         CURRENT         REQUIRED
	   residual            9.546442e+00    8.053167e-07    0.000000e+00 
	   energy              4.066201e-01    2.580062e-07    4.066201e-03 
	   displacement        3.022728e-01    1.554334e-05    3.037188e-05 

........................ augmentation # 1
 sliding interface # 24
                        CURRENT        REQUIRED
    D multiplier :    3.815959e-02   1.000000e-01
    maximum gap  :    3.580873e-01       ***

convergence summary
    number of iterations   : 2
    number of reformations : 0

------- converged at time : 19


===== beginning time step 19 : 20 =====


Reforming stiffness matrix: reformation #1

===== reforming stiffness matrix:
	Nr of equations ........................... : 2658
	Nr of nonzeroes in stiffness matrix ....... : 105120
 1
 Nonlinear solution status: time= 20
	stiffness updates             = 0
	right hand side evaluations   = 2
	stiffness matrix reformations = 1
	step from line search         = 1.000000
	convergence norms :     INITIAL         CURRENT         REQUIRED
	   residual            9.804694e+00    7.806146e-05    0.000000e+00 
	   energy              4.417931e-01    7.952337e-04    4.417931e-03 
	   displacement        3.486608e-01    3.486608e-01    3.486608e-05 
 2
 Nonlinear solution status: time= 20
	stiffness updates             = 1
	right hand side evaluations   = 3
	stiffness matrix reformations = 1
	step from line search         = 1.000000
	convergence norms :     INITIAL         CURRENT         REQUIRED
	   residual            9.804694e+00    6.814120e-07    0.000000e+00 
	   energy              4.417931e-01    2.304035e-07    4.417931e-03 
	   displacement        3.486608e-01    1.162227e-05    3.503970e-05 

........................ augmentation # 1
 sliding interface # 24
                        CURRENT        REQUIRED
    D multiplier :    3.763747e-02   1.000000e-01
    maximum gap  :    3.589708e-01       ***

convergence summary
    number of iterations   : 2
    number of reformations : 0

------- converged at time : 20


===== beginning time step 20 : 21 =====


Reforming stiffness matrix: reformation #1

===== reforming stiffness matrix:
	Nr of equations ........................... : 2658
	Nr of nonzeroes in stiffness matrix ....... : 105120
 1
 Nonlinear solution status: time= 21
	stiffness updates             = 0
	right hand side evaluations   = 2
	stiffness matrix reformations = 1
	step from line search         = 1.000000
	convergence norms :     INITIAL         CURRENT         REQUIRED
	   residual            1.678595e+01    9.139280e-05    0.000000e+00 
	   energy              6.958700e-01    1.088010e-03    6.958700e-03 
	   displacement        5.850817e-01    5.850817e-01    5.850817e-05 
 2
 Nonlinear solution status: time= 21
	stiffness updates             = 1
	right hand side evaluations   = 3
	stiffness matrix reformations = 1
	step from line search         = 1.000000
	convergence norms :     INITIAL         CURRENT         REQUIRED
	   residual            1.678595e+01    1.288311e-06    0.000000e+00 
	   energy              6.958700e-01    3.274716e-07    6.958700e-03 
	   displacement        5.850817e-01    2.004831e-05    5.878953e-05 

........................ augmentation # 1
 sliding interface # 24
                        CURRENT        REQUIRED
    D multiplier :    3.711478e-02   1.000000e-01
    maximum gap  :    3.599544e-01       ***

convergence summary
    number of iterations   : 2
    number of reformations : 0

------- converged at time : 21


===== beginning time step 21 : 22 =====


Reforming stiffness matrix: reformation #1

===== reforming stiffness matrix:
	Nr of equations ........................... : 2658
	Nr of nonzeroes in stiffness matrix ....... : 105120
 1
 Nonlinear solution status: time= 22
	stiffness updates             = 0
	right hand side evaluations   = 2
	stiffness matrix reformations = 1
	step from line search         = 1.000000
	convergence norms :     INITIAL         CURRENT         REQUIRED
	   residual            1.152079e+01    7.943010e-05    0.000000e+00 
	   energy              4.911617e-01    9.317498e-04    4.911617e-03 
	   displacement        4.357580e-01    4.357580e-01    4.357580e-05 
 2
 Nonlinear solution status: time= 22
	stiffness updates             = 1
	right hand side evaluations   = 3
	stiffness matrix reformations = 1
	step from line search         = 1.000000
	convergence norms :     INITIAL         CURRENT         REQUIRED
	   residual            1.152079e+01    1.015527e-06    0.000000e+00 
	   energy              4.911617e-01    3.070563e-07    4.911617e-03 
	   displacement        4.357580e-01    6.589300e-06    4.374208e-05 

........................ augmentation # 1
 sliding interface # 24
                        CURRENT        REQUIRED
    D multiplier :    3.668007e-02   1.000000e-01
    maximum gap  :    3.609964e-01       ***

convergence summary
    number of iterations   : 2
    number of reformations : 0

------- converged at time : 22


===== beginning time step 22 : 23 =====


Reforming stiffness matrix: reformation #1

===== reforming stiffness matrix:
	Nr of equations ........................... : 2658
	Nr of nonzeroes in stiffness matrix ....... : 105120
 1
 Nonlinear solution status: time= 23
	stiffness updates             = 0
	right hand side evaluations   = 2
	stiffness matrix reformations = 1
	step from line search         = 1.000000
	convergence norms :     INITIAL         CURRENT         REQUIRED
	   residual            1.815877e+01    8.997925e-05    0.000000e+00 
	   energy              7.662015e-01    1.217334e-03    7.662015e-03 
	   displacement        7.264780e-01    7.264780e-01    7.264780e-05 
 2
 Nonlinear solution status: time= 23
	stiffness updates             = 1
	right hand side evaluations   = 3
	stiffness matrix reformations = 1
	step from line search         = 1.000000
	convergence norms :     INITIAL         CURRENT         REQUIRED
	   residual            1.815877e+01    1.184936e-06    0.000000e+00 
	   energy              7.662015e-01    3.478161e-07    7.662015e-03 
	   displacement        7.264780e-01    5.239229e-06    7.289617e-05 

........................ augmentation # 1
 sliding interface # 24
                        CURRENT        REQUIRED
    D multiplier :    3.624436e-02   1.000000e-01
    maximum gap  :    3.621287e-01       ***

convergence summary
    number of iterations   : 2
    number of reformations : 0

------- converged at time : 23


===== beginning time step 23 : 24 =====


Reforming stiffness matrix: reformation #1

===== reforming stiffness matrix:
	Nr of equations ........................... : 2658
	Nr of nonzeroes in stiffness matrix ....... : 105120
 1
 Nonlinear solution status: time= 24
	stiffness updates             = 0
	right hand side evaluations   = 2
	stiffness matrix reformations = 1
	step from line search         = 1.000000
	convergence norms :     INITIAL         CURRENT         REQUIRED
	   residual            1.007789e+01    8.480706e-05    0.000000e+00 
	   energy              4.454341e-01    8.821015e-04    4.454341e-03 
	   displacement        4.029032e-01    4.029032e-01    4.029032e-05 
 2
 Nonlinear solution status: time= 24
	stiffness updates             = 1
	right hand side evaluations   = 3
	stiffness matrix reformations = 1
	step from line search         = 1.000000
	convergence norms :     INITIAL         CURRENT         REQUIRED
	   residual            1.007789e+01    7.310620e-07    0.000000e+00 
	   energy              4.454341e-01    2.674177e-07    4.454341e-03 
	   displacement        4.029032e-01    5.481480e-06    4.045625e-05 

........................ augmentation # 1
 sliding interface # 24
                        CURRENT        REQUIRED
    D multiplier :    3.580396e-02   1.000000e-01
    maximum gap  :    3.633100e-01       ***

convergence summary
    number of iterations   : 2
    number of reformations : 0

------- converged at time : 24


===== beginning time step 24 : 25 =====


Reforming stiffness matrix: reformation #1

===== reforming stiffness matrix:
	Nr of equations ........................... : 2658
	Nr of nonzeroes in stiffness matrix ....... : 105084
 1
 Nonlinear solution status: time= 25
	stiffness updates             = 0
	right hand side evaluations   = 2
	stiffness matrix reformations = 1
	step from line search         = 1.000000
	convergence norms :     INITIAL         CURRENT         REQUIRED
	   residual            2.062603e+01    7.104832e-05    0.000000e+00 
	   energy              9.170318e-01    1.060837e-03    9.170318e-03 
	   displacement        1.064112e+00    1.064112e+00    1.064112e-04 
 2
 Nonlinear solution status: time= 25
	stiffness updates             = 1
	right hand side evaluations   = 3
	stiffness matrix reformations = 1
	step from line search         = 1.000000
	convergence norms :     INITIAL         CURRENT         REQUIRED
	   residual            2.062603e+01    1.525001e-06    0.000000e+00 
	   energy              9.170318e-01    3.332249e-07    9.170318e-03 
	   displacement        1.064112e+00    3.939946e-06    1.066387e-04 

........................ augmentation # 1
 sliding interface # 24
                        CURRENT        REQUIRED
    D multiplier :    3.539447e-02   1.000000e-01
    maximum gap  :    3.645639e-01       ***

convergence summary
    number of iterations   : 2
    number of reformations : 0

------- converged at time : 25


===== beginning time step 25 : 26 =====


Reforming stiffness matrix: reformation #1

===== reforming stiffness matrix:
	Nr of equations ........................... : 2658
	Nr of nonzeroes in stiffness matrix ....... : 105084
 1
 Nonlinear solution status: time= 26
	stiffness updates             = 0
	right hand side evaluations   = 2
	stiffness matrix reformations = 1
	step from line search         = 1.000000
	convergence norms :     INITIAL         CURRENT         REQUIRED
	   residual            1.966838e+01    7.479049e-05    0.000000e+00 
	   energy              8.247042e-01    1.086351e-03    8.247042e-03 
	   displacement        9.188499e-01    9.188499e-01    9.188499e-05 
 2
 Nonlinear solution status: time= 26
	stiffness updates             = 1
	right hand side evaluations   = 3
	stiffness matrix reformations = 1
	step from line search         = 1.000000
	convergence norms :     INITIAL         CURRENT         REQUIRED
	   residual            1.966838e+01    1.691311e-06    0.000000e+00 
	   energy              8.247042e-01    3.673743e-07    8.247042e-03 
	   displacement        9.188499e-01    5.112742e-06    9.210653e-05 

........................ augmentation # 1
 sliding interface # 24
                        CURRENT        REQUIRED
    D multiplier :    3.498081e-02   1.000000e-01
    maximum gap  :    3.658837e-01       ***

convergence summary
    number of iterations   : 2
    number of reformations : 0

------- converged at time : 26


===== beginning time step 26 : 27 =====


Reforming stiffness matrix: reformation #1

===== reforming stiffness matrix:
	Nr of equations ........................... : 2658
	Nr of nonzeroes in stiffness matrix ....... : 105084
 1
 Nonlinear solution status: time= 27
	stiffness updates             = 0
	right hand side evaluations   = 2
	stiffness matrix reformations = 1
	step from line search         = 1.000000
	convergence norms :     INITIAL         CURRENT         REQUIRED
	   residual            2.062329e+01    6.669998e-05    0.000000e+00 
	   energy              8.697040e-01    9.943499e-04    8.697040e-03 
	   displacement        1.019628e+00    1.019628e+00    1.019628e-04 
 2
 Nonlinear solution status: time= 27
	stiffness updates             = 1
	right hand side evaluations   = 3
	stiffness matrix reformations = 1
	step from line search         = 1.000000
	convergence norms :     INITIAL         CURRENT         REQUIRED
	   residual            2.062329e+01    1.669493e-06    0.000000e+00 
	   energy              8.697040e-01    3.278965e-07    8.697040e-03 
	   displacement        1.019628e+00    4.150098e-06    1.021702e-04 

........................ augmentation # 1
 sliding interface # 24
                        CURRENT        REQUIRED
    D multiplier :    3.452550e-02   1.000000e-01
    maximum gap  :    3.672520e-01       ***

convergence summary
    number of iterations   : 2
    number of reformations : 0

------- converged at time : 27


===== beginning time step 27 : 28 =====


Reforming stiffness matrix: reformation #1

===== reforming stiffness matrix:
	Nr of equations ........................... : 2658
	Nr of nonzeroes in stiffness matrix ....... : 105084
 1
 Nonlinear solution status: time= 28
	stiffness updates             = 0
	right hand side evaluations   = 2
	stiffness matrix reformations = 1
	step from line search         = 1.000000
	convergence norms :     INITIAL         CURRENT         REQUIRED
	   residual            2.177014e+01    4.848130e-05    0.000000e+00 
	   energy              9.981856e-01    5.460186e-04    9.981856e-03 
	   displacement        1.365052e+00    1.365052e+00    1.365052e-04 
 2
 Nonlinear solution status: time= 28
	stiffness updates             = 1
	right hand side evaluations   = 3
	stiffness matrix reformations = 1
	step from line search         = 1.000000
	convergence norms :     INITIAL         CURRENT         REQUIRED
	   residual            2.177014e+01    1.920586e-06    0.000000e+00 
	   energy              9.981856e-01    2.104762e-07    9.981856e-03 
	   displacement        1.365052e+00    8.140552e-06    1.366116e-04 

........................ augmentation # 1
 sliding interface # 24
                        CURRENT        REQUIRED
    D multiplier :    3.419103e-02   1.000000e-01
    maximum gap  :    3.686835e-01       ***

convergence summary
    number of iterations   : 2
    number of reformations : 0

------- converged at time : 28


===== beginning time step 28 : 29 =====


Reforming stiffness matrix: reformation #1

===== reforming stiffness matrix:
	Nr of equations ........................... : 2658
	Nr of nonzeroes in stiffness matrix ....... : 105084
 1
 Nonlinear solution status: time= 29
	stiffness updates             = 0
	right hand side evaluations   = 2
	stiffness matrix reformations = 1
	step from line search         = 1.000000
	convergence norms :     INITIAL         CURRENT         REQUIRED
	   residual            2.165379e+01    4.459096e-05    0.000000e+00 
	   energy              9.725590e-01    3.678991e-04    9.725590e-03 
	   displacement        1.392168e+00    1.392168e+00    1.392168e-04 
 2
 Nonlinear solution status: time= 29
	stiffness updates             = 1
	right hand side evaluations   = 3
	stiffness matrix reformations = 1
	step from line search         = 1.000000
	convergence norms :     INITIAL         CURRENT         REQUIRED
	   residual            2.165379e+01    1.954419e-06    0.000000e+00 
	   energy              9.725590e-01    1.598707e-07    9.725590e-03 
	   displacement        1.392168e+00    6.798612e-06    1.392149e-04 

........................ augmentation # 1
 sliding interface # 24
                        CURRENT        REQUIRED
    D multiplier :    3.383483e-02   1.000000e-01
    maximum gap  :    3.701523e-01       ***

convergence summary
    number of iterations   : 2
    number of reformations : 0

------- converged at time : 29


===== beginning time step 29 : 30 =====


Reforming stiffness matrix: reformation #1

===== reforming stiffness matrix:
	Nr of equations ........................... : 2658
	Nr of nonzeroes in stiffness matrix ....... : 105084
 1
 Nonlinear solution status: time= 30
	stiffness updates             = 0
	right hand side evaluations   = 2
	stiffness matrix reformations = 1
	step from line search         = 1.000000
	convergence norms :     INITIAL         CURRENT         REQUIRED
	   residual            3.255765e+01    4.851238e-05    0.000000e+00 
	   energy              1.356802e+00    6.055898e-04    1.356802e-02 
	   displacement        1.828629e+00    1.828629e+00    1.828629e-04 
 2
 Nonlinear solution status: time= 30
	stiffness updates             = 1
	right hand side evaluations   = 3
	stiffness matrix reformations = 1
	step from line search         = 1.000000
	convergence norms :     INITIAL         CURRENT         REQUIRED
	   residual            3.255765e+01    2.101027e-06    0.000000e+00 
	   energy              1.356802e+00    2.046614e-07    1.356802e-02 
	   displacement        1.828629e+00    5.280599e-06    1.829230e-04 

........................ augmentation # 1
 sliding interface # 24
                        CURRENT        REQUIRED
    D multiplier :    3.347049e-02   1.000000e-01
    maximum gap  :    3.716958e-01       ***

convergence summary
    number of iterations   : 2
    number of reformations : 0

------- converged at time : 30


===== beginning time step 30 : 31 =====


Reforming stiffness matrix: reformation #1

===== reforming stiffness matrix:
	Nr of equations ........................... : 2658
	Nr of nonzeroes in stiffness matrix ....... : 105084
 1
 Nonlinear solution status: time= 31
	stiffness updates             = 0
	right hand side evaluations   = 2
	stiffness matrix reformations = 1
	step from line search         = 1.000000
	convergence norms :     INITIAL         CURRENT         REQUIRED
	   residual            2.607267e+01    9.704297e-05    0.000000e+00 
	   energy              1.237571e+00    4.275497e-04    1.237571e-02 
	   displacement        2.019081e+00    2.019081e+00    2.019081e-04 
 2
 Nonlinear solution status: time= 31
	stiffness updates             = 1
	right hand side evaluations   = 3
	stiffness matrix reformations = 1
	step from line search         = 1.000000
	convergence norms :     INITIAL         CURRENT         REQUIRED
	   residual            2.607267e+01    4.567279e-06    0.000000e+00 
	   energy              1.237571e+00    3.784340e-06    1.237571e-02 
	   displacement        2.019081e+00    4.438130e-05    2.021817e-04 

........................ augmentation # 1
 sliding interface # 24
                        CURRENT        REQUIRED
    D multiplier :    3.317174e-02   1.000000e-01
    maximum gap  :    3.732738e-01       ***

convergence summary
    number of iterations   : 2
    number of reformations : 0

------- converged at time : 31


===== beginning time step 31 : 32 =====


Reforming stiffness matrix: reformation #1

===== reforming stiffness matrix:
	Nr of equations ........................... : 2658
	Nr of nonzeroes in stiffness matrix ....... : 105120
 1
 Nonlinear solution status: time= 32
	stiffness updates             = 0
	right hand side evaluations   = 2
	stiffness matrix reformations = 1
	step from line search         = 1.000000
	convergence norms :     INITIAL         CURRENT         REQUIRED
	   residual            1.794235e+01    1.162355e-04    0.000000e+00 
	   energy              9.698692e-01    8.383895e-04    9.698692e-03 
	   displacement        1.716797e+00    1.716797e+00    1.716797e-04 
 2
 Nonlinear solution status: time= 32
	stiffness updates             = 1
	right hand side evaluations   = 3
	stiffness matrix reformations = 1
	step from line search         = 1.000000
	convergence norms :     INITIAL         CURRENT         REQUIRED
	   residual            1.794235e+01    2.877832e-06    0.000000e+00 
	   energy              9.698692e-01    2.865591e-07    9.698692e-03 
	   displacement        1.716797e+00    4.879575e-05    1.713688e-04 

........................ augmentation # 1
 sliding interface # 24
                        CURRENT        REQUIRED
    D multiplier :    3.284177e-02   1.000000e-01
    maximum gap  :    3.748652e-01       ***

convergence summary
    number of iterations   : 2
    number of reformations : 0

------- converged at time : 32


===== beginning time step 32 : 33 =====


Reforming stiffness matrix: reformation #1

===== reforming stiffness matrix:
	Nr of equations ........................... : 2658
	Nr of nonzeroes in stiffness matrix ....... : 105156
 1
 Nonlinear solution status: time= 33
	stiffness updates             = 0
	right hand side evaluations   = 2
	stiffness matrix reformations = 1
	step from line search         = 1.000000
	convergence norms :     INITIAL         CURRENT         REQUIRED
	   residual            2.590067e+01    7.772653e-05    0.000000e+00 
	   energy              1.252240e+00    9.473219e-04    1.252240e-02 
	   displacement        2.137927e+00    2.137927e+00    2.137927e-04 
 2
 Nonlinear solution status: time= 33
	stiffness updates             = 1
	right hand side evaluations   = 3
	stiffness matrix reformations = 1
	step from line search         = 1.000000
	convergence norms :     INITIAL         CURRENT         REQUIRED
	   residual            2.590067e+01    2.582645e-06    0.000000e+00 
	   energy              1.252240e+00    2.544892e-07    1.252240e-02 
	   displacement        2.137927e+00    3.897113e-05    2.133396e-04 

........................ augmentation # 1
 sliding interface # 24
                        CURRENT        REQUIRED
    D multiplier :    3.249365e-02   1.000000e-01
    maximum gap  :    3.765181e-01       ***

convergence summary
    number of iterations   : 2
    number of reformations : 0

------- converged at time : 33


===== beginning time step 33 : 34 =====


Reforming stiffness matrix: reformation #1

===== reforming stiffness matrix:
	Nr of equations ........................... : 2658
	Nr of nonzeroes in stiffness matrix ....... : 105156
 1
 Nonlinear solution status: time= 34
	stiffness updates             = 0
	right hand side evaluations   = 2
	stiffness matrix reformations = 1
	step from line search         = 1.000000
	convergence norms :     INITIAL         CURRENT         REQUIRED
	   residual            3.375743e+01    2.479663e-04    0.000000e+00 
	   energy              1.683389e+00    3.538677e-03    1.683389e-02 
	   displacement        3.121625e+00    3.121625e+00    3.121625e-04 
 2
 Nonlinear solution status: time= 34
	stiffness updates             = 1
	right hand side evaluations   = 3
	stiffness matrix reformations = 1
	step from line search         = 1.000000
	convergence norms :     INITIAL         CURRENT         REQUIRED
	   residual            3.375743e+01    1.947690e-06    0.000000e+00 
	   energy              1.683389e+00    8.253689e-07    1.683389e-02 
	   displacement        3.121625e+00    9.972311e-05    3.106064e-04 

........................ augmentation # 1
 sliding interface # 24
                        CURRENT        REQUIRED
    D multiplier :    3.220082e-02   1.000000e-01
    maximum gap  :    3.782134e-01       ***

convergence summary
    number of iterations   : 2
    number of reformations : 0

------- converged at time : 34


===== beginning time step 34 : 35 =====


Reforming stiffness matrix: reformation #1

===== reforming stiffness matrix:
	Nr of equations ........................... : 2658
	Nr of nonzeroes in stiffness matrix ....... : 105156
 1
 Nonlinear solution status: time= 35
	stiffness updates             = 0
	right hand side evaluations   = 2
	stiffness matrix reformations = 1
	step from line search         = 1.000000
	convergence norms :     INITIAL         CURRENT         REQUIRED
	   residual            2.302719e+01    3.332655e-04    0.000000e+00 
	   energy              1.313667e+00    3.400102e-03    1.313667e-02 
	   displacement        2.597007e+00    2.597007e+00    2.597007e-04 
 2
 Nonlinear solution status: time= 35
	stiffness updates             = 1
	right hand side evaluations   = 3
	stiffness matrix reformations = 1
	step from line search         = 1.000000
	convergence norms :     INITIAL         CURRENT         REQUIRED
	   residual            2.302719e+01    1.548056e-06    0.000000e+00 
	   energy              1.313667e+00    8.809342e-07    1.313667e-02 
	   displacement        2.597007e+00    1.149148e-04    2.582677e-04 

........................ augmentation # 1
 sliding interface # 24
                        CURRENT        REQUIRED
    D multiplier :    3.189322e-02   1.000000e-01
    maximum gap  :    3.799416e-01       ***

convergence summary
    number of iterations   : 2
    number of reformations : 0

------- converged at time : 35


===== beginning time step 35 : 36 =====


Reforming stiffness matrix: reformation #1

===== reforming stiffness matrix:
	Nr of equations ........................... : 2658
	Nr of nonzeroes in stiffness matrix ....... : 105156
 1
 Nonlinear solution status: time= 36
	stiffness updates             = 0
	right hand side evaluations   = 2
	stiffness matrix reformations = 1
	step from line search         = 1.000000
	convergence norms :     INITIAL         CURRENT         REQUIRED
	   residual            3.600230e+01    3.221030e-04    0.000000e+00 
	   energy              1.838481e+00    3.975734e-03    1.838481e-02 
	   displacement        3.474296e+00    3.474296e+00    3.474296e-04 
 2
 Nonlinear solution status: time= 36
	stiffness updates             = 1
	right hand side evaluations   = 3
	stiffness matrix reformations = 1
	step from line search         = 1.000000
	convergence norms :     INITIAL         CURRENT         REQUIRED
	   residual            3.600230e+01    1.955341e-06    0.000000e+00 
	   energy              1.838481e+00    8.935845e-07    1.838481e-02 
	   displacement        3.474296e+00    1.249109e-04    3.456947e-04 

........................ augmentation # 1
 sliding interface # 24
                        CURRENT        REQUIRED
    D multiplier :    3.156833e-02   1.000000e-01
    maximum gap  :    3.817309e-01       ***

convergence summary
    number of iterations   : 2
    number of reformations : 0

------- converged at time : 36


===== beginning time step 36 : 37 =====


Reforming stiffness matrix: reformation #1

===== reforming stiffness matrix:
	Nr of equations ........................... : 2658
	Nr of nonzeroes in stiffness matrix ....... : 105156
 1
 Nonlinear solution status: time= 37
	stiffness updates             = 0
	right hand side evaluations   = 2
	stiffness matrix reformations = 1
	step from line search         = 1.000000
	convergence norms :     INITIAL         CURRENT         REQUIRED
	   residual            2.491966e+01    1.010272e-03    0.000000e+00 
	   energy              1.692097e+00    6.695628e-03    1.692097e-02 
	   displacement        3.419012e+00    3.419012e+00    3.419012e-04 
 2
 Nonlinear solution status: time= 37
	stiffness updates             = 1
	right hand side evaluations   = 3
	stiffness matrix reformations = 1
	step from line search         = 1.000000
	convergence norms :     INITIAL         CURRENT         REQUIRED
	   residual            2.491966e+01    6.828282e-07    0.000000e+00 
	   energy              1.692097e+00    1.101807e-06    1.692097e-02 
	   displacement        3.419012e+00    3.370486e-04    3.389041e-04 

........................ augmentation # 1
 sliding interface # 24
                        CURRENT        REQUIRED
    D multiplier :    3.128015e-02   1.000000e-01
    maximum gap  :    3.835375e-01       ***

convergence summary
    number of iterations   : 2
    number of reformations : 0

------- converged at time : 37


===== beginning time step 37 : 38 =====


Reforming stiffness matrix: reformation #1

===== reforming stiffness matrix:
	Nr of equations ........................... : 2658
	Nr of nonzeroes in stiffness matrix ....... : 105156
 1
 Nonlinear solution status: time= 38
	stiffness updates             = 0
	right hand side evaluations   = 2
	stiffness matrix reformations = 1
	step from line search         = 1.000000
	convergence norms :     INITIAL         CURRENT         REQUIRED
	   residual            2.843989e+01    1.235450e-03    0.000000e+00 
	   energy              1.899937e+00    8.472586e-03    1.899937e-02 
	   displacement        3.838151e+00    3.838151e+00    3.838151e-04 
 2
 Nonlinear solution status: time= 38
	stiffness updates             = 1
	right hand side evaluations   = 3
	stiffness matrix reformations = 1
	step from line search         = 1.000000
	convergence norms :     INITIAL         CURRENT         REQUIRED
	   residual            2.843989e+01    4.290588e-07    0.000000e+00 
	   energy              1.899937e+00    9.597736e-07    1.899937e-02 
	   displacement        3.838151e+00    3.927370e-04    3.799178e-04 
 3
 Nonlinear solution status: time= 38
	stiffness updates             = 2
	right hand side evaluations   = 4
	stiffness matrix reformations = 1
	step from line search         = 1.000000
	convergence norms :     INITIAL         CURRENT         REQUIRED
	   residual            2.843989e+01    4.287598e-09    0.000000e+00 
	   energy              1.899937e+00    2.107521e-09    1.899937e-02 
	   displacement        3.838151e+00    3.291119e-08    3.798763e-04 

........................ augmentation # 1
 sliding interface # 24
                        CURRENT        REQUIRED
    D multiplier :    3.098436e-02   1.000000e-01
    maximum gap  :    3.853787e-01       ***

convergence summary
    number of iterations   : 3
    number of reformations : 0

------- converged at time : 38


===== beginning time step 38 : 39 =====


Reforming stiffness matrix: reformation #1

===== reforming stiffness matrix:
	Nr of equations ........................... : 2658
	Nr of nonzeroes in stiffness matrix ....... : 105156
 1
 Nonlinear solution status: time= 39
	stiffness updates             = 0
	right hand side evaluations   = 2
	stiffness matrix reformations = 1
	step from line search         = 1.000000
	convergence norms :     INITIAL         CURRENT         REQUIRED
	   residual            3.059758e+01    1.275193e-03    0.000000e+00 
	   energy              2.032608e+00    8.222293e-03    2.032608e-02 
	   displacement        4.093922e+00    4.093922e+00    4.093922e-04 
 2
 Nonlinear solution status: time= 39
	stiffness updates             = 1
	right hand side evaluations   = 3
	stiffness matrix reformations = 1
	step from line search         = 1.000000
	convergence norms :     INITIAL         CURRENT         REQUIRED
	   residual            3.059758e+01    2.614256e-07    0.000000e+00 
	   energy              2.032608e+00    5.964986e-07    2.032608e-02 
	   displacement        4.093922e+00    3.732165e-04    4.058507e-04 

........................ augmentation # 1
 sliding interface # 24
                        CURRENT        REQUIRED
    D multiplier :    3.068124e-02   1.000000e-01
    maximum gap  :    3.872717e-01       ***

convergence summary
    number of iterations   : 2
    number of reformations : 0

------- converged at time : 39


===== beginning time step 39 : 40 =====


Reforming stiffness matrix: reformation #1

===== reforming stiffness matrix:
	Nr of equations ........................... : 2658
	Nr of nonzeroes in stiffness matrix ....... : 105156
 1
 Nonlinear solution status: time= 40
	stiffness updates             = 0
	right hand side evaluations   = 2
	stiffness matrix reformations = 1
	step from line search         = 1.000000
	convergence norms :     INITIAL         CURRENT         REQUIRED
	   residual            3.494893e+01    3.065535e-03    0.000000e+00 
	   energy              2.593747e+00    1.389095e-02    2.593747e-02 
	   displacement        4.952004e+00    4.952004e+00    4.952004e-04 
 2
 Nonlinear solution status: time= 40
	stiffness updates             = 1
	right hand side evaluations   = 3
	stiffness matrix reformations = 1
	step from line search         = 1.000000
	convergence norms :     INITIAL         CURRENT         REQUIRED
	   residual            3.494893e+01    3.544538e-07    0.000000e+00 
	   energy              2.593747e+00    3.391582e-07    2.593747e-02 
	   displacement        4.952004e+00    8.356798e-04    4.891221e-04 
 3
 Nonlinear solution status: time= 40
	stiffness updates             = 2
	right hand side evaluations   = 4
	stiffness matrix reformations = 1
	step from line search         = 1.000000
	convergence norms :     INITIAL         CURRENT         REQUIRED
	   residual            3.494893e+01    5.596207e-09    0.000000e+00 
	   energy              2.593747e+00    5.463643e-11    2.593747e-02 
	   displacement        4.952004e+00    9.237068e-08    4.891964e-04 

........................ augmentation # 1
 sliding interface # 24
                        CURRENT        REQUIRED
    D multiplier :    3.039273e-02   1.000000e-01
    maximum gap  :    3.892084e-01       ***

convergence summary
    number of iterations   : 3
    number of reformations : 0

------- converged at time : 40


===== beginning time step 40 : 41 =====


Reforming stiffness matrix: reformation #1

===== reforming stiffness matrix:
	Nr of equations ........................... : 2658
	Nr of nonzeroes in stiffness matrix ....... : 105156
 1
 Nonlinear solution status: time= 41
	stiffness updates             = 0
	right hand side evaluations   = 2
	stiffness matrix reformations = 1
	step from line search         = 1.000000
	convergence norms :     INITIAL         CURRENT         REQUIRED
	   residual            3.554945e+01    4.004143e-03    0.000000e+00 
	   energy              2.859612e+00    1.545219e-02    2.859612e-02 
	   displacement        5.181389e+00    5.181389e+00    5.181389e-04 
 2
 Nonlinear solution status: time= 41
	stiffness updates             = 1
	right hand side evaluations   = 3
	stiffness matrix reformations = 1
	step from line search         = 1.000000
	convergence norms :     INITIAL         CURRENT         REQUIRED
	   residual            3.554945e+01    3.648917e-06    0.000000e+00 
	   energy              2.859612e+00    3.537516e-06    2.859612e-02 
	   displacement        5.181389e+00    1.056326e-03    5.115474e-04 
 3
 Nonlinear solution status: time= 41
	stiffness updates             = 2
	right hand side evaluations   = 4
	stiffness matrix reformations = 1
	step from line search         = 1.000000
	convergence norms :     INITIAL         CURRENT         REQUIRED
	   residual            3.554945e+01    2.069472e-07    0.000000e+00 
	   energy              2.859612e+00    2.095884e-07    2.859612e-02 
	   displacement        5.181389e+00    2.197276e-06    5.119049e-04 

........................ augmentation # 1
 sliding interface # 24
                        CURRENT        REQUIRED
    D multiplier :    3.010234e-02   1.000000e-01
    maximum gap  :    3.911710e-01       ***

convergence summary
    number of iterations   : 3
    number of reformations : 0

------- converged at time : 41


===== beginning time step 41 : 42 =====


Reforming stiffness matrix: reformation #1

===== reforming stiffness matrix:
	Nr of equations ........................... : 2658
	Nr of nonzeroes in stiffness matrix ....... : 105156
 1
 Nonlinear solution status: time= 42
	stiffness updates             = 0
	right hand side evaluations   = 2
	stiffness matrix reformations = 1
	step from line search         = 1.000000
	convergence norms :     INITIAL         CURRENT         REQUIRED
	   residual            3.548344e+01    4.014296e-03    0.000000e+00 
	   energy              2.856684e+00    1.596639e-02    2.856684e-02 
	   displacement        5.146119e+00    5.146119e+00    5.146119e-04 
 2
 Nonlinear solution status: time= 42
	stiffness updates             = 1
	right hand side evaluations   = 3
	stiffness matrix reformations = 1
	step from line search         = 1.000000
	convergence norms :     INITIAL         CURRENT         REQUIRED
	   residual            3.548344e+01    1.110100e-06    0.000000e+00 
	   energy              2.856684e+00    6.655245e-07    2.856684e-02 
	   displacement        5.146119e+00    1.095292e-03    5.077606e-04 
 3
 Nonlinear solution status: time= 42
	stiffness updates             = 2
	right hand side evaluations   = 4
	stiffness matrix reformations = 1
	step from line search         = 1.000000
	convergence norms :     INITIAL         CURRENT         REQUIRED
	   residual            3.548344e+01    8.739669e-09    0.000000e+00 
	   energy              2.856684e+00    2.264641e-09    2.856684e-02 
	   displacement        5.146119e+00    1.794664e-07    5.078636e-04 

........................ augmentation # 1
 sliding interface # 24
                        CURRENT        REQUIRED
    D multiplier :    2.981016e-02   1.000000e-01
    maximum gap  :    3.931712e-01       ***

convergence summary
    number of iterations   : 3
    number of reformations : 0

------- converged at time : 42


===== beginning time step 42 : 43 =====


Reforming stiffness matrix: reformation #1

===== reforming stiffness matrix:
	Nr of equations ........................... : 2658
	Nr of nonzeroes in stiffness matrix ....... : 105156
 1
 Nonlinear solution status: time= 43
	stiffness updates             = 0
	right hand side evaluations   = 2
	stiffness matrix reformations = 1
	step from line search         = 1.000000
	convergence norms :     INITIAL         CURRENT         REQUIRED
	   residual            5.234597e+01    8.651999e-03    0.000000e+00 
	   energy              4.240818e+00    2.932932e-02    4.240818e-02 
	   displacement        7.119195e+00    7.119195e+00    7.119195e-04 
 2
 Nonlinear solution status: time= 43
	stiffness updates             = 1
	right hand side evaluations   = 3
	stiffness matrix reformations = 1
	step from line search         = 1.000000
	convergence norms :     INITIAL         CURRENT         REQUIRED
	   residual            5.234597e+01    4.024282e-06    0.000000e+00 
	   energy              4.240818e+00    4.219001e-06    4.240818e-02 
	   displacement        7.119195e+00    2.432116e-03    7.001328e-04 
 3
 Nonlinear solution status: time= 43
	stiffness updates             = 2
	right hand side evaluations   = 4
	stiffness matrix reformations = 1
	step from line search         = 1.000000
	convergence norms :     INITIAL         CURRENT         REQUIRED
	   residual            5.234597e+01    4.579489e-08    0.000000e+00 
	   energy              4.240818e+00    7.283066e-08    4.240818e-02 
	   displacement        7.119195e+00    1.819721e-06    7.005870e-04 

........................ augmentation # 1
 sliding interface # 24
                        CURRENT        REQUIRED
    D multiplier :    2.951769e-02   1.000000e-01
    maximum gap  :    3.952358e-01       ***

convergence summary
    number of iterations   : 3
    number of reformations : 0

------- converged at time : 43


===== beginning time step 43 : 44 =====


Reforming stiffness matrix: reformation #1

===== reforming stiffness matrix:
	Nr of equations ........................... : 2658
	Nr of nonzeroes in stiffness matrix ....... : 105156
 1
 Nonlinear solution status: time= 44
	stiffness updates             = 0
	right hand side evaluations   = 2
	stiffness matrix reformations = 1
	step from line search         = 1.000000
	convergence norms :     INITIAL         CURRENT         REQUIRED
	   residual            5.664456e+01    1.128246e-02    0.000000e+00 
	   energy              4.850095e+00    2.950324e-02    4.850095e-02 
	   displacement        7.102450e+00    7.102450e+00    7.102450e-04 
 2
 Nonlinear solution status: time= 44
	stiffness updates             = 1
	right hand side evaluations   = 3
	stiffness matrix reformations = 1
	step from line search         = 1.000000
	convergence norms :     INITIAL         CURRENT         REQUIRED
	   residual            5.664456e+01    1.805411e-06    0.000000e+00 
	   energy              4.850095e+00    1.317658e-06    4.850095e-02 
	   displacement        7.102450e+00    3.395772e-03    6.991468e-04 
 3
 Nonlinear solution status: time= 44
	stiffness updates             = 2
	right hand side evaluations   = 4
	stiffness matrix reformations = 1
	step from line search         = 1.000000
	convergence norms :     INITIAL         CURRENT         REQUIRED
	   residual            5.664456e+01    2.700817e-08    0.000000e+00 
	   energy              4.850095e+00    6.784898e-09    4.850095e-02 
	   displacement        7.102450e+00    4.683404e-07    6.993816e-04 

........................ augmentation # 1
 sliding interface # 24
                        CURRENT        REQUIRED
    D multiplier :    2.922772e-02   1.000000e-01
    maximum gap  :    3.973186e-01       ***

convergence summary
    number of iterations   : 3
    number of reformations : 0

------- converged at time : 44


===== beginning time step 44 : 45 =====


Reforming stiffness matrix: reformation #1

===== reforming stiffness matrix:
	Nr of equations ........................... : 2658
	Nr of nonzeroes in stiffness matrix ....... : 105156
 1
 Nonlinear solution status: time= 45
	stiffness updates             = 0
	right hand side evaluations   = 2
	stiffness matrix reformations = 1
	step from line search         = 1.000000
	convergence norms :     INITIAL         CURRENT         REQUIRED
	   residual            5.767270e+01    1.131241e-02    0.000000e+00 
	   energy              4.805430e+00    3.316966e-02    4.805430e-02 
	   displacement        7.353401e+00    7.353401e+00    7.353401e-04 
 2
 Nonlinear solution status: time= 45
	stiffness updates             = 1
	right hand side evaluations   = 3
	stiffness matrix reformations = 1
	step from line search         = 1.000000
	convergence norms :     INITIAL         CURRENT         REQUIRED
	   residual            5.767270e+01    2.076769e-06    0.000000e+00 
	   energy              4.805430e+00    9.349490e-07    4.805430e-02 
	   displacement        7.353401e+00    3.378212e-03    7.225727e-04 
 3
 Nonlinear solution status: time= 45
	stiffness updates             = 2
	right hand side evaluations   = 4
	stiffness matrix reformations = 1
	step from line search         = 1.000000
	convergence norms :     INITIAL         CURRENT         REQUIRED
	   residual            5.767270e+01    2.163428e-08    0.000000e+00 
	   energy              4.805430e+00    5.820988e-09    4.805430e-02 
	   displacement        7.353401e+00    5.437435e-07    7.228496e-04 

........................ augmentation # 1
 sliding interface # 24
                        CURRENT        REQUIRED
    D multiplier :    2.894887e-02   1.000000e-01
    maximum gap  :    3.994459e-01       ***

convergence summary
    number of iterations   : 3
    number of reformations : 0

------- converged at time : 45


===== beginning time step 45 : 46 =====


Reforming stiffness matrix: reformation #1

===== reforming stiffness matrix:
	Nr of equations ........................... : 2658
	Nr of nonzeroes in stiffness matrix ....... : 105156
 1
 Nonlinear solution status: time= 46
	stiffness updates             = 0
	right hand side evaluations   = 2
	stiffness matrix reformations = 1
	step from line search         = 1.000000
	convergence norms :     INITIAL         CURRENT         REQUIRED
	   residual            8.148486e+01    2.240812e-02    0.000000e+00 
	   energy              6.891347e+00    4.755290e-02    6.891347e-02 
	   displacement        9.191500e+00    9.191500e+00    9.191500e-04 
 2
 Nonlinear solution status: time= 46
	stiffness updates             = 1
	right hand side evaluations   = 3
	stiffness matrix reformations = 1
	step from line search         = 1.000000
	convergence norms :     INITIAL         CURRENT         REQUIRED
	   residual            8.148486e+01    2.925000e-06    0.000000e+00 
	   energy              6.891347e+00    1.139005e-05    6.891347e-02 
	   displacement        9.191500e+00    6.965387e-03    9.036422e-04 
 3
 Nonlinear solution status: time= 46
	stiffness updates             = 2
	right hand side evaluations   = 4
	stiffness matrix reformations = 1
	step from line search         = 1.000000
	convergence norms :     INITIAL         CURRENT         REQUIRED
	   residual            8.148486e+01    6.627702e-08    0.000000e+00 
	   energy              6.891347e+00    1.280952e-08    6.891347e-02 
	   displacement        9.191500e+00    6.937291e-07    9.038063e-04 

........................ augmentation # 1
 sliding interface # 24
                        CURRENT        REQUIRED
    D multiplier :    2.864235e-02   1.000000e-01
    maximum gap  :    4.016189e-01       ***

convergence summary
    number of iterations   : 3
    number of reformations : 0

------- converged at time : 46


===== beginning time step 46 : 47 =====


Reforming stiffness matrix: reformation #1

===== reforming stiffness matrix:
	Nr of equations ........................... : 2658
	Nr of nonzeroes in stiffness matrix ....... : 105156
 1
 Nonlinear solution status: time= 47
	stiffness updates             = 0
	right hand side evaluations   = 2
	stiffness matrix reformations = 1
	step from line search         = 1.000000
	convergence norms :     INITIAL         CURRENT         REQUIRED
	   residual            9.994859e+01    2.850663e-02    0.000000e+00 
	   energy              8.335612e+00    6.017865e-02    8.335612e-02 
	   displacement        1.052959e+01    1.052959e+01    1.052959e-03 
 2
 Nonlinear solution status: time= 47
	stiffness updates             = 1
	right hand side evaluations   = 3
	stiffness matrix reformations = 1
	step from line search         = 1.000000
	convergence norms :     INITIAL         CURRENT         REQUIRED
	   residual            9.994859e+01    3.940718e-06    0.000000e+00 
	   energy              8.335612e+00    1.702273e-05    8.335612e-02 
	   displacement        1.052959e+01    8.742978e-03    1.034563e-03 
 3
 Nonlinear solution status: time= 47
	stiffness updates             = 2
	right hand side evaluations   = 4
	stiffness matrix reformations = 1
	step from line search         = 1.000000
	convergence norms :     INITIAL         CURRENT         REQUIRED
	   residual            9.994859e+01    9.540309e-08    0.000000e+00 
	   energy              8.335612e+00    1.640697e-08    8.335612e-02 
	   displacement        1.052959e+01    9.329062e-07    1.034742e-03 

........................ augmentation # 1
 sliding interface # 24
                        CURRENT        REQUIRED
    D multiplier :    2.835450e-02   1.000000e-01
    maximum gap  :    4.038298e-01       ***

convergence summary
    number of iterations   : 3
    number of reformations : 0

------- converged at time : 47


===== beginning time step 47 : 48 =====


Reforming stiffness matrix: reformation #1

===== reforming stiffness matrix:
	Nr of equations ........................... : 2658
	Nr of nonzeroes in stiffness matrix ....... : 105156
 1
 Nonlinear solution status: time= 48
	stiffness updates             = 0
	right hand side evaluations   = 2
	stiffness matrix reformations = 1
	step from line search         = 1.000000
	convergence norms :     INITIAL         CURRENT         REQUIRED
	   residual            9.785560e+01    2.877416e-02    0.000000e+00 
	   energy              8.236249e+00    5.309711e-02    8.236249e-02 
	   displacement        1.054477e+01    1.054477e+01    1.054477e-03 
 2
 Nonlinear solution status: time= 48
	stiffness updates             = 1
	right hand side evaluations   = 3
	stiffness matrix reformations = 1
	step from line search         = 1.000000
	convergence norms :     INITIAL         CURRENT         REQUIRED
	   residual            9.785560e+01    2.285889e-05    0.000000e+00 
	   energy              8.236249e+00    1.074648e-05    8.236249e-02 
	   displacement        1.054477e+01    7.176729e-03    1.039939e-03 
 3
 Nonlinear solution status: time= 48
	stiffness updates             = 2
	right hand side evaluations   = 4
	stiffness matrix reformations = 1
	step from line search         = 1.000000
	convergence norms :     INITIAL         CURRENT         REQUIRED
	   residual            9.785560e+01    6.920688e-07    0.000000e+00 
	   energy              8.236249e+00    6.550232e-07    8.236249e-02 
	   displacement        1.054477e+01    1.805116e-05    1.039909e-03 

........................ augmentation # 1
 sliding interface # 24
                        CURRENT        REQUIRED
    D multiplier :    2.808396e-02   1.000000e-01
    maximum gap  :    4.060859e-01       ***

convergence summary
    number of iterations   : 3
    number of reformations : 0

------- converged at time : 48


===== beginning time step 48 : 49 =====


Reforming stiffness matrix: reformation #1

===== reforming stiffness matrix:
	Nr of equations ........................... : 2658
	Nr of nonzeroes in stiffness matrix ....... : 105156
 1
 Nonlinear solution status: time= 49
	stiffness updates             = 0
	right hand side evaluations   = 2
	stiffness matrix reformations = 1
	step from line search         = 1.000000
	convergence norms :     INITIAL         CURRENT         REQUIRED
	   residual            1.378927e+02    5.938588e-02    0.000000e+00 
	   energy              1.140849e+01    7.029405e-02    1.140849e-01 
	   displacement        1.398574e+01    1.398574e+01    1.398574e-03 
 2
 Nonlinear solution status: time= 49
	stiffness updates             = 1
	right hand side evaluations   = 3
	stiffness matrix reformations = 1
	step from line search         = 1.000000
	convergence norms :     INITIAL         CURRENT         REQUIRED
	   residual            1.378927e+02    2.511995e-05    0.000000e+00 
	   energy              1.140849e+01    3.280053e-05    1.140849e-01 
	   displacement        1.398574e+01    1.406683e-02    1.384752e-03 
 3
 Nonlinear solution status: time= 49
	stiffness updates             = 2
	right hand side evaluations   = 4
	stiffness matrix reformations = 1
	step from line search         = 1.000000
	convergence norms :     INITIAL         CURRENT         REQUIRED
	   residual            1.378927e+02    1.744725e-07    0.000000e+00 
	   energy              1.140849e+01    8.590658e-08    1.140849e-01 
	   displacement        1.398574e+01    3.086246e-06    1.383974e-03 

........................ augmentation # 1
 sliding interface # 24
                        CURRENT        REQUIRED
    D multiplier :    2.772114e-02   1.000000e-01
    maximum gap  :    4.083848e-01       ***

convergence summary
    number of iterations   : 3
    number of reformations : 0

------- converged at time : 49


===== beginning time step 49 : 50 =====


Reforming stiffness matrix: reformation #1

===== reforming stiffness matrix:
	Nr of equations ........................... : 2658
	Nr of nonzeroes in stiffness matrix ....... : 105156
 1
 Nonlinear solution status: time= 50
	stiffness updates             = 0
	right hand side evaluations   = 2
	stiffness matrix reformations = 1
	step from line search         = 1.000000
	convergence norms :     INITIAL         CURRENT         REQUIRED
	   residual            1.664529e+02    9.483239e-02    0.000000e+00 
	   energy              1.325988e+01    6.854290e-02    1.325988e-01 
	   displacement        1.512358e+01    1.512358e+01    1.512358e-03 
 2
 Nonlinear solution status: time= 50
	stiffness updates             = 1
	right hand side evaluations   = 3
	stiffness matrix reformations = 1
	step from line search         = 1.000000
	convergence norms :     INITIAL         CURRENT         REQUIRED
	   residual            1.664529e+02    1.026442e-04    0.000000e+00 
	   energy              1.325988e+01    9.099757e-05    1.325988e-01 
	   displacement        1.512358e+01    2.522546e-02    1.503198e-03 
 3
 Nonlinear solution status: time= 50
	stiffness updates             = 2
	right hand side evaluations   = 4
	stiffness matrix reformations = 1
	step from line search         = 1.000000
	convergence norms :     INITIAL         CURRENT         REQUIRED
	   residual            1.664529e+02    2.056833e-07    0.000000e+00 
	   energy              1.325988e+01    2.949595e-07    1.325988e-01 
	   displacement        1.512358e+01    1.033187e-05    1.500999e-03 

........................ augmentation # 1
 sliding interface # 24
                        CURRENT        REQUIRED
    D multiplier :    2.735220e-02   1.000000e-01
    maximum gap  :    4.106952e-01       ***

convergence summary
    number of iterations   : 3
    number of reformations : 0

------- converged at time : 50


===== beginning time step 50 : 51 =====


Reforming stiffness matrix: reformation #1

===== reforming stiffness matrix:
	Nr of equations ........................... : 2658
	Nr of nonzeroes in stiffness matrix ....... : 105156
 1
 Nonlinear solution status: time= 51
	stiffness updates             = 0
	right hand side evaluations   = 2
	stiffness matrix reformations = 1
	step from line search         = 1.000000
	convergence norms :     INITIAL         CURRENT         REQUIRED
	   residual            1.595709e+02    6.608385e-02    0.000000e+00 
	   energy              1.295310e+01    9.075977e-02    1.295310e-01 
	   displacement        1.541270e+01    1.541270e+01    1.541270e-03 
 2
 Nonlinear solution status: time= 51
	stiffness updates             = 1
	right hand side evaluations   = 3
	stiffness matrix reformations = 1
	step from line search         = 1.000000
	convergence norms :     INITIAL         CURRENT         REQUIRED
	   residual            1.595709e+02    2.487902e-05    0.000000e+00 
	   energy              1.295310e+01    5.905496e-05    1.295310e-01 
	   displacement        1.541270e+01    2.050075e-02    1.522564e-03 
 3
 Nonlinear solution status: time= 51
	stiffness updates             = 2
	right hand side evaluations   = 4
	stiffness matrix reformations = 1
	step from line search         = 1.000000
	convergence norms :     INITIAL         CURRENT         REQUIRED
	   residual            1.595709e+02    3.008718e-07    0.000000e+00 
	   energy              1.295310e+01    7.354639e-08    1.295310e-01 
	   displacement        1.541270e+01    4.194730e-06    1.522175e-03 

........................ augmentation # 1
 sliding interface # 24
                        CURRENT        REQUIRED
    D multiplier :    2.707013e-02   1.000000e-01
    maximum gap  :    4.130763e-01       ***

convergence summary
    number of iterations   : 3
    number of reformations : 0

------- converged at time : 51


===== beginning time step 51 : 52 =====


Reforming stiffness matrix: reformation #1

===== reforming stiffness matrix:
	Nr of equations ........................... : 2658
	Nr of nonzeroes in stiffness matrix ....... : 105156
 1
 Nonlinear solution status: time= 52
	stiffness updates             = 0
	right hand side evaluations   = 2
	stiffness matrix reformations = 1
	step from line search         = 1.000000
	convergence norms :     INITIAL         CURRENT         REQUIRED
	   residual            2.273997e+02    1.092164e-01    0.000000e+00 
	   energy              1.783216e+01    1.063252e-01    1.783216e-01 
	   displacement        2.028465e+01    2.028465e+01    2.028465e-03 
 2
 Nonlinear solution status: time= 52
	stiffness updates             = 1
	right hand side evaluations   = 3
	stiffness matrix reformations = 1
	step from line search         = 1.000000
	convergence norms :     INITIAL         CURRENT         REQUIRED
	   residual            2.273997e+02    9.229758e-05    0.000000e+00 
	   energy              1.783216e+01    9.852855e-05    1.783216e-01 
	   displacement        2.028465e+01    3.433877e-02    2.019968e-03 
 3
 Nonlinear solution status: time= 52
	stiffness updates             = 2
	right hand side evaluations   = 4
	stiffness matrix reformations = 1
	step from line search         = 1.000000
	convergence norms :     INITIAL         CURRENT         REQUIRED
	   residual            2.273997e+02    6.451015e-07    0.000000e+00 
	   energy              1.783216e+01    3.852179e-07    1.783216e-01 
	   displacement        2.028465e+01    1.093054e-05    2.018412e-03 

........................ augmentation # 1
 sliding interface # 24
                        CURRENT        REQUIRED
    D multiplier :    2.679302e-02   1.000000e-01
    maximum gap  :    4.155069e-01       ***

convergence summary
    number of iterations   : 3
    number of reformations : 0

------- converged at time : 52


===== beginning time step 52 : 53 =====


Reforming stiffness matrix: reformation #1

===== reforming stiffness matrix:
	Nr of equations ........................... : 2658
	Nr of nonzeroes in stiffness matrix ....... : 105156
 1
 Nonlinear solution status: time= 53
	stiffness updates             = 0
	right hand side evaluations   = 2
	stiffness matrix reformations = 1
	step from line search         = 1.000000
	convergence norms :     INITIAL         CURRENT         REQUIRED
	   residual            2.502786e+02    1.361016e-01    0.000000e+00 
	   energy              1.928456e+01    1.130081e-01    1.928456e-01 
	   displacement        2.168560e+01    2.168560e+01    2.168560e-03 
 2
 Nonlinear solution status: time= 53
	stiffness updates             = 1
	right hand side evaluations   = 3
	stiffness matrix reformations = 1
	step from line search         = 1.000000
	convergence norms :     INITIAL         CURRENT         REQUIRED
	   residual            2.502786e+02    2.240358e-04    0.000000e+00 
	   energy              1.928456e+01    2.278726e-04    1.928456e-01 
	   displacement        2.168560e+01    4.271423e-02    2.166901e-03 
 3
 Nonlinear solution status: time= 53
	stiffness updates             = 2
	right hand side evaluations   = 4
	stiffness matrix reformations = 1
	step from line search         = 1.000000
	convergence norms :     INITIAL         CURRENT         REQUIRED
	   residual            2.502786e+02    1.616205e-06    0.000000e+00 
	   energy              1.928456e+01    3.660780e-07    1.928456e-01 
	   displacement        2.168560e+01    2.684027e-05    2.163465e-03 

........................ augmentation # 1
 sliding interface # 24
                        CURRENT        REQUIRED
    D multiplier :    2.652979e-02   1.000000e-01
    maximum gap  :    4.179864e-01       ***

convergence summary
    number of iterations   : 3
    number of reformations : 0

------- converged at time : 53


===== beginning time step 53 : 54 =====


Reforming stiffness matrix: reformation #1

===== reforming stiffness matrix:
	Nr of equations ........................... : 2658
	Nr of nonzeroes in stiffness matrix ....... : 105156
 1
 Nonlinear solution status: time= 54
	stiffness updates             = 0
	right hand side evaluations   = 2
	stiffness matrix reformations = 1
	step from line search         = 1.000000
	convergence norms :     INITIAL         CURRENT         REQUIRED
	   residual            2.565068e+02    1.354291e-01    0.000000e+00 
	   energy              1.989762e+01    1.132615e-01    1.989762e-01 
	   displacement        2.254336e+01    2.254336e+01    2.254336e-03 
 2
 Nonlinear solution status: time= 54
	stiffness updates             = 1
	right hand side evaluations   = 3
	stiffness matrix reformations = 1
	step from line search         = 1.000000
	convergence norms :     INITIAL         CURRENT         REQUIRED
	   residual            2.565068e+02    1.484245e-04    0.000000e+00 
	   energy              1.989762e+01    1.302128e-04    1.989762e-01 
	   displacement        2.254336e+01    4.257793e-02    2.252416e-03 
 3
 Nonlinear solution status: time= 54
	stiffness updates             = 2
	right hand side evaluations   = 4
	stiffness matrix reformations = 1
	step from line search         = 1.000000
	convergence norms :     INITIAL         CURRENT         REQUIRED
	   residual            2.565068e+02    5.156752e-07    0.000000e+00 
	   energy              1.989762e+01    4.222235e-07    1.989762e-01 
	   displacement        2.254336e+01    1.446800e-05    2.250164e-03 

........................ augmentation # 1
 sliding interface # 24
                        CURRENT        REQUIRED
    D multiplier :    2.630100e-02   1.000000e-01
    maximum gap  :    4.205090e-01       ***

convergence summary
    number of iterations   : 3
    number of reformations : 0

------- converged at time : 54


===== beginning time step 54 : 55 =====


Reforming stiffness matrix: reformation #1

===== reforming stiffness matrix:
	Nr of equations ........................... : 2658
	Nr of nonzeroes in stiffness matrix ....... : 105156
 1
 Nonlinear solution status: time= 55
	stiffness updates             = 0
	right hand side evaluations   = 2
	stiffness matrix reformations = 1
	step from line search         = 1.000000
	convergence norms :     INITIAL         CURRENT         REQUIRED
	   residual            3.014443e+02    2.048252e-01    0.000000e+00 
	   energy              2.336507e+01    1.090484e-01    2.336507e-01 
	   displacement        2.760585e+01    2.760585e+01    2.760585e-03 
 2
 Nonlinear solution status: time= 55
	stiffness updates             = 1
	right hand side evaluations   = 3
	stiffness matrix reformations = 1
	step from line search         = 1.000000
	convergence norms :     INITIAL         CURRENT         REQUIRED
	   residual            3.014443e+02    4.437516e-04    0.000000e+00 
	   energy              2.336507e+01    1.451383e-04    2.336507e-01 
	   displacement        2.760585e+01    6.615776e-02    2.782459e-03 
 3
 Nonlinear solution status: time= 55
	stiffness updates             = 2
	right hand side evaluations   = 4
	stiffness matrix reformations = 1
	step from line search         = 1.000000
	convergence norms :     INITIAL         CURRENT         REQUIRED
	   residual            3.014443e+02    1.020782e-06    0.000000e+00 
	   energy              2.336507e+01    1.296902e-06    2.336507e-01 
	   displacement        2.760585e+01    3.972607e-05    2.777284e-03 

........................ augmentation # 1
 sliding interface # 24
                        CURRENT        REQUIRED
    D multiplier :    2.603974e-02   1.000000e-01
    maximum gap  :    4.231044e-01       ***

convergence summary
    number of iterations   : 3
    number of reformations : 0

------- converged at time : 55


===== beginning time step 55 : 56 =====


Reforming stiffness matrix: reformation #1

===== reforming stiffness matrix:
	Nr of equations ........................... : 2658
	Nr of nonzeroes in stiffness matrix ....... : 105156
 1
 Nonlinear solution status: time= 56
	stiffness updates             = 0
	right hand side evaluations   = 2
	stiffness matrix reformations = 1
	step from line search         = 1.000000
	convergence norms :     INITIAL         CURRENT         REQUIRED
	   residual            3.721179e+02    2.503186e-01    0.000000e+00 
	   energy              2.772506e+01    8.500066e-02    2.772506e-01 
	   displacement        3.248572e+01    3.248572e+01    3.248572e-03 
 2
 Nonlinear solution status: time= 56
	stiffness updates             = 1
	right hand side evaluations   = 3
	stiffness matrix reformations = 1
	step from line search         = 1.000000
	convergence norms :     INITIAL         CURRENT         REQUIRED
	   residual            3.721179e+02    7.873230e-04    0.000000e+00 
	   energy              2.772506e+01    2.475612e-04    2.772506e-01 
	   displacement        3.248572e+01    8.419615e-02    3.299528e-03 
 3
 Nonlinear solution status: time= 56
	stiffness updates             = 2
	right hand side evaluations   = 4
	stiffness matrix reformations = 1
	step from line search         = 1.000000
	convergence norms :     INITIAL         CURRENT         REQUIRED
	   residual            3.721179e+02    2.298371e-06    0.000000e+00 
	   energy              2.772506e+01    5.454076e-07    2.772506e-01 
	   displacement        3.248572e+01    8.070535e-05    3.290453e-03 

........................ augmentation # 1
 sliding interface # 24
                        CURRENT        REQUIRED
    D multiplier :    2.579431e-02   1.000000e-01
    maximum gap  :    4.257320e-01       ***

convergence summary
    number of iterations   : 3
    number of reformations : 0

------- converged at time : 56


===== beginning time step 56 : 57 =====


Reforming stiffness matrix: reformation #1

===== reforming stiffness matrix:
	Nr of equations ........................... : 2658
	Nr of nonzeroes in stiffness matrix ....... : 105156
 1
 Nonlinear solution status: time= 57
	stiffness updates             = 0
	right hand side evaluations   = 2
	stiffness matrix reformations = 1
	step from line search         = 1.000000
	convergence norms :     INITIAL         CURRENT         REQUIRED
	   residual            3.729978e+02    2.503411e-01    0.000000e+00 
	   energy              2.761997e+01    1.026412e-01    2.761997e-01 
	   displacement        3.220828e+01    3.220828e+01    3.220828e-03 
 2
 Nonlinear solution status: time= 57
	stiffness updates             = 1
	right hand side evaluations   = 3
	stiffness matrix reformations = 1
	step from line search         = 1.000000
	convergence norms :     INITIAL         CURRENT         REQUIRED
	   residual            3.729978e+02    1.077242e-03    0.000000e+00 
	   energy              2.761997e+01    2.406061e-04    2.761997e-01 
	   displacement        3.220828e+01    8.831647e-02    3.263146e-03 
 3
 Nonlinear solution status: time= 57
	stiffness updates             = 2
	right hand side evaluations   = 4
	stiffness matrix reformations = 1
	step from line search         = 1.000000
	convergence norms :     INITIAL         CURRENT         REQUIRED
	   residual            3.729978e+02    5.972740e-06    0.000000e+00 
	   energy              2.761997e+01    1.120107e-05    2.761997e-01 
	   displacement        3.220828e+01    1.706521e-04    3.260642e-03 

........................ augmentation # 1
 sliding interface # 24
                        CURRENT        REQUIRED
    D multiplier :    2.557278e-02   1.000000e-01
    maximum gap  :    4.283977e-01       ***

convergence summary
    number of iterations   : 3
    number of reformations : 0

------- converged at time : 57


===== beginning time step 57 : 58 =====


Reforming stiffness matrix: reformation #1

===== reforming stiffness matrix:
	Nr of equations ........................... : 2658
	Nr of nonzeroes in stiffness matrix ....... : 105156
 1
 Nonlinear solution status: time= 58
	stiffness updates             = 0
	right hand side evaluations   = 2
	stiffness matrix reformations = 1
	step from line search         = 1.000000
	convergence norms :     INITIAL         CURRENT         REQUIRED
	   residual            4.177945e+02    3.486761e-01    0.000000e+00 
	   energy              3.130953e+01    5.901766e-02    3.130953e-01 
	   displacement        3.894415e+01    3.894415e+01    3.894415e-03 
 2
 Nonlinear solution status: time= 58
	stiffness updates             = 1
	right hand side evaluations   = 3
	stiffness matrix reformations = 1
	step from line search         = 1.000000
	convergence norms :     INITIAL         CURRENT         REQUIRED
	   residual            4.177945e+02    1.501686e-03    0.000000e+00 
	   energy              3.130953e+01    3.505706e-04    3.130953e-01 
	   displacement        3.894415e+01    1.240463e-01    3.985496e-03 
 3
 Nonlinear solution status: time= 58
	stiffness updates             = 2
	right hand side evaluations   = 4
	stiffness matrix reformations = 1
	step from line search         = 1.000000
	convergence norms :     INITIAL         CURRENT         REQUIRED
	   residual            4.177945e+02    4.465672e-06    0.000000e+00 
	   energy              3.130953e+01    2.175736e-06    3.130953e-01 
	   displacement        3.894415e+01    1.729149e-04    3.970855e-03 

........................ augmentation # 1
 sliding interface # 24
                        CURRENT        REQUIRED
    D multiplier :    2.535179e-02   1.000000e-01
    maximum gap  :    4.311449e-01       ***

convergence summary
    number of iterations   : 3
    number of reformations : 0

------- converged at time : 58


===== beginning time step 58 : 59 =====


Reforming stiffness matrix: reformation #1

===== reforming stiffness matrix:
	Nr of equations ........................... : 2658
	Nr of nonzeroes in stiffness matrix ....... : 105156
 1
 Nonlinear solution status: time= 59
	stiffness updates             = 0
	right hand side evaluations   = 2
	stiffness matrix reformations = 1
	step from line search         = 1.000000
	convergence norms :     INITIAL         CURRENT         REQUIRED
	   residual            5.087320e+02    4.140576e-01    0.000000e+00 
	   energy              3.667489e+01    1.478720e-02    3.667489e-01 
	   displacement        4.623594e+01    4.623594e+01    4.623594e-03 
 2
 Nonlinear solution status: time= 59
	stiffness updates             = 1
	right hand side evaluations   = 3
	stiffness matrix reformations = 1
	step from line search         = 1.000000
	convergence norms :     INITIAL         CURRENT         REQUIRED
	   residual            5.087320e+02    2.136096e-03    0.000000e+00 
	   energy              3.667489e+01    4.708858e-04    3.667489e-01 
	   displacement        4.623594e+01    1.413028e-01    4.772170e-03 
 3
 Nonlinear solution status: time= 59
	stiffness updates             = 2
	right hand side evaluations   = 4
	stiffness matrix reformations = 1
	step from line search         = 1.000000
	convergence norms :     INITIAL         CURRENT         REQUIRED
	   residual            5.087320e+02    3.461222e-05    0.000000e+00 
	   energy              3.667489e+01    3.198075e-05    3.667489e-01 
	   displacement        4.623594e+01    5.726997e-04    4.751898e-03 

........................ augmentation # 1
 sliding interface # 24
                        CURRENT        REQUIRED
    D multiplier :    2.511468e-02   1.000000e-01
    maximum gap  :    4.339179e-01       ***

convergence summary
    number of iterations   : 3
    number of reformations : 0

------- converged at time : 59


===== beginning time step 59 : 60 =====


Reforming stiffness matrix: reformation #1

===== reforming stiffness matrix:
	Nr of equations ........................... : 2658
	Nr of nonzeroes in stiffness matrix ....... : 105192
 1
 Nonlinear solution status: time= 60
	stiffness updates             = 0
	right hand side evaluations   = 2
	stiffness matrix reformations = 1
	step from line search         = 1.000000
	convergence norms :     INITIAL         CURRENT         REQUIRED
	   residual            5.038077e+02    4.139612e-01    0.000000e+00 
	   energy              3.615729e+01    5.778353e-04    3.615729e-01 
	   displacement        4.529364e+01    4.529364e+01    4.529364e-03 
 2
 Nonlinear solution status: time= 60
	stiffness updates             = 1
	right hand side evaluations   = 3
	stiffness matrix reformations = 1
	step from line search         = 1.000000
	convergence norms :     INITIAL         CURRENT         REQUIRED
	   residual            5.038077e+02    5.892236e+00    0.000000e+00 
	   energy              3.615729e+01    5.164668e-02    3.615729e-01 
	   displacement        4.529364e+01    1.334611e-01    4.666898e-03 
 3
 Nonlinear solution status: time= 60
	stiffness updates             = 2
	right hand side evaluations   = 9
	stiffness matrix reformations = 1
	step from line search         = 0.067951
	convergence norms :     INITIAL         CURRENT         REQUIRED
	   residual            5.038077e+02    3.028939e+02    0.000000e+00 
	   energy              3.615729e+01    4.766520e+00    3.615729e-01 
	   displacement        4.529364e+01    3.005703e+01    9.799255e-03 
 4
 Nonlinear solution status: time= 60
	stiffness updates             = 3
	right hand side evaluations   = 10
	stiffness matrix reformations = 1
	step from line search         = 1.000000
	convergence norms :     INITIAL         CURRENT         REQUIRED
	   residual            5.038077e+02    2.520262e+02    0.000000e+00 
	   energy              3.615729e+01    9.032234e-01    3.615729e-01 
	   displacement        4.529364e+01    1.277544e+01    1.467012e-02 
 5
 Nonlinear solution status: time= 60
	stiffness updates             = 4
	right hand side evaluations   = 12
	stiffness matrix reformations = 1
	step from line search         = 0.463192
	convergence norms :     INITIAL         CURRENT         REQUIRED
	   residual            5.038077e+02    1.438614e+02    0.000000e+00 
	   energy              3.615729e+01    3.870132e+01    3.615729e-01 
	   displacement        4.529364e+01    1.140182e+02    1.611144e-02 

 *************************************************************************
 *                               WARNING                                 *
 * Problem is diverging. Stiffness matrix will now be reformed           *
 *************************************************************************
Reforming stiffness matrix: reformation #2

===== reforming stiffness matrix:
	Nr of equations ........................... : 2658
	Nr of nonzeroes in stiffness matrix ....... : 105480
 6
 Nonlinear solution status: time= 60
	stiffness updates             = 0
	right hand side evaluations   = 13
	stiffness matrix reformations = 2
	step from line search         = 1.000000
	convergence norms :     INITIAL         CURRENT         REQUIRED
	   residual            1.438614e+02    2.445883e+00    0.000000e+00 
	   energy              3.870132e+01    2.017344e-01    3.870132e-01 
	   displacement        4.529364e+01    2.557683e+01    1.134397e-02 
 7
 Nonlinear solution status: time= 60
	stiffness updates             = 1
	right hand side evaluations   = 14
	stiffness matrix reformations = 2
	step from line search         = 1.000000
	convergence norms :     INITIAL         CURRENT         REQUIRED
	   residual            1.438614e+02    1.774959e-01    0.000000e+00 
	   energy              3.870132e+01    5.119083e-03    3.870132e-01 
	   displacement        4.529364e+01    7.010370e-01    1.011524e-02 
 8
 Nonlinear solution status: time= 60
	stiffness updates             = 2
	right hand side evaluations   = 15
	stiffness matrix reformations = 2
	step from line search         = 1.000000
	convergence norms :     INITIAL         CURRENT         REQUIRED
	   residual            1.438614e+02    1.163953e-02    0.000000e+00 
	   energy              3.870132e+01    3.625834e-03    3.870132e-01 
	   displacement        4.529364e+01    5.648137e-02    9.797098e-03 
 9
 Nonlinear solution status: time= 60
	stiffness updates             = 3
	right hand side evaluations   = 16
	stiffness matrix reformations = 2
	step from line search         = 1.000000
	convergence norms :     INITIAL         CURRENT         REQUIRED
	   residual            1.438614e+02    3.545200e-04    0.000000e+00 
	   energy              3.870132e+01    1.016818e-05    3.870132e-01 
	   displacement        4.529364e+01    1.778178e-03    9.749603e-03 

........................ augmentation # 1
 sliding interface # 24
                        CURRENT        REQUIRED
    D multiplier :    3.103656e-02   1.000000e-01
    maximum gap  :    1.425957e+00       ***

convergence summary
    number of iterations   : 9
    number of reformations : 0

------- converged at time : 60


===== beginning time step 60 : 61 =====


Reforming stiffness matrix: reformation #1

===== reforming stiffness matrix:
	Nr of equations ........................... : 2658
	Nr of nonzeroes in stiffness matrix ....... : 105588
 1
 Nonlinear solution status: time= 61
	stiffness updates             = 0
	right hand side evaluations   = 2
	stiffness matrix reformations = 1
	step from line search         = 1.000000
	convergence norms :     INITIAL         CURRENT         REQUIRED
	   residual            7.103176e+02    8.340047e-01    0.000000e+00 
	   energy              6.052305e+01    1.827287e-01    6.052305e-01 
	   displacement        8.427189e+01    8.427189e+01    8.427189e-03 
 2
 Nonlinear solution status: time= 61
	stiffness updates             = 1
	right hand side evaluations   = 3
	stiffness matrix reformations = 1
	step from line search         = 1.000000
	convergence norms :     INITIAL         CURRENT         REQUIRED
	   residual            7.103176e+02    1.473715e-02    0.000000e+00 
	   energy              6.052305e+01    3.122502e-03    6.052305e-01 
	   displacement        8.427189e+01    8.189218e-02    8.584121e-03 
 3
 Nonlinear solution status: time= 61
	stiffness updates             = 2
	right hand side evaluations   = 4
	stiffness matrix reformations = 1
	step from line search         = 1.000000
	convergence norms :     INITIAL         CURRENT         REQUIRED
	   residual            7.103176e+02    1.128780e-03    0.000000e+00 
	   energy              6.052305e+01    3.618462e-04    6.052305e-01 
	   displacement        8.427189e+01    6.242621e-03    8.575688e-03 

........................ augmentation # 1
 sliding interface # 24
                        CURRENT        REQUIRED
    D multiplier :    2.902425e-02   1.000000e-01
    maximum gap  :    7.186684e-01       ***

convergence summary
    number of iterations   : 3
    number of reformations : 0

------- converged at time : 61


===== beginning time step 61 : 62 =====


Reforming stiffness matrix: reformation #1

===== reforming stiffness matrix:
	Nr of equations ........................... : 2658
	Nr of nonzeroes in stiffness matrix ....... : 105408
 1
 Nonlinear solution status: time= 62
	stiffness updates             = 0
	right hand side evaluations   = 2
	stiffness matrix reformations = 1
	step from line search         = 1.000000
	convergence norms :     INITIAL         CURRENT         REQUIRED
	   residual            6.549856e+02    7.050351e-01    0.000000e+00 
	   energy              4.860474e+01    7.078719e-03    4.860474e-01 
	   displacement        6.762072e+01    6.762072e+01    6.762072e-03 
 2
 Nonlinear solution status: time= 62
	stiffness updates             = 1
	right hand side evaluations   = 3
	stiffness matrix reformations = 1
	step from line search         = 1.000000
	convergence norms :     INITIAL         CURRENT         REQUIRED
	   residual            6.549856e+02    1.095629e-03    0.000000e+00 
	   energy              4.860474e+01    7.670203e-04    4.860474e-01 
	   displacement        6.762072e+01    1.565046e-01    6.949264e-03 
 3
 Nonlinear solution status: time= 62
	stiffness updates             = 2
	right hand side evaluations   = 4
	stiffness matrix reformations = 1
	step from line search         = 1.000000
	convergence norms :     INITIAL         CURRENT         REQUIRED
	   residual            6.549856e+02    1.294208e-05    0.000000e+00 
	   energy              4.860474e+01    2.063737e-06    4.860474e-01 
	   displacement        6.762072e+01    1.306062e-04    6.936952e-03 

........................ augmentation # 1
 sliding interface # 24
                        CURRENT        REQUIRED
    D multiplier :    2.739136e-02   1.000000e-01
    maximum gap  :    4.587052e-01       ***

convergence summary
    number of iterations   : 3
    number of reformations : 0

------- converged at time : 62


===== beginning time step 62 : 63 =====


Reforming stiffness matrix: reformation #1

===== reforming stiffness matrix:
	Nr of equations ........................... : 2658
	Nr of nonzeroes in stiffness matrix ....... : 105336
 1
 Nonlinear solution status: time= 63
	stiffness updates             = 0
	right hand side evaluations   = 2
	stiffness matrix reformations = 1
	step from line search         = 1.000000
	convergence norms :     INITIAL         CURRENT         REQUIRED
	   residual            6.633104e+02    6.988154e-01    0.000000e+00 
	   energy              4.852332e+01    1.180731e-01    4.852332e-01 
	   displacement        6.898511e+01    6.898511e+01    6.898511e-03 
 2
 Nonlinear solution status: time= 63
	stiffness updates             = 1
	right hand side evaluations   = 3
	stiffness matrix reformations = 1
	step from line search         = 1.000000
	convergence norms :     INITIAL         CURRENT         REQUIRED
	   residual            6.633104e+02    1.789206e-03    0.000000e+00 
	   energy              4.852332e+01    1.672675e-04    4.852332e-01 
	   displacement        6.898511e+01    1.701843e-01    7.179560e-03 
 3
 Nonlinear solution status: time= 63
	stiffness updates             = 2
	right hand side evaluations   = 4
	stiffness matrix reformations = 1
	step from line search         = 1.000000
	convergence norms :     INITIAL         CURRENT         REQUIRED
	   residual            6.633104e+02    4.299118e-06    0.000000e+00 
	   energy              4.852332e+01    1.641076e-06    4.852332e-01 
	   displacement        6.898511e+01    1.413303e-04    7.166527e-03 

........................ augmentation # 1
 sliding interface # 24
                        CURRENT        REQUIRED
    D multiplier :    2.665249e-02   1.000000e-01
    maximum gap  :    4.535422e-01       ***

convergence summary
    number of iterations   : 3
    number of reformations : 0

------- converged at time : 63


===== beginning time step 63 : 64 =====


Reforming stiffness matrix: reformation #1

===== reforming stiffness matrix:
	Nr of equations ........................... : 2658
	Nr of nonzeroes in stiffness matrix ....... : 105336
 1
 Nonlinear solution status: time= 64
	stiffness updates             = 0
	right hand side evaluations   = 2
	stiffness matrix reformations = 1
	step from line search         = 1.000000
	convergence norms :     INITIAL         CURRENT         REQUIRED
	   residual            7.733211e+02    8.069967e-01    0.000000e+00 
	   energy              5.466575e+01    2.814499e-01    5.466575e-01 
	   displacement        7.969471e+01    7.969471e+01    7.969471e-03 
 2
 Nonlinear solution status: time= 64
	stiffness updates             = 1
	right hand side evaluations   = 3
	stiffness matrix reformations = 1
	step from line search         = 1.000000
	convergence norms :     INITIAL         CURRENT         REQUIRED
	   residual            7.733211e+02    2.036503e-03    0.000000e+00 
	   energy              5.466575e+01    5.889620e-04    5.466575e-01 
	   displacement        7.969471e+01    1.716956e-01    8.325666e-03 
 3
 Nonlinear solution status: time= 64
	stiffness updates             = 2
	right hand side evaluations   = 4
	stiffness matrix reformations = 1
	step from line search         = 1.000000
	convergence norms :     INITIAL         CURRENT         REQUIRED
	   residual            7.733211e+02    6.264730e-06    0.000000e+00 
	   energy              5.466575e+01    1.716937e-06    5.466575e-01 
	   displacement        7.969471e+01    2.207291e-04    8.302691e-03 

........................ augmentation # 1
 sliding interface # 24
                        CURRENT        REQUIRED
    D multiplier :    2.607203e-02   1.000000e-01
    maximum gap  :    4.578359e-01       ***

convergence summary
    number of iterations   : 3
    number of reformations : 0

------- converged at time : 64


===== beginning time step 64 : 65 =====


Reforming stiffness matrix: reformation #1

===== reforming stiffness matrix:
	Nr of equations ........................... : 2658
	Nr of nonzeroes in stiffness matrix ....... : 105336
 1
 Nonlinear solution status: time= 65
	stiffness updates             = 0
	right hand side evaluations   = 2
	stiffness matrix reformations = 1
	step from line search         = 1.000000
	convergence norms :     INITIAL         CURRENT         REQUIRED
	   residual            8.917463e+02    9.486270e-01    0.000000e+00 
	   energy              6.305018e+01    4.220384e-01    6.305018e-01 
	   displacement        9.486975e+01    9.486975e+01    9.486975e-03 
 2
 Nonlinear solution status: time= 65
	stiffness updates             = 1
	right hand side evaluations   = 3
	stiffness matrix reformations = 1
	step from line search         = 1.000000
	convergence norms :     INITIAL         CURRENT         REQUIRED
	   residual            8.917463e+02    2.157073e-03    0.000000e+00 
	   energy              6.305018e+01    1.942186e-03    6.305018e-01 
	   displacement        9.486975e+01    2.041101e-01    9.912467e-03 
 3
 Nonlinear solution status: time= 65
	stiffness updates             = 2
	right hand side evaluations   = 4
	stiffness matrix reformations = 1
	step from line search         = 1.000000
	convergence norms :     INITIAL         CURRENT         REQUIRED
	   residual            8.917463e+02    1.591561e-06    0.000000e+00 
	   energy              6.305018e+01    4.332629e-06    6.305018e-01 
	   displacement        9.486975e+01    2.106998e-04    9.889010e-03 

........................ augmentation # 1
 sliding interface # 24
                        CURRENT        REQUIRED
    D multiplier :    2.541435e-02   1.000000e-01
    maximum gap  :    4.622114e-01       ***

convergence summary
    number of iterations   : 3
    number of reformations : 0

------- converged at time : 65


===== beginning time step 65 : 66 =====


Reforming stiffness matrix: reformation #1

===== reforming stiffness matrix:
	Nr of equations ........................... : 2658
	Nr of nonzeroes in stiffness matrix ....... : 105300
 1
 Nonlinear solution status: time= 66
	stiffness updates             = 0
	right hand side evaluations   = 2
	stiffness matrix reformations = 1
	step from line search         = 1.000000
	convergence norms :     INITIAL         CURRENT         REQUIRED
	   residual            9.016225e+02    9.372996e-01    0.000000e+00 
	   energy              6.388541e+01    4.672994e-01    6.388541e-01 
	   displacement        9.656313e+01    9.656313e+01    9.656313e-03 
 2
 Nonlinear solution status: time= 66
	stiffness updates             = 1
	right hand side evaluations   = 3
	stiffness matrix reformations = 1
	step from line search         = 1.000000
	convergence norms :     INITIAL         CURRENT         REQUIRED
	   residual            9.016225e+02    2.562219e-03    0.000000e+00 
	   energy              6.388541e+01    1.878882e-03    6.388541e-01 
	   displacement        9.656313e+01    2.037645e-01    1.010136e-02 
 3
 Nonlinear solution status: time= 66
	stiffness updates             = 2
	right hand side evaluations   = 4
	stiffness matrix reformations = 1
	step from line search         = 1.000000
	convergence norms :     INITIAL         CURRENT         REQUIRED
	   residual            9.016225e+02    5.751027e-06    0.000000e+00 
	   energy              6.388541e+01    1.166323e-06    6.388541e-01 
	   displacement        9.656313e+01    3.014235e-04    1.006987e-02 

........................ augmentation # 1
 sliding interface # 24
                        CURRENT        REQUIRED
    D multiplier :    2.492416e-02   1.000000e-01
    maximum gap  :    4.666760e-01       ***

convergence summary
    number of iterations   : 3
    number of reformations : 0

------- converged at time : 66


===== beginning time step 66 : 67 =====


Reforming stiffness matrix: reformation #1

===== reforming stiffness matrix:
	Nr of equations ........................... : 2658
	Nr of nonzeroes in stiffness matrix ....... : 105300
 1
 Nonlinear solution status: time= 67
	stiffness updates             = 0
	right hand side evaluations   = 2
	stiffness matrix reformations = 1
	step from line search         = 1.000000
	convergence norms :     INITIAL         CURRENT         REQUIRED
	   residual            9.968104e+02    1.123497e+00    0.000000e+00 
	   energy              7.230475e+01    6.573898e-01    7.230475e-01 
	   displacement        1.140502e+02    1.140502e+02    1.140502e-02 
 2
 Nonlinear solution status: time= 67
	stiffness updates             = 1
	right hand side evaluations   = 3
	stiffness matrix reformations = 1
	step from line search         = 1.000000
	convergence norms :     INITIAL         CURRENT         REQUIRED
	   residual            9.968104e+02    1.831160e-03    0.000000e+00 
	   energy              7.230475e+01    2.051012e-03    7.230475e-01 
	   displacement        1.140502e+02    2.079979e-01    1.192788e-02 
 3
 Nonlinear solution status: time= 67
	stiffness updates             = 2
	right hand side evaluations   = 4
	stiffness matrix reformations = 1
	step from line search         = 1.000000
	convergence norms :     INITIAL         CURRENT         REQUIRED
	   residual            9.968104e+02    2.296943e-06    0.000000e+00 
	   energy              7.230475e+01    3.583906e-06    7.230475e-01 
	   displacement        1.140502e+02    2.131535e-04    1.189950e-02 

........................ augmentation # 1
 sliding interface # 24
                        CURRENT        REQUIRED
    D multiplier :    2.455609e-02   1.000000e-01
    maximum gap  :    4.712722e-01       ***

convergence summary
    number of iterations   : 3
    number of reformations : 0

------- converged at time : 67


===== beginning time step 67 : 68 =====


Reforming stiffness matrix: reformation #1

===== reforming stiffness matrix:
	Nr of equations ........................... : 2658
	Nr of nonzeroes in stiffness matrix ....... : 105300
 1
 Nonlinear solution status: time= 68
	stiffness updates             = 0
	right hand side evaluations   = 2
	stiffness matrix reformations = 1
	step from line search         = 1.000000
	convergence norms :     INITIAL         CURRENT         REQUIRED
	   residual            1.156867e+03    1.320954e+00    0.000000e+00 
	   energy              8.137735e+01    7.466530e-01    8.137735e-01 
	   displacement        1.292276e+02    1.292276e+02    1.292276e-02 
 2
 Nonlinear solution status: time= 68
	stiffness updates             = 1
	right hand side evaluations   = 3
	stiffness matrix reformations = 1
	step from line search         = 1.000000
	convergence norms :     INITIAL         CURRENT         REQUIRED
	   residual            1.156867e+03    1.320763e-03    0.000000e+00 
	   energy              8.137735e+01    2.490597e-03    8.137735e-01 
	   displacement        1.292276e+02    2.128048e-01    1.349459e-02 
 3
 Nonlinear solution status: time= 68
	stiffness updates             = 2
	right hand side evaluations   = 4
	stiffness matrix reformations = 1
	step from line search         = 1.000000
	convergence norms :     INITIAL         CURRENT         REQUIRED
	   residual            1.156867e+03    1.929928e-06    0.000000e+00 
	   energy              8.137735e+01    3.547929e-06    8.137735e-01 
	   displacement        1.292276e+02    1.688120e-04    1.346989e-02 

........................ augmentation # 1
 sliding interface # 24
                        CURRENT        REQUIRED
    D multiplier :    2.431367e-02   1.000000e-01
    maximum gap  :    4.759440e-01       ***

convergence summary
    number of iterations   : 3
    number of reformations : 0

------- converged at time : 68


===== beginning time step 68 : 69 =====


Reforming stiffness matrix: reformation #1

===== reforming stiffness matrix:
	Nr of equations ........................... : 2658
	Nr of nonzeroes in stiffness matrix ....... : 105300
 1
 Nonlinear solution status: time= 69
	stiffness updates             = 0
	right hand side evaluations   = 2
	stiffness matrix reformations = 1
	step from line search         = 1.000000
	convergence norms :     INITIAL         CURRENT         REQUIRED
	   residual            1.123349e+03    1.309797e+00    0.000000e+00 
	   energy              8.222908e+01    7.942588e-01    8.222908e-01 
	   displacement        1.336667e+02    1.336667e+02    1.336667e-02 
 2
 Nonlinear solution status: time= 69
	stiffness updates             = 1
	right hand side evaluations   = 3
	stiffness matrix reformations = 1
	step from line search         = 1.000000
	convergence norms :     INITIAL         CURRENT         REQUIRED
	   residual            1.123349e+03    1.445136e-03    0.000000e+00 
	   energy              8.222908e+01    2.560771e-03    8.222908e-01 
	   displacement        1.336667e+02    2.126741e-01    1.395330e-02 
 3
 Nonlinear solution status: time= 69
	stiffness updates             = 2
	right hand side evaluations   = 4
	stiffness matrix reformations = 1
	step from line search         = 1.000000
	convergence norms :     INITIAL         CURRENT         REQUIRED
	   residual            1.123349e+03    2.688175e-06    0.000000e+00 
	   energy              8.222908e+01    3.027232e-06    8.222908e-01 
	   displacement        1.336667e+02    1.805982e-04    1.392708e-02 

........................ augmentation # 1
 sliding interface # 24
                        CURRENT        REQUIRED
    D multiplier :    2.415956e-02   1.000000e-01
    maximum gap  :    4.807571e-01       ***

convergence summary
    number of iterations   : 3
    number of reformations : 0

------- converged at time : 69


===== beginning time step 69 : 70 =====


Reforming stiffness matrix: reformation #1

===== reforming stiffness matrix:
	Nr of equations ........................... : 2658
	Nr of nonzeroes in stiffness matrix ....... : 105300
 1
 Nonlinear solution status: time= 70
	stiffness updates             = 0
	right hand side evaluations   = 2
	stiffness matrix reformations = 1
	step from line search         = 1.000000
	convergence norms :     INITIAL         CURRENT         REQUIRED
	   residual            1.326559e+03    1.595182e+00    0.000000e+00 
	   energy              9.674682e+01    9.074556e-01    9.674682e-01 
	   displacement        1.602448e+02    1.602448e+02    1.602448e-02 
 2
 Nonlinear solution status: time= 70
	stiffness updates             = 1
	right hand side evaluations   = 3
	stiffness matrix reformations = 1
	step from line search         = 1.000000
	convergence norms :     INITIAL         CURRENT         REQUIRED
	   residual            1.326559e+03    7.354508e-04    0.000000e+00 
	   energy              9.674682e+01    2.209957e-03    9.674682e-01 
	   displacement        1.602448e+02    2.019790e-01    1.665350e-02 
 3
 Nonlinear solution status: time= 70
	stiffness updates             = 2
	right hand side evaluations   = 4
	stiffness matrix reformations = 1
	step from line search         = 1.000000
	convergence norms :     INITIAL         CURRENT         REQUIRED
	   residual            1.326559e+03    6.406020e-06    0.000000e+00 
	   energy              9.674682e+01    3.208021e-06    9.674682e-01 
	   displacement        1.602448e+02    8.274651e-05    1.663683e-02 

........................ augmentation # 1
 sliding interface # 24
                        CURRENT        REQUIRED
    D multiplier :    2.400727e-02   1.000000e-01
    maximum gap  :    4.856429e-01       ***

convergence summary
    number of iterations   : 3
    number of reformations : 0

------- converged at time : 70


===== beginning time step 70 : 71 =====


Reforming stiffness matrix: reformation #1

===== reforming stiffness matrix:
	Nr of equations ........................... : 2658
	Nr of nonzeroes in stiffness matrix ....... : 105300
 1
 Nonlinear solution status: time= 71
	stiffness updates             = 0
	right hand side evaluations   = 2
	stiffness matrix reformations = 1
	step from line search         = 1.000000
	convergence norms :     INITIAL         CURRENT         REQUIRED
	   residual            1.460898e+03    1.915854e+00    0.000000e+00 
	   energy              1.088447e+02    1.000967e+00    1.088447e+00 
	   displacement        1.850688e+02    1.850688e+02    1.850688e-02 
 2
 Nonlinear solution status: time= 71
	stiffness updates             = 1
	right hand side evaluations   = 3
	stiffness matrix reformations = 1
	step from line search         = 1.000000
	convergence norms :     INITIAL         CURRENT         REQUIRED
	   residual            1.460898e+03    8.308680e-01    0.000000e+00 
	   energy              1.088447e+02    1.047134e-02    1.088447e+00 
	   displacement        1.850688e+02    1.955475e-01    1.915663e-02 
 3
 Nonlinear solution status: time= 71
	stiffness updates             = 2
	right hand side evaluations   = 5
	stiffness matrix reformations = 1
	step from line search         = 0.561175
	convergence norms :     INITIAL         CURRENT         REQUIRED
	   residual            1.460898e+03    1.459508e+00    0.000000e+00 
	   energy              1.088447e+02    4.853532e-02    1.088447e+00 
	   displacement        1.850688e+02    2.153980e-01    1.954111e-02 
 4
 Nonlinear solution status: time= 71
	stiffness updates             = 3
	right hand side evaluations   = 6
	stiffness matrix reformations = 1
	step from line search         = 1.000000
	convergence norms :     INITIAL         CURRENT         REQUIRED
	   residual            1.460898e+03    3.747557e-01    0.000000e+00 
	   energy              1.088447e+02    3.503317e-02    1.088447e+00 
	   displacement        1.850688e+02    3.978773e-02    1.923147e-02 
 5
 Nonlinear solution status: time= 71
	stiffness updates             = 4
	right hand side evaluations   = 7
	stiffness matrix reformations = 1
	step from line search         = 1.000000
	convergence norms :     INITIAL         CURRENT         REQUIRED
	   residual            1.460898e+03    4.351302e-03    0.000000e+00 
	   energy              1.088447e+02    3.211782e-03    1.088447e+00 
	   displacement        1.850688e+02    5.954688e-02    1.892409e-02 
 6
 Nonlinear solution status: time= 71
	stiffness updates             = 5
	right hand side evaluations   = 8
	stiffness matrix reformations = 1
	step from line search         = 1.000000
	convergence norms :     INITIAL         CURRENT         REQUIRED
	   residual            1.460898e+03    2.068861e-04    0.000000e+00 
	   energy              1.088447e+02    1.238265e-04    1.088447e+00 
	   displacement        1.850688e+02    1.035834e-03    1.892746e-02 

........................ augmentation # 1
 sliding interface # 24
                        CURRENT        REQUIRED
    D multiplier :    2.420480e-02   1.000000e-01
    maximum gap  :    4.906948e-01       ***

convergence summary
    number of iterations   : 6
    number of reformations : 0

------- converged at time : 71


===== beginning time step 71 : 72 =====


Reforming stiffness matrix: reformation #1

===== reforming stiffness matrix:
	Nr of equations ........................... : 2658
	Nr of nonzeroes in stiffness matrix ....... : 105264
 1
 Nonlinear solution status: time= 72
	stiffness updates             = 0
	right hand side evaluations   = 2
	stiffness matrix reformations = 1
	step from line search         = 1.000000
	convergence norms :     INITIAL         CURRENT         REQUIRED
	   residual            1.462434e+03    1.893748e+00    0.000000e+00 
	   energy              1.089020e+02    9.661080e-01    1.089020e+00 
	   displacement        1.848255e+02    1.848255e+02    1.848255e-02 
 2
 Nonlinear solution status: time= 72
	stiffness updates             = 1
	right hand side evaluations   = 3
	stiffness matrix reformations = 1
	step from line search         = 1.000000
	convergence norms :     INITIAL         CURRENT         REQUIRED
	   residual            1.462434e+03    4.098741e-04    0.000000e+00 
	   energy              1.089020e+02    1.862954e-03    1.089020e+00 
	   displacement        1.848255e+02    1.891033e-01    1.912423e-02 
 3
 Nonlinear solution status: time= 72
	stiffness updates             = 2
	right hand side evaluations   = 4
	stiffness matrix reformations = 1
	step from line search         = 1.000000
	convergence norms :     INITIAL         CURRENT         REQUIRED
	   residual            1.462434e+03    1.404350e-05    0.000000e+00 
	   energy              1.089020e+02    3.681164e-06    1.089020e+00 
	   displacement        1.848255e+02    4.546083e-05    1.911808e-02 

........................ augmentation # 1
 sliding interface # 24
                        CURRENT        REQUIRED
    D multiplier :    2.394354e-02   1.000000e-01
    maximum gap  :    4.957611e-01       ***

convergence summary
    number of iterations   : 3
    number of reformations : 0

------- converged at time : 72


===== beginning time step 72 : 73 =====


Reforming stiffness matrix: reformation #1

===== reforming stiffness matrix:
	Nr of equations ........................... : 2658
	Nr of nonzeroes in stiffness matrix ....... : 105264
 1
 Nonlinear solution status: time= 73
	stiffness updates             = 0
	right hand side evaluations   = 2
	stiffness matrix reformations = 1
	step from line search         = 1.000000
	convergence norms :     INITIAL         CURRENT         REQUIRED
	   residual            1.586931e+03    2.383039e+00    0.000000e+00 
	   energy              1.233000e+02    9.752705e-01    1.233000e+00 
	   displacement        2.149058e+02    2.149058e+02    2.149058e-02 
 2
 Nonlinear solution status: time= 73
	stiffness updates             = 1
	right hand side evaluations   = 3
	stiffness matrix reformations = 1
	step from line search         = 1.000000
	convergence norms :     INITIAL         CURRENT         REQUIRED
	   residual            1.586931e+03    1.972840e-02    0.000000e+00 
	   energy              1.233000e+02    1.611720e-04    1.233000e+00 
	   displacement        2.149058e+02    1.933527e-01    2.209434e-02 
 3
 Nonlinear solution status: time= 73
	stiffness updates             = 2
	right hand side evaluations   = 4
	stiffness matrix reformations = 1
	step from line search         = 1.000000
	convergence norms :     INITIAL         CURRENT         REQUIRED
	   residual            1.586931e+03    6.929907e-04    0.000000e+00 
	   energy              1.233000e+02    3.027592e-04    1.233000e+00 
	   displacement        2.149058e+02    3.211915e-03    2.209593e-02 

........................ augmentation # 1
 sliding interface # 24
                        CURRENT        REQUIRED
    D multiplier :    2.382250e-02   1.000000e-01
    maximum gap  :    5.009350e-01       ***

convergence summary
    number of iterations   : 3
    number of reformations : 0

------- converged at time : 73


===== beginning time step 73 : 74 =====


Reforming stiffness matrix: reformation #1

===== reforming stiffness matrix:
	Nr of equations ........................... : 2658
	Nr of nonzeroes in stiffness matrix ....... : 105264
 1
 Nonlinear solution status: time= 74
	stiffness updates             = 0
	right hand side evaluations   = 2
	stiffness matrix reformations = 1
	step from line search         = 1.000000
	convergence norms :     INITIAL         CURRENT         REQUIRED
	   residual            1.827074e+03    3.020927e+00    0.000000e+00 
	   energy              1.414482e+02    8.279357e-01    1.414482e+00 
	   displacement        2.489722e+02    2.489722e+02    2.489722e-02 
 2
 Nonlinear solution status: time= 74
	stiffness updates             = 1
	right hand side evaluations   = 3
	stiffness matrix reformations = 1
	step from line search         = 1.000000
	convergence norms :     INITIAL         CURRENT         REQUIRED
	   residual            1.827074e+03    4.190214e-03    0.000000e+00 
	   energy              1.414482e+02    1.513256e-03    1.414482e+00 
	   displacement        2.489722e+02    2.310709e-01    2.543322e-02 
 3
 Nonlinear solution status: time= 74
	stiffness updates             = 2
	right hand side evaluations   = 4
	stiffness matrix reformations = 1
	step from line search         = 1.000000
	convergence norms :     INITIAL         CURRENT         REQUIRED
	   residual            1.827074e+03    1.270884e-04    0.000000e+00 
	   energy              1.414482e+02    1.622789e-04    1.414482e+00 
	   displacement        2.489722e+02    2.073216e-03    2.545207e-02 

........................ augmentation # 1
 sliding interface # 24
                        CURRENT        REQUIRED
    D multiplier :    2.363099e-02   1.000000e-01
    maximum gap  :    5.063095e-01       ***

convergence summary
    number of iterations   : 3
    number of reformations : 0

------- converged at time : 74


===== beginning time step 74 : 75 =====


Reforming stiffness matrix: reformation #1

===== reforming stiffness matrix:
	Nr of equations ........................... : 2658
	Nr of nonzeroes in stiffness matrix ....... : 105264
 1
 Nonlinear solution status: time= 75
	stiffness updates             = 0
	right hand side evaluations   = 2
	stiffness matrix reformations = 1
	step from line search         = 1.000000
	convergence norms :     INITIAL         CURRENT         REQUIRED
	   residual            1.793873e+03    2.985516e+00    0.000000e+00 
	   energy              1.421475e+02    8.236701e-01    1.421475e+00 
	   displacement        2.537200e+02    2.537200e+02    2.537200e-02 
 2
 Nonlinear solution status: time= 75
	stiffness updates             = 1
	right hand side evaluations   = 3
	stiffness matrix reformations = 1
	step from line search         = 1.000000
	convergence norms :     INITIAL         CURRENT         REQUIRED
	   residual            1.793873e+03    6.286009e-04    0.000000e+00 
	   energy              1.421475e+02    9.826444e-04    1.421475e+00 
	   displacement        2.537200e+02    2.198350e-01    2.589909e-02 
 3
 Nonlinear solution status: time= 75
	stiffness updates             = 2
	right hand side evaluations   = 4
	stiffness matrix reformations = 1
	step from line search         = 1.000000
	convergence norms :     INITIAL         CURRENT         REQUIRED
	   residual            1.793873e+03    4.032763e-05    0.000000e+00 
	   energy              1.421475e+02    1.121223e-06    1.421475e+00 
	   displacement        2.537200e+02    2.797372e-04    2.591188e-02 

........................ augmentation # 1
 sliding interface # 24
                        CURRENT        REQUIRED
    D multiplier :    2.351379e-02   1.000000e-01
    maximum gap  :    5.117849e-01       ***

convergence summary
    number of iterations   : 3
    number of reformations : 0

------- converged at time : 75


===== beginning time step 75 : 76 =====


Reforming stiffness matrix: reformation #1

===== reforming stiffness matrix:
	Nr of equations ........................... : 2658
	Nr of nonzeroes in stiffness matrix ....... : 105264
 1
 Nonlinear solution status: time= 76
	stiffness updates             = 0
	right hand side evaluations   = 2
	stiffness matrix reformations = 1
	step from line search         = 1.000000
	convergence norms :     INITIAL         CURRENT         REQUIRED
	   residual            1.987883e+03    3.889642e+00    0.000000e+00 
	   energy              1.614370e+02    5.333451e-01    1.614370e+00 
	   displacement        2.928244e+02    2.928244e+02    2.928244e-02 
 2
 Nonlinear solution status: time= 76
	stiffness updates             = 1
	right hand side evaluations   = 3
	stiffness matrix reformations = 1
	step from line search         = 1.000000
	convergence norms :     INITIAL         CURRENT         REQUIRED
	   residual            1.987883e+03    1.618633e-03    0.000000e+00 
	   energy              1.614370e+02    2.356598e-03    1.614370e+00 
	   displacement        2.928244e+02    3.560164e-01    2.961620e-02 
 3
 Nonlinear solution status: time= 76
	stiffness updates             = 2
	right hand side evaluations   = 4
	stiffness matrix reformations = 1
	step from line search         = 1.000000
	convergence norms :     INITIAL         CURRENT         REQUIRED
	   residual            1.987883e+03    8.196941e-05    0.000000e+00 
	   energy              1.614370e+02    6.862382e-05    1.614370e+00 
	   displacement        2.928244e+02    2.840430e-03    2.966814e-02 

........................ augmentation # 1
 sliding interface # 24
                        CURRENT        REQUIRED
    D multiplier :    2.342925e-02   1.000000e-01
    maximum gap  :    5.173739e-01       ***

convergence summary
    number of iterations   : 3
    number of reformations : 0

------- converged at time : 76


===== beginning time step 76 : 77 =====


Reforming stiffness matrix: reformation #1

===== reforming stiffness matrix:
	Nr of equations ........................... : 2658
	Nr of nonzeroes in stiffness matrix ....... : 105300
 1
 Nonlinear solution status: time= 77
	stiffness updates             = 0
	right hand side evaluations   = 2
	stiffness matrix reformations = 1
	step from line search         = 1.000000
	convergence norms :     INITIAL         CURRENT         REQUIRED
	   residual            2.227241e+03    5.079048e+00    0.000000e+00 
	   energy              1.864755e+02    1.303274e-01    1.864755e+00 
	   displacement        3.422520e+02    3.422520e+02    3.422520e-02 
 2
 Nonlinear solution status: time= 77
	stiffness updates             = 1
	right hand side evaluations   = 3
	stiffness matrix reformations = 1
	step from line search         = 1.000000
	convergence norms :     INITIAL         CURRENT         REQUIRED
	   residual            2.227241e+03    7.226740e-03    0.000000e+00 
	   energy              1.864755e+02    5.569441e-03    1.864755e+00 
	   displacement        3.422520e+02    5.649580e-01    3.432706e-02 
 3
 Nonlinear solution status: time= 77
	stiffness updates             = 2
	right hand side evaluations   = 4
	stiffness matrix reformations = 1
	step from line search         = 1.000000
	convergence norms :     INITIAL         CURRENT         REQUIRED
	   residual            2.227241e+03    3.547259e-04    0.000000e+00 
	   energy              1.864755e+02    3.047592e-04    1.864755e+00 
	   displacement        3.422520e+02    9.891063e-03    3.443279e-02 

........................ augmentation # 1
 sliding interface # 24
                        CURRENT        REQUIRED
    D multiplier :    2.337201e-02   1.000000e-01
    maximum gap  :    5.230659e-01       ***

convergence summary
    number of iterations   : 3
    number of reformations : 0

------- converged at time : 77


===== beginning time step 77 : 78 =====


Reforming stiffness matrix: reformation #1

===== reforming stiffness matrix:
	Nr of equations ........................... : 2658
	Nr of nonzeroes in stiffness matrix ....... : 105300
 1
 Nonlinear solution status: time= 78
	stiffness updates             = 0
	right hand side evaluations   = 2
	stiffness matrix reformations = 1
	step from line search         = 1.000000
	convergence norms :     INITIAL         CURRENT         REQUIRED
	   residual            2.226630e+03    5.124519e+00    0.000000e+00 
	   energy              1.851923e+02    7.480180e-02    1.851923e+00 
	   displacement        3.372882e+02    3.372882e+02    3.372882e-02 
 2
 Nonlinear solution status: time= 78
	stiffness updates             = 1
	right hand side evaluations   = 3
	stiffness matrix reformations = 1
	step from line search         = 1.000000
	convergence norms :     INITIAL         CURRENT         REQUIRED
	   residual            2.226630e+03    1.600957e-03    0.000000e+00 
	   energy              1.851923e+02    2.485077e-03    1.851923e+00 
	   displacement        3.372882e+02    5.427620e-01    3.379341e-02 
 3
 Nonlinear solution status: time= 78
	stiffness updates             = 2
	right hand side evaluations   = 4
	stiffness matrix reformations = 1
	step from line search         = 1.000000
	convergence norms :     INITIAL         CURRENT         REQUIRED
	   residual            2.226630e+03    4.081358e-05    0.000000e+00 
	   energy              1.851923e+02    2.677804e-06    1.851923e+00 
	   displacement        3.372882e+02    2.072058e-03    3.383215e-02 

........................ augmentation # 1
 sliding interface # 24
                        CURRENT        REQUIRED
    D multiplier :    2.329198e-02   1.000000e-01
    maximum gap  :    5.288488e-01       ***

convergence summary
    number of iterations   : 3
    number of reformations : 0

------- converged at time : 78


===== beginning time step 78 : 79 =====


Reforming stiffness matrix: reformation #1

===== reforming stiffness matrix:
	Nr of equations ........................... : 2658
	Nr of nonzeroes in stiffness matrix ....... : 105264
 1
 Nonlinear solution status: time= 79
	stiffness updates             = 0
	right hand side evaluations   = 2
	stiffness matrix reformations = 1
	step from line search         = 1.000000
	convergence norms :     INITIAL         CURRENT         REQUIRED
	   residual            2.479282e+03    6.693278e+00    0.000000e+00 
	   energy              2.110089e+02    8.927899e-01    2.110089e+00 
	   displacement        3.861268e+02    3.861268e+02    3.861268e-02 
 2
 Nonlinear solution status: time= 79
	stiffness updates             = 1
	right hand side evaluations   = 3
	stiffness matrix reformations = 1
	step from line search         = 1.000000
	convergence norms :     INITIAL         CURRENT         REQUIRED
	   residual            2.479282e+03    6.798923e-03    0.000000e+00 
	   energy              2.110089e+02    6.725566e-03    2.110089e+00 
	   displacement        3.861268e+02    9.741723e-01    3.828377e-02 
 3
 Nonlinear solution status: time= 79
	stiffness updates             = 2
	right hand side evaluations   = 4
	stiffness matrix reformations = 1
	step from line search         = 1.000000
	convergence norms :     INITIAL         CURRENT         REQUIRED
	   residual            2.479282e+03    5.545158e-04    0.000000e+00 
	   energy              2.110089e+02    5.163151e-04    2.110089e+00 
	   displacement        3.861268e+02    1.098942e-02    3.839482e-02 

........................ augmentation # 1
 sliding interface # 24
                        CURRENT        REQUIRED
    D multiplier :    2.319804e-02   1.000000e-01
    maximum gap  :    5.347239e-01       ***

convergence summary
    number of iterations   : 3
    number of reformations : 0

------- converged at time : 79


===== beginning time step 79 : 80 =====


Reforming stiffness matrix: reformation #1

===== reforming stiffness matrix:
	Nr of equations ........................... : 2658
	Nr of nonzeroes in stiffness matrix ....... : 105300
 1
 Nonlinear solution status: time= 80
	stiffness updates             = 0
	right hand side evaluations   = 2
	stiffness matrix reformations = 1
	step from line search         = 1.000000
	convergence norms :     INITIAL         CURRENT         REQUIRED
	   residual            2.700424e+03    8.878575e+00    0.000000e+00 
	   energy              2.401171e+02    1.879866e+00    2.401171e+00 
	   displacement        4.419632e+02    4.419632e+02    4.419632e-02 
 2
 Nonlinear solution status: time= 80
	stiffness updates             = 1
	right hand side evaluations   = 3
	stiffness matrix reformations = 1
	step from line search         = 1.000000
	convergence norms :     INITIAL         CURRENT         REQUIRED
	   residual            2.700424e+03    5.715176e-03    0.000000e+00 
	   energy              2.401171e+02    2.613533e-06    2.401171e+00 
	   displacement        4.419632e+02    1.351649e+00    4.360408e-02 
 3
 Nonlinear solution status: time= 80
	stiffness updates             = 2
	right hand side evaluations   = 4
	stiffness matrix reformations = 1
	step from line search         = 1.000000
	convergence norms :     INITIAL         CURRENT         REQUIRED
	   residual            2.700424e+03    8.534648e-05    0.000000e+00 
	   energy              2.401171e+02    2.987558e-05    2.401171e+00 
	   displacement        4.419632e+02    1.174170e-03    4.356725e-02 

........................ augmentation # 1
 sliding interface # 24
                        CURRENT        REQUIRED
    D multiplier :    2.311755e-02   1.000000e-01
    maximum gap  :    5.407805e-01       ***

convergence summary
    number of iterations   : 3
    number of reformations : 0

------- converged at time : 80


===== beginning time step 80 : 81 =====


Reforming stiffness matrix: reformation #1

===== reforming stiffness matrix:
	Nr of equations ........................... : 2658
	Nr of nonzeroes in stiffness matrix ....... : 105300
 1
 Nonlinear solution status: time= 81
	stiffness updates             = 0
	right hand side evaluations   = 2
	stiffness matrix reformations = 1
	step from line search         = 1.000000
	convergence norms :     INITIAL         CURRENT         REQUIRED
	   residual            2.719582e+03    8.997331e+00    0.000000e+00 
	   energy              2.411921e+02    2.093764e+00    2.411921e+00 
	   displacement        4.440162e+02    4.440162e+02    4.440162e-02 
 2
 Nonlinear solution status: time= 81
	stiffness updates             = 1
	right hand side evaluations   = 3
	stiffness matrix reformations = 1
	step from line search         = 1.000000
	convergence norms :     INITIAL         CURRENT         REQUIRED
	   residual            2.719582e+03    4.414438e-03    0.000000e+00 
	   energy              2.411921e+02    3.926034e-03    2.411921e+00 
	   displacement        4.440162e+02    1.271949e+00    4.384626e-02 
 3
 Nonlinear solution status: time= 81
	stiffness updates             = 2
	right hand side evaluations   = 4
	stiffness matrix reformations = 1
	step from line search         = 1.000000
	convergence norms :     INITIAL         CURRENT         REQUIRED
	   residual            2.719582e+03    5.409539e-05    0.000000e+00 
	   energy              2.411921e+02    2.471939e-05    2.411921e+00 
	   displacement        4.440162e+02    5.902281e-04    4.375803e-02 

........................ augmentation # 1
 sliding interface # 24
                        CURRENT        REQUIRED
    D multiplier :    2.307674e-02   1.000000e-01
    maximum gap  :    5.469560e-01       ***

convergence summary
    number of iterations   : 3
    number of reformations : 0

------- converged at time : 81


===== beginning time step 81 : 82 =====


Reforming stiffness matrix: reformation #1

===== reforming stiffness matrix:
	Nr of equations ........................... : 2658
	Nr of nonzeroes in stiffness matrix ....... : 105300
 1
 Nonlinear solution status: time= 82
	stiffness updates             = 0
	right hand side evaluations   = 2
	stiffness matrix reformations = 1
	step from line search         = 1.000000
	convergence norms :     INITIAL         CURRENT         REQUIRED
	   residual            2.966071e+03    1.147377e+01    0.000000e+00 
	   energy              2.694507e+02    3.475825e+00    2.694507e+00 
	   displacement        5.010438e+02    5.010438e+02    5.010438e-02 
 2
 Nonlinear solution status: time= 82
	stiffness updates             = 1
	right hand side evaluations   = 3
	stiffness matrix reformations = 1
	step from line search         = 1.000000
	convergence norms :     INITIAL         CURRENT         REQUIRED
	   residual            2.966071e+03    1.137738e-02    0.000000e+00 
	   energy              2.694507e+02    8.873970e-03    2.694507e+00 
	   displacement        5.010438e+02    1.823736e+00    4.915701e-02 
 3
 Nonlinear solution status: time= 82
	stiffness updates             = 2
	right hand side evaluations   = 4
	stiffness matrix reformations = 1
	step from line search         = 1.000000
	convergence norms :     INITIAL         CURRENT         REQUIRED
	   residual            2.966071e+03    5.296094e-05    0.000000e+00 
	   energy              2.694507e+02    4.682461e-05    2.694507e+00 
	   displacement        5.010438e+02    1.777063e-03    4.899921e-02 

........................ augmentation # 1
 sliding interface # 24
                        CURRENT        REQUIRED
    D multiplier :    2.306417e-02   1.000000e-01
    maximum gap  :    5.532817e-01       ***

convergence summary
    number of iterations   : 3
    number of reformations : 0

------- converged at time : 82


===== beginning time step 82 : 83 =====


Reforming stiffness matrix: reformation #1

===== reforming stiffness matrix:
	Nr of equations ........................... : 2658
	Nr of nonzeroes in stiffness matrix ....... : 105192
 1
 Nonlinear solution status: time= 83
	stiffness updates             = 0
	right hand side evaluations   = 2
	stiffness matrix reformations = 1
	step from line search         = 1.000000
	convergence norms :     INITIAL         CURRENT         REQUIRED
	   residual            3.284073e+03    1.557758e+01    0.000000e+00 
	   energy              3.026594e+02    5.700841e+00    3.026594e+00 
	   displacement        5.645296e+02    5.645296e+02    5.645296e-02 
 2
 Nonlinear solution status: time= 83
	stiffness updates             = 1
	right hand side evaluations   = 3
	stiffness matrix reformations = 1
	step from line search         = 1.000000
	convergence norms :     INITIAL         CURRENT         REQUIRED
	   residual            3.284073e+03    2.782813e-02    0.000000e+00 
	   energy              3.026594e+02    2.494211e-02    3.026594e+00 
	   displacement        5.645296e+02    2.334408e+00    5.431290e-02 
 3
 Nonlinear solution status: time= 83
	stiffness updates             = 2
	right hand side evaluations   = 4
	stiffness matrix reformations = 1
	step from line search         = 1.000000
	convergence norms :     INITIAL         CURRENT         REQUIRED
	   residual            3.284073e+03    1.124946e-04    0.000000e+00 
	   energy              3.026594e+02    6.294289e-05    3.026594e+00 
	   displacement        5.645296e+02    4.702187e-03    5.410388e-02 

........................ augmentation # 1
 sliding interface # 24
                        CURRENT        REQUIRED
    D multiplier :    2.326561e-02   1.000000e-01
    maximum gap  :    5.599049e-01       ***

convergence summary
    number of iterations   : 3
    number of reformations : 0

------- converged at time : 83


===== beginning time step 83 : 84 =====


Reforming stiffness matrix: reformation #1

===== reforming stiffness matrix:
	Nr of equations ........................... : 2658
	Nr of nonzeroes in stiffness matrix ....... : 105192
 1
 Nonlinear solution status: time= 84
	stiffness updates             = 0
	right hand side evaluations   = 2
	stiffness matrix reformations = 1
	step from line search         = 1.000000
	convergence norms :     INITIAL         CURRENT         REQUIRED
	   residual            3.279228e+03    1.539043e+01    0.000000e+00 
	   energy              3.071889e+02    5.802862e+00    3.071889e+00 
	   displacement        5.805203e+02    5.805203e+02    5.805203e-02 
 2
 Nonlinear solution status: time= 84
	stiffness updates             = 1
	right hand side evaluations   = 3
	stiffness matrix reformations = 1
	step from line search         = 1.000000
	convergence norms :     INITIAL         CURRENT         REQUIRED
	   residual            3.279228e+03    3.468831e-02    0.000000e+00 
	   energy              3.071889e+02    2.020255e-02    3.071889e+00 
	   displacement        5.805203e+02    2.854759e+00    5.650543e-02 
 3
 Nonlinear solution status: time= 84
	stiffness updates             = 2
	right hand side evaluations   = 4
	stiffness matrix reformations = 1
	step from line search         = 1.000000
	convergence norms :     INITIAL         CURRENT         REQUIRED
	   residual            3.279228e+03    1.510010e-04    0.000000e+00 
	   energy              3.071889e+02    5.034392e-05    3.071889e+00 
	   displacement        5.805203e+02    4.630581e-03    5.625819e-02 

........................ augmentation # 1
 sliding interface # 24
                        CURRENT        REQUIRED
    D multiplier :    2.304413e-02   1.000000e-01
    maximum gap  :    5.673612e-01       ***

convergence summary
    number of iterations   : 3
    number of reformations : 0

------- converged at time : 84


===== beginning time step 84 : 85 =====


Reforming stiffness matrix: reformation #1

===== reforming stiffness matrix:
	Nr of equations ........................... : 2658
	Nr of nonzeroes in stiffness matrix ....... : 105228
 1
 Nonlinear solution status: time= 85
	stiffness updates             = 0
	right hand side evaluations   = 2
	stiffness matrix reformations = 1
	step from line search         = 1.000000
	convergence norms :     INITIAL         CURRENT         REQUIRED
	   residual            3.559610e+03    1.901699e+01    0.000000e+00 
	   energy              3.373763e+02    8.157508e+00    3.373763e+00 
	   displacement        6.375891e+02    6.375891e+02    6.375891e-02 
 2
 Nonlinear solution status: time= 85
	stiffness updates             = 1
	right hand side evaluations   = 3
	stiffness matrix reformations = 1
	step from line search         = 1.000000
	convergence norms :     INITIAL         CURRENT         REQUIRED
	   residual            3.559610e+03    5.714544e-02    0.000000e+00 
	   energy              3.373763e+02    5.651806e-02    3.373763e+00 
	   displacement        6.375891e+02    3.643901e+00    6.167010e-02 
 3
 Nonlinear solution status: time= 85
	stiffness updates             = 2
	right hand side evaluations   = 4
	stiffness matrix reformations = 1
	step from line search         = 1.000000
	convergence norms :     INITIAL         CURRENT         REQUIRED
	   residual            3.559610e+03    3.578210e-05    0.000000e+00 
	   energy              3.373763e+02    1.254064e-04    3.373763e+00 
	   displacement        6.375891e+02    1.106243e-02    6.118109e-02 

........................ augmentation # 1
 sliding interface # 24
                        CURRENT        REQUIRED
    D multiplier :    2.295400e-02   1.000000e-01
    maximum gap  :    5.751089e-01       ***

convergence summary
    number of iterations   : 3
    number of reformations : 0

------- converged at time : 85


===== beginning time step 85 : 86 =====


Reforming stiffness matrix: reformation #1

===== reforming stiffness matrix:
	Nr of equations ........................... : 2658
	Nr of nonzeroes in stiffness matrix ....... : 105228
 1
 Nonlinear solution status: time= 86
	stiffness updates             = 0
	right hand side evaluations   = 2
	stiffness matrix reformations = 1
	step from line search         = 1.000000
	convergence norms :     INITIAL         CURRENT         REQUIRED
	   residual            3.976950e+03    2.466499e+01    0.000000e+00 
	   energy              3.810577e+02    1.159943e+01    3.810577e+00 
	   displacement        7.210015e+02    7.210015e+02    7.210015e-02 
 2
 Nonlinear solution status: time= 86
	stiffness updates             = 1
	right hand side evaluations   = 3
	stiffness matrix reformations = 1
	step from line search         = 1.000000
	convergence norms :     INITIAL         CURRENT         REQUIRED
	   residual            3.976950e+03    1.116058e-01    0.000000e+00 
	   energy              3.810577e+02    8.587485e-02    3.810577e+00 
	   displacement        7.210015e+02    5.145164e+00    6.917044e-02 
 3
 Nonlinear solution status: time= 86
	stiffness updates             = 2
	right hand side evaluations   = 4
	stiffness matrix reformations = 1
	step from line search         = 1.000000
	convergence norms :     INITIAL         CURRENT         REQUIRED
	   residual            3.976950e+03    2.286007e-04    0.000000e+00 
	   energy              3.810577e+02    1.218410e-04    3.810577e+00 
	   displacement        7.210015e+02    2.054794e-02    6.845512e-02 

........................ augmentation # 1
 sliding interface # 24
                        CURRENT        REQUIRED
    D multiplier :    2.293908e-02   1.000000e-01
    maximum gap  :    5.831228e-01       ***

convergence summary
    number of iterations   : 3
    number of reformations : 0

------- converged at time : 86


===== beginning time step 86 : 87 =====


Reforming stiffness matrix: reformation #1

===== reforming stiffness matrix:
	Nr of equations ........................... : 2658
	Nr of nonzeroes in stiffness matrix ....... : 105228
 1
 Nonlinear solution status: time= 87
	stiffness updates             = 0
	right hand side evaluations   = 2
	stiffness matrix reformations = 1
	step from line search         = 1.000000
	convergence norms :     INITIAL         CURRENT         REQUIRED
	   residual            3.954837e+03    2.563931e+01    0.000000e+00 
	   energy              3.817969e+02    1.235406e+01    3.817969e+00 
	   displacement        7.273741e+02    7.273741e+02    7.273741e-02 
 2
 Nonlinear solution status: time= 87
	stiffness updates             = 1
	right hand side evaluations   = 3
	stiffness matrix reformations = 1
	step from line search         = 1.000000
	convergence norms :     INITIAL         CURRENT         REQUIRED
	   residual            3.954837e+03    1.379218e-01    0.000000e+00 
	   energy              3.817969e+02    7.170583e-02    3.817969e+00 
	   displacement        7.273741e+02    5.559672e+00    6.966527e-02 
 3
 Nonlinear solution status: time= 87
	stiffness updates             = 2
	right hand side evaluations   = 4
	stiffness matrix reformations = 1
	step from line search         = 1.000000
	convergence norms :     INITIAL         CURRENT         REQUIRED
	   residual            3.954837e+03    9.789904e-04    0.000000e+00 
	   energy              3.817969e+02    2.561312e-05    3.817969e+00 
	   displacement        7.273741e+02    2.809613e-02    6.886534e-02 

........................ augmentation # 1
 sliding interface # 24
                        CURRENT        REQUIRED
    D multiplier :    2.293555e-02   1.000000e-01
    maximum gap  :    5.913667e-01       ***

convergence summary
    number of iterations   : 3
    number of reformations : 0

------- converged at time : 87


===== beginning time step 87 : 88 =====


Reforming stiffness matrix: reformation #1

===== reforming stiffness matrix:
	Nr of equations ........................... : 2658
	Nr of nonzeroes in stiffness matrix ....... : 105228
 1
 Nonlinear solution status: time= 88
	stiffness updates             = 0
	right hand side evaluations   = 2
	stiffness matrix reformations = 1
	step from line search         = 1.000000
	convergence norms :     INITIAL         CURRENT         REQUIRED
	   residual            4.217532e+03    3.060777e+01    0.000000e+00 
	   energy              4.156851e+02    1.552687e+01    4.156851e+00 
	   displacement        7.959750e+02    7.959750e+02    7.959750e-02 
 2
 Nonlinear solution status: time= 88
	stiffness updates             = 1
	right hand side evaluations   = 3
	stiffness matrix reformations = 1
	step from line search         = 1.000000
	convergence norms :     INITIAL         CURRENT         REQUIRED
	   residual            4.217532e+03    2.303296e-01    0.000000e+00 
	   energy              4.156851e+02    8.722640e-02    4.156851e+00 
	   displacement        7.959750e+02    7.100823e+00    7.591393e-02 
 3
 Nonlinear solution status: time= 88
	stiffness updates             = 2
	right hand side evaluations   = 4
	stiffness matrix reformations = 1
	step from line search         = 1.000000
	convergence norms :     INITIAL         CURRENT         REQUIRED
	   residual            4.217532e+03    2.652951e-03    0.000000e+00 
	   energy              4.156851e+02    6.745021e-04    4.156851e+00 
	   displacement        7.959750e+02    5.071777e-02    7.483729e-02 

........................ augmentation # 1
 sliding interface # 24
                        CURRENT        REQUIRED
    D multiplier :    2.297419e-02   1.000000e-01
    maximum gap  :    5.999220e-01       ***

convergence summary
    number of iterations   : 3
    number of reformations : 0

------- converged at time : 88


===== beginning time step 88 : 89 =====


Reforming stiffness matrix: reformation #1

===== reforming stiffness matrix:
	Nr of equations ........................... : 2658
	Nr of nonzeroes in stiffness matrix ....... : 105156
 1
 Nonlinear solution status: time= 89
	stiffness updates             = 0
	right hand side evaluations   = 2
	stiffness matrix reformations = 1
	step from line search         = 1.000000
	convergence norms :     INITIAL         CURRENT         REQUIRED
	   residual            4.697496e+03    3.844140e+01    0.000000e+00 
	   energy              4.657543e+02    2.056752e+01    4.657543e+00 
	   displacement        8.954052e+02    8.954052e+02    8.954052e-02 
 2
 Nonlinear solution status: time= 89
	stiffness updates             = 1
	right hand side evaluations   = 3
	stiffness matrix reformations = 1
	step from line search         = 1.000000
	convergence norms :     INITIAL         CURRENT         REQUIRED
	   residual            4.697496e+03    4.114997e-01    0.000000e+00 
	   energy              4.657543e+02    1.457338e-01    4.657543e+00 
	   displacement        8.954052e+02    9.704072e+00    8.458282e-02 
 3
 Nonlinear solution status: time= 89
	stiffness updates             = 2
	right hand side evaluations   = 4
	stiffness matrix reformations = 1
	step from line search         = 1.000000
	convergence norms :     INITIAL         CURRENT         REQUIRED
	   residual            4.697496e+03    2.596272e-03    0.000000e+00 
	   energy              4.657543e+02    1.782346e-03    4.657543e+00 
	   displacement        8.954052e+02    1.187098e-01    8.316065e-02 
 4
 Nonlinear solution status: time= 89
	stiffness updates             = 3
	right hand side evaluations   = 5
	stiffness matrix reformations = 1
	step from line search         = 1.000000
	convergence norms :     INITIAL         CURRENT         REQUIRED
	   residual            4.697496e+03    3.278072e-06    0.000000e+00 
	   energy              4.657543e+02    3.274098e-06    4.657543e+00 
	   displacement        8.954052e+02    3.515043e-04    8.315312e-02 

........................ augmentation # 1
 sliding interface # 24
                        CURRENT        REQUIRED
    D multiplier :    2.300339e-02   1.000000e-01
    maximum gap  :    6.088094e-01       ***

convergence summary
    number of iterations   : 4
    number of reformations : 0

------- converged at time : 89


===== beginning time step 89 : 90 =====


Reforming stiffness matrix: reformation #1

===== reforming stiffness matrix:
	Nr of equations ........................... : 2658
	Nr of nonzeroes in stiffness matrix ....... : 105156
 1
 Nonlinear solution status: time= 90
	stiffness updates             = 0
	right hand side evaluations   = 2
	stiffness matrix reformations = 1
	step from line search         = 1.000000
	convergence norms :     INITIAL         CURRENT         REQUIRED
	   residual            4.683597e+03    4.016146e+01    0.000000e+00 
	   energy              4.659992e+02    2.132692e+01    4.659992e+00 
	   displacement        9.011222e+02    9.011222e+02    9.011222e-02 
 2
 Nonlinear solution status: time= 90
	stiffness updates             = 1
	right hand side evaluations   = 3
	stiffness matrix reformations = 1
	step from line search         = 1.000000
	convergence norms :     INITIAL         CURRENT         REQUIRED
	   residual            4.683597e+03    5.033327e-01    0.000000e+00 
	   energy              4.659992e+02    1.171206e-01    4.659992e+00 
	   displacement        9.011222e+02    1.063869e+01    8.511769e-02 
 3
 Nonlinear solution status: time= 90
	stiffness updates             = 2
	right hand side evaluations   = 4
	stiffness matrix reformations = 1
	step from line search         = 1.000000
	convergence norms :     INITIAL         CURRENT         REQUIRED
	   residual            4.683597e+03    5.966666e-03    0.000000e+00 
	   energy              4.659992e+02    2.425696e-03    4.659992e+00 
	   displacement        9.011222e+02    2.048797e-01    8.357913e-02 
 4
 Nonlinear solution status: time= 90
	stiffness updates             = 3
	right hand side evaluations   = 5
	stiffness matrix reformations = 1
	step from line search         = 1.000000
	convergence norms :     INITIAL         CURRENT         REQUIRED
	   residual            4.683597e+03    1.178642e-05    0.000000e+00 
	   energy              4.659992e+02    6.640032e-06    4.659992e+00 
	   displacement        9.011222e+02    8.935738e-04    8.357731e-02 

........................ augmentation # 1
 sliding interface # 24
                        CURRENT        REQUIRED
    D multiplier :    2.297160e-02   1.000000e-01
    maximum gap  :    6.179431e-01       ***

convergence summary
    number of iterations   : 4
    number of reformations : 0

------- converged at time : 90


===== beginning time step 90 : 91 =====


Reforming stiffness matrix: reformation #1

===== reforming stiffness matrix:
	Nr of equations ........................... : 2658
	Nr of nonzeroes in stiffness matrix ....... : 105156
 1
 Nonlinear solution status: time= 91
	stiffness updates             = 0
	right hand side evaluations   = 2
	stiffness matrix reformations = 1
	step from line search         = 1.000000
	convergence norms :     INITIAL         CURRENT         REQUIRED
	   residual            4.964103e+03    4.647199e+01    0.000000e+00 
	   energy              4.997800e+02    2.556763e+01    4.997800e+00 
	   displacement        9.717666e+02    9.717666e+02    9.717666e-02 
 2
 Nonlinear solution status: time= 91
	stiffness updates             = 1
	right hand side evaluations   = 3
	stiffness matrix reformations = 1
	step from line search         = 1.000000
	convergence norms :     INITIAL         CURRENT         REQUIRED
	   residual            4.964103e+03    8.453840e-01    0.000000e+00 
	   energy              4.997800e+02    2.605949e-02    4.997800e+00 
	   displacement        9.717666e+02    1.415203e+01    9.119373e-02 
 3
 Nonlinear solution status: time= 91
	stiffness updates             = 2
	right hand side evaluations   = 4
	stiffness matrix reformations = 1
	step from line search         = 1.000000
	convergence norms :     INITIAL         CURRENT         REQUIRED
	   residual            4.964103e+03    2.496283e-02    0.000000e+00 
	   energy              4.997800e+02    5.536622e-03    4.997800e+00 
	   displacement        9.717666e+02    5.141855e-01    8.940108e-02 
 4
 Nonlinear solution status: time= 91
	stiffness updates             = 3
	right hand side evaluations   = 5
	stiffness matrix reformations = 1
	step from line search         = 1.000000
	convergence norms :     INITIAL         CURRENT         REQUIRED
	   residual            4.964103e+03    1.223463e-04    0.000000e+00 
	   energy              4.997800e+02    1.196058e-04    4.997800e+00 
	   displacement        9.717666e+02    4.101535e-03    8.941945e-02 

........................ augmentation # 1
 sliding interface # 24
                        CURRENT        REQUIRED
    D multiplier :    2.300782e-02   1.000000e-01
    maximum gap  :    6.274208e-01       ***

convergence summary
    number of iterations   : 4
    number of reformations : 0

------- converged at time : 91


===== beginning time step 91 : 92 =====


Reforming stiffness matrix: reformation #1

===== reforming stiffness matrix:
	Nr of equations ........................... : 2658
	Nr of nonzeroes in stiffness matrix ....... : 105228
 1
 Nonlinear solution status: time= 92
	stiffness updates             = 0
	right hand side evaluations   = 2
	stiffness matrix reformations = 1
	step from line search         = 1.000000
	convergence norms :     INITIAL         CURRENT         REQUIRED
	   residual            5.412947e+03    5.647650e+01    0.000000e+00 
	   energy              5.528455e+02    3.192514e+01    5.528455e+00 
	   displacement        1.075016e+03    1.075016e+03    1.075016e-01 
 2
 Nonlinear solution status: time= 92
	stiffness updates             = 1
	right hand side evaluations   = 3
	stiffness matrix reformations = 1
	step from line search         = 1.000000
	convergence norms :     INITIAL         CURRENT         REQUIRED
	   residual            5.412947e+03    1.491764e+00    0.000000e+00 
	   energy              5.528455e+02    8.610489e-02    5.528455e+00 
	   displacement        1.075016e+03    1.755061e+01    1.007143e-01 
 3
 Nonlinear solution status: time= 92
	stiffness updates             = 2
	right hand side evaluations   = 4
	stiffness matrix reformations = 1
	step from line search         = 1.000000
	convergence norms :     INITIAL         CURRENT         REQUIRED
	   residual            5.412947e+03    5.527279e-02    0.000000e+00 
	   energy              5.528455e+02    5.418217e-03    5.528455e+00 
	   displacement        1.075016e+03    7.595527e-01    9.779009e-02 
 4
 Nonlinear solution status: time= 92
	stiffness updates             = 3
	right hand side evaluations   = 5
	stiffness matrix reformations = 1
	step from line search         = 1.000000
	convergence norms :     INITIAL         CURRENT         REQUIRED
	   residual            5.412947e+03    4.757980e-04    0.000000e+00 
	   energy              5.528455e+02    6.883467e-04    5.528455e+00 
	   displacement        1.075016e+03    1.347273e-02    9.790726e-02 

........................ augmentation # 1
 sliding interface # 24
                        CURRENT        REQUIRED
    D multiplier :    2.303519e-02   1.000000e-01
    maximum gap  :    6.372306e-01       ***

convergence summary
    number of iterations   : 4
    number of reformations : 0

------- converged at time : 92


===== beginning time step 92 : 93 =====


Reforming stiffness matrix: reformation #1

===== reforming stiffness matrix:
	Nr of equations ........................... : 2658
	Nr of nonzeroes in stiffness matrix ....... : 105228
 1
 Nonlinear solution status: time= 93
	stiffness updates             = 0
	right hand side evaluations   = 2
	stiffness matrix reformations = 1
	step from line search         = 1.000000
	convergence norms :     INITIAL         CURRENT         REQUIRED
	   residual            5.427451e+03    5.971207e+01    0.000000e+00 
	   energy              5.556814e+02    3.305596e+01    5.556814e+00 
	   displacement        1.080275e+03    1.080275e+03    1.080275e-01 
 2
 Nonlinear solution status: time= 93
	stiffness updates             = 1
	right hand side evaluations   = 3
	stiffness matrix reformations = 1
	step from line search         = 1.000000
	convergence norms :     INITIAL         CURRENT         REQUIRED
	   residual            5.427451e+03    1.878134e+00    0.000000e+00 
	   energy              5.556814e+02    1.573881e-01    5.556814e+00 
	   displacement        1.080275e+03    1.785558e+01    1.016911e-01 
 3
 Nonlinear solution status: time= 93
	stiffness updates             = 2
	right hand side evaluations   = 4
	stiffness matrix reformations = 1
	step from line search         = 1.000000
	convergence norms :     INITIAL         CURRENT         REQUIRED
	   residual            5.427451e+03    8.407197e-02    0.000000e+00 
	   energy              5.556814e+02    4.224089e-04    5.556814e+00 
	   displacement        1.080275e+03    8.588602e-01    9.802402e-02 
 4
 Nonlinear solution status: time= 93
	stiffness updates             = 3
	right hand side evaluations   = 5
	stiffness matrix reformations = 1
	step from line search         = 1.000000
	convergence norms :     INITIAL         CURRENT         REQUIRED
	   residual            5.427451e+03    1.583283e-03    0.000000e+00 
	   energy              5.556814e+02    1.868939e-03    5.556814e+00 
	   displacement        1.080275e+03    2.991140e-02    9.820747e-02 

........................ augmentation # 1
 sliding interface # 24
                        CURRENT        REQUIRED
    D multiplier :    2.302701e-02   1.000000e-01
    maximum gap  :    6.473195e-01       ***

convergence summary
    number of iterations   : 4
    number of reformations : 0

------- converged at time : 93


===== beginning time step 93 : 94 =====


Reforming stiffness matrix: reformation #1

===== reforming stiffness matrix:
	Nr of equations ........................... : 2658
	Nr of nonzeroes in stiffness matrix ....... : 105228
 1
 Nonlinear solution status: time= 94
	stiffness updates             = 0
	right hand side evaluations   = 2
	stiffness matrix reformations = 1
	step from line search         = 1.000000
	convergence norms :     INITIAL         CURRENT         REQUIRED
	   residual            5.704870e+03    6.694438e+01    0.000000e+00 
	   energy              5.883742e+02    3.753714e+01    5.883742e+00 
	   displacement        1.147339e+03    1.147339e+03    1.147339e-01 
 2
 Nonlinear solution status: time= 94
	stiffness updates             = 1
	right hand side evaluations   = 3
	stiffness matrix reformations = 1
	step from line search         = 1.000000
	convergence norms :     INITIAL         CURRENT         REQUIRED
	   residual            5.704870e+03    2.618780e+00    0.000000e+00 
	   energy              5.883742e+02    4.322949e-01    5.883742e+00 
	   displacement        1.147339e+03    2.265675e+01    1.076968e-01 
 3
 Nonlinear solution status: time= 94
	stiffness updates             = 2
	right hand side evaluations   = 4
	stiffness matrix reformations = 1
	step from line search         = 1.000000
	convergence norms :     INITIAL         CURRENT         REQUIRED
	   residual            5.704870e+03    1.518797e-01    0.000000e+00 
	   energy              5.883742e+02    2.280039e-02    5.883742e+00 
	   displacement        1.147339e+03    1.302684e+00    1.037626e-01 
 4
 Nonlinear solution status: time= 94
	stiffness updates             = 3
	right hand side evaluations   = 5
	stiffness matrix reformations = 1
	step from line search         = 1.000000
	convergence norms :     INITIAL         CURRENT         REQUIRED
	   residual            5.704870e+03    4.632470e-03    0.000000e+00 
	   energy              5.883742e+02    3.939025e-03    5.883742e+00 
	   displacement        1.147339e+03    7.554226e-02    1.040129e-01 

........................ augmentation # 1
 sliding interface # 24
                        CURRENT        REQUIRED
    D multiplier :    2.306228e-02   1.000000e-01
    maximum gap  :    6.577837e-01       ***

convergence summary
    number of iterations   : 4
    number of reformations : 0

------- converged at time : 94


===== beginning time step 94 : 95 =====


Reforming stiffness matrix: reformation #1

===== reforming stiffness matrix:
	Nr of equations ........................... : 2658
	Nr of nonzeroes in stiffness matrix ....... : 105156
 1
 Nonlinear solution status: time= 95
	stiffness updates             = 0
	right hand side evaluations   = 2
	stiffness matrix reformations = 1
	step from line search         = 1.000000
	convergence norms :     INITIAL         CURRENT         REQUIRED
	   residual            6.121323e+03    7.579632e+01    0.000000e+00 
	   energy              6.376974e+02    4.346786e+01    6.376974e+00 
	   displacement        1.241219e+03    1.241219e+03    1.241219e-01 
 2
 Nonlinear solution status: time= 95
	stiffness updates             = 1
	right hand side evaluations   = 3
	stiffness matrix reformations = 1
	step from line search         = 1.000000
	convergence norms :     INITIAL         CURRENT         REQUIRED
	   residual            6.121323e+03    3.685520e+00    0.000000e+00 
	   energy              6.376974e+02    5.899847e-01    6.376974e+00 
	   displacement        1.241219e+03    2.641659e+01    1.164557e-01 
 3
 Nonlinear solution status: time= 95
	stiffness updates             = 2
	right hand side evaluations   = 4
	stiffness matrix reformations = 1
	step from line search         = 1.000000
	convergence norms :     INITIAL         CURRENT         REQUIRED
	   residual            6.121323e+03    2.258561e-01    0.000000e+00 
	   energy              6.376974e+02    2.320979e-02    6.376974e+00 
	   displacement        1.241219e+03    1.503338e+00    1.115107e-01 
 4
 Nonlinear solution status: time= 95
	stiffness updates             = 3
	right hand side evaluations   = 5
	stiffness matrix reformations = 1
	step from line search         = 1.000000
	convergence norms :     INITIAL         CURRENT         REQUIRED
	   residual            6.121323e+03    7.878539e-03    0.000000e+00 
	   energy              6.376974e+02    7.346571e-03    6.376974e+00 
	   displacement        1.241219e+03    1.014833e-01    1.119049e-01 

........................ augmentation # 1
 sliding interface # 24
                        CURRENT        REQUIRED
    D multiplier :    2.295349e-02   1.000000e-01
    maximum gap  :    6.686344e-01       ***

convergence summary
    number of iterations   : 4
    number of reformations : 0

------- converged at time : 95


===== beginning time step 95 : 96 =====


Reforming stiffness matrix: reformation #1

===== reforming stiffness matrix:
	Nr of equations ........................... : 2658
	Nr of nonzeroes in stiffness matrix ....... : 105192
 1
 Nonlinear solution status: time= 96
	stiffness updates             = 0
	right hand side evaluations   = 2
	stiffness matrix reformations = 1
	step from line search         = 1.000000
	convergence norms :     INITIAL         CURRENT         REQUIRED
	   residual            6.134714e+03    8.001648e+01    0.000000e+00 
	   energy              6.436210e+02    4.527171e+01    6.436210e+00 
	   displacement        1.257363e+03    1.257363e+03    1.257363e-01 
 2
 Nonlinear solution status: time= 96
	stiffness updates             = 1
	right hand side evaluations   = 3
	stiffness matrix reformations = 1
	step from line search         = 1.000000
	convergence norms :     INITIAL         CURRENT         REQUIRED
	   residual            6.134714e+03    4.209628e+00    0.000000e+00 
	   energy              6.436210e+02    8.323922e-01    6.436210e+00 
	   displacement        1.257363e+03    3.030928e+01    1.165348e-01 
 3
 Nonlinear solution status: time= 96
	stiffness updates             = 2
	right hand side evaluations   = 4
	stiffness matrix reformations = 1
	step from line search         = 1.000000
	convergence norms :     INITIAL         CURRENT         REQUIRED
	   residual            6.134714e+03    2.909816e-01    0.000000e+00 
	   energy              6.436210e+02    2.028380e-02    6.436210e+00 
	   displacement        1.257363e+03    2.085878e+00    1.126621e-01 
 4
 Nonlinear solution status: time= 96
	stiffness updates             = 3
	right hand side evaluations   = 5
	stiffness matrix reformations = 1
	step from line search         = 1.000000
	convergence norms :     INITIAL         CURRENT         REQUIRED
	   residual            6.134714e+03    1.627444e-02    0.000000e+00 
	   energy              6.436210e+02    3.693304e-03    6.436210e+00 
	   displacement        1.257363e+03    2.190791e-01    1.126513e-01 
 5
 Nonlinear solution status: time= 96
	stiffness updates             = 4
	right hand side evaluations   = 6
	stiffness matrix reformations = 1
	step from line search         = 1.000000
	convergence norms :     INITIAL         CURRENT         REQUIRED
	   residual            6.134714e+03    7.008191e-03    0.000000e+00 
	   energy              6.436210e+02    6.476338e-03    6.436210e+00 
	   displacement        1.257363e+03    1.096139e-01    1.132768e-01 

........................ augmentation # 1
 sliding interface # 24
                        CURRENT        REQUIRED
    D multiplier :    2.288965e-02   1.000000e-01
    maximum gap  :    6.800894e-01       ***

convergence summary
    number of iterations   : 5
    number of reformations : 0

------- converged at time : 96


===== beginning time step 96 : 97 =====


Reforming stiffness matrix: reformation #1

===== reforming stiffness matrix:
	Nr of equations ........................... : 2658
	Nr of nonzeroes in stiffness matrix ....... : 105336
 1
 Nonlinear solution status: time= 97
	stiffness updates             = 0
	right hand side evaluations   = 2
	stiffness matrix reformations = 1
	step from line search         = 1.000000
	convergence norms :     INITIAL         CURRENT         REQUIRED
	   residual            6.325384e+03    8.537847e+01    0.000000e+00 
	   energy              6.668878e+02    4.824543e+01    6.668878e+00 
	   displacement        1.286332e+03    1.286332e+03    1.286332e-01 
 2
 Nonlinear solution status: time= 97
	stiffness updates             = 1
	right hand side evaluations   = 3
	stiffness matrix reformations = 1
	step from line search         = 1.000000
	convergence norms :     INITIAL         CURRENT         REQUIRED
	   residual            6.325384e+03    4.510548e+00    0.000000e+00 
	   energy              6.668878e+02    7.635028e-01    6.668878e+00 
	   displacement        1.286332e+03    2.932148e+01    1.201307e-01 
 3
 Nonlinear solution status: time= 97
	stiffness updates             = 2
	right hand side evaluations   = 4
	stiffness matrix reformations = 1
	step from line search         = 1.000000
	convergence norms :     INITIAL         CURRENT         REQUIRED
	   residual            6.325384e+03    2.790550e-01    0.000000e+00 
	   energy              6.668878e+02    2.647329e-02    6.668878e+00 
	   displacement        1.286332e+03    1.839192e+00    1.148485e-01 
 4
 Nonlinear solution status: time= 97
	stiffness updates             = 3
	right hand side evaluations   = 5
	stiffness matrix reformations = 1
	step from line search         = 1.000000
	convergence norms :     INITIAL         CURRENT         REQUIRED
	   residual            6.325384e+03    1.075180e-02    0.000000e+00 
	   energy              6.668878e+02    9.387769e-03    6.668878e+00 
	   displacement        1.286332e+03    1.158070e-01    1.153317e-01 
 5
 Nonlinear solution status: time= 97
	stiffness updates             = 4
	right hand side evaluations   = 6
	stiffness matrix reformations = 1
	step from line search         = 1.000000
	convergence norms :     INITIAL         CURRENT         REQUIRED
	   residual            6.325384e+03    7.085723e-05    0.000000e+00 
	   energy              6.668878e+02    9.817563e-05    6.668878e+00 
	   displacement        1.286332e+03    3.154209e-03    1.155212e-01 

........................ augmentation # 1
 sliding interface # 24
                        CURRENT        REQUIRED
    D multiplier :    2.278215e-02   1.000000e-01
    maximum gap  :    6.916773e-01       ***

convergence summary
    number of iterations   : 5
    number of reformations : 0

------- converged at time : 97


===== beginning time step 97 : 98 =====


Reforming stiffness matrix: reformation #1

===== reforming stiffness matrix:
	Nr of equations ........................... : 2658
	Nr of nonzeroes in stiffness matrix ....... : 105336
 1
 Nonlinear solution status: time= 98
	stiffness updates             = 0
	right hand side evaluations   = 2
	stiffness matrix reformations = 1
	step from line search         = 1.000000
	convergence norms :     INITIAL         CURRENT         REQUIRED
	   residual            6.732315e+03    9.239481e+01    0.000000e+00 
	   energy              7.160457e+02    5.329044e+01    7.160457e+00 
	   displacement        1.371337e+03    1.371337e+03    1.371337e-01 
 2
 Nonlinear solution status: time= 98
	stiffness updates             = 1
	right hand side evaluations   = 3
	stiffness matrix reformations = 1
	step from line search         = 1.000000
	convergence norms :     INITIAL         CURRENT         REQUIRED
	   residual            6.732315e+03    4.985353e+00    0.000000e+00 
	   energy              7.160457e+02    8.177075e-01    7.160457e+00 
	   displacement        1.371337e+03    2.926355e+01    1.289274e-01 
 3
 Nonlinear solution status: time= 98
	stiffness updates             = 2
	right hand side evaluations   = 4
	stiffness matrix reformations = 1
	step from line search         = 1.000000
	convergence norms :     INITIAL         CURRENT         REQUIRED
	   residual            6.732315e+03    3.076199e-01    0.000000e+00 
	   energy              7.160457e+02    2.939089e-02    7.160457e+00 
	   displacement        1.371337e+03    1.822752e+00    1.224277e-01 
 4
 Nonlinear solution status: time= 98
	stiffness updates             = 3
	right hand side evaluations   = 5
	stiffness matrix reformations = 1
	step from line search         = 1.000000
	convergence norms :     INITIAL         CURRENT         REQUIRED
	   residual            6.732315e+03    1.217592e-02    0.000000e+00 
	   energy              7.160457e+02    1.107271e-02    7.160457e+00 
	   displacement        1.371337e+03    1.291688e-01    1.229494e-01 
 5
 Nonlinear solution status: time= 98
	stiffness updates             = 4
	right hand side evaluations   = 6
	stiffness matrix reformations = 1
	step from line search         = 1.000000
	convergence norms :     INITIAL         CURRENT         REQUIRED
	   residual            6.732315e+03    4.022017e-06    0.000000e+00 
	   energy              7.160457e+02    8.728851e-06    7.160457e+00 
	   displacement        1.371337e+03    4.916694e-03    1.231988e-01 

........................ augmentation # 1
 sliding interface # 24
                        CURRENT        REQUIRED
    D multiplier :    2.281440e-02   1.000000e-01
    maximum gap  :    7.038292e-01       ***

convergence summary
    number of iterations   : 5
    number of reformations : 0

------- converged at time : 98


===== beginning time step 98 : 99 =====


Reforming stiffness matrix: reformation #1

===== reforming stiffness matrix:
	Nr of equations ........................... : 2658
	Nr of nonzeroes in stiffness matrix ....... : 105336
 1
 Nonlinear solution status: time= 99
	stiffness updates             = 0
	right hand side evaluations   = 2
	stiffness matrix reformations = 1
	step from line search         = 1.000000
	convergence norms :     INITIAL         CURRENT         REQUIRED
	   residual            6.727390e+03    9.899742e+01    0.000000e+00 
	   energy              7.191339e+02    5.493386e+01    7.191339e+00 
	   displacement        1.377007e+03    1.377007e+03    1.377007e-01 
 2
 Nonlinear solution status: time= 99
	stiffness updates             = 1
	right hand side evaluations   = 3
	stiffness matrix reformations = 1
	step from line search         = 1.000000
	convergence norms :     INITIAL         CURRENT         REQUIRED
	   residual            6.727390e+03    5.877567e+00    0.000000e+00 
	   energy              7.191339e+02    1.077347e+00    7.191339e+00 
	   displacement        1.377007e+03    3.257622e+01    1.301027e-01 
 3
 Nonlinear solution status: time= 99
	stiffness updates             = 2
	right hand side evaluations   = 4
	stiffness matrix reformations = 1
	step from line search         = 1.000000
	convergence norms :     INITIAL         CURRENT         REQUIRED
	   residual            6.727390e+03    3.637639e-01    0.000000e+00 
	   energy              7.191339e+02    5.031010e-02    7.191339e+00 
	   displacement        1.377007e+03    2.149415e+00    1.229919e-01 
 4
 Nonlinear solution status: time= 99
	stiffness updates             = 3
	right hand side evaluations   = 5
	stiffness matrix reformations = 1
	step from line search         = 1.000000
	convergence norms :     INITIAL         CURRENT         REQUIRED
	   residual            6.727390e+03    1.532654e-02    0.000000e+00 
	   energy              7.191339e+02    1.242974e-02    7.191339e+00 
	   displacement        1.377007e+03    1.691986e-01    1.234378e-01 
 5
 Nonlinear solution status: time= 99
	stiffness updates             = 4
	right hand side evaluations   = 6
	stiffness matrix reformations = 1
	step from line search         = 1.000000
	convergence norms :     INITIAL         CURRENT         REQUIRED
	   residual            6.727390e+03    2.677095e-04    0.000000e+00 
	   energy              7.191339e+02    3.403584e-04    7.191339e+00 
	   displacement        1.377007e+03    8.785804e-03    1.236105e-01 

........................ augmentation # 1
 sliding interface # 24
                        CURRENT        REQUIRED
    D multiplier :    2.286970e-02   1.000000e-01
    maximum gap  :    7.164317e-01       ***

convergence summary
    number of iterations   : 5
    number of reformations : 0

------- converged at time : 99


===== beginning time step 99 : 100 =====


Reforming stiffness matrix: reformation #1

===== reforming stiffness matrix:
	Nr of equations ........................... : 2658
	Nr of nonzeroes in stiffness matrix ....... : 105372
 1
 Nonlinear solution status: time= 100
	stiffness updates             = 0
	right hand side evaluations   = 2
	stiffness matrix reformations = 1
	step from line search         = 1.000000
	convergence norms :     INITIAL         CURRENT         REQUIRED
	   residual            6.886759e+03    1.025236e+02    0.000000e+00 
	   energy              7.381735e+02    5.737423e+01    7.381735e+00 
	   displacement        1.417781e+03    1.417781e+03    1.417781e-01 
 2
 Nonlinear solution status: time= 100
	stiffness updates             = 1
	right hand side evaluations   = 3
	stiffness matrix reformations = 1
	step from line search         = 1.000000
	convergence norms :     INITIAL         CURRENT         REQUIRED
	   residual            6.886759e+03    6.774422e+00    0.000000e+00 
	   energy              7.381735e+02    1.547690e+00    7.381735e+00 
	   displacement        1.417781e+03    3.461870e+01    1.348863e-01 
 3
 Nonlinear solution status: time= 100
	stiffness updates             = 2
	right hand side evaluations   = 4
	stiffness matrix reformations = 1
	step from line search         = 1.000000
	convergence norms :     INITIAL         CURRENT         REQUIRED
	   residual            6.886759e+03    4.624279e-01    0.000000e+00 
	   energy              7.381735e+02    8.270090e-02    7.381735e+00 
	   displacement        1.417781e+03    2.985950e+00    1.262671e-01 
 4
 Nonlinear solution status: time= 100
	stiffness updates             = 3
	right hand side evaluations   = 5
	stiffness matrix reformations = 1
	step from line search         = 1.000000
	convergence norms :     INITIAL         CURRENT         REQUIRED
	   residual            6.886759e+03    1.333757e-02    0.000000e+00 
	   energy              7.381735e+02    1.378419e-02    7.381735e+00 
	   displacement        1.417781e+03    2.339017e-01    1.266176e-01 
 5
 Nonlinear solution status: time= 100
	stiffness updates             = 4
	right hand side evaluations   = 6
	stiffness matrix reformations = 1
	step from line search         = 1.000000
	convergence norms :     INITIAL         CURRENT         REQUIRED
	   residual            6.886759e+03    2.049343e-05    0.000000e+00 
	   energy              7.381735e+02    4.081562e-05    7.381735e+00 
	   displacement        1.417781e+03    5.385283e-03    1.269193e-01 

........................ augmentation # 1
 sliding interface # 24
                        CURRENT        REQUIRED
    D multiplier :    2.294127e-02   1.000000e-01
    maximum gap  :    7.294854e-01       ***

convergence summary
    number of iterations   : 5
    number of reformations : 0

------- converged at time : 100


===== beginning time step 100 : 101 =====


Reforming stiffness matrix: reformation #1

===== reforming stiffness matrix:
	Nr of equations ........................... : 2658
	Nr of nonzeroes in stiffness matrix ....... : 105408
 1
 Nonlinear solution status: time= 101
	stiffness updates             = 0
	right hand side evaluations   = 2
	stiffness matrix reformations = 1
	step from line search         = 1.000000
	convergence norms :     INITIAL         CURRENT         REQUIRED
	   residual            7.145466e+03    1.037410e+02    0.000000e+00 
	   energy              7.705989e+02    5.919808e+01    7.705989e+00 
	   displacement        1.482634e+03    1.482634e+03    1.482634e-01 
 2
 Nonlinear solution status: time= 101
	stiffness updates             = 1
	right hand side evaluations   = 3
	stiffness matrix reformations = 1
	step from line search         = 1.000000
	convergence norms :     INITIAL         CURRENT         REQUIRED
	   residual            7.145466e+03    6.352487e+00    0.000000e+00 
	   energy              7.705989e+02    1.431279e+00    7.705989e+00 
	   displacement        1.482634e+03    3.402169e+01    1.413884e-01 
 3
 Nonlinear solution status: time= 101
	stiffness updates             = 2
	right hand side evaluations   = 4
	stiffness matrix reformations = 1
	step from line search         = 1.000000
	convergence norms :     INITIAL         CURRENT         REQUIRED
	   residual            7.145466e+03    5.276081e-01    0.000000e+00 
	   energy              7.705989e+02    1.034891e-01    7.705989e+00 
	   displacement        1.482634e+03    3.110417e+00    1.324077e-01 
 4
 Nonlinear solution status: time= 101
	stiffness updates             = 3
	right hand side evaluations   = 5
	stiffness matrix reformations = 1
	step from line search         = 1.000000
	convergence norms :     INITIAL         CURRENT         REQUIRED
	   residual            7.145466e+03    2.458260e-02    0.000000e+00 
	   energy              7.705989e+02    1.925499e-02    7.705989e+00 
	   displacement        1.482634e+03    2.837680e-01    1.325329e-01 
 5
 Nonlinear solution status: time= 101
	stiffness updates             = 4
	right hand side evaluations   = 6
	stiffness matrix reformations = 1
	step from line search         = 1.000000
	convergence norms :     INITIAL         CURRENT         REQUIRED
	   residual            7.145466e+03    8.002018e-05    0.000000e+00 
	   energy              7.705989e+02    6.525322e-05    7.705989e+00 
	   displacement        1.482634e+03    1.052651e-02    1.329305e-01 

........................ augmentation # 1
 sliding interface # 24
                        CURRENT        REQUIRED
    D multiplier :    2.307450e-02   1.000000e-01
    maximum gap  :    7.432062e-01       ***

convergence summary
    number of iterations   : 5
    number of reformations : 0

------- converged at time : 101


===== beginning time step 101 : 102 =====


Reforming stiffness matrix: reformation #1

===== reforming stiffness matrix:
	Nr of equations ........................... : 2658
	Nr of nonzeroes in stiffness matrix ....... : 105408
 1
 Nonlinear solution status: time= 102
	stiffness updates             = 0
	right hand side evaluations   = 2
	stiffness matrix reformations = 1
	step from line search         = 1.000000
	convergence norms :     INITIAL         CURRENT         REQUIRED
	   residual            7.213202e+03    1.109807e+02    0.000000e+00 
	   energy              7.812202e+02    6.114210e+01    7.812202e+00 
	   displacement        1.507700e+03    1.507700e+03    1.507700e-01 
 2
 Nonlinear solution status: time= 102
	stiffness updates             = 1
	right hand side evaluations   = 3
	stiffness matrix reformations = 1
	step from line search         = 1.000000
	convergence norms :     INITIAL         CURRENT         REQUIRED
	   residual            7.213202e+03    8.488042e+00    0.000000e+00 
	   energy              7.812202e+02    2.142466e+00    7.812202e+00 
	   displacement        1.507700e+03    3.976855e+01    1.455053e-01 
 3
 Nonlinear solution status: time= 102
	stiffness updates             = 2
	right hand side evaluations   = 4
	stiffness matrix reformations = 1
	step from line search         = 1.000000
	convergence norms :     INITIAL         CURRENT         REQUIRED
	   residual            7.213202e+03    6.367723e-01    0.000000e+00 
	   energy              7.812202e+02    1.478100e-01    7.812202e+00 
	   displacement        1.507700e+03    4.178623e+00    1.348669e-01 
 4
 Nonlinear solution status: time= 102
	stiffness updates             = 3
	right hand side evaluations   = 5
	stiffness matrix reformations = 1
	step from line search         = 1.000000
	convergence norms :     INITIAL         CURRENT         REQUIRED
	   residual            7.213202e+03    2.006760e-02    0.000000e+00 
	   energy              7.812202e+02    2.149333e-02    7.812202e+00 
	   displacement        1.507700e+03    3.612672e-01    1.350774e-01 
 5
 Nonlinear solution status: time= 102
	stiffness updates             = 4
	right hand side evaluations   = 6
	stiffness matrix reformations = 1
	step from line search         = 1.000000
	convergence norms :     INITIAL         CURRENT         REQUIRED
	   residual            7.213202e+03    4.187172e-05    0.000000e+00 
	   energy              7.812202e+02    2.780532e-05    7.812202e+00 
	   displacement        1.507700e+03    8.916990e-03    1.354834e-01 

........................ augmentation # 1
 sliding interface # 24
                        CURRENT        REQUIRED
    D multiplier :    2.314048e-02   1.000000e-01
    maximum gap  :    7.574331e-01       ***

convergence summary
    number of iterations   : 5
    number of reformations : 0

------- converged at time : 102


===== beginning time step 102 : 103 =====


Reforming stiffness matrix: reformation #1

===== reforming stiffness matrix:
	Nr of equations ........................... : 2658
	Nr of nonzeroes in stiffness matrix ....... : 105408
 1
 Nonlinear solution status: time= 103
	stiffness updates             = 0
	right hand side evaluations   = 2
	stiffness matrix reformations = 1
	step from line search         = 1.000000
	convergence norms :     INITIAL         CURRENT         REQUIRED
	   residual            7.310033e+03    1.110733e+02    0.000000e+00 
	   energy              7.924834e+02    6.121508e+01    7.924834e+00 
	   displacement        1.538652e+03    1.538652e+03    1.538652e-01 
 2
 Nonlinear solution status: time= 103
	stiffness updates             = 1
	right hand side evaluations   = 3
	stiffness matrix reformations = 1
	step from line search         = 1.000000
	convergence norms :     INITIAL         CURRENT         REQUIRED
	   residual            7.310033e+03    8.014574e+00    0.000000e+00 
	   energy              7.924834e+02    1.704725e+00    7.924834e+00 
	   displacement        1.538652e+03    3.552190e+01    1.468455e-01 
 3
 Nonlinear solution status: time= 103
	stiffness updates             = 2
	right hand side evaluations   = 4
	stiffness matrix reformations = 1
	step from line search         = 1.000000
	convergence norms :     INITIAL         CURRENT         REQUIRED
	   residual            7.310033e+03    6.620843e-01    0.000000e+00 
	   energy              7.924834e+02    7.993698e-02    7.924834e+00 
	   displacement        1.538652e+03    3.887213e+00    1.367207e-01 
 4
 Nonlinear solution status: time= 103
	stiffness updates             = 3
	right hand side evaluations   = 5
	stiffness matrix reformations = 1
	step from line search         = 1.000000
	convergence norms :     INITIAL         CURRENT         REQUIRED
	   residual            7.310033e+03    2.333093e-02    0.000000e+00 
	   energy              7.924834e+02    1.661190e-02    7.924834e+00 
	   displacement        1.538652e+03    2.801642e-01    1.376029e-01 
 5
 Nonlinear solution status: time= 103
	stiffness updates             = 4
	right hand side evaluations   = 6
	stiffness matrix reformations = 1
	step from line search         = 1.000000
	convergence norms :     INITIAL         CURRENT         REQUIRED
	   residual            7.310033e+03    3.015323e-04    0.000000e+00 
	   energy              7.924834e+02    2.047386e-04    7.924834e+00 
	   displacement        1.538652e+03    7.559314e-03    1.381054e-01 

........................ augmentation # 1
 sliding interface # 24
                        CURRENT        REQUIRED
    D multiplier :    2.331719e-02   1.000000e-01
    maximum gap  :    7.722706e-01       ***

convergence summary
    number of iterations   : 5
    number of reformations : 0

------- converged at time : 103


===== beginning time step 103 : 104 =====


Reforming stiffness matrix: reformation #1

===== reforming stiffness matrix:
	Nr of equations ........................... : 2658
	Nr of nonzeroes in stiffness matrix ....... : 105624
 1
 Nonlinear solution status: time= 104
	stiffness updates             = 0
	right hand side evaluations   = 2
	stiffness matrix reformations = 1
	step from line search         = 1.000000
	convergence norms :     INITIAL         CURRENT         REQUIRED
	   residual            7.449200e+03    1.058595e+02    0.000000e+00 
	   energy              8.065710e+02    5.874786e+01    8.065710e+00 
	   displacement        1.567984e+03    1.567984e+03    1.567984e-01 
 2
 Nonlinear solution status: time= 104
	stiffness updates             = 1
	right hand side evaluations   = 3
	stiffness matrix reformations = 1
	step from line search         = 1.000000
	convergence norms :     INITIAL         CURRENT         REQUIRED
	   residual            7.449200e+03    5.226657e+00    0.000000e+00 
	   energy              8.065710e+02    1.457426e-01    8.065710e+00 
	   displacement        1.567984e+03    2.813953e+01    1.493068e-01 
 3
 Nonlinear solution status: time= 104
	stiffness updates             = 2
	right hand side evaluations   = 4
	stiffness matrix reformations = 1
	step from line search         = 1.000000
	convergence norms :     INITIAL         CURRENT         REQUIRED
	   residual            7.449200e+03    2.699047e-01    0.000000e+00 
	   energy              8.065710e+02    1.910577e-02    8.065710e+00 
	   displacement        1.567984e+03    1.919187e+00    1.410586e-01 
 4
 Nonlinear solution status: time= 104
	stiffness updates             = 3
	right hand side evaluations   = 5
	stiffness matrix reformations = 1
	step from line search         = 1.000000
	convergence norms :     INITIAL         CURRENT         REQUIRED
	   residual            7.449200e+03    2.491563e-02    0.000000e+00 
	   energy              8.065710e+02    1.445219e-02    8.065710e+00 
	   displacement        1.567984e+03    6.596434e-02    1.417712e-01 

........................ augmentation # 1
 sliding interface # 24
                        CURRENT        REQUIRED
    D multiplier :    2.332605e-02   1.000000e-01
    maximum gap  :    7.877050e-01       ***

convergence summary
    number of iterations   : 4
    number of reformations : 0

------- converged at time : 104


===== beginning time step 104 : 105 =====


Reforming stiffness matrix: reformation #1

===== reforming stiffness matrix:
	Nr of equations ........................... : 2658
	Nr of nonzeroes in stiffness matrix ....... : 105444
 1
 Nonlinear solution status: time= 105
	stiffness updates             = 0
	right hand side evaluations   = 2
	stiffness matrix reformations = 1
	step from line search         = 1.000000
	convergence norms :     INITIAL         CURRENT         REQUIRED
	   residual            7.562525e+03    1.125257e+02    0.000000e+00 
	   energy              8.198125e+02    6.159701e+01    8.198125e+00 
	   displacement        1.610599e+03    1.610599e+03    1.610599e-01 
 2
 Nonlinear solution status: time= 105
	stiffness updates             = 1
	right hand side evaluations   = 3
	stiffness matrix reformations = 1
	step from line search         = 1.000000
	convergence norms :     INITIAL         CURRENT         REQUIRED
	   residual            7.562525e+03    7.773393e+00    0.000000e+00 
	   energy              8.198125e+02    1.604104e+00    8.198125e+00 
	   displacement        1.610599e+03    3.521723e+01    1.544314e-01 
 3
 Nonlinear solution status: time= 105
	stiffness updates             = 2
	right hand side evaluations   = 4
	stiffness matrix reformations = 1
	step from line search         = 1.000000
	convergence norms :     INITIAL         CURRENT         REQUIRED
	   residual            7.562525e+03    5.629556e-01    0.000000e+00 
	   energy              8.198125e+02    7.621809e-02    8.198125e+00 
	   displacement        1.610599e+03    3.393741e+00    1.444033e-01 
 4
 Nonlinear solution status: time= 105
	stiffness updates             = 3
	right hand side evaluations   = 5
	stiffness matrix reformations = 1
	step from line search         = 1.000000
	convergence norms :     INITIAL         CURRENT         REQUIRED
	   residual            7.562525e+03    1.948834e-02    0.000000e+00 
	   energy              8.198125e+02    1.947476e-02    8.198125e+00 
	   displacement        1.610599e+03    2.409745e-01    1.449369e-01 
 5
 Nonlinear solution status: time= 105
	stiffness updates             = 4
	right hand side evaluations   = 6
	stiffness matrix reformations = 1
	step from line search         = 1.000000
	convergence norms :     INITIAL         CURRENT         REQUIRED
	   residual            7.562525e+03    5.238079e-05    0.000000e+00 
	   energy              8.198125e+02    6.449526e-05    8.198125e+00 
	   displacement        1.610599e+03    8.753862e-03    1.453223e-01 

........................ augmentation # 1
 sliding interface # 24
                        CURRENT        REQUIRED
    D multiplier :    2.350512e-02   1.000000e-01
    maximum gap  :    8.040078e-01       ***

convergence summary
    number of iterations   : 5
    number of reformations : 0

------- converged at time : 105


===== beginning time step 105 : 106 =====


Reforming stiffness matrix: reformation #1

===== reforming stiffness matrix:
	Nr of equations ........................... : 2658
	Nr of nonzeroes in stiffness matrix ....... : 105480
 1
 Nonlinear solution status: time= 106
	stiffness updates             = 0
	right hand side evaluations   = 2
	stiffness matrix reformations = 1
	step from line search         = 1.000000
	convergence norms :     INITIAL         CURRENT         REQUIRED
	   residual            7.644418e+03    1.114760e+02    0.000000e+00 
	   energy              8.249891e+02    5.961228e+01    8.249891e+00 
	   displacement        1.631038e+03    1.631038e+03    1.631038e-01 
 2
 Nonlinear solution status: time= 106
	stiffness updates             = 1
	right hand side evaluations   = 3
	stiffness matrix reformations = 1
	step from line search         = 1.000000
	convergence norms :     INITIAL         CURRENT         REQUIRED
	   residual            7.644418e+03    6.695833e+00    0.000000e+00 
	   energy              8.249891e+02    1.279046e+00    8.249891e+00 
	   displacement        1.631038e+03    3.477405e+01    1.568211e-01 
 3
 Nonlinear solution status: time= 106
	stiffness updates             = 2
	right hand side evaluations   = 4
	stiffness matrix reformations = 1
	step from line search         = 1.000000
	convergence norms :     INITIAL         CURRENT         REQUIRED
	   residual            7.644418e+03    4.498555e-01    0.000000e+00 
	   energy              8.249891e+02    6.385971e-02    8.249891e+00 
	   displacement        1.631038e+03    2.975957e+00    1.472694e-01 
 4
 Nonlinear solution status: time= 106
	stiffness updates             = 3
	right hand side evaluations   = 5
	stiffness matrix reformations = 1
	step from line search         = 1.000000
	convergence norms :     INITIAL         CURRENT         REQUIRED
	   residual            7.644418e+03    1.770178e-02    0.000000e+00 
	   energy              8.249891e+02    1.644226e-02    8.249891e+00 
	   displacement        1.631038e+03    1.888899e-01    1.476531e-01 
 5
 Nonlinear solution status: time= 106
	stiffness updates             = 4
	right hand side evaluations   = 6
	stiffness matrix reformations = 1
	step from line search         = 1.000000
	convergence norms :     INITIAL         CURRENT         REQUIRED
	   residual            7.644418e+03    1.621910e-05    0.000000e+00 
	   energy              8.249891e+02    1.715752e-05    8.249891e+00 
	   displacement        1.631038e+03    6.629203e-03    1.479646e-01 

........................ augmentation # 1
 sliding interface # 24
                        CURRENT        REQUIRED
    D multiplier :    2.361598e-02   1.000000e-01
    maximum gap  :    8.209237e-01       ***

convergence summary
    number of iterations   : 5
    number of reformations : 0

------- converged at time : 106


===== beginning time step 106 : 107 =====


Reforming stiffness matrix: reformation #1

===== reforming stiffness matrix:
	Nr of equations ........................... : 2658
	Nr of nonzeroes in stiffness matrix ....... : 105480
 1
 Nonlinear solution status: time= 107
	stiffness updates             = 0
	right hand side evaluations   = 2
	stiffness matrix reformations = 1
	step from line search         = 1.000000
	convergence norms :     INITIAL         CURRENT         REQUIRED
	   residual            7.723874e+03    9.829343e+01    0.000000e+00 
	   energy              8.223314e+02    5.261795e+01    8.223314e+00 
	   displacement        1.635023e+03    1.635023e+03    1.635023e-01 
 2
 Nonlinear solution status: time= 107
	stiffness updates             = 1
	right hand side evaluations   = 3
	stiffness matrix reformations = 1
	step from line search         = 1.000000
	convergence norms :     INITIAL         CURRENT         REQUIRED
	   residual            7.723874e+03    4.757047e+00    0.000000e+00 
	   energy              8.223314e+02    1.008992e+00    8.223314e+00 
	   displacement        1.635023e+03    2.946741e+01    1.574595e-01 
 3
 Nonlinear solution status: time= 107
	stiffness updates             = 2
	right hand side evaluations   = 4
	stiffness matrix reformations = 1
	step from line search         = 1.000000
	convergence norms :     INITIAL         CURRENT         REQUIRED
	   residual            7.723874e+03    3.004322e-01    0.000000e+00 
	   energy              8.223314e+02    4.079272e-02    8.223314e+00 
	   displacement        1.635023e+03    2.264475e+00    1.492303e-01 
 4
 Nonlinear solution status: time= 107
	stiffness updates             = 3
	right hand side evaluations   = 5
	stiffness matrix reformations = 1
	step from line search         = 1.000000
	convergence norms :     INITIAL         CURRENT         REQUIRED
	   residual            7.723874e+03    6.063886e-03    0.000000e+00 
	   energy              8.223314e+02    7.230323e-03    8.223314e+00 
	   displacement        1.635023e+03    1.250043e-01    1.496026e-01 

........................ augmentation # 1
 sliding interface # 24
                        CURRENT        REQUIRED
    D multiplier :    2.373342e-02   1.000000e-01
    maximum gap  :    8.387202e-01       ***

convergence summary
    number of iterations   : 4
    number of reformations : 0

------- converged at time : 107


===== beginning time step 107 : 108 =====


Reforming stiffness matrix: reformation #1

===== reforming stiffness matrix:
	Nr of equations ........................... : 2658
	Nr of nonzeroes in stiffness matrix ....... : 105480
 1
 Nonlinear solution status: time= 108
	stiffness updates             = 0
	right hand side evaluations   = 2
	stiffness matrix reformations = 1
	step from line search         = 1.000000
	convergence norms :     INITIAL         CURRENT         REQUIRED
	   residual            7.883575e+03    1.060080e+02    0.000000e+00 
	   energy              8.404652e+02    5.532245e+01    8.404652e+00 
	   displacement        1.681598e+03    1.681598e+03    1.681598e-01 
 2
 Nonlinear solution status: time= 108
	stiffness updates             = 1
	right hand side evaluations   = 3
	stiffness matrix reformations = 1
	step from line search         = 1.000000
	convergence norms :     INITIAL         CURRENT         REQUIRED
	   residual            7.883575e+03    5.144258e+00    0.000000e+00 
	   energy              8.404652e+02    1.035966e+00    8.404652e+00 
	   displacement        1.681598e+03    3.217360e+01    1.618231e-01 
 3
 Nonlinear solution status: time= 108
	stiffness updates             = 2
	right hand side evaluations   = 4
	stiffness matrix reformations = 1
	step from line search         = 1.000000
	convergence norms :     INITIAL         CURRENT         REQUIRED
	   residual            7.883575e+03    3.056959e-01    0.000000e+00 
	   energy              8.404652e+02    3.988990e-02    8.404652e+00 
	   displacement        1.681598e+03    2.179738e+00    1.536334e-01 
 4
 Nonlinear solution status: time= 108
	stiffness updates             = 3
	right hand side evaluations   = 5
	stiffness matrix reformations = 1
	step from line search         = 1.000000
	convergence norms :     INITIAL         CURRENT         REQUIRED
	   residual            7.883575e+03    6.091895e-03    0.000000e+00 
	   energy              8.404652e+02    7.553589e-03    8.404652e+00 
	   displacement        1.681598e+03    1.292273e-01    1.539982e-01 

........................ augmentation # 1
 sliding interface # 24
                        CURRENT        REQUIRED
    D multiplier :    2.391277e-02   1.000000e-01
    maximum gap  :    8.573137e-01       ***

convergence summary
    number of iterations   : 4
    number of reformations : 0

------- converged at time : 108


===== beginning time step 108 : 109 =====


Reforming stiffness matrix: reformation #1

===== reforming stiffness matrix:
	Nr of equations ........................... : 2658
	Nr of nonzeroes in stiffness matrix ....... : 105480
 1
 Nonlinear solution status: time= 109
	stiffness updates             = 0
	right hand side evaluations   = 2
	stiffness matrix reformations = 1
	step from line search         = 1.000000
	convergence norms :     INITIAL         CURRENT         REQUIRED
	   residual            7.949168e+03    1.036026e+02    0.000000e+00 
	   energy              8.388772e+02    5.284868e+01    8.388772e+00 
	   displacement        1.689782e+03    1.689782e+03    1.689782e-01 
 2
 Nonlinear solution status: time= 109
	stiffness updates             = 1
	right hand side evaluations   = 3
	stiffness matrix reformations = 1
	step from line search         = 1.000000
	convergence norms :     INITIAL         CURRENT         REQUIRED
	   residual            7.949168e+03    4.457901e+00    0.000000e+00 
	   energy              8.388772e+02    8.420108e-01    8.388772e+00 
	   displacement        1.689782e+03    3.113861e+01    1.623483e-01 
 3
 Nonlinear solution status: time= 109
	stiffness updates             = 2
	right hand side evaluations   = 4
	stiffness matrix reformations = 1
	step from line search         = 1.000000
	convergence norms :     INITIAL         CURRENT         REQUIRED
	   residual            7.949168e+03    2.393185e-01    0.000000e+00 
	   energy              8.388772e+02    3.007591e-02    8.388772e+00 
	   displacement        1.689782e+03    1.783222e+00    1.551671e-01 
 4
 Nonlinear solution status: time= 109
	stiffness updates             = 3
	right hand side evaluations   = 5
	stiffness matrix reformations = 1
	step from line search         = 1.000000
	convergence norms :     INITIAL         CURRENT         REQUIRED
	   residual            7.949168e+03    4.273192e-03    0.000000e+00 
	   energy              8.388772e+02    4.734801e-03    8.388772e+00 
	   displacement        1.689782e+03    9.824986e-02    1.554325e-01 

........................ augmentation # 1
 sliding interface # 24
                        CURRENT        REQUIRED
    D multiplier :    2.410559e-02   1.000000e-01
    maximum gap  :    8.768099e-01       ***

convergence summary
    number of iterations   : 4
    number of reformations : 0

------- converged at time : 109


===== beginning time step 109 : 110 =====


Reforming stiffness matrix: reformation #1

===== reforming stiffness matrix:
	Nr of equations ........................... : 2658
	Nr of nonzeroes in stiffness matrix ....... : 105480
 1
 Nonlinear solution status: time= 110
	stiffness updates             = 0
	right hand side evaluations   = 2
	stiffness matrix reformations = 1
	step from line search         = 1.000000
	convergence norms :     INITIAL         CURRENT         REQUIRED
	   residual            8.028053e+03    8.810572e+01    0.000000e+00 
	   energy              8.285197e+02    4.278310e+01    8.285197e+00 
	   displacement        1.679511e+03    1.679511e+03    1.679511e-01 
 2
 Nonlinear solution status: time= 110
	stiffness updates             = 1
	right hand side evaluations   = 3
	stiffness matrix reformations = 1
	step from line search         = 1.000000
	convergence norms :     INITIAL         CURRENT         REQUIRED
	   residual            8.028053e+03    2.680235e+00    0.000000e+00 
	   energy              8.285197e+02    4.932235e-01    8.285197e+00 
	   displacement        1.679511e+03    2.466418e+01    1.625524e-01 
 3
 Nonlinear solution status: time= 110
	stiffness updates             = 2
	right hand side evaluations   = 4
	stiffness matrix reformations = 1
	step from line search         = 1.000000
	convergence norms :     INITIAL         CURRENT         REQUIRED
	   residual            8.028053e+03    1.339686e-01    0.000000e+00 
	   energy              8.285197e+02    1.688635e-02    8.285197e+00 
	   displacement        1.679511e+03    1.280007e+00    1.564810e-01 
 4
 Nonlinear solution status: time= 110
	stiffness updates             = 3
	right hand side evaluations   = 5
	stiffness matrix reformations = 1
	step from line search         = 1.000000
	convergence norms :     INITIAL         CURRENT         REQUIRED
	   residual            8.028053e+03    1.442288e-03    0.000000e+00 
	   energy              8.285197e+02    1.863606e-03    8.285197e+00 
	   displacement        1.679511e+03    5.343750e-02    1.565755e-01 

........................ augmentation # 1
 sliding interface # 24
                        CURRENT        REQUIRED
    D multiplier :    2.430951e-02   1.000000e-01
    maximum gap  :    8.974330e-01       ***

convergence summary
    number of iterations   : 4
    number of reformations : 0

------- converged at time : 110


===== beginning time step 110 : 111 =====


Reforming stiffness matrix: reformation #1

===== reforming stiffness matrix:
	Nr of equations ........................... : 2658
	Nr of nonzeroes in stiffness matrix ....... : 105516
 1
 Nonlinear solution status: time= 111
	stiffness updates             = 0
	right hand side evaluations   = 2
	stiffness matrix reformations = 1
	step from line search         = 1.000000
	convergence norms :     INITIAL         CURRENT         REQUIRED
	   residual            8.121847e+03    9.597799e+01    0.000000e+00 
	   energy              8.377293e+02    4.590674e+01    8.377293e+00 
	   displacement        1.706378e+03    1.706378e+03    1.706378e-01 
 2
 Nonlinear solution status: time= 111
	stiffness updates             = 1
	right hand side evaluations   = 3
	stiffness matrix reformations = 1
	step from line search         = 1.000000
	convergence norms :     INITIAL         CURRENT         REQUIRED
	   residual            8.121847e+03    3.161355e+00    0.000000e+00 
	   energy              8.377293e+02    6.707150e-01    8.377293e+00 
	   displacement        1.706378e+03    2.910782e+01    1.651676e-01 
 3
 Nonlinear solution status: time= 111
	stiffness updates             = 2
	right hand side evaluations   = 4
	stiffness matrix reformations = 1
	step from line search         = 1.000000
	convergence norms :     INITIAL         CURRENT         REQUIRED
	   residual            8.121847e+03    1.920854e-01    0.000000e+00 
	   energy              8.377293e+02    3.425738e-02    8.377293e+00 
	   displacement        1.706378e+03    1.682407e+00    1.586475e-01 
 4
 Nonlinear solution status: time= 111
	stiffness updates             = 3
	right hand side evaluations   = 5
	stiffness matrix reformations = 1
	step from line search         = 1.000000
	convergence norms :     INITIAL         CURRENT         REQUIRED
	   residual            8.121847e+03    2.777065e-03    0.000000e+00 
	   energy              8.377293e+02    1.655961e-03    8.377293e+00 
	   displacement        1.706378e+03    9.163247e-02    1.585480e-01 

........................ augmentation # 1
 sliding interface # 24
                        CURRENT        REQUIRED
    D multiplier :    2.450284e-02   1.000000e-01
    maximum gap  :    9.189453e-01       ***

convergence summary
    number of iterations   : 4
    number of reformations : 0

------- converged at time : 111


===== beginning time step 111 : 112 =====


Reforming stiffness matrix: reformation #1

===== reforming stiffness matrix:
	Nr of equations ........................... : 2658
	Nr of nonzeroes in stiffness matrix ....... : 105480
 1
 Nonlinear solution status: time= 112
	stiffness updates             = 0
	right hand side evaluations   = 2
	stiffness matrix reformations = 1
	step from line search         = 1.000000
	convergence norms :     INITIAL         CURRENT         REQUIRED
	   residual            8.253157e+03    9.310742e+01    0.000000e+00 
	   energy              8.351785e+02    4.285136e+01    8.351785e+00 
	   displacement        1.701116e+03    1.701116e+03    1.701116e-01 
 2
 Nonlinear solution status: time= 112
	stiffness updates             = 1
	right hand side evaluations   = 3
	stiffness matrix reformations = 1
	step from line search         = 1.000000
	convergence norms :     INITIAL         CURRENT         REQUIRED
	   residual            8.253157e+03    2.921916e+00    0.000000e+00 
	   energy              8.351785e+02    7.442684e-01    8.351785e+00 
	   displacement        1.701116e+03    2.992278e+01    1.664454e-01 
 3
 Nonlinear solution status: time= 112
	stiffness updates             = 2
	right hand side evaluations   = 4
	stiffness matrix reformations = 1
	step from line search         = 1.000000
	convergence norms :     INITIAL         CURRENT         REQUIRED
	   residual            8.253157e+03    2.295547e-01    0.000000e+00 
	   energy              8.351785e+02    3.985878e-02    8.351785e+00 
	   displacement        1.701116e+03    2.172875e+00    1.595981e-01 
 4
 Nonlinear solution status: time= 112
	stiffness updates             = 3
	right hand side evaluations   = 5
	stiffness matrix reformations = 1
	step from line search         = 1.000000
	convergence norms :     INITIAL         CURRENT         REQUIRED
	   residual            8.253157e+03    2.503578e-03    0.000000e+00 
	   energy              8.351785e+02    1.848979e-03    8.351785e+00 
	   displacement        1.701116e+03    1.025121e-01    1.592198e-01 

........................ augmentation # 1
 sliding interface # 24
                        CURRENT        REQUIRED
    D multiplier :    2.472015e-02   1.000000e-01
    maximum gap  :    9.416011e-01       ***

convergence summary
    number of iterations   : 4
    number of reformations : 0

------- converged at time : 112


===== beginning time step 112 : 113 =====


Reforming stiffness matrix: reformation #1

===== reforming stiffness matrix:
	Nr of equations ........................... : 2658
	Nr of nonzeroes in stiffness matrix ....... : 105552
 1
 Nonlinear solution status: time= 113
	stiffness updates             = 0
	right hand side evaluations   = 2
	stiffness matrix reformations = 1
	step from line search         = 1.000000
	convergence norms :     INITIAL         CURRENT         REQUIRED
	   residual            8.306871e+03    7.485253e+01    0.000000e+00 
	   energy              8.188077e+02    3.087755e+01    8.188077e+00 
	   displacement        1.680872e+03    1.680872e+03    1.680872e-01 
 2
 Nonlinear solution status: time= 113
	stiffness updates             = 1
	right hand side evaluations   = 3
	stiffness matrix reformations = 1
	step from line search         = 1.000000
	convergence norms :     INITIAL         CURRENT         REQUIRED
	   residual            8.306871e+03    1.598989e+00    0.000000e+00 
	   energy              8.188077e+02    4.305977e-01    8.188077e+00 
	   displacement        1.680872e+03    2.088409e+01    1.655520e-01 
 3
 Nonlinear solution status: time= 113
	stiffness updates             = 2
	right hand side evaluations   = 4
	stiffness matrix reformations = 1
	step from line search         = 1.000000
	convergence norms :     INITIAL         CURRENT         REQUIRED
	   residual            8.306871e+03    1.376066e-01    0.000000e+00 
	   energy              8.188077e+02    2.166669e-02    8.188077e+00 
	   displacement        1.680872e+03    1.189238e+00    1.609492e-01 
 4
 Nonlinear solution status: time= 113
	stiffness updates             = 3
	right hand side evaluations   = 5
	stiffness matrix reformations = 1
	step from line search         = 1.000000
	convergence norms :     INITIAL         CURRENT         REQUIRED
	   residual            8.306871e+03    1.060749e-03    0.000000e+00 
	   energy              8.188077e+02    1.161517e-04    8.188077e+00 
	   displacement        1.680872e+03    5.401911e-02    1.604597e-01 

........................ augmentation # 1
 sliding interface # 24
                        CURRENT        REQUIRED
    D multiplier :    2.492275e-02   1.000000e-01
    maximum gap  :    9.655242e-01       ***

convergence summary
    number of iterations   : 4
    number of reformations : 0

------- converged at time : 113


===== beginning time step 113 : 114 =====


Reforming stiffness matrix: reformation #1

===== reforming stiffness matrix:
	Nr of equations ........................... : 2658
	Nr of nonzeroes in stiffness matrix ....... : 105588
 1
 Nonlinear solution status: time= 114
	stiffness updates             = 0
	right hand side evaluations   = 2
	stiffness matrix reformations = 1
	step from line search         = 1.000000
	convergence norms :     INITIAL         CURRENT         REQUIRED
	   residual            8.454869e+03    8.163281e+01    0.000000e+00 
	   energy              8.344112e+02    3.353350e+01    8.344112e+00 
	   displacement        1.712124e+03    1.712124e+03    1.712124e-01 
 2
 Nonlinear solution status: time= 114
	stiffness updates             = 1
	right hand side evaluations   = 3
	stiffness matrix reformations = 1
	step from line search         = 1.000000
	convergence norms :     INITIAL         CURRENT         REQUIRED
	   residual            8.454869e+03    1.949461e+00    0.000000e+00 
	   energy              8.344112e+02    3.557854e-01    8.344112e+00 
	   displacement        1.712124e+03    2.094727e+01    1.684065e-01 
 3
 Nonlinear solution status: time= 114
	stiffness updates             = 2
	right hand side evaluations   = 4
	stiffness matrix reformations = 1
	step from line search         = 1.000000
	convergence norms :     INITIAL         CURRENT         REQUIRED
	   residual            8.454869e+03    9.254262e-02    0.000000e+00 
	   energy              8.344112e+02    1.255037e-02    8.344112e+00 
	   displacement        1.712124e+03    1.011317e+00    1.633607e-01 
 4
 Nonlinear solution status: time= 114
	stiffness updates             = 3
	right hand side evaluations   = 5
	stiffness matrix reformations = 1
	step from line search         = 1.000000
	convergence norms :     INITIAL         CURRENT         REQUIRED
	   residual            8.454869e+03    6.451455e-04    0.000000e+00 
	   energy              8.344112e+02    4.689023e-04    8.344112e+00 
	   displacement        1.712124e+03    3.340639e-02    1.631925e-01 

........................ augmentation # 1
 sliding interface # 24
                        CURRENT        REQUIRED
    D multiplier :    2.512784e-02   1.000000e-01
    maximum gap  :    9.905853e-01       ***

convergence summary
    number of iterations   : 4
    number of reformations : 0

------- converged at time : 114


===== beginning time step 114 : 115 =====


Reforming stiffness matrix: reformation #1

===== reforming stiffness matrix:
	Nr of equations ........................... : 2658
	Nr of nonzeroes in stiffness matrix ....... : 105624
 1
 Nonlinear solution status: time= 115
	stiffness updates             = 0
	right hand side evaluations   = 2
	stiffness matrix reformations = 1
	step from line search         = 1.000000
	convergence norms :     INITIAL         CURRENT         REQUIRED
	   residual            8.569306e+03    7.952845e+01    0.000000e+00 
	   energy              8.333154e+02    3.084433e+01    8.333154e+00 
	   displacement        1.705201e+03    1.705201e+03    1.705201e-01 
 2
 Nonlinear solution status: time= 115
	stiffness updates             = 1
	right hand side evaluations   = 3
	stiffness matrix reformations = 1
	step from line search         = 1.000000
	convergence norms :     INITIAL         CURRENT         REQUIRED
	   residual            8.569306e+03    1.924869e+00    0.000000e+00 
	   energy              8.333154e+02    3.033957e-01    8.333154e+00 
	   displacement        1.705201e+03    1.888867e+01    1.687624e-01 
 3
 Nonlinear solution status: time= 115
	stiffness updates             = 2
	right hand side evaluations   = 4
	stiffness matrix reformations = 1
	step from line search         = 1.000000
	convergence norms :     INITIAL         CURRENT         REQUIRED
	   residual            8.569306e+03    5.883435e-02    0.000000e+00 
	   energy              8.333154e+02    6.298371e-03    8.333154e+00 
	   displacement        1.705201e+03    9.222707e-01    1.635394e-01 
 4
 Nonlinear solution status: time= 115
	stiffness updates             = 3
	right hand side evaluations   = 5
	stiffness matrix reformations = 1
	step from line search         = 1.000000
	convergence norms :     INITIAL         CURRENT         REQUIRED
	   residual            8.569306e+03    4.451098e-04    0.000000e+00 
	   energy              8.333154e+02    4.410122e-04    8.333154e+00 
	   displacement        1.705201e+03    1.814190e-02    1.635463e-01 

........................ augmentation # 1
 sliding interface # 24
                        CURRENT        REQUIRED
    D multiplier :    2.533335e-02   1.000000e-01
    maximum gap  :    1.017021e+00       ***

convergence summary
    number of iterations   : 4
    number of reformations : 0

------- converged at time : 115


===== beginning time step 115 : 116 =====


Reforming stiffness matrix: reformation #1

===== reforming stiffness matrix:
	Nr of equations ........................... : 2658
	Nr of nonzeroes in stiffness matrix ....... : 105624
 1
 Nonlinear solution status: time= 116
	stiffness updates             = 0
	right hand side evaluations   = 2
	stiffness matrix reformations = 1
	step from line search         = 1.000000
	convergence norms :     INITIAL         CURRENT         REQUIRED
	   residual            8.573381e+03    5.836102e+01    0.000000e+00 
	   energy              8.064311e+02    1.784435e+01    8.064311e+00 
	   displacement        1.649835e+03    1.649835e+03    1.649835e-01 
 2
 Nonlinear solution status: time= 116
	stiffness updates             = 1
	right hand side evaluations   = 3
	stiffness matrix reformations = 1
	step from line search         = 1.000000
	convergence norms :     INITIAL         CURRENT         REQUIRED
	   residual            8.573381e+03    1.002664e+00    0.000000e+00 
	   energy              8.064311e+02    1.954730e-01    8.064311e+00 
	   displacement        1.649835e+03    1.215295e+01    1.653773e-01 
 3
 Nonlinear solution status: time= 116
	stiffness updates             = 2
	right hand side evaluations   = 4
	stiffness matrix reformations = 1
	step from line search         = 1.000000
	convergence norms :     INITIAL         CURRENT         REQUIRED
	   residual            8.573381e+03    2.855440e-02    0.000000e+00 
	   energy              8.064311e+02    4.840660e-04    8.064311e+00 
	   displacement        1.649835e+03    5.065704e-01    1.621459e-01 
 4
 Nonlinear solution status: time= 116
	stiffness updates             = 3
	right hand side evaluations   = 5
	stiffness matrix reformations = 1
	step from line search         = 1.000000
	convergence norms :     INITIAL         CURRENT         REQUIRED
	   residual            8.573381e+03    8.150624e-04    0.000000e+00 
	   energy              8.064311e+02    3.961533e-04    8.064311e+00 
	   displacement        1.649835e+03    6.160248e-03    1.619170e-01 

........................ augmentation # 1
 sliding interface # 24
                        CURRENT        REQUIRED
    D multiplier :    2.551058e-02   1.000000e-01
    maximum gap  :    1.044988e+00       ***

convergence summary
    number of iterations   : 4
    number of reformations : 0

------- converged at time : 116


===== beginning time step 116 : 117 =====


Reforming stiffness matrix: reformation #1

===== reforming stiffness matrix:
	Nr of equations ........................... : 2658
	Nr of nonzeroes in stiffness matrix ....... : 105624
 1
 Nonlinear solution status: time= 117
	stiffness updates             = 0
	right hand side evaluations   = 2
	stiffness matrix reformations = 1
	step from line search         = 1.000000
	convergence norms :     INITIAL         CURRENT         REQUIRED
	   residual            8.808981e+03    6.531931e+01    0.000000e+00 
	   energy              8.185393e+02    1.995890e+01    8.185393e+00 
	   displacement        1.658900e+03    1.658900e+03    1.658900e-01 
 2
 Nonlinear solution status: time= 117
	stiffness updates             = 1
	right hand side evaluations   = 3
	stiffness matrix reformations = 1
	step from line search         = 1.000000
	convergence norms :     INITIAL         CURRENT         REQUIRED
	   residual            8.808981e+03    1.380446e+00    0.000000e+00 
	   energy              8.185393e+02    3.165049e-01    8.185393e+00 
	   displacement        1.658900e+03    1.371942e+01    1.674761e-01 
 3
 Nonlinear solution status: time= 117
	stiffness updates             = 2
	right hand side evaluations   = 4
	stiffness matrix reformations = 1
	step from line search         = 1.000000
	convergence norms :     INITIAL         CURRENT         REQUIRED
	   residual            8.808981e+03    3.430342e-02    0.000000e+00 
	   energy              8.185393e+02    8.263732e-03    8.185393e+00 
	   displacement        1.658900e+03    6.182976e-01    1.631617e-01 
 4
 Nonlinear solution status: time= 117
	stiffness updates             = 3
	right hand side evaluations   = 5
	stiffness matrix reformations = 1
	step from line search         = 1.000000
	convergence norms :     INITIAL         CURRENT         REQUIRED
	   residual            8.808981e+03    3.599349e-04    0.000000e+00 
	   energy              8.185393e+02    2.324759e-05    8.185393e+00 
	   displacement        1.658900e+03    8.586358e-03    1.629893e-01 

........................ augmentation # 1
 sliding interface # 24
                        CURRENT        REQUIRED
    D multiplier :    2.573677e-02   1.000000e-01
    maximum gap  :    1.074525e+00       ***

convergence summary
    number of iterations   : 4
    number of reformations : 0

------- converged at time : 117


===== beginning time step 117 : 118 =====


Reforming stiffness matrix: reformation #1

===== reforming stiffness matrix:
	Nr of equations ........................... : 2658
	Nr of nonzeroes in stiffness matrix ....... : 105624
 1
 Nonlinear solution status: time= 118
	stiffness updates             = 0
	right hand side evaluations   = 2
	stiffness matrix reformations = 1
	step from line search         = 1.000000
	convergence norms :     INITIAL         CURRENT         REQUIRED
	   residual            8.922366e+03    6.385877e+01    0.000000e+00 
	   energy              8.193119e+02    1.718851e+01    8.193119e+00 
	   displacement        1.654021e+03    1.654021e+03    1.654021e-01 
 2
 Nonlinear solution status: time= 118
	stiffness updates             = 1
	right hand side evaluations   = 3
	stiffness matrix reformations = 1
	step from line search         = 1.000000
	convergence norms :     INITIAL         CURRENT         REQUIRED
	   residual            8.922366e+03    1.435404e+00    0.000000e+00 
	   energy              8.193119e+02    2.712371e-01    8.193119e+00 
	   displacement        1.654021e+03    1.234705e+01    1.683764e-01 
 3
 Nonlinear solution status: time= 118
	stiffness updates             = 2
	right hand side evaluations   = 4
	stiffness matrix reformations = 1
	step from line search         = 1.000000
	convergence norms :     INITIAL         CURRENT         REQUIRED
	   residual            8.922366e+03    3.470479e-02    0.000000e+00 
	   energy              8.193119e+02    6.082746e-03    8.193119e+00 
	   displacement        1.654021e+03    5.354246e-01    1.639540e-01 
 4
 Nonlinear solution status: time= 118
	stiffness updates             = 3
	right hand side evaluations   = 5
	stiffness matrix reformations = 1
	step from line search         = 1.000000
	convergence norms :     INITIAL         CURRENT         REQUIRED
	   residual            8.922366e+03    2.028854e-04    0.000000e+00 
	   energy              8.193119e+02    1.180739e-04    8.193119e+00 
	   displacement        1.654021e+03    9.295930e-03    1.638892e-01 

........................ augmentation # 1
 sliding interface # 24
                        CURRENT        REQUIRED
    D multiplier :    2.599023e-02   1.000000e-01
    maximum gap  :    1.105671e+00       ***

convergence summary
    number of iterations   : 4
    number of reformations : 0

------- converged at time : 118


===== beginning time step 118 : 119 =====


Reforming stiffness matrix: reformation #1

===== reforming stiffness matrix:
	Nr of equations ........................... : 2658
	Nr of nonzeroes in stiffness matrix ....... : 105624
 1
 Nonlinear solution status: time= 119
	stiffness updates             = 0
	right hand side evaluations   = 2
	stiffness matrix reformations = 1
	step from line search         = 1.000000
	convergence norms :     INITIAL         CURRENT         REQUIRED
	   residual            8.732076e+03    4.410133e+01    0.000000e+00 
	   energy              7.806819e+02    4.188955e+00    7.806819e+00 
	   displacement        1.585240e+03    1.585240e+03    1.585240e-01 
 2
 Nonlinear solution status: time= 119
	stiffness updates             = 1
	right hand side evaluations   = 3
	stiffness matrix reformations = 1
	step from line search         = 1.000000
	convergence norms :     INITIAL         CURRENT         REQUIRED
	   residual            8.732076e+03    7.751637e-01    0.000000e+00 
	   energy              7.806819e+02    2.120450e-01    7.806819e+00 
	   displacement        1.585240e+03    7.303001e+00    1.642589e-01 
 3
 Nonlinear solution status: time= 119
	stiffness updates             = 2
	right hand side evaluations   = 4
	stiffness matrix reformations = 1
	step from line search         = 1.000000
	convergence norms :     INITIAL         CURRENT         REQUIRED
	   residual            8.732076e+03    2.105803e-02    0.000000e+00 
	   energy              7.806819e+02    1.903244e-03    7.806819e+00 
	   displacement        1.585240e+03    2.425373e-01    1.613536e-01 
 4
 Nonlinear solution status: time= 119
	stiffness updates             = 3
	right hand side evaluations   = 5
	stiffness matrix reformations = 1
	step from line search         = 1.000000
	convergence norms :     INITIAL         CURRENT         REQUIRED
	   residual            8.732076e+03    8.992379e-04    0.000000e+00 
	   energy              7.806819e+02    9.805404e-04    7.806819e+00 
	   displacement        1.585240e+03    9.351113e-03    1.612376e-01 

........................ augmentation # 1
 sliding interface # 24
                        CURRENT        REQUIRED
    D multiplier :    2.627444e-02   1.000000e-01
    maximum gap  :    1.138843e+00       ***

convergence summary
    number of iterations   : 4
    number of reformations : 0

------- converged at time : 119


===== beginning time step 119 : 120 =====


Reforming stiffness matrix: reformation #1

===== reforming stiffness matrix:
	Nr of equations ........................... : 2658
	Nr of nonzeroes in stiffness matrix ....... : 105876
 1
 Nonlinear solution status: time= 120
	stiffness updates             = 0
	right hand side evaluations   = 2
	stiffness matrix reformations = 1
	step from line search         = 1.000000
	convergence norms :     INITIAL         CURRENT         REQUIRED
	   residual            9.011772e+03    5.083642e+01    0.000000e+00 
	   energy              7.931788e+02    6.214758e+00    7.931788e+00 
	   displacement        1.599534e+03    1.599534e+03    1.599534e-01 
 2
 Nonlinear solution status: time= 120
	stiffness updates             = 1
	right hand side evaluations   = 3
	stiffness matrix reformations = 1
	step from line search         = 1.000000
	convergence norms :     INITIAL         CURRENT         REQUIRED
	   residual            9.011772e+03    7.334932e-01    0.000000e+00 
	   energy              7.931788e+02    8.064175e-02    7.931788e+00 
	   displacement        1.599534e+03    8.458292e+00    1.658518e-01 
 3
 Nonlinear solution status: time= 120
	stiffness updates             = 2
	right hand side evaluations   = 4
	stiffness matrix reformations = 1
	step from line search         = 1.000000
	convergence norms :     INITIAL         CURRENT         REQUIRED
	   residual            9.011772e+03    5.717004e-03    0.000000e+00 
	   energy              7.931788e+02    1.335905e-03    7.931788e+00 
	   displacement        1.599534e+03    2.495489e-01    1.625015e-01 
 4
 Nonlinear solution status: time= 120
	stiffness updates             = 3
	right hand side evaluations   = 5
	stiffness matrix reformations = 1
	step from line search         = 1.000000
	convergence norms :     INITIAL         CURRENT         REQUIRED
	   residual            9.011772e+03    5.943666e-05    0.000000e+00 
	   energy              7.931788e+02    1.623429e-05    7.931788e+00 
	   displacement        1.599534e+03    1.978879e-03    1.624526e-01 

........................ augmentation # 1
 sliding interface # 24
                        CURRENT        REQUIRED
    D multiplier :    2.661239e-02   1.000000e-01
    maximum gap  :    1.173884e+00       ***

convergence summary
    number of iterations   : 4
    number of reformations : 0

------- converged at time : 120


===== beginning time step 120 : 121 =====


Reforming stiffness matrix: reformation #1

===== reforming stiffness matrix:
	Nr of equations ........................... : 2658
	Nr of nonzeroes in stiffness matrix ....... : 105876
 1
 Nonlinear solution status: time= 121
	stiffness updates             = 0
	right hand side evaluations   = 2
	stiffness matrix reformations = 1
	step from line search         = 1.000000
	convergence norms :     INITIAL         CURRENT         REQUIRED
	   residual            9.133745e+03    5.186527e+01    0.000000e+00 
	   energy              7.908113e+02    4.403516e+00    7.908113e+00 
	   displacement        1.587352e+03    1.587352e+03    1.587352e-01 
 2
 Nonlinear solution status: time= 121
	stiffness updates             = 1
	right hand side evaluations   = 3
	stiffness matrix reformations = 1
	step from line search         = 1.000000
	convergence norms :     INITIAL         CURRENT         REQUIRED
	   residual            9.133745e+03    8.247149e-01    0.000000e+00 
	   energy              7.908113e+02    1.652607e-01    7.908113e+00 
	   displacement        1.587352e+03    8.874041e+00    1.658693e-01 
 3
 Nonlinear solution status: time= 121
	stiffness updates             = 2
	right hand side evaluations   = 4
	stiffness matrix reformations = 1
	step from line search         = 1.000000
	convergence norms :     INITIAL         CURRENT         REQUIRED
	   residual            9.133745e+03    7.885538e-03    0.000000e+00 
	   energy              7.908113e+02    3.838160e-03    7.908113e+00 
	   displacement        1.587352e+03    2.923328e-01    1.622962e-01 
 4
 Nonlinear solution status: time= 121
	stiffness updates             = 3
	right hand side evaluations   = 5
	stiffness matrix reformations = 1
	step from line search         = 1.000000
	convergence norms :     INITIAL         CURRENT         REQUIRED
	   residual            9.133745e+03    1.372358e-04    0.000000e+00 
	   energy              7.908113e+02    1.730872e-06    7.908113e+00 
	   displacement        1.587352e+03    2.769312e-03    1.622195e-01 

........................ augmentation # 1
 sliding interface # 24
                        CURRENT        REQUIRED
    D multiplier :    2.697612e-02   1.000000e-01
    maximum gap  :    1.211243e+00       ***

convergence summary
    number of iterations   : 4
    number of reformations : 0

------- converged at time : 121


===== beginning time step 121 : 122 =====


Reforming stiffness matrix: reformation #1

===== reforming stiffness matrix:
	Nr of equations ........................... : 2658
	Nr of nonzeroes in stiffness matrix ....... : 105876
 1
 Nonlinear solution status: time= 122
	stiffness updates             = 0
	right hand side evaluations   = 2
	stiffness matrix reformations = 1
	step from line search         = 1.000000
	convergence norms :     INITIAL         CURRENT         REQUIRED
	   residual            8.923356e+03    3.791602e+01    0.000000e+00 
	   energy              7.491979e+02    7.004297e+00    7.491979e+00 
	   displacement        1.511183e+03    1.511183e+03    1.511183e-01 
 2
 Nonlinear solution status: time= 122
	stiffness updates             = 1
	right hand side evaluations   = 3
	stiffness matrix reformations = 1
	step from line search         = 1.000000
	convergence norms :     INITIAL         CURRENT         REQUIRED
	   residual            8.923356e+03    4.121605e-01    0.000000e+00 
	   energy              7.491979e+02    1.525293e-01    7.491979e+00 
	   displacement        1.511183e+03    5.647514e+00    1.613167e-01 
 3
 Nonlinear solution status: time= 122
	stiffness updates             = 2
	right hand side evaluations   = 4
	stiffness matrix reformations = 1
	step from line search         = 1.000000
	convergence norms :     INITIAL         CURRENT         REQUIRED
	   residual            8.923356e+03    1.671599e-03    0.000000e+00 
	   energy              7.491979e+02    7.849670e-04    7.491979e+00 
	   displacement        1.511183e+03    1.307946e-01    1.589198e-01 

........................ augmentation # 1
 sliding interface # 24
                        CURRENT        REQUIRED
    D multiplier :    2.725924e-02   1.000000e-01
    maximum gap  :    1.251242e+00       ***

convergence summary
    number of iterations   : 3
    number of reformations : 0

------- converged at time : 122


===== beginning time step 122 : 123 =====


Reforming stiffness matrix: reformation #1

===== reforming stiffness matrix:
	Nr of equations ........................... : 2658
	Nr of nonzeroes in stiffness matrix ....... : 105876
 1
 Nonlinear solution status: time= 123
	stiffness updates             = 0
	right hand side evaluations   = 2
	stiffness matrix reformations = 1
	step from line search         = 1.000000
	convergence norms :     INITIAL         CURRENT         REQUIRED
	   residual            9.270095e+03    4.453579e+01    0.000000e+00 
	   energy              7.637705e+02    5.493415e+00    7.637705e+00 
	   displacement        1.525118e+03    1.525118e+03    1.525118e-01 
 2
 Nonlinear solution status: time= 123
	stiffness updates             = 1
	right hand side evaluations   = 3
	stiffness matrix reformations = 1
	step from line search         = 1.000000
	convergence norms :     INITIAL         CURRENT         REQUIRED
	   residual            9.270095e+03    5.933745e-01    0.000000e+00 
	   energy              7.637705e+02    2.267183e-01    7.637705e+00 
	   displacement        1.525118e+03    7.344518e+00    1.635575e-01 
 3
 Nonlinear solution status: time= 123
	stiffness updates             = 2
	right hand side evaluations   = 4
	stiffness matrix reformations = 1
	step from line search         = 1.000000
	convergence norms :     INITIAL         CURRENT         REQUIRED
	   residual            9.270095e+03    3.534625e-03    0.000000e+00 
	   energy              7.637705e+02    2.397824e-03    7.637705e+00 
	   displacement        1.525118e+03    1.791339e-01    1.607858e-01 
 4
 Nonlinear solution status: time= 123
	stiffness updates             = 3
	right hand side evaluations   = 5
	stiffness matrix reformations = 1
	step from line search         = 1.000000
	convergence norms :     INITIAL         CURRENT         REQUIRED
	   residual            9.270095e+03    1.094811e-05    0.000000e+00 
	   energy              7.637705e+02    1.552931e-05    7.637705e+00 
	   displacement        1.525118e+03    8.552889e-04    1.606862e-01 

........................ augmentation # 1
 sliding interface # 24
                        CURRENT        REQUIRED
    D multiplier :    2.765091e-02   1.000000e-01
    maximum gap  :    1.293621e+00       ***

convergence summary
    number of iterations   : 4
    number of reformations : 0

------- converged at time : 123


===== beginning time step 123 : 124 =====


Reforming stiffness matrix: reformation #1

===== reforming stiffness matrix:
	Nr of equations ........................... : 2658
	Nr of nonzeroes in stiffness matrix ....... : 105876
 1
 Nonlinear solution status: time= 124
	stiffness updates             = 0
	right hand side evaluations   = 2
	stiffness matrix reformations = 1
	step from line search         = 1.000000
	convergence norms :     INITIAL         CURRENT         REQUIRED
	   residual            9.290801e+03    4.771864e+01    0.000000e+00 
	   energy              7.601700e+02    6.755758e+00    7.601700e+00 
	   displacement        1.519465e+03    1.519465e+03    1.519465e-01 
 2
 Nonlinear solution status: time= 124
	stiffness updates             = 1
	right hand side evaluations   = 3
	stiffness matrix reformations = 1
	step from line search         = 1.000000
	convergence norms :     INITIAL         CURRENT         REQUIRED
	   residual            9.290801e+03    6.989060e-01    0.000000e+00 
	   energy              7.601700e+02    3.074397e-01    7.601700e+00 
	   displacement        1.519465e+03    8.246518e+00    1.641416e-01 
 3
 Nonlinear solution status: time= 124
	stiffness updates             = 2
	right hand side evaluations   = 4
	stiffness matrix reformations = 1
	step from line search         = 1.000000
	convergence norms :     INITIAL         CURRENT         REQUIRED
	   residual            9.290801e+03    4.814147e-03    0.000000e+00 
	   energy              7.601700e+02    3.947537e-03    7.601700e+00 
	   displacement        1.519465e+03    2.097721e-01    1.611867e-01 
 4
 Nonlinear solution status: time= 124
	stiffness updates             = 3
	right hand side evaluations   = 5
	stiffness matrix reformations = 1
	step from line search         = 1.000000
	convergence norms :     INITIAL         CURRENT         REQUIRED
	   residual            9.290801e+03    2.068063e-05    0.000000e+00 
	   energy              7.601700e+02    2.119660e-05    7.601700e+00 
	   displacement        1.519465e+03    1.154126e-03    1.610813e-01 

........................ augmentation # 1
 sliding interface # 24
                        CURRENT        REQUIRED
    D multiplier :    2.809641e-02   1.000000e-01
    maximum gap  :    1.339185e+00       ***

convergence summary
    number of iterations   : 4
    number of reformations : 0

------- converged at time : 124


===== beginning time step 124 : 125 =====


Reforming stiffness matrix: reformation #1

===== reforming stiffness matrix:
	Nr of equations ........................... : 2658
	Nr of nonzeroes in stiffness matrix ....... : 105840
 1
 Nonlinear solution status: time= 125
	stiffness updates             = 0
	right hand side evaluations   = 2
	stiffness matrix reformations = 1
	step from line search         = 1.000000
	convergence norms :     INITIAL         CURRENT         REQUIRED
	   residual            9.161357e+03    4.204887e+01    0.000000e+00 
	   energy              7.221395e+02    1.575583e+01    7.221395e+00 
	   displacement        1.442180e+03    1.442180e+03    1.442180e-01 
 2
 Nonlinear solution status: time= 125
	stiffness updates             = 1
	right hand side evaluations   = 3
	stiffness matrix reformations = 1
	step from line search         = 1.000000
	convergence norms :     INITIAL         CURRENT         REQUIRED
	   residual            9.161357e+03    4.371260e-01    0.000000e+00 
	   energy              7.221395e+02    2.812394e-01    7.221395e+00 
	   displacement        1.442180e+03    7.428263e+00    1.597216e-01 
 3
 Nonlinear solution status: time= 125
	stiffness updates             = 2
	right hand side evaluations   = 4
	stiffness matrix reformations = 1
	step from line search         = 1.000000
	convergence norms :     INITIAL         CURRENT         REQUIRED
	   residual            9.161357e+03    2.010742e-03    0.000000e+00 
	   energy              7.221395e+02    1.614434e-03    7.221395e+00 
	   displacement        1.442180e+03    1.486904e-01    1.572774e-01 

........................ augmentation # 1
 sliding interface # 24
                        CURRENT        REQUIRED
    D multiplier :    2.855549e-02   1.000000e-01
    maximum gap  :    1.388760e+00       ***

convergence summary
    number of iterations   : 3
    number of reformations : 0

------- converged at time : 125


===== beginning time step 125 : 126 =====


Reforming stiffness matrix: reformation #1

===== reforming stiffness matrix:
	Nr of equations ........................... : 2658
	Nr of nonzeroes in stiffness matrix ....... : 105876
 1
 Nonlinear solution status: time= 126
	stiffness updates             = 0
	right hand side evaluations   = 2
	stiffness matrix reformations = 1
	step from line search         = 1.000000
	convergence norms :     INITIAL         CURRENT         REQUIRED
	   residual            9.361797e+03    4.851150e+01    0.000000e+00 
	   energy              7.291807e+02    1.482015e+01    7.291807e+00 
	   displacement        1.451852e+03    1.451852e+03    1.451852e-01 
 2
 Nonlinear solution status: time= 126
	stiffness updates             = 1
	right hand side evaluations   = 3
	stiffness matrix reformations = 1
	step from line search         = 1.000000
	convergence norms :     INITIAL         CURRENT         REQUIRED
	   residual            9.361797e+03    6.582412e-01    0.000000e+00 
	   energy              7.291807e+02    3.991851e-01    7.291807e+00 
	   displacement        1.451852e+03    8.860150e+00    1.611802e-01 
 3
 Nonlinear solution status: time= 126
	stiffness updates             = 2
	right hand side evaluations   = 4
	stiffness matrix reformations = 1
	step from line search         = 1.000000
	convergence norms :     INITIAL         CURRENT         REQUIRED
	   residual            9.361797e+03    4.451834e-03    0.000000e+00 
	   energy              7.291807e+02    4.783333e-03    7.291807e+00 
	   displacement        1.451852e+03    2.256642e-01    1.581562e-01 
 4
 Nonlinear solution status: time= 126
	stiffness updates             = 3
	right hand side evaluations   = 5
	stiffness matrix reformations = 1
	step from line search         = 1.000000
	convergence norms :     INITIAL         CURRENT         REQUIRED
	   residual            9.361797e+03    2.021994e-05    0.000000e+00 
	   energy              7.291807e+02    1.907819e-05    7.291807e+00 
	   displacement        1.451852e+03    1.027664e-03    1.580235e-01 

........................ augmentation # 1
 sliding interface # 24
                        CURRENT        REQUIRED
    D multiplier :    2.907500e-02   1.000000e-01
    maximum gap  :    1.441342e+00       ***

convergence summary
    number of iterations   : 4
    number of reformations : 0

------- converged at time : 126


===== beginning time step 126 : 127 =====


Reforming stiffness matrix: reformation #1

===== reforming stiffness matrix:
	Nr of equations ........................... : 2658
	Nr of nonzeroes in stiffness matrix ....... : 105876
 1
 Nonlinear solution status: time= 127
	stiffness updates             = 0
	right hand side evaluations   = 2
	stiffness matrix reformations = 1
	step from line search         = 1.000000
	convergence norms :     INITIAL         CURRENT         REQUIRED
	   residual            9.457267e+03    5.399054e+01    0.000000e+00 
	   energy              7.315269e+02    1.557728e+01    7.315269e+00 
	   displacement        1.452084e+03    1.452084e+03    1.452084e-01 
 2
 Nonlinear solution status: time= 127
	stiffness updates             = 1
	right hand side evaluations   = 3
	stiffness matrix reformations = 1
	step from line search         = 1.000000
	convergence norms :     INITIAL         CURRENT         REQUIRED
	   residual            9.457267e+03    8.474097e-01    0.000000e+00 
	   energy              7.315269e+02    5.398072e-01    7.315269e+00 
	   displacement        1.452084e+03    1.059648e+01    1.624795e-01 
 3
 Nonlinear solution status: time= 127
	stiffness updates             = 2
	right hand side evaluations   = 4
	stiffness matrix reformations = 1
	step from line search         = 1.000000
	convergence norms :     INITIAL         CURRENT         REQUIRED
	   residual            9.457267e+03    9.425719e-03    0.000000e+00 
	   energy              7.315269e+02    9.202232e-03    7.315269e+00 
	   displacement        1.452084e+03    3.331227e-01    1.589995e-01 
 4
 Nonlinear solution status: time= 127
	stiffness updates             = 3
	right hand side evaluations   = 5
	stiffness matrix reformations = 1
	step from line search         = 1.000000
	convergence norms :     INITIAL         CURRENT         REQUIRED
	   residual            9.457267e+03    6.459162e-05    0.000000e+00 
	   energy              7.315269e+02    7.175757e-05    7.315269e+00 
	   displacement        1.452084e+03    2.663551e-03    1.587796e-01 

........................ augmentation # 1
 sliding interface # 24
                        CURRENT        REQUIRED
    D multiplier :    2.962227e-02   1.000000e-01
    maximum gap  :    1.498610e+00       ***

convergence summary
    number of iterations   : 4
    number of reformations : 0

------- converged at time : 127


===== beginning time step 127 : 128 =====


Reforming stiffness matrix: reformation #1

===== reforming stiffness matrix:
	Nr of equations ........................... : 2658
	Nr of nonzeroes in stiffness matrix ....... : 105912
 1
 Nonlinear solution status: time= 128
	stiffness updates             = 0
	right hand side evaluations   = 2
	stiffness matrix reformations = 1
	step from line search         = 1.000000
	convergence norms :     INITIAL         CURRENT         REQUIRED
	   residual            9.204734e+03    5.205758e+01    0.000000e+00 
	   energy              6.889847e+02    2.222126e+01    6.889847e+00 
	   displacement        1.364482e+03    1.364482e+03    1.364482e-01 
 2
 Nonlinear solution status: time= 128
	stiffness updates             = 1
	right hand side evaluations   = 3
	stiffness matrix reformations = 1
	step from line search         = 1.000000
	convergence norms :     INITIAL         CURRENT         REQUIRED
	   residual            9.204734e+03    6.952808e-01    0.000000e+00 
	   energy              6.889847e+02    5.118954e-01    6.889847e+00 
	   displacement        1.364482e+03    1.065740e+01    1.561210e-01 
 3
 Nonlinear solution status: time= 128
	stiffness updates             = 2
	right hand side evaluations   = 4
	stiffness matrix reformations = 1
	step from line search         = 1.000000
	convergence norms :     INITIAL         CURRENT         REQUIRED
	   residual            9.204734e+03    2.962087e-03    0.000000e+00 
	   energy              6.889847e+02    3.687101e-03    6.889847e+00 
	   displacement        1.364482e+03    2.367027e-01    1.529680e-01 
 4
 Nonlinear solution status: time= 128
	stiffness updates             = 3
	right hand side evaluations   = 5
	stiffness matrix reformations = 1
	step from line search         = 1.000000
	convergence norms :     INITIAL         CURRENT         REQUIRED
	   residual            9.204734e+03    3.271835e-05    0.000000e+00 
	   energy              6.889847e+02    3.923303e-06    6.889847e+00 
	   displacement        1.364482e+03    5.545876e-04    1.529211e-01 

........................ augmentation # 1
 sliding interface # 24
                        CURRENT        REQUIRED
    D multiplier :    3.021375e-02   1.000000e-01
    maximum gap  :    1.561590e+00       ***

convergence summary
    number of iterations   : 4
    number of reformations : 0

------- converged at time : 128


===== beginning time step 128 : 129 =====


Reforming stiffness matrix: reformation #1

===== reforming stiffness matrix:
	Nr of equations ........................... : 2658
	Nr of nonzeroes in stiffness matrix ....... : 105912
 1
 Nonlinear solution status: time= 129
	stiffness updates             = 0
	right hand side evaluations   = 2
	stiffness matrix reformations = 1
	step from line search         = 1.000000
	convergence norms :     INITIAL         CURRENT         REQUIRED
	   residual            9.473920e+03    5.952862e+01    0.000000e+00 
	   energy              7.006115e+02    2.171796e+01    7.006115e+00 
	   displacement        1.384715e+03    1.384715e+03    1.384715e-01 
 2
 Nonlinear solution status: time= 129
	stiffness updates             = 1
	right hand side evaluations   = 3
	stiffness matrix reformations = 1
	step from line search         = 1.000000
	convergence norms :     INITIAL         CURRENT         REQUIRED
	   residual            9.473920e+03    1.074923e+00    0.000000e+00 
	   energy              7.006115e+02    7.026198e-01    7.006115e+00 
	   displacement        1.384715e+03    1.247244e+01    1.592304e-01 
 3
 Nonlinear solution status: time= 129
	stiffness updates             = 2
	right hand side evaluations   = 4
	stiffness matrix reformations = 1
	step from line search         = 1.000000
	convergence norms :     INITIAL         CURRENT         REQUIRED
	   residual            9.473920e+03    6.074635e-03    0.000000e+00 
	   energy              7.006115e+02    8.057741e-03    7.006115e+00 
	   displacement        1.384715e+03    3.429900e-01    1.553369e-01 
 4
 Nonlinear solution status: time= 129
	stiffness updates             = 3
	right hand side evaluations   = 5
	stiffness matrix reformations = 1
	step from line search         = 1.000000
	convergence norms :     INITIAL         CURRENT         REQUIRED
	   residual            9.473920e+03    6.294198e-05    0.000000e+00 
	   energy              7.006115e+02    4.432082e-06    7.006115e+00 
	   displacement        1.384715e+03    1.424411e-03    1.552398e-01 

........................ augmentation # 1
 sliding interface # 24
                        CURRENT        REQUIRED
    D multiplier :    3.084880e-02   1.000000e-01
    maximum gap  :    1.631566e+00       ***

convergence summary
    number of iterations   : 4
    number of reformations : 0

------- converged at time : 129


===== beginning time step 129 : 130 =====


Reforming stiffness matrix: reformation #1

===== reforming stiffness matrix:
	Nr of equations ........................... : 2658
	Nr of nonzeroes in stiffness matrix ....... : 105912
 1
 Nonlinear solution status: time= 130
	stiffness updates             = 0
	right hand side evaluations   = 2
	stiffness matrix reformations = 1
	step from line search         = 1.000000
	convergence norms :     INITIAL         CURRENT         REQUIRED
	   residual            9.758234e+03    6.524526e+01    0.000000e+00 
	   energy              7.034492e+02    2.152127e+01    7.034492e+00 
	   displacement        1.375373e+03    1.375373e+03    1.375373e-01 
 2
 Nonlinear solution status: time= 130
	stiffness updates             = 1
	right hand side evaluations   = 3
	stiffness matrix reformations = 1
	step from line search         = 1.000000
	convergence norms :     INITIAL         CURRENT         REQUIRED
	   residual            9.758234e+03    1.455140e+00    0.000000e+00 
	   energy              7.034492e+02    8.850299e-01    7.034492e+00 
	   displacement        1.375373e+03    1.426286e+01    1.592580e-01 
 3
 Nonlinear solution status: time= 130
	stiffness updates             = 2
	right hand side evaluations   = 4
	stiffness matrix reformations = 1
	step from line search         = 1.000000
	convergence norms :     INITIAL         CURRENT         REQUIRED
	   residual            9.758234e+03    1.159609e-02    0.000000e+00 
	   energy              7.034492e+02    1.418605e-02    7.034492e+00 
	   displacement        1.375373e+03    4.589167e-01    1.548309e-01 
 4
 Nonlinear solution status: time= 130
	stiffness updates             = 3
	right hand side evaluations   = 5
	stiffness matrix reformations = 1
	step from line search         = 1.000000
	convergence norms :     INITIAL         CURRENT         REQUIRED
	   residual            9.758234e+03    1.393136e-04    0.000000e+00 
	   energy              7.034492e+02    8.131692e-06    7.034492e+00 
	   displacement        1.375373e+03    2.898592e-03    1.547040e-01 

........................ augmentation # 1
 sliding interface # 24
                        CURRENT        REQUIRED
    D multiplier :    3.160797e-02   1.000000e-01
    maximum gap  :    1.709683e+00       ***

convergence summary
    number of iterations   : 4
    number of reformations : 0

------- converged at time : 130


===== beginning time step 130 : 131 =====


Reforming stiffness matrix: reformation #1

===== reforming stiffness matrix:
	Nr of equations ........................... : 2658
	Nr of nonzeroes in stiffness matrix ....... : 105912
 1
 Nonlinear solution status: time= 131
	stiffness updates             = 0
	right hand side evaluations   = 2
	stiffness matrix reformations = 1
	step from line search         = 1.000000
	convergence norms :     INITIAL         CURRENT         REQUIRED
	   residual            9.169644e+03    6.328070e+01    0.000000e+00 
	   energy              6.541937e+02    2.597304e+01    6.541937e+00 
	   displacement        1.278062e+03    1.278062e+03    1.278062e-01 
 2
 Nonlinear solution status: time= 131
	stiffness updates             = 1
	right hand side evaluations   = 3
	stiffness matrix reformations = 1
	step from line search         = 1.000000
	convergence norms :     INITIAL         CURRENT         REQUIRED
	   residual            9.169644e+03    1.316005e+00    0.000000e+00 
	   energy              6.541937e+02    8.961690e-01    6.541937e+00 
	   displacement        1.278062e+03    1.526508e+01    1.511937e-01 
 3
 Nonlinear solution status: time= 131
	stiffness updates             = 2
	right hand side evaluations   = 4
	stiffness matrix reformations = 1
	step from line search         = 1.000000
	convergence norms :     INITIAL         CURRENT         REQUIRED
	   residual            9.169644e+03    9.506745e-03    0.000000e+00 
	   energy              6.541937e+02    8.630085e-03    6.541937e+00 
	   displacement        1.278062e+03    4.613099e-01    1.468068e-01 
 4
 Nonlinear solution status: time= 131
	stiffness updates             = 3
	right hand side evaluations   = 5
	stiffness matrix reformations = 1
	step from line search         = 1.000000
	convergence norms :     INITIAL         CURRENT         REQUIRED
	   residual            9.169644e+03    4.183055e-04    0.000000e+00 
	   energy              6.541937e+02    1.418507e-04    6.541937e+00 
	   displacement        1.278062e+03    4.570036e-03    1.467174e-01 

........................ augmentation # 1
 sliding interface # 24
                        CURRENT        REQUIRED
    D multiplier :    3.246342e-02   1.000000e-01
    maximum gap  :    1.798028e+00       ***

convergence summary
    number of iterations   : 4
    number of reformations : 0

------- converged at time : 131


===== beginning time step 131 : 132 =====


Reforming stiffness matrix: reformation #1

===== reforming stiffness matrix:
	Nr of equations ........................... : 2658
	Nr of nonzeroes in stiffness matrix ....... : 105912
 1
 Nonlinear solution status: time= 132
	stiffness updates             = 0
	right hand side evaluations   = 2
	stiffness matrix reformations = 1
	step from line search         = 1.000000
	convergence norms :     INITIAL         CURRENT         REQUIRED
	   residual            9.609825e+03    7.139209e+01    0.000000e+00 
	   energy              6.686441e+02    2.511197e+01    6.686441e+00 
	   displacement        1.290182e+03    1.290182e+03    1.290182e-01 
 2
 Nonlinear solution status: time= 132
	stiffness updates             = 1
	right hand side evaluations   = 3
	stiffness matrix reformations = 1
	step from line search         = 1.000000
	convergence norms :     INITIAL         CURRENT         REQUIRED
	   residual            9.609825e+03    2.066136e+00    0.000000e+00 
	   energy              6.686441e+02    1.199871e+00    6.686441e+00 
	   displacement        1.290182e+03    1.711276e+01    1.533202e-01 
 3
 Nonlinear solution status: time= 132
	stiffness updates             = 2
	right hand side evaluations   = 4
	stiffness matrix reformations = 1
	step from line search         = 1.000000
	convergence norms :     INITIAL         CURRENT         REQUIRED
	   residual            9.609825e+03    1.971413e+03    0.000000e+00 
	   energy              6.686441e+02    2.542739e-01    6.686441e+00 
	   displacement        1.290182e+03    7.397813e-01    1.478993e-01 
 4
 Nonlinear solution status: time= 132
	stiffness updates             = 3
	right hand side evaluations   = 7
	stiffness matrix reformations = 1
	step from line search         = 0.103630
	convergence norms :     INITIAL         CURRENT         REQUIRED
	   residual            9.609825e+03    1.794925e+03    0.000000e+00 
	   energy              6.686441e+02    3.887861e-01    6.686441e+00 
	   displacement        1.290182e+03    2.031056e+00    1.394814e-01 
 5
 Nonlinear solution status: time= 132
	stiffness updates             = 4
	right hand side evaluations   = 8
	stiffness matrix reformations = 1
	step from line search         = 1.000000
	convergence norms :     INITIAL         CURRENT         REQUIRED
	   residual            9.609825e+03    1.749440e+03    0.000000e+00 
	   energy              6.686441e+02    5.485186e-01    6.686441e+00 
	   displacement        1.290182e+03    2.773283e-01    1.423962e-01 
 6
 Nonlinear solution status: time= 132
	stiffness updates             = 5
	right hand side evaluations   = 9
	stiffness matrix reformations = 1
	step from line search         = 1.000000
	convergence norms :     INITIAL         CURRENT         REQUIRED
	   residual            9.609825e+03    1.404429e+03    0.000000e+00 
	   energy              6.686441e+02    2.089628e+00    6.686441e+00 
	   displacement        1.290182e+03    3.025147e+00    1.528335e-01 
 7
 Nonlinear solution status: time= 132
	stiffness updates             = 6
	right hand side evaluations   = 10
	stiffness matrix reformations = 1
	step from line search         = 1.000000
	convergence norms :     INITIAL         CURRENT         REQUIRED
	   residual            9.609825e+03    7.548682e+02    0.000000e+00 
	   energy              6.686441e+02    2.863285e+00    6.686441e+00 
	   displacement        1.290182e+03    1.953249e+00    1.586795e-01 
 8
 Nonlinear solution status: time= 132
	stiffness updates             = 7
	right hand side evaluations   = 11
	stiffness matrix reformations = 1
	step from line search         = 1.000000
	convergence norms :     INITIAL         CURRENT         REQUIRED
	   residual            9.609825e+03    1.830252e+02    0.000000e+00 
	   energy              6.686441e+02    2.474058e+00    6.686441e+00 
	   displacement        1.290182e+03    1.179507e+00    1.616399e-01 
 9
 Nonlinear solution status: time= 132
	stiffness updates             = 8
	right hand side evaluations   = 12
	stiffness matrix reformations = 1
	step from line search         = 1.000000
	convergence norms :     INITIAL         CURRENT         REQUIRED
	   residual            9.609825e+03    2.529656e+01    0.000000e+00 
	   energy              6.686441e+02    1.802473e+00    6.686441e+00 
	   displacement        1.290182e+03    1.256028e+00    1.567630e-01 
 10
 Nonlinear solution status: time= 132
	stiffness updates             = 9
	right hand side evaluations   = 13
	stiffness matrix reformations = 1
	step from line search         = 1.000000
	convergence norms :     INITIAL         CURRENT         REQUIRED
	   residual            9.609825e+03    6.387193e+00    0.000000e+00 
	   energy              6.686441e+02    3.989376e-02    6.686441e+00 
	   displacement        1.290182e+03    2.705975e+00    1.503812e-01 

 *************************************************************************
 *                               WARNING                                 *
 * Max nr of iterations reached.                                         *
 * Stiffness matrix will now be reformed.                                *
 *************************************************************************
Reforming stiffness matrix: reformation #2

===== reforming stiffness matrix:
	Nr of equations ........................... : 2658
	Nr of nonzeroes in stiffness matrix ....... : 105984
 11
 Nonlinear solution status: time= 132
	stiffness updates             = 0
	right hand side evaluations   = 14
	stiffness matrix reformations = 2
	step from line search         = 1.000000
	convergence norms :     INITIAL         CURRENT         REQUIRED
	   residual            9.609825e+03    5.652999e-03    0.000000e+00 
	   energy              6.686441e+02    9.098748e-03    6.686441e+00 
	   displacement        1.290182e+03    1.179069e-01    1.492139e-01 

........................ augmentation # 1
 sliding interface # 24
                        CURRENT        REQUIRED
    D multiplier :    1.096659e-02   1.000000e-01
    maximum gap  :    4.510759e-01       ***

convergence summary
    number of iterations   : 11
    number of reformations : 0

------- converged at time : 132


===== beginning time step 132 : 133 =====


Reforming stiffness matrix: reformation #1

===== reforming stiffness matrix:
	Nr of equations ........................... : 2658
	Nr of nonzeroes in stiffness matrix ....... : 106056
 1
 Nonlinear solution status: time= 133
	stiffness updates             = 0
	right hand side evaluations   = 2
	stiffness matrix reformations = 1
	step from line search         = 1.000000
	convergence norms :     INITIAL         CURRENT         REQUIRED
	   residual            8.791106e+03    7.552333e+01    0.000000e+00 
	   energy              6.657931e+02    2.535018e+01    6.657931e+00 
	   displacement        1.289407e+03    1.289407e+03    1.289407e-01 
 2
 Nonlinear solution status: time= 133
	stiffness updates             = 1
	right hand side evaluations   = 3
	stiffness matrix reformations = 1
	step from line search         = 1.000000
	convergence norms :     INITIAL         CURRENT         REQUIRED
	   residual            8.791106e+03    2.089828e+00    0.000000e+00 
	   energy              6.657931e+02    1.253557e+00    6.657931e+00 
	   displacement        1.289407e+03    1.952191e+01    1.540645e-01 
 3
 Nonlinear solution status: time= 133
	stiffness updates             = 2
	right hand side evaluations   = 4
	stiffness matrix reformations = 1
	step from line search         = 1.000000
	convergence norms :     INITIAL         CURRENT         REQUIRED
	   residual            8.791106e+03    3.120137e-02    0.000000e+00 
	   energy              6.657931e+02    1.662780e-02    6.657931e+00 
	   displacement        1.289407e+03    7.056290e-01    1.484647e-01 
 4
 Nonlinear solution status: time= 133
	stiffness updates             = 3
	right hand side evaluations   = 5
	stiffness matrix reformations = 1
	step from line search         = 1.000000
	convergence norms :     INITIAL         CURRENT         REQUIRED
	   residual            8.791106e+03    4.098495e-03    0.000000e+00 
	   energy              6.657931e+02    1.250817e-03    6.657931e+00 
	   displacement        1.289407e+03    1.381649e-02    1.482398e-01 

........................ augmentation # 1
 sliding interface # 24
                        CURRENT        REQUIRED
    D multiplier :    1.120719e-02   1.000000e-01
    maximum gap  :    4.574221e-01       ***

convergence summary
    number of iterations   : 4
    number of reformations : 0

------- converged at time : 133


===== beginning time step 133 : 134 =====


Reforming stiffness matrix: reformation #1

===== reforming stiffness matrix:
	Nr of equations ........................... : 2658
	Nr of nonzeroes in stiffness matrix ....... : 106020
 1
 Nonlinear solution status: time= 134
	stiffness updates             = 0
	right hand side evaluations   = 2
	stiffness matrix reformations = 1
	step from line search         = 1.000000
	convergence norms :     INITIAL         CURRENT         REQUIRED
	   residual            8.155134e+03    7.044411e+01    0.000000e+00 
	   energy              6.145391e+02    2.726863e+01    6.145391e+00 
	   displacement        1.188559e+03    1.188559e+03    1.188559e-01 
 2
 Nonlinear solution status: time= 134
	stiffness updates             = 1
	right hand side evaluations   = 3
	stiffness matrix reformations = 1
	step from line search         = 1.000000
	convergence norms :     INITIAL         CURRENT         REQUIRED
	   residual            8.155134e+03    2.256213e+00    0.000000e+00 
	   energy              6.145391e+02    1.431549e+00    6.145391e+00 
	   displacement        1.188559e+03    2.085506e+01    1.449938e-01 
 3
 Nonlinear solution status: time= 134
	stiffness updates             = 2
	right hand side evaluations   = 4
	stiffness matrix reformations = 1
	step from line search         = 1.000000
	convergence norms :     INITIAL         CURRENT         REQUIRED
	   residual            8.155134e+03    2.037525e-02    0.000000e+00 
	   energy              6.145391e+02    2.374289e-02    6.145391e+00 
	   displacement        1.188559e+03    7.282821e-01    1.392161e-01 
 4
 Nonlinear solution status: time= 134
	stiffness updates             = 3
	right hand side evaluations   = 5
	stiffness matrix reformations = 1
	step from line search         = 1.000000
	convergence norms :     INITIAL         CURRENT         REQUIRED
	   residual            8.155134e+03    6.832947e-04    0.000000e+00 
	   energy              6.145391e+02    3.113086e-04    6.145391e+00 
	   displacement        1.188559e+03    6.040001e-03    1.389971e-01 

........................ augmentation # 1
 sliding interface # 24
                        CURRENT        REQUIRED
    D multiplier :    1.140093e-02   1.000000e-01
    maximum gap  :    4.634882e-01       ***

convergence summary
    number of iterations   : 4
    number of reformations : 0

------- converged at time : 134


===== beginning time step 134 : 135 =====


Reforming stiffness matrix: reformation #1

===== reforming stiffness matrix:
	Nr of equations ........................... : 2658
	Nr of nonzeroes in stiffness matrix ....... : 106020
 1
 Nonlinear solution status: time= 135
	stiffness updates             = 0
	right hand side evaluations   = 2
	stiffness matrix reformations = 1
	step from line search         = 1.000000
	convergence norms :     INITIAL         CURRENT         REQUIRED
	   residual            8.559920e+03    8.103468e+01    0.000000e+00 
	   energy              6.307092e+02    2.553161e+01    6.307092e+00 
	   displacement        1.201578e+03    1.201578e+03    1.201578e-01 
 2
 Nonlinear solution status: time= 135
	stiffness updates             = 1
	right hand side evaluations   = 3
	stiffness matrix reformations = 1
	step from line search         = 1.000000
	convergence norms :     INITIAL         CURRENT         REQUIRED
	   residual            8.559920e+03    3.636168e+00    0.000000e+00 
	   energy              6.307092e+02    1.937644e+00    6.307092e+00 
	   displacement        1.201578e+03    2.421896e+01    1.473158e-01 
 3
 Nonlinear solution status: time= 135
	stiffness updates             = 2
	right hand side evaluations   = 4
	stiffness matrix reformations = 1
	step from line search         = 1.000000
	convergence norms :     INITIAL         CURRENT         REQUIRED
	   residual            8.559920e+03    3.170656e-02    0.000000e+00 
	   energy              6.307092e+02    3.967131e-02    6.307092e+00 
	   displacement        1.201578e+03    1.018696e+00    1.405755e-01 
 4
 Nonlinear solution status: time= 135
	stiffness updates             = 3
	right hand side evaluations   = 5
	stiffness matrix reformations = 1
	step from line search         = 1.000000
	convergence norms :     INITIAL         CURRENT         REQUIRED
	   residual            8.559920e+03    3.678059e-03    0.000000e+00 
	   energy              6.307092e+02    1.527989e-03    6.307092e+00 
	   displacement        1.201578e+03    1.544907e-02    1.402672e-01 

........................ augmentation # 1
 sliding interface # 24
                        CURRENT        REQUIRED
    D multiplier :    1.154849e-02   1.000000e-01
    maximum gap  :    4.694011e-01       ***

convergence summary
    number of iterations   : 4
    number of reformations : 0

------- converged at time : 135


===== beginning time step 135 : 136 =====


Reforming stiffness matrix: reformation #1

===== reforming stiffness matrix:
	Nr of equations ........................... : 2658
	Nr of nonzeroes in stiffness matrix ....... : 106056
 1
 Nonlinear solution status: time= 136
	stiffness updates             = 0
	right hand side evaluations   = 2
	stiffness matrix reformations = 1
	step from line search         = 1.000000
	convergence norms :     INITIAL         CURRENT         REQUIRED
	   residual            8.542494e+03    9.081466e+01    0.000000e+00 
	   energy              6.294837e+02    2.446774e+01    6.294837e+00 
	   displacement        1.196643e+03    1.196643e+03    1.196643e-01 
 2
 Nonlinear solution status: time= 136
	stiffness updates             = 1
	right hand side evaluations   = 3
	stiffness matrix reformations = 1
	step from line search         = 1.000000
	convergence norms :     INITIAL         CURRENT         REQUIRED
	   residual            8.542494e+03    4.756820e+00    0.000000e+00 
	   energy              6.294837e+02    2.360052e+00    6.294837e+00 
	   displacement        1.196643e+03    2.745984e+01    1.478370e-01 
 3
 Nonlinear solution status: time= 136
	stiffness updates             = 2
	right hand side evaluations   = 4
	stiffness matrix reformations = 1
	step from line search         = 1.000000
	convergence norms :     INITIAL         CURRENT         REQUIRED
	   residual            8.542494e+03    3.901617e-02    0.000000e+00 
	   energy              6.294837e+02    6.135051e-02    6.294837e+00 
	   displacement        1.196643e+03    1.279352e+00    1.403219e-01 
 4
 Nonlinear solution status: time= 136
	stiffness updates             = 3
	right hand side evaluations   = 5
	stiffness matrix reformations = 1
	step from line search         = 1.000000
	convergence norms :     INITIAL         CURRENT         REQUIRED
	   residual            8.542494e+03    1.012458e-03    0.000000e+00 
	   energy              6.294837e+02    4.796777e-04    6.294837e+00 
	   displacement        1.196643e+03    1.506115e-02    1.399648e-01 

........................ augmentation # 1
 sliding interface # 24
                        CURRENT        REQUIRED
    D multiplier :    1.171428e-02   1.000000e-01
    maximum gap  :    4.752128e-01       ***

convergence summary
    number of iterations   : 4
    number of reformations : 0

------- converged at time : 136


===== beginning time step 136 : 137 =====


Reforming stiffness matrix: reformation #1

===== reforming stiffness matrix:
	Nr of equations ........................... : 2658
	Nr of nonzeroes in stiffness matrix ....... : 106056
 1
 Nonlinear solution status: time= 137
	stiffness updates             = 0
	right hand side evaluations   = 2
	stiffness matrix reformations = 1
	step from line search         = 1.000000
	convergence norms :     INITIAL         CURRENT         REQUIRED
	   residual            7.972079e+03    9.015730e+01    0.000000e+00 
	   energy              5.874085e+02    2.311580e+01    5.874085e+00 
	   displacement        1.106745e+03    1.106745e+03    1.106745e-01 
 2
 Nonlinear solution status: time= 137
	stiffness updates             = 1
	right hand side evaluations   = 3
	stiffness matrix reformations = 1
	step from line search         = 1.000000
	convergence norms :     INITIAL         CURRENT         REQUIRED
	   residual            7.972079e+03    5.479658e+00    0.000000e+00 
	   energy              5.874085e+02    2.444907e+00    5.874085e+00 
	   displacement        1.106745e+03    2.951238e+01    1.388461e-01 
 3
 Nonlinear solution status: time= 137
	stiffness updates             = 2
	right hand side evaluations   = 4
	stiffness matrix reformations = 1
	step from line search         = 1.000000
	convergence norms :     INITIAL         CURRENT         REQUIRED
	   residual            7.972079e+03    3.466014e-02    0.000000e+00 
	   energy              5.874085e+02    5.654623e-02    5.874085e+00 
	   displacement        1.106745e+03    1.445130e+00    1.309556e-01 
 4
 Nonlinear solution status: time= 137
	stiffness updates             = 3
	right hand side evaluations   = 5
	stiffness matrix reformations = 1
	step from line search         = 1.000000
	convergence norms :     INITIAL         CURRENT         REQUIRED
	   residual            7.972079e+03    9.757316e-04    0.000000e+00 
	   energy              5.874085e+02    4.401601e-04    5.874085e+00 
	   displacement        1.106745e+03    1.193841e-02    1.306216e-01 

........................ augmentation # 1
 sliding interface # 24
                        CURRENT        REQUIRED
    D multiplier :    1.187232e-02   1.000000e-01
    maximum gap  :    4.811895e-01       ***

convergence summary
    number of iterations   : 4
    number of reformations : 0

------- converged at time : 137


===== beginning time step 137 : 138 =====


Reforming stiffness matrix: reformation #1

===== reforming stiffness matrix:
	Nr of equations ........................... : 2658
	Nr of nonzeroes in stiffness matrix ....... : 106056
 1
 Nonlinear solution status: time= 138
	stiffness updates             = 0
	right hand side evaluations   = 2
	stiffness matrix reformations = 1
	step from line search         = 1.000000
	convergence norms :     INITIAL         CURRENT         REQUIRED
	   residual            8.291265e+03    1.036231e+02    0.000000e+00 
	   energy              6.010877e+02    2.167030e+01    6.010877e+00 
	   displacement        1.122089e+03    1.122089e+03    1.122089e-01 
 2
 Nonlinear solution status: time= 138
	stiffness updates             = 1
	right hand side evaluations   = 3
	stiffness matrix reformations = 1
	step from line search         = 1.000000
	convergence norms :     INITIAL         CURRENT         REQUIRED
	   residual            8.291265e+03    7.862562e+00    0.000000e+00 
	   energy              6.010877e+02    3.156016e+00    6.010877e+00 
	   displacement        1.122089e+03    3.421056e+01    1.420739e-01 
 3
 Nonlinear solution status: time= 138
	stiffness updates             = 2
	right hand side evaluations   = 4
	stiffness matrix reformations = 1
	step from line search         = 1.000000
	convergence norms :     INITIAL         CURRENT         REQUIRED
	   residual            8.291265e+03    5.970854e-02    0.000000e+00 
	   energy              6.010877e+02    9.418536e-02    6.010877e+00 
	   displacement        1.122089e+03    1.906443e+00    1.329483e-01 
 4
 Nonlinear solution status: time= 138
	stiffness updates             = 3
	right hand side evaluations   = 5
	stiffness matrix reformations = 1
	step from line search         = 1.000000
	convergence norms :     INITIAL         CURRENT         REQUIRED
	   residual            8.291265e+03    1.423723e-03    0.000000e+00 
	   energy              6.010877e+02    6.136608e-04    6.010877e+00 
	   displacement        1.122089e+03    2.586185e-02    1.323859e-01 

........................ augmentation # 1
 sliding interface # 24
                        CURRENT        REQUIRED
    D multiplier :    1.208290e-02   1.000000e-01
    maximum gap  :    4.872106e-01       ***

convergence summary
    number of iterations   : 4
    number of reformations : 0

------- converged at time : 138


===== beginning time step 138 : 139 =====


Reforming stiffness matrix: reformation #1

===== reforming stiffness matrix:
	Nr of equations ........................... : 2658
	Nr of nonzeroes in stiffness matrix ....... : 106092
 1
 Nonlinear solution status: time= 139
	stiffness updates             = 0
	right hand side evaluations   = 2
	stiffness matrix reformations = 1
	step from line search         = 1.000000
	convergence norms :     INITIAL         CURRENT         REQUIRED
	   residual            8.322487e+03    1.189069e+02    0.000000e+00 
	   energy              6.046876e+02    1.946198e+01    6.046876e+00 
	   displacement        1.123825e+03    1.123825e+03    1.123825e-01 
 2
 Nonlinear solution status: time= 139
	stiffness updates             = 1
	right hand side evaluations   = 3
	stiffness matrix reformations = 1
	step from line search         = 1.000000
	convergence norms :     INITIAL         CURRENT         REQUIRED
	   residual            8.322487e+03    1.111244e+01    0.000000e+00 
	   energy              6.046876e+02    4.021218e+00    6.046876e+00 
	   displacement        1.123825e+03    3.964006e+01    1.438635e-01 
 3
 Nonlinear solution status: time= 139
	stiffness updates             = 2
	right hand side evaluations   = 4
	stiffness matrix reformations = 1
	step from line search         = 1.000000
	convergence norms :     INITIAL         CURRENT         REQUIRED
	   residual            8.322487e+03    8.985929e-02    0.000000e+00 
	   energy              6.046876e+02    1.373564e-01    6.046876e+00 
	   displacement        1.123825e+03    2.564218e+00    1.332344e-01 
 4
 Nonlinear solution status: time= 139
	stiffness updates             = 3
	right hand side evaluations   = 5
	stiffness matrix reformations = 1
	step from line search         = 1.000000
	convergence norms :     INITIAL         CURRENT         REQUIRED
	   residual            8.322487e+03    1.884978e-03    0.000000e+00 
	   energy              6.046876e+02    5.440965e-04    6.046876e+00 
	   displacement        1.123825e+03    4.293119e-02    1.325270e-01 

........................ augmentation # 1
 sliding interface # 24
                        CURRENT        REQUIRED
    D multiplier :    1.225649e-02   1.000000e-01
    maximum gap  :    4.933212e-01       ***

convergence summary
    number of iterations   : 4
    number of reformations : 0

------- converged at time : 139


===== beginning time step 139 : 140 =====


Reforming stiffness matrix: reformation #1

===== reforming stiffness matrix:
	Nr of equations ........................... : 2658
	Nr of nonzeroes in stiffness matrix ....... : 106092
 1
 Nonlinear solution status: time= 140
	stiffness updates             = 0
	right hand side evaluations   = 2
	stiffness matrix reformations = 1
	step from line search         = 1.000000
	convergence norms :     INITIAL         CURRENT         REQUIRED
	   residual            7.883745e+03    1.292477e+02    0.000000e+00 
	   energy              5.737285e+02    1.432994e+01    5.737285e+00 
	   displacement        1.047932e+03    1.047932e+03    1.047932e-01 
 2
 Nonlinear solution status: time= 140
	stiffness updates             = 1
	right hand side evaluations   = 3
	stiffness matrix reformations = 1
	step from line search         = 1.000000
	convergence norms :     INITIAL         CURRENT         REQUIRED
	   residual            7.883745e+03    1.408868e+01    0.000000e+00 
	   energy              5.737285e+02    4.067552e+00    5.737285e+00 
	   displacement        1.047932e+03    4.319226e+01    1.356077e-01 
 3
 Nonlinear solution status: time= 140
	stiffness updates             = 2
	right hand side evaluations   = 4
	stiffness matrix reformations = 1
	step from line search         = 1.000000
	convergence norms :     INITIAL         CURRENT         REQUIRED
	   residual            7.883745e+03    7.570780e-02    0.000000e+00 
	   energy              5.737285e+02    1.296837e-01    5.737285e+00 
	   displacement        1.047932e+03    2.761938e+00    1.246754e-01 
 4
 Nonlinear solution status: time= 140
	stiffness updates             = 3
	right hand side evaluations   = 5
	stiffness matrix reformations = 1
	step from line search         = 1.000000
	convergence norms :     INITIAL         CURRENT         REQUIRED
	   residual            7.883745e+03    1.947335e-03    0.000000e+00 
	   energy              5.737285e+02    1.010689e-03    5.737285e+00 
	   displacement        1.047932e+03    2.921727e-02    1.241079e-01 

........................ augmentation # 1
 sliding interface # 24
                        CURRENT        REQUIRED
    D multiplier :    1.264457e-02   1.000000e-01
    maximum gap  :    4.997647e-01       ***

convergence summary
    number of iterations   : 4
    number of reformations : 0

------- converged at time : 140


===== beginning time step 140 : 141 =====


Reforming stiffness matrix: reformation #1

===== reforming stiffness matrix:
	Nr of equations ........................... : 2658
	Nr of nonzeroes in stiffness matrix ....... : 106092
 1
 Nonlinear solution status: time= 141
	stiffness updates             = 0
	right hand side evaluations   = 2
	stiffness matrix reformations = 1
	step from line search         = 1.000000
	convergence norms :     INITIAL         CURRENT         REQUIRED
	   residual            7.981192e+03    1.461012e+02    0.000000e+00 
	   energy              5.806903e+02    1.222152e+01    5.806903e+00 
	   displacement        1.054162e+03    1.054162e+03    1.054162e-01 
 2
 Nonlinear solution status: time= 141
	stiffness updates             = 1
	right hand side evaluations   = 3
	stiffness matrix reformations = 1
	step from line search         = 1.000000
	convergence norms :     INITIAL         CURRENT         REQUIRED
	   residual            7.981192e+03    1.884287e+01    0.000000e+00 
	   energy              5.806903e+02    4.652027e+00    5.806903e+00 
	   displacement        1.054162e+03    4.527372e+01    1.368746e-01 
 3
 Nonlinear solution status: time= 141
	stiffness updates             = 2
	right hand side evaluations   = 4
	stiffness matrix reformations = 1
	step from line search         = 1.000000
	convergence norms :     INITIAL         CURRENT         REQUIRED
	   residual            7.981192e+03    2.451666e-01    0.000000e+00 
	   energy              5.806903e+02    9.692302e-02    5.806903e+00 
	   displacement        1.054162e+03    3.456142e+00    1.243765e-01 
 4
 Nonlinear solution status: time= 141
	stiffness updates             = 3
	right hand side evaluations   = 5
	stiffness matrix reformations = 1
	step from line search         = 1.000000
	convergence norms :     INITIAL         CURRENT         REQUIRED
	   residual            7.981192e+03    2.354381e-02    0.000000e+00 
	   energy              5.806903e+02    6.230454e-03    5.806903e+00 
	   displacement        1.054162e+03    3.026014e-01    1.230630e-01 
 5
 Nonlinear solution status: time= 141
	stiffness updates             = 4
	right hand side evaluations   = 6
	stiffness matrix reformations = 1
	step from line search         = 1.000000
	convergence norms :     INITIAL         CURRENT         REQUIRED
	   residual            7.981192e+03    3.503871e-04    0.000000e+00 
	   energy              5.806903e+02    2.947829e-05    5.806903e+00 
	   displacement        1.054162e+03    4.791394e-03    1.233732e-01 

........................ augmentation # 1
 sliding interface # 24
                        CURRENT        REQUIRED
    D multiplier :    1.286373e-02   1.000000e-01
    maximum gap  :    5.060767e-01       ***

convergence summary
    number of iterations   : 5
    number of reformations : 0

------- converged at time : 141


===== beginning time step 141 : 142 =====


Reforming stiffness matrix: reformation #1

===== reforming stiffness matrix:
	Nr of equations ........................... : 2658
	Nr of nonzeroes in stiffness matrix ....... : 106020
 1
 Nonlinear solution status: time= 142
	stiffness updates             = 0
	right hand side evaluations   = 2
	stiffness matrix reformations = 1
	step from line search         = 1.000000
	convergence norms :     INITIAL         CURRENT         REQUIRED
	   residual            8.222088e+03    1.650458e+02    0.000000e+00 
	   energy              5.915293e+02    9.147251e+00    5.915293e+00 
	   displacement        1.068327e+03    1.068327e+03    1.068327e-01 
 2
 Nonlinear solution status: time= 142
	stiffness updates             = 1
	right hand side evaluations   = 3
	stiffness matrix reformations = 1
	step from line search         = 1.000000
	convergence norms :     INITIAL         CURRENT         REQUIRED
	   residual            8.222088e+03    2.214812e+01    0.000000e+00 
	   energy              5.915293e+02    4.949192e+00    5.915293e+00 
	   displacement        1.068327e+03    5.242363e+01    1.404586e-01 
 3
 Nonlinear solution status: time= 142
	stiffness updates             = 2
	right hand side evaluations   = 4
	stiffness matrix reformations = 1
	step from line search         = 1.000000
	convergence norms :     INITIAL         CURRENT         REQUIRED
	   residual            8.222088e+03    9.927407e-02    0.000000e+00 
	   energy              5.915293e+02    1.629002e-01    5.915293e+00 
	   displacement        1.068327e+03    4.039992e+00    1.267140e-01 
 4
 Nonlinear solution status: time= 142
	stiffness updates             = 3
	right hand side evaluations   = 5
	stiffness matrix reformations = 1
	step from line search         = 1.000000
	convergence norms :     INITIAL         CURRENT         REQUIRED
	   residual            8.222088e+03    2.422494e-03    0.000000e+00 
	   energy              5.915293e+02    1.179765e-03    5.915293e+00 
	   displacement        1.068327e+03    2.980377e-02    1.261690e-01 

........................ augmentation # 1
 sliding interface # 24
                        CURRENT        REQUIRED
    D multiplier :    1.263702e-02   1.000000e-01
    maximum gap  :    5.125927e-01       ***

convergence summary
    number of iterations   : 4
    number of reformations : 0

------- converged at time : 142


===== beginning time step 142 : 143 =====


Reforming stiffness matrix: reformation #1

===== reforming stiffness matrix:
	Nr of equations ........................... : 2658
	Nr of nonzeroes in stiffness matrix ....... : 106020
 1
 Nonlinear solution status: time= 143
	stiffness updates             = 0
	right hand side evaluations   = 2
	stiffness matrix reformations = 1
	step from line search         = 1.000000
	convergence norms :     INITIAL         CURRENT         REQUIRED
	   residual            7.753999e+03    2.006737e+02    0.000000e+00 
	   energy              5.684107e+02    1.893113e+00    5.684107e+00 
	   displacement        1.000757e+03    1.000757e+03    1.000757e-01 
 2
 Nonlinear solution status: time= 143
	stiffness updates             = 1
	right hand side evaluations   = 3
	stiffness matrix reformations = 1
	step from line search         = 1.000000
	convergence norms :     INITIAL         CURRENT         REQUIRED
	   residual            7.753999e+03    3.121465e+01    0.000000e+00 
	   energy              5.684107e+02    5.268150e+00    5.684107e+00 
	   displacement        1.000757e+03    6.396204e+01    1.340940e-01 
 3
 Nonlinear solution status: time= 143
	stiffness updates             = 2
	right hand side evaluations   = 4
	stiffness matrix reformations = 1
	step from line search         = 1.000000
	convergence norms :     INITIAL         CURRENT         REQUIRED
	   residual            7.753999e+03    2.219816e-01    0.000000e+00 
	   energy              5.684107e+02    2.501291e-01    5.684107e+00 
	   displacement        1.000757e+03    5.494423e+00    1.185366e-01 
 4
 Nonlinear solution status: time= 143
	stiffness updates             = 3
	right hand side evaluations   = 5
	stiffness matrix reformations = 1
	step from line search         = 1.000000
	convergence norms :     INITIAL         CURRENT         REQUIRED
	   residual            7.753999e+03    7.212175e-03    0.000000e+00 
	   energy              5.684107e+02    4.913734e-03    5.684107e+00 
	   displacement        1.000757e+03    7.214882e-02    1.175259e-01 

........................ augmentation # 1
 sliding interface # 24
                        CURRENT        REQUIRED
    D multiplier :    1.271549e-02   1.000000e-01
    maximum gap  :    5.194915e-01       ***

convergence summary
    number of iterations   : 4
    number of reformations : 0

------- converged at time : 143


===== beginning time step 143 : 144 =====


Reforming stiffness matrix: reformation #1

===== reforming stiffness matrix:
	Nr of equations ........................... : 2658
	Nr of nonzeroes in stiffness matrix ....... : 105984
 1
 Nonlinear solution status: time= 144
	stiffness updates             = 0
	right hand side evaluations   = 2
	stiffness matrix reformations = 1
	step from line search         = 1.000000
	convergence norms :     INITIAL         CURRENT         REQUIRED
	   residual            7.781558e+03    2.242344e+02    0.000000e+00 
	   energy              5.729265e+02    5.780326e+00    5.729265e+00 
	   displacement        1.003963e+03    1.003963e+03    1.003963e-01 
 2
 Nonlinear solution status: time= 144
	stiffness updates             = 1
	right hand side evaluations   = 3
	stiffness matrix reformations = 1
	step from line search         = 1.000000
	convergence norms :     INITIAL         CURRENT         REQUIRED
	   residual            7.781558e+03    3.802281e+01    0.000000e+00 
	   energy              5.729265e+02    5.983903e+00    5.729265e+00 
	   displacement        1.003963e+03    7.061863e+01    1.363420e-01 
 3
 Nonlinear solution status: time= 144
	stiffness updates             = 2
	right hand side evaluations   = 4
	stiffness matrix reformations = 1
	step from line search         = 1.000000
	convergence norms :     INITIAL         CURRENT         REQUIRED
	   residual            7.781558e+03    3.091568e-01    0.000000e+00 
	   energy              5.729265e+02    3.070016e-01    5.729265e+00 
	   displacement        1.003963e+03    6.926090e+00    1.190077e-01 
 4
 Nonlinear solution status: time= 144
	stiffness updates             = 3
	right hand side evaluations   = 5
	stiffness matrix reformations = 1
	step from line search         = 1.000000
	convergence norms :     INITIAL         CURRENT         REQUIRED
	   residual            7.781558e+03    6.542108e-03    0.000000e+00 
	   energy              5.729265e+02    3.084345e-03    5.729265e+00 
	   displacement        1.003963e+03    9.873242e-02    1.177326e-01 

........................ augmentation # 1
 sliding interface # 24
                        CURRENT        REQUIRED
    D multiplier :    1.273747e-02   1.000000e-01
    maximum gap  :    5.265042e-01       ***

convergence summary
    number of iterations   : 4
    number of reformations : 0

------- converged at time : 144


===== beginning time step 144 : 145 =====


Reforming stiffness matrix: reformation #1

===== reforming stiffness matrix:
	Nr of equations ........................... : 2658
	Nr of nonzeroes in stiffness matrix ....... : 106092
 1
 Nonlinear solution status: time= 145
	stiffness updates             = 0
	right hand side evaluations   = 2
	stiffness matrix reformations = 1
	step from line search         = 1.000000
	convergence norms :     INITIAL         CURRENT         REQUIRED
	   residual            8.057401e+03    2.524579e+02    0.000000e+00 
	   energy              5.837465e+02    9.667326e+00    5.837465e+00 
	   displacement        1.005088e+03    1.005088e+03    1.005088e-01 
 2
 Nonlinear solution status: time= 145
	stiffness updates             = 1
	right hand side evaluations   = 3
	stiffness matrix reformations = 1
	step from line search         = 1.000000
	convergence norms :     INITIAL         CURRENT         REQUIRED
	   residual            8.057401e+03    4.734219e+01    0.000000e+00 
	   energy              5.837465e+02    6.291374e+00    5.837465e+00 
	   displacement        1.005088e+03    7.437498e+01    1.375504e-01 
 3
 Nonlinear solution status: time= 145
	stiffness updates             = 2
	right hand side evaluations   = 4
	stiffness matrix reformations = 1
	step from line search         = 1.000000
	convergence norms :     INITIAL         CURRENT         REQUIRED
	   residual            8.057401e+03    4.702427e-01    0.000000e+00 
	   energy              5.837465e+02    3.590372e-01    5.837465e+00 
	   displacement        1.005088e+03    7.623060e+00    1.191552e-01 
 4
 Nonlinear solution status: time= 145
	stiffness updates             = 3
	right hand side evaluations   = 5
	stiffness matrix reformations = 1
	step from line search         = 1.000000
	convergence norms :     INITIAL         CURRENT         REQUIRED
	   residual            8.057401e+03    1.910206e-02    0.000000e+00 
	   energy              5.837465e+02    6.175044e-03    5.837465e+00 
	   displacement        1.005088e+03    9.695336e-02    1.184976e-01 

........................ augmentation # 1
 sliding interface # 24
                        CURRENT        REQUIRED
    D multiplier :    1.261128e-02   1.000000e-01
    maximum gap  :    6.342642e-01       ***

convergence summary
    number of iterations   : 4
    number of reformations : 0

------- converged at time : 145


===== beginning time step 145 : 146 =====


Reforming stiffness matrix: reformation #1

===== reforming stiffness matrix:
	Nr of equations ........................... : 2658
	Nr of nonzeroes in stiffness matrix ....... : 106164
 1
 Nonlinear solution status: time= 146
	stiffness updates             = 0
	right hand side evaluations   = 2
	stiffness matrix reformations = 1
	step from line search         = 1.000000
	convergence norms :     INITIAL         CURRENT         REQUIRED
	   residual            7.638465e+03    3.243426e+02    0.000000e+00 
	   energy              5.732125e+02    2.709097e+01    5.732125e+00 
	   displacement        9.634187e+02    9.634187e+02    9.634187e-02 
 2
 Nonlinear solution status: time= 146
	stiffness updates             = 1
	right hand side evaluations   = 3
	stiffness matrix reformations = 1
	step from line search         = 1.000000
	convergence norms :     INITIAL         CURRENT         REQUIRED
	   residual            7.638465e+03    7.605700e+01    0.000000e+00 
	   energy              5.732125e+02    7.386721e+00    5.732125e+00 
	   displacement        9.634187e+02    8.709372e+01    1.322905e-01 
 3
 Nonlinear solution status: time= 146
	stiffness updates             = 2
	right hand side evaluations   = 4
	stiffness matrix reformations = 1
	step from line search         = 1.000000
	convergence norms :     INITIAL         CURRENT         REQUIRED
	   residual            7.638465e+03    4.095764e+00    0.000000e+00 
	   energy              5.732125e+02    2.739668e-01    5.732125e+00 
	   displacement        9.634187e+02    1.089397e+01    1.110552e-01 
 4
 Nonlinear solution status: time= 146
	stiffness updates             = 3
	right hand side evaluations   = 5
	stiffness matrix reformations = 1
	step from line search         = 1.000000
	convergence norms :     INITIAL         CURRENT         REQUIRED
	   residual            7.638465e+03    1.745565e+00    0.000000e+00 
	   energy              5.732125e+02    1.281136e-01    5.732125e+00 
	   displacement        9.634187e+02    4.254372e+00    1.037929e-01 
 5
 Nonlinear solution status: time= 146
	stiffness updates             = 4
	right hand side evaluations   = 6
	stiffness matrix reformations = 1
	step from line search         = 1.000000
	convergence norms :     INITIAL         CURRENT         REQUIRED
	   residual            7.638465e+03    7.918821e-02    0.000000e+00 
	   energy              5.732125e+02    1.528916e-02    5.732125e+00 
	   displacement        9.634187e+02    2.534374e-01    1.063366e-01 
 6
 Nonlinear solution status: time= 146
	stiffness updates             = 5
	right hand side evaluations   = 7
	stiffness matrix reformations = 1
	step from line search         = 1.000000
	convergence norms :     INITIAL         CURRENT         REQUIRED
	   residual            7.638465e+03    4.033883e-03    0.000000e+00 
	   energy              5.732125e+02    2.885423e-03    5.732125e+00 
	   displacement        9.634187e+02    4.728448e-02    1.064103e-01 

........................ augmentation # 1
 sliding interface # 24
                        CURRENT        REQUIRED
    D multiplier :    1.375954e-02   1.000000e-01
    maximum gap  :    5.512998e-01       ***

convergence summary
    number of iterations   : 6
    number of reformations : 0

------- converged at time : 146


===== beginning time step 146 : 147 =====


Reforming stiffness matrix: reformation #1

===== reforming stiffness matrix:
	Nr of equations ........................... : 2658
	Nr of nonzeroes in stiffness matrix ....... : 106272
 1
 Nonlinear solution status: time= 147
	stiffness updates             = 0
	right hand side evaluations   = 2
	stiffness matrix reformations = 1
	step from line search         = 1.000000
	convergence norms :     INITIAL         CURRENT         REQUIRED
	   residual            7.814839e+03    3.568571e+02    0.000000e+00 
	   energy              5.841052e+02    3.037064e+01    5.841052e+00 
	   displacement        9.823475e+02    9.823475e+02    9.823475e-02 
 2
 Nonlinear solution status: time= 147
	stiffness updates             = 1
	right hand side evaluations   = 3
	stiffness matrix reformations = 1
	step from line search         = 1.000000
	convergence norms :     INITIAL         CURRENT         REQUIRED
	   residual            7.814839e+03    8.451918e+01    0.000000e+00 
	   energy              5.841052e+02    6.890760e+00    5.841052e+00 
	   displacement        9.823475e+02    9.842518e+01    1.392598e-01 
 3
 Nonlinear solution status: time= 147
	stiffness updates             = 2
	right hand side evaluations   = 4
	stiffness matrix reformations = 1
	step from line search         = 1.000000
	convergence norms :     INITIAL         CURRENT         REQUIRED
	   residual            7.814839e+03    5.560547e-01    0.000000e+00 
	   energy              5.841052e+02    4.494554e-01    5.841052e+00 
	   displacement        9.823475e+02    1.279622e+01    1.153900e-01 
 4
 Nonlinear solution status: time= 147
	stiffness updates             = 3
	right hand side evaluations   = 5
	stiffness matrix reformations = 1
	step from line search         = 1.000000
	convergence norms :     INITIAL         CURRENT         REQUIRED
	   residual            7.814839e+03    1.822618e-02    0.000000e+00 
	   energy              5.841052e+02    1.646193e-02    5.841052e+00 
	   displacement        9.823475e+02    1.434862e-01    1.139670e-01 
 5
 Nonlinear solution status: time= 147
	stiffness updates             = 4
	right hand side evaluations   = 6
	stiffness matrix reformations = 1
	step from line search         = 1.000000
	convergence norms :     INITIAL         CURRENT         REQUIRED
	   residual            7.814839e+03    3.986160e-04    0.000000e+00 
	   energy              5.841052e+02    3.658635e-05    5.841052e+00 
	   displacement        9.823475e+02    5.777787e-03    1.138932e-01 

........................ augmentation # 1
 sliding interface # 24
                        CURRENT        REQUIRED
    D multiplier :    1.315611e-02   1.000000e-01
    maximum gap  :    5.489616e-01       ***

convergence summary
    number of iterations   : 5
    number of reformations : 0

------- converged at time : 147


===== beginning time step 147 : 148 =====


Reforming stiffness matrix: reformation #1

===== reforming stiffness matrix:
	Nr of equations ........................... : 2658
	Nr of nonzeroes in stiffness matrix ....... : 106164
 1
 Nonlinear solution status: time= 148
	stiffness updates             = 0
	right hand side evaluations   = 2
	stiffness matrix reformations = 1
	step from line search         = 1.000000
	convergence norms :     INITIAL         CURRENT         REQUIRED
	   residual            7.954358e+03    3.940863e+02    0.000000e+00 
	   energy              5.923774e+02    3.662894e+01    5.923774e+00 
	   displacement        9.838978e+02    9.838978e+02    9.838978e-02 
 2
 Nonlinear solution status: time= 148
	stiffness updates             = 1
	right hand side evaluations   = 3
	stiffness matrix reformations = 1
	step from line search         = 1.000000
	convergence norms :     INITIAL         CURRENT         REQUIRED
	   residual            7.954358e+03    1.048246e+02    0.000000e+00 
	   energy              5.923774e+02    8.480541e+00    5.923774e+00 
	   displacement        9.838978e+02    1.116532e+02    1.410748e-01 
 3
 Nonlinear solution status: time= 148
	stiffness updates             = 2
	right hand side evaluations   = 4
	stiffness matrix reformations = 1
	step from line search         = 1.000000
	convergence norms :     INITIAL         CURRENT         REQUIRED
	   residual            7.954358e+03    7.480422e-01    0.000000e+00 
	   energy              5.923774e+02    5.603635e-01    5.923774e+00 
	   displacement        9.838978e+02    1.496135e+01    1.154333e-01 
 4
 Nonlinear solution status: time= 148
	stiffness updates             = 3
	right hand side evaluations   = 5
	stiffness matrix reformations = 1
	step from line search         = 1.000000
	convergence norms :     INITIAL         CURRENT         REQUIRED
	   residual            7.954358e+03    3.226038e-02    0.000000e+00 
	   energy              5.923774e+02    2.067971e-02    5.923774e+00 
	   displacement        9.838978e+02    2.253827e-01    1.136714e-01 
 5
 Nonlinear solution status: time= 148
	stiffness updates             = 4
	right hand side evaluations   = 6
	stiffness matrix reformations = 1
	step from line search         = 1.000000
	convergence norms :     INITIAL         CURRENT         REQUIRED
	   residual            7.954358e+03    8.122463e-04    0.000000e+00 
	   energy              5.923774e+02    2.180488e-04    5.923774e+00 
	   displacement        9.838978e+02    9.878079e-03    1.136770e-01 

........................ augmentation # 1
 sliding interface # 24
                        CURRENT        REQUIRED
    D multiplier :    1.307171e-02   1.000000e-01
    maximum gap  :    5.569028e-01       ***

convergence summary
    number of iterations   : 5
    number of reformations : 0

------- converged at time : 148


===== beginning time step 148 : 149 =====


Reforming stiffness matrix: reformation #1

===== reforming stiffness matrix:
	Nr of equations ........................... : 2658
	Nr of nonzeroes in stiffness matrix ....... : 106164
 1
 Nonlinear solution status: time= 149
	stiffness updates             = 0
	right hand side evaluations   = 2
	stiffness matrix reformations = 1
	step from line search         = 1.000000
	convergence norms :     INITIAL         CURRENT         REQUIRED
	   residual            7.413684e+03    5.135437e+02    0.000000e+00 
	   energy              5.804454e+02    6.277065e+01    5.804454e+00 
	   displacement        9.447753e+02    9.447753e+02    9.447753e-02 
 2
 Nonlinear solution status: time= 149
	stiffness updates             = 1
	right hand side evaluations   = 3
	stiffness matrix reformations = 1
	step from line search         = 1.000000
	convergence norms :     INITIAL         CURRENT         REQUIRED
	   residual            7.413684e+03    1.549393e+02    0.000000e+00 
	   energy              5.804454e+02    7.942589e+00    5.804454e+00 
	   displacement        9.447753e+02    1.352469e+02    1.375175e-01 
 3
 Nonlinear solution status: time= 149
	stiffness updates             = 2
	right hand side evaluations   = 4
	stiffness matrix reformations = 1
	step from line search         = 1.000000
	convergence norms :     INITIAL         CURRENT         REQUIRED
	   residual            7.413684e+03    1.176749e+00    0.000000e+00 
	   energy              5.804454e+02    3.853727e-01    5.804454e+00 
	   displacement        9.447753e+02    2.164577e+01    1.079832e-01 
 4
 Nonlinear solution status: time= 149
	stiffness updates             = 3
	right hand side evaluations   = 5
	stiffness matrix reformations = 1
	step from line search         = 1.000000
	convergence norms :     INITIAL         CURRENT         REQUIRED
	   residual            7.413684e+03    5.447023e-02    0.000000e+00 
	   energy              5.804454e+02    3.831673e-02    5.804454e+00 
	   displacement        9.447753e+02    3.345612e-01    1.063520e-01 
 5
 Nonlinear solution status: time= 149
	stiffness updates             = 4
	right hand side evaluations   = 6
	stiffness matrix reformations = 1
	step from line search         = 1.000000
	convergence norms :     INITIAL         CURRENT         REQUIRED
	   residual            7.413684e+03    3.907084e-04    0.000000e+00 
	   energy              5.804454e+02    1.079033e-04    5.804454e+00 
	   displacement        9.447753e+02    1.755844e-02    1.063709e-01 

........................ augmentation # 1
 sliding interface # 24
                        CURRENT        REQUIRED
    D multiplier :    1.294584e-02   1.000000e-01
    maximum gap  :    5.651619e-01       ***

convergence summary
    number of iterations   : 5
    number of reformations : 0

------- converged at time : 149
[truncated: 757,161 more chars]
