# Supplementary material for: Quantifying dynamic muscle lengths and moment arms of musculoskeletal joints using FEBio studio: A demonstration in the glenohumeral joint
Source: J Biomech. Author manuscript; Available in PMC 2026 Apr 28. (PMC13111909; doi:10.1016/j.jbiomech.2026.113308)
Supplement: Data_and_code.zip [file NIHMS2167395-supplement-Data_and_code_zip.zip › data_and_code_v1.1/provided_solutions_FEBio/Post_operative_reverse_muscles.csv]

MusclePath7
length	x0	y0	z0	x1	y1	x1	xd	yd	zd	tx	ty	tz
163.871	92.0104	14.2553	128.335	171.056	120.177	31.454	169.475	118.059	33.3916	-0.482367	-0.646376	0.591202
163.869	92.0102	14.2537	128.332	171.054	120.178	31.455	169.473	118.059	33.3925	-0.482362	-0.646395	0.591186
163.869	92.0103	14.2522	128.332	171.054	120.177	31.4551	169.473	118.059	33.3926	-0.482361	-0.646399	0.591182
163.869	92.0103	14.2508	128.331	171.054	120.176	31.4551	169.473	118.058	33.3927	-0.48236	-0.646403	0.591179
163.87	92.0103	14.2493	128.331	171.054	120.176	31.4552	169.473	118.057	33.3927	-0.482359	-0.646407	0.591175
163.87	92.0104	14.2476	128.33	171.054	120.175	31.4553	169.474	118.056	33.3928	-0.482358	-0.646411	0.591171
163.87	92.0104	14.2459	128.33	171.054	120.174	31.4554	169.474	118.056	33.3929	-0.482357	-0.646416	0.591167
163.87	92.0105	14.244	128.33	171.054	120.173	31.4555	169.474	118.055	33.393	-0.482356	-0.64642	0.591162
163.871	92.0105	14.2421	128.329	171.054	120.172	31.4556	169.474	118.054	33.3931	-0.482355	-0.646426	0.591158
163.871	92.0105	14.2401	128.329	171.054	120.171	31.4557	169.474	118.053	33.3932	-0.482354	-0.646431	0.591153
163.871	92.0106	14.238	128.328	171.054	120.17	31.4559	169.474	118.052	33.3933	-0.482353	-0.646436	0.591148
163.872	92.0106	14.236	128.328	171.054	120.169	31.456	169.474	118.051	33.3934	-0.482352	-0.646442	0.591143
163.872	92.0107	14.2339	128.327	171.054	120.168	31.4561	169.474	118.05	33.3935	-0.48235	-0.646447	0.591138
163.872	92.0107	14.2335	128.327	171.054	120.168	31.4561	169.474	118.05	33.3935	-0.48235	-0.646448	0.591137
165.456	92.0116	14.2113	128.322	171.055	120.168	31.4578	169.586	118.254	33.7597	-0.508485	-0.69318	0.510828
165.486	92.0126	14.1896	128.314	171.055	120.169	31.4601	169.587	118.239	33.7603	-0.505396	-0.697311	0.508264
165.496	92.0145	14.1667	128.298	171.055	120.169	31.4638	169.587	118.236	33.7626	-0.504776	-0.698269	0.507565
165.501	92.0138	14.1457	128.289	171.054	120.162	31.4659	169.587	118.227	33.7635	-0.504598	-0.698634	0.507239
165.512	92.0152	14.1246	128.282	171.054	120.163	31.4692	169.586	118.226	33.7656	-0.504662	-0.698922	0.506778
165.512	92.0186	14.1031	128.273	171.054	120.155	31.4726	169.584	118.217	33.7676	-0.504827	-0.699125	0.506335
165.517	92.0192	14.0834	128.253	171.064	120.158	31.4774	169.593	118.219	33.7709	-0.505089	-0.699271	0.505871
165.517	92.022	14.0622	128.234	171.063	120.161	31.4812	169.591	118.222	33.7735	-0.505364	-0.699339	0.505502
165.512	92.0257	14.0421	128.221	171.063	120.156	31.4867	169.59	118.217	33.7778	-0.505657	-0.699268	0.505307
165.516	92.0292	14.0233	128.201	171.072	120.16	31.4924	169.598	118.221	33.782	-0.506046	-0.699276	0.504906
165.505	92.0313	14.0048	128.179	171.068	120.156	31.4979	169.593	118.216	33.7861	-0.506391	-0.699245	0.504604
165.507	92.0358	13.9852	128.155	171.077	120.164	31.5045	169.6	118.223	33.7914	-0.506703	-0.699276	0.504247
165.492	92.0407	13.9674	128.123	171.082	120.161	31.511	169.605	118.22	33.7965	-0.506951	-0.699271	0.504005
165.49	92.0446	13.9492	128.099	171.091	120.168	31.5187	169.613	118.227	33.8029	-0.507178	-0.699259	0.503792
165.481	92.0515	13.9314	128.065	171.096	120.179	31.5266	169.617	118.237	33.8093	-0.507371	-0.699347	0.503476
165.471	92.0574	13.9146	128.041	171.1	120.18	31.5339	169.621	118.239	33.8151	-0.507522	-0.699414	0.503231
165.465	92.0643	13.8972	128.007	171.115	120.191	31.5425	169.635	118.248	33.822	-0.507736	-0.699544	0.502834
165.454	92.071	13.8829	127.971	171.119	120.204	31.5494	169.638	118.261	33.827	-0.507917	-0.699689	0.50245
165.449	92.0793	13.8657	127.935	171.133	120.218	31.5568	169.651	118.274	33.8325	-0.50813	-0.699827	0.502042
165.438	92.0861	13.8515	127.89	171.147	120.231	31.5641	169.665	118.286	33.8377	-0.508381	-0.699992	0.501557
165.43	92.0961	13.8374	127.852	171.157	120.249	31.5693	169.674	118.303	33.8408	-0.508562	-0.700178	0.501115
165.425	92.1048	13.8247	127.807	171.17	120.274	31.576	169.686	118.327	33.8451	-0.508776	-0.700431	0.500542
165.42	92.1131	13.8093	127.771	171.18	120.291	31.5807	169.696	118.342	33.8476	-0.508949	-0.70062	0.500103
165.427	92.126	13.7985	127.725	171.199	120.329	31.5826	169.714	118.378	33.8466	-0.50914	-0.701008	0.499364
165.424	92.136	13.7869	127.679	171.208	120.357	31.584	169.722	118.404	33.8452	-0.509316	-0.701385	0.498655
165.423	92.1473	13.7767	127.632	171.227	120.385	31.5849	169.741	118.43	33.8432	-0.509503	-0.701742	0.497961
165.435	92.1608	13.7684	127.588	171.236	120.432	31.5794	169.75	118.474	33.8346	-0.509573	-0.702267	0.497148
165.444	92.1748	13.7602	127.544	171.255	120.468	31.5718	169.768	118.507	33.8237	-0.509682	-0.702737	0.496371
165.446	92.189	13.7535	127.49	171.274	120.503	31.5649	169.787	118.54	33.8134	-0.509817	-0.70323	0.495535
165.465	92.2035	13.7505	127.447	171.284	120.554	31.5475	169.796	118.588	33.7924	-0.509815	-0.703864	0.494636
165.49	92.2195	13.7465	127.414	171.293	120.605	31.5281	169.805	118.635	33.7695	-0.50975	-0.704507	0.493787
165.509	92.2361	13.7451	127.373	171.303	120.655	31.5076	169.815	118.681	33.7455	-0.509688	-0.705172	0.4929
165.536	92.2539	13.7486	127.332	171.317	120.704	31.473	169.83	118.726	33.707	-0.509595	-0.705897	0.491958
165.563	92.274	13.7527	127.305	171.319	120.752	31.4364	169.831	118.77	33.6667	-0.509373	-0.706652	0.491103
165.592	92.2922	13.7581	127.265	171.323	120.808	31.3981	169.836	118.822	33.6245	-0.509182	-0.707476	0.490113
165.631	92.3131	13.7697	127.251	171.314	120.859	31.3426	169.828	118.868	33.5655	-0.508802	-0.708303	0.489313
165.666	92.335	13.784	127.237	171.306	120.903	31.2807	169.821	118.907	33.5002	-0.508395	-0.709108	0.48857
165.709	92.3563	13.7981	127.221	171.297	120.957	31.2187	169.813	118.957	33.4346	-0.507969	-0.709979	0.487747
165.748	92.3806	13.8194	127.221	171.266	120.997	31.1363	169.783	118.993	33.3493	-0.507351	-0.710836	0.487141
165.793	92.4043	13.8445	127.233	171.23	121.035	31.0456	169.749	119.026	33.256	-0.506652	-0.711675	0.486644
165.84	92.4279	13.8693	127.245	171.198	121.075	30.9554	169.718	119.061	33.1632	-0.505957	-0.712516	0.486136
165.869	92.4526	13.9033	127.269	171.135	121.086	30.8406	169.658	119.068	33.0467	-0.505065	-0.713263	0.485967
165.913	92.4785	13.9398	127.317	171.061	121.103	30.718	169.587	119.081	32.923	-0.504011	-0.714005	0.485973
165.958	92.5043	13.9767	127.356	170.997	121.12	30.5937	169.525	119.095	32.7974	-0.503022	-0.71474	0.485917
166	92.5297	14.0196	127.427	170.894	121.115	30.4471	169.427	119.087	32.6511	-0.501737	-0.715367	0.486323
166.029	92.5558	14.0681	127.51	170.778	121.088	30.2895	169.315	119.058	32.4943	-0.500361	-0.715856	0.487021
166.065	92.5822	14.1139	127.593	170.656	121.071	30.1323	169.197	119.038	32.338	-0.498924	-0.716425	0.487657
166.09	92.6074	14.1662	127.699	170.496	121.028	29.9539	169.043	118.993	32.162	-0.497188	-0.716913	0.488713
166.119	92.6331	14.2182	127.827	170.321	120.975	29.768	168.873	118.938	31.9794	-0.495245	-0.717356	0.490033
166.145	92.6568	14.2734	127.946	170.145	120.925	29.5805	168.704	118.887	31.795	-0.493377	-0.717759	0.491326
166.158	92.6795	14.3233	128.104	169.914	120.841	29.3806	168.481	118.803	31.6001	-0.491112	-0.717987	0.493258
166.178	92.7012	14.3744	128.273	169.671	120.759	29.1726	168.245	118.721	31.3977	-0.48872	-0.718172	0.495361
166.187	92.7239	14.4266	128.442	169.421	120.666	28.9651	168.003	118.629	31.1959	-0.486305	-0.718307	0.497536
166.189	92.7416	14.4691	128.63	169.12	120.56	28.7541	167.713	118.523	30.9918	-0.483558	-0.718452	0.499998
166.191	92.7586	14.5075	128.846	168.782	120.445	28.5406	167.385	118.409	30.7862	-0.480533	-0.718541	0.502779
166.19	92.7747	14.5451	129.062	168.448	120.32	28.3276	167.062	118.286	30.5811	-0.477527	-0.718533	0.505647
166.181	92.7859	14.5692	129.292	168.058	120.192	28.119	166.684	118.16	30.3813	-0.474158	-0.718604	0.508706
166.175	92.7952	14.5845	129.55	167.622	120.065	27.9136	166.262	118.034	30.1856	-0.470432	-0.718699	0.512022
166.168	92.8033	14.6001	129.806	167.193	119.93	27.708	165.846	117.931	29.9982	-0.470744	-0.710697	0.52279
166.158	92.8067	14.5944	130.085	166.697	119.782	27.515	165.368	117.771	29.8136	-0.463402	-0.71474	0.523837
166.14	92.8063	14.5739	130.375	166.165	119.636	27.3304	164.852	117.622	29.6387	-0.458298	-0.716213	0.526309
166.124	92.8062	14.5557	130.668	165.619	119.492	27.1447	164.323	117.478	29.4627	-0.453729	-0.71709	0.529067
166.113	92.8015	14.5116	130.987	165.018	119.352	26.9762	163.739	117.338	29.3049	-0.448789	-0.717778	0.532338
166.086	92.7928	14.4527	131.327	164.354	119.2	26.8203	163.095	117.187	29.1601	-0.443442	-0.718485	0.535853
166.066	92.7849	14.3937	131.668	163.681	119.055	26.6635	162.443	117.044	29.0148	-0.438036	-0.719054	0.539524
166.041	92.7748	14.31	132.023	162.939	118.917	26.5235	161.723	116.907	28.8865	-0.432145	-0.71978	0.543293
166.023	92.7614	14.2062	132.407	162.152	118.777	26.3981	160.96	116.769	28.7731	-0.425942	-0.720481	0.547248
165.988	92.7497	14.1049	132.782	161.347	118.627	26.2739	160.18	116.62	28.6608	-0.419699	-0.721111	0.551228
165.962	92.7384	13.9786	133.187	160.467	118.49	26.1645	159.326	116.484	28.5636	-0.412832	-0.721921	0.555338
165.933	92.7261	13.8332	133.609	159.519	118.359	26.0695	158.409	116.364	28.485	-0.405844	-0.719936	0.563013
165.911	92.7166	13.6879	134.032	158.572	118.227	25.9763	157.49	116.232	28.4035	-0.398334	-0.721255	0.566676
165.878	92.7106	13.5213	134.466	157.549	118.098	25.8962	156.497	116.103	28.3351	-0.39049	-0.722471	0.570572
165.843	92.7075	13.3372	134.932	156.452	117.97	25.8346	155.434	115.975	28.2848	-0.381833	-0.723979	0.574507
165.815	92.7073	13.1536	135.39	155.345	117.85	25.7693	154.359	115.854	28.2308	-0.373213	-0.725392	0.578376
165.776	92.7121	12.9526	135.867	154.162	117.727	25.7223	153.211	115.73	28.1947	-0.364069	-0.726927	0.582263
165.729	92.724	12.7333	136.366	152.885	117.608	25.6914	151.972	115.61	28.1746	-0.354227	-0.728649	0.586169
165.7	92.7384	12.5186	136.868	151.619	117.493	25.657	150.744	115.494	28.1508	-0.344175	-0.730256	0.590144
165.668	92.7609	12.2871	137.391	150.268	117.38	25.6415	149.433	115.379	28.1453	-0.333524	-0.732118	0.593941
165.631	92.792	12.0425	137.924	148.825	117.281	25.6428	148.033	115.277	28.1561	-0.322089	-0.734228	0.597635
165.598	92.8265	11.8022	138.461	147.383	117.174	25.6475	146.634	115.168	28.1699	-0.310614	-0.73611	0.601383
165.562	92.8685	11.5526	139.014	145.862	117.071	25.6663	145.158	115.063	28.1969	-0.298557	-0.738143	0.604987
165.526	92.922	11.2932	139.589	144.26	116.974	25.7079	143.604	114.967	28.2472	-0.286238	-0.739007	0.609866
165.496	92.9779	11.0387	140.156	142.64	116.881	25.7532	142.032	114.868	28.2988	-0.272914	-0.741712	0.612684
165.47	93.0415	10.7807	140.742	140.957	116.791	25.8161	140.399	114.774	28.3673	-0.259275	-0.744265	0.615505
165.435	93.1171	10.5176	141.357	139.183	116.695	25.909	138.677	114.672	28.4642	-0.245072	-0.746909	0.618115
165.424	93.1945	10.2612	141.965	137.41	116.612	26.0008	136.956	114.584	28.5593	-0.230839	-0.749462	0.6205
165.403	93.2807	10.007	142.579	135.566	116.527	26.1153	135.167	114.493	28.6757	-0.216114	-0.752169	0.622525
165.382	93.3763	9.75248	143.224	133.63	116.44	26.2686	133.287	114.4	28.83	-0.200748	-0.755002	0.624237
165.382	93.4754	9.50754	143.862	131.698	116.356	26.418	131.411	114.308	28.979	-0.18555	-0.757832	0.625509
165.375	93.5817	9.26748	144.509	129.709	116.265	26.5984	129.479	114.211	29.1574	-0.169901	-0.760718	0.626452
165.367	93.6956	9.03118	145.172	127.634	116.18	26.8177	127.463	114.117	29.3731	-0.153555	-0.763909	0.626789
165.378	93.8131	8.80571	145.83	125.564	116.09	27.0368	125.454	114.02	29.5875	-0.137248	-0.766856	0.626972
165.38	93.9369	8.58576	146.498	123.444	115.988	27.29	123.394	113.911	29.8346	-0.120431	-0.769797	0.626824
165.373	94.0657	8.37259	147.176	121.25	115.882	27.5921	121.264	113.797	30.1287	-0.102905	-0.772938	0.626081
165.389	94.199	8.16986	147.838	119.053	115.784	27.8895	119.128	113.692	30.4189	-0.0858622	-0.775394	0.625613
165.408	94.3362	7.97343	148.504	116.828	115.666	28.2228	116.967	113.566	30.7415	-0.0680344	-0.77856	0.623871
165.409	94.4759	7.78374	149.182	114.539	115.53	28.6113	114.743	113.422	31.1182	-0.0497824	-0.781466	0.621958
165.421	94.6201	7.60535	149.835	112.254	115.384	28.9986	112.524	113.269	31.4926	-0.0315722	-0.784183	0.619727
165.45	94.7661	7.43092	150.491	109.948	115.24	29.417	110.283	113.118	31.8968	-0.0131874	-0.78681	0.617055
165.443	94.9124	7.26126	151.137	107.603	115.059	29.8946	108.004	112.931	32.3586	0.00539369	-0.789385	0.613875
165.45	95.063	7.101	151.762	105.249	114.873	30.3734	105.716	112.74	32.8204	0.0240547	-0.791701	0.610435
165.458	95.2146	6.94567	152.378	102.885	114.672	30.8751	103.417	112.537	33.3053	0.0417825	-0.793038	0.607737
165.431	95.3705	6.78714	152.978	100.512	114.433	31.4344	101.113	112.293	33.8435	0.0612309	-0.795352	0.603047
165.436	95.5259	6.63985	153.572	98.1286	114.199	31.9939	98.7941	112.057	34.3839	0.0793694	-0.796836	0.598959
165.433	95.6861	6.49536	154.143	95.7381	113.936	32.5692	96.4702	111.792	34.9377	0.0981146	-0.798291	0.594227
165.391	95.847	6.34328	154.684	93.358	113.631	33.1922	94.157	111.486	35.5374	0.117015	-0.799583	0.589045
165.37	96.0121	6.20035	155.212	90.9605	113.317	33.8099	91.8251	111.174	36.1318	0.135515	-0.800341	0.584029
165.35	96.1771	6.06344	155.725	88.5741	112.981	34.4393	89.5034	110.841	36.7373	0.153682	-0.800697	0.579022
165.295	96.3454	5.91535	156.201	86.2027	112.59	35.0941	87.1958	110.455	37.368	0.171667	-0.800679	0.573972
165.275	96.5154	5.77888	156.676	83.8286	112.2	35.7457	84.8855	110.07	37.9943	0.189606	-0.800413	0.568673
165.258	96.685	5.64523	157.118	81.4698	111.788	36.3983	82.5895	109.665	38.621	0.207332	-0.799924	0.563147
165.204	96.8524	5.50564	157.528	79.13	111.307	37.0514	80.3113	109.194	39.2485	0.224788	-0.798866	0.557928
165.183	97.0207	5.37579	157.932	76.7841	110.828	37.7018	78.0265	108.724	39.8721	0.242133	-0.797499	0.5526
165.165	97.1841	5.25371	158.317	74.4565	110.32	38.3479	75.7589	108.229	40.4912	0.259177	-0.795767	0.547341
165.133	97.3383	5.12586	158.664	72.1597	109.75	38.971	73.5209	107.673	41.0879	0.276001	-0.793565	0.542289
165.11	97.4916	5.01066	158.997	69.8721	109.169	39.5936	71.2914	107.108	41.6831	0.292733	-0.790998	0.537243
165.105	97.6371	4.9062	159.318	67.5915	108.573	40.1998	69.0679	106.529	42.2618	0.309305	-0.787953	0.53241
165.073	97.7654	4.79937	159.617	65.3559	107.884	40.7752	66.8874	105.86	42.8107	0.325439	-0.784376	0.528056
165.075	97.8918	4.70387	159.899	63.1228	107.207	41.3445	64.7086	105.203	43.3525	0.341374	-0.780725	0.523386
165.082	98.0117	4.62075	160.167	60.9085	106.505	41.9063	62.5476	104.522	43.8864	0.35701	-0.776855	0.51869
165.071	98.106	4.53731	160.413	58.7467	105.729	42.4226	60.4367	103.77	44.3757	0.372183	-0.772554	0.514433
165.07	98.1983	4.46686	160.642	56.587	104.954	42.9394	58.3281	103.019	44.8654	0.387497	-0.767781	0.510253
165.079	98.2845	4.40433	160.867	54.4418	104.161	43.4483	56.2324	102.252	45.3466	0.402553	-0.762647	0.506281
165.048	98.3452	4.34454	161.065	52.3619	103.301	43.9292	54.1992	101.42	45.8004	0.417104	-0.757163	0.50272
165.048	98.4052	4.29593	161.257	50.2837	102.452	44.4044	52.1679	100.6	46.249	0.431695	-0.751227	0.499297
165.047	98.4613	4.25365	161.441	48.2166	101.577	44.8842	50.1462	99.7538	46.7011	0.445952	-0.745331	0.495589
165.009	98.4955	4.21212	161.608	46.2267	100.662	45.3557	48.1993	98.8688	47.1456	0.459615	-0.739295	0.492136
164.988	98.5289	4.17854	161.765	44.234	99.7407	45.8261	46.2488	97.9773	47.5886	0.47303	-0.733208	0.488516
164.97	98.5586	4.15301	161.905	42.2601	98.8227	46.2998	44.316	97.0897	48.0345	0.48629	-0.726896	0.484917
164.908	98.5779	4.12065	162.042	40.3685	97.8747	46.8058	42.4639	96.173	48.5132	0.499237	-0.720412	0.481423
164.866	98.5947	4.09772	162.161	38.4779	96.9329	47.3085	40.6107	95.2625	48.9882	0.511627	-0.713996	0.477963
164.83	98.6101	4.07948	162.273	36.5965	95.9893	47.8212	38.768	94.3507	49.4721	0.524627	-0.707113	0.474086
164.747	98.6217	4.05171	162.385	34.8079	95.0392	48.3933	37.0152	93.4316	50.0158	0.536879	-0.700586	0.470042
164.677	98.6316	4.03099	162.47	33.022	94.0907	48.9684	35.2651	92.5129	50.5614	0.548907	-0.694314	0.465434
164.63	98.6411	4.01684	162.557	31.2434	93.154	49.5487	33.5213	91.6062	51.1121	0.560676	-0.687949	0.460835
164.527	98.6575	3.98373	162.634	29.5632	92.2211	50.2176	31.8747	90.701	51.7508	0.571927	-0.682255	0.455443
164.443	98.6694	3.95729	162.693	27.8804	91.2953	50.8835	30.2247	89.8029	52.3862	0.582925	-0.676569	0.449948
164.381	98.6803	3.93739	162.754	26.2068	90.3684	51.5597	28.5833	88.9017	53.0309	0.593447	-0.671397	0.443899
164.258	98.7051	3.89613	162.793	24.6297	89.4676	52.3279	27.0377	88.0256	53.7668	0.603818	-0.66655	0.437167
164.156	98.7247	3.86081	162.833	23.0544	88.5689	53.094	25.4945	87.1511	54.4998	0.614433	-0.661558	0.429899
164.056	98.7437	3.83003	162.857	21.4824	87.669	53.8637	23.9533	86.2761	55.2355	0.624811	-0.656467	0.422685
163.903	98.7755	3.77411	162.866	20.0071	86.7814	54.7166	22.5074	85.4126	56.0537	0.634846	-0.651661	0.4151
163.766	98.8053	3.72454	162.88	18.5334	85.8955	55.5693	21.0629	84.5519	56.8717	0.645066	-0.646264	0.407717
163.654	98.8327	3.67804	162.875	17.0622	85.0252	56.4202	19.6201	83.7057	57.6875	0.654775	-0.641243	0.400097
163.5	98.87	3.60348	162.857	15.685	84.1491	57.3381	18.2718	82.8508	58.569	0.664502	-0.636658	0.391285
163.366	98.9045	3.53486	162.831	14.3064	83.2769	58.2502	16.9214	81.999	59.4443	0.673627	-0.632455	0.382395
163.264	98.9376	3.47046	162.799	12.9299	82.4056	59.1623	15.5718	81.1457	60.3191	0.68192	-0.629041	0.37322
163.138	98.9769	3.37351	162.764	11.6465	81.532	60.1116	14.3139	80.288	61.2307	0.689455	-0.626355	0.363773
163.006	99.0127	3.28288	162.71	10.3561	80.6532	61.06	13.0483	79.4278	62.1414	0.697307	-0.622729	0.354926
162.882	99.0451	3.19565	162.65	9.07077	79.7824	62.0092	11.7865	78.5764	63.0526	0.705098	-0.618795	0.346309
162.73	99.0813	3.07347	162.587	7.86806	78.8863	62.9681	10.6105	77.7003	63.9681	0.714675	-0.614003	0.335022
162.594	99.1147	2.95512	162.515	6.66745	77.997	63.9282	9.43111	76.8295	64.891	0.721722	-0.610093	0.326961
162.481	99.1432	2.84107	162.436	5.46536	77.1113	64.8892	8.25054	75.9608	65.8128	0.728635	-0.606638	0.317932
162.371	99.17	2.68708	162.351	4.34048	76.2044	65.847	7.14588	75.0671	66.7317	0.734479	-0.604257	0.308892
162.256	99.1931	2.5388	162.259	3.22195	75.29	66.802	6.04897	74.1673	67.6452	0.741294	-0.601101	0.298599
162.146	99.2132	2.39126	162.158	2.10101	74.3847	67.7592	4.94783	73.2785	68.5606	0.748026	-0.597525	0.288827
162.007	99.2278	2.20425	162.05	1.05707	73.4553	68.7051	3.92016	72.3666	69.4676	0.754115	-0.593682	0.280805
161.891	99.24	2.01865	161.946	0.010849	72.5341	69.6489	2.89007	71.4639	70.3719	0.760599	-0.589198	0.272645
161.821	99.2493	1.83571	161.841	-1.03371	71.6049	70.5935	1.86292	70.5498	71.2757	0.766504	-0.585679	0.263538
161.709	99.2492	1.60931	161.729	-2.00385	70.665	71.5244	0.90786	69.6258	72.1668	0.77225	-0.581946	0.254889
161.594	99.2466	1.38131	161.618	-2.97278	69.7215	72.4547	-0.0510484	68.7006	73.0606	0.777141	-0.578121	0.248653
161.553	99.2415	1.15929	161.499	-3.93605	68.7788	73.3859	-0.998549	67.7694	73.9494	0.782293	-0.575505	0.238353
161.514	99.2283	0.889132	161.389	-4.83769	67.8252	74.3033	-1.88609	66.8241	74.8269	0.786107	-0.574156	0.228868
161.45	99.2125	0.617322	161.27	-5.72214	66.8779	75.223	-2.75836	65.8878	75.7072	0.790186	-0.571975	0.220114
161.397	99.1927	0.348586	161.152	-6.61987	65.9227	76.142	-3.64455	64.9446	76.5865	0.794428	-0.569428	0.211272
161.328	99.1679	0.0306826	161.054	-7.43172	64.9757	77.055	-4.44672	64.0091	77.4619	0.798099	-0.56722	0.203225
161.272	99.1399	-0.288148	160.946	-8.24199	64.0269	77.9701	-5.24832	63.0725	78.3399	0.801752	-0.564781	0.19549
161.251	99.1115	-0.605274	160.829	-9.05226	63.0746	78.8846	-6.04953	62.1309	79.2161	0.805213	-0.562685	0.187129
161.223	99.0799	-0.971014	160.741	-9.79089	62.1414	79.7998	-6.77843	61.2084	80.0929	0.808954	-0.560253	0.178076
161.202	99.0454	-1.34286	160.641	-10.5119	61.2033	80.7162	-7.49043	60.2795	80.9714	0.812106	-0.558441	0.169198
161.184	99.0094	-1.71064	160.543	-11.2395	60.2639	81.632	-8.21035	59.3513	81.8504	0.815457	-0.555947	0.1611
161.147	98.9766	-2.12549	160.475	-11.8895	59.3391	82.5576	-8.85426	58.4386	82.7407	0.818712	-0.553329	0.153422
161.134	98.9446	-2.54667	160.397	-12.5164	58.4165	83.4815	-9.47326	57.5241	83.6279	0.821385	-0.551757	0.144537
161.123	98.9089	-2.966	160.318	-13.1586	57.4892	84.4076	-10.109	56.6065	84.5183	0.824143	-0.549717	0.136378
161.089	98.8812	-3.42955	160.27	-13.7122	56.5925	85.3432	-10.6571	55.7194	85.4195	0.8267	-0.547826	0.128273
161.063	98.856	-3.90137	160.211	-14.2596	55.6931	86.2778	-11.1994	54.8295	86.3202	0.829153	-0.545906	0.120384
161.061	98.8282	-4.37185	160.164	-14.8105	54.7932	87.217	-11.7447	53.9369	87.2251	0.83118	-0.544577	0.112142
161.057	98.813	-4.8811	160.138	-15.2877	53.9208	88.1612	-12.2145	53.0684	88.1346	0.832765	-0.54399	0.102847
161.064	98.7991	-5.39774	160.122	-15.7431	53.0397	89.1082	-12.6618	52.1894	89.0451	0.834039	-0.543883	0.0925738
161.057	98.7829	-5.9135	160.106	-16.1968	52.1686	90.0574	-13.1093	51.3231	89.9602	0.835445	-0.543156	0.0837406
161.055	98.783	-6.46435	160.115	-16.5967	51.326	91.0146	-13.5031	50.4851	90.8833	0.836917	-0.542251	0.0743903
161.046	98.7868	-7.02204	160.135	-16.9781	50.4809	91.9686	-13.8802	49.646	91.8055	0.83831	-0.541181	0.0660294
161.056	98.787	-7.57839	160.154	-17.369	49.6437	92.9266	-14.2667	48.8149	92.7321	0.83966	-0.540018	0.0579002
161.084	98.7998	-8.1613	160.21	-17.7034	48.8175	93.8835	-14.5956	47.9912	93.6584	0.840292	-0.539884	0.0493529
161.113	98.8169	-8.75233	160.265	-18.0307	48.016	94.8417	-14.9178	47.1927	94.5871	0.840937	-0.539557	0.0412812
161.138	98.8326	-9.33954	160.332	-18.3662	47.1993	95.7973	-15.2489	46.3812	95.5131	0.842003	-0.538444	0.0332954
161.157	98.8605	-9.9447	160.418	-18.6627	46.4105	96.7479	-15.541	45.5991	96.4355	0.843356	-0.536755	0.0253843
161.179	98.8927	-10.555	160.525	-18.95	45.6396	97.6989	-15.8246	44.8354	97.3593	0.844744	-0.534875	0.0177689
161.203	98.9221	-11.165	160.621	-19.2422	44.8632	98.6502	-16.1129	44.067	98.2823	0.846295	-0.532627	0.0096513
161.248	98.9616	-11.782	160.748	-19.5168	44.115	99.5871	-16.3835	43.3256	99.1928	0.847574	-0.530674	0.00183985
161.327	99.003	-12.3997	160.887	-19.7904	43.3805	100.516	-16.6519	42.5957	100.094	0.848429	-0.529268	-0.00660573
161.405	99.0442	-13.0193	161.025	-20.0695	42.64	101.451	-16.9269	41.8601	101.003	0.849218	-0.527844	-0.0145043
161.49	99.0943	-13.6352	161.186	-20.3349	41.9317	102.361	-17.1881	41.1577	101.89	0.850136	-0.526104	-0.0219804
161.588	99.1434	-14.2501	161.346	-20.5994	41.2356	103.262	-17.4482	40.4669	102.767	0.850969	-0.524389	-0.0294782
161.702	99.199	-14.8631	161.518	-20.8682	40.552	104.165	-17.7125	39.7888	103.646	0.851798	-0.522563	-0.0369964
161.824	99.2552	-15.4672	161.691	-21.1311	39.8815	105.043	-17.9711	39.123	104.502	0.852497	-0.520864	-0.0441454
161.951	99.306	-16.0642	161.887	-21.3871	39.242	105.907	-18.2234	38.487	105.345	0.852912	-0.51957	-0.0508648
162.083	99.3654	-16.661	162.072	-21.6385	38.5956	106.772	-18.4712	37.8442	106.19	0.853288	-0.518252	-0.0575636
162.231	99.4343	-17.2369	162.269	-21.8809	37.9858	107.606	-18.7099	37.2376	107.005	0.8536	-0.516997	-0.0638809
162.378	99.4982	-17.8018	162.468	-22.1198	37.3908	108.425	-18.9453	36.6459	107.806	0.853869	-0.515767	-0.0699454
162.527	99.5602	-18.3676	162.668	-22.357	36.7977	109.246	-19.1791	36.056	108.609	0.85409	-0.514547	-0.0759784
162.684	99.6392	-18.904	162.877	-22.5791	36.2416	110.029	-19.398	35.5035	109.376	0.854337	-0.513282	-0.0815412
162.823	99.7124	-19.4247	163.08	-22.7713	35.7127	110.795	-19.5875	34.9769	110.126	0.854407	-0.512268	-0.0870073
162.975	99.7845	-19.9446	163.283	-22.9776	35.1866	111.561	-19.7913	34.4524	110.876	0.854424	-0.511309	-0.0923193
163.094	99.8629	-20.4279	163.485	-23.1434	34.6942	112.285	-19.9556	33.9629	111.587	0.854622	-0.510107	-0.0970176
163.213	99.945	-20.892	163.681	-23.2788	34.2345	112.994	-20.089	33.5035	112.281	0.854293	-0.509684	-0.102011
163.337	100.027	-21.3538	163.877	-23.4331	33.7662	113.698	-20.2414	33.0365	112.972	0.854125	-0.509011	-0.106672
163.435	100.112	-21.7752	164.065	-23.5347	33.3443	114.362	-20.3417	32.6144	113.622	0.853613	-0.508875	-0.111317
163.513	100.201	-22.171	164.252	-23.6138	32.9562	115.001	-20.4199	32.2271	114.249	0.85324	-0.508546	-0.115594
163.59	100.29	-22.568	164.431	-23.6964	32.5607	115.638	-20.5018	31.8328	114.874	0.852927	-0.508102	-0.11978
163.624	100.372	-22.9217	164.6	-23.7317	32.2109	116.231	-20.5372	31.4845	115.454	0.852596	-0.507719	-0.123702
163.657	100.471	-23.2466	164.762	-23.7467	31.8993	116.79	-20.5525	31.1746	116.002	0.852285	-0.50733	-0.127383
163.678	100.555	-23.5719	164.923	-23.7645	31.5819	117.351	-20.571	30.859	116.553	0.851961	-0.50695	-0.131011
163.68	100.649	-23.8561	165.055	-23.741	31.3106	117.864	-20.5483	30.5895	117.054	0.851616	-0.506604	-0.134548
163.661	100.725	-24.1101	165.189	-23.7065	31.0818	118.339	-20.5153	30.3627	117.52	0.851254	-0.506346	-0.13777
163.641	100.812	-24.3622	165.314	-23.6637	30.8436	118.814	-20.474	30.1268	117.984	0.850956	-0.50594	-0.141061
163.592	100.887	-24.5772	165.418	-23.5911	30.6501	119.235	-20.4034	29.9357	118.395	0.850641	-0.505622	-0.144068
163.547	100.969	-24.7604	165.516	-23.5104	30.4909	119.614	-20.3248	29.779	118.766	0.850392	-0.505265	-0.146767
163.496	101.041	-24.9435	165.603	-23.4335	30.3381	119.994	-20.2502	29.6288	119.137	0.850129	-0.504918	-0.14946
163.428	101.102	-25.0889	165.672	-23.3374	30.2348	120.313	-20.1568	29.528	119.448	0.849865	-0.504676	-0.151759
163.357	101.153	-25.204	165.722	-23.2309	30.168	120.589	-20.0529	29.4632	119.715	0.849512	-0.504623	-0.153896
163.284	101.204	-25.3191	165.761	-23.1225	30.0963	120.862	-19.947	29.3932	119.98	0.849107	-0.504615	-0.156143
163.215	101.237	-25.3978	165.792	-23.0198	30.0815	121.076	-19.8469	29.3797	120.188	0.848707	-0.504738	-0.157912
163.145	101.272	-25.4484	165.785	-22.9062	30.0963	121.232	-19.7357	29.3956	120.338	0.848335	-0.504874	-0.159468
163.073	101.297	-25.4968	165.787	-22.796	30.1237	121.393	-19.628	29.424	120.492	0.847926	-0.505069	-0.161017
163.007	101.317	-25.5171	165.761	-22.682	30.1887	121.495	-19.5163	29.4897	120.589	0.847555	-0.505306	-0.162225
162.939	101.318	-25.506	165.713	-22.566	30.3051	121.536	-19.4023	29.606	120.626	0.847131	-0.505757	-0.163032
162.867	101.319	-25.4964	165.667	-22.4525	30.4093	121.579	-19.2909	29.7104	120.664	0.846777	-0.506072	-0.163891
162.814	101.312	-25.4606	165.591	-22.3452	30.5685	121.565	-19.1851	29.8691	120.646	0.846391	-0.506508	-0.164537
162.761	101.29	-25.3987	165.495	-22.2353	30.772	121.491	-19.0765	30.0714	120.57	0.845974	-0.507112	-0.164821
162.72	101.27	-25.3359	165.4	-22.1254	30.966	121.415	-18.9675	30.2628	120.49	0.845256	-0.508152	-0.165299
162.689	101.241	-25.2532	165.284	-22.0181	31.2059	121.288	-18.8616	30.4991	120.361	0.844475	-0.509479	-0.165206
162.662	101.205	-25.1473	165.149	-21.9081	31.4899	121.098	-18.752	30.7806	120.172	0.844037	-0.510437	-0.164486
162.632	101.169	-25.0416	165.013	-21.804	31.7665	120.905	-18.6488	31.0544	119.979	0.843572	-0.511449	-0.163723
162.603	101.126	-24.9198	164.847	-21.6887	32.0791	120.663	-18.534	31.3637	119.739	0.843113	-0.512518	-0.162743
162.597	101.086	-24.7811	164.673	-21.5759	32.4342	120.357	-18.4211	31.7142	119.435	0.842596	-0.513819	-0.161315
162.583	101.035	-24.6412	164.497	-21.4574	32.7843	120.051	-18.3024	32.0592	119.131	0.841972	-0.515275	-0.15992
162.584	100.997	-24.4914	164.313	-21.339	33.1692	119.696	-18.1835	32.439	118.781	0.841518	-0.516658	-0.157835
162.575	100.943	-24.3273	164.1	-21.2126	33.5845	119.272	-18.0566	32.8487	118.364	0.841062	-0.518151	-0.15535
162.571	100.899	-24.165	163.895	-21.0854	34.0021	118.849	-17.9285	33.261	117.948	0.840779	-0.519465	-0.152467
162.572	100.855	-23.9939	163.682	-20.9518	34.4463	118.376	-17.794	33.6993	117.483	0.840465	-0.520898	-0.149277
162.566	100.808	-23.8137	163.461	-20.7998	34.9185	117.837	-17.6407	34.1647	116.955	0.840146	-0.522486	-0.145475
162.567	100.762	-23.6327	163.241	-20.651	35.4006	117.293	-17.4914	34.6395	116.422	0.839683	-0.524251	-0.14175
162.562	100.709	-23.4465	163.014	-20.4921	35.8948	116.704	-17.3304	35.1273	115.846	0.83952	-0.52563	-0.137551
162.559	100.665	-23.2542	162.786	-20.3111	36.414	116.043	-17.1478	35.6381	115.201	0.839159	-0.527478	-0.132588
162.551	100.61	-23.0629	162.551	-20.1266	36.9441	115.384	-16.9614	36.1601	114.557	0.83876	-0.529293	-0.127788
162.551	100.553	-22.8673	162.329	-19.9387	37.4817	114.684	-16.7719	36.689	113.873	0.838365	-0.531177	-0.122453
162.551	100.488	-22.6685	162.121	-19.7263	38.0521	113.909	-16.5566	37.2496	113.119	0.83791	-0.533278	-0.116279
162.544	100.416	-22.4682	161.904	-19.5148	38.6185	113.134	-16.3431	37.8058	112.364	0.837291	-0.535539	-0.110192
162.546	100.338	-22.2665	161.699	-19.3048	39.1941	112.323	-16.1317	38.3706	111.575	0.836575	-0.537936	-0.103765
162.534	100.244	-22.0631	161.514	-19.0526	39.805	111.443	-15.8775	38.9702	110.721	0.835812	-0.540467	-0.0965102
162.528	100.139	-21.8586	161.327	-18.8209	40.404	110.563	-15.6442	39.5583	109.866	0.835115	-0.542803	-0.0891559
162.5	100.013	-21.6529	161.156	-18.5633	41.0144	109.653	-15.3853	40.1572	108.983	0.834262	-0.545345	-0.0812754
162.496	99.8646	-21.4446	161.023	-18.2886	41.6564	108.673	-15.1092	40.7866	108.033	0.833127	-0.548226	-0.0731346
162.491	99.706	-21.2368	160.884	-18.0221	42.2934	107.699	-14.8415	41.4109	107.088	0.831931	-0.551043	-0.065134
162.488	99.5277	-21.0284	160.76	-17.7479	42.947	106.695	-14.5666	42.0518	106.115	0.830631	-0.553918	-0.056803
162.474	99.3058	-20.8187	160.677	-17.445	43.6234	105.633	-14.2635	42.7147	105.087	0.829111	-0.557025	-0.0479313
162.468	99.0769	-20.6048	160.587	-17.1517	44.2975	104.572	-13.9705	43.3753	104.059	0.827508	-0.560105	-0.0388977
162.468	98.8258	-20.3932	160.511	-16.8439	44.9826	103.486	-13.6633	44.0462	103.008	0.825666	-0.563373	-0.0297659
162.475	98.5207	-20.1815	160.481	-16.5179	45.6997	102.346	-13.3382	44.7478	101.905	0.823449	-0.56703	-0.0202282
162.484	98.2108	-19.9662	160.451	-16.1881	46.4176	101.206	-13.01	45.4504	100.802	0.821175	-0.570573	-0.0109172
162.496	97.8758	-19.7498	160.43	-15.8529	47.1434	100.047	-12.6768	46.1602	99.6803	0.818707	-0.57421	-0.00147711
162.51	97.4808	-19.5395	160.44	-15.4882	47.9156	98.8372	-12.3147	46.9153	98.5114	0.815804	-0.578268	0.0084367
162.543	97.0827	-19.3238	160.453	-15.1292	48.6866	97.6281	-11.9589	47.6692	97.3424	0.812841	-0.582199	0.0182513
162.566	96.6605	-19.1062	160.464	-14.7581	49.4652	96.4012	-11.5923	48.4318	96.1574	0.809904	-0.585859	0.0287168
162.629	96.1804	-18.8972	160.502	-14.3561	50.2962	95.1269	-11.194	49.2409	94.9248	0.805692	-0.591098	0.0382467
162.678	95.6927	-18.6824	160.537	-13.9542	51.1257	93.8552	-10.7972	50.05	93.6959	0.801609	-0.595892	0.0483251
162.722	95.1855	-18.465	160.569	-13.5359	51.9662	92.5671	-10.3854	50.8713	92.4517	0.797552	-0.600373	0.0588486
162.782	94.6262	-18.2591	160.616	-13.0781	52.8637	91.235	-9.93449	51.7472	91.1636	0.792959	-0.605389	0.0687062
162.827	94.061	-18.0444	160.649	-12.6141	53.7566	89.9028	-9.47774	52.6198	89.8751	0.788589	-0.609884	0.078545
162.924	93.4803	-17.8278	160.677	-12.1461	54.6632	88.5603	-9.01834	53.505	88.5772	0.783754	-0.614723	0.0885738
162.997	92.8599	-17.6173	160.71	-11.6182	55.6246	87.1739	-8.50168	54.4457	87.2389	0.77854	-0.619619	0.0997381
163.084	92.2319	-17.3998	160.739	-11.0864	56.5855	85.7863	-7.98199	55.3859	85.8993	0.773149	-0.62444	0.11098
163.152	91.5947	-17.1778	160.743	-10.548	57.5657	84.3937	-7.45795	56.3521	84.5569	0.768936	-0.627247	0.123684
163.218	90.9372	-16.9571	160.747	-9.92337	58.5915	82.9636	-6.85108	57.364	83.1806	0.763797	-0.630593	0.137721
163.415	90.2729	-16.7257	160.74	-9.311	59.6129	81.5304	-6.24888	58.3533	81.7899	0.756387	-0.637841	0.145042
163.511	89.6029	-16.4853	160.727	-8.67308	60.6521	80.0939	-5.6257	59.3701	80.3981	0.750366	-0.642788	0.154186
163.61	88.9402	-16.2379	160.693	-7.94398	61.7317	78.629	-4.91106	60.424	78.9784	0.743755	-0.648325	0.1628
163.689	88.2685	-15.9803	160.646	-7.2225	62.8102	77.1682	-4.20534	61.4798	77.5633	0.737647	-0.6529	0.172042
163.84	87.5962	-15.7116	160.592	-6.46825	63.9036	75.6981	-3.468	62.5489	76.1401	0.730853	-0.657891	0.181747
163.856	86.9581	-15.4206	160.519	-5.60648	65.0266	74.2158	-2.63103	63.6636	74.7119	0.725805	-0.659369	0.19606
164.005	86.314	-15.118	160.429	-4.74348	66.1519	72.7327	-1.78704	64.7603	73.2772	0.71739	-0.665551	0.205894
164.173	85.6716	-14.8036	160.335	-3.8609	67.2713	71.2502	-0.925013	65.8506	71.8425	0.708663	-0.671853	0.215431
164.267	85.0875	-14.4522	160.229	-2.84348	68.4186	69.7606	0.0692943	66.974	70.4032	0.700454	-0.676854	0.226346
164.315	84.4975	-14.0931	160.105	-1.8262	69.5685	68.2714	1.05962	68.1062	68.967	0.692534	-0.680519	0.239353
164.444	83.9136	-13.7179	159.967	-0.795578	70.7286	66.7859	2.06533	69.2461	67.5319	0.684736	-0.684223	0.250948
164.444	83.4006	-13.3003	159.824	0.387054	71.8869	65.3012	3.21874	70.3914	66.1018	0.677162	-0.686416	0.265113
164.52	82.8842	-12.8715	159.667	1.5714	73.046	63.8175	4.37424	71.5304	64.6701	0.668097	-0.690389	0.277506
164.62	82.3713	-12.4272	159.501	2.76857	74.2193	62.3352	5.54187	72.6817	63.239	0.658609	-0.694598	0.289428
164.626	81.9365	-11.9365	159.324	4.13033	75.3771	60.8621	6.87196	73.8209	61.8193	0.64884	-0.698242	0.302429
164.725	81.5003	-11.4346	159.137	5.49364	76.5483	59.388	8.20425	74.9632	60.3957	0.637349	-0.704172	0.312935
164.779	81.0648	-10.9202	158.945	6.86124	77.7107	57.9142	9.53994	76.1047	58.9718	0.627315	-0.708022	0.324315
164.753	80.7055	-10.3605	158.738	8.39748	78.8632	56.46	11.0398	77.2387	57.5706	0.616243	-0.71166	0.337319
164.795	80.3412	-9.78911	158.526	9.9332	80.0213	55.0044	12.5387	78.3783	56.1668	0.605074	-0.715097	0.35003
164.845	79.9786	-9.20616	158.302	11.4742	81.1788	53.5469	14.0416	79.5198	54.7607	0.594006	-0.71787	0.36307
164.835	79.68	-8.58314	158.071	13.1803	82.3226	52.1157	15.7073	80.6493	53.3802	0.582588	-0.720579	0.375974
164.822	79.3773	-7.9506	157.83	14.8857	83.4631	50.6789	17.3707	81.7762	51.9944	0.570656	-0.723016	0.389359
164.849	79.0727	-7.30812	157.568	16.5931	84.6002	49.2459	19.0357	82.8971	50.6108	0.558153	-0.725982	0.401766
164.822	78.8172	-6.63475	157.31	18.4587	85.7231	47.8447	20.857	84.0029	49.2587	0.544701	-0.729397	0.413862
164.806	78.5567	-5.9501	157.031	20.323	86.8467	46.4457	22.6764	85.1101	47.908	0.531243	-0.732424	0.425835
164.805	78.2959	-5.25684	156.735	22.1859	87.9582	45.043	24.4937	86.208	46.5526	0.518128	-0.734586	0.438095
164.759	78.0673	-4.5456	156.441	24.2011	89.061	43.686	26.4613	87.297	45.2422	0.504272	-0.737047	0.449968
164.727	77.8363	-3.82328	156.129	26.2126	90.163	42.3322	28.4239	88.3867	43.9344	0.490325	-0.738968	0.462069
164.718	77.6014	-3.08942	155.796	28.2206	91.2661	40.9758	30.3825	89.4794	42.6228	0.476477	-0.740317	0.474238
164.667	77.3901	-2.35367	155.459	30.3679	92.3503	39.6834	32.4786	90.5536	41.3742	0.462059	-0.741819	0.486009
164.644	77.1775	-1.60428	155.092	32.5171	93.4313	38.3898	34.5763	91.6235	40.1227	0.447303	-0.743504	0.497113
164.681	76.964	-0.845549	154.727	34.6624	94.5143	37.0957	36.6684	92.6905	38.8699	0.431091	-0.746395	0.507006
164.649	76.771	-0.0982294	154.334	36.9231	95.5715	35.8903	38.8748	93.7317	37.7042	0.414492	-0.749548	0.516115
164.652	76.5759	0.66274	153.923	39.1883	96.6361	34.6852	41.085	94.7803	36.538	0.397717	-0.752515	0.524921
164.685	76.3817	1.435	153.504	41.4525	97.6917	33.4793	43.2942	95.8218	35.3698	0.38125	-0.754833	0.533738
164.642	76.2106	2.18326	153.062	43.8149	98.7357	32.3822	45.6011	96.8534	34.309	0.36503	-0.756889	0.5421
164.623	76.0411	2.9424	152.606	46.1826	99.7854	31.282	47.9127	97.8927	33.2441	0.348846	-0.758294	0.550724
164.612	75.8703	3.71402	152.128	48.548	100.826	30.1961	50.222	98.9243	32.1922	0.332962	-0.759167	0.559286
164.594	75.7274	4.45294	151.64	50.9992	101.85	29.2163	52.6167	99.9355	31.2452	0.316252	-0.761411	0.565896
164.57	75.5868	5.20089	151.132	53.4441	102.862	28.2565	55.0044	100.935	30.3169	0.299473	-0.76329	0.572455
164.571	75.4469	5.96143	150.608	55.8936	103.881	27.2879	57.3961	101.944	29.3792	0.282853	-0.764331	0.579477
164.56	75.3328	6.68442	150.074	58.4006	104.876	26.4469	59.8449	102.923	28.5673	0.265421	-0.767244	0.583857
164.547	75.2226	7.41408	149.525	60.9232	105.871	25.6236	62.3086	103.905	27.7721	0.247973	-0.769479	0.588567
164.553	75.1146	8.15662	148.969	63.4341	106.853	24.799	64.7601	104.875	26.9748	0.230651	-0.771103	0.593464
164.525	75.0317	8.86277	148.406	65.9826	107.816	24.0991	67.2494	105.825	26.3008	0.213524	-0.772869	0.597562
164.505	74.9522	9.57214	147.823	68.5467	108.767	23.4133	69.7537	106.765	25.6398	0.196318	-0.774378	0.601496
164.509	74.8769	10.2948	147.233	71.1022	109.723	22.7261	72.2493	107.712	24.9765	0.179249	-0.775293	0.605632
164.489	74.8246	10.9774	146.647	73.682	110.628	22.1577	74.7693	108.607	24.4305	0.162342	-0.776544	0.608789
164.479	74.7777	11.6643	146.051	76.2719	111.541	21.6069	77.2987	109.51	23.901	0.145295	-0.777577	0.61177
164.49	74.7361	12.3635	145.439	78.8477	112.447	21.0538	79.8137	110.407	23.3682	0.128174	-0.778309	0.61466
164.465	74.716	13.0193	144.845	81.4402	113.297	20.607	82.3455	111.249	22.9396	0.111297	-0.7789	0.617193
164.488	74.7052	13.6772	144.244	84.0215	114.148	20.1783	84.8647	112.089	22.5281	0.0936793	-0.780237	0.618429
164.553	74.699	14.3506	143.636	86.608	115.001	19.7472	87.387	112.929	22.113	0.075056	-0.782065	0.618661
164.583	74.7142	14.9784	143.046	89.175	115.794	19.4123	89.8902	113.71	21.7918	0.0567811	-0.783705	0.618533
164.636	74.7379	15.6063	142.457	91.7408	116.577	19.094	92.3919	114.481	21.4861	0.0385721	-0.785023	0.618264
164.706	74.7695	16.2455	141.86	94.3011	117.355	18.7766	94.8881	115.249	21.1803	0.0204686	-0.785913	0.617998
164.776	74.8186	16.8419	141.292	96.8279	118.076	18.5447	97.351	115.96	20.9579	0.00262425	-0.78696	0.616998
164.842	74.876	17.4361	140.723	99.3473	118.786	18.3342	99.807	116.661	20.7554	-0.0149221	-0.787611	0.615992
164.931	74.9414	18.0421	140.147	101.866	119.502	18.12	102.262	117.369	20.5484	-0.0323509	-0.78778	0.615107
165.009	75.0197	18.6056	139.607	104.339	120.156	17.9831	104.673	118.016	20.4168	-0.0493384	-0.787912	0.613808
165.09	75.1058	19.1637	139.077	106.791	120.788	17.8682	107.063	118.642	20.3061	-0.0660161	-0.78766	0.612564
165.26	75.1985	19.7321	138.527	109.241	121.434	17.7491	109.45	119.277	20.1897	-0.083117	-0.78846	0.609444
165.392	75.3005	20.2596	138.026	111.624	122.006	17.7038	111.771	119.84	20.1456	-0.0997314	-0.788872	0.606412
165.542	75.4085	20.7797	137.532	113.99	122.577	17.6797	114.075	120.402	20.1217	-0.11597	-0.789146	0.603158
165.699	75.5229	21.309	137.018	116.349	123.138	17.6489	116.372	120.956	20.0902	-0.132237	-0.789101	0.599861
165.843	75.6421	21.7979	136.554	118.621	123.638	17.6843	118.583	121.449	20.1238	-0.148099	-0.788938	0.596358
165.991	75.7673	22.2771	136.093	120.875	124.115	17.7374	120.777	121.918	20.1742	-0.163816	-0.788566	0.59273
166.162	75.8973	22.7653	135.626	123.12	124.6	17.7924	122.961	122.398	20.2255	-0.179316	-0.788032	0.58894
166.308	76.0296	23.2137	135.195	125.27	125.016	17.8952	125.054	122.808	20.3241	-0.194309	-0.787319	0.585127
166.462	76.1676	23.6503	134.769	127.388	125.416	18.0154	127.114	123.204	20.4396	-0.208926	-0.786514	0.581158
166.634	76.3092	24.0926	134.344	129.505	125.813	18.1373	129.173	123.597	20.5558	-0.223613	-0.78543	0.577145
166.765	76.4558	24.4968	133.938	131.517	126.147	18.2962	131.128	123.929	20.7088	-0.237729	-0.784215	0.573143
166.904	76.6067	24.8887	133.558	133.499	126.45	18.4726	133.055	124.23	20.8789	-0.251618	-0.78272	0.569243
167.06	76.7619	25.2849	133.157	135.468	126.769	18.6475	134.969	124.547	21.0467	-0.265382	-0.781278	0.564958
167.183	76.9251	25.645	132.798	137.343	127.018	18.8459	136.79	124.797	21.2383	-0.27854	-0.779418	0.561181
167.292	77.0956	25.9918	132.433	139.166	127.25	19.0571	138.562	125.029	21.4423	-0.291408	-0.77748	0.557321
167.423	77.2682	26.342	132.078	140.992	127.484	19.2663	140.336	125.265	21.6438	-0.304303	-0.775239	0.553539
167.51	77.4561	26.6584	131.738	142.719	127.666	19.4883	142.012	125.451	21.858	-0.316774	-0.77277	0.549983
167.623	77.6522	26.9573	131.4	144.384	127.838	19.7155	143.629	125.624	22.0773	-0.328814	-0.770754	0.545728
167.746	77.8515	27.2611	131.066	146.064	128.003	19.9399	145.259	125.793	22.2931	-0.341018	-0.768383	0.541566
167.836	78.0712	27.5338	130.741	147.634	128.141	20.1605	146.782	125.935	22.5054	-0.352778	-0.765804	0.537673
167.913	78.3027	27.7882	130.425	149.156	128.26	20.3821	148.258	126.06	22.7188	-0.364286	-0.762973	0.534011
167.998	78.5364	28.0458	130.1	150.676	128.384	20.6013	149.734	126.19	22.929	-0.375751	-0.760092	0.530162
168.061	78.7943	28.2732	129.788	152.09	128.493	20.8078	151.105	126.306	23.1271	-0.386459	-0.757174	0.526627
168.118	79.0657	28.4862	129.485	153.457	128.592	21.006	152.431	126.412	23.317	-0.396751	-0.75417	0.523275
168.188	79.3387	28.6987	129.181	154.819	128.7	21.2026	153.753	126.528	23.5052	-0.406803	-0.751137	0.519909
168.221	79.6359	28.8871	128.872	156.081	128.792	21.3765	154.978	126.628	23.6713	-0.416	-0.748114	0.516981
168.248	79.9478	29.0587	128.57	157.274	128.892	21.5388	156.137	126.736	23.8262	-0.4246	-0.745107	0.514324
168.282	80.2608	29.2335	128.271	158.48	128.99	21.7003	157.309	126.843	23.9804	-0.43308	-0.741931	0.51184
168.293	80.5951	29.3839	127.965	159.582	129.092	21.8378	158.379	126.955	24.1109	-0.44113	-0.738829	0.509447
168.283	80.9432	29.5218	127.667	160.604	129.189	21.956	159.372	127.06	24.2223	-0.448638	-0.73587	0.507167
168.291	81.2927	29.6585	127.37	161.636	129.299	22.0749	160.374	127.18	24.3342	-0.456182	-0.732836	0.504826
168.262	81.6584	29.7773	127.067	162.561	129.402	22.1671	161.273	127.292	24.4204	-0.462805	-0.729997	0.502907
168.225	82.0357	29.8818	126.778	163.412	129.515	22.2382	162.101	127.413	24.4866	-0.468604	-0.727216	0.501564
168.185	82.4135	29.9863	126.482	164.264	129.627	22.3098	162.929	127.536	24.5531	-0.474557	-0.724245	0.500265
168.125	82.8033	30.0749	126.189	165.008	129.755	22.3564	163.652	127.673	24.5956	-0.47965	-0.721603	0.499224
168.049	83.2029	30.1482	125.91	165.671	129.879	22.3806	164.297	127.806	24.6166	-0.483922	-0.719141	0.498654
167.969	83.6033	30.2222	125.62	166.332	130.002	22.406	164.94	127.938	24.6382	-0.488313	-0.716809	0.497729
167.877	84.0115	30.2821	125.343	166.911	130.134	22.4083	165.503	128.079	24.6371	-0.492361	-0.714469	0.497106
167.758	84.4271	30.3255	125.078	167.388	130.268	22.3893	165.967	128.222	24.616	-0.495891	-0.712046	0.497075
167.666	84.8429	30.3699	124.815	167.874	130.412	22.3702	166.438	128.375	24.5949	-0.498996	-0.710158	0.496668
167.538	85.2652	30.3995	124.561	168.272	130.546	22.3347	166.825	128.515	24.5573	-0.501438	-0.708798	0.49615
167.411	85.6922	30.4139	124.329	168.594	130.694	22.2809	167.138	128.669	24.5026	-0.503428	-0.707391	0.496143
167.278	86.1197	30.4316	124.084	168.918	130.843	22.228	167.451	128.825	24.4487	-0.505534	-0.705881	0.496153
167.142	86.5503	30.4327	123.862	169.178	130.988	22.1621	167.704	128.977	24.3825	-0.507243	-0.704422	0.496481
167.008	86.9811	30.4227	123.67	169.36	131.145	22.0838	167.88	129.142	24.3047	-0.508405	-0.703122	0.497136
166.874	87.4133	30.4137	123.467	169.554	131.303	22.0067	168.067	129.306	24.2281	-0.509603	-0.701826	0.497741
166.729	87.8431	30.3944	123.286	169.684	131.456	21.9226	168.193	129.467	24.1449	-0.510554	-0.700438	0.498719
166.587	88.2691	30.3641	123.125	169.772	131.612	21.8331	168.277	129.63	24.0562	-0.511543	-0.699049	0.499654
166.448	88.6958	30.334	122.974	169.853	131.76	21.7439	168.354	129.786	23.9677	-0.512638	-0.697629	0.500516
166.318	89.1151	30.299	122.838	169.898	131.917	21.6541	168.397	129.948	23.8795	-0.512844	-0.696718	0.501573
166.204	89.5211	30.2567	122.721	169.9	132.072	21.5637	168.397	130.107	23.7908	-0.512433	-0.696516	0.502273
166.082	89.9309	30.2169	122.616	169.909	132.217	21.4742	168.405	130.257	23.7035	-0.512077	-0.695825	0.503591
165.967	90.3255	30.1738	122.528	169.889	132.368	21.3876	168.386	130.413	23.6193	-0.511551	-0.695088	0.505143
165.856	90.7022	30.1269	122.464	169.838	132.512	21.3061	168.336	130.562	23.54	-0.510973	-0.694273	0.506844
165.751	91.0803	30.0818	122.4	169.801	132.652	21.2245	168.299	130.709	23.4606	-0.510462	-0.693416	0.50853
165.649	91.4402	30.0365	122.356	169.737	132.785	21.1477	168.237	130.846	23.3857	-0.509897	-0.692597	0.51021
165.58	91.7765	29.9907	122.342	169.656	132.921	21.0814	168.157	130.985	23.3211	-0.50888	-0.692691	0.511098
165.494	92.1127	29.9461	122.316	169.579	133.049	21.0133	168.082	131.116	23.2548	-0.507951	-0.692347	0.512485
165.414	92.4328	29.9041	122.312	169.494	133.167	20.952	167.999	131.237	23.1954	-0.506948	-0.691914	0.514061
165.357	92.7245	29.8628	122.332	169.406	133.284	20.901	167.914	131.357	23.1461	-0.505894	-0.691597	0.515524
165.289	93.0175	29.821	122.343	169.312	133.393	20.8497	167.822	131.468	23.0964	-0.504826	-0.691393	0.516843
165.227	93.2916	29.7838	122.365	169.225	133.49	20.8043	167.738	131.568	23.0523	-0.503799	-0.691119	0.518209
165.183	93.5359	29.7475	122.404	169.138	133.583	20.7691	167.653	131.663	23.0183	-0.502758	-0.690923	0.51948
165.136	93.7825	29.7121	122.444	169.047	133.673	20.7337	167.565	131.755	22.9841	-0.501688	-0.690737	0.520761
165.098	94.0119	29.6787	122.476	168.97	133.764	20.7039	167.491	131.848	22.9551	-0.500737	-0.690624	0.521825
165.06	94.2125	29.6504	122.53	168.893	133.828	20.6841	167.417	131.913	22.936	-0.499766	-0.690453	0.52298
165.032	94.4118	29.6203	122.583	168.817	133.904	20.664	167.343	131.99	22.9166	-0.498773	-0.690361	0.524049
165	94.5989	29.5946	122.633	168.756	133.96	20.6476	167.285	132.048	22.9007	-0.4978	-0.690313	0.525036
164.978	94.7566	29.57	122.68	168.71	134.012	20.6392	167.241	132.099	22.8926	-0.49681	-0.690427	0.525824
164.951	94.9138	29.5463	122.729	168.653	134.063	20.6308	167.187	132.152	22.8847	-0.49576	-0.690404	0.526844
164.926	95.0596	29.5258	122.774	168.612	134.109	20.6256	167.149	132.198	22.8798	-0.494714	-0.690464	0.527748
164.898	95.1787	29.5066	122.808	168.59	134.135	20.627	167.129	132.224	22.8812	-0.493875	-0.690404	0.528612
164.872	95.2998	29.4879	122.844	168.568	134.16	20.6286	167.11	132.25	22.8829	-0.493013	-0.690335	0.529505
164.861	95.4091	29.4708	122.884	168.556	134.192	20.6301	167.1	132.282	22.8843	-0.492226	-0.690343	0.530227
164.839	95.4944	29.4573	122.904	168.559	134.204	20.6367	167.104	132.294	22.8905	-0.491646	-0.690301	0.530818
164.814	95.581	29.4432	122.924	168.555	134.216	20.6431	167.103	132.307	22.8966	-0.49098	-0.690307	0.531427
164.791	95.6593	29.432	122.938	168.568	134.224	20.6495	167.117	132.315	22.9025	-0.490443	-0.690221	0.532034
164.761	95.7165	29.4224	122.939	168.589	134.214	20.6577	167.14	132.307	22.91	-0.490054	-0.690084	0.53257
164.735	95.7723	29.4141	122.933	168.617	134.213	20.6656	167.169	132.306	22.9172	-0.489733	-0.689985	0.532994
164.712	95.8215	29.4048	122.927	168.648	134.205	20.6727	167.201	132.299	22.9233	-0.489448	-0.689867	0.533407
164.675	95.8529	29.4011	122.89	168.684	134.191	20.677	167.238	132.285	22.9265	-0.489349	-0.689783	0.533608
164.643	95.8837	29.3953	122.86	168.72	134.174	20.6818	167.275	132.269	22.93	-0.48924	-0.689778	0.533714
164.615	95.9085	29.3923	122.822	168.766	134.16	20.6836	167.321	132.255	22.9305	-0.489216	-0.689756	0.533764
164.57	95.9156	29.3897	122.748	168.812	134.136	20.6803	167.367	132.231	22.9255	-0.489396	-0.689756	0.5336
164.53	95.9231	29.3888	122.684	168.853	134.111	20.6756	167.408	132.207	22.9193	-0.489537	-0.689712	0.533527
164.487	95.9255	29.3878	122.611	168.908	134.078	20.6691	167.463	132.175	22.911	-0.489802	-0.689612	0.533412
164.433	95.9151	29.3914	122.509	168.959	134.042	20.6521	167.514	132.139	22.8922	-0.490178	-0.689538	0.533163
164.385	95.9042	29.3914	122.406	169	134.015	20.634	167.554	132.112	22.8722	-0.49053	-0.689538	0.532839
164.34	95.8913	29.3923	122.304	169.054	133.98	20.6126	167.608	132.077	22.849	-0.490947	-0.689456	0.532561
164.284	95.8668	29.3935	122.169	169.104	133.938	20.5751	167.657	132.037	22.8094	-0.491487	-0.6894	0.532135
164.226	95.8421	29.3942	122.026	169.154	133.898	20.5376	167.707	131.997	22.7698	-0.492072	-0.689365	0.53164
164.178	95.8174	29.3944	121.89	169.195	133.868	20.4957	167.746	131.967	22.7259	-0.492579	-0.689363	0.531173
164.128	95.7862	29.3924	121.723	169.244	133.83	20.4312	167.795	131.929	22.6592	-0.493202	-0.689378	0.530574
164.071	95.7551	29.3892	121.553	169.281	133.792	20.3679	167.83	131.892	22.5938	-0.493813	-0.689393	0.529986
164.02	95.725	29.3849	121.382	169.32	133.755	20.2992	167.869	131.855	22.523	-0.494429	-0.689402	0.529401
163.977	95.6928	29.3737	121.187	169.36	133.719	20.2039	167.907	131.819	22.4255	-0.4951	-0.689432	0.528734
163.94	95.6613	29.3626	121.001	169.4	133.684	20.1083	167.945	131.784	22.328	-0.495738	-0.689465	0.528092
163.9	95.6292	29.3502	120.802	169.429	133.657	20.0084	167.974	131.757	22.2261	-0.496371	-0.689542	0.527397
163.874	95.6035	29.3269	120.587	169.459	133.631	19.8764	168.002	131.731	22.0922	-0.496972	-0.689622	0.526725
163.856	95.5761	29.3029	120.383	169.485	133.606	19.7438	168.026	131.706	21.9579	-0.497535	-0.689683	0.526115
163.834	95.5502	29.2785	120.166	169.515	133.581	19.6067	168.055	131.68	21.8189	-0.498155	-0.689777	0.525404
163.847	95.531	29.2392	119.949	169.534	133.574	19.4361	168.073	131.672	21.6468	-0.498617	-0.689952	0.524736
163.85	95.5125	29.2004	119.724	169.554	133.559	19.2645	168.091	131.657	21.4737	-0.499119	-0.690111	0.524048
163.859	95.4931	29.16	119.506	169.573	133.542	19.0892	168.109	131.639	21.2969	-0.499589	-0.690226	0.523449
163.898	95.4832	29.1039	119.27	169.593	133.546	18.8795	168.127	131.644	21.0861	-0.50056	-0.689869	0.522991
163.936	95.4739	29.05	119.045	169.599	133.55	18.6699	168.131	131.645	20.8753	-0.500679	-0.690413	0.52216
163.975	95.4659	28.9924	118.819	169.619	133.544	18.458	168.15	131.637	20.6624	-0.500953	-0.690675	0.521551
164.039	95.4663	28.9229	118.583	169.628	133.557	18.2156	168.158	131.649	20.4192	-0.501128	-0.690936	0.521036
164.11	95.4655	28.8527	118.359	169.638	133.569	17.9733	168.167	131.66	20.1764	-0.501284	-0.691146	0.520607
164.18	95.4666	28.783	118.133	169.648	133.581	17.7301	168.175	131.671	19.9326	-0.501433	-0.691345	0.520199
164.26	95.4744	28.7002	117.902	169.648	133.594	17.4664	168.174	131.682	19.6686	-0.501481	-0.691574	0.519849
164.356	95.4824	28.6192	117.681	169.658	133.616	17.2018	168.182	131.706	19.4036	-0.502678	-0.690585	0.520007
164.357	95.4824	28.6192	117.681	169.658	133.616	17.2018	168.181	131.703	19.4022	-0.502592	-0.691256	0.519197
MusclePath8
length	x0	y0	z0	x1	y1	x1	xd	yd	zd	tx	ty	tz
166.809	150.303	10.2641	161.293	178.441	113.747	33.5247	174.502	99.2597	51.4123	-0.168682	-0.620369	0.765956
166.807	150.303	10.2634	161.291	178.439	113.748	33.5258	174.5	99.2599	51.413	-0.168675	-0.620383	0.765946
166.807	150.303	10.2625	161.291	178.439	113.747	33.526	174.5	99.2592	51.4131	-0.168676	-0.620384	0.765945
166.807	150.303	10.2617	161.291	178.439	113.746	33.5261	174.5	99.2585	51.4132	-0.168677	-0.620385	0.765944
166.807	150.303	10.2608	161.291	178.439	113.746	33.5262	174.5	99.2578	51.4133	-0.168678	-0.620386	0.765943
166.807	150.302	10.2598	161.291	178.439	113.745	33.5264	174.5	99.2571	51.4134	-0.168679	-0.620387	0.765942
166.807	150.302	10.2588	161.291	178.439	113.744	33.5265	174.5	99.2562	51.4136	-0.16868	-0.620388	0.765941
166.808	150.302	10.2577	161.291	178.439	113.743	33.5267	174.5	99.2554	51.4137	-0.168681	-0.620389	0.76594
166.808	150.302	10.2566	161.291	178.439	113.742	33.5268	174.5	99.2544	51.4139	-0.168682	-0.620391	0.765939
166.808	150.302	10.2554	161.291	178.439	113.742	33.527	174.5	99.2535	51.414	-0.168683	-0.620392	0.765937
166.808	150.302	10.2542	161.291	178.439	113.741	33.5272	174.5	99.2525	51.4142	-0.168684	-0.620393	0.765936
166.808	150.301	10.253	161.291	178.439	113.74	33.5274	174.5	99.2516	51.4143	-0.168685	-0.620395	0.765935
166.808	150.301	10.2517	161.291	178.439	113.739	33.5276	174.5	99.2505	51.4145	-0.168686	-0.620396	0.765933
166.808	150.301	10.2515	161.291	178.439	113.739	33.5276	174.5	99.2504	51.4145	-0.168686	-0.620396	0.765933
167.063	150.299	10.2383	161.292	178.439	113.739	33.5299	174.416	97.6467	50.1818	-0.134358	-0.598696	0.789627
167.094	150.298	10.2255	161.291	178.44	113.74	33.5329	174.481	97.4854	50.0637	-0.131316	-0.602852	0.786972
167.095	150.296	10.2106	161.28	178.44	113.74	33.5373	174.489	97.4628	50.0533	-0.130754	-0.605273	0.785206
167.095	150.293	10.1977	161.277	178.439	113.733	33.5401	174.488	97.4434	50.0481	-0.130486	-0.606452	0.78434
167.101	150.291	10.1845	161.277	178.439	113.734	33.5442	174.485	97.4367	50.0493	-0.130364	-0.607514	0.783538
167.1	150.292	10.1692	161.274	178.439	113.727	33.5482	174.483	97.4255	50.0514	-0.130164	-0.608511	0.782797
167.098	150.289	10.1561	161.26	178.449	113.729	33.5536	174.489	97.4219	50.0512	-0.130152	-0.609181	0.782278
167.095	150.289	10.1412	161.247	178.448	113.733	33.5581	174.485	97.423	50.0535	-0.130141	-0.609638	0.781924
167.092	150.29	10.1261	161.24	178.447	113.728	33.564	174.481	97.4205	50.059	-0.130068	-0.60985	0.78177
167.088	150.29	10.112	161.227	178.457	113.732	33.5701	174.485	97.4282	50.0656	-0.130123	-0.609996	0.781648
167.075	150.289	10.0984	161.21	178.452	113.727	33.576	174.476	97.4297	50.0715	-0.130103	-0.610051	0.781608
167.072	150.29	10.0818	161.194	178.46	113.735	33.5825	174.479	97.439	50.0772	-0.13019	-0.610206	0.781472
167.054	150.291	10.067	161.167	178.465	113.731	33.5889	174.484	97.4364	50.0786	-0.130214	-0.610425	0.781297
167.05	150.292	10.0521	161.15	178.474	113.738	33.5965	174.491	97.4428	50.084	-0.130278	-0.610619	0.781135
167.039	150.295	10.036	161.122	178.478	113.748	33.6035	174.495	97.451	50.0856	-0.130292	-0.610805	0.780988
167.031	150.297	10.0208	161.105	178.482	113.749	33.6097	174.498	97.4514	50.0877	-0.13029	-0.610938	0.780884
167.021	150.301	10.005	161.077	178.496	113.758	33.6173	174.509	97.4589	50.0897	-0.130387	-0.611149	0.780703
167.011	150.304	9.99111	161.048	178.499	113.769	33.622	174.511	97.4686	50.0884	-0.130382	-0.611343	0.780551
167.004	150.308	9.9745	161.019	178.512	113.781	33.6271	174.522	97.4781	50.0874	-0.13044	-0.61154	0.780388
166.988	150.311	9.96042	160.98	178.526	113.793	33.6319	174.533	97.4877	50.0838	-0.130526	-0.611767	0.780195
166.982	150.318	9.94663	160.949	178.534	113.808	33.6333	174.54	97.4988	50.0772	-0.130515	-0.611945	0.780057
166.973	150.323	9.93358	160.909	178.546	113.831	33.6357	174.551	97.5158	50.0694	-0.130552	-0.612187	0.779861
166.97	150.328	9.91794	160.879	178.555	113.845	33.6363	174.558	97.5246	50.0615	-0.130529	-0.61233	0.779753
166.973	150.338	9.90724	160.839	178.573	113.88	33.6319	174.574	97.5495	50.0452	-0.130567	-0.612582	0.779549
166.969	150.344	9.8957	160.798	178.581	113.904	33.6268	174.581	97.5648	50.0269	-0.130534	-0.612776	0.779402
166.966	150.352	9.88582	160.758	178.599	113.929	33.6212	174.597	97.5792	50.0073	-0.130558	-0.612966	0.779248
166.978	150.364	9.87902	160.718	178.606	113.971	33.6069	174.605	97.6067	49.9784	-0.130467	-0.613212	0.77907
166.987	150.375	9.87212	160.678	178.624	114.003	33.59	174.623	97.624	49.9457	-0.130424	-0.613375	0.778949
166.987	150.387	9.86664	160.628	178.641	114.034	33.5739	174.64	97.6412	49.9113	-0.130387	-0.613554	0.778814
167.008	150.4	9.86739	160.588	178.65	114.079	33.5449	174.65	97.6673	49.8643	-0.130248	-0.613671	0.778745
167.038	150.416	9.86772	160.557	178.658	114.125	33.5135	174.66	97.691	49.8151	-0.130066	-0.613701	0.778751
167.062	150.431	9.87031	160.518	178.666	114.17	33.481	174.672	97.7138	49.7623	-0.129891	-0.613687	0.778792
167.091	150.45	9.88152	160.477	178.68	114.214	33.4325	174.688	97.7336	49.6921	-0.129737	-0.613558	0.778919
167.127	150.471	9.89426	160.449	178.68	114.256	33.3814	174.694	97.7499	49.6199	-0.129424	-0.613307	0.779169
167.161	150.49	9.90813	160.408	178.684	114.307	33.3286	174.703	97.7729	49.5434	-0.129179	-0.613106	0.779367
167.213	150.515	9.9335	160.389	178.675	114.353	33.2576	174.703	97.7902	49.4528	-0.128762	-0.612677	0.779774
167.262	150.541	9.96275	160.369	178.666	114.392	33.1799	174.704	97.8007	49.3546	-0.128325	-0.612128	0.780277
167.318	150.567	9.99218	160.347	178.658	114.442	33.102	174.704	97.8197	49.2557	-0.127898	-0.611632	0.780736
167.377	150.598	10.0351	160.337	178.628	114.479	33.0039	174.689	97.8278	49.1408	-0.12726	-0.610949	0.781374
167.444	150.631	10.0844	160.336	178.594	114.515	32.8976	174.669	97.8341	49.0196	-0.126575	-0.610132	0.782124
167.513	150.663	10.1335	160.336	178.563	114.552	32.7918	174.653	97.8411	48.8984	-0.125919	-0.609278	0.782895
167.571	150.7	10.1999	160.341	178.504	114.563	32.6626	174.614	97.8279	48.7583	-0.125018	-0.608136	0.783927
167.65	150.741	10.2723	160.368	178.434	114.581	32.5261	174.567	97.8206	48.6167	-0.124009	-0.606916	0.785031
167.725	150.781	10.3456	160.386	178.374	114.599	32.388	174.528	97.8136	48.4723	-0.123097	-0.605716	0.786102
167.807	150.825	10.4339	160.428	178.279	114.599	32.2298	174.461	97.7948	48.3183	-0.121897	-0.604357	0.787333
167.881	150.873	10.5326	160.479	178.171	114.578	32.0616	174.383	97.7606	48.1584	-0.120583	-0.602825	0.788709
167.962	150.92	10.6288	160.53	178.056	114.567	31.8938	174.301	97.7342	47.9996	-0.119237	-0.601423	0.789983
168.037	150.972	10.7426	160.595	177.907	114.534	31.7074	174.19	97.6931	47.8316	-0.117663	-0.600066	0.79125
168.12	151.027	10.8613	160.678	177.744	114.493	31.5146	174.07	97.6467	47.6645	-0.11598	-0.598848	0.79242
168.198	151.08	10.9827	160.751	177.581	114.456	31.3202	173.949	97.6062	47.4961	-0.114338	-0.597679	0.79354
168.277	151.138	11.1116	160.855	177.366	114.389	31.1157	173.786	97.546	47.3291	-0.112292	-0.596335	0.794843
168.361	151.197	11.2467	160.963	177.141	114.327	30.9041	173.614	97.493	47.1615	-0.110215	-0.595144	0.796025
168.439	151.258	11.3835	161.073	176.908	114.254	30.6928	173.437	97.432	46.9936	-0.108079	-0.593804	0.797318
168.511	151.32	11.5229	161.191	176.63	114.173	30.4793	173.222	97.3674	46.8306	-0.105705	-0.592619	0.798517
168.592	151.384	11.6649	161.33	176.316	114.086	30.2637	172.977	97.3019	46.6736	-0.103084	-0.591494	0.799693
168.67	151.448	11.806	161.469	176.007	113.989	30.0484	172.736	97.2268	46.5149	-0.100496	-0.589991	0.801131
168.741	151.513	11.9462	161.611	175.646	113.896	29.8372	173.126	99.4242	43.6803	-0.188166	-0.632322	0.751506
168.825	151.58	12.0854	161.773	175.241	113.805	29.6288	172.795	99.3611	43.533	-0.184944	-0.631282	0.753179
168.857	151.646	12.225	161.933	174.843	113.708	29.42	172.48	99.4696	43.5765	-0.185671	-0.618129	0.763834
168.97	151.715	12.3567	162.102	174.383	113.603	29.2218	172.156	99.2347	43.3051	-0.178617	-0.617968	0.765644
169.053	151.784	12.4822	162.274	173.89	113.504	29.0307	171.755	99.1387	43.15	-0.174361	-0.618469	0.76622
169.132	151.853	12.6099	162.448	173.383	113.407	28.838	171.327	99.0776	43.0184	-0.171011	-0.618158	0.767226
169.215	151.926	12.7258	162.631	172.824	113.319	28.6591	170.861	99.0285	42.9062	-0.167097	-0.618028	0.768192
169.292	152.001	12.837	162.824	172.206	113.223	28.4901	170.348	98.974	42.8059	-0.162485	-0.618753	0.768599
169.378	152.076	12.9479	163.017	171.579	113.136	28.3197	169.828	98.9249	42.7042	-0.15787	-0.619351	0.769079
169.462	152.157	13.0484	163.207	170.887	113.059	28.1613	169.253	98.8826	42.6087	-0.152937	-0.619402	0.770034
169.552	152.243	13.1398	163.409	170.152	112.985	28.0134	168.641	98.8476	42.5274	-0.147827	-0.619192	0.771199
169.629	152.329	13.2339	163.601	169.4	112.901	27.8661	168.013	98.8062	42.4452	-0.142629	-0.618918	0.772397
169.722	152.425	13.3174	163.803	168.575	112.834	27.7277	167.324	98.7729	42.365	-0.136874	-0.618606	0.773687
169.813	152.529	13.3938	164.003	167.685	112.778	27.5984	166.593	98.7587	42.3073	-0.130721	-0.618144	0.775119
169.912	152.633	13.4704	164.201	166.796	112.721	27.47	165.847	98.7305	42.2299	-0.124519	-0.617902	0.776333
170.003	152.752	13.5399	164.388	165.831	112.67	27.3478	165.042	98.7163	42.1629	-0.117813	-0.618125	0.777201
170.101	152.882	13.6056	164.583	164.797	112.625	27.2376	164.178	98.692	42.0928	-0.110612	-0.617733	0.77857
170.205	153.013	13.6713	164.77	163.75	112.587	27.1225	163.3	98.6897	42.0314	-0.103301	-0.61855	0.778925
170.303	153.16	13.7337	164.95	162.628	112.549	27.0182	162.359	98.6789	41.9688	-0.0955177	-0.619275	0.779343
170.401	153.322	13.7922	165.124	161.414	112.519	26.9224	161.342	98.6719	41.9108	-0.0870062	-0.620285	0.779536
170.519	153.484	13.8555	165.3	160.21	112.493	26.8217	160.334	98.6648	41.8453	-0.0784389	-0.621198	0.779718
170.636	153.663	13.9162	165.472	158.922	112.472	26.7319	159.256	98.6586	41.786	-0.069138	-0.622343	0.779685
170.753	153.86	13.9787	165.624	157.541	112.467	26.6502	158.103	98.6634	41.7276	-0.0590295	-0.623996	0.779195
170.877	154.056	14.0462	165.778	156.161	112.455	26.5704	156.949	98.6641	41.6712	-0.0488887	-0.625447	0.778733
171.004	154.266	14.1182	165.922	154.7	112.449	26.4967	155.727	98.6685	41.6142	-0.0381492	-0.626971	0.778108
171.132	154.495	14.1973	166.058	153.158	112.45	26.4364	154.458	98.6852	41.5786	-0.0273477	-0.628061	0.777683
171.276	154.722	14.2814	166.184	151.595	112.457	26.3779	153.149	98.6731	41.504	-0.0156494	-0.629007	0.777242
171.426	154.96	14.3756	166.305	149.969	112.468	26.3294	151.787	98.6709	41.4403	-0.00359887	-0.630176	0.776444
171.573	155.215	14.4825	166.424	148.25	112.475	26.3013	150.346	98.6669	41.3912	0.00907198	-0.631415	0.775392
171.743	155.467	14.5964	166.534	146.528	112.496	26.27	148.902	98.6746	41.3383	0.0216626	-0.632664	0.774123
171.907	155.728	14.7255	166.628	144.734	112.515	26.2545	147.397	98.6801	41.2916	0.034719	-0.634019	0.772537
172.073	156.001	14.8726	166.723	142.845	112.536	26.2686	145.81	98.6841	41.2647	0.0484026	-0.635449	0.770624
172.26	156.27	15.0295	166.81	140.957	112.558	26.2769	144.221	98.6906	41.2303	0.0619579	-0.636674	0.76864
172.443	156.545	15.2022	166.886	139.008	112.577	26.31	142.579	98.6916	41.2103	0.0758637	-0.637947	0.766334
172.628	156.827	15.3954	166.949	136.97	112.602	26.374	140.862	98.6919	41.2062	0.0903736	-0.639573	0.7634
172.832	157.104	15.5998	167.006	134.934	112.623	26.4359	139.146	98.6912	41.2003	0.104812	-0.64116	0.760216
173.036	157.382	15.8177	167.057	132.843	112.634	26.5272	137.381	98.676	41.2104	0.119649	-0.64248	0.756904
173.233	157.663	16.0561	167.092	130.674	112.643	26.6609	135.553	98.6509	41.2437	0.135101	-0.644411	0.75265
173.458	157.938	16.3046	167.11	128.497	112.659	26.7882	133.717	98.6371	41.2725	0.150821	-0.646765	0.747628
173.68	158.211	16.5642	167.119	126.288	112.658	26.9483	131.106	101.109	38.7837	0.206864	-0.688333	0.695273
173.893	158.48	16.8398	167.119	124.011	112.641	27.1593	129.129	101.07	38.8836	0.223339	-0.689341	0.68915
174.118	158.744	17.1259	167.092	121.733	112.615	27.3676	127.15	101.024	38.9766	0.239815	-0.690196	0.682729
174.362	159	17.4184	167.059	119.428	112.59	27.6053	125.147	100.98	39.093	0.256329	-0.691028	0.675852
174.57	159.249	17.7203	167.001	117.08	112.533	27.9005	123.101	100.911	39.2594	0.272977	-0.691713	0.668593
174.804	159.492	18.031	166.919	114.717	112.47	28.1955	121.044	100.833	39.4154	0.289652	-0.692538	0.660676
175.043	159.725	18.3472	166.823	112.34	112.393	28.5131	118.987	100.766	39.6163	0.305951	-0.693753	0.651998
175.252	159.953	18.6641	166.7	109.949	112.281	28.8888	116.899	100.629	39.82	0.322372	-0.693926	0.643851
175.496	160.169	18.9909	166.57	107.542	112.172	29.2638	114.788	100.525	40.0547	0.338691	-0.695076	0.634159
175.741	160.379	19.3228	166.413	105.123	112.036	29.6552	112.665	100.382	40.2814	0.354884	-0.695146	0.625163
175.941	160.577	19.6534	166.222	102.71	111.86	30.0969	110.546	100.205	40.5466	0.370772	-0.695073	0.615956
176.178	160.768	19.9921	166.016	100.273	111.674	30.5326	108.4	100.026	40.8115	0.386503	-0.694979	0.606316
176.415	160.946	20.3402	165.796	97.8433	111.466	30.9813	106.256	99.8324	41.0901	0.401895	-0.694643	0.596616
176.611	161.112	20.6891	165.542	95.4245	111.205	31.4597	104.117	99.5974	41.3962	0.417092	-0.694128	0.586703
176.846	161.269	21.0482	165.286	92.9972	110.943	31.9342	101.969	99.3624	41.6976	0.432007	-0.693144	0.576993
177.078	161.411	21.4143	165	90.5802	110.659	32.4116	99.8251	99.1098	41.9997	0.446661	-0.691971	0.567159
177.277	161.534	21.7891	164.696	88.1792	110.306	32.8947	97.6903	98.8039	42.3112	0.461071	-0.690344	0.557529
177.517	161.647	22.1719	164.385	85.7664	109.952	33.3749	95.5418	98.4983	42.6192	0.475226	-0.688453	0.547898
177.758	161.741	22.566	164.061	83.3672	109.57	33.8528	93.4018	98.1716	42.9265	0.489135	-0.686166	0.538446
177.977	161.808	22.968	163.721	80.9964	109.123	34.3138	91.2861	97.7949	43.2218	0.502932	-0.68337	0.529212
178.207	161.863	23.3809	163.367	78.6292	108.665	34.7741	89.1717	97.4094	43.5131	0.516624	-0.680168	0.520068
178.456	161.898	23.8053	163.009	76.2647	108.188	35.2202	87.0575	97.0118	43.7938	0.530204	-0.676471	0.511146
178.666	161.9	24.2363	162.654	73.9435	107.618	35.6418	84.9787	96.5403	44.0602	0.543619	-0.671892	0.503031
178.901	161.889	24.6762	162.284	71.6195	107.056	36.0576	82.8953	96.0736	44.3123	0.5569	-0.666595	0.495493
179.136	161.861	25.1272	161.907	69.3103	106.467	36.4677	80.822	95.5864	44.5597	0.570045	-0.660745	0.488329
179.343	161.795	25.5795	161.536	67.0526	105.801	36.839	78.7926	95.0322	44.7725	0.582912	-0.653977	0.482211
179.564	161.716	26.0423	161.147	64.7921	105.134	37.211	76.7579	94.4785	44.9855	0.595568	-0.646989	0.476135
179.796	161.622	26.5097	160.762	62.5422	104.445	37.577	74.7273	93.9061	45.193	0.608018	-0.639297	0.470758
179.986	161.493	26.9744	160.374	60.3573	103.686	37.9212	72.7487	93.2711	45.3828	0.620107	-0.631053	0.46609
180.204	161.355	27.4477	159.981	58.1695	102.936	38.2604	70.7661	92.646	45.5718	0.631949	-0.622654	0.461456
180.421	161.204	27.9224	159.585	55.9894	102.156	38.6058	68.7851	91.9911	45.7642	0.643659	-0.61374	0.457195
180.594	161.026	28.3856	159.19	53.8866	101.332	38.9489	66.8691	91.297	45.9599	0.654854	-0.604821	0.453165
180.786	160.839	28.8541	158.789	51.7767	100.5	39.2915	64.9426	90.5915	46.156	0.665806	-0.595805	0.449132
180.981	160.64	29.3253	158.372	49.6824	99.6671	39.639	63.0273	89.8865	46.3565	0.676563	-0.586686	0.445041
181.129	160.43	29.7712	157.967	47.6708	98.8006	40.0244	61.1856	89.1514	46.5961	0.68697	-0.577778	0.440732
181.286	160.21	30.2241	157.546	45.6564	97.9375	40.4071	59.3421	88.4537	46.8688	0.696999	-0.571455	0.433165
181.461	159.981	30.6761	157.119	43.6482	97.0692	40.8013	57.4971	87.7017	47.0979	0.70731	-0.561176	0.429877
181.579	159.749	31.0961	156.703	41.7332	96.1906	41.2601	55.7364	86.9468	47.3978	0.717133	-0.552196	0.425205
181.703	159.509	31.5208	156.261	39.8175	95.3106	41.7225	53.9744	86.192	47.7011	0.726809	-0.543645	0.419761
181.85	159.262	31.9471	155.824	37.9062	94.4393	42.1917	52.2147	85.4455	48.0133	0.736268	-0.535061	0.414268
181.929	159.024	32.3304	155.383	36.0937	93.5676	42.7537	50.5457	84.6958	48.4094	0.745335	-0.527756	0.407369
182.022	158.776	32.718	154.925	34.2755	92.7	43.3139	48.8706	83.9531	48.8059	0.754169	-0.52072	0.400098
182.123	158.52	33.1075	154.471	32.4636	91.8279	43.8856	47.1973	83.2042	49.2127	0.762885	-0.513565	0.392756
182.17	158.282	33.4523	154.002	30.7484	90.9775	44.5529	45.6118	82.4682	49.7019	0.771095	-0.508117	0.383704
182.238	158.033	33.8005	153.536	29.032	90.1261	45.2192	44.029	81.7362	50.1877	0.779229	-0.503011	0.373875
182.332	157.777	34.1495	153.055	27.3165	89.2701	45.8907	42.4426	80.9971	50.6762	0.787077	-0.498234	0.363693
182.364	157.539	34.4519	152.569	25.6973	88.4212	46.648	40.9473	80.2749	51.2522	0.794402	-0.49532	0.351546
182.426	157.293	34.7582	152.09	24.0771	87.5707	47.4065	39.4477	79.5406	51.8183	0.801849	-0.491174	0.340274
182.502	157.039	35.0641	151.594	22.457	86.7325	48.1649	37.9506	78.8202	52.3927	0.808819	-0.487973	0.328167
182.528	156.8	35.3228	151.099	20.9301	85.8823	48.9921	36.5481	78.0867	53.0203	0.815975	-0.484152	0.315882
182.569	156.554	35.5852	150.599	19.3995	85.0328	49.8154	35.13	77.3281	53.6287	0.822373	-0.481555	0.302996
182.62	156.3	35.8491	150.094	17.8687	84.1807	50.6402	33.7091	76.5786	54.2482	0.828634	-0.478611	0.290339
182.639	156.06	36.0638	149.606	16.4301	83.3197	51.5041	29.1435	77.6159	54.0304	0.850584	-0.473266	0.229186
182.675	155.812	36.2825	149.102	14.9823	82.4502	52.3688	27.7774	76.8476	54.7369	0.855193	-0.471136	0.216046
182.729	155.555	36.5023	148.593	13.5378	81.5854	53.2362	26.4206	76.1119	55.4718	0.860181	-0.46731	0.20423
182.77	155.31	36.6734	148.107	12.175	80.6886	54.1153	25.1343	75.3321	56.1592	0.865902	-0.462559	0.190401
182.799	155.058	36.8456	147.613	10.8124	79.7953	54.9976	23.851	74.5365	56.8777	0.868071	-0.464559	0.175035
182.835	154.796	37.0206	147.113	9.44676	78.9024	55.8831	22.5428	73.7052	57.5867	0.872235	-0.461092	0.163098
182.829	154.542	37.1442	146.638	8.15817	77.9827	56.7677	21.3055	72.8421	58.2962	0.876578	-0.456451	0.152526
182.837	154.281	37.2716	146.157	6.87453	77.0524	57.652	20.0782	72.0049	59.005	0.881647	-0.450228	0.141395
182.874	154.012	37.3976	145.669	5.58701	76.1279	58.5408	18.822	71.1468	59.7156	0.885725	-0.445542	0.130325
182.879	153.748	37.4753	145.206	4.37759	75.1762	59.4217	17.658	70.2571	60.4212	0.889358	-0.441383	0.119262
182.934	153.478	37.5533	144.748	3.16487	74.2295	60.303	16.4881	69.3707	61.1254	0.893029	-0.436758	0.10836
182.992	153.203	37.6309	144.291	1.95264	73.2718	61.1875	15.3185	68.4823	61.8357	0.896756	-0.431618	0.0976423
183.009	152.927	37.6595	143.859	0.81752	72.3029	62.0625	14.2174	67.5824	62.5423	0.900303	-0.426401	0.0873886
183.043	152.647	37.6846	143.43	-0.317047	71.3277	62.9396	13.1041	66.6795	63.2715	0.90361	-0.421005	0.0790174
183.105	152.361	37.7135	142.995	-1.44669	70.3503	63.8202	12.0043	65.7648	63.9684	0.906915	-0.415817	0.0678315
183.14	152.077	37.6896	142.602	-2.51044	69.364	64.6916	10.9648	64.8351	64.6731	0.909815	-0.410954	0.0579093
183.156	151.79	37.6621	142.202	-3.55724	68.3817	65.5678	9.93653	63.9144	65.3871	0.912692	-0.405776	0.048353
183.184	151.495	37.6359	141.804	-4.61797	67.3887	66.446	8.88088	62.9834	66.108	0.915573	-0.400227	0.0393042
183.17	151.206	37.5569	141.457	-5.58701	66.4077	67.3227	7.9191	62.0576	66.8291	0.917916	-0.395623	0.0302079
183.159	150.913	37.4747	141.103	-6.55423	65.423	68.2042	6.95586	61.1297	67.5577	0.920273	-0.390687	0.021457
183.159	150.618	37.3928	140.741	-7.5219	64.4324	69.0874	5.99054	60.1948	68.2847	0.922535	-0.385713	0.0124091
183.182	150.33	37.2582	140.437	-8.41098	63.4653	69.9757	5.10643	59.2778	69.0118	0.924489	-0.3812	0.00272739
183.183	150.038	37.1153	140.123	-9.28201	62.4921	70.8676	4.23795	58.3569	69.7482	0.926413	-0.376452	-0.006576
183.186	149.744	36.9751	139.813	-10.1597	61.5154	71.761	3.36043	57.4361	70.4914	0.928447	-0.371147	-0.0153622
183.151	149.463	36.783	139.558	-10.9519	60.558	72.6679	2.56263	56.5333	71.2542	0.930261	-0.366121	-0.0238683
183.132	149.183	36.5827	139.296	-11.72	59.602	73.5754	1.79002	55.6254	72.0102	0.931719	-0.361664	-0.0331476
183.115	148.899	36.3828	139.035	-12.5035	58.6394	74.487	0.999956	54.7144	72.7765	0.933244	-0.356792	-0.0418942
183.105	148.633	36.1331	138.825	-13.1898	57.7122	75.4113	0.302261	53.8352	73.5583	0.934428	-0.352517	-0.0507463
183.076	148.37	35.8724	138.609	-13.8684	56.7819	76.3364	-0.389382	52.9542	74.3455	0.935573	-0.348118	-0.0593009
183.046	148.104	35.6124	138.406	-14.5504	55.8494	77.2678	-1.08432	52.0674	75.1396	0.936602	-0.343784	-0.0677433
183.021	147.861	35.3062	138.24	-15.1497	54.9492	78.2067	-1.69597	51.1892	75.9317	0.937167	-0.34036	-0.076637
182.961	147.622	34.9908	138.09	-15.7251	54.0403	79.1499	-2.28295	50.309	76.7292	0.937248	-0.337861	-0.0861221
182.866	147.379	34.6749	137.941	-16.2988	53.1402	80.0966	-2.8662	49.4507	77.5472	0.93762	-0.334582	-0.0944613
182.858	147.163	34.3164	137.831	-16.809	52.2732	81.0533	-3.39173	48.6043	78.3613	0.937388	-0.332482	-0.103733
182.814	146.953	33.9485	137.737	-17.2985	51.404	82.0079	-3.89833	47.7684	79.1892	0.937343	-0.329881	-0.112098
182.758	146.739	33.5809	137.641	-17.7972	50.5418	82.9676	-4.41538	46.9393	80.0233	0.937273	-0.32715	-0.120387
182.678	146.548	33.1791	137.596	-18.2297	49.6953	83.9275	-4.86326	46.1239	80.8638	0.937011	-0.324845	-0.128399
182.594	146.364	32.7659	137.555	-18.6522	48.8742	84.8895	-5.30091	45.3293	81.7098	0.936619	-0.322797	-0.13619
182.544	146.179	32.3555	137.525	-19.0829	48.0371	85.8498	-5.74573	44.5222	82.5519	0.936238	-0.320438	-0.144143
182.535	146.016	31.9195	137.526	-19.4644	47.2327	86.8055	-6.13868	43.7477	83.389	0.935598	-0.318432	-0.152502
182.526	145.861	31.4753	137.552	-19.8336	46.4472	87.7623	-6.5205	42.9951	84.2313	0.935028	-0.316142	-0.160553
182.556	145.703	31.0301	137.569	-20.2077	45.6557	88.72	-6.90665	42.235	85.066	0.934216	-0.313982	-0.169283
182.582	145.566	30.57	137.626	-20.5541	44.897	89.6633	-7.26368	41.5073	85.8956	0.933395	-0.311922	-0.177424
182.617	145.435	30.1058	137.699	-20.8963	44.1533	90.5988	-7.61635	40.7877	86.7158	0.932309	-0.310416	-0.185587
182.655	145.303	29.6389	137.772	-21.2438	43.4032	91.5408	-7.97608	40.0647	87.5461	0.931255	-0.308627	-0.193685
182.709	145.191	29.1681	137.878	-21.5686	42.6897	92.458	-8.30915	39.3791	88.36	0.930235	-0.306943	-0.20112
182.79	145.082	28.6946	137.987	-21.8889	41.9899	93.3657	-8.63626	38.705	89.1631	0.929061	-0.305388	-0.208766
182.902	144.979	28.2225	138.108	-22.2136	41.3023	94.2756	-8.96551	38.0421	89.968	0.92781	-0.303884	-0.216387
183.017	144.888	27.7518	138.237	-22.5247	40.6317	95.1601	-9.27894	37.3965	90.7537	0.926574	-0.302388	-0.223654
183.129	144.795	27.2848	138.394	-22.8256	39.9937	96.0309	-9.582	36.7811	91.5317	0.925306	-0.301137	-0.230489
183.243	144.711	26.8171	138.541	-23.122	39.3484	96.9028	-9.88065	36.1594	92.3111	0.924009	-0.299834	-0.237293
183.371	144.646	26.3636	138.705	-23.4034	38.7433	97.7431	-10.1615	35.5759	93.0655	0.922731	-0.298666	-0.24365
183.496	144.58	25.9178	138.877	-23.6787	38.1543	98.5679	-10.4361	35.0086	93.8083	0.921475	-0.297524	-0.249726
183.619	144.512	25.4703	139.049	-23.9523	37.567	99.3951	-10.7097	34.4431	94.554	0.920177	-0.296399	-0.255775
183.755	144.47	25.0458	139.236	-24.2069	37.0194	100.185	-10.9617	33.9176	95.2693	0.919003	-0.295237	-0.26128
183.873	144.426	24.6336	139.419	-24.4297	36.5001	100.956	-11.1841	33.4176	95.9675	0.917702	-0.294358	-0.266789
184.004	144.381	24.2221	139.603	-24.6666	35.9836	101.728	-11.4194	32.9203	96.6674	0.916408	-0.293463	-0.272168
184.107	144.351	23.8402	139.79	-24.8609	35.5025	102.459	-11.6135	32.4614	97.3335	0.91528	-0.292444	-0.277018
184.194	144.328	23.4746	139.974	-25.0237	35.0549	103.173	-11.778	32.0304	97.9831	0.913992	-0.291816	-0.281889
184.292	144.305	23.1107	140.158	-25.2055	34.5987	103.883	-11.9594	31.5944	98.6324	0.912867	-0.290881	-0.286465
184.354	144.293	22.7812	140.338	-25.3338	34.1899	104.553	-12.092	31.2002	99.2443	0.911619	-0.290411	-0.290881
184.415	144.291	22.4734	140.519	-25.4392	33.8153	105.198	-12.2014	30.84	99.8351	0.910401	-0.290058	-0.29502
184.474	144.288	22.1644	140.694	-25.5482	33.4333	105.841	-12.3142	30.475	100.425	0.909253	-0.28949	-0.299089
184.492	144.286	21.8918	140.86	-25.6099	33.0972	106.44	-12.3839	30.1565	100.975	0.908148	-0.288987	-0.302909
184.514	144.307	21.6439	141.023	-25.6514	32.7992	107.005	-12.4329	29.8756	101.496	0.907115	-0.288498	-0.306449
184.523	144.312	21.3955	141.184	-25.6958	32.4955	107.573	-12.4862	29.5897	102.019	0.906091	-0.287964	-0.30996
184.517	144.336	21.1809	141.321	-25.6991	32.2371	108.092	-12.5004	29.3475	102.495	0.905021	-0.287576	-0.313428
184.492	144.349	20.9921	141.462	-25.6916	32.0207	108.575	-12.5057	29.1466	102.938	0.904024	-0.287293	-0.31655
184.475	144.374	20.8042	141.595	-25.6759	31.7949	109.056	-12.5024	28.9381	103.38	0.903038	-0.286814	-0.31978
184.429	144.397	20.646	141.711	-25.6303	31.6123	109.484	-12.4718	28.7723	103.771	0.902108	-0.286409	-0.322754
184.39	144.434	20.5138	141.824	-25.5766	31.4629	109.87	-12.4323	28.6401	104.125	0.901329	-0.285922	-0.325352
184.346	144.462	20.3814	141.928	-25.5267	31.3199	110.256	-12.3976	28.513	104.478	0.90049	-0.285498	-0.328037
184.286	144.491	20.2782	142.018	-25.4569	31.2242	110.582	-12.344	28.4319	104.777	0.899758	-0.285172	-0.330321
184.218	144.52	20.198	142.094	-25.3762	31.1634	110.863	-12.2799	28.3839	105.033	0.899076	-0.284924	-0.332386
184.144	144.548	20.118	142.16	-25.2936	31.0976	111.143	-12.2146	28.3307	105.286	0.898363	-0.284667	-0.334527
184.076	144.572	20.0655	142.224	-25.2154	31.0861	111.363	-12.1523	28.3291	105.486	0.897783	-0.284556	-0.336174
184.007	144.609	20.0331	142.257	-25.125	31.102	111.525	-12.0769	28.3548	105.631	0.897331	-0.284342	-0.33756
183.934	144.636	20.0027	142.298	-25.0379	31.1305	111.691	-12.0054	28.3915	105.779	0.896844	-0.284241	-0.338937
183.868	144.672	19.9917	142.318	-24.945	31.1939	111.797	-11.926	28.462	105.872	0.8965	-0.284086	-0.339975
183.792	144.702	20.0035	142.325	-24.8481	31.306	111.843	-11.8428	28.5767	105.909	0.896304	-0.284057	-0.340516
183.724	144.731	20.0141	142.333	-24.7536	31.4058	111.89	-11.7615	28.6807	105.945	0.896105	-0.283885	-0.341183
183.673	144.764	20.0424	142.318	-24.6626	31.558	111.879	-11.6808	28.8336	105.926	0.895942	-0.283876	-0.341618
183.62	144.797	20.0884	142.292	-24.5661	31.7517	111.808	-11.593	29.0256	105.851	0.895888	-0.283988	-0.341665
183.565	144.831	20.1353	142.267	-24.4695	31.936	111.733	-11.5067	29.2077	105.774	0.895852	-0.284101	-0.341667
183.521	144.867	20.1946	142.229	-24.3722	32.1636	111.607	-11.4167	29.43	105.653	0.89584	-0.284596	-0.341286
183.471	144.91	20.2686	142.18	-24.2682	32.4325	111.417	-11.3191	29.6907	105.472	0.896106	-0.284998	-0.340249
183.424	144.952	20.3424	142.129	-24.17	32.6941	111.224	-11.2267	29.9469	105.291	0.896399	-0.285303	-0.339221
183.373	144.997	20.4256	142.057	-24.0565	32.9895	110.982	-11.1179	30.2349	105.062	0.896678	-0.285773	-0.338087
183.344	145.058	20.5172	141.984	-23.9403	33.3247	110.673	-11.0022	30.5576	104.773	0.897063	-0.286479	-0.336464
183.296	145.108	20.6099	141.909	-23.8182	33.655	110.364	-10.8831	30.8728	104.483	0.897451	-0.287236	-0.334779
183.266	145.179	20.7066	141.832	-23.6915	34.0183	110.005	-10.7549	31.2198	104.151	0.898034	-0.288051	-0.332508
183.226	145.246	20.809	141.735	-23.5501	34.4101	109.576	-10.611	31.5934	103.755	0.898725	-0.288962	-0.329841
183.196	145.323	20.9088	141.644	-23.408	34.8039	109.147	-10.4657	31.9668	103.36	0.899449	-0.289859	-0.327066
183.174	145.409	21.0116	141.552	-23.2541	35.2234	108.667	-10.3064	32.3636	102.919	0.900261	-0.290907	-0.323889
183.144	145.503	21.1145	141.46	-23.0735	35.6695	108.119	-10.1186	32.7834	102.419	0.901195	-0.292142	-0.320156
183.125	145.599	21.2175	141.368	-22.8964	36.1254	107.566	-9.9342	33.2112	101.914	0.90207	-0.293521	-0.316411
183.099	145.696	21.3189	141.276	-22.7032	36.5934	106.968	-9.73212	33.6484	101.366	0.903049	-0.294933	-0.312277
183.077	145.815	21.4153	141.19	-22.4789	37.0861	106.296	-9.49624	34.1061	100.757	0.904165	-0.296546	-0.307484
183.048	145.923	21.5105	141.097	-22.2509	37.5897	105.625	-9.25746	34.5737	100.147	0.905139	-0.298372	-0.302816
183.029	146.037	21.6022	141.023	-22.0139	38.1015	104.912	-9.00793	35.0477	99.5017	0.906228	-0.300226	-0.297683
183.005	146.16	21.6836	140.972	-21.7423	38.6479	104.124	-8.72057	35.5484	98.7926	0.907379	-0.302553	-0.29176
182.974	146.274	21.7663	140.913	-21.4717	39.1898	103.335	-8.43518	36.0461	98.0845	0.908492	-0.304895	-0.285799
182.957	146.392	21.8413	140.872	-21.1971	39.7428	102.51	-8.14286	36.5541	97.3467	0.909702	-0.307288	-0.279315
182.928	146.513	21.9019	140.861	-20.8695	40.3347	101.615	-7.79634	37.0937	96.5496	0.910833	-0.310239	-0.272276
182.911	146.622	21.9626	140.849	-20.5627	40.9142	100.721	-7.4699	37.623	95.7535	0.91201	-0.312981	-0.265106
182.875	146.719	22.0147	140.859	-20.2248	41.5076	99.7958	-7.11386	38.1622	94.934	0.913102	-0.316002	-0.257656
182.855	146.816	22.0497	140.922	-19.8589	42.1383	98.8006	-6.72562	38.7375	94.054	0.914259	-0.319247	-0.249422
182.848	146.901	22.0832	140.978	-19.5013	42.7632	97.8113	-6.34787	39.3038	93.176	0.915181	-0.322652	-0.241534
182.846	146.977	22.107	141.058	-19.1312	43.4075	96.7934	-5.95717	39.8881	92.2754	0.916062	-0.326224	-0.233257
182.843	147.033	22.1094	141.195	-18.7214	44.0819	95.7173	-5.52633	40.4969	91.3262	0.916802	-0.33028	-0.224477
182.846	147.081	22.1145	141.326	-18.3214	44.7527	94.6424	-5.10562	41.1032	90.3805	0.917514	-0.334251	-0.215509
182.855	147.115	22.1068	141.481	-17.9024	45.4373	93.5443	-4.66648	41.7198	89.415	0.918057	-0.338496	-0.206377
182.874	147.122	22.0751	141.703	-17.4542	46.1623	92.3923	-4.19709	42.3702	88.4057	0.91839	-0.343331	-0.196684
182.904	147.121	22.0452	141.927	-17.0024	46.8866	91.2419	-3.72533	43.0191	87.3956	0.918546	-0.348201	-0.18716
182.941	147.103	22.0062	142.17	-16.5412	47.621	90.0732	-3.24478	43.6773	86.3707	0.918598	-0.35311	-0.177457
182.983	147.05	21.9366	142.471	-16.0399	48.4106	88.8562	-2.72302	44.383	85.3096	0.918371	-0.358729	-0.167055
183.052	146.992	21.8696	142.778	-15.5443	49.1972	87.6412	-2.2072	45.0824	84.2472	0.917887	-0.364503	-0.15691
183.111	146.916	21.7956	143.094	-15.0334	49.993	86.4104	-1.66867	45.8126	83.1857	0.917775	-0.369274	-0.146036
183.193	146.805	21.69	143.471	-14.4814	50.8501	85.1346	-1.1004	46.5668	82.0705	0.916739	-0.375875	-0.135304
183.286	146.683	21.5869	143.846	-13.9295	51.7034	83.8634	-0.534151	47.3197	80.9646	0.915623	-0.382331	-0.124325
183.377	146.546	21.4782	144.23	-13.3586	52.5684	82.5783	0.0491862	48.0867	79.8506	0.914414	-0.388683	-0.113013
183.493	146.376	21.3367	144.667	-12.7387	53.4986	81.2524	0.678328	48.9066	78.6963	0.912549	-0.396073	-0.101883
183.615	146.196	21.2002	145.091	-12.1125	54.4215	79.929	1.31223	49.7135	77.5435	0.91022	-0.404016	-0.0909431
183.752	146.002	21.058	145.522	-11.4802	55.3578	78.5981	1.95223	50.5443	76.3866	0.908117	-0.411016	-0.0799363
183.879	145.783	20.8907	145.994	-10.7794	56.3555	77.2275	2.65553	51.4302	75.2068	0.90554	-0.418794	-0.0678843
184.025	145.551	20.7263	146.464	-10.0748	57.3496	75.8585	3.3596	52.312	74.0303	0.902755	-0.426524	-0.0557732
184.191	145.308	20.5591	146.919	-9.36192	58.3613	74.4877	4.07343	53.2177	72.8575	0.899948	-0.433827	-0.0434552
184.319	145.055	20.3731	147.405	-8.5549	59.4225	73.084	4.87066	54.179	71.6716	0.896966	-0.441092	-0.0298405
184.446	144.788	20.1932	147.881	-7.7606	60.4758	71.6805	5.65125	55.1027	70.439	0.893003	-0.449628	-0.0195245
184.658	144.511	20.0161	148.358	-6.93983	61.5438	70.2771	6.45068	56.0632	69.2111	0.889319	-0.457196	-0.0091122
184.842	144.247	19.8289	148.834	-6.02086	62.6525	68.8503	7.34672	57.0498	67.9638	0.884976	-0.465635	0.00142793
184.998	143.966	19.6476	149.299	-5.11043	63.7562	67.431	8.23126	58.031	66.7285	0.880343	-0.47418	0.0122518
185.167	143.677	19.4716	149.76	-4.16714	64.8709	66.0059	9.14974	59.0214	65.4956	0.875556	-0.482541	0.0235725
185.258	143.423	19.3021	150.207	-3.11053	66.0114	64.5737	10.1677	60.0714	64.2833	0.871268	-0.489429	0.0367657
185.332	143.155	19.1393	150.641	-2.05411	67.1499	63.1442	11.1852	61.0841	63.0615	0.865935	-0.497714	0.049357
185.498	142.881	18.9823	151.069	-0.978912	68.278	61.7187	12.2169	62.0886	61.8384	0.860479	-0.505769	0.0614339
185.582	142.663	18.8464	151.48	0.235382	69.427	60.2909	13.3816	63.1246	60.6238	0.854994	-0.5133	0.0742212
185.646	142.43	18.7143	151.875	1.44778	70.5744	58.8672	14.5373	64.1726	59.4278	0.849602	-0.519988	0.0882587
185.762	142.196	18.5921	152.256	2.67172	71.7274	57.4505	15.7082	65.2126	58.2238	0.843826	-0.526984	0.101222
185.761	142.029	18.4957	152.616	4.05072	72.8701	56.0394	17.0177	66.2551	57.0439	0.837906	-0.533383	0.115828
185.785	141.851	18.4063	152.964	5.42886	74.0093	54.6326	18.3255	67.2894	55.8623	0.831749	-0.539692	0.130103
185.825	141.667	18.3271	153.303	6.8174	75.158	53.2305	19.6378	68.3275	54.6816	0.825355	-0.545852	0.144342
185.758	141.559	18.2771	153.612	8.37238	76.2833	51.8425	21.1039	69.3512	53.5245	0.818513	-0.551941	0.15937
185.719	141.44	18.2341	153.915	9.92577	77.4178	50.4566	22.5667	70.3608	52.3588	0.810608	-0.559447	0.173012
185.702	141.314	18.1991	154.211	11.4802	78.5392	49.074	24.0253	71.3796	51.1973	0.803311	-0.565247	0.187585
185.585	141.26	18.1929	154.479	13.2041	79.6444	47.7162	25.6381	72.3787	50.0705	0.79493	-0.571922	0.202466
185.495	141.193	18.1946	154.743	14.924	80.751	46.3598	27.2449	73.3859	48.9428	0.786834	-0.577505	0.217669
185.424	141.118	18.2033	154.998	16.6452	81.8531	45.0043	28.8473	74.3914	47.815	0.778622	-0.58254	0.233227
185.269	141.104	18.2385	155.238	18.5316	82.9375	43.6804	30.6025	75.3989	46.7159	0.769789	-0.588231	0.247811
185.135	141.076	18.2793	155.47	20.4134	84.0148	42.3536	32.3404	76.3787	45.6097	0.761625	-0.591432	0.264832
185.023	141.037	18.326	155.684	22.2928	85.085	41.0332	37.0064	75.042	45.5975	0.735583	-0.59427	0.325208
184.837	141.042	18.393	155.908	24.3297	86.1392	39.7498	38.8458	75.9922	44.5935	0.724787	-0.598823	0.340727
184.67	141.032	18.4675	156.113	26.361	87.1905	38.4711	40.676	76.9382	43.5906	0.713741	-0.603133	0.356096
184.525	141.013	18.5469	156.303	28.3862	88.2262	37.1909	42.4967	77.8696	42.5768	0.702772	-0.606492	0.371858
184.313	141.018	18.6389	156.517	30.5626	89.2534	35.9617	44.4548	78.7988	41.6118	0.691129	-0.610042	0.387542
184.132	141.01	18.7379	156.714	32.7306	90.2762	34.738	46.3995	79.7242	40.6502	0.679126	-0.613448	0.403075
183.974	140.989	18.845	156.892	34.8902	91.2967	33.5135	48.3289	80.6463	39.6825	0.666894	-0.616509	0.418533
183.757	140.979	18.9555	157.101	37.1877	92.2999	32.3583	50.3859	81.559	38.7769	0.654264	-0.619668	0.433532
183.558	140.957	19.0759	157.282	39.4821	93.2964	31.2037	52.4364	82.4646	37.8676	0.641215	-0.622787	0.448308
183.394	140.924	19.2025	157.465	41.7676	94.2917	30.0504	54.4672	83.3634	36.9599	0.627546	-0.625836	0.463157
183.164	140.895	19.3266	157.661	44.1665	95.2633	28.9905	56.6037	84.2432	36.1334	0.613378	-0.629598	0.476836
182.961	140.853	19.461	157.842	46.565	96.2393	27.9327	58.7386	85.1262	35.3056	0.598878	-0.633386	0.490068
182.787	140.801	19.6041	158.015	48.9571	97.2033	26.8754	60.8706	86.0066	34.4736	0.584587	-0.636137	0.503575
182.565	140.753	19.7358	158.204	51.4453	98.1579	25.9315	63.0938	86.8822	33.7394	0.569979	-0.63974	0.515613
182.377	140.695	19.8766	158.38	53.9338	99.1156	24.986	65.3184	87.7566	33.0002	0.555158	-0.643795	0.526619
182.185	140.624	20.0274	158.536	56.4144	100.061	24.0557	67.5327	88.6293	32.273	0.540435	-0.646817	0.538106
181.968	140.563	20.1573	158.711	58.9784	100.993	23.2358	69.8336	89.4827	31.6434	0.525483	-0.651003	0.54778
181.751	140.491	20.2944	158.868	61.531	101.91	22.437	72.1203	90.3294	31.0337	0.510485	-0.654643	0.557537
181.566	140.408	20.4421	159.01	64.0826	102.831	21.6303	74.4036	91.1831	30.4157	0.495351	-0.657744	0.567451
181.333	140.334	20.559	159.162	66.6888	103.731	20.9547	76.7408	92.0105	29.9108	0.480029	-0.661806	0.575834
181.115	140.251	20.6811	159.301	69.3055	104.629	20.2978	79.0837	92.8356	29.4241	0.464226	-0.666163	0.583713
180.922	140.158	20.8147	159.431	71.9049	105.512	19.6399	81.4084	93.6518	28.9384	0.448406	-0.669936	0.591708
180.69	140.074	20.9131	159.565	74.5385	106.377	19.1096	83.7682	94.4482	28.5638	0.432615	-0.674444	0.598305
180.459	139.981	21.0142	159.68	77.1827	107.229	18.5941	86.1363	95.2369	28.2045	0.416637	-0.678892	0.604582
180.267	139.88	21.1267	159.785	79.8126	108.084	18.0773	88.4867	96.0291	27.8421	0.400396	-0.683143	0.610737
180.027	139.788	21.2003	159.896	82.4629	108.889	17.6811	90.8604	96.7761	27.5867	0.384473	-0.687549	0.616001
179.815	139.689	21.277	159.994	85.1181	109.701	17.3026	93.2337	97.5254	27.3462	0.368143	-0.692224	0.620722
179.629	139.582	21.3654	160.075	87.7538	110.504	16.9216	95.5857	98.2705	27.1031	0.351746	-0.696526	0.625401
179.404	139.486	21.4134	160.163	90.4017	111.252	16.6473	97.9469	98.965	26.9542	0.335263	-0.701006	0.629435
179.206	139.387	21.4635	160.24	93.0333	112	16.391	100.291	99.6571	26.8201	0.31873	-0.705336	0.633176
179.035	139.281	21.529	160.307	95.6647	112.749	16.1317	102.629	100.353	26.6834	0.301995	-0.709159	0.637096
178.833	139.188	21.5562	160.372	98.2718	113.438	15.9677	104.944	100.993	26.6275	0.28543	-0.713095	0.640332
178.653	139.092	21.585	160.431	100.873	114.116	15.8196	107.25	101.624	26.584	0.268797	-0.71672	0.643476
178.499	138.993	21.6247	160.48	103.463	114.787	15.6715	109.544	102.253	26.5386	0.252066	-0.719871	0.646721
178.322	138.906	21.634	160.529	106.014	115.402	15.6067	111.804	102.825	26.5621	0.235797	-0.723024	0.649335
178.164	138.819	21.6436	160.569	108.553	116.005	15.5619	114.049	103.382	26.5969	0.219434	-0.726353	0.651352
178.039	138.729	21.6658	160.599	111.086	116.612	15.5122	116.286	103.946	26.6258	0.202946	-0.729249	0.653459
177.886	138.65	21.661	160.633	113.57	117.159	15.5368	118.478	104.453	26.7163	0.186861	-0.731978	0.655203
177.75	138.572	21.6556	160.665	116.027	117.682	15.5815	120.646	104.937	26.8205	0.171032	-0.734529	0.65667
177.635	138.491	21.6611	160.676	118.477	118.217	15.6202	122.818	105.436	26.9172	0.155866	-0.736254	0.65851
177.487	138.421	21.6463	160.701	120.855	118.68	15.7292	124.924	105.87	27.0729	0.141172	-0.737392	0.660548
177.358	138.352	21.631	160.721	123.212	119.14	15.8571	127.013	106.299	27.2411	0.126704	-0.738321	0.662441
177.241	138.28	21.6258	160.717	125.556	119.589	15.9765	129.087	106.713	27.3975	0.112016	-0.73918	0.664127
177.104	138.218	21.6052	160.73	127.81	119.978	16.1581	131.073	107.066	27.6083	0.0976028	-0.740007	0.66548
176.968	138.159	21.5841	160.732	130.041	120.342	16.355	133.038	107.397	27.828	0.0831801	-0.740447	0.666948
176.854	138.098	21.573	160.725	132.259	120.715	16.5516	134.992	107.738	28.0461	0.0689081	-0.740673	0.668323
176.707	138.045	21.5517	160.722	134.38	121.019	16.7922	136.858	108.018	28.3026	0.0552682	-0.740802	0.669446
176.559	137.997	21.5303	160.709	136.463	121.307	17.0474	138.692	108.284	28.5711	0.0419737	-0.740943	0.670255
176.445	137.947	21.5154	160.696	138.541	121.592	17.3021	140.518	108.545	28.8376	0.0284871	-0.74121	0.670669
176.282	137.911	21.4963	160.67	140.511	121.816	17.5896	142.244	108.754	29.1315	0.0157401	-0.741307	0.670981
176.117	137.879	21.4793	160.656	142.449	122.008	17.8918	143.941	108.938	29.4388	0.00307858	-0.740719	0.671808
175.967	137.848	21.4674	160.62	144.37	122.217	18.1903	145.624	109.138	29.7412	-0.00949166	-0.740392	0.672109
175.797	137.835	21.4571	160.596	146.193	122.358	18.5075	147.219	109.275	30.0551	-0.0215705	-0.739252	0.673083
175.615	137.831	21.4503	160.555	147.964	122.483	18.8346	148.767	109.4	30.3773	-0.0332814	-0.738482	0.673451
175.464	137.827	21.4481	160.521	149.733	122.61	19.1575	150.312	109.528	30.6967	-0.045035	-0.737734	0.673588
175.273	137.848	21.4527	160.477	151.402	122.689	19.4879	151.557	106.898	33.5042	-0.097126	-0.684292	0.722711
175.076	137.882	21.4607	160.424	153.008	122.76	19.82	152.922	106.991	33.8212	-0.108016	-0.680974	0.724298
174.892	137.917	21.4737	160.372	154.626	122.824	20.1474	154.295	107.083	34.135	-0.119073	-0.677334	0.725975
174.692	137.985	21.4989	160.309	156.134	122.866	20.4651	155.572	107.157	34.4362	-0.129278	-0.673824	0.727495
174.493	138.069	21.5291	160.242	157.593	122.892	20.78	156.802	107.214	34.7329	-0.139162	-0.670647	0.728606
174.3	138.154	21.5628	160.166	159.049	122.922	21.0907	158.029	107.281	35.0252	-0.149059	-0.667069	0.729932
174.098	138.276	21.6097	160.084	160.399	122.944	21.3826	159.169	107.345	35.2985	-0.158089	-0.66318	0.731573
173.895	138.418	21.6676	159.999	161.703	122.958	21.6621	160.273	107.406	35.558	-0.166718	-0.658916	0.733509
173.712	138.56	21.7252	159.914	163.001	122.982	21.9387	161.372	107.472	35.8123	-0.175149	-0.654931	0.735111
173.513	138.738	21.8001	159.806	164.2	122.996	22.1865	162.394	107.53	36.0361	-0.182435	-0.651728	0.736184
173.322	138.939	21.8842	159.696	165.333	123.022	22.4186	163.364	107.598	36.2442	-0.189042	-0.648598	0.737281
173.143	139.14	21.9719	159.588	166.476	123.046	22.6488	164.344	107.657	36.4478	-0.195598	-0.64561	0.738193
172.949	139.375	22.0731	159.458	167.52	123.081	22.8496	165.238	107.736	36.6258	-0.201463	-0.642151	0.739631
172.75	139.631	22.1883	159.325	168.486	123.114	23.0272	166.065	107.817	36.7792	-0.20675	-0.638315	0.741491
172.566	139.888	22.3022	159.193	169.461	123.161	23.2047	166.9	107.912	36.934	-0.212178	-0.634613	0.743133
172.364	140.174	22.4326	159.04	170.333	123.208	23.3509	167.652	108.001	37.0568	-0.216657	-0.631716	0.744308
172.177	140.48	22.5744	158.89	171.135	123.269	23.4725	168.352	108.091	37.1512	-0.220376	-0.628556	0.74589
171.979	140.786	22.7167	158.733	171.936	123.33	23.5941	169.053	108.206	37.2678	-0.223978	-0.625972	0.746989
171.776	141.116	22.8742	158.562	172.634	123.412	23.6872	169.671	108.34	37.355	-0.226675	-0.623156	0.748529
171.574	141.466	23.0422	158.393	173.256	123.495	23.7548	170.23	108.471	37.4156	-0.228566	-0.620837	0.749879
171.367	141.817	23.2102	158.213	173.875	123.578	23.8234	170.78	108.595	37.4707	-0.230943	-0.619487	0.750268
171.158	142.187	23.3921	158.029	174.416	123.675	23.8662	171.262	108.74	37.5034	-0.232957	-0.618048	0.750831
170.94	142.576	23.5833	157.842	174.86	123.779	23.8854	171.66	108.899	37.5172	-0.234289	-0.616428	0.751748
170.735	142.965	23.775	157.657	175.312	123.894	23.9043	172.071	109.056	37.5319	-0.235465	-0.615544	0.752105
170.512	143.372	23.9759	157.464	175.68	124.003	23.9047	172.413	109.208	37.5281	-0.235816	-0.615397	0.752115
170.295	143.795	24.1856	157.276	175.978	124.13	23.8851	172.695	109.382	37.5135	-0.235604	-0.615196	0.752346
170.067	144.218	24.3979	157.076	176.276	124.259	23.8663	172.977	109.562	37.4997	-0.235428	-0.614949	0.752603
169.84	144.655	24.6124	156.881	176.514	124.388	23.8327	173.211	109.744	37.4743	-0.234806	-0.614594	0.753087
169.623	145.103	24.8357	156.698	176.679	124.534	23.785	173.381	109.94	37.437	-0.233626	-0.614205	0.753771
169.401	145.552	25.0596	156.505	176.855	124.68	23.7386	173.559	110.131	37.396	-0.232527	-0.613807	0.754435
169.177	146.006	25.2842	156.319	176.97	124.824	23.6835	172.855	108.127	40.0628	-0.141286	-0.577934	0.80376
168.954	146.467	25.5113	156.137	177.047	124.975	23.6211	172.951	108.353	40.0135	-0.13907	-0.575784	0.805687
168.735	146.926	25.7379	155.965	177.116	125.118	23.5591	173.04	108.575	39.9681	-0.136721	-0.572615	0.808344
168.526	147.384	25.9633	155.797	177.152	125.271	23.4946	173.105	108.784	39.9133	-0.134288	-0.570697	0.810106
168.323	147.835	26.1855	155.633	177.148	125.426	23.4274	173.141	108.976	39.8486	-0.131991	-0.570532	0.8106
168.123	148.289	26.4102	155.482	177.15	125.571	23.361	173.183	109.168	39.792	-0.129605	-0.570087	0.811297
167.937	148.729	26.6281	155.341	177.126	125.723	23.2957	173.204	109.367	39.7384	-0.127051	-0.569516	0.812102
167.76	149.157	26.8376	155.214	177.073	125.869	23.2329	173.196	109.562	39.6879	-0.12431	-0.568457	0.813267
167.585	149.584	27.0483	155.087	177.033	126.013	23.1701	173.201	109.754	39.6337	-0.121593	-0.567438	0.814389
167.421	149.993	27.2511	154.977	176.968	126.148	23.1102	173.182	109.94	39.5834	-0.118806	-0.565863	0.815895
167.288	150.379	27.4417	154.892	176.887	126.29	23.0581	173.148	110.109	39.536	-0.116277	-0.565335	0.816625
167.141	150.765	27.6331	154.795	176.81	126.422	23.0042	173.118	110.278	39.489	-0.113694	-0.564614	0.817487
167.01	151.132	27.8162	154.721	176.726	126.545	22.9554	173.081	110.434	39.4488	-0.111008	-0.563704	0.818483
166.908	151.469	27.9837	154.671	176.64	126.667	22.9144	173.04	110.585	39.4166	-0.108456	-0.562632	0.819563
166.795	151.807	28.15	154.612	176.548	126.781	22.8731	172.994	110.727	39.3804	-0.105844	-0.561544	0.820649
166.693	152.123	28.3094	154.568	176.464	126.884	22.8364	172.952	110.856	39.3489	-0.103349	-0.56028	0.82183
166.619	152.404	28.4494	154.546	176.38	126.982	22.8077	172.907	110.974	39.3255	-0.100968	-0.558909	0.823059
166.544	152.688	28.5899	154.525	176.292	127.078	22.7787	172.861	111.09	39.3011	-0.0985097	-0.557438	0.824354
166.475	152.95	28.7213	154.502	176.218	127.174	22.7543	172.824	111.203	39.2793	-0.0962721	-0.556024	0.825572
166.424	153.178	28.836	154.51	176.145	127.243	22.7381	172.787	111.286	39.2665	-0.0939752	-0.554377	0.826943
166.382	153.403	28.9491	154.517	176.071	127.323	22.7216	172.749	111.377	39.2533	-0.0917484	-0.552695	0.828318
166.339	153.613	29.0556	154.528	176.014	127.384	22.7082	172.725	111.446	39.239	-0.0898019	-0.551096	0.829596
166.315	153.786	29.1421	154.549	175.97	127.44	22.7013	172.709	111.5	39.2292	-0.0882566	-0.550025	0.830471
166.29	153.958	29.2295	154.571	175.917	127.495	22.6944	172.685	111.558	39.2224	-0.0866031	-0.549005	0.83132
166.27	154.115	29.3109	154.596	175.879	127.544	22.6904	172.673	111.606	39.2158	-0.0851663	-0.548117	0.832054
166.253	154.238	29.3735	154.624	175.859	127.572	22.6919	172.674	111.635	39.2159	-0.0840157	-0.547353	0.832674
166.238	154.362	29.4369	154.654	175.84	127.601	22.6937	172.676	111.665	39.2165	-0.0828377	-0.546574	0.833303
166.239	154.472	29.4941	154.693	175.83	127.635	22.6951	172.684	111.697	39.2189	-0.0818414	-0.545943	0.833815
166.235	154.551	29.5374	154.726	175.835	127.649	22.7011	172.703	111.711	39.2238	-0.0810946	-0.545373	0.834261
166.231	154.631	29.5802	154.758	175.833	127.664	22.7069	172.716	111.723	39.2255	-0.0802763	-0.544635	0.834823
166.227	154.7	29.6198	154.789	175.848	127.673	22.7126	172.742	111.731	39.2286	-0.0796268	-0.544019	0.835286
166.223	154.742	29.6456	154.818	175.87	127.665	22.7198	172.773	111.724	39.2334	-0.0791454	-0.543467	0.835691
166.218	154.783	29.6724	154.839	175.899	127.665	22.7268	172.808	111.724	39.2375	-0.0787536	-0.543049	0.835999
166.217	154.815	29.6933	154.863	175.932	127.658	22.7327	172.846	111.718	39.2414	-0.0784131	-0.542627	0.836305
166.203	154.826	29.7065	154.864	175.969	127.644	22.7359	172.886	111.705	39.2397	-0.0782447	-0.542349	0.836502
166.196	154.836	29.7171	154.874	176.006	127.628	22.7395	172.926	111.689	39.2396	-0.0780762	-0.542054	0.836709
166.19	154.839	29.7267	154.874	176.053	127.615	22.7403	172.973	111.676	39.2358	-0.0780415	-0.541777	0.836892
166.165	154.822	29.7247	154.844	176.099	127.591	22.736	173.016	111.654	39.2242	-0.0781579	-0.541718	0.836919
166.148	154.806	29.7241	154.825	176.141	127.566	22.7303	173.057	111.631	39.2137	-0.0782233	-0.541627	0.836972
166.123	154.784	29.7212	154.795	176.196	127.533	22.7227	173.108	111.602	39.1998	-0.0784333	-0.541554	0.836999
166.087	154.749	29.713	154.739	176.247	127.497	22.7048	173.153	111.57	39.1737	-0.0787143	-0.541599	0.836944
166.057	154.713	29.7008	154.681	176.288	127.47	22.6858	173.19	111.546	39.1476	-0.0789484	-0.541767	0.836813
166.028	154.676	29.6876	154.624	176.343	127.435	22.6636	173.238	111.514	39.1189	-0.079292	-0.541889	0.836701
165.984	154.628	29.6684	154.531	176.393	127.393	22.6254	173.28	111.478	39.0714	-0.0797195	-0.542137	0.8365
165.936	154.58	29.6479	154.43	176.443	127.353	22.5873	173.321	111.443	39.0235	-0.0801755	-0.542471	0.83624
165.9	154.533	29.6267	154.336	176.483	127.323	22.5447	173.354	111.416	38.9738	-0.0805556	-0.542845	0.83596
165.853	154.482	29.5996	154.204	176.533	127.284	22.4798	173.394	111.381	38.8977	-0.0811177	-0.543084	0.835751
165.803	154.432	29.5717	154.069	176.569	127.246	22.416	173.423	111.348	38.8233	-0.0815947	-0.543392	0.835504
165.756	154.383	29.5426	153.933	176.609	127.209	22.3468	173.454	111.314	38.7446	-0.0821028	-0.543751	0.835221
165.707	154.336	29.5068	153.762	176.648	127.173	22.2512	173.484	111.283	38.6395	-0.082678	-0.544266	0.834829
165.666	154.291	29.4713	153.602	176.688	127.137	22.1553	173.514	111.25	38.5361	-0.083256	-0.544803	0.834421
165.622	154.246	29.4351	153.428	176.718	127.11	22.0552	173.535	111.227	38.4277	-0.0837913	-0.545462	0.833937
165.583	154.213	29.3915	153.225	176.747	127.084	21.923	173.557	111.202	38.2881	-0.084304	-0.546251	0.833368
165.555	154.178	29.3474	153.033	176.773	127.059	21.7903	173.574	111.179	38.1501	-0.0848004	-0.547028	0.832808
165.519	154.146	29.3036	152.828	176.802	127.033	21.6529	173.595	111.156	38.0062	-0.0853543	-0.547807	0.832239
165.512	154.127	29.251	152.61	176.822	127.026	21.4822	173.607	111.148	37.8343	-0.0857977	-0.548678	0.83162
165.495	154.109	29.1991	152.384	176.841	127.011	21.3106	173.619	111.133	37.6601	-0.0862453	-0.549509	0.831024
165.485	154.091	29.1459	152.164	176.861	126.994	21.1352	173.63	111.116	37.4836	-0.0866867	-0.550253	0.830486
165.483	154.089	29.0845	151.915	176.88	126.998	20.9255	173.644	111.143	37.3105	-0.0869961	-0.553144	0.828531
165.499	154.087	29.025	151.675	176.886	127.001	20.7159	173.643	111.128	37.0892	-0.0871887	-0.553162	0.828498
165.513	154.088	28.9627	151.434	176.906	126.995	20.504	173.654	111.111	36.8732	-0.0875372	-0.553467	0.828258
165.544	154.102	28.8957	151.173	176.915	127.008	20.2616	173.658	111.114	36.6333	-0.0878062	-0.554058	0.827835
165.584	154.116	28.8277	150.923	176.925	127.02	20.0194	173.662	111.118	36.3971	-0.0880754	-0.554683	0.827387
165.622	154.131	28.7604	150.671	176.935	127.033	19.7762	173.666	111.122	36.1598	-0.0883368	-0.555277	0.826961
165.666	154.159	28.6865	150.405	176.934	127.045	19.5125	173.663	111.124	35.9032	-0.0885015	-0.555815	0.826582
165.715	154.186	28.6146	150.149	176.944	127.067	19.248	173.678	111.175	35.684	-0.0887198	-0.555647	0.826671
165.721	154.186	28.6146	150.149	176.944	127.067	19.248	173.672	111.155	35.6614	-0.0885622	-0.55438	0.827538
MusclePath9
length	x0	y0	z0	x1	y1	x1	xd	yd	zd	tx	ty	tz
176.248	212.896	5.18903	177.372	187.602	111.303	38.94	191.143	96.4474	58.3205	0.143509	-0.602074	0.785438
176.246	212.895	5.1894	177.37	187.6	111.304	38.9411	191.142	96.4478	58.3212	0.143519	-0.60208	0.785431
176.246	212.895	5.18921	177.371	187.6	111.303	38.9413	191.142	96.4472	58.3214	0.143518	-0.602078	0.785433
176.246	212.895	5.18903	177.371	187.6	111.303	38.9414	191.142	96.4467	58.3216	0.143517	-0.602076	0.785435
176.246	212.894	5.18884	177.372	187.6	111.302	38.9416	191.142	96.4461	58.3218	0.143515	-0.602074	0.785437
176.246	212.894	5.18863	177.372	187.6	111.301	38.9417	191.142	96.4455	58.322	0.143514	-0.602071	0.785439
176.246	212.894	5.18841	177.373	187.6	111.3	38.9419	191.142	96.4448	58.3222	0.143513	-0.602068	0.785441
176.246	212.894	5.18818	177.373	187.6	111.3	38.9421	191.142	96.4441	58.3225	0.143512	-0.602066	0.785444
176.246	212.894	5.18793	177.374	187.6	111.299	38.9423	191.141	96.4433	58.3227	0.14351	-0.602063	0.785446
176.246	212.893	5.18768	177.374	187.6	111.298	38.9425	191.141	96.4426	58.323	0.143509	-0.60206	0.785449
176.246	212.893	5.18742	177.375	187.6	111.297	38.9427	191.141	96.4418	58.3232	0.143507	-0.602056	0.785451
176.245	212.893	5.18716	177.376	187.6	111.296	38.9429	191.141	96.441	58.3235	0.143506	-0.602053	0.785454
176.245	212.892	5.18689	177.376	187.6	111.295	38.9431	191.141	96.4402	58.3238	0.143504	-0.60205	0.785457
176.245	212.892	5.18684	177.376	187.601	111.295	38.9432	191.141	96.44	58.3238	0.143504	-0.602049	0.785457
176.852	212.89	5.18378	177.384	187.601	111.296	38.9458	190.985	96.7106	58.4839	0.113104	-0.555645	0.82369
176.87	212.887	5.18098	177.388	187.601	111.297	38.9491	191.043	96.4234	58.2615	0.115399	-0.553119	0.825071
176.874	212.885	5.1758	177.385	187.601	111.299	38.9538	191.02	96.3518	58.2096	0.118138	-0.552556	0.825061
176.873	212.881	5.17317	177.388	187.6	111.292	38.957	190.575	98.1817	55.3152	0.116913	-0.539959	0.833532
176.878	212.878	5.16961	177.394	187.6	111.294	38.9614	190.515	98.18	55.3178	0.120479	-0.540864	0.832437
176.877	212.878	5.16356	177.397	187.6	111.286	38.9658	190.474	98.1555	55.3118	0.123284	-0.541098	0.831874
176.869	212.875	5.16001	177.39	187.609	111.29	38.9716	190.441	98.1423	55.3089	0.125753	-0.541346	0.831343
176.866	212.873	5.15431	177.383	187.609	111.293	38.9765	190.407	98.137	55.3076	0.12783	-0.541468	0.830946
176.864	212.873	5.14818	177.383	187.608	111.289	38.9827	190.391	98.1213	55.2999	0.128901	-0.541305	0.830887
176.86	212.872	5.14283	177.377	187.617	111.292	38.9891	190.386	98.1203	55.2971	0.129646	-0.541245	0.83081
176.848	212.87	5.13835	177.367	187.612	111.288	38.9953	190.369	98.1168	55.2951	0.130394	-0.541181	0.830735
176.843	212.87	5.1298	177.357	187.62	111.294	39.0021	190.365	98.123	55.2957	0.130883	-0.541162	0.83067
176.824	212.871	5.12315	177.336	187.625	111.29	39.0087	190.361	98.118	55.2924	0.131375	-0.541281	0.830515
176.816	212.87	5.11674	177.326	187.633	111.296	39.0165	190.361	98.1229	55.2946	0.131692	-0.541436	0.830364
176.804	212.872	5.10825	177.305	187.636	111.304	39.0234	190.358	98.1311	55.2944	0.131968	-0.541578	0.830228
176.794	212.873	5.10099	177.294	187.64	111.303	39.0296	190.356	98.1307	55.2943	0.132147	-0.541596	0.830188
176.78	212.875	5.09271	177.273	187.654	111.31	39.0371	190.364	98.1366	55.2949	0.132141	-0.541627	0.830168
176.768	212.877	5.08597	177.251	187.656	111.319	39.0413	190.364	98.1431	55.2904	0.132188	-0.541581	0.830191
176.757	212.881	5.07672	177.229	187.669	111.327	39.0459	190.373	98.1479	55.2863	0.132104	-0.541508	0.830251
176.737	212.883	5.06946	177.196	187.681	111.336	39.0502	190.382	98.1526	55.2802	0.131968	-0.541408	0.830338
176.728	212.888	5.0628	177.172	187.689	111.346	39.0504	190.844	96.2933	58.1292	0.129654	-0.550694	0.824576
176.714	212.892	5.05635	177.138	187.701	111.364	39.0516	190.853	96.3043	58.1177	0.129622	-0.550773	0.824528
176.707	212.896	5.04721	177.115	187.709	111.372	39.0509	190.86	96.3066	58.1055	0.129625	-0.550793	0.824514
176.704	212.904	5.04312	177.081	187.726	111.4	39.0445	190.875	96.3241	58.0858	0.129552	-0.550857	0.824483
176.696	212.91	5.03803	177.046	187.733	111.417	39.0372	190.882	96.3319	58.0628	0.129553	-0.55086	0.824481
176.687	212.917	5.03478	177.011	187.75	111.433	39.0293	190.898	96.3385	58.0392	0.129472	-0.550853	0.824498
176.694	212.928	5.03465	176.976	187.757	111.467	39.0119	190.906	96.3578	58.0058	0.129478	-0.550842	0.824505
176.696	212.939	5.034	176.941	187.774	111.488	38.9914	190.923	96.3653	57.9681	0.129406	-0.550772	0.824563
176.689	212.95	5.03492	176.895	187.791	111.509	38.9719	190.941	96.3728	57.9287	0.129335	-0.550711	0.824615
176.704	212.963	5.04245	176.857	187.799	111.544	38.9382	190.951	96.3894	57.8766	0.129324	-0.550585	0.824701
176.728	212.978	5.04984	176.829	187.807	111.577	38.9018	190.962	96.4035	57.8227	0.129315	-0.550408	0.82482
176.746	212.994	5.05922	176.792	187.815	111.611	38.8644	190.973	96.4177	57.7659	0.129315	-0.550231	0.824938
176.767	213.013	5.07812	176.751	187.828	111.642	38.8097	190.99	96.4285	57.6915	0.129258	-0.549949	0.825135
176.8	213.035	5.09875	176.722	187.829	111.671	38.7522	190.997	96.4369	57.6146	0.129333	-0.54958	0.825369
176.827	213.055	5.12051	176.679	187.833	111.709	38.6929	191.006	96.4525	57.5348	0.129341	-0.549267	0.825577
176.877	213.082	5.15521	176.655	187.824	111.744	38.6143	191.007	96.4643	57.4399	0.129471	-0.548751	0.825899
176.924	213.11	5.19414	176.629	187.817	111.771	38.5287	191.009	96.4694	57.3373	0.1296	-0.548161	0.82627
176.977	213.138	5.23344	176.602	187.81	111.809	38.4429	191.011	96.4831	57.235	0.129695	-0.547608	0.826622
177.039	213.174	5.28833	176.58	187.783	111.836	38.336	190.998	96.4897	57.115	0.129987	-0.546836	0.827088
177.111	213.21	5.35045	176.567	187.751	111.863	38.2206	190.982	96.4958	56.9891	0.130292	-0.54598	0.827605
177.182	213.247	5.41257	176.553	187.723	111.891	38.1057	190.969	96.5025	56.8638	0.130556	-0.545131	0.828123
177.251	213.291	5.49524	176.539	187.668	111.898	37.9668	190.935	96.4947	56.7176	0.131074	-0.544016	0.828774
177.344	213.338	5.58526	176.544	187.603	111.913	37.8205	190.894	96.4947	56.5702	0.131656	-0.542835	0.829455
177.43	213.385	5.67668	176.54	187.548	111.928	37.6724	190.86	96.4945	56.4206	0.132137	-0.541672	0.830139
177.531	213.439	5.78718	176.552	187.46	111.932	37.5038	190.8	96.4887	56.2591	0.132886	-0.540276	0.830929
177.629	213.497	5.91047	176.57	187.36	111.917	37.3249	190.732	96.4699	56.0898	0.133753	-0.538712	0.831805
177.735	213.554	6.03164	176.588	187.253	111.912	37.1464	190.658	96.4602	55.9221	0.13465	-0.537193	0.832642
177.843	213.619	6.17655	176.61	187.115	111.893	36.9485	190.558	96.4441	55.7428	0.135776	-0.53544	0.833588
177.963	213.689	6.32975	176.647	186.963	111.869	36.744	190.449	96.4266	55.5633	0.136981	-0.533577	0.834585
178.077	213.756	6.48503	176.673	186.812	111.848	36.5379	190.34	96.4133	55.3815	0.138171	-0.53176	0.835548
178.203	213.831	6.65698	176.72	186.612	111.807	36.3203	190.192	96.3871	55.1964	0.139735	-0.529706	0.836592
178.337	213.91	6.8387	176.767	186.402	111.775	36.0949	190.036	96.3703	55.0094	0.141317	-0.527649	0.837625
178.467	213.99	7.02251	176.815	186.185	111.732	35.8698	189.874	96.3471	54.8219	0.142976	-0.525547	0.838665
178.598	214.073	7.21934	176.86	185.926	111.689	35.6404	189.678	96.3275	54.6357	0.144859	-0.523377	0.839698
178.744	214.162	7.42472	176.92	185.633	111.645	35.4077	189.453	96.3121	54.4528	0.147018	-0.521154	0.840705
178.887	214.249	7.62904	176.98	185.345	111.591	35.1751	189.23	96.2895	54.2706	0.14914	-0.518937	0.841702
179.03	214.342	7.84493	177.031	185.008	111.549	34.9436	188.967	96.281	54.0932	0.151569	-0.516747	0.842615
179.192	214.439	8.06761	177.094	184.629	111.514	34.7128	188.67	96.2822	53.9211	0.154202	-0.514524	0.843497
179.255	214.534	8.29077	177.155	184.257	111.473	34.4814	188.664	96.7991	54.2018	0.137773	-0.523232	0.84098
179.455	214.636	8.52065	177.211	183.826	111.432	34.2565	188.41	96.4661	53.7722	0.142496	-0.518545	0.843093
179.629	214.741	8.75374	177.259	183.364	111.402	34.0358	188.009	96.401	53.5549	0.148873	-0.516569	0.843204
179.804	214.846	8.98912	177.31	182.888	111.374	33.813	187.588	96.4081	53.386	0.154483	-0.514617	0.843389
179.987	214.959	9.22889	177.353	182.363	111.362	33.599	187.15	96.4232	53.2185	0.1591	-0.51222	0.843989
180.17	215.076	9.47559	177.393	181.782	111.348	33.391	186.674	96.4283	53.0476	0.163692	-0.509625	0.844682
180.362	215.193	9.72179	177.433	181.19	111.342	33.1812	185.631	98.1702	49.8467	0.158209	-0.487329	0.858767
180.553	215.322	9.97422	177.449	180.537	111.353	32.9774	185.085	98.2127	49.6795	0.162415	-0.485347	0.859104
180.751	215.457	10.2308	177.462	179.843	111.37	32.7792	184.511	98.2661	49.5191	0.166195	-0.483202	0.85959
180.942	215.593	10.4901	177.465	179.13	111.378	32.5812	183.926	98.3177	49.3558	0.169908	-0.481057	0.860067
181.151	215.743	10.7557	177.455	178.347	111.408	32.3854	183.284	98.3916	49.1929	0.173778	-0.479083	0.860396
181.365	215.903	11.0285	177.422	177.501	111.452	32.1932	182.595	98.4808	49.0303	0.178053	-0.477329	0.860496
181.583	216.064	11.3015	177.388	176.654	111.496	32.001	181.902	98.5721	48.8654	0.181926	-0.475647	0.860618
181.798	216.243	11.5841	177.316	175.734	111.55	31.8081	181.154	98.6742	48.6924	0.186247	-0.474235	0.860473
182.023	216.437	11.8788	177.229	174.746	111.612	31.6208	180.364	98.7636	48.5115	0.189876	-0.471247	0.861321
182.261	216.629	12.1726	177.133	173.743	111.681	31.4279	179.567	98.8535	48.3242	0.193347	-0.467615	0.862527
182.492	216.84	12.4798	177.003	172.667	111.754	31.2386	178.701	98.9528	48.1381	0.197734	-0.464321	0.863312
182.732	217.07	12.7992	176.84	171.5	111.836	31.0507	177.754	99.0651	47.9493	0.203105	-0.46129	0.86369
182.984	217.297	13.1234	176.677	170.34	111.923	30.857	176.811	99.1821	47.7579	0.208525	-0.458492	0.863888
183.243	217.543	13.4607	176.483	169.097	112.015	30.6673	175.802	99.3018	47.5601	0.214478	-0.455546	0.863989
183.507	217.808	13.8163	176.239	167.762	112.126	30.4783	174.717	99.4376	47.3526	0.221027	-0.452569	0.863903
183.778	218.069	14.1769	175.996	166.424	112.23	30.29	173.628	99.5667	47.1465	0.227779	-0.449626	0.863686
184.057	218.343	14.5566	175.716	165.007	112.34	30.1012	172.471	99.7019	46.9306	0.235131	-0.446604	0.863283
184.339	218.637	14.9605	175.397	163.507	112.459	29.9184	171.249	99.8449	46.7117	0.243408	-0.443605	0.862535
184.637	218.924	15.3692	175.068	161.984	112.582	29.7361	169.988	99.9788	46.4886	0.252225	-0.44116	0.861255
184.942	219.22	15.8005	174.71	160.397	112.711	29.5579	168.671	100.119	46.2663	0.26172	-0.438799	0.859627
185.251	219.532	16.2615	174.319	158.716	112.836	29.3928	167.274	100.26	46.0473	0.27191	-0.436301	0.857733
185.58	219.833	16.729	173.918	157.029	112.974	29.2232	165.872	100.41	45.8252	0.282052	-0.43383	0.855709
185.909	220.14	17.2229	173.479	155.269	113.111	29.0642	164.406	100.562	45.6027	0.292608	-0.43112	0.853531
186.25	220.454	17.7507	173.012	153.411	113.25	28.928	162.872	100.703	45.3735	0.302616	-0.426833	0.852196
186.611	220.758	18.2875	172.536	151.551	113.39	28.7847	161.348	100.833	45.1218	0.311338	-0.421187	0.851863
186.969	221.061	18.8487	172.03	149.628	113.526	28.6617	159.76	100.967	44.8833	0.32074	-0.415658	0.85109
187.331	221.364	19.4438	171.486	147.614	113.67	28.5638	158.087	101.111	44.6564	0.330769	-0.410108	0.849943
187.71	221.655	20.0493	170.934	145.597	113.809	28.4624	156.407	101.248	44.425	0.340942	-0.404464	0.848627
188.092	221.939	20.6739	170.361	143.523	113.939	28.3869	154.671	101.378	44.2104	0.351536	-0.398778	0.846994
188.469	222.216	21.3291	169.75	141.367	114.068	28.3489	152.871	101.498	44.0064	0.362069	-0.392917	0.845295
188.869	222.48	21.9929	169.12	139.2	114.204	28.3032	151.046	101.63	43.7927	0.372917	-0.387773	0.84295
189.262	222.732	22.6705	168.471	136.996	114.323	28.2879	149.187	101.754	43.6029	0.384175	-0.382516	0.840292
189.644	222.97	23.3702	167.794	134.72	114.429	28.32	147.258	101.874	43.4519	0.395937	-0.377327	0.837173
190.034	223.193	24.0786	167.09	132.438	114.525	28.348	145.319	101.985	43.2941	0.407769	-0.372035	0.833855
190.438	223.399	24.7942	166.372	130.126	114.624	28.4041	143.349	102.098	43.1601	0.419689	-0.366766	0.830267
190.807	223.586	25.5225	165.616	127.765	114.693	28.5159	141.33	102.193	43.0721	0.431987	-0.361073	0.826446
191.199	223.757	26.2573	164.835	125.385	114.756	28.6263	139.288	102.276	42.9707	0.444239	-0.355492	0.822361
191.598	223.908	26.9973	164.037	122.986	114.805	28.7587	137.226	102.347	42.8861	0.45669	-0.349596	0.818057
191.957	224.042	27.7418	163.203	120.568	114.823	28.9491	135.129	102.393	42.8454	0.469021	-0.343681	0.813574
192.349	224.154	28.4933	162.362	118.128	114.844	29.138	133.004	102.451	42.8121	0.481416	-0.337841	0.808766
192.741	224.248	29.2516	161.493	115.672	114.837	29.3433	132.798	101.179	45.9444	0.530398	-0.384255	0.755663
193.082	224.318	30.0156	160.586	113.215	114.796	29.6003	130.698	101.207	45.95	0.542853	-0.379407	0.74924
193.46	224.37	30.7848	159.666	110.73	114.742	29.8505	128.564	101.224	45.951	0.555232	-0.374456	0.74263
193.837	224.398	31.5663	158.734	108.247	114.666	30.1145	126.423	101.226	45.9638	0.567475	-0.369302	0.735927
194.169	224.401	32.361	157.772	105.768	114.541	30.4107	124.275	101.193	46.004	0.579689	-0.363929	0.729052
194.54	224.383	33.1631	156.809	103.277	114.413	30.7026	122.114	101.156	46.0428	0.591691	-0.358397	0.722117
194.903	224.34	33.9751	155.823	100.79	114.262	30.9985	119.95	101.103	46.0847	0.603512	-0.352739	0.715086
195.234	224.265	34.8102	154.83	98.3141	114.045	31.3036	117.785	101	46.1373	0.615235	-0.346698	0.708016
195.603	224.169	35.6501	153.833	95.8213	113.825	31.6057	115.607	100.884	46.1812	0.62667	-0.340369	0.701023
195.971	224.044	36.5032	152.831	93.3372	113.574	31.9067	113.437	100.739	46.2156	0.637771	-0.333537	0.694263
196.317	223.882	37.3764	151.836	90.8763	113.261	32.1949	111.286	100.547	46.2416	0.648684	-0.326369	0.687527
196.675	223.698	38.2574	150.827	88.4145	112.934	32.4825	109.133	100.335	46.259	0.659566	-0.319096	0.680552
197.054	223.484	39.1491	149.823	85.9509	112.585	32.7575	106.977	100.102	46.2678	0.670409	-0.311688	0.673351
197.406	223.23	40.0536	148.851	83.526	112.144	33.0123	104.852	99.799	46.2664	0.681105	-0.30361	0.666271
197.783	222.953	40.9638	147.863	81.094	111.708	33.2616	102.72	99.4989	46.2589	0.691662	-0.295458	0.659021
198.163	222.652	41.8823	146.88	78.6727	111.242	33.5068	100.595	99.1745	46.2489	0.702082	-0.286917	0.651736
198.531	222.308	42.801	145.928	76.2992	110.698	33.7178	98.5186	98.7844	46.2066	0.711976	-0.278064	0.644802
198.909	221.943	43.727	144.961	73.9189	110.15	33.9299	96.4345	98.3931	46.1703	0.721685	-0.269224	0.637723
199.302	221.555	44.6532	144.004	71.5455	109.578	34.1377	94.3523	97.9789	46.135	0.731188	-0.260083	0.630651
199.656	221.133	45.5693	143.07	69.2341	108.932	34.3282	92.3153	97.5038	46.0929	0.740325	-0.2506	0.623794
200.038	220.691	46.4907	142.132	66.9163	108.292	34.5144	90.2738	97.0329	46.0524	0.749224	-0.241045	0.616896
200.426	220.231	47.4081	141.197	64.6025	107.619	34.7082	88.2337	96.5327	46.0187	0.757993	-0.231127	0.60994
200.775	219.745	48.3008	140.283	62.3643	106.9	34.9044	86.2547	95.9861	45.9922	0.766375	-0.220818	0.603249
201.149	219.242	49.1957	139.364	60.1154	106.168	35.1008	84.2698	95.414	45.9632	0.774513	-0.209712	0.596783
201.52	218.722	50.0876	138.434	57.8791	105.433	35.3039	82.2971	94.8375	45.9395	0.782287	-0.198651	0.590394
201.838	218.192	50.9365	137.53	55.7243	104.661	35.5492	80.3941	94.2299	45.9586	0.789653	-0.187766	0.584117
202.174	217.644	51.7894	136.611	53.5634	103.888	35.793	78.4477	93.6601	46.0176	0.797949	-0.179276	0.575445
202.522	217.083	52.6359	135.691	51.406	103.108	36.0496	76.534	93.0448	46.0494	0.80521	-0.168872	0.568435
202.803	216.522	53.4297	134.791	49.3414	102.313	36.3753	74.696	92.4195	46.1489	0.81218	-0.159074	0.561302
203.089	215.945	54.2255	133.867	47.273	101.513	36.7056	69.4565	91.8852	43.3754	0.763094	-0.020659	0.645957
203.394	215.356	55.0179	132.951	45.2067	100.719	37.0442	67.5823	91.2076	43.5108	0.768906	-0.00875604	0.639302
203.622	214.781	55.7461	132.037	43.2393	99.9197	37.4796	65.7903	90.5289	43.7337	0.774638	0.00201902	0.632402
203.863	214.187	56.4758	131.11	41.2635	99.1215	37.9142	63.9887	89.8535	43.9591	0.780352	0.0121604	0.625222
204.117	213.582	57.2028	130.188	39.2917	98.3154	38.3616	62.1884	89.1738	44.1959	0.785919	0.0224975	0.61792
204.3	212.998	57.8653	129.259	37.4174	97.5262	38.908	60.4649	88.506	44.5176	0.79156	0.0313509	0.610287
204.487	212.397	58.5282	128.334	35.5395	96.7326	39.4546	58.6919	87.9096	44.9047	0.796997	0.0371629	0.602839
204.708	211.784	59.1881	127.397	33.6605	95.9311	40.0076	56.9503	87.217	45.2149	0.801912	0.0472259	0.595573
204.863	211.194	59.784	126.464	31.8788	95.1311	40.6486	55.3013	86.5193	45.5903	0.807487	0.0561326	0.587209
205.035	210.59	60.381	125.541	30.094	94.3262	41.2922	53.6476	85.8259	45.9789	0.813257	0.0641717	0.578355
205.219	209.975	60.9736	124.603	28.3075	93.5302	41.9368	51.995	85.1341	46.3733	0.819244	0.0710467	0.569028
205.257	209.381	61.5043	123.68	26.6157	92.7158	42.6517	50.4309	84.7062	47.3581	0.842936	0.0471276	0.535946
205.457	208.775	62.0359	122.753	24.9183	91.899	43.3637	48.8722	83.8923	47.752	0.847077	0.0612229	0.527932
205.646	208.157	62.5659	121.826	23.219	91.0761	44.0787	47.3092	83.1141	48.1706	0.851475	0.0734461	0.519226
205.805	207.563	63.0346	120.934	21.6137	90.2375	44.8333	45.8288	82.3416	48.6051	0.856147	0.082613	0.510086
205.975	206.955	63.5046	120.027	19.9975	89.3873	45.5901	44.3385	81.5683	49.0508	0.861505	0.0901428	0.499683
206.156	206.335	63.973	119.118	18.3828	88.5385	46.351	42.8511	80.7997	49.5065	0.867238	0.097091	0.488335
206.171	205.739	64.3835	118.255	16.8522	87.6509	47.1243	41.2266	80.7769	50.5228	0.899394	0.0276999	0.436261
206.459	205.132	64.7923	117.387	15.3201	86.7637	47.9021	39.872	79.7488	50.7966	0.900426	0.0514204	0.431959
206.7	204.512	65.2017	116.515	13.7834	85.8738	48.6846	34.154	78.4118	49.1446	0.903212	0.0858189	0.420526
206.911	203.913	65.5534	115.694	12.3264	84.9513	49.4678	32.7891	77.5211	49.6654	0.914472	0.0811541	0.396428
207.033	203.303	65.9066	114.87	10.873	84.0153	50.2524	31.3519	76.9522	50.3599	0.901608	0.11885	0.415905
207.186	202.683	66.256	114.04	9.41426	83.082	51.0429	34.0804	76.9724	53.1559	0.943004	0.0216402	0.332078
207.511	202.082	66.5535	113.262	8.03641	82.1179	51.8288	28.3974	75.2172	51.5802	0.905755	0.151162	0.395927
207.815	201.472	66.8503	112.494	6.65421	81.1558	52.6168	27.1133	74.1894	52.0323	0.915521	0.152204	0.372363
208.096	200.854	67.1433	111.727	5.27107	80.1798	53.4097	25.8186	73.2447	52.5413	0.922862	0.154769	0.352665
208.342	200.25	67.3872	111.013	3.96852	79.1913	54.1983	24.5886	72.3204	53.0756	0.928472	0.159159	0.335571
208.621	199.64	67.6257	110.306	2.66556	78.194	54.9909	23.3489	71.3709	53.6157	0.932608	0.164636	0.321151
208.89	199.023	67.8661	109.596	1.36655	77.1916	55.7885	22.0923	70.4974	54.1707	0.932782	0.176912	0.314036
209.171	198.421	68.0544	108.953	0.137375	76.1814	56.5838	20.9248	69.5365	54.6983	0.936501	0.182475	0.299447
209.443	197.815	68.2375	108.307	-1.07538	75.173	57.3859	19.765	68.5888	55.2456	0.940254	0.187456	0.284222
209.67	197.2	68.4203	107.665	-2.30304	74.1513	58.1917	18.4776	67.7606	55.9569	0.943447	0.194609	0.268395
209.963	196.604	68.5522	107.1	-3.4341	73.1442	59.0035	17.3591	66.7585	56.5074	0.945666	0.202403	0.254457
210.26	196.004	68.6793	106.531	-4.56349	72.1316	59.8222	16.2543	65.7634	57.0639	0.947993	0.208821	0.240214
210.56	195.399	68.8053	105.957	-5.69406	71.1107	60.6444	15.1523	64.7815	57.628	0.950242	0.214505	0.225895
210.816	194.815	68.8804	105.463	-6.7403	70.1168	61.4791	14.1346	63.8426	58.2159	0.952062	0.219519	0.213048
211.066	194.228	68.9455	104.964	-7.76828	69.1154	62.3197	13.1354	62.8971	58.8121	0.953848	0.224085	0.199899
211.335	193.636	69.0123	104.47	-8.80331	68.1084	63.1634	12.1295	61.946	59.4148	0.955494	0.228524	0.186568
211.559	193.07	69.0277	104.05	-9.74608	67.1245	64.0277	11.2064	61.0179	60.0467	0.956981	0.232328	0.173815
211.773	192.506	69.0342	103.63	-10.664	66.1411	64.8949	10.3042	60.1	60.6785	0.958171	0.236247	0.161539
212.013	191.936	69.0394	103.211	-11.5977	65.1492	65.7676	9.38653	59.169	61.3168	0.959292	0.240077	0.148737
212.195	191.395	68.9946	102.859	-12.4262	64.1965	66.6594	8.56408	58.2769	61.9808	0.960314	0.243135	0.136687
212.389	190.861	68.9373	102.507	-13.2457	63.2402	67.5542	7.74927	57.3813	62.6459	0.96128	0.246096	0.124006
212.601	190.32	68.8798	102.169	-14.0689	62.2801	68.4565	6.9329	56.483	63.3165	0.962115	0.249083	0.11087
212.764	189.815	68.7738	101.883	-14.8004	61.3564	69.372	6.2071	55.6197	64.0041	0.962836	0.251237	0.0991318
212.911	189.314	68.6576	101.617	-15.5062	60.4238	70.2938	5.49793	54.7663	64.702	0.963201	0.254087	0.0876554
213.07	188.809	68.5395	101.352	-16.2105	59.4985	71.2203	4.7953	53.9059	65.411	0.963636	0.256383	0.0753246
213.203	188.343	68.3754	101.14	-16.8414	58.6104	72.1615	4.15407	53.0779	66.1315	0.964109	0.257626	0.0641992
213.332	187.884	68.2005	100.947	-17.4494	57.7204	73.1025	3.53379	52.2517	66.8612	0.964507	0.258756	0.0526459
213.476	187.421	68.0246	100.754	-18.0665	56.8362	74.0495	2.90435	51.4317	67.5956	0.964813	0.259743	0.040847
213.583	186.991	67.81	100.622	-18.6071	55.972	75.0008	2.34886	50.6353	68.3441	0.965042	0.260411	0.0296682
213.701	186.573	67.5817	100.498	-19.1347	55.1336	75.9557	1.79761	49.8457	69.0998	0.96521	0.260829	0.0183654
213.831	186.152	67.3551	100.387	-19.6706	54.2784	76.9096	1.23257	49.0446	69.8607	0.965053	0.26194	0.00773772
213.935	185.765	67.0973	100.316	-20.1464	53.4601	77.8624	0.726008	48.2837	70.6262	0.965026	0.262144	-0.00212782
214.039	185.389	66.8291	100.274	-20.6064	52.6617	78.8175	0.235439	47.5469	71.3978	0.964872	0.262449	-0.0119432
214.15	185.01	66.5586	100.223	-21.0714	51.8564	79.7741	-0.263232	46.8112	72.1662	0.964558	0.262995	-0.0214819
214.259	184.665	66.2668	100.222	-21.4979	51.0883	80.7189	-0.721339	46.1105	72.9331	0.964242	0.263253	-0.0305722
214.37	184.33	65.9682	100.241	-21.9165	50.3363	81.6571	-1.17294	45.4296	73.6976	0.963846	0.263578	-0.039082
214.492	183.993	65.6658	100.26	-22.3402	49.5775	82.6021	-1.63128	44.7395	74.4707	0.963347	0.263988	-0.0476709
214.62	183.689	65.353	100.321	-22.7311	48.8591	83.5243	-2.05167	44.0833	75.23	0.962937	0.26391	-0.0557036
214.749	183.393	65.0339	100.387	-23.1136	48.1559	84.438	-2.46563	43.4403	75.9805	0.962484	0.263894	-0.063118
214.887	183.103	64.7159	100.466	-23.5005	47.4646	85.354	-2.87964	42.8127	76.7377	0.962002	0.26387	-0.0701728
215.03	182.836	64.3923	100.562	-23.8651	46.7937	86.2462	-3.26907	42.2047	77.4771	0.961549	0.263603	-0.0770541
215.16	182.572	64.0694	100.687	-24.216	46.1569	87.1255	-3.64282	41.6287	78.2144	0.961168	0.263054	-0.0834122
215.3	182.318	63.7447	100.804	-24.5623	45.5126	88.006	-4.01199	41.0455	78.952	0.960754	0.262412	-0.0899514
215.445	182.094	63.4279	100.944	-24.887	44.9114	88.8562	-4.35454	40.5036	79.6696	0.960427	0.261491	-0.0959261
215.584	181.873	63.1159	101.094	-25.2025	44.3277	89.6913	-4.68723	39.9792	80.3783	0.960112	0.260485	-0.101649
215.725	181.651	62.8012	101.245	-25.5163	43.7455	90.5291	-5.01866	39.4561	81.09	0.959766	0.259431	-0.107443
215.87	181.464	62.5037	101.415	-25.8065	43.2054	91.3302	-5.32021	38.9746	81.777	0.959473	0.258372	-0.1125
215.987	181.281	62.215	101.585	-26.0627	42.6946	92.1139	-5.59263	38.5206	82.4492	0.959203	0.257187	-0.11741
216.118	181.096	61.927	101.756	-26.3331	42.1865	92.8982	-5.87606	38.0674	83.1228	0.958926	0.25591	-0.122353
216.225	180.935	61.6618	101.933	-26.5583	41.7154	93.6413	-6.11477	37.6519	83.7669	0.95865	0.254793	-0.126769
216.311	180.787	61.4105	102.11	-26.7508	41.2785	94.3686	-6.32423	37.2684	84.3968	0.958391	0.253581	-0.131088
216.418	180.638	61.1602	102.287	-26.9622	40.8331	95.0925	-6.54797	36.8754	85.0257	0.958086	0.25247	-0.13539
216.487	180.509	60.9385	102.463	-27.1191	40.4358	95.7762	-6.72347	36.5256	85.6221	0.95775	0.251632	-0.139271
216.555	180.394	60.7349	102.643	-27.2525	40.0732	96.4356	-6.87535	36.1797	86.1925	0.957183	0.251725	-0.142949
216.625	180.279	60.5303	102.815	-27.3896	39.7031	97.0933	-7.02867	35.8317	86.7608	0.956627	0.251576	-0.146884
216.654	180.174	60.3554	102.984	-27.4794	39.379	97.7067	-7.13845	35.5341	87.2927	0.956128	0.251281	-0.150589
216.684	180.098	60.2016	103.15	-27.549	39.0931	98.2868	-7.22413	35.2759	87.798	0.955697	0.250874	-0.153969
216.704	180.006	60.0469	103.314	-27.6214	38.8013	98.8698	-7.31475	35.0121	88.3051	0.955265	0.250298	-0.157541
216.712	179.943	59.9193	103.459	-27.6529	38.5542	99.4032	-7.36572	34.7931	88.7667	0.954869	0.249641	-0.16095
216.696	179.875	59.8135	103.609	-27.674	38.3487	99.9	-7.40639	34.6158	89.201	0.954529	0.249005	-0.163925
216.687	179.821	59.7075	103.751	-27.6868	38.1337	100.396	-7.43869	34.4316	89.6321	0.954124	0.248535	-0.166965
216.654	179.775	59.6242	103.88	-27.6696	37.9606	100.837	-7.44393	34.2878	90.0146	0.953729	0.248118	-0.169819
216.63	179.753	59.5614	104.01	-27.6444	37.8197	101.236	-7.43771	34.1775	90.3643	0.953342	0.248015	-0.172124
216.607	179.722	59.498	104.131	-27.6228	37.6851	101.636	-7.43709	34.068	90.7103	0.952939	0.247753	-0.174714
216.57	179.705	59.4559	104.241	-27.5809	37.596	101.973	-7.41529	34.0018	91.0037	0.952589	0.247559	-0.176885
216.533	179.701	59.4298	104.342	-27.5275	37.5403	102.265	-7.3816	33.9667	91.2563	0.952247	0.247436	-0.178889
216.498	179.695	59.4044	104.433	-27.4722	37.4794	102.555	-7.34812	33.9256	91.5046	0.951858	0.247373	-0.181034
216.465	179.7	59.3978	104.527	-27.4199	37.4707	102.784	-7.31257	33.9333	91.7038	0.951561	0.247375	-0.182584
216.447	179.731	59.404	104.595	-27.3542	37.4873	102.953	-7.26146	33.9643	91.8457	0.951232	0.247555	-0.184047
216.419	179.752	59.412	104.671	-27.2919	37.5166	103.126	-7.21476	34.006	91.9931	0.950917	0.247769	-0.185384
216.407	179.799	59.4315	104.733	-27.2215	37.5783	103.237	-7.15598	34.0769	92.0843	0.950614	0.248082	-0.186515
216.388	179.853	59.466	104.786	-27.1451	37.6864	103.285	-7.08902	34.1906	92.1235	0.950362	0.248549	-0.187179
216.377	179.906	59.4993	104.841	-27.071	37.7822	103.334	-7.02427	34.2901	92.1597	0.950089	0.248996	-0.187969
216.378	179.979	59.5428	104.879	-26.9977	37.9281	103.323	-6.95553	34.4367	92.1427	0.949887	0.2495	-0.188321
216.378	180.066	59.5964	104.913	-26.9157	38.1131	103.25	-6.87543	34.6192	92.0728	0.949738	0.250136	-0.188229
216.379	180.155	59.6509	104.947	-26.8336	38.2886	103.173	-6.79725	34.7943	92.0014	0.949535	0.2511	-0.18797
216.384	180.259	59.7114	104.975	-26.747	38.5052	103.042	-6.71086	34.9993	91.8859	0.949517	0.251665	-0.187304
216.397	180.385	59.7789	104.998	-26.6494	38.7607	102.844	-6.60879	35.238	91.7127	0.949504	0.252454	-0.186306
216.414	180.511	59.8462	105.021	-26.5577	39.0089	102.643	-6.51299	35.4713	91.5382	0.949456	0.253462	-0.185178
216.425	180.651	59.9171	105.027	-26.446	39.289	102.389	-6.3983	35.7325	91.3153	0.949434	0.25447	-0.183902
216.443	180.822	59.9886	105.038	-26.3257	39.6066	102.066	-6.26857	36.029	91.0377	0.949522	0.255676	-0.181762
216.449	180.981	60.0609	105.048	-26.1995	39.9193	101.743	-6.13751	36.3177	90.7601	0.949549	0.25711	-0.179583
216.468	181.173	60.132	105.061	-26.063	40.2636	101.368	-5.98891	36.6318	90.4415	0.949686	0.258484	-0.176872
216.471	181.375	60.2008	105.06	-25.9044	40.6344	100.919	-5.81887	36.9688	90.0591	0.949864	0.259998	-0.173663
216.482	181.587	60.2661	105.065	-25.745	41.0073	100.47	-5.64565	37.304	89.6802	0.950043	0.261591	-0.170259
216.488	181.817	60.3288	105.074	-25.5675	41.405	99.9682	-5.45206	37.6603	89.2582	0.950299	0.263237	-0.166248
216.475	182.071	60.3828	105.089	-25.3539	41.828	99.3954	-5.22174	38.0345	88.7795	0.950606	0.265079	-0.161495
216.466	182.326	60.4362	105.105	-25.1438	42.2607	98.818	-4.99507	38.4116	88.297	0.950875	0.267084	-0.156537
216.448	182.594	60.4808	105.124	-24.9107	42.7054	98.1929	-4.74455	38.7967	87.7739	0.95117	0.26915	-0.151107
216.418	182.9	60.5091	105.156	-24.6355	43.1747	97.492	-4.44966	39.1988	87.1925	0.951542	0.271274	-0.144839
216.38	183.194	60.5358	105.181	-24.3566	43.6546	96.793	-4.15451	39.6075	86.6099	0.951884	0.273245	-0.138762
216.34	183.507	60.5507	105.231	-24.0615	44.1437	96.0508	-3.84166	40.0216	85.9962	0.952279	0.275224	-0.131972
216.275	183.848	60.5406	105.31	-23.7199	44.6685	95.232	-3.47949	40.464	85.3255	0.952787	0.277082	-0.124185
216.213	184.18	60.5313	105.382	-23.3791	45.1886	94.4134	-3.1216	40.8981	84.6521	0.953186	0.278933	-0.116761
216.158	184.528	60.5044	105.476	-23.0275	45.7214	93.5585	-2.74824	41.3403	83.9515	0.953621	0.280644	-0.108837
216.067	184.903	60.4451	105.61	-22.61	46.2963	92.6346	-2.30907	41.8151	83.1968	0.954279	0.281636	-0.100168
215.993	185.266	60.3844	105.742	-22.2133	46.8584	91.7112	-1.88847	42.2784	82.4431	0.954841	0.282686	-0.0914684
215.891	185.63	60.3043	105.904	-21.7789	47.4364	90.7592	-1.43285	42.7528	81.6685	0.955463	0.283358	-0.0824571
215.783	186.022	60.1847	106.127	-21.3032	48.0568	89.7391	-0.928977	43.264	80.8403	0.956272	0.283342	-0.0725309
215.681	186.402	60.0624	106.347	-20.8358	48.6705	88.7257	-0.436735	43.7702	80.0156	0.957001	0.283248	-0.0626055
215.579	186.785	59.9186	106.596	-20.3498	49.3061	87.6858	0.0757862	44.2934	79.1701	0.957791	0.282635	-0.0524702
215.447	187.182	59.7276	106.916	-19.8106	49.9781	86.5919	0.642486	44.8472	78.2867	0.958812	0.281049	-0.041113
215.342	187.567	59.5375	107.232	-19.2811	50.6455	85.5002	1.19757	45.3921	77.3984	0.95969	0.279352	-0.0309528
215.229	187.953	59.3229	107.58	-18.7273	51.3288	84.3881	1.77568	45.9521	76.4955	0.960602	0.277177	-0.0204278
215.104	188.345	59.0575	108.014	-18.1309	52.0599	83.228	2.39807	46.5526	75.5575	0.961733	0.273838	-0.00910395
214.981	188.728	58.7915	108.452	-17.5309	52.7887	82.0707	3.0224	47.1545	74.6211	0.96278	0.270278	0.00225153
214.858	189.105	58.5055	108.918	-16.9169	53.5294	80.8985	3.65931	47.7691	73.6747	0.963749	0.266443	0.0139776
214.718	189.482	58.163	109.467	-16.25	54.333	79.6853	4.36332	48.4406	72.7036	0.965255	0.260136	0.0247578
214.603	189.851	57.8197	110.024	-15.5887	55.1315	78.4757	5.04867	49.0966	71.7285	0.966377	0.254451	0.0370174
214.486	190.209	57.4602	110.602	-14.9085	55.9405	77.2542	5.75422	49.7663	70.7444	0.967423	0.248355	0.0491188
214.358	190.567	57.0468	111.27	-14.1755	56.8183	75.996	6.50865	50.4954	69.7334	0.968496	0.241079	0.0624152
214.241	190.909	56.6317	111.939	-13.4426	57.6898	74.7447	7.2614	51.2175	68.7316	0.969447	0.23341	0.0754529
214.126	191.24	56.2031	112.63	-12.688	58.5731	73.4833	8.03464	51.9506	67.7244	0.970255	0.225317	0.0885286
213.997	191.569	55.7229	113.406	-11.8738	59.5285	72.1906	8.86286	52.7562	66.693	0.970888	0.2164	0.102703
213.876	191.882	55.2433	114.173	-11.0537	60.4735	70.9026	9.69233	53.5504	65.6686	0.971275	0.207184	0.117045
213.748	192.183	54.7506	114.958	-10.2255	61.4312	69.6112	10.5321	54.3659	64.6545	0.971153	0.197942	0.13297
213.638	192.481	54.2183	115.818	-9.31973	62.4555	68.2896	11.4429	55.219	63.6065	0.971216	0.187352	0.147102
213.533	192.761	53.6837	116.68	-8.41066	63.4726	66.9723	12.3524	56.0731	62.5693	0.970895	0.176784	0.161588
213.427	193.028	53.1391	117.536	-7.49214	64.5052	65.657	13.2689	56.9414	61.547	0.970094	0.165848	0.177232
213.318	193.299	52.5637	118.452	-6.47198	65.5901	64.3177	14.2797	57.8425	60.4995	0.969467	0.153747	0.191036
213.213	193.551	51.9885	119.363	-5.46541	66.6631	62.9814	15.2685	58.792	59.4429	0.967648	0.144102	0.207106
213.113	193.787	51.4098	120.28	-4.43196	67.7475	61.6486	16.2741	59.7461	58.3892	0.965384	0.134722	0.223349
212.977	194.042	50.8088	121.216	-3.29446	68.8721	60.2999	17.3767	60.7344	57.3328	0.962336	0.125736	0.241039
212.872	194.272	50.2085	122.146	-2.16678	69.9873	58.9614	18.4642	61.7025	56.2822	0.958861	0.117288	0.258512
212.764	194.488	49.607	123.074	-1.00681	71.1093	57.6201	19.5843	62.6609	55.2443	0.955026	0.107671	0.276284
212.595	194.736	48.9999	123.995	0.270737	72.253	56.277	20.799	63.6409	54.2411	0.950239	0.0979846	0.295711
212.493	194.963	48.3938	124.907	1.5463	73.3905	54.9394	22.0206	64.6075	53.2033	0.946226	0.0888885	0.311055
212.388	195.175	47.787	125.817	2.8394	74.5127	53.6086	23.2537	65.5667	52.178	0.941513	0.0798217	0.327386
212.218	195.435	47.1875	126.702	4.2739	75.6494	52.2786	24.6153	66.5507	51.1706	0.936006	0.0718438	0.344574
212.079	195.672	46.587	127.575	5.70459	76.78	50.9555	25.9705	67.507	50.1681	0.930879	0.062962	0.359862
211.953	195.899	45.9898	128.436	7.14468	77.9114	49.6418	27.3343	68.469	49.1715	0.925241	0.0537835	0.375549
211.756	196.183	45.4028	129.262	8.74089	79.025	48.3359	28.8343	69.4115	48.1975	0.919358	0.0449699	0.390843
211.581	196.447	44.8179	130.08	10.3338	80.1308	47.0369	30.3313	70.3531	47.2272	0.913066	0.0365367	0.406172
211.413	196.698	44.2375	130.89	11.9345	81.2414	45.7449	31.8157	71.3484	46.2867	0.903457	0.0349802	0.427249
211.175	197.012	43.6691	131.653	13.7015	82.3215	44.4692	33.4526	72.2762	45.3484	0.895341	0.0301494	0.444361
210.991	197.308	43.1032	132.414	15.4641	83.4065	43.198	35.111	73.1192	44.36	0.891227	0.0155661	0.453291
210.78	197.588	42.5402	133.169	17.2247	84.4742	41.9325	41.0468	74.2272	45.8227	0.9064	-0.101147	0.410133
210.541	197.931	41.9894	133.883	19.1537	85.5202	40.6947	42.8312	74.927	44.8917	0.895492	-0.0898879	0.435906
210.309	198.251	41.4424	134.597	21.0756	86.5635	39.4607	44.5892	75.685	43.9989	0.884287	-0.0809986	0.459865
210.097	198.556	40.8975	135.303	22.9954	87.5983	38.2299	46.3273	76.4643	43.125	0.873032	-0.0743676	0.481959
209.793	198.913	40.3654	135.989	25.0786	88.6119	37.0347	48.1827	77.2715	42.2891	0.86104	-0.0676335	0.504019
209.522	199.248	39.8347	136.67	27.1536	89.6143	35.839	50.029	78.0573	41.4679	0.848814	-0.0617671	0.525072
209.271	199.563	39.3053	137.335	29.2225	90.6059	34.6518	51.86	78.8502	40.6531	0.836084	-0.0558408	0.545752
208.961	199.916	38.7864	138.018	31.4465	91.5801	33.5069	53.8303	79.6268	39.8656	0.823878	-0.0511176	0.564458
208.669	200.245	38.2703	138.683	33.661	92.5475	32.3689	55.7813	80.4083	39.0893	0.811218	-0.0465216	0.58289
208.415	200.555	37.7555	139.336	35.8654	93.4956	31.231	57.7276	81.1652	38.2881	0.799548	-0.0434614	0.599027
208.09	200.885	37.2488	140.035	38.2179	94.4353	30.1506	59.7994	81.9365	37.5437	0.786684	-0.0401911	0.616046
207.789	201.193	36.7447	140.719	40.5579	95.367	29.0773	61.8474	82.7048	36.8172	0.773577	-0.0373039	0.632603
207.529	201.477	36.2449	141.386	42.8852	96.2928	28.005	63.8785	83.4408	36.0328	0.759422	-0.0323754	0.649792
207.204	201.769	35.752	142.118	45.3464	97.2027	27.0083	66.0398	84.1825	35.3177	0.74665	-0.0299321	0.664544
206.891	202.038	35.265	142.824	47.8004	98.1025	26.0139	68.1869	84.9306	34.6161	0.733297	-0.0278853	0.679336
206.617	202.286	34.7803	143.534	50.241	98.9975	25.0223	70.3142	85.6812	33.927	0.719507	-0.025653	0.694011
206.275	202.532	34.3052	144.296	52.7903	99.8709	24.1299	72.5426	86.4104	33.3141	0.705998	-0.024248	0.707799
205.957	202.753	33.8368	145.046	55.3347	100.746	23.2412	74.7721	87.1404	32.7014	0.693483	-0.024469	0.720057
205.679	202.954	33.3739	145.79	57.8682	101.605	22.354	77.0011	87.8825	32.0761	0.680211	-0.0252338	0.732582
205.318	203.15	32.9163	146.586	60.4925	102.458	21.5857	79.319	88.6542	31.5532	0.665985	-0.029119	0.745397
205.009	203.324	32.4655	147.373	63.1124	103.311	20.817	81.6311	89.3659	31.0209	0.655568	-0.0349026	0.754329
204.701	203.475	32.0217	148.141	65.7197	104.148	20.0643	83.9362	90.0884	30.5138	0.645357	-0.0400859	0.762829
204.336	203.623	31.5734	148.958	68.4048	104.976	19.4266	89.1458	90.6035	33.5666	0.678918	-0.245179	0.692068
203.982	203.75	31.1305	149.76	71.0736	105.785	18.811	91.4544	91.2925	33.2263	0.667079	-0.25156	0.70123
203.658	203.854	30.695	150.547	73.7368	106.596	18.188	93.7564	91.983	32.8824	0.655013	-0.257951	0.710225
203.278	203.954	30.2407	151.365	76.4487	107.388	17.6997	96.1016	92.6762	32.659	0.642648	-0.264269	0.719142
202.906	204.034	29.7896	152.172	79.1663	108.177	17.2312	98.4749	93.3076	32.4261	0.629336	-0.269186	0.729023
202.566	204.091	29.3478	152.972	81.8618	108.947	16.7618	100.787	93.9813	32.2377	0.61697	-0.278325	0.736127
202.182	204.146	28.8764	153.785	84.5857	109.703	16.423	103.128	94.6298	32.1523	0.604294	-0.287385	0.743128
201.793	204.179	28.4068	154.581	87.3153	110.443	16.0996	105.472	95.2748	32.1019	0.591473	-0.296559	0.749809
201.461	204.192	27.946	155.367	90.0259	111.184	15.7748	107.801	95.8931	32.0058	0.578231	-0.304243	0.757024
201.075	204.201	27.4507	156.159	92.7513	111.878	15.5728	110.146	96.488	32.0164	0.565012	-0.311746	0.763921
200.702	204.19	26.957	156.939	95.4767	112.575	15.3889	112.485	97.0738	32.0441	0.551219	-0.319725	0.770671
200.361	204.16	26.4733	157.7	98.1779	113.262	15.2022	114.8	97.6551	32.07	0.537299	-0.327592	0.77717
199.973	204.128	25.9546	158.459	100.886	113.895	15.1236	117.118	98.1911	32.1854	0.523233	-0.335605	0.783324
199.612	204.08	25.4374	159.205	103.573	114.527	15.0632	119.418	98.73	32.3168	0.509021	-0.343421	0.789278
199.279	204.014	24.9347	159.94	106.255	115.156	14.9993	121.716	99.2702	32.4434	0.494565	-0.351005	0.795111
198.908	203.948	24.4019	160.651	108.907	115.726	15.0312	123.985	99.7574	32.64	0.4801	-0.358662	0.800541
198.557	203.868	23.8717	161.353	111.549	116.283	15.0788	126.244	100.233	32.847	0.465395	-0.366226	0.805783
198.234	203.774	23.3513	162.043	114.175	116.832	15.1255	128.489	100.703	33.0514	0.450495	-0.373602	0.810849
197.876	203.682	22.8127	162.706	116.757	117.324	15.2552	130.699	101.125	33.3152	0.435638	-0.381106	0.815462
197.525	203.579	22.2762	163.352	119.322	117.801	15.4042	132.889	101.525	33.5883	0.420295	-0.389107	0.819724
197.205	203.464	21.7523	163.987	121.877	118.282	15.5475	135.07	101.929	33.8548	0.404575	-0.397148	0.823767
196.847	203.351	21.2165	164.594	124.377	118.7	15.7632	137.209	102.284	34.1718	0.38885	-0.405154	0.827433
196.498	203.23	20.6841	165.19	126.846	119.094	15.9979	139.326	102.611	34.4965	0.372745	-0.413623	0.830649
196.17	203.097	20.1624	165.762	129.303	119.497	16.2255	141.465	102.968	34.8132	0.35632	-0.421819	0.833729
195.801	202.97	19.6402	166.315	131.685	119.828	16.5201	143.548	103.27	35.1813	0.339822	-0.43011	0.836377
195.441	202.836	19.1234	166.852	134.04	120.154	16.8321	145.614	103.572	35.5696	0.323078	-0.438615	0.838592
195.128	202.692	18.6171	167.364	136.378	120.469	17.1343	147.627	103.823	35.9563	0.308546	-0.445715	0.84032
194.795	202.554	18.1198	167.857	138.621	120.722	17.494	149.529	104.01	36.3985	0.295634	-0.452033	0.841586
194.449	202.414	17.6302	168.327	140.838	120.951	17.8668	151.404	104.178	36.8572	0.282733	-0.458427	0.842559
194.126	202.265	17.1513	168.787	143.037	121.187	18.2378	153.264	104.355	37.3174	0.269959	-0.464588	0.843374
193.761	202.125	16.6912	169.216	145.135	121.354	18.647	155.036	104.481	37.8056	0.257808	-0.47036	0.843976
193.389	201.986	16.2422	169.624	147.192	121.506	19.068	156.776	104.595	38.3055	0.245874	-0.475973	0.844391
193.036	201.84	15.7999	170.028	149.24	121.654	19.487	158.499	104.696	38.8036	0.233581	-0.481746	0.844607
192.643	201.709	15.387	170.389	151.176	121.743	19.932	160.137	104.741	39.3042	0.221983	-0.486614	0.844944
192.245	201.582	14.9902	170.748	153.076	121.802	20.3882	161.748	104.762	39.8158	0.210634	-0.490902	0.845369
191.857	201.451	14.599	171.084	154.957	121.876	20.8392	163.336	104.807	40.3284	0.199414	-0.495295	0.845528
191.436	201.343	14.2468	171.404	156.738	121.887	21.3014	164.831	104.809	40.85	0.188854	-0.499478	0.845492
190.998	201.244	13.9149	171.693	158.464	121.882	21.7696	166.27	104.807	41.3717	0.178647	-0.503695	0.845208
190.59	201.141	13.5883	171.988	160.185	121.88	22.2319	167.7	104.798	41.8839	0.168465	-0.507732	0.844883
190.151	201.071	13.3091	172.248	161.805	121.834	22.6938	169.039	104.762	42.3828	0.159273	-0.511132	0.844616
189.714	201.016	13.0541	172.486	163.36	121.783	23.1528	170.334	104.734	42.8746	0.150787	-0.513787	0.844563
189.29	200.959	12.8039	172.725	164.924	121.726	23.6056	171.635	104.7	43.356	0.142122	-0.516088	0.844662
188.867	200.943	12.6097	172.93	166.379	121.651	24.0405	172.846	104.651	43.7917	0.134277	-0.517657	0.844986
188.471	200.947	12.4438	173.121	167.785	121.564	24.4675	174.012	104.568	44.1816	0.127025	-0.518445	0.845624
188.07	200.951	12.2816	173.301	169.184	121.482	24.8891	175.164	104.512	44.582	0.119943	-0.519603	0.845947
187.664	200.999	12.1763	173.456	170.48	121.398	25.2835	176.228	104.479	44.9604	0.113797	-0.520639	0.846159
187.252	201.074	12.1077	173.597	171.729	121.311	25.6604	177.255	104.457	45.3221	0.107945	-0.521512	0.846388
186.854	201.147	12.0388	173.738	172.971	121.233	26.0332	178.277	104.446	45.6796	0.101869	-0.52246	0.846556
186.442	201.266	12.0291	173.839	174.116	121.153	26.3693	179.221	104.441	45.9926	0.0964493	-0.523352	0.84664
186.039	201.413	12.0554	173.928	175.197	121.09	26.6844	180.113	104.456	46.2851	0.0915542	-0.524229	0.846641
185.65	201.559	12.0852	174.018	176.286	121.025	26.9968	181.016	104.44	46.5639	0.0863079	-0.524616	0.846953
185.273	201.748	12.1673	174.07	177.279	120.978	27.2725	181.848	104.437	46.7988	0.082203	-0.524485	0.847442
184.9	201.965	12.2905	174.109	178.196	120.936	27.5199	182.613	104.449	47.0107	0.0790416	-0.524231	0.8479
184.539	202.182	12.412	174.149	179.122	120.907	27.7665	183.38	104.472	47.2285	0.0760281	-0.5241	0.848257
184.171	202.437	12.5855	174.152	179.948	120.886	27.9755	184.062	104.508	47.4072	0.0738462	-0.523863	0.848595
183.83	202.719	12.7966	174.147	180.706	120.885	28.1551	184.699	104.553	47.5532	0.072215	-0.5237	0.848836
183.487	203	13.0086	174.135	181.464	120.885	28.3341	185.345	104.599	47.7005	0.0709364	-0.523756	0.84891
183.149	203.314	13.2678	174.092	182.122	120.913	28.4793	185.907	104.688	47.8245	0.0708316	-0.523826	0.848875
182.818	203.655	13.5642	174.037	182.707	120.95	28.5946	186.404	104.793	47.9235	0.0716236	-0.523852	0.848793
182.479	203.996	13.8598	173.972	183.289	120.986	28.7106	186.885	104.899	48.0214	0.0721179	-0.523885	0.848731
182.146	204.365	14.1985	173.885	183.797	121.044	28.7963	187.305	105.029	48.0884	0.0731065	-0.523753	0.848727
181.821	204.761	14.5726	173.779	184.211	121.115	28.8545	187.65	105.176	48.1273	0.0749157	-0.523463	0.848749
181.505	205.154	14.9473	173.675	184.633	121.198	28.9122	188.005	105.334	48.1721	0.076726	-0.523005	0.848869
181.178	205.574	15.3558	173.545	184.975	121.282	28.948	188.293	105.496	48.1922	0.0791444	-0.522468	0.848978
180.865	206.018	15.7977	173.402	185.249	121.39	28.9603	188.529	105.682	48.1918	0.0821361	-0.52175	0.849135
180.544	206.46	16.2421	173.247	185.524	121.5	28.9733	188.768	105.867	48.188	0.0851031	-0.520859	0.84939
180.226	206.922	16.7076	173.079	185.742	121.615	28.9687	188.963	106.059	48.1676	0.0885714	-0.519801	0.849683
179.925	207.402	17.2024	172.904	185.89	121.753	28.9472	189.097	106.275	48.1338	0.0926323	-0.518659	0.849948
179.616	207.881	17.6977	172.721	186.049	121.891	28.9268	189.237	106.491	48.0988	0.096566	-0.517495	0.85022
179.314	208.37	18.2044	172.528	186.149	122.031	28.8954	189.33	106.71	48.0521	0.101006	-0.516234	0.850471
179.015	208.869	18.7272	172.321	186.214	122.182	28.8541	189.402	106.935	47.986	0.105618	-0.515118	0.850587
178.724	209.366	19.2489	172.125	186.272	122.326	28.8132	189.479	107.153	47.9191	0.109928	-0.513938	0.850755
178.443	209.864	19.7724	171.92	186.298	122.482	28.7677	189.533	107.384	47.8487	0.113935	-0.512765	0.850935
178.166	210.357	20.2957	171.705	186.286	122.643	28.7172	189.549	107.629	47.7778	0.117966	-0.511487	0.851155
177.893	210.851	20.8218	171.504	186.28	122.794	28.6673	189.569	107.865	47.7104	0.122143	-0.510254	0.851306
177.637	211.333	21.3363	171.304	186.25	122.953	28.6169	189.567	108.104	47.6443	0.126468	-0.509148	0.851336
177.395	211.801	21.836	171.108	186.192	123.109	28.5668	189.544	108.332	47.5757	0.130762	-0.508095	0.851317
177.155	212.269	22.3365	170.913	186.147	123.261	28.5165	189.549	108.552	47.491	0.134182	-0.507282	0.85127
176.93	212.716	22.8197	170.731	186.078	123.407	28.4678	189.526	108.777	47.4178	0.137846	-0.506736	0.85101
176.736	213.14	23.2766	170.569	185.995	123.559	28.4248	189.485	109.008	47.3591	0.141218	-0.506105	0.850832
176.53	213.562	23.7341	170.395	185.916	123.701	28.3799	189.447	109.23	47.2954	0.144615	-0.505518	0.850611
176.345	213.963	24.1707	170.245	185.831	123.834	28.3391	189.405	109.432	47.2353	0.148024	-0.504904	0.850389
176.192	214.332	24.5726	170.12	185.744	123.966	28.3043	189.357	109.628	47.1873	0.151213	-0.5044	0.850127
176.031	214.7	24.9727	169.985	185.651	124.091	28.2692	189.304	109.818	47.1367	0.15447	-0.503856	0.849864
175.882	215.045	25.3528	169.869	185.567	124.203	28.2378	189.256	109.992	47.0911	0.157501	-0.503255	0.849663
175.768	215.351	25.6905	169.782	185.483	124.31	28.2129	189.206	110.15	47.0546	0.160253	-0.502663	0.849499
175.654	215.659	26.0284	169.695	185.395	124.415	28.1878	189.154	110.305	47.0165	0.163039	-0.502004	0.849359
175.548	215.943	26.3448	169.613	185.322	124.519	28.1666	189.113	110.454	46.9822	0.165525	-0.50138	0.849247
175.472	216.188	26.6201	169.571	185.249	124.595	28.1526	189.092	110.547	46.9502	0.167207	-0.500404	0.849493
175.402	216.431	26.8939	169.529	185.177	124.682	28.1381	189.064	110.657	46.9255	0.169099	-0.499741	0.849509
175.332	216.655	27.1491	169.497	185.121	124.75	28.1264	189.042	110.752	46.9071	0.170907	-0.499191	0.84947
175.288	216.839	27.3607	169.489	185.078	124.811	28.1203	189.024	110.834	46.8989	0.172389	-0.498782	0.849411
175.247	217.021	27.5735	169.484	185.025	124.871	28.1143	188.998	110.918	46.8914	0.174025	-0.49841	0.849295
175.211	217.186	27.7702	169.486	184.988	124.926	28.1108	188.982	110.993	46.8877	0.175453	-0.498073	0.849199
175.185	217.313	27.9259	169.507	184.97	124.957	28.1125	188.979	111.041	46.8899	0.176571	-0.497767	0.849147
175.162	217.441	28.0827	169.53	184.952	124.99	28.1143	188.976	111.089	46.892	0.177699	-0.497431	0.849109
175.157	217.553	28.2249	169.568	184.943	125.027	28.1156	188.981	111.138	46.8969	0.178617	-0.497109	0.849104
175.152	217.63	28.334	169.613	184.948	125.043	28.1212	188.995	111.162	46.9045	0.179254	-0.496799	0.849152
175.15	217.708	28.4425	169.659	184.948	125.06	28.1265	189.005	111.188	46.9107	0.179922	-0.496466	0.849205
175.147	217.774	28.5414	169.707	184.963	125.071	28.1317	189.028	111.205	46.917	0.180396	-0.49614	0.849295
175.152	217.809	28.6096	169.766	184.987	125.065	28.1382	189.055	111.202	46.9249	0.180658	-0.495814	0.84943
175.152	217.844	28.6785	169.816	185.016	125.066	28.1446	189.088	111.205	46.9316	0.180822	-0.495528	0.849562
175.159	217.87	28.736	169.872	185.049	125.06	28.1498	189.124	111.2	46.9379	0.180892	-0.495218	0.849728
175.158	217.871	28.7715	169.914	185.087	125.046	28.1523	189.162	111.186	46.9389	0.180813	-0.494979	0.849884
175.164	217.871	28.8038	169.964	185.125	125.031	28.1553	189.2	111.169	46.9416	0.180703	-0.494703	0.850068
175.168	217.865	28.831	170.007	185.172	125.018	28.1554	189.245	111.153	46.9414	0.18045	-0.494468	0.850258
175.158	217.837	28.8335	170.023	185.218	124.994	28.1504	189.287	111.127	46.9325	0.180104	-0.494323	0.850416
175.158	217.809	28.8372	170.051	185.261	124.969	28.144	189.327	111.099	46.9239	0.179789	-0.494124	0.850598
175.146	217.776	28.8361	170.067	185.317	124.937	28.1358	189.377	111.063	46.912	0.179317	-0.493934	0.850808
175.126	217.729	28.8189	170.06	185.368	124.9	28.1174	189.422	111.023	46.8876	0.178822	-0.493815	0.850981
175.115	217.682	28.7974	170.05	185.409	124.873	28.0979	189.458	110.992	46.8629	0.178391	-0.493744	0.851113
175.102	217.633	28.7729	170.04	185.464	124.837	28.0752	189.505	110.951	46.8359	0.177833	-0.493646	0.851287
175.072	217.573	28.735	169.992	185.514	124.795	28.0365	189.547	110.905	46.7896	0.177247	-0.493625	0.851421
175.039	217.514	28.6956	169.937	185.564	124.754	27.998	189.588	110.861	46.7426	0.176668	-0.493631	0.851538
175.021	217.456	28.6547	169.887	185.605	124.723	27.9551	189.622	110.825	46.6936	0.176154	-0.493657	0.851629
174.983	217.395	28.6043	169.792	185.654	124.685	27.8899	189.661	110.781	46.62	0.175519	-0.493757	0.851703
174.947	217.335	28.5532	169.696	185.691	124.646	27.8258	189.689	110.739	46.547	0.17502	-0.493856	0.851747
174.912	217.276	28.5008	169.596	185.73	124.608	27.7562	189.721	110.697	46.4694	0.174495	-0.493964	0.851793
174.869	217.223	28.4417	169.452	185.77	124.572	27.6605	189.751	110.656	46.3652	0.173955	-0.494165	0.851786
174.835	217.17	28.3833	169.319	185.809	124.536	27.5645	189.781	110.615	46.2627	0.173403	-0.494331	0.851803
174.797	217.119	28.3248	169.169	185.839	124.508	27.4642	189.802	110.583	46.1547	0.172937	-0.494571	0.851758
174.759	217.082	28.2627	168.981	185.868	124.482	27.3319	189.821	110.549	46.0126	0.17262	-0.494798	0.851691
174.732	217.044	28.1999	168.803	185.894	124.457	27.199	189.836	110.517	45.8713	0.172354	-0.494984	0.851637
174.695	217.008	28.1383	168.609	185.924	124.43	27.0616	189.854	110.485	45.7247	0.172038	-0.495214	0.851567
174.681	216.989	28.0745	168.39	185.943	124.423	26.8908	189.864	110.468	45.5499	0.171783	-0.495514	0.851444
174.655	216.971	28.0117	168.163	185.962	124.408	26.7192	189.875	110.445	45.3726	0.171545	-0.495802	0.851324
174.636	216.954	27.948	167.941	185.982	124.39	26.5437	189.886	110.42	45.1935	0.171273	-0.49608	0.851217
174.625	216.955	27.8839	167.676	186.001	124.394	26.334	189.902	110.413	44.9855	0.171142	-0.496528	0.850982
174.624	216.958	27.8217	167.421	186.007	124.397	26.1244	189.899	110.404	44.7748	0.17093	-0.496884	0.850817
174.616	216.962	27.7574	167.164	186.027	124.391	25.9126	189.91	110.388	44.5634	0.170606	-0.497245	0.850671
174.621	216.983	27.6961	166.875	186.036	124.404	25.6702	189.915	110.387	44.3247	0.170377	-0.49769	0.850457
174.635	217.004	27.6335	166.597	186.046	124.416	25.428	189.92	110.386	44.0886	0.170116	-0.49812	0.850257
174.648	217.027	27.5721	166.317	186.055	124.428	25.1848	189.925	110.385	43.8512	0.169876	-0.498551	0.850052
174.662	217.064	27.5108	166.013	186.055	124.44	24.9211	189.923	110.385	43.5944	0.16976	-0.499013	0.849804
174.687	217.1	27.4516	165.72	186.065	124.462	24.6567	189.938	110.393	43.3419	0.169868	-0.499587	0.849445
174.688	217.1	27.4516	165.72	186.065	124.462	24.6567	189.931	110.394	43.3403	0.169777	-0.499551	0.849485
