# Supplementary material for: Quantifying dynamic muscle lengths and moment arms of musculoskeletal joints using FEBio studio: A demonstration in the glenohumeral joint
Source: J Biomech. Author manuscript; Available in PMC 2026 Apr 28. (PMC13111909; doi:10.1016/j.jbiomech.2026.113308)
Supplement: Data_and_code.zip [file NIHMS2167395-supplement-Data_and_code_zip.zip › data_and_code_v1.1/provided_solutions_FEBio/Post_operative_reverse_probes.csv]

GC
x	y	z	value
145.062	92.6026	74.045	0
145.061	92.6021	74.0429	0
145.061	92.6012	74.043	0
145.06	92.6005	74.0431	0
145.06	92.5997	74.0432	0
145.059	92.5988	74.0434	0
145.059	92.5979	74.0435	0
145.058	92.5969	74.0437	0
145.057	92.5958	74.0438	0
145.057	92.5948	74.044	0
145.056	92.5937	74.0441	0
145.055	92.5925	74.0443	0
145.055	92.5914	74.0444	0
145.055	92.5912	74.0445	0
145.048	92.5793	74.047	0
145.042	92.5674	74.0464	0
145.036	92.5573	74.041	0
145.027	92.5497	74.0431	0
145.021	92.5417	74.0479	0
145.016	92.5366	74.0547	0
145.008	92.5341	74.0513	0
145.003	92.5291	74.0479	0
144.998	92.5294	74.0564	0
144.994	92.5311	74.0581	0
144.987	92.5333	74.0568	0
144.983	92.5375	74.06	0
144.979	92.5442	74.0538	0
144.974	92.5504	74.0572	0
144.972	92.5597	74.054	0
144.969	92.5703	74.0612	0
144.967	92.5803	74.0584	0
144.965	92.5954	74.0571	0
144.965	92.6078	74.0558	0
144.963	92.6228	74.0446	0
144.964	92.6385	74.042	0
144.964	92.6555	74.0311	0
144.964	92.6695	74.0299	0
144.968	92.6867	74.0169	0
144.969	92.7028	74.0028	0
144.972	92.7203	73.9884	0
144.977	92.7351	73.9698	0
144.983	92.7491	73.9503	0
144.988	92.7653	73.9218	0
144.994	92.7779	73.893	0
145.001	92.7881	73.872	0
145.009	92.8007	73.8434	0
145.017	92.809	73.8002	0
145.027	92.8149	73.7662	0
145.036	92.8225	73.7198	0
145.045	92.8231	73.6778	0
145.055	92.8232	73.6313	0
145.064	92.8229	73.5823	0
145.074	92.8149	73.5249	0
145.081	92.805	73.4694	0
145.089	92.7949	73.414	0
145.092	92.7778	73.3422	0
145.094	92.7561	73.2821	0
145.096	92.7349	73.2134	0
145.09	92.7028	73.1451	0
145.081	92.6693	73.0751	0
145.072	92.6328	73.0054	0
145.05	92.5887	72.9275	0
145.023	92.5379	72.858	0
144.993	92.4894	72.7794	0
144.947	92.4271	72.7138	0
144.892	92.3615	72.6458	0
144.836	92.297	72.579	0
144.756	92.221	72.5109	0
144.662	92.14	72.4593	0
144.567	92.0573	72.4086	0
144.441	91.9677	72.3587	0
144.297	91.8734	72.3289	0
144.151	91.7781	72.2979	0
143.968	91.6745	72.2801	0
143.76	91.5641	72.268	0
143.552	91.4553	72.2599	0
143.302	91.3373	72.2696	0
143.021	91.2164	72.2956	0
142.739	91.0949	72.3242	0
142.415	90.9668	72.3596	0
142.055	90.8332	72.4183	0
141.695	90.7006	72.4684	0
141.29	90.562	72.5417	0
140.846	90.4198	72.6249	0
140.404	90.2758	72.7096	0
139.917	90.1289	72.7976	0
139.388	89.9809	72.9095	0
138.862	89.8304	73.0151	0
138.291	89.6788	73.1311	0
137.677	89.524	73.2585	0
137.064	89.3711	73.3922	0
136.409	89.2137	73.5371	0
135.71	89.056	73.6818	0
135.012	88.8986	73.8336	0
134.274	88.7393	73.9905	0
133.492	88.5784	74.1571	0
132.709	88.417	74.3211	0
131.892	88.2526	74.4929	0
131.031	88.0847	74.6788	0
130.169	87.9173	74.8641	0
129.277	87.7465	75.0438	0
128.342	87.5698	75.2382	0
127.407	87.3956	75.4347	0
126.445	87.2161	75.631	0
125.444	87.0295	75.8281	0
124.441	86.8447	76.0301	0
123.417	86.6537	76.2382	0
122.358	86.4556	76.4454	0
121.298	86.2576	76.6477	0
120.222	86.0543	76.8562	0
119.116	85.8437	77.0732	0
118.01	85.6341	77.2769	0
116.89	85.4178	77.4923	0
115.745	85.197	77.7055	0
114.601	84.9734	77.9082	0
113.447	84.747	78.1173	0
112.276	84.5129	78.3244	0
111.102	84.2783	78.54	0
109.922	84.0395	78.7474	0
108.724	83.793	78.9478	0
107.527	83.5432	79.148	0
106.323	83.2923	79.351	0
105.105	83.0307	79.5412	0
103.887	82.768	79.744	0
102.666	82.4985	79.9295	0
101.434	82.2192	80.1053	0
100.203	81.9368	80.2887	0
98.9674	81.6505	80.4677	0
97.7301	81.3467	80.6232	0
96.4912	81.0432	80.7778	0
95.2507	80.7375	80.9341	0
94.0145	80.4118	81.0747	0
92.7766	80.0856	81.2119	0
91.5416	79.7586	81.3469	0
90.3127	79.4117	81.4619	0
89.0828	79.0667	81.5722	0
87.8561	78.7177	81.6901	0
86.6412	78.3543	81.782	0
85.4272	77.9924	81.8806	0
84.2188	77.6261	81.9819	0
83.0264	77.2492	82.0683	0
81.8359	76.871	82.1578	0
80.6488	76.4922	82.2407	0
79.4897	76.1027	82.3276	0
78.3296	75.7138	82.4074	0
77.1758	75.3233	82.4911	0
76.0526	74.926	82.5873	0
74.9301	74.5284	82.6667	0
73.8133	74.1309	82.7589	0
72.7352	73.7241	82.8559	0
71.6544	73.3166	82.9459	0
70.5784	72.9103	83.047	0
69.5464	72.4973	83.1447	0
68.5118	72.0832	83.2526	0
67.4813	71.6683	83.3531	0
66.4942	71.2458	83.4574	0
65.5085	70.8238	83.5752	0
64.5249	70.3988	83.6823	0
63.5861	69.966	83.7918	0
62.6472	69.5331	83.9018	0
61.7114	69.099	84.0126	0
60.8209	68.6541	84.1332	0
59.9302	68.2099	84.2425	0
59.0397	67.7644	84.3517	0
58.1968	67.3065	84.4666	0
57.3543	66.8486	84.5795	0
56.5093	66.3894	84.6914	0
55.708	65.9155	84.8044	0
54.9064	65.4435	84.9161	0
54.1052	64.9683	85.0247	0
53.3427	64.4804	85.1322	0
52.5812	63.991	85.2481	0
51.8211	63.5011	85.3681	0
51.0925	62.9959	85.4874	0
50.3663	62.4875	85.6118	0
49.6411	61.9832	85.7331	0
48.9467	61.46	85.8704	0
48.2556	60.9354	86.0021	0
47.5626	60.4113	86.1391	0
46.9008	59.8691	86.3031	0
46.2417	59.3273	86.4613	0
45.585	58.7848	86.6135	0
44.9571	58.2261	86.8047	0
44.333	57.663	86.9859	0
43.7093	57.1027	87.1733	0
43.1183	56.5264	87.4001	0
42.5347	55.9477	87.62	0
41.9494	55.3689	87.8419	0
41.3984	54.7767	88.1034	0
40.8571	54.181	88.3591	0
40.3147	53.584	88.6277	0
39.8097	52.9775	88.9258	0
39.3126	52.3686	89.238	0
38.8156	51.7587	89.5511	0
38.358	51.1382	89.8947	0
37.9117	50.5159	90.2512	0
37.4629	49.8937	90.6089	0
37.0497	49.2642	91.004	0
36.6492	48.6314	91.3995	0
36.2489	48.0015	91.8086	0
35.8835	47.3684	92.2321	0
35.5313	46.734	92.6755	0
35.178	46.0994	93.1106	0
34.8584	45.4688	93.5667	0
34.5497	44.8404	94.0322	0
34.2422	44.2096	94.499	0
33.9669	43.5908	94.976	0
33.7005	42.9755	95.4475	0
33.4413	42.3617	95.9332	0
33.2044	41.7622	96.4053	0
32.9719	41.1727	96.8953	0
32.7497	40.5829	97.3759	0
32.5561	40.0189	97.8538	0
32.3667	39.4682	98.3299	0
32.1767	38.9162	98.8068	0
32.0203	38.3982	99.2822	0
31.8677	37.8978	99.7447	0
31.714	37.398	100.208	0
31.5827	36.94	100.661	0
31.4629	36.5032	101.102	0
31.3434	36.0686	101.543	0
31.2415	35.6793	101.967	0
31.1531	35.3192	102.385	0
31.0645	34.9571	102.796	0
30.9838	34.644	103.187	0
30.9294	34.3643	103.564	0
30.8601	34.0819	103.941	0
30.8168	33.8483	104.278	0
30.7668	33.6484	104.608	0
30.7299	33.4509	104.929	0
30.6976	33.2963	105.216	0
30.6869	33.1794	105.485	0
30.6671	33.0622	105.744	0
30.6564	32.99	105.969	0
30.6547	32.9547	106.159	0
30.6522	32.9191	106.339	0
30.6549	32.9283	106.493	0
30.6798	32.9732	106.591	0
30.6944	33.0199	106.7	0
30.729	33.1046	106.761	0
30.7671	33.2296	106.782	0
30.8039	33.3521	106.806	0
30.856	33.5099	106.781	0
30.9174	33.7046	106.719	0
30.9807	33.9	106.657	0
31.0553	34.1242	106.56	0
31.1477	34.3812	106.425	0
31.2396	34.6376	106.289	0
31.3433	34.9187	106.112	0
31.4732	35.2253	105.906	0
31.5931	35.5323	105.7	0
31.7427	35.8555	105.472	0
31.8993	36.2013	105.198	0
32.0665	36.5446	104.931	0
32.2513	36.9004	104.643	0
32.4573	37.2714	104.326	0
32.6656	37.6428	104.01	0
32.8856	38.0221	103.67	0
33.1425	38.4111	103.303	0
33.3898	38.7982	102.928	0
33.655	39.1905	102.549	0
33.9484	39.5873	102.147	0
34.2347	39.9848	101.739	0
34.5389	40.3824	101.319	0
34.8701	40.7807	100.874	0
35.1929	41.1787	100.43	0
35.5199	41.5756	99.9762	0
35.8776	41.972	99.5076	0
36.2276	42.3656	99.0343	0
36.5865	42.7571	98.5506	0
36.9639	43.1452	98.0487	0
37.3373	43.5348	97.5431	0
37.7191	43.9191	97.0285	0
38.117	44.3004	96.4991	0
38.5141	44.6815	95.9752	0
38.916	45.0624	95.4429	0
39.3335	45.4387	94.8887	0
39.7542	45.8155	94.3431	0
40.1785	46.1941	93.7868	0
40.6218	46.5736	93.2191	0
41.064	46.952	92.6549	0
41.5129	47.3347	92.0868	0
41.9838	47.723	91.5127	0
42.4566	48.1126	90.9325	0
42.9363	48.5045	90.3526	0
43.4422	48.914	89.7761	0
43.9485	49.3218	89.2045	0
44.4643	49.7336	88.6194	0
45.0134	50.1689	88.0474	0
45.5637	50.6054	87.4748	0
46.121	51.0476	86.9106	0
46.7232	51.5189	86.3499	0
47.3235	51.9902	85.7883	0
47.931	52.4658	85.2351	0
48.5906	52.9794	84.6931	0
49.2519	53.4944	84.1475	0
49.9198	54.013	83.6126	0
50.6487	54.5767	83.0982	0
51.3767	55.1373	82.5783	0
52.1155	55.7047	82.0597	0
52.9185	56.3159	81.5646	0
53.7235	56.9276	81.0675	0
54.5345	57.5453	80.5763	0
55.4157	58.205	80.0961	0
56.2999	58.8664	79.6208	0
57.1871	59.5294	79.1521	0
58.1469	60.2307	78.687	0
59.1049	60.9337	78.2297	0
60.0673	61.6382	77.7741	0
61.0978	62.3739	77.3243	0
62.1264	63.1092	76.8786	0
63.1564	63.8437	76.4243	0
64.2515	64.6024	75.9875	0
65.3434	65.361	75.5431	0
66.4375	66.1178	75.0941	0
67.5923	66.8885	74.6628	0
68.7463	67.6588	74.2272	0
69.898	68.43	73.7845	0
71.1079	69.2038	73.3598	0
72.3181	69.9803	72.9207	0
73.5287	70.7543	72.4961	0
74.7904	71.5246	72.0753	0
76.0521	72.2975	71.653	0
77.3152	73.0694	71.2371	0
78.6221	73.8323	70.8384	0
79.9323	74.5954	70.442	0
81.2403	75.3588	70.0409	0
82.588	76.1082	69.6729	0
83.9384	76.8574	69.304	0
85.2884	77.6056	68.9348	0
86.6683	78.3357	68.6015	0
88.0519	79.0627	68.2722	0
89.4346	79.79	67.9521	0
90.8418	80.4963	67.6663	0
92.2491	81.1962	67.3806	0
93.6575	81.8963	67.1033	0
95.0774	82.5667	66.8664	0
96.4975	83.2322	66.6376	0
97.9187	83.8964	66.4083	0
99.3354	84.5227	66.2237	0
100.754	85.1419	66.0494	0
102.171	85.7641	65.8826	0
103.569	86.3423	65.749	0
104.963	86.9112	65.6311	0
106.36	87.4794	65.5189	0
107.722	88.0041	65.4404	0
109.077	88.518	65.371	0
110.433	89.0327	65.3076	0
111.744	89.5038	65.2768	0
113.042	89.9613	65.2611	0
114.341	90.4199	65.2378	0
115.585	90.8378	65.2521	0
116.812	91.2424	65.2761	0
118.039	91.6484	65.2895	0
119.201	92.0188	65.3374	0
120.344	92.3757	65.3871	0
121.486	92.7352	65.4395	0
122.559	93.0643	65.5086	0
123.607	93.3818	65.5796	0
124.655	93.699	65.658	0
125.635	93.993	65.7335	0
126.587	94.2782	65.8286	0
127.54	94.5633	65.909	0
128.427	94.8315	66.0073	0
129.288	95.0942	66.0932	0
130.148	95.3567	66.1926	0
130.95	95.6094	66.2828	0
131.724	95.8563	66.3665	0
132.499	96.105	66.4563	0
133.223	96.3518	66.5338	0
133.92	96.5947	66.6083	0
134.617	96.8394	66.6765	0
135.27	97.0846	66.7353	0
135.897	97.3331	66.791	0
136.523	97.58	66.8479	0
137.111	97.8336	66.8783	0
137.672	98.0906	66.9042	0
138.233	98.3494	66.9325	0
138.756	98.6135	66.9343	0
139.252	98.8857	66.9305	0
139.748	99.1559	66.9277	0
140.205	99.436	66.8994	0
140.633	99.7215	66.8699	0
141.059	100.007	66.8334	0
141.444	100.302	66.7788	0
141.796	100.602	66.7213	0
142.147	100.903	66.6539	0
142.456	101.211	66.5775	0
142.726	101.524	66.4934	0
142.996	101.836	66.4112	0
143.225	102.153	66.3176	0
143.412	102.472	66.2236	0
143.599	102.794	66.1191	0
143.75	103.111	66.0156	0
143.857	103.431	65.9202	0
143.966	103.751	65.816	0
144.043	104.065	65.7152	0
144.083	104.374	65.614	0
144.124	104.681	65.5242	0
144.141	104.979	65.4344	0
144.127	105.267	65.3458	0
144.115	105.555	65.2717	0
144.085	105.83	65.2029	0
144.036	106.088	65.1444	0
143.988	106.346	65.0873	0
143.928	106.591	65.0442	0
143.859	106.815	65.021	0
143.788	107.039	64.9874	0
143.717	107.25	64.9736	0
143.641	107.44	64.9781	0
143.567	107.627	64.9743	0
143.494	107.804	64.9828	0
143.425	107.959	65.0087	0
143.358	108.113	65.0355	0
143.295	108.256	65.0577	0
143.243	108.382	65.1057	0
143.19	108.504	65.153	0
143.145	108.62	65.2013	0
143.114	108.716	65.2541	0
143.082	108.812	65.3095	0
143.057	108.902	65.3644	0
143.047	108.975	65.4174	0
143.039	109.048	65.473	0
143.034	109.115	65.5357	0
143.044	109.169	65.5869	0
143.054	109.223	65.6381	0
143.068	109.274	65.686	0
143.095	109.312	65.7287	0
143.119	109.352	65.7634	0
143.147	109.386	65.8002	0
143.183	109.414	65.8106	0
143.219	109.439	65.8297	0
143.255	109.465	65.8405	0
143.295	109.479	65.8176	0
143.336	109.495	65.8062	0
143.374	109.509	65.7835	0
143.416	109.519	65.734	0
143.456	109.526	65.6827	0
143.497	109.531	65.6324	0
143.533	109.53	65.5456	0
143.57	109.529	65.452	0
143.606	109.527	65.3646	0
143.636	109.519	65.2396	0
143.665	109.51	65.1128	0
143.694	109.5	64.9839	0
143.712	109.482	64.8219	0
143.731	109.465	64.6706	0
143.747	109.447	64.5046	0
143.754	109.421	64.3129	0
143.759	109.393	64.1319	0
143.763	109.366	63.9373	0
143.754	109.329	63.7323	0
143.746	109.293	63.5196	0
143.735	109.256	63.3132	0
143.711	109.208	63.0785	0
143.689	109.164	62.8545	0
143.666	109.115	62.629	0
143.631	109.061	62.3851	0
143.596	109.006	62.1529	0
143.561	108.952	61.9191	0
143.516	108.89	61.6719	0
143.471	108.83	61.4351	0
143.471	108.83	61.4351	0
TS
x	y	z	value
96.8428	10.0208	142.252	0
96.8425	10.0193	142.249	0
96.8425	10.0178	142.249	0
96.8425	10.0164	142.249	0
96.8425	10.015	142.248	0
96.8425	10.0134	142.248	0
96.8425	10.0116	142.247	0
96.8424	10.0098	142.247	0
96.8424	10.0079	142.247	0
96.8424	10.006	142.246	0
96.8424	10.004	142.246	0
96.8424	10.0019	142.245	0
96.8424	9.99988	142.245	0
96.8424	9.99953	142.245	0
96.8425	9.97779	142.24	0
96.8428	9.95657	142.233	0
96.8439	9.93365	142.217	0
96.8425	9.9125	142.208	0
96.8431	9.8913	142.202	0
96.8457	9.86887	142.192	0
96.8455	9.84825	142.173	0
96.8475	9.82611	142.153	0
96.8503	9.80436	142.14	0
96.8529	9.78381	142.12	0
96.8542	9.76359	142.097	0
96.8577	9.74135	142.074	0
96.8618	9.72095	142.04	0
96.8647	9.70017	142.016	0
96.8706	9.67916	141.981	0
96.8755	9.65897	141.957	0
96.8814	9.63828	141.922	0
96.8872	9.62018	141.885	0
96.8944	9.59912	141.849	0
96.9002	9.58107	141.802	0
96.9092	9.56307	141.764	0
96.917	9.5463	141.717	0
96.9244	9.52699	141.681	0
96.9364	9.51243	141.634	0
96.9456	9.49715	141.587	0
96.956	9.48337	141.539	0
96.969	9.47226	141.495	0
96.9824	9.46137	141.45	0
96.9961	9.45183	141.396	0
97.0105	9.44756	141.352	0
97.0266	9.44253	141.319	0
97.0431	9.44	141.278	0
97.0615	9.44449	141.237	0
97.0824	9.45013	141.21	0
97.1014	9.4569	141.17	0
97.1239	9.47281	141.156	0
97.1479	9.49202	141.144	0
97.1712	9.51122	141.128	0
97.1988	9.54081	141.13	0
97.2261	9.57546	141.144	0
97.2534	9.60989	141.157	0
97.2835	9.65734	141.184	0
97.3155	9.70885	141.234	0
97.3472	9.7609	141.275	0
97.3808	9.82296	141.349	0
97.4158	9.89262	141.436	0
97.4511	9.95953	141.522	0
97.4877	10.0371	141.631	0
97.5261	10.1163	141.763	0
97.5623	10.1986	141.885	0
97.6003	10.2793	142.047	0
97.6387	10.3628	142.219	0
97.6781	10.4475	142.392	0
97.7154	10.5252	142.583	0
97.7539	10.6001	142.801	0
97.7914	10.6743	143.02	0
97.8275	10.7368	143.251	0
97.8638	10.7913	143.51	0
97.8987	10.8463	143.767	0
97.9332	10.8809	144.046	0
97.9662	10.9014	144.334	0
97.9996	10.9242	144.626	0
98.0329	10.9217	144.941	0
98.0656	10.9047	145.276	0
98.0989	10.8877	145.612	0
98.1351	10.8464	145.96	0
98.1722	10.7852	146.335	0
98.2108	10.7267	146.7	0
98.2555	10.6435	147.095	0
98.3041	10.5416	147.503	0
98.3553	10.4398	147.911	0
98.4162	10.3172	148.328	0
98.4857	10.1774	148.774	0
98.5577	10.0385	149.212	0
98.6412	9.88267	149.666	0
98.738	9.70934	150.138	0
98.8371	9.54084	150.612	0
98.9505	9.35659	151.105	0
99.0791	9.1604	151.604	0
99.2108	8.96896	152.106	0
99.3556	8.76978	152.621	0
99.5186	8.56288	153.153	0
99.6833	8.36138	153.678	0
99.8607	8.15879	154.218	0
100.056	7.95403	154.783	0
100.253	7.75671	155.34	0
100.462	7.56451	155.899	0
100.687	7.37599	156.486	0
100.913	7.19775	157.065	0
101.15	7.02754	157.65	0
101.399	6.86536	158.246	0
101.651	6.71498	158.837	0
101.911	6.57284	159.434	0
102.179	6.44151	160.037	0
102.45	6.32162	160.624	0
102.726	6.21009	161.212	0
103.007	6.10848	161.807	0
103.29	6.01904	162.376	0
103.576	5.93504	162.946	0
103.862	5.85751	163.502	0
104.152	5.7905	164.036	0
104.441	5.72917	164.559	0
104.735	5.66557	165.061	0
105.027	5.61411	165.558	0
105.322	5.5664	166.028	0
105.617	5.51188	166.466	0
105.914	5.46752	166.89	0
106.209	5.43033	167.297	0
106.506	5.38359	167.666	0
106.802	5.34946	168.033	0
107.094	5.31971	168.365	0
107.381	5.28662	168.666	0
107.667	5.26415	168.96	0
107.944	5.25112	169.235	0
108.206	5.23569	169.474	0
108.466	5.23371	169.697	0
108.714	5.24375	169.909	0
108.939	5.25467	170.101	0
109.159	5.27753	170.276	0
109.37	5.31371	170.438	0
109.548	5.3518	170.581	0
109.723	5.40337	170.706	0
109.888	5.46327	170.827	0
110.022	5.5267	170.926	0
110.153	5.60157	171.017	0
110.278	5.68282	171.101	0
110.376	5.76375	171.169	0
110.471	5.85287	171.228	0
110.561	5.94977	171.269	0
110.637	6.03693	171.309	0
110.709	6.13377	171.33	0
110.777	6.23473	171.344	0
110.84	6.32188	171.359	0
110.899	6.41621	171.346	0
110.957	6.51668	171.335	0
111.02	6.59295	171.314	0
111.077	6.67603	171.275	0
111.131	6.7652	171.236	0
111.199	6.82734	171.176	0
111.26	6.89555	171.118	0
111.319	6.96804	171.041	0
111.39	7.00975	170.951	0
111.458	7.05783	170.866	0
111.522	7.1089	170.761	0
111.594	7.12634	170.645	0
111.663	7.14985	170.521	0
111.728	7.17756	170.39	0
111.798	7.16743	170.26	0
111.864	7.16371	170.111	0
111.925	7.16334	169.954	0
111.987	7.12316	169.799	0
112.045	7.08663	169.635	0
112.098	7.05461	169.464	0
112.146	6.97784	169.292	0
112.19	6.90675	169.113	0
112.229	6.83634	168.925	0
112.261	6.7219	168.737	0
112.289	6.60887	168.551	0
112.314	6.49824	168.364	0
112.327	6.33991	168.177	0
112.336	6.17972	167.99	0
112.343	6.02529	167.796	0
112.339	5.81848	167.617	0
112.332	5.60957	167.429	0
112.32	5.40365	167.242	0
112.302	5.14429	167.08	0
112.28	4.8834	166.909	0
112.257	4.62418	166.729	0
112.23	4.31188	166.584	0
112.2	3.99286	166.426	0
112.167	3.67776	166.27	0
112.138	3.31119	166.15	0
112.108	2.93749	166.02	0
112.075	2.56555	165.889	0
112.05	2.14498	165.791	0
112.027	1.71511	165.685	0
112.001	1.28671	165.59	0
111.988	0.815083	165.519	0
111.976	0.335149	165.459	0
111.961	-0.143973	165.399	0
111.964	-0.662074	165.367	0
111.97	-1.18801	165.346	0
111.972	-1.71269	165.324	0
111.987	-2.26722	165.341	0
112.006	-2.83093	165.359	0
112.024	-3.39092	165.388	0
112.055	-3.97162	165.439	0
112.089	-4.55831	165.512	0
112.121	-5.14497	165.574	0
112.162	-5.74094	165.669	0
112.206	-6.33845	165.777	0
112.249	-6.93788	165.884	0
112.302	-7.53567	166.017	0
112.353	-8.13319	166.15	0
112.41	-8.72896	166.295	0
112.468	-9.31741	166.443	0
112.521	-9.89951	166.614	0
112.582	-10.4817	166.776	0
112.652	-11.0442	166.95	0
112.717	-11.5965	167.128	0
112.781	-12.1498	167.307	0
112.861	-12.675	167.498	0
112.936	-13.1852	167.682	0
113.01	-13.6946	167.867	0
113.09	-14.169	168.052	0
113.173	-14.6247	168.232	0
113.256	-15.0783	168.411	0
113.343	-15.4927	168.584	0
113.434	-15.8824	168.758	0
113.526	-16.2733	168.923	0
113.61	-16.6224	169.079	0
113.711	-16.9437	169.229	0
113.798	-17.2652	169.377	0
113.893	-17.5474	169.499	0
113.972	-17.8003	169.623	0
114.062	-18.0515	169.739	0
114.14	-18.2672	169.835	0
114.225	-18.4524	169.926	0
114.3	-18.6375	170.007	0
114.364	-18.7868	170.072	0
114.419	-18.9074	170.119	0
114.473	-19.028	170.156	0
114.51	-19.1142	170.187	0
114.549	-19.1741	170.182	0
114.577	-19.2318	170.187	0
114.601	-19.2636	170.165	0
114.606	-19.266	170.125	0
114.611	-19.2698	170.086	0
114.608	-19.2494	170.02	0
114.59	-19.2052	169.937	0
114.574	-19.16	169.855	0
114.548	-19.097	169.754	0
114.517	-19.0127	169.637	0
114.485	-18.9288	169.519	0
114.445	-18.8305	169.374	0
114.409	-18.7173	169.223	0
114.362	-18.6028	169.07	0
114.328	-18.48	168.911	0
114.277	-18.3447	168.726	0
114.236	-18.2114	168.548	0
114.195	-18.0704	168.365	0
114.15	-17.9221	168.177	0
114.107	-17.7731	167.99	0
114.056	-17.6199	167.797	0
114.014	-17.4625	167.607	0
113.96	-17.3059	167.409	0
113.904	-17.1462	167.228	0
113.839	-16.985	167.064	0
113.766	-16.8223	166.891	0
113.687	-16.6591	166.732	0
113.59	-16.496	166.598	0
113.483	-16.3318	166.462	0
113.353	-16.1674	166.345	0
113.199	-16.0024	166.272	0
113.035	-15.8377	166.192	0
112.849	-15.6734	166.13	0
112.618	-15.5101	166.116	0
112.379	-15.3425	166.094	0
112.117	-15.1783	166.09	0
111.798	-15.0166	166.139	0
111.473	-14.8512	166.188	0
111.122	-14.6859	166.249	0
110.708	-14.5301	166.348	0
110.29	-14.3689	166.451	0
109.847	-14.2071	166.554	0
109.342	-14.0581	166.693	0
108.829	-13.9033	166.828	0
108.295	-13.7473	166.962	0
107.705	-13.6079	167.119	0
107.108	-13.4597	167.261	0
106.495	-13.3109	167.4	0
105.838	-13.1738	167.551	0
105.173	-13.0297	167.696	0
104.497	-12.8822	167.818	0
103.798	-12.7419	167.946	0
103.09	-12.5907	168.06	0
102.376	-12.4313	168.169	0
101.668	-12.2703	168.259	0
100.949	-12.099	168.335	0
100.228	-11.9169	168.403	0
99.5411	-11.7172	168.451	0
98.8467	-11.5057	168.483	0
98.1529	-11.2828	168.507	0
97.5188	-11.0265	168.518	0
96.877	-10.7623	168.509	0
96.2402	-10.4823	168.485	0
95.6765	-10.163	168.452	0
95.1079	-9.83218	168.403	0
94.5416	-9.48616	168.345	0
94.0557	-9.09623	168.27	0
93.5669	-8.69514	168.185	0
93.0776	-8.28141	168.094	0
92.666	-7.82464	167.984	0
92.248	-7.35612	167.869	0
91.8303	-6.87609	167.741	0
91.4768	-6.3576	167.603	0
91.1177	-5.8296	167.455	0
90.7552	-5.29162	167.285	0
90.4399	-4.72419	167.12	0
90.1182	-4.14535	166.933	0
89.7945	-3.55783	166.728	0
89.4987	-2.95334	166.529	0
89.1988	-2.33768	166.31	0
88.8935	-1.71036	166.07	0
88.6052	-1.08166	165.831	0
88.3139	-0.439214	165.561	0
88.02	0.21287	165.292	0
87.7389	0.853442	165	0
87.454	1.50784	164.69	0
87.168	2.174	164.371	0
86.8978	2.81583	164.033	0
86.627	3.46896	163.68	0
86.3531	4.13507	163.305	0
86.101	4.76762	162.921	0
85.8489	5.40948	162.517	0
85.5956	6.06468	162.095	0
85.3634	6.68057	161.665	0
85.1327	7.30354	161.219	0
84.9023	7.94015	160.764	0
84.6938	8.53813	160.302	0
84.4866	9.13989	159.818	0
84.2816	9.75565	159.325	0
84.098	10.3298	158.836	0
83.9178	10.9086	158.333	0
83.741	11.5008	157.814	0
83.586	12.0488	157.309	0
83.4388	12.5997	156.796	0
83.2945	13.1669	156.273	0
83.1738	13.6892	155.764	0
83.0607	14.2126	155.254	0
82.9538	14.7482	154.734	0
82.8684	15.2428	154.239	0
82.791	15.7364	153.739	0
82.72	16.2428	153.232	0
82.6673	16.7092	152.756	0
82.6226	17.1718	152.286	0
82.5833	17.6454	151.797	0
82.5594	18.0817	151.351	0
82.5425	18.5123	150.909	0
82.5308	18.9528	150.446	0
82.5307	19.3568	150.028	0
82.5383	19.753	149.611	0
82.5497	20.1588	149.188	0
82.5706	20.5292	148.795	0
82.5993	20.8897	148.407	0
82.631	21.2567	148.018	0
82.6748	21.5901	147.644	0
82.7256	21.9134	147.294	0
82.7801	22.2415	146.923	0
82.85	22.5385	146.59	0
82.9299	22.8244	146.25	0
83.0117	23.1142	145.919	0
83.1158	23.3755	145.6	0
83.2314	23.6218	145.282	0
83.3498	23.8732	144.967	0
83.4956	24.0987	144.661	0
83.6567	24.3089	144.361	0
83.8198	24.5223	144.052	0
84.0135	24.7106	143.754	0
84.2247	24.8874	143.464	0
84.4372	25.0639	143.173	0
84.6801	25.221	142.875	0
84.9416	25.3641	142.584	0
85.2042	25.5106	142.295	0
85.4938	25.6368	141.998	0
85.8015	25.7534	141.709	0
86.1104	25.8689	141.42	0
86.4414	25.9701	141.124	0
86.7883	26.0597	140.841	0
87.1356	26.1495	140.552	0
87.5009	26.2266	140.263	0
87.8809	26.291	139.989	0
88.2615	26.3561	139.703	0
88.6561	26.4099	139.429	0
89.0634	26.45	139.166	0
89.4707	26.491	138.904	0
89.8905	26.5197	138.651	0
90.3207	26.5357	138.418	0
90.7514	26.5548	138.173	0
91.1905	26.5596	137.949	0
91.6354	26.5554	137.754	0
92.0817	26.5522	137.548	0
92.5297	26.5402	137.363	0
92.979	26.5191	137.197	0
93.4287	26.498	137.041	0
93.8741	26.473	136.898	0
94.3097	26.442	136.774	0
94.7489	26.4135	136.663	0
95.1744	26.3821	136.567	0
95.5839	26.3475	136.494	0
95.9947	26.3146	136.423	0
96.3874	26.2817	136.37	0
96.7569	26.2482	136.348	0
97.126	26.2159	136.314	0
97.4781	26.1859	136.301	0
97.8006	26.1562	136.313	0
98.1242	26.1259	136.316	0
98.4273	26.0998	136.33	0
98.6978	26.0735	136.362	0
98.9707	26.0481	136.395	0
99.2242	26.0242	136.421	0
99.4451	26.004	136.469	0
99.6648	25.9822	136.516	0
99.87	25.9639	136.561	0
100.041	25.9455	136.605	0
100.212	25.9279	136.65	0
100.37	25.9128	136.692	0
100.496	25.8976	136.724	0
100.624	25.883	136.759	0
100.739	25.8693	136.798	0
100.825	25.858	136.818	0
100.913	25.8462	136.838	0
100.991	25.8366	136.853	0
101.044	25.8277	136.856	0
101.096	25.8199	136.851	0
101.14	25.8107	136.847	0
101.164	25.8062	136.812	0
101.187	25.7995	136.786	0
101.204	25.7952	136.75	0
101.201	25.7904	136.679	0
101.199	25.7872	136.619	0
101.191	25.7839	136.548	0
101.169	25.7843	136.45	0
101.147	25.7811	136.35	0
101.123	25.7785	136.252	0
101.088	25.776	136.119	0
101.052	25.7727	135.98	0
101.017	25.769	135.847	0
100.976	25.7629	135.682	0
100.935	25.7555	135.515	0
100.896	25.7472	135.347	0
100.857	25.732	135.153	0
100.818	25.7169	134.969	0
100.779	25.7006	134.772	0
100.749	25.6736	134.556	0
100.718	25.6461	134.353	0
100.688	25.6183	134.136	0
100.669	25.576	133.919	0
100.65	25.5343	133.693	0
100.631	25.491	133.475	0
100.624	25.4326	133.237	0
100.618	25.3763	133.009	0
100.614	25.3166	132.782	0
100.621	25.2456	132.543	0
100.626	25.1738	132.316	0
100.634	25.1024	132.087	0
100.651	25.0186	131.852	0
100.668	24.9367	131.627	0
100.668	24.9367	131.627	0
IA
x	y	z	value
231.619	10.1842	183.921	0
231.618	10.1848	183.919	0
231.618	10.1849	183.92	0
231.618	10.1849	183.92	0
231.618	10.1849	183.921	0
231.617	10.1849	183.922	0
231.617	10.1849	183.922	0
231.617	10.1849	183.923	0
231.616	10.185	183.924	0
231.616	10.185	183.925	0
231.615	10.185	183.925	0
231.615	10.185	183.926	0
231.615	10.185	183.927	0
231.614	10.185	183.927	0
231.61	10.185	183.937	0
231.606	10.1851	183.943	0
231.603	10.1827	183.942	0
231.597	10.183	183.947	0
231.593	10.1823	183.956	0
231.591	10.1787	183.962	0
231.586	10.1778	183.957	0
231.583	10.1747	183.954	0
231.581	10.1709	183.957	0
231.578	10.1678	183.954	0
231.574	10.1657	183.947	0
231.572	10.1591	183.94	0
231.571	10.1545	183.923	0
231.569	10.1501	183.917	0
231.569	10.1434	183.9	0
231.568	10.1379	183.893	0
231.568	10.1314	183.876	0
231.568	10.1262	183.858	0
231.57	10.1185	183.84	0
231.57	10.1127	183.812	0
231.573	10.1075	183.792	0
231.575	10.1024	183.763	0
231.577	10.0946	183.743	0
231.584	10.0918	183.714	0
231.588	10.0881	183.682	0
231.593	10.0862	183.651	0
231.602	10.0876	183.619	0
231.612	10.0884	183.587	0
231.622	10.0908	183.545	0
231.634	10.1001	183.508	0
231.648	10.1093	183.481	0
231.662	10.1205	183.446	0
231.681	10.1418	183.404	0
231.703	10.1649	183.374	0
231.723	10.1891	183.331	0
231.749	10.2271	183.304	0
231.779	10.2695	183.274	0
231.807	10.3124	183.242	0
231.844	10.3719	183.214	0
231.882	10.439	183.192	0
231.92	10.5062	183.171	0
231.966	10.5955	183.144	0
232.016	10.6927	183.135	0
232.066	10.7914	183.118	0
232.124	10.9109	183.112	0
232.186	11.0442	183.11	0
232.247	11.1754	183.108	0
232.318	11.3328	183.106	0
232.392	11.4995	183.116	0
232.465	11.6682	183.116	0
232.547	11.8566	183.132	0
232.632	12.056	183.146	0
232.718	12.2576	183.16	0
232.808	12.4756	183.168	0
232.903	12.7039	183.189	0
232.998	12.9311	183.209	0
233.097	13.1736	183.215	0
233.201	13.4252	183.232	0
233.303	13.6773	183.247	0
233.412	13.9404	183.252	0
233.524	14.2095	183.247	0
233.635	14.4808	183.244	0
233.754	14.7611	183.229	0
233.878	15.0518	183.208	0
234.001	15.3418	183.187	0
234.135	15.6429	183.136	0
234.276	15.9519	183.078	0
234.416	16.2636	183.01	0
234.572	16.5863	182.922	0
234.737	16.9205	182.806	0
234.902	17.2547	182.69	0
235.085	17.6032	182.528	0
235.282	17.9684	182.345	0
235.478	18.3324	182.153	0
235.691	18.7145	181.919	0
235.924	19.1134	181.645	0
236.152	19.517	181.371	0
236.398	19.9382	181.058	0
236.663	20.3823	180.687	0
236.922	20.8314	180.317	0
237.195	21.3036	179.902	0
237.485	21.805	179.439	0
237.766	22.3109	178.966	0
238.056	22.8432	178.457	0
238.358	23.4101	177.905	0
238.649	23.983	177.344	0
238.943	24.5857	176.738	0
239.243	25.2268	176.095	0
239.529	25.8766	175.442	0
239.812	26.5533	174.755	0
240.093	27.2676	174.02	0
240.358	27.992	173.277	0
240.615	28.737	172.509	0
240.861	29.5156	171.695	0
241.09	30.302	170.862	0
241.304	31.1029	170.007	0
241.502	31.9276	169.118	0
241.681	32.7601	168.202	0
241.84	33.5999	167.271	0
241.976	34.4531	166.297	0
242.093	35.3118	165.299	0
242.187	36.1755	164.282	0
242.26	37.0443	163.228	0
242.307	37.9191	162.167	0
242.333	38.8008	161.079	0
242.33	39.6898	159.953	0
242.306	40.583	158.814	0
242.253	41.4889	157.664	0
242.171	42.4111	156.487	0
242.064	43.3395	155.309	0
241.928	44.2784	154.111	0
241.754	45.2439	152.911	0
241.556	46.213	151.707	0
241.326	47.1955	150.5	0
241.053	48.2011	149.307	0
240.755	49.2131	148.101	0
240.424	50.2353	146.903	0
240.05	51.2716	145.744	0
239.65	52.3122	144.571	0
239.222	53.3599	143.404	0
238.751	54.4071	142.276	0
238.256	55.4603	141.135	0
237.735	56.5119	140.005	0
237.18	57.551	138.905	0
236.603	58.594	137.802	0
236.006	59.6311	136.704	0
235.383	60.6394	135.632	0
234.742	61.6487	134.557	0
234.081	62.653	133.472	0
233.413	63.609	132.418	0
232.725	64.5679	131.349	0
232.022	65.5183	130.282	0
231.323	66.4101	129.237	0
230.606	67.3029	128.17	0
229.875	68.1905	127.111	0
229.161	69.0079	126.058	0
228.427	69.8258	124.992	0
227.679	70.6393	123.933	0
226.958	71.3829	122.87	0
226.216	72.1258	121.812	0
225.463	72.8642	120.743	0
224.735	73.5339	119.682	0
223.992	74.2037	118.632	0
223.236	74.8678	117.568	0
222.507	75.4659	116.525	0
221.763	76.064	115.478	0
221.007	76.6594	114.432	0
220.278	77.1903	113.427	0
219.535	77.7214	112.409	0
218.779	78.2501	111.389	0
218.052	78.7185	110.424	0
217.313	79.1841	109.454	0
216.559	79.6495	108.481	0
215.831	80.0556	107.567	0
215.093	80.4625	106.651	0
214.343	80.8647	105.731	0
213.617	81.2141	104.871	0
212.882	81.5623	104.021	0
212.139	81.9057	103.175	0
211.414	82.2	102.39	0
210.683	82.4883	101.613	0
209.944	82.7777	100.833	0
209.226	83.0154	100.13	0
208.504	83.2473	99.4266	0
207.772	83.4783	98.7265	0
207.064	83.6591	98.1117	0
206.352	83.8345	97.4954	0
205.635	84.0083	96.874	0
204.943	84.1318	96.3405	0
204.249	84.2449	95.8037	0
203.55	84.3591	95.2724	0
202.882	84.4225	94.8232	0
202.216	84.4765	94.3744	0
201.543	84.5287	93.9272	0
200.906	84.5312	93.5543	0
200.274	84.5207	93.1827	0
199.637	84.5096	92.8241	0
199.039	84.4497	92.5241	0
198.447	84.3794	92.2455	0
197.851	84.3067	91.9686	0
197.298	84.1874	91.7484	0
196.754	84.0569	91.5493	0
196.205	83.9249	91.3503	0
195.694	83.7535	91.2158	0
195.195	83.5677	91.0903	0
194.695	83.3832	90.9782	0
194.232	83.1665	90.9086	0
193.783	82.9387	90.8698	0
193.33	82.7082	90.8221	0
192.916	82.4551	90.8264	0
192.512	82.1943	90.851	0
192.108	81.9296	90.8768	0
191.741	81.653	90.9454	0
191.383	81.3692	91.0204	0
191.032	81.0864	91.1092	0
190.707	80.7964	91.2148	0
190.388	80.5063	91.3512	0
190.078	80.2143	91.4792	0
189.801	79.9286	91.6312	0
189.531	79.647	91.7935	0
189.259	79.3626	91.9573	0
189.025	79.0939	92.1413	0
188.797	78.8333	92.3254	0
188.567	78.5733	92.51	0
188.365	78.3347	92.7019	0
188.176	78.1093	92.8932	0
187.988	77.8848	93.0846	0
187.822	77.6876	93.2758	0
187.672	77.5078	93.4714	0
187.522	77.3269	93.6597	0
187.385	77.1743	93.8437	0
187.279	77.0419	94.0261	0
187.157	76.9085	94.2063	0
187.068	76.8008	94.3669	0
186.976	76.714	94.5343	0
186.898	76.6268	94.6929	0
186.832	76.5607	94.8386	0
186.794	76.5141	94.9858	0
186.747	76.4667	95.1232	0
186.717	76.4389	95.2513	0
186.704	76.4256	95.3696	0
186.69	76.413	95.4787	0
186.692	76.4175	95.5906	0
186.724	76.4332	95.6769	0
186.745	76.4507	95.7716	0
186.797	76.478	95.8532	0
186.863	76.5186	95.9267	0
186.926	76.5581	96.0016	0
187.014	76.6061	96.0605	0
187.122	76.6628	96.1168	0
187.231	76.7203	96.1734	0
187.36	76.7824	96.2242	0
187.516	76.8499	96.2717	0
187.67	76.9172	96.3181	0
187.844	76.9868	96.3496	0
188.053	77.0555	96.3866	0
188.251	77.1247	96.4223	0
188.484	77.1918	96.4625	0
188.732	77.2547	96.4891	0
188.989	77.314	96.5223	0
189.269	77.3694	96.5592	0
189.577	77.4142	96.6034	0
189.886	77.4582	96.6481	0
190.21	77.4918	96.6964	0
190.579	77.5065	96.7581	0
190.936	77.5195	96.8131	0
191.315	77.5189	96.8927	0
191.728	77.4899	97.0012	0
192.132	77.4616	97.1029	0
192.556	77.4134	97.2272	0
193.015	77.3287	97.3905	0
193.461	77.2423	97.5529	0
193.913	77.1339	97.7442	0
194.401	76.9809	97.9976	0
194.877	76.8249	98.2469	0
195.361	76.6446	98.5263	0
195.867	76.4112	98.877	0
196.363	76.1781	99.2236	0
196.864	75.9177	99.6038	0
197.381	75.6003	100.07	0
197.889	75.2816	100.542	0
198.395	74.9402	101.044	0
198.912	74.5362	101.632	0
199.421	74.1305	102.229	0
199.924	73.7061	102.848	0
200.435	73.2225	103.565	0
200.931	72.736	104.283	0
201.42	72.2339	105.027	0
201.915	71.6755	105.863	0
202.394	71.1164	106.693	0
202.863	70.5421	107.543	0
203.337	69.9245	108.478	0
203.792	69.303	109.416	0
204.235	68.6695	110.351	0
204.689	68.0019	111.356	0
205.121	67.3327	112.357	0
205.539	66.6582	113.366	0
205.978	65.958	114.402	0
206.392	65.2567	115.432	0
206.791	64.5522	116.462	0
207.222	63.8387	117.49	0
207.631	63.1243	118.51	0
208.025	62.4071	119.528	0
208.466	61.6933	120.523	0
208.882	60.9769	121.506	0
209.288	60.2615	122.479	0
209.749	59.5519	123.414	0
210.188	58.8426	124.343	0
210.612	58.1358	125.265	0
211.099	57.4361	126.136	0
211.566	56.7371	127.006	0
212.015	56.0392	127.873	0
212.526	55.3485	128.695	0
213.013	54.66	129.518	0
213.483	53.9717	130.334	0
214.003	53.292	131.13	0
214.499	52.6119	131.923	0
214.974	51.9313	132.7	0
215.486	51.2578	133.498	0
215.973	50.5854	134.281	0
216.438	49.9127	135.052	0
216.922	49.246	135.876	0
217.381	48.5802	136.686	0
217.815	47.9169	137.481	0
218.254	47.2609	138.352	0
218.669	46.6089	139.198	0
219.059	45.9576	140.05	0
219.444	45.3184	140.967	0
219.803	44.6842	141.873	0
220.137	44.0541	142.775	0
220.462	43.4331	143.741	0
220.763	42.8178	144.701	0
221.036	42.2079	145.643	0
221.303	41.5974	146.645	0
221.545	40.9913	147.634	0
221.76	40.3911	148.61	0
221.968	39.7747	149.624	0
222.151	39.1604	150.63	0
222.308	38.5543	151.629	0
222.459	37.9194	152.648	0
222.584	37.2856	153.65	0
222.684	36.6591	154.644	0
222.777	35.9989	155.646	0
222.847	35.3393	156.636	0
222.893	34.6887	157.609	0
222.932	34.0039	158.578	0
222.953	33.32	159.535	0
222.95	32.6499	160.48	0
222.944	31.9513	161.398	0
222.921	31.2553	162.306	0
222.879	30.5681	163.202	0
222.835	29.8659	164.064	0
222.776	29.1659	164.907	0
222.702	28.4779	165.739	0
222.626	27.7821	166.534	0
222.539	27.0904	167.316	0
222.438	26.409	168.074	0
222.337	25.7326	168.803	0
222.228	25.063	169.513	0
222.106	24.4037	170.198	0
221.987	23.7604	170.853	0
221.863	23.1269	171.483	0
221.728	22.504	172.101	0
221.598	21.9084	172.68	0
221.468	21.327	173.232	0
221.329	20.7522	173.781	0
221.202	20.2168	174.276	0
221.078	19.7016	174.766	0
220.948	19.1918	175.233	0
220.838	18.7324	175.674	0
220.736	18.2983	176.081	0
220.629	17.8696	176.494	0
220.553	17.5008	176.863	0
220.491	17.1624	177.206	0
220.426	16.8287	177.55	0
220.399	16.5645	177.853	0
220.392	16.3358	178.137	0
220.384	16.1107	178.411	0
220.419	15.9562	178.652	0
220.478	15.8463	178.878	0
220.537	15.736	179.101	0
220.639	15.6981	179.281	0
220.769	15.7044	179.443	0
220.898	15.7142	179.607	0
221.068	15.7885	179.727	0
221.267	15.9122	179.831	0
221.465	16.0342	179.936	0
221.699	16.219	179.998	0
221.96	16.4497	180.048	0
222.221	16.6814	180.091	0
222.514	16.9702	180.097	0
222.834	17.3045	180.087	0
223.153	17.6377	180.067	0
223.501	18.0229	180.019	0
223.874	18.4517	179.947	0
224.246	18.8808	179.877	0
224.644	19.3514	179.775	0
225.066	19.8629	179.653	0
225.486	20.3766	179.519	0
225.926	20.9172	179.368	0
226.384	21.4933	179.203	0
226.841	22.0697	179.03	0
227.309	22.6606	178.843	0
227.788	23.2717	178.635	0
228.263	23.8814	178.438	0
228.74	24.4936	178.229	0
229.214	25.1065	178.005	0
229.689	25.722	177.794	0
230.151	26.3244	177.582	0
230.602	26.9102	177.371	0
231.05	27.4963	177.16	0
231.481	28.0624	176.962	0
231.889	28.5978	176.782	0
232.294	29.1337	176.589	0
232.68	29.6448	176.421	0
233.034	30.1156	176.277	0
233.388	30.5843	176.124	0
233.719	31.0291	175.99	0
234.013	31.4246	175.887	0
234.308	31.8203	175.783	0
234.58	32.1907	175.686	0
234.814	32.5128	175.632	0
235.046	32.8335	175.579	0
235.26	33.132	175.537	0
235.434	33.38	175.523	0
235.606	33.6292	175.511	0
235.762	33.8592	175.509	0
235.88	34.0419	175.53	0
235.999	34.2257	175.553	0
236.102	34.3924	175.592	0
236.171	34.5204	175.643	0
236.241	34.6478	175.694	0
236.299	34.7637	175.749	0
236.327	34.8439	175.818	0
236.355	34.9247	175.878	0
236.373	34.9927	175.946	0
236.368	35.0342	176	0
236.362	35.0725	176.064	0
236.349	35.1046	176.12	0
236.316	35.1081	176.152	0
236.283	35.1127	176.195	0
236.245	35.1118	176.226	0
236.194	35.0916	176.234	0
236.142	35.067	176.24	0
236.089	35.0389	176.245	0
236.027	34.9952	176.212	0
235.965	34.9499	176.171	0
235.904	34.9031	176.134	0
235.842	34.8454	176.052	0
235.78	34.7873	175.968	0
235.72	34.7277	175.88	0
235.666	34.6616	175.745	0
235.612	34.5961	175.621	0
235.56	34.5308	175.48	0
235.523	34.463	175.296	0
235.485	34.3945	175.123	0
235.45	34.3274	174.934	0
235.432	34.26	174.716	0
235.415	34.1938	174.49	0
235.398	34.1267	174.268	0
235.401	34.0615	174	0
235.405	33.9982	173.741	0
235.411	33.9331	173.481	0
235.435	33.8732	173.185	0
235.457	33.812	172.9	0
235.482	33.7519	172.612	0
235.521	33.6941	172.298	0
235.56	33.6384	171.995	0
235.56	33.6384	171.995	0
PLA
x	y	z	value
106.245	130.439	81.4989	0
106.243	130.438	81.4965	0
106.242	130.437	81.4964	0
106.241	130.436	81.4963	0
106.24	130.434	81.4962	0
106.239	130.433	81.4961	0
106.238	130.431	81.496	0
106.237	130.43	81.4959	0
106.236	130.428	81.4958	0
106.234	130.427	81.4957	0
106.233	130.425	81.4956	0
106.232	130.423	81.4954	0
106.23	130.421	81.4953	0
106.23	130.421	81.4953	0
106.216	130.402	81.4946	0
106.203	130.384	81.4909	0
106.19	130.367	81.4837	0
106.173	130.352	81.4843	0
106.159	130.336	81.4875	0
106.147	130.323	81.4948	0
106.131	130.312	81.4921	0
106.119	130.3	81.4889	0
106.105	130.291	81.4998	0
106.093	130.284	81.5039	0
106.078	130.277	81.5054	0
106.066	130.272	81.5131	0
106.053	130.269	81.5119	0
106.04	130.265	81.5199	0
106.029	130.265	81.523	0
106.018	130.265	81.5367	0
106.007	130.265	81.5404	0
105.997	130.269	81.5468	0
105.987	130.271	81.5532	0
105.977	130.276	81.5498	0
105.969	130.281	81.5553	0
105.961	130.287	81.553	0
105.952	130.291	81.5601	0
105.949	130.298	81.5548	0
105.942	130.304	81.5484	0
105.937	130.312	81.5416	0
105.934	130.318	81.5293	0
105.933	130.324	81.5157	0
105.931	130.331	81.4935	0
105.931	130.337	81.4682	0
105.932	130.341	81.45	0
105.935	130.347	81.4243	0
105.939	130.351	81.3802	0
105.945	130.353	81.3445	0
105.95	130.357	81.2966	0
105.957	130.357	81.2479	0
105.965	130.357	81.1938	0
105.973	130.356	81.1369	0
105.982	130.351	81.0661	0
105.991	130.345	80.9951	0
105.999	130.339	80.9242	0
106.004	130.329	80.8315	0
106.01	130.315	80.7477	0
106.015	130.301	80.655	0
106.013	130.28	80.5576	0
106.008	130.257	80.456	0
106.004	130.231	80.354	0
105.986	130.199	80.2402	0
105.963	130.16	80.1326	0
105.939	130.124	80.0161	0
105.894	130.072	79.9104	0
105.841	130.016	79.8019	0
105.787	129.96	79.6945	0
105.704	129.889	79.5874	0
105.606	129.81	79.4979	0
105.506	129.73	79.4094	0
105.37	129.635	79.3275	0
105.211	129.531	79.2694	0
105.05	129.426	79.2096	0
104.845	129.303	79.173	0
104.61	129.166	79.1483	0
104.375	129.032	79.1278	0
104.089	128.876	79.1378	0
103.766	128.709	79.1736	0
103.443	128.542	79.2125	0
103.067	128.356	79.2735	0
102.65	128.155	79.3703	0
102.232	127.954	79.4585	0
101.762	127.736	79.5882	0
101.246	127.503	79.743	0
100.732	127.268	79.8997	0
100.166	127.018	80.0795	0
99.5513	126.755	80.3016	0
98.94	126.49	80.5177	0
98.2778	126.212	80.7648	0
97.5676	125.919	81.044	0
96.8585	125.627	81.3301	0
96.1036	125.32	81.6474	0
95.3002	125.001	81.9861	0
94.4983	124.681	82.3328	0
93.6545	124.35	82.7022	0
92.7631	124.006	83.1024	0
91.8738	123.661	83.5003	0
90.9484	123.306	83.9207	0
89.9782	122.936	84.3736	0
89.0095	122.567	84.8266	0
88.0113	122.188	85.285	0
86.9699	121.794	85.7731	0
85.9312	121.403	86.2644	0
84.869	121.002	86.7639	0
83.768	120.586	87.2764	0
82.6697	120.173	87.7947	0
81.5548	119.75	88.3257	0
80.4063	119.316	88.8661	0
79.2626	118.881	89.4021	0
78.1073	118.44	89.9498	0
76.9256	117.988	90.5149	0
75.7496	117.538	91.0674	0
74.5653	117.08	91.6361	0
73.361	116.615	92.2119	0
72.1628	116.148	92.777	0
70.9601	115.678	93.3528	0
69.7451	115.195	93.935	0
68.5324	114.713	94.5262	0
67.3189	114.225	95.1118	0
66.089	113.721	95.6976	0
64.8669	113.216	96.2829	0
63.64	112.706	96.872	0
62.3982	112.174	97.4508	0
61.1622	111.643	98.042	0
59.9248	111.101	98.6136	0
58.6721	110.537	99.1706	0
57.4257	109.972	99.7351	0
56.1771	109.399	100.291	0
54.9187	108.8	100.809	0
53.6644	108.201	101.327	0
52.4105	107.599	101.842	0
51.1528	106.972	102.32	0
49.8988	106.345	102.797	0
48.65	105.717	103.265	0
47.4009	105.07	103.693	0
46.1557	104.424	104.117	0
44.917	103.776	104.544	0
43.6865	103.117	104.927	0
42.4614	102.459	105.318	0
41.2457	101.799	105.708	0
40.0467	101.136	106.071	0
38.8533	100.472	106.436	0
37.668	99.8094	106.795	0
36.5151	99.1467	107.15	0
35.3651	98.4846	107.498	0
34.2258	97.8226	107.85	0
33.1255	97.1667	108.211	0
32.0293	96.5104	108.557	0
30.9431	95.8561	108.915	0
29.906	95.2056	109.279	0
28.8697	94.5548	109.636	0
27.8423	93.9067	110.005	0
26.8693	93.2644	110.373	0
25.8971	92.6216	110.751	0
24.9327	91.9793	111.121	0
24.0206	91.3403	111.496	0
23.1131	90.7025	111.885	0
22.211	90.0632	112.262	0
21.3596	89.4253	112.64	0
20.5112	88.7882	113.018	0
19.6687	88.1509	113.396	0
18.8738	87.51	113.779	0
18.0817	86.8708	114.15	0
17.2924	86.2313	114.52	0
16.5491	85.5844	114.886	0
15.8094	84.9388	115.251	0
15.0696	84.2924	115.614	0
14.3695	83.6342	115.968	0
13.6714	82.9787	116.319	0
12.9763	82.3209	116.668	0
12.3144	81.6511	117.004	0
11.6551	80.9797	117.348	0
10.9999	80.3097	117.696	0
10.3697	79.6221	118.033	0
9.74357	78.9319	118.374	0
9.12083	78.2466	118.712	0
8.52242	77.5396	119.056	0
7.92878	76.8315	119.394	0
7.33559	76.1247	119.737	0
6.76772	75.3959	120.1	0
6.20414	74.6681	120.456	0
5.64472	73.94	120.805	0
5.11026	73.1923	121.188	0
4.58069	72.4407	121.56	0
4.05369	71.6923	121.937	0
3.55674	70.9257	122.35	0
3.06831	70.1566	122.755	0
2.58021	69.3882	123.162	0
2.12538	68.605	123.605	0
1.68157	67.8192	124.042	0
1.23822	67.0322	124.491	0
0.832435	66.2366	124.967	0
0.435679	65.4387	125.456	0
0.0405387	64.6407	125.945	0
-0.31533	63.8343	126.462	0
-0.659133	63.0268	126.99	0
-1.00337	62.22	127.519	0
-1.31339	61.4094	128.082	0
-1.61018	60.5971	128.642	0
-1.90511	59.7883	129.216	0
-2.16762	58.9808	129.799	0
-2.41732	58.1738	130.398	0
-2.66646	57.3673	130.989	0
-2.88598	56.5705	131.594	0
-3.09533	55.7783	132.205	0
-3.30222	54.9842	132.817	0
-3.48205	54.208	133.431	0
-3.65445	53.4384	134.036	0
-3.81838	52.6702	134.656	0
-3.96549	51.923	135.253	0
-4.10997	51.1884	135.865	0
-4.24349	50.4541	136.466	0
-4.35336	49.7516	137.058	0
-4.46101	49.0651	137.644	0
-4.56855	48.378	138.231	0
-4.64665	47.7305	138.81	0
-4.7233	47.1038	139.372	0
-4.80022	46.4773	139.936	0
-4.85819	45.8994	140.483	0
-4.90662	45.3448	141.015	0
-4.95419	44.793	141.547	0
-4.98733	44.292	142.058	0
-5.00887	43.8236	142.56	0
-5.03015	43.3531	143.054	0
-5.04669	42.938	143.523	0
-5.03918	42.5598	143.976	0
-5.04606	42.1792	144.427	0
-5.03113	41.8541	144.834	0
-5.0258	41.5668	145.23	0
-5.00713	41.2827	145.617	0
-4.98906	41.0486	145.963	0
-4.9533	40.8578	146.287	0
-4.92698	40.6667	146.6	0
-4.89734	40.529	146.872	0
-4.86476	40.4351	147.103	0
-4.83303	40.3405	147.323	0
-4.80311	40.2994	147.509	0
-4.75831	40.3015	147.633	0
-4.72336	40.3056	147.767	0
-4.67701	40.3555	147.844	0
-4.63441	40.4539	147.874	0
-4.59331	40.5496	147.906	0
-4.54474	40.6883	147.881	0
-4.49498	40.8714	147.811	0
-4.44341	41.0551	147.741	0
-4.38771	41.2741	147.629	0
-4.32232	41.5337	147.47	0
-4.25747	41.7925	147.31	0
-4.18706	42.0818	147.102	0
-4.09853	42.4042	146.859	0
-4.01988	42.7274	146.614	0
-3.91765	43.0717	146.341	0
-3.81616	43.4467	146.014	0
-3.70394	43.8199	145.693	0
-3.58035	44.2112	145.345	0
-3.44417	44.6264	144.958	0
-3.30564	45.0426	144.572	0
-3.16195	45.474	144.154	0
-2.9914	45.9265	143.698	0
-2.8303	46.3771	143.235	0
-2.65863	46.8414	142.757	0
-2.47137	47.3252	142.243	0
-2.29073	47.8096	141.721	0
-2.10025	48.3045	141.179	0
-1.89853	48.8184	140.591	0
-1.70397	49.3329	140.004	0
-1.51376	49.8574	139.396	0
-1.31124	50.4041	138.749	0
-1.11505	50.9488	138.096	0
-0.918321	51.5031	137.42	0
-0.723183	52.0798	136.699	0
-0.529493	52.6594	135.972	0
-0.335219	53.2449	135.224	0
-0.145489	53.8539	134.429	0
0.04688	54.4641	133.639	0
0.23892	55.0841	132.828	0
0.427171	55.7241	131.963	0
0.622779	56.3669	131.104	0
0.819825	57.0192	130.224	0
1.01956	57.6923	129.302	0
1.22382	58.3671	128.382	0
1.43528	59.0519	127.449	0
1.65726	59.7577	126.483	0
1.88765	60.4676	125.508	0
2.12842	61.1846	124.527	0
2.38982	61.9293	123.529	0
2.6592	62.6756	122.534	0
2.94425	63.4301	121.52	0
3.26349	64.2153	120.507	0
3.59243	65.0053	119.491	0
3.93669	65.8041	118.481	0
4.33409	66.6391	117.471	0
4.73827	67.4766	116.458	0
5.15956	68.322	115.454	0
5.6478	69.2119	114.466	0
6.1465	70.1062	113.472	0
6.66248	71.0072	112.491	0
7.2592	71.9616	111.543	0
7.86368	72.9145	110.588	0
8.48942	73.8776	109.637	0
9.20167	74.8941	108.724	0
9.92429	75.9127	107.81	0
10.6631	76.9394	106.904	0
11.4942	78.0191	106.024	0
12.3367	79.1013	105.15	0
13.1915	80.1865	104.285	0
14.1385	81.3202	103.435	0
15.0919	82.4558	102.594	0
16.0588	83.5938	101.757	0
17.1085	84.7705	100.932	0
18.1651	85.9468	100.113	0
19.2314	87.1227	99.2859	0
20.3721	88.3268	98.4758	0
21.5184	89.5309	97.66	0
22.6751	90.7327	96.841	0
23.8953	91.9477	96.0306	0
25.1236	93.1623	95.218	0
26.3583	94.3771	94.4004	0
27.6479	95.5874	93.5862	0
28.9466	96.7999	92.76	0
30.2544	98.0094	91.9503	0
31.606	99.2012	91.1301	0
32.9662	100.395	90.3105	0
34.3361	101.587	89.4992	0
35.7423	102.753	88.6962	0
37.1592	103.917	87.8968	0
38.5823	105.081	87.0955	0
40.0396	106.213	86.3245	0
41.5067	107.344	85.5552	0
42.9816	108.473	84.7874	0
44.4849	109.57	84.0596	0
45.9989	110.662	83.3382	0
47.5194	111.754	82.6287	0
49.0674	112.815	81.9623	0
50.6218	113.867	81.299	0
52.1847	114.92	80.6471	0
53.7635	115.934	80.048	0
55.3492	116.942	79.4616	0
56.9425	117.947	78.8771	0
58.5363	118.907	78.3543	0
60.1377	119.857	77.8468	0
61.7431	120.808	77.35	0
63.3342	121.707	76.9063	0
64.9262	122.594	76.4843	0
66.5259	123.478	76.071	0
68.0932	124.308	75.7128	0
69.6572	125.125	75.3708	0
71.2265	125.94	75.0378	0
72.7506	126.701	74.7591	0
74.2651	127.443	74.5027	0
75.7835	128.185	74.2421	0
77.2435	128.873	74.0398	0
78.6874	129.543	73.855	0
80.1342	130.212	73.6626	0
81.5097	130.829	73.5252	0
82.8645	131.428	73.3973	0
84.2198	132.027	73.2749	0
85.4953	132.578	73.1878	0
86.7434	133.11	73.1108	0
87.9922	133.64	73.0433	0
89.158	134.127	72.9895	0
90.2906	134.597	72.9629	0
91.4242	135.066	72.9234	0
92.4744	135.496	72.9157	0
93.4897	135.912	72.9027	0
94.5035	136.325	72.9044	0
95.4388	136.707	72.9084	0
96.334	137.071	72.9117	0
97.2308	137.437	72.9219	0
98.0514	137.777	72.9294	0
98.8317	138.1	72.9385	0
99.6123	138.425	72.9418	0
100.323	138.727	72.9432	0
100.991	139.019	72.9456	0
101.66	139.309	72.9491	0
102.264	139.583	72.932	0
102.825	139.847	72.9147	0
103.387	140.112	72.8989	0
103.887	140.362	72.8624	0
104.343	140.606	72.8241	0
104.799	140.848	72.7862	0
105.195	141.08	72.7289	0
105.545	141.304	72.6742	0
105.894	141.528	72.612	0
106.183	141.744	72.5387	0
106.422	141.951	72.4678	0
106.662	142.157	72.3867	0
106.843	142.356	72.3042	0
106.97	142.544	72.2211	0
107.096	142.731	72.1391	0
107.169	142.908	72.0547	0
107.187	143.074	71.978	0
107.204	143.242	71.8909	0
107.176	143.395	71.8132	0
107.096	143.538	71.7526	0
107.016	143.679	71.6833	0
106.902	143.809	71.6247	0
106.745	143.925	71.5748	0
106.59	144.039	71.536	0
106.413	144.143	71.5027	0
106.206	144.233	71.4775	0
106.002	144.324	71.4671	0
105.786	144.404	71.4649	0
105.557	144.471	71.4768	0
105.33	144.537	71.4907	0
105.1	144.596	71.519	0
104.871	144.644	71.5675	0
104.641	144.691	71.6063	0
104.42	144.734	71.6628	0
104.208	144.767	71.7348	0
103.998	144.798	71.7988	0
103.797	144.827	71.8717	0
103.615	144.849	71.9559	0
103.436	144.87	72.0414	0
103.267	144.888	72.1176	0
103.124	144.905	72.2114	0
102.98	144.918	72.3042	0
102.851	144.933	72.3934	0
102.748	144.942	72.4766	0
102.643	144.952	72.5626	0
102.552	144.963	72.6434	0
102.487	144.97	72.7115	0
102.424	144.978	72.7822	0
102.369	144.986	72.8561	0
102.337	144.993	72.9081	0
102.307	145	72.9602	0
102.283	145.008	73.0061	0
102.28	145.015	73.0379	0
102.275	145.024	73.0622	0
102.276	145.03	73.0863	0
102.293	145.04	73.078	0
102.311	145.047	73.078	0
102.33	145.057	73.0695	0
102.36	145.065	73.0232	0
102.391	145.075	72.9884	0
102.422	145.085	72.9425	0
102.461	145.097	72.8682	0
102.5	145.106	72.7924	0
102.54	145.116	72.7179	0
102.58	145.124	72.6079	0
102.621	145.132	72.4914	0
102.661	145.14	72.3819	0
102.698	145.144	72.2383	0
102.735	145.147	72.0931	0
102.771	145.149	71.9464	0
102.798	145.144	71.7729	0
102.826	145.139	71.6095	0
102.85	145.132	71.433	0
102.865	145.115	71.2381	0
102.878	145.097	71.0538	0
102.889	145.079	70.8572	0
102.885	145.047	70.6585	0
102.882	145.015	70.4521	0
102.875	144.981	70.2529	0
102.854	144.933	70.0336	0
102.833	144.887	69.8254	0
102.812	144.837	69.6159	0
102.775	144.777	69.3954	0
102.738	144.715	69.1871	0
102.702	144.655	68.9776	0
102.652	144.582	68.7605	0
102.603	144.51	68.5534	0
102.603	144.51	68.5534	0
AC
x	y	z	value
88.4577	103.862	40.5226	0
88.4568	103.861	40.52	0
88.4564	103.859	40.5197	0
88.456	103.858	40.5195	0
88.4556	103.857	40.5192	0
88.4552	103.855	40.5189	0
88.4548	103.854	40.5186	0
88.4543	103.852	40.5183	0
88.4538	103.85	40.518	0
88.4532	103.848	40.5177	0
88.4527	103.846	40.5173	0
88.4522	103.844	40.517	0
88.4516	103.842	40.5166	0
88.4515	103.842	40.5166	0
88.4468	103.821	40.5133	0
88.4417	103.801	40.5073	0
88.4379	103.783	40.4964	0
88.4302	103.768	40.4932	0
88.4258	103.752	40.4926	0
88.4229	103.741	40.4945	0
88.4165	103.733	40.4862	0
88.4134	103.722	40.4777	0
88.4103	103.717	40.4815	0
88.4078	103.715	40.4783	0
88.4028	103.713	40.4726	0
88.4009	103.714	40.4713	0
88.399	103.718	40.4611	0
88.3958	103.722	40.4601	0
88.3964	103.73	40.4528	0
88.3955	103.739	40.4559	0
88.396	103.748	40.4491	0
88.3962	103.763	40.444	0
88.3978	103.776	40.4389	0
88.3985	103.791	40.4239	0
88.4016	103.807	40.4178	0
88.4036	103.825	40.4037	0
88.4055	103.84	40.3992	0
88.412	103.857	40.3829	0
88.4152	103.874	40.3658	0
88.4199	103.891	40.3482	0
88.4255	103.905	40.3275	0
88.4326	103.918	40.3056	0
88.4393	103.934	40.2749	0
88.445	103.943	40.2449	0
88.452	103.949	40.2227	0
88.46	103.958	40.1928	0
88.4667	103.959	40.1496	0
88.4751	103.956	40.1162	0
88.4814	103.955	40.0705	0
88.4868	103.942	40.0309	0
88.4916	103.927	39.9878	0
88.496	103.912	39.9419	0
88.4976	103.882	39.8904	0
88.4963	103.847	39.8419	0
88.4947	103.813	39.7935	0
88.4846	103.763	39.733	0
88.4725	103.704	39.6855	0
88.4599	103.646	39.6292	0
88.4344	103.568	39.5788	0
88.4032	103.483	39.5291	0
88.3729	103.396	39.479	0
88.3233	103.289	39.4278	0
88.2661	103.17	39.3878	0
88.2066	103.055	39.3392	0
88.1231	102.912	39.3109	0
88.0279	102.761	39.2843	0
87.9327	102.611	39.2592	0
87.8049	102.437	39.2416	0
87.6599	102.251	39.246	0
87.5137	102.064	39.2517	0
87.3282	101.857	39.2693	0
87.1193	101.638	39.3138	0
86.9094	101.418	39.3571	0
86.6525	101.176	39.4276	0
86.3653	100.92	39.5125	0
86.0778	100.664	39.6019	0
85.7382	100.386	39.7252	0
85.3596	100.095	39.8769	0
84.9817	99.8044	40.0317	0
84.549	99.4928	40.2124	0
84.0713	99.1649	40.4317	0
83.5954	98.8378	40.6428	0
83.062	98.4909	40.8994	0
82.4793	98.1286	41.1848	0
81.8991	97.7642	41.4728	0
81.2622	97.3833	41.7884	0
80.5713	96.9879	42.1512	0
79.885	96.5904	42.5086	0
79.1414	96.1778	42.9028	0
78.3437	95.7481	43.3352	0
77.5485	95.3199	43.7751	0
76.7011	94.8733	44.2533	0
75.7981	94.4117	44.7603	0
74.8983	93.9496	45.2766	0
73.9509	93.4716	45.8234	0
72.949	92.9755	46.4109	0
71.9514	92.4782	46.9972	0
70.9127	91.9644	47.6156	0
69.8231	91.4293	48.2784	0
68.7377	90.894	48.9427	0
67.6196	90.3419	49.6229	0
66.4537	89.7655	50.3468	0
65.2936	89.1909	51.0754	0
64.1083	88.5996	51.8228	0
62.8811	87.9841	52.5977	0
61.6604	87.3696	53.3806	0
60.4231	86.7404	54.1852	0
59.1507	86.0899	55.013	0
57.8872	85.4392	55.8388	0
56.6139	84.7779	56.6833	0
55.3139	84.0996	57.5566	0
54.0244	83.4224	58.4193	0
52.7297	82.7356	59.3031	0
51.4161	82.0392	60.2011	0
50.114	81.3401	61.0909	0
48.8115	80.637	61.994	0
47.5009	79.922	62.9063	0
46.1976	79.2073	63.8299	0
44.9006	78.4856	64.7488	0
43.5952	77.7494	65.6673	0
42.3031	77.0106	66.5873	0
41.0153	76.2667	67.5108	0
39.7274	75.4997	68.4201	0
38.4509	74.7324	69.3436	0
37.184	73.9535	70.2463	0
35.9223	73.1495	71.1283	0
34.6724	72.3436	72.019	0
33.4318	71.5294	72.8993	0
32.2055	70.6833	73.7351	0
30.9889	69.8385	74.5709	0
29.7831	68.9901	75.4012	0
28.5969	68.1119	76.1886	0
27.4198	67.2347	76.9734	0
26.257	66.3575	77.7484	0
25.1131	65.4578	78.4754	0
23.9783	64.5616	79.1981	0
22.8569	63.6644	79.9227	0
21.7571	62.7573	80.596	0
[truncated: 3,115 more rows]
