# Supplementary material for: Quantifying dynamic muscle lengths and moment arms of musculoskeletal joints using FEBio studio: A demonstration in the glenohumeral joint
Source: J Biomech. Author manuscript; Available in PMC 2026 Apr 28. (PMC13111909; doi:10.1016/j.jbiomech.2026.113308)
Supplement: Data_and_code.zip [file NIHMS2167395-supplement-Data_and_code_zip.zip › data_and_code_v1.1/provided_solutions_FEBio/Pre_operative_reverse_model.feb]

<?xml version="1.0" encoding="ISO-8859-1"?>
<febio_spec version="4.0">
	<Module type="solid"/>
	<Globals>
		<Constants>
			<T>0</T>
			<P>0</P>
			<R>8.31446</R>
			<Fc>96485.3</Fc>
		</Constants>
	</Globals>
	<Material>
		<material id="1" name="Part1" type="rigid body">
			<density>1</density>
			<E>1</E>
			<v>0</v>
			<center_of_mass>0,0,0</center_of_mass>
		</material>
		<material id="2" name="Part2" type="rigid body">
			<density>1</density>
			<E>1</E>
			<v>0</v>
			<center_of_mass>0,0,0</center_of_mass>
		</material>
		<material id="3" name="Material4" type="neo-Hookean">
			<density>1</density>
			<E>1</E>
			<v>0</v>
		</material>
	</Material>
	<Mesh>
		<Nodes name="R012_preop_scap_hum_80i_point05pb_053025">
			<node id="1">220.952675,-25.598148,141.70267</node>
			<node id="2">220.652145,-26.6401525,141.565768</node>
			<node id="3">220.903369,-25.9370637,141.083786</node>
			<node id="4">220.4861,-26.3694054,142.85732</node>
			<node id="5">220.549818,-26.0168713,140.336348</node>
			<node id="6">219.820207,-27.4231029,142.975887</node>
			<node id="7">221.106926,-24.0575951,136.908765</node>
			<node id="8">222.096675,-22.8394717,136.674508</node>
			<node id="9">221.987369,-23.2325412,137.432646</node>
			<node id="10">222.251172,-21.6900671,137.550702</node>
			<node id="11">222.02971,-22.676552,138.234929</node>
			<node id="12">221.639665,-23.3155883,139.297015</node>
			<node id="13">221.058178,-24.6001847,138.949835</node>
			<node id="14">220.976613,-24.7430245,139.850632</node>
			<node id="15">220.176188,-25.2636186,138.595359</node>
			<node id="16">218.869241,-29.1052186,142.414434</node>
			<node id="17">219.191647,-28.0040296,140.536921</node>
			<node id="18">221.152978,-23.3728525,140.897683</node>
			<node id="19">220.887998,-25.0560964,140.685291</node>
			<node id="20">218.55986,-29.3949927,143.431149</node>
			<node id="21">217.953349,-30.3063887,143.09139</node>
			<node id="22">220.654472,-24.9029974,142.348892</node>
			<node id="23">219.17833,-27.879265,143.697149</node>
			<node id="24">220.023645,-26.187654,144.053611</node>
			<node id="25">219.367716,-26.6992761,144.574338</node>
			<node id="26">222.295465,-21.9717706,136.149406</node>
			<node id="27">221.886347,-22.0104775,135.128564</node>
			<node id="28">222.488356,-20.965771,135.745535</node>
			<node id="29">222.28654,-20.8017196,134.86738</node>
			<node id="30">221.62529,-23.1026122,135.904415</node>
			<node id="31">222.434988,-20.6429843,136.344306</node>
			<node id="32">219.272655,-26.0383672,138.673024</node>
			<node id="33">221.799665,-21.850756,139.390195</node>
			<node id="34">218.521035,-28.9680943,140.92836</node>
			<node id="35">217.60435,-30.178052,141.565705</node>
			<node id="36">216.809356,-31.2792068,142.371363</node>
			<node id="37">217.610336,-29.7839788,144.189973</node>
			<node id="38">218.366706,-28.5062664,144.072595</node>
			<node id="39">220.316407,-24.1768159,143.440453</node>
			<node id="40">219.497424,-25.9646382,144.688214</node>
			<node id="41">219.950185,-25.0975691,144.507594</node>
			<node id="42">220.078374,-23.6893207,135.593735</node>
			<node id="43">222.082623,-18.6069018,135.300252</node>
			<node id="44">217.062062,-28.1245429,138.731501</node>
			<node id="45">218.134269,-26.7599794,138.277794</node>
			<node id="46">221.885422,-20.4011658,138.399639</node>
			<node id="47">221.591691,-19.723107,139.758236</node>
			<node id="48">217.064183,-30.5506719,143.991498</node>
			<node id="49">216.142164,-31.5423719,143.602734</node>
			<node id="50">221.277886,-20.906871,141.288017</node>
			<node id="51">220.734666,-22.4004938,142.289747</node>
			<node id="52">217.74287,-28.221843,144.404337</node>
			<node id="53">220.152272,-22.8192694,143.179809</node>
			<node id="54">219.139422,-25.2253104,144.787655</node>
			<node id="55">219.636372,-23.8146007,144.203348</node>
			<node id="56">221.770693,-20.4852052,133.993198</node>
			<node id="57">220.841583,-22.1616382,134.504191</node>
			<node id="58">222.079457,-19.0198779,134.190948</node>
			<node id="59">216.431182,-29.8325528,144.52603</node>
			<node id="60">218.541211,-26.1423103,144.782556</node>
			<node id="61">218.966494,-24.970366,136.714124</node>
			<node id="62">216.484673,-29.3990957,139.534189</node>
			<node id="63">215.536598,-31.2641635,140.454725</node>
			<node id="64">215.488598,-32.4217173,141.659973</node>
			<node id="65">215.400776,-32.7949619,142.98554</node>
			<node id="66">221.73967,-17.9546516,137.014992</node>
			<node id="67">215.176304,-32.1314472,144.158361</node>
			<node id="68">215.754359,-30.9547086,144.481415</node>
			<node id="69">221.276001,-19.0017767,140.663756</node>
			<node id="70">215.032063,-27.50435,144.429828</node>
			<node id="71">217.20967,-26.7385243,144.529135</node>
			<node id="72">220.460364,-20.5531858,142.266913</node>
			<node id="73">219.820317,-21.3625485,142.779549</node>
			<node id="74">219.202291,-22.6977346,143.655573</node>
			<node id="75">218.350783,-23.9887301,144.461773</node>
			<node id="76">221.443562,-19.1420438,133.182966</node>
			<node id="77">214.586214,-33.8361486,142.554792</node>
			<node id="78">214.461139,-34.0181034,143.684644</node>
			<node id="79">213.693069,-34.649299,142.618784</node>
			<node id="80">221.785608,-17.3926745,138.128436</node>
			<node id="81">214.39949,-33.6935838,144.334643</node>
			<node id="82">221.619652,-16.8780399,139.127319</node>
			<node id="83">218.575538,-21.4676851,143.068089</node>
			<node id="84">216.987877,-24.7780051,144.569317</node>
			<node id="85">219.520463,-21.0999167,132.948551</node>
			<node id="86">219.258533,-22.6339022,134.117168</node>
			<node id="87">214.144458,-33.3239662,140.685516</node>
			<node id="88">213.726215,-34.2334047,141.155408</node>
			<node id="89">221.706468,-15.9327107,135.903486</node>
			<node id="90">212.1647,-35.2305698,143.865617</node>
			<node id="91">213.655713,-34.0717818,144.729443</node>
			<node id="92">213.829172,-32.886832,145.034912</node>
			<node id="93">214.43445,-31.8212474,144.699631</node>
			<node id="94">215.152554,-30.408319,144.701561</node>
			<node id="95">220.935918,-17.944535,140.66315</node>
			<node id="96">220.282566,-18.9225013,141.521478</node>
			<node id="97">220.191342,-19.6446295,132.470416</node>
			<node id="98">220.34659,-18.2917108,132.050159</node>
			<node id="99">217.68443,-23.6499146,134.327174</node>
			<node id="100">217.776983,-24.8475266,135.73129</node>
			<node id="101">221.657096,-17.5322037,133.290894</node>
			<node id="102">216.043279,-27.1282416,137.166017</node>
			<node id="103">214.687217,-30.7722292,139.406798</node>
			<node id="104">221.835854,-15.6763388,137.689681</node>
			<node id="105">212.432049,-33.5291424,145.281226</node>
			<node id="106">220.327605,-17.2405096,140.541528</node>
			<node id="107">218.689232,-19.6670457,142.189949</node>
			<node id="108">215.30552,-25.0912763,144.432608</node>
			<node id="109">216.544015,-22.8722647,143.97634</node>
			<node id="110">217.977453,-22.6792744,133.137558</node>
			<node id="111">221.501119,-16.2827182,133.169287</node>
			<node id="112">221.852107,-17.2854722,134.077633</node>
			<node id="113">213.36819,-32.7685146,139.529774</node>
			<node id="114">212.691237,-34.5173061,140.296141</node>
			<node id="115">212.679614,-34.9266634,141.350855</node>
			<node id="116">211.994292,-35.2553685,142.104744</node>
			<node id="117">221.637666,-14.7222047,136.460287</node>
			<node id="118">221.584427,-14.9463281,137.722209</node>
			<node id="119">221.191792,-15.5830533,138.742617</node>
			<node id="120">213.371758,-29.4318077,144.870615</node>
			<node id="121">221.147592,-16.4474467,139.638902</node>
			<node id="122">215.934546,-25.3729919,135.176086</node>
			<node id="123">214.642436,-29.1434616,138.366635</node>
			<node id="124">212.512715,-33.9945759,139.64564</node>
			<node id="125">221.392777,-14.9310683,134.174429</node>
			<node id="126">210.835794,-35.2401207,144.527558</node>
			<node id="127">221.141524,-14.5152464,137.59986</node>
			<node id="128">212.89018,-31.2858273,145.235825</node>
			<node id="129">218.69623,-20.0598042,131.238898</node>
			<node id="130">218.45273,-21.0440991,131.655464</node>
			<node id="131">217.645192,-22.2796867,131.917693</node>
			<node id="132">219.705618,-17.0367551,131.289412</node>
			<node id="133">213.41302,-30.8511617,138.802994</node>
			<node id="134">220.666658,-15.5753314,132.393899</node>
			<node id="135">210.797139,-35.6016426,142.901564</node>
			<node id="136">211.119104,-34.4690727,145.124186</node>
			<node id="137">221.383509,-14.1607483,136.598565</node>
			<node id="138">218.981587,-15.2903467,139.112888</node>
			<node id="139">217.307728,-21.8158175,130.849084</node>
			<node id="140">218.503043,-18.2942687,130.450828</node>
			<node id="141">212.355604,-32.6663915,139.037452</node>
			<node id="142">214.242942,-27.86306,137.298128</node>
			<node id="143">211.168552,-34.2899183,139.559166</node>
			<node id="144">210.851558,-35.1129898,140.892149</node>
			<node id="145">220.495418,-13.6574033,132.786203</node>
			<node id="146">220.745038,-13.2018758,133.812494</node>
			<node id="147">221.058232,-13.5202204,135.138465</node>
			<node id="148">217.769642,-16.295829,140.243668</node>
			<node id="149">214.147466,-26.3132778,144.509229</node>
			<node id="150">214.622387,-26.6131852,136.02079</node>
			<node id="151">210.503774,-35.6277507,143.999807</node>
			<node id="152">209.316495,-35.860068,143.405381</node>
			<node id="153">220.15653,-12.9169632,136.148417</node>
			<node id="154">219.648714,-13.5893883,137.354622</node>
			<node id="155">212.162166,-28.2425393,145.216677</node>
			<node id="156">217.294979,-21.1566378,130.401385</node>
			<node id="157">216.391312,-22.4643688,130.809134</node>
			<node id="158">216.814023,-23.3394522,132.762555</node>
			<node id="159">215.545985,-24.4340188,133.486739</node>
			<node id="160">214.112923,-25.524623,134.396924</node>
			<node id="161">211.117798,-32.5109529,138.759288</node>
			<node id="162">211.177495,-30.8527787,138.696957</node>
			<node id="163">212.797178,-28.5945609,137.664452</node>
			<node id="164">220.06857,-12.0511912,133.991953</node>
			<node id="165">217.286717,-20.3274752,130.03706</node>
			<node id="166">215.325213,-23.8776789,132.253685</node>
			<node id="167">218.798923,-15.4191713,130.525568</node>
			<node id="168">212.244751,-26.8929445,135.635994</node>
			<node id="169">210.561592,-33.4300889,138.859866</node>
			<node id="170">212.141285,-29.7338819,138.309043</node>
			<node id="171">208.584595,-35.7219976,142.104779</node>
			<node id="172">209.627811,-33.9339903,145.550087</node>
			<node id="173">216.301302,-21.4179081,129.998017</node>
			<node id="174">217.073449,-18.9461839,129.523433</node>
			<node id="175">212.506442,-27.7441145,136.851573</node>
			<node id="176">209.306886,-34.749841,140.074592</node>
			<node id="177">219.522848,-13.6901326,131.443023</node>
			<node id="178">210.758404,-31.2423208,145.707925</node>
			<node id="179">213.980409,-23.7977301,144.422667</node>
			<node id="180">215.459093,-22.3967226,130.374293</node>
			<node id="181">215.165959,-23.2577109,131.154805</node>
			<node id="182">213.768684,-24.6254561,132.862007</node>
			<node id="183">209.509922,-34.0146436,139.062139</node>
			<node id="184">208.657396,-35.1468183,145.070435</node>
			<node id="185">212.270707,-24.6189162,144.899649</node>
			<node id="186">214.928312,-21.0391971,129.697313</node>
			<node id="187">209.60352,-33.136242,138.621341</node>
			<node id="188">208.772818,-31.9620764,138.685975</node>
			<node id="189">210.447055,-28.7246392,137.634308</node>
			<node id="190">209.931274,-29.7979404,138.524422</node>
			<node id="191">207.848031,-35.6460054,144.286476</node>
			<node id="192">207.717257,-35.9499918,143.146631</node>
			<node id="193">219.156006,-11.1946342,134.442298</node>
			<node id="194">207.920491,-34.6137282,145.59749</node>
			<node id="195">208.704421,-32.8455325,145.964943</node>
			<node id="196">211.325739,-26.0076066,145.303351</node>
			<node id="197">215.780026,-18.511436,129.005498</node>
			<node id="198">214.073051,-23.2785281,131.188339</node>
			<node id="199">216.88064,-16.9769388,129.129536</node>
			<node id="200">217.313513,-14.9525334,129.115161</node>
			<node id="201">218.235766,-13.0846276,129.802742</node>
			<node id="202">219.653118,-12.0027334,131.939971</node>
			<node id="203">207.433683,-35.5412442,141.215774</node>
			<node id="204">219.082441,-10.7120525,131.356879</node>
			<node id="205">219.344949,-10.7427209,132.514192</node>
			<node id="206">207.936548,-30.8341516,146.321306</node>
			<node id="207">209.293349,-28.5908571,146.015646</node>
			<node id="208">212.923235,-21.5365427,130.018772</node>
			<node id="209">212.733943,-24.0027062,132.062367</node>
			<node id="210">211.929728,-25.7572268,133.69277</node>
			<node id="211">208.591738,-33.3607079,138.574752</node>
			<node id="212">207.756142,-34.1754299,138.986605</node>
			<node id="213">206.421385,-35.9032986,142.388846</node>
			<node id="214">206.92022,-35.1126955,145.018733</node>
			<node id="215">207.103563,-33.0732746,146.213191</node>
			<node id="216">215.821079,-14.0954645,139.074055</node>
			<node id="217">217.755443,-12.9935255,137.556855</node>
			<node id="218">212.715498,-23.0240681,144.46334</node>
			<node id="219">206.970616,-34.7962851,139.496198</node>
			<node id="220">218.558569,-9.16400817,131.190635</node>
			<node id="221">206.054845,-35.6982787,143.059708</node>
			<node id="222">214.064984,-19.1349138,128.905817</node>
			<node id="223">211.559646,-25.0198598,132.711722</node>
			<node id="224">216.699567,-13.3096504,128.164857</node>
			<node id="225">206.417106,-35.26355,140.363172</node>
			<node id="226">218.331898,-9.30754706,132.585567</node>
			<node id="227">217.628319,-9.83764375,134.321593</node>
			<node id="228">206.785326,-34.1600895,145.822496</node>
			<node id="229">214.373166,-17.0935914,127.847406</node>
			<node id="230">215.446687,-15.5537634,127.821407</node>
			<node id="231">210.261358,-26.2968584,134.716493</node>
			<node id="232">217.914795,-11.4602874,129.5557</node>
			<node id="233">210.203054,-27.2681384,136.186664</node>
			<node id="234">217.125309,-9.62363015,128.901876</node>
			<node id="235">207.790394,-31.036677,138.935986</node>
			<node id="236">218.270279,-11.5737248,135.970298</node>
			<node id="237">216.207703,-10.7341307,136.180728</node>
			<node id="238">205.764153,-34.2098193,145.387595</node>
			<node id="239">205.577805,-32.268771,146.595518</node>
			<node id="240">211.268246,-22.6265769,131.017101</node>
			<node id="241">210.728354,-23.7620628,131.918131</node>
			<node id="242">210.342773,-25.2112577,132.902398</node>
			<node id="243">209.397655,-25.4064407,133.531975</node>
			<node id="244">216.489838,-11.9566269,127.638478</node>
			<node id="245">206.786694,-33.1559166,138.690113</node>
			<node id="246">205.741301,-33.6437785,138.795573</node>
			<node id="247">205.435503,-34.625533,139.464759</node>
			<node id="248">208.317041,-26.0887929,135.172975</node>
			<node id="249">208.34393,-27.5564473,136.72469</node>
			<node id="250">206.202518,-32.0170823,138.920007</node>
			<node id="251">208.189004,-29.0659335,138.256131</node>
			<node id="252">204.823,-34.9336142,140.57784</node>
			<node id="253">207.105548,-30.1087996,138.856822</node>
			<node id="254">214.609635,-15.8240661,140.531928</node>
			<node id="255">213.399092,-14.1935422,139.600232</node>
			<node id="256">212.611604,-16.9421522,141.522868</node>
			<node id="257">214.737977,-18.2641115,141.896391</node>
			<node id="258">215.658361,-12.5310793,126.902473</node>
			<node id="259">217.600071,-7.93146989,129.765836</node>
			<node id="260">217.849367,-7.62910397,130.399578</node>
			<node id="261">204.095124,-33.6212865,144.738907</node>
			<node id="262">215.780988,-12.2843021,137.727985</node>
			<node id="263">214.589273,-12.8082988,138.476167</node>
			<node id="264">206.632386,-28.243055,146.854218</node>
			<node id="265">204.071208,-34.7562297,141.709564</node>
			<node id="266">204.699028,-32.9395137,146.044041</node>
			<node id="267">205.206748,-30.3173576,147.267025</node>
			<node id="268">208.100564,-26.139139,146.261118</node>
			<node id="269">209.903719,-23.0239874,145.182313</node>
			<node id="270">208.696692,-24.3852765,145.846783</node>
			<node id="271">212.535361,-18.7550131,128.373555</node>
			<node id="272">210.882144,-20.680094,129.501497</node>
			<node id="273">204.903177,-34.010211,139.065011</node>
			<node id="274">204.562206,-30.737573,139.158788</node>
			<node id="275">217.075561,-6.58535448,129.415802</node>
			<node id="276">215.542406,-8.98397785,134.631249</node>
			<node id="277">213.128042,-11.9151771,137.909478</node>
			<node id="278">215.150979,-14.0229075,127.011567</node>
			<node id="279">213.585582,-15.4888529,126.52677</node>
			<node id="280">209.270341,-22.5582337,131.018654</node>
			<node id="281">208.626866,-24.2375236,132.474016</node>
			<node id="282">215.138481,-9.78128207,126.425639</node>
			<node id="283">206.870783,-24.6026098,133.578295</node>
			<node id="284">206.211675,-27.1099008,136.755856</node>
			<node id="285">216.172652,-8.05400183,127.926035</node>
			<node id="286">206.280178,-28.5209462,138.045694</node>
			<node id="287">216.940074,-6.251923,130.044636</node>
			<node id="288">216.370965,-6.62621649,131.191188</node>
			<node id="289">217.443773,-8.42288303,132.613116</node>
			<node id="290">204.033161,-34.373359,143.010838</node>
			<node id="291">216.18796,-7.70024423,132.869798</node>
			<node id="292">214.434128,-10.5881341,136.608054</node>
			<node id="293">204.300485,-31.5541702,147.109941</node>
			<node id="294">208.329633,-22.6980355,145.404225</node>
			<node id="295">213.374813,-12.0739796,124.982986</node>
			<node id="296">214.511867,-10.8884291,125.627891</node>
			<node id="297">204.2889,-33.0794476,139.063693</node>
			<node id="298">204.767964,-29.1189478,138.538015</node>
			<node id="299">206.739339,-23.8718235,146.176261</node>
			<node id="300">213.46227,-14.2535463,125.79932</node>
			<node id="301">202.865516,-33.9773769,140.330269</node>
			<node id="302">203.347106,-32.9814481,145.532335</node>
			<node id="303">212.707461,-10.1986143,136.422052</node>
			<node id="304">203.258522,-32.2678725,146.643259</node>
			<node id="305">207.846983,-19.6809115,143.960218</node>
			<node id="306">208.834792,-21.7018804,144.889387</node>
			<node id="307">210.139963,-20.7625562,143.934639</node>
			<node id="308">205.919127,-24.9149977,146.989953</node>
			<node id="309">204.921507,-26.1153998,147.498262</node>
			<node id="310">202.858887,-33.1385657,139.727503</node>
			<node id="311">216.144211,-5.365296,128.195477</node>
			<node id="312">214.839227,-7.34451893,132.903753</node>
			<node id="313">201.858923,-33.2104271,144.278254</node>
			<node id="314">209.923831,-16.6791672,141.781228</node>
			<node id="315">211.452298,-15.0976075,140.496484</node>
			<node id="316">207.06885,-22.3490048,145.507675</node>
			<node id="317">215.419018,-5.16315171,126.968631</node>
			<node id="318">216.036823,-4.90520808,128.845572</node>
			<node id="319">215.81438,-5.1972994,130.007865</node>
			<node id="320">201.932382,-34.1494998,141.464621</node>
			<node id="321">201.212198,-33.8840157,142.13467</node>
			<node id="322">213.051328,-8.74887141,134.966093</node>
			<node id="323">211.699232,-12.9342911,138.757402</node>
			<node id="324">209.163824,-14.6521636,140.257562</node>
			<node id="325">202.849386,-30.3160513,148.304354</node>
			<node id="326">206.942195,-20.7929747,144.915414</node>
			<node id="327">211.448557,-13.4845272,124.263802</node>
			<node id="328">206.234447,-23.4468881,132.350614</node>
			<node id="329">201.452611,-33.795864,141.022951</node>
			<node id="330">202.396869,-31.3472778,147.934681</node>
			<node id="331">204.439868,-28.9746105,147.737491</node>
			<node id="332">208.860232,-18.7913315,143.229857</node>
			<node id="333">203.316803,-27.0652533,148.121599</node>
			<node id="334">212.796889,-10.6377168,124.417589</node>
			<node id="335">204.304012,-27.1658415,137.31312</node>
			<node id="336">215.339899,-4.36551822,128.920961</node>
			<node id="337">213.297556,-5.61982625,131.053242</node>
			<node id="338">201.301928,-32.1921935,147.368334</node>
			<node id="339">204.919418,-21.6724808,145.806897</node>
			<node id="340">204.802087,-23.3627598,146.777817</node>
			<node id="341">211.831606,-10.9757897,124.073326</node>
			<node id="342">213.39473,-9.3886552,124.582513</node>
			<node id="343">211.477751,-17.7366803,127.429722</node>
			<node id="344">209.816654,-19.9102222,128.972711</node>
			<node id="345">209.263297,-17.702083,127.097062</node>
			<node id="346">208.307032,-19.4325621,128.549185</node>
			<node id="347">215.123687,-3.96011146,127.078603</node>
			<node id="348">215.128958,-3.95159385,127.74209</node>
			<node id="349">202.431425,-29.3389177,139.36668</node>
			<node id="350">200.391889,-31.8045983,147.997203</node>
			<node id="351">204.250495,-24.5021111,147.488483</node>
			<node id="352">206.672401,-17.7283184,126.588942</node>
			<node id="353">214.803106,-7.0451841,126.355193</node>
			<node id="354">214.102414,-5.74679369,125.417873</node>
			<node id="355">202.939249,-28.0754826,138.468939</node>
			<node id="356">202.689943,-31.2717849,139.532336</node>
			<node id="357">213.810364,-4.71488356,129.941158</node>
			<node id="358">200.210973,-32.5948791,145.914029</node>
			<node id="359">208.073691,-16.7282454,142.106996</node>
			<node id="360">201.6289,-30.4966819,148.868521</node>
			<node id="361">201.627211,-29.6839624,149.030881</node>
			<node id="362">210.876187,-12.000719,123.81546</node>
			<node id="363">212.680744,-8.38110292,123.608819</node>
			<node id="364">213.644264,-7.65936191,124.952056</node>
			<node id="365">214.181457,-4.4876963,125.251448</node>
			<node id="366">200.737372,-32.3778485,140.792374</node>
			<node id="367">212.742042,-3.07666731,127.889523</node>
			<node id="368">200.37885,-33.1542355,142.232785</node>
			<node id="369">200.62549,-33.0817934,143.303937</node>
			<node id="370">200.023038,-32.6894588,143.803849</node>
			<node id="371">210.166664,-10.921233,137.263277</node>
			<node id="372">210.649118,-8.93207357,135.406052</node>
			<node id="373">200.322706,-32.3034839,147.162104</node>
			<node id="374">201.654493,-28.1634783,148.965876</node>
			<node id="375">202.479359,-25.1886515,148.144194</node>
			<node id="376">210.657198,-13.7077158,124.177505</node>
			<node id="377">212.526857,-7.21749955,123.480685</node>
			<node id="378">214.458531,-3.377631,125.958581</node>
			<node id="379">214.541546,-3.30579415,126.748733</node>
			<node id="380">213.737439,-2.88482771,126.912813</node>
			<node id="381">201.066387,-31.5753121,140.234541</node>
			<node id="382">206.562915,-15.2899548,140.900217</node>
			<node id="383">206.689169,-17.1011169,142.499614</node>
			<node id="384">206.023332,-19.3033616,144.120316</node>
			<node id="385">200.230361,-30.8480276,148.989694</node>
			<node id="386">209.918367,-13.0237556,123.658219</node>
			<node id="387">209.433684,-15.1407844,125.157046</node>
			<node id="388">208.671057,-13.4208356,124.163001</node>
			<node id="389">210.447211,-16.6332363,126.312794</node>
			<node id="390">210.388612,-10.1575695,123.547414</node>
			<node id="391">206.227834,-19.2158304,128.14824</node>
			<node id="392">212.273147,-5.85722697,123.5102</node>
			<node id="393">201.367069,-27.9532604,139.098401</node>
			<node id="394">199.043985,-30.4839548,149.489007</node>
			<node id="395">200.11472,-28.2221056,149.647092</node>
			<node id="396">199.345654,-29.2560536,149.784567</node>
			<node id="397">203.069486,-23.3933739,147.098543</node>
			<node id="398">209.755069,-11.38247,123.495834</node>
			<node id="399">206.723305,-16.5425944,125.515097</node>
			<node id="400">211.922215,-8.04589034,122.92617</node>
			<node id="401">213.394911,-3.27797648,124.224128</node>
			<node id="402">202.013931,-27.1501402,138.056457</node>
			<node id="403">199.758934,-32.2308918,141.822289</node>
			<node id="404">207.818503,-13.7589083,139.741019</node>
			<node id="405">198.187267,-31.9023738,147.202051</node>
			<node id="406">197.962706,-31.1933441,148.595043</node>
			<node id="407">204.956515,-17.5068475,142.663677</node>
			<node id="408">204.052822,-21.7818354,145.93983</node>
			<node id="409">201.443831,-26.1926321,148.642094</node>
			<node id="410">200.48972,-27.021669,149.303489</node>
			<node id="411">208.401167,-11.9525573,123.306389</node>
			<node id="412">213.655831,-2.51714352,125.783962</node>
			<node id="413">203.24154,-25.6474968,135.854423</node>
			<node id="414">200.004985,-30.9091092,140.595082</node>
			<node id="415">204.188509,-18.9635827,143.657497</node>
			<node id="416">204.209755,-20.5630842,144.906654</node>
			<node id="417">202.226497,-22.1837636,145.678002</node>
			<node id="418">201.288274,-24.5860627,147.954335</node>
			<node id="419">211.55771,-7.34519057,122.451063</node>
			<node id="420">212.779574,-4.63935576,123.544493</node>
			<node id="421">213.380059,-2.42104002,124.885349</node>
			<node id="422">200.589822,-28.5921034,139.908655</node>
			<node id="423">199.210557,-30.3580165,140.576707</node>
			<node id="424">198.608534,-31.9083636,142.544685</node>
			<node id="425">198.917256,-32.2842866,144.310427</node>
			<node id="426">204.538019,-15.9859296,141.304755</node>
			<node id="427">201.220871,-23.812981,146.931569</node>
			<node id="428">207.438545,-14.2582489,124.626658</node>
			<node id="429">210.301734,-7.50682866,122.042723</node>
			<node id="430">211.159289,-6.56147848,121.920679</node>
			<node id="431">211.637455,-5.82509173,122.401674</node>
			<node id="432">211.745412,-4.62763546,121.917737</node>
			<node id="433">212.460386,-3.45800611,122.927956</node>
			<node id="434">212.703349,-2.33648646,123.509401</node>
			<node id="435">200.635523,-26.2514682,137.401436</node>
			<node id="436">199.94839,-27.8944794,139.59857</node>
			<node id="437">199.14266,-31.245181,141.220452</node>
			<node id="438">197.324876,-31.8989225,145.50074</node>
			<node id="439">212.180883,-1.31421353,124.594779</node>
			<node id="440">211.948226,-1.52854283,125.668159</node>
			<node id="441">201.405667,-25.393625,136.197067</node>
			<node id="442">201.585625,-23.7989767,133.877998</node>
			<node id="443">199.409155,-28.7890391,140.030128</node>
			<node id="444">206.21175,-12.6192338,139.130349</node>
			<node id="445">207.546937,-11.1805684,137.748777</node>
			<node id="446">204.706874,-13.5754567,139.569204</node>
			<node id="447">197.148341,-29.6969905,149.939576</node>
			<node id="448">199.643228,-26.0182608,149.151654</node>
			<node id="449">198.987202,-27.1246286,149.860173</node>
			<node id="450">208.948491,-9.57884149,123.036223</node>
			<node id="451">203.869998,-19.8252226,129.013836</node>
			<node id="452">203.601842,-18.7414597,127.512737</node>
			<node id="453">199.471045,-26.6515398,138.052889</node>
			<node id="454">197.461561,-30.4579533,141.090754</node>
			<node id="455">197.616791,-31.7810248,142.929239</node>
			<node id="456">201.887406,-20.4856712,144.230708</node>
			<node id="457">207.213002,-12.6255806,123.737406</node>
			<node id="458">210.765877,-5.46566801,120.963501</node>
			<node id="459">211.458106,-3.93759298,120.903306</node>
			<node id="460">207.682982,-8.34164618,121.93395</node>
			<node id="461">208.077424,-10.1148175,122.946003</node>
			<node id="462">211.600091,-2.49876293,121.622714</node>
			<node id="463">211.056231,-1.40546042,121.19412</node>
			<node id="464">211.876864,-1.31619083,123.110293</node>
			<node id="465">200.146273,-24.8988599,135.649323</node>
			<node id="466">198.002569,-27.8705785,139.446217</node>
			<node id="467">196.147638,-31.741988,144.547868</node>
			<node id="468">200.417741,-23.1252044,145.682001</node>
			<node id="469">195.858415,-30.0448837,149.653218</node>
			<node id="470">199.06848,-24.7209191,147.821947</node>
			<node id="471">198.173434,-28.1973886,150.065093</node>
			<node id="472">208.822717,-6.39148707,120.834492</node>
			<node id="473">206.179221,-13.6010702,124.160357</node>
			<node id="474">205.619786,-15.566262,124.882919</node>
			<node id="475">203.722567,-17.6757779,126.035641</node>
			<node id="476">196.185453,-31.3835474,142.285001</node>
			<node id="477">195.726586,-31.7495053,143.531554</node>
			<node id="478">195.176586,-31.3658257,147.655913</node>
			<node id="479">200.503454,-21.7345795,144.577061</node>
			<node id="480">199.109216,-24.0933422,146.460133</node>
			<node id="481">198.656631,-25.563243,148.933516</node>
			<node id="482">210.909667,-4.2462934,119.96882</node>
			<node id="483">210.538074,-3.96548578,119.219575</node>
			<node id="484">210.810316,-3.36187812,119.343953</node>
			<node id="485">209.860418,-4.51593684,119.204179</node>
			<node id="486">206.516406,-10.799833,122.601248</node>
			<node id="487">205.656067,-11.8554354,122.996798</node>
			<node id="488">198.836609,-23.8219524,134.548279</node>
			<node id="489">197.409714,-26.7031897,137.999644</node>
			<node id="490">195.813741,-30.4356929,141.21642</node>
			<node id="491">204.399303,-11.6344181,138.125345</node>
			<node id="492">196.870724,-28.2246288,150.184906</node>
			<node id="493">197.544721,-26.5040625,149.749683</node>
			<node id="494">204.121328,-16.5305851,125.075694</node>
			<node id="495">210.047934,0.199014165,123.133763</node>
			<node id="496">194.648396,-31.5341564,146.443299</node>
			<node id="497">202.984159,-16.7514933,141.756166</node>
			<node id="498">202.152075,-15.8335306,141.113503</node>
			<node id="499">200.552518,-19.2779967,143.311622</node>
			<node id="500">198.637393,-22.8186392,145.022839</node>
			<node id="501">210.107539,-3.01385105,118.270595</node>
			<node id="502">210.431363,-2.05762542,119.200937</node>
			<node id="503">210.085151,-0.0610782911,121.169622</node>
			<node id="504">210.665256,-0.656006386,124.993378</node>
			<node id="505">196.107434,-29.0079033,140.076791</node>
			<node id="506">202.616375,-14.4377246,140.064776</node>
			<node id="507">197.725771,-25.3765544,148.692926</node>
			<node id="508">209.429411,-3.1850696,117.630228</node>
			<node id="509">209.524563,-2.12050394,117.684735</node>
			<node id="510">201.98249,-19.2778397,128.352774</node>
			<node id="511">201.250479,-20.4634002,130.082652</node>
			<node id="512">199.793747,-19.9026212,129.580176</node>
			<node id="513">199.328457,-22.7313315,133.36052</node>
			<node id="514">197.095,-25.2288992,136.109432</node>
			<node id="515">197.377864,-24.9533074,146.962734</node>
			<node id="516">196.124928,-26.9185765,149.98515</node>
			<node id="517">208.943938,-3.76539814,117.89347</node>
			<node id="518">208.180245,-4.75166569,119.0773</node>
			<node id="519">200.6498,-17.8976908,125.82304</node>
			<node id="520">201.093184,-18.6693268,127.242672</node>
			<node id="521">209.155332,0.207584034,124.413099</node>
			<node id="522">202.310814,-17.8035665,142.614528</node>
			<node id="523">196.65359,-24.7573986,146.259088</node>
			<node id="524">195.218217,-28.8683152,150.11636</node>
			<node id="525">196.576982,-25.8601679,149.161078</node>
			<node id="526">195.02298,-27.484777,150.127453</node>
			<node id="527">209.374455,-0.454853164,118.666407</node>
			<node id="528">203.43928,-15.0089058,124.398204</node>
			<node id="529">201.771263,-16.3241297,125.001404</node>
			<node id="530">201.833388,-17.2182786,125.2778</node>
			<node id="531">199.154871,-21.6512349,132.353966</node>
			<node id="532">200.761971,-21.5837315,131.519696</node>
			<node id="533">195.712671,-27.8659763,139.007374</node>
			<node id="534">193.8608,-30.6855461,141.377243</node>
			<node id="535">193.403165,-31.6110046,142.652439</node>
			<node id="536">199.58892,-17.3615018,142.365528</node>
			<node id="537">199.214632,-21.224862,144.089927</node>
			<node id="538">197.721193,-20.0490923,143.413509</node>
			<node id="539">196.725595,-22.4237549,144.5193</node>
			<node id="540">194.635142,-28.2280764,150.206713</node>
			<node id="541">208.731246,-2.5518956,116.65088</node>
			<node id="542">208.249442,-3.07483307,116.880352</node>
			<node id="543">206.924783,-3.35773264,117.337664</node>
			<node id="544">205.307054,-9.88759631,121.940893</node>
			<node id="545">201.949432,-15.0395096,124.49632</node>
			<node id="546">195.279597,-27.0267,137.942148</node>
			<node id="547">195.485688,-26.4662918,149.633271</node>
			<node id="548">208.297518,-2.30819075,116.305954</node>
			<node id="549">208.78781,-1.48606616,117.026488</node>
			<node id="550">206.44703,-5.03640906,119.20616</node>
			<node id="551">206.74167,-6.91013682,120.729659</node>
			<node id="552">198.215974,-20.3058503,130.95471</node>
			<node id="553">197.687101,-22.193498,133.597882</node>
			<node id="554">201.894994,-12.5952778,138.688991</node>
			<node id="555">202.476702,-9.96692055,136.702563</node>
			<node id="556">195.685351,-25.8152522,148.486461</node>
			<node id="557">200.315529,-17.3769465,125.241248</node>
			<node id="558">199.076412,-18.8035065,127.871492</node>
			<node id="559">208.680866,1.13368524,120.983464</node>
			<node id="560">207.621017,1.48234724,122.91492</node>
			<node id="561">195.531566,-25.5526483,136.46669</node>
			<node id="562">200.64463,-13.8672895,139.745913</node>
			<node id="563">195.216889,-21.5981542,143.912774</node>
			<node id="564">194.743084,-25.734308,146.753161</node>
			<node id="565">195.120494,-25.9826911,147.683683</node>
			<node id="566">194.607607,-26.3198946,148.746188</node>
			<node id="567">194.084539,-26.8225131,149.451905</node>
			<node id="568">193.828516,-27.736783,150.016685</node>
			<node id="569">207.18443,-1.87906291,115.676201</node>
			<node id="570">207.850947,-1.15966715,116.047099</node>
			<node id="571">207.699314,0.339520238,116.816695</node>
			<node id="572">208.209926,0.536810311,117.935749</node>
			<node id="573">201.80797,-12.7890104,123.104112</node>
			<node id="574">208.263228,1.30125073,119.514459</node>
			<node id="575">196.396236,-21.1494606,132.977299</node>
			<node id="576">196.246705,-23.8329753,135.166829</node>
			<node id="577">193.553121,-28.7905412,139.240176</node>
			<node id="578">199.865986,-15.5547221,141.121912</node>
			<node id="579">194.455516,-24.1641358,145.258336</node>
			<node id="580">193.328692,-26.7793989,147.737942</node>
			<node id="581">194.064591,-29.9747702,149.272313</node>
			<node id="582">193.150166,-28.4585552,149.726847</node>
			<node id="583">192.253312,-29.1846564,149.197616</node>
			<node id="584">204.397303,-5.48893719,119.169384</node>
			<node id="585">199.621213,-17.4298399,125.444288</node>
			<node id="586">200.488895,-15.3465254,124.889323</node>
			<node id="587">193.26469,-27.5673218,137.546668</node>
			<node id="588">191.256754,-30.436939,140.709803</node>
			<node id="589">192.772252,-31.36367,147.590311</node>
			<node id="590">192.438078,-30.7162437,148.385061</node>
			<node id="591">190.864165,-31.2295117,147.79104</node>
			<node id="592">197.547105,-18.476201,142.720331</node>
			<node id="593">197.878676,-16.5736793,141.890115</node>
			<node id="594">193.293835,-27.2761791,149.459667</node>
			<node id="595">193.012197,-27.8150635,149.686674</node>
			<node id="596">206.708358,-0.703122859,114.945123</node>
			<node id="597">199.416281,-16.5396459,125.216238</node>
			<node id="598">198.230339,-17.7342914,126.694028</node>
			<node id="599">197.623126,-18.7927189,128.738844</node>
			<node id="600">195.911796,-22.4390347,134.337671</node>
			<node id="601">194.426407,-25.7026434,136.670388</node>
			<node id="602">193.54541,-26.8911539,137.226653</node>
			<node id="603">200.578631,-10.2972261,137.088349</node>
			<node id="604">190.840354,-31.6239404,146.583256</node>
			<node id="605">192.357756,-26.7196278,147.11722</node>
			<node id="606">192.850684,-27.2620531,148.680253</node>
			<node id="607">198.679223,-16.6836849,125.501839</node>
			<node id="608">207.002227,1.96207607,118.070768</node>
			<node id="609">206.502131,2.46069012,120.15083</node>
			<node id="610">207.113037,2.01990579,121.679934</node>
			<node id="611">192.359418,-28.2013472,138.158685</node>
			<node id="612">191.408531,-31.641744,142.332372</node>
			<node id="613">205.978519,-0.896214267,114.613016</node>
			<node id="614">204.171379,-3.89969525,117.944074</node>
			<node id="615">199.373766,-15.004741,124.838741</node>
			<node id="616">193.832302,-23.490389,135.45663</node>
			<node id="617">193.010015,-25.3682532,136.754139</node>
			<node id="618">190.82481,-28.7968233,138.933638</node>
			<node id="619">190.866754,-29.9840486,148.664868</node>
			<node id="620">190.98265,-28.8517386,148.804862</node>
			<node id="621">204.47893,-2.78850007,116.743941</node>
			<node id="622">206.397005,1.80414393,116.080372</node>
			<node id="623">197.299131,-16.2789332,126.194118</node>
			<node id="624">196.492126,-16.5548847,141.690362</node>
			<node id="625">197.617946,-14.4599531,140.550497</node>
			<node id="626">188.30094,-31.9030019,147.294742</node>
			<node id="627">189.453315,-31.1268912,148.273363</node>
			<node id="628">190.961703,-28.0878749,148.270163</node>
			<node id="629">206.907697,0.143821939,115.366147</node>
			<node id="630">192.192712,-27.347645,137.311332</node>
			<node id="631">191.010691,-25.9918735,146.035804</node>
			<node id="632">193.199214,-25.2606473,145.86374</node>
			<node id="633">189.562083,-30.093122,148.852544</node>
			<node id="634">190.416147,-27.2127267,147.027391</node>
			<node id="635">190.265249,-29.3499291,148.759875</node>
			<node id="636">205.647438,0.397638331,113.975426</node>
			<node id="637">205.618045,2.7652383,116.319657</node>
			<node id="638">197.913574,-14.6239353,124.936413</node>
			<node id="639">195.923169,-16.5669166,127.287456</node>
			<node id="640">193.14937,-20.9895277,133.6711</node>
			<node id="641">191.678178,-25.6694967,137.016415</node>
			<node id="642">188.90177,-32.0106006,145.490829</node>
			<node id="643">187.986022,-30.8956925,148.831005</node>
			<node id="644">189.782012,-28.3415445,148.139847</node>
			<node id="645">206.020018,1.32597788,114.765105</node>
			<node id="646">194.880296,-17.0637125,128.363679</node>
			<node id="647">195.972151,-18.9342263,130.014644</node>
			<node id="648">204.932623,2.45467328,122.778069</node>
			<node id="649">186.722915,-31.9138849,148.179082</node>
			<node id="650">191.167164,-24.5228246,144.912368</node>
			<node id="651">188.84835,-29.1033441,149.166217</node>
			<node id="652">204.734807,0.391387139,113.439368</node>
			<node id="653">204.961716,1.65917619,113.508022</node>
			<node id="654">205.332617,3.27571299,118.351347</node>
			<node id="655">204.353513,3.46298896,120.665406</node>
			<node id="656">190.548687,-25.6136293,137.16691</node>
			<node id="657">191.652106,-23.7567829,136.175685</node>
			<node id="658">188.315969,-30.392367,140.356611</node>
			<node id="659">189.294775,-31.7943257,142.119371</node>
			<node id="660">186.919928,-32.2828609,144.985545</node>
			<node id="661">186.824878,-32.1180222,143.255865</node>
			<node id="662">195.496763,-14.3435808,140.619671</node>
			<node id="663">189.154745,-28.5335061,148.61358</node>
			<node id="664">204.171667,-0.55249871,114.109411</node>
			<node id="665">204.802639,-1.29598937,114.993857</node>
			<node id="666">204.904986,2.73912269,114.409795</node>
			<node id="667">195.840022,-14.4815519,125.467996</node>
			<node id="668">189.035382,-28.8778014,139.186884</node>
			<node id="669">188.776166,-27.7642931,147.063416</node>
			<node id="670">187.399481,-29.9407172,149.342088</node>
			<node id="671">189.269034,-26.8538111,137.909235</node>
			<node id="672">187.068479,-31.7964516,141.995364</node>
			<node id="673">194.259121,-15.3574735,140.80904</node>
			<node id="674">189.850641,-23.3705619,143.94614</node>
			<node id="675">192.978949,-22.7248599,144.15103</node>
			<node id="676">187.577144,-29.144428,149.465499</node>
			<node id="677">203.622745,1.17721998,112.494511</node>
			<node id="678">203.502284,0.184020435,113.233233</node>
			<node id="679">204.203755,2.45821847,112.984398</node>
			<node id="680">204.297732,3.69517681,116.146478</node>
			<node id="681">190.945212,-22.1831167,135.176</node>
			<node id="682">189.790334,-23.9836665,136.638744</node>
			<node id="683">187.058473,-30.9938628,140.894689</node>
			<node id="684">189.337062,-25.0478061,144.910331</node>
			<node id="685">187.819508,-26.2395344,145.557393</node>
			<node id="686">187.920732,-28.2214413,147.985345</node>
			<node id="687">188.093713,-28.4779556,149.103793</node>
			<node id="688">187.028053,-28.8891935,139.575334</node>
			<node id="689">186.304667,-32.4342275,146.943022</node>
			<node id="690">194.136746,-17.4881877,141.643338</node>
			<node id="691">186.858061,-27.9084119,146.658393</node>
			<node id="692">186.0526,-31.3935664,148.737893</node>
			<node id="693">187.52124,-28.2473894,148.875224</node>
			<node id="694">203.352144,2.48453229,112.17126</node>
			<node id="695">203.577439,3.62973385,113.301575</node>
			<node id="696">203.536725,3.88071403,114.381096</node>
			<node id="697">204.013351,4.13276651,118.316642</node>
			<node id="698">188.573294,-24.9677666,137.16553</node>
			<node id="699">194.111262,-13.7268828,140.178066</node>
			<node id="700">186.728848,-28.2116633,147.187681</node>
			<node id="701">186.495342,-29.2445638,149.441595</node>
			<node id="702">186.98088,-28.5639537,149.363554</node>
			<node id="703">203.696939,4.32027551,116.871871</node>
			<node id="704">189.523818,-23.0075609,136.136397</node>
			<node id="705">185.343688,-31.4781819,141.423256</node>
			<node id="706">200.073454,-2.77077457,130.114127</node>
			<node id="707">201.915558,-1.60569602,128.911857</node>
			<node id="708">198.789113,-1.70060374,129.188684</node>
			<node id="709">184.773835,-32.9208087,146.820067</node>
			<node id="710">194.217727,-12.1287859,139.09325</node>
			<node id="711">184.726473,-32.1596069,148.302034</node>
			<node id="712">186.856409,-28.2820935,148.677126</node>
			<node id="713">185.74396,-29.7747274,149.268397</node>
			<node id="714">185.164449,-30.6832116,148.987343</node>
			<node id="715">202.643176,1.65378778,111.842978</node>
			<node id="716">202.535144,0.865941553,112.310774</node>
			<node id="717">201.976921,-0.728090468,114.189328</node>
			<node id="718">183.67285,-33.0092865,145.827729</node>
			<node id="719">196.355512,-12.0330528,138.917742</node>
			<node id="720">194.418533,-10.4262705,137.850935</node>
			<node id="721">184.032232,-32.7480238,147.788537</node>
			<node id="722">186.108266,-28.5352994,149.046842</node>
			<node id="723">202.137718,2.4023986,111.406043</node>
			<node id="724">200.686186,0.366605174,112.77809</node>
			<node id="725">201.980579,3.86059462,111.502895</node>
			<node id="726">202.735686,4.7731798,118.241744</node>
			<node id="727">188.855687,-20.8591992,134.267412</node>
			<node id="728">187.072074,-25.0908575,137.466407</node>
			<node id="729">200.135999,-0.00950465822,127.177404</node>
			<node id="730">183.606194,-31.8659797,142.191517</node>
			<node id="731">183.922551,-32.4323897,144.088</node>
			<node id="732">183.000933,-33.1387536,147.386389</node>
			<node id="733">191.331614,-14.724494,139.514947</node>
			<node id="734">186.690022,-24.3385519,143.797667</node>
			<node id="735">185.900687,-27.6657588,146.353956</node>
			<node id="736">185.700903,-28.5241496,148.581482</node>
			<node id="737">202.281493,-3.59137814,117.225536</node>
			<node id="738">199.344595,-4.9162376,117.733784</node>
			<node id="739">199.938883,-2.48832732,115.738306</node>
			<node id="740">202.616127,4.66087133,115.295504</node>
			<node id="741">202.373805,5.18686812,116.310876</node>
			<node id="742">190.034497,-19.8093188,133.156977</node>
			<node id="743">187.352488,-23.0471397,136.034676</node>
			<node id="744">184.704658,-30.3225327,140.552326</node>
			<node id="745">187.764731,-23.5662706,143.547144</node>
			<node id="746">182.714686,-31.9380747,148.503725</node>
			<node id="747">183.427145,-31.2993821,148.754966</node>
			<node id="748">185.169259,-28.3863483,147.123396</node>
			<node id="749">184.973622,-29.0183211,148.646189</node>
			<node id="750">201.176319,1.98949344,111.303571</node>
			<node id="751">201.724256,3.31159622,111.138814</node>
			<node id="752">201.45664,5.22526834,112.275706</node>
			<node id="753">197.949071,-6.04361023,118.373832</node>
			<node id="754">198.557857,-8.039503,119.86602</node>
			<node id="755">196.159065,-8.3532645,119.933923</node>
			<node id="756">201.242793,4.69280926,119.919395</node>
			<node id="757">187.379062,-26.9280855,138.481214</node>
			<node id="758">185.53835,-28.0146305,139.413178</node>
			<node id="759">183.842595,-31.1639219,141.010846</node>
			<node id="760">184.058089,-30.5000652,148.768258</node>
			<node id="761">184.222739,-29.7975986,148.581468</node>
			<node id="762">188.508045,-21.6341536,142.774375</node>
			<node id="763">186.949323,-21.8307146,142.589849</node>
			<node id="764">192.560029,-11.7125844,138.561773</node>
			<node id="765">182.127901,-32.7038142,147.924625</node>
			<node id="766">183.681511,-27.8073217,146.129238</node>
			<node id="767">184.305553,-28.8552778,147.326014</node>
			<node id="768">201.019186,5.80695633,117.101475</node>
			<node id="769">182.201832,-33.2758349,146.805048</node>
			<node id="770">183.265625,-30.2377655,148.388879</node>
			<node id="771">186.858679,-21.535044,134.796009</node>
			<node id="772">181.942305,-31.3262785,140.909638</node>
			<node id="773">180.857488,-32.8069991,147.62828</node>
			<node id="774">183.244805,-29.2567074,147.154233</node>
			<node id="775">182.263787,-30.7788293,148.736658</node>
			<node id="776">200.796987,3.57668889,110.462042</node>
			<node id="777">200.229519,2.97262426,110.331148</node>
			<node id="778">199.408651,1.40242231,111.665491</node>
			<node id="779">199.76699,6.26063664,110.660249</node>
			<node id="780">201.216588,5.84071138,115.458774</node>
			<node id="781">184.85114,-23.0476735,136.194905</node>
			<node id="782">185.692347,-25.2096893,137.784867</node>
			<node id="783">183.57778,-28.2732896,139.678453</node>
			<node id="784">182.26226,-29.3872932,140.163126</node>
			<node id="785">195.175771,-7.42994311,135.604633</node>
			<node id="786">192.229437,-7.54581326,136.242437</node>
			<node id="787">193.949464,-8.64786717,136.710063</node>
			<node id="788">185.561015,-22.9604709,142.939417</node>
			<node id="789">184.628515,-24.6113861,143.961485</node>
			<node id="790">186.051988,-25.7134098,144.874195</node>
			<node id="791">182.45651,-30.3228709,148.367792</node>
			<node id="792">200.16743,3.80272707,109.897888</node>
			<node id="793">198.327139,2.59623855,110.505994</node>
			<node id="794">200.344607,4.67145952,110.159763</node>
			<node id="795">198.652623,6.04697865,118.393493</node>
			<node id="796">179.904096,-33.230288,146.152126</node>
			<node id="797">181.530549,-33.0729896,145.485364</node>
			<node id="798">182.0907,-29.1920297,146.688078</node>
			<node id="799">180.631341,-31.8746826,148.34026</node>
			<node id="800">181.291942,-31.6960016,141.34703</node>
			<node id="801">193.030748,-6.06745252,135.08321</node>
			<node id="802">195.372639,-5.69688512,134.024357</node>
			<node id="803">192.593079,-4.5840152,133.849545</node>
			<node id="804">189.063232,-13.7374987,138.14834</node>
			<node id="805">191.398963,-13.07098,138.764822</node>
			<node id="806">189.866415,-11.6006278,137.406424</node>
			<node id="807">190.331132,-9.72650447,136.934029</node>
			<node id="808">191.600602,-11.2068798,137.960834</node>
			<node id="809">192.450919,-9.7631301,137.435437</node>
			<node id="810">180.911566,-31.0994355,148.802364</node>
			<node id="811">181.299164,-30.4501883,148.526531</node>
			<node id="812">199.500616,3.87223292,109.552002</node>
			<node id="813">181.207707,-32.172044,142.923264</node>
			<node id="814">179.781338,-32.6244999,147.51838</node>
			<node id="815">191.079615,-8.40602913,136.678698</node>
			<node id="816">184.020513,-22.2013248,142.528927</node>
			<node id="817">185.518322,-21.1155039,142.011937</node>
			<node id="818">180.996734,-30.2623174,147.702667</node>
			<node id="819">180.94611,-30.7274903,148.783691</node>
			<node id="820">199.527135,5.57699724,109.77644</node>
			<node id="821">181.220084,-26.4580006,138.76962</node>
			<node id="822">184.219171,-26.1889521,138.565577</node>
			<node id="823">179.317889,-32.5354593,143.730931</node>
			<node id="824">180.98285,-29.5889936,146.683805</node>
			<node id="825">180.343378,-30.5018995,148.643029</node>
			<node id="826">179.96432,-30.8213406,148.592555</node>
			<node id="827">199.131397,4.6763678,109.20351</node>
			<node id="828">197.885605,8.04677202,113.670311</node>
			<node id="829">199.837512,6.7058376,115.235142</node>
			<node id="830">200.246621,6.4686238,113.468261</node>
			<node id="831">184.864402,-21.1679054,134.546217</node>
			<node id="832">179.80067,-31.3607518,140.64275</node>
			<node id="833">179.552885,-31.8686221,141.628031</node>
			<node id="834">178.772676,-33.0933379,145.613908</node>
			<node id="835">179.337915,-33.126846,146.383191</node>
			<node id="836">183.915874,-25.7202571,144.764802</node>
			<node id="837">182.281272,-23.3807121,143.241274</node>
			<node id="838">181.88581,-26.1763507,145.083076</node>
			<node id="839">180.656285,-28.0515837,145.888103</node>
			<node id="840">179.632039,-31.7274065,147.890556</node>
			<node id="841">180.045004,-30.5180129,148.434366</node>
			<node id="842">179.859907,-31.0310229,148.197989</node>
			<node id="843">197.762712,4.04018292,109.268913</node>
			<node id="844">197.696024,6.17224121,108.452995</node>
			<node id="845">198.016994,7.06689052,116.370991</node>
			<node id="846">180.294315,-28.9844016,139.771367</node>
			<node id="847">190.97317,-6.92147979,136.007639</node>
			<node id="848">179.126761,-32.55073,147.191538</node>
			<node id="849">179.851551,-30.5388287,147.300983</node>
			<node id="850">179.814386,-29.923306,146.630127</node>
			<node id="851">179.956738,-30.6941775,147.86725</node>
			<node id="852">197.694275,5.12307768,108.620079</node>
			<node id="853">197.865115,7.09627068,108.833613</node>
			<node id="854">186.462952,-19.1789507,132.886018</node>
			<node id="855">177.021512,-32.8567247,144.921909</node>
			<node id="856">177.539534,-32.7664203,145.724956</node>
			<node id="857">189.851983,-6.93348079,135.721017</node>
			<node id="858">182.175518,-20.6898259,141.316977</node>
			<node id="859">184.537579,-19.5886913,140.815028</node>
			<node id="860">178.089157,-32.5427985,146.581432</node>
			<node id="861">179.076567,-31.3509776,147.354755</node>
			<node id="862">190.276889,-4.89993951,134.863878</node>
			<node id="863">177.720634,-31.5160815,146.603792</node>
			<node id="864">178.38947,-30.6018083,146.642951</node>
			<node id="865">198.155122,7.56985679,109.525927</node>
			<node id="866">182.258945,-21.2477346,134.992933</node>
			<node id="867">179.213758,-30.1440792,140.023335</node>
			<node id="868">177.210114,-31.82348,141.567901</node>
			<node id="869">177.830261,-29.4168681,146.024285</node>
			<node id="870">182.179776,-23.1879399,136.694628</node>
			<node id="871">176.729711,-32.2412946,146.133471</node>
			<node id="872">179.750306,-24.5228942,144.09239</node>
			<node id="873">178.753998,-26.83037,145.309594</node>
			<node id="874">177.541497,-29.2497071,139.516801</node>
			<node id="875">177.407474,-31.193696,140.570137</node>
			<node id="876">176.001628,-32.7876695,145.353954</node>
			<node id="877">188.455887,-5.17820483,134.411326</node>
			<node id="878">175.75244,-31.377853,146.146044</node>
			<node id="879">196.954523,8.51070009,109.274365</node>
			<node id="880">196.968539,8.72278656,110.046826</node>
			<node id="881">196.344893,9.01128963,112.714509</node>
			<node id="882">198.060239,8.18896142,112.304925</node>
			<node id="883">176.244781,-32.6275132,143.93023</node>
			<node id="884">190.827882,-3.5698811,133.340581</node>
			<node id="885">189.532607,-3.63678863,133.676802</node>
			<node id="886">188.080097,-8.35525828,135.421604</node>
			<node id="887">196.089909,6.42689399,107.73683</node>
			<node id="888">195.138075,5.91035369,107.944015</node>
			<node id="889">195.402798,4.82075762,108.613847</node>
			<node id="890">196.011173,7.74470522,107.92391</node>
			<node id="891">175.33389,-32.3112827,146.025692</node>
			<node id="892">195.798732,8.61922531,108.581419</node>
			<node id="893">195.694076,9.44647591,110.9937</node>
			<node id="894">177.935656,-25.7316571,137.987466</node>
			<node id="895">178.489601,-27.5100189,138.937138</node>
			<node id="896">174.592185,-32.9276643,144.858475</node>
			<node id="897">174.919047,-32.8755235,145.589459</node>
			<node id="898">175.276071,-29.5325361,145.774424</node>
			<node id="899">180.514862,-22.1527427,142.344991</node>
			<node id="900">178.161774,-22.2383652,142.36086</node>
			<node id="901">195.320501,7.45697566,107.688467</node>
			<node id="902">195.341677,3.46317233,109.621976</node>
			<node id="903">192.464469,3.45899715,109.226627</node>
			<node id="904">186.135661,-7.77641929,134.363351</node>
			<node id="905">186.438364,-5.88138914,133.943345</node>
			<node id="906">187.670847,-3.76789236,133.320296</node>
			<node id="907">195.109331,9.52177897,109.611864</node>
			<node id="908">181.743007,-18.9212566,132.852642</node>
			<node id="909">179.474218,-19.7998807,133.836277</node>
			<node id="910">190.085295,-2.43762508,132.315255</node>
			<node id="911">188.861664,-1.33936691,131.334409</node>
			<node id="912">188.510488,-2.41713371,132.57766</node>
			<node id="913">173.551039,-33.0697233,145.910619</node>
			<node id="914">174.265781,-31.638709,146.303612</node>
			<node id="915">175.703369,-27.1380191,145.063943</node>
			<node id="916">177.880502,-25.1612977,144.480319</node>
			<node id="917">193.51449,7.13281648,107.738677</node>
			<node id="918">193.158034,5.60067918,108.103268</node>
			<node id="919">171.987648,-32.7786737,143.795436</node>
			<node id="920">172.697814,-33.331636,145.526388</node>
			<node id="921">173.503272,-32.3044977,146.485665</node>
			<node id="922">194.391527,8.87070354,108.289732</node>
			<node id="923">194.009582,10.0893154,112.18785</node>
			<node id="924">180.180306,-21.3387745,135.205551</node>
			<node id="925">191.291404,-1.07791281,130.093618</node>
			<node id="926">189.02752,-0.0864057995,129.549799</node>
			<node id="927">174.393297,-32.287184,142.79711</node>
			<node id="928">184.714862,-6.42061208,133.168486</node>
			<node id="929">173.314693,-30.1247377,145.930624</node>
			<node id="930">179.753213,-18.2524814,132.451001</node>
			<node id="931">172.653815,-32.1522328,142.323417</node>
			<node id="932">187.299938,-0.587393748,130.465795</node>
			<node id="933">187.023358,-1.76351331,131.676432</node>
			<node id="934">186.004165,-2.96703412,132.174848</node>
			<node id="935">182.053121,-16.7505401,130.681133</node>
			<node id="936">180.072293,-16.5169007,130.454284</node>
			<node id="937">174.60237,-31.3575186,141.009906</node>
			<node id="938">185.404822,-4.34290908,132.8393</node>
			<node id="939">172.651092,-32.7361002,146.463114</node>
			<node id="940">172.947112,-31.60866,146.742402</node>
			<node id="941">190.517997,5.54782136,107.610733</node>
			<node id="942">193.533352,8.50730476,107.971318</node>
			<node id="943">194.248978,10.1290119,110.685506</node>
			<node id="944">174.53107,-26.7213003,138.036912</node>
			<node id="945">176.708214,-26.7909925,138.337097</node>
			<node id="946">174.589671,-28.966929,139.255125</node>
			<node id="947">189.844285,1.25957871,127.796774</node>
			<node id="948">189.072719,2.65178265,126.475742</node>
			<node id="949">188.005687,1.29376057,128.199024</node>
			<node id="950">171.470209,-33.3405755,145.345208</node>
			<node id="951">171.264826,-32.7893557,146.303616</node>
			<node id="952">171.970401,-32.034285,147.016373</node>
			<node id="953">192.303881,8.2862785,107.603561</node>
			<node id="954">176.825735,-22.6390666,135.797254</node>
			<node id="955">177.058844,-24.7900097,137.219629</node>
			<node id="956">175.000195,-25.1610594,136.8948</node>
			<node id="957">186.366295,0.727000781,128.678437</node>
			<node id="958">171.790394,-31.4118557,147.069721</node>
			<node id="959">192.365568,10.0743687,108.368145</node>
			<node id="960">192.617238,10.7585673,109.536159</node>
			<node id="961">192.280396,11.0537179,111.268009</node>
			<node id="962">177.657346,-19.3170325,133.189202</node>
			<node id="963">185.659949,-0.869067685,130.275724</node>
			<node id="964">184.338306,-4.17206125,132.0864</node>
			<node id="965">190.056771,3.7734317,124.710807</node>
			<node id="966">186.989557,4.09308394,125.494839</node>
			<node id="967">171.71852,-30.7518428,140.611502</node>
			<node id="968">170.723434,-31.8637911,142.117765</node>
			<node id="969">182.794617,-5.36187355,131.395891</node>
			<node id="970">170.371655,-33.1996875,145.363987</node>
			<node id="971">170.984631,-31.7751887,146.993351</node>
			<node id="972">190.494255,7.31124195,107.156854</node>
			<node id="973">177.884467,-21.3824819,134.992009</node>
			<node id="974">172.420628,-26.2958909,137.591317</node>
			<node id="975">172.982311,-24.357418,135.803319</node>
			<node id="976">186.94112,2.52168189,127.075693</node>
			<node id="977">181.416269,-8.68454603,132.303592</node>
			<node id="978">183.854035,-8.52945602,133.356537</node>
			<node id="979">182.392077,-6.97869912,131.838566</node>
			<node id="980">171.356314,-29.8612528,146.055626</node>
			<node id="981">170.785792,-30.8637479,146.738076</node>
			<node id="982">191.326335,9.7454046,107.562765</node>
			<node id="983">177.116977,-17.3284345,131.009853</node>
			<node id="984">175.595971,-21.7045456,134.587753</node>
			<node id="985">174.395741,-23.6259283,135.222751</node>
			<node id="986">184.422682,0.476057589,128.389345</node>
			<node id="987">183.264676,-3.6326005,130.877874</node>
			<node id="988">184.294363,-2.47132801,130.840707</node>
			<node id="989">169.817873,-32.9105774,144.335996</node>
			<node id="990">169.305072,-32.7051412,145.876808</node>
			<node id="991">189.14441,3.67824854,108.266872</node>
			<node id="992">187.720824,4.28628942,107.436644</node>
			<node id="993">175.629789,-20.2061475,133.468214</node>
			<node id="994">188.203162,5.20773786,123.522308</node>
			<node id="995">168.349291,-32.9610972,145.338817</node>
			<node id="996">173.744019,-23.0068127,134.463482</node>
			<node id="997">167.68912,-32.0293507,142.648593</node>
			<node id="998">169.10495,-30.8623164,140.827499</node>
			<node id="999">168.861682,-29.6599069,146.22702</node>
			<node id="1000">169.091455,-31.2248569,146.642931</node>
			<node id="1001">189.288386,9.09574228,106.72651</node>
			<node id="1002">190.545108,11.2194593,107.909475</node>
			<node id="1003">190.865278,11.9082398,109.321133</node>
			<node id="1004">190.954026,11.8184806,110.712332</node>
			<node id="1005">174.940384,-19.1592055,132.221045</node>
			<node id="1006">185.410508,2.84321036,126.675543</node>
			<node id="1007">167.827414,-33.0582698,144.734906</node>
			<node id="1008">168.391051,-31.9790469,146.271171</node>
			<node id="1009">187.49346,6.48709793,106.387816</node>
			<node id="1010">189.361494,10.7449493,107.078937</node>
			<node id="1011">185.905226,5.49844939,123.958026</node>
			<node id="1012">184.839227,4.93144276,124.820918</node>
			<node id="1013">166.746696,-32.598024,143.660564</node>
			<node id="1014">173.300591,-20.7689438,132.764128</node>
			<node id="1015">172.817006,-22.6005669,133.66146</node>
			<node id="1016">171.55472,-23.242641,134.507738</node>
			<node id="1017">174.141535,-17.5889073,130.572666</node>
			<node id="1018">172.416102,-28.5455618,139.008498</node>
			<node id="1019">169.765605,-27.3813629,138.228813</node>
			<node id="1020">166.601178,-32.850667,144.942068</node>
			<node id="1021">166.744777,-32.0154114,145.834273</node>
			<node id="1022">167.294528,-30.7326263,146.286073</node>
			<node id="1023">189.906437,12.3264382,108.832953</node>
			<node id="1024">173.277741,-19.3338654,131.651777</node>
			<node id="1025">188.749063,12.4312323,108.00518</node>
			<node id="1026">171.439753,-21.601218,132.244785</node>
			<node id="1027">167.513106,-28.3973547,145.670259</node>
			<node id="1028">170.709603,-27.9451144,145.131078</node>
			<node id="1029">168.916443,-26.2896812,144.20049</node>
			<node id="1030">188.845513,12.8584398,110.156973</node>
			<node id="1031">188.574538,12.4800212,111.785262</node>
			<node id="1032">172.484318,-18.0070399,130.303342</node>
			<node id="1033">170.923913,-20.6445587,131.258511</node>
			<node id="1034">164.463957,-30.7582056,145.46739</node>
			<node id="1035">166.365195,-26.1847809,144.287966</node>
			<node id="1036">187.64842,10.1339574,106.305719</node>
			<node id="1037">187.963555,13.1589897,108.791608</node>
			<node id="1038">167.756956,-26.3494127,137.47146</node>
			<node id="1039">170.80014,-25.5455455,136.880197</node>
			<node id="1040">165.304679,-32.6794926,144.14378</node>
			<node id="1041">164.567414,-32.4200083,144.729181</node>
			<node id="1042">164.796219,-31.9691857,145.278458</node>
			<node id="1043">166.311272,-29.7308254,145.882233</node>
			<node id="1044">187.511664,12.306397,107.296683</node>
			<node id="1045">164.916641,-32.0287416,142.596506</node>
			<node id="1046">169.419752,-22.3407211,133.898014</node>
			<node id="1047">165.732573,-28.3985006,145.405068</node>
			<node id="1048">186.077853,9.72860418,105.664029</node>
			<node id="1049">186.574675,11.2880819,106.378433</node>
			<node id="1050">169.848948,-21.0171085,131.859852</node>
			<node id="1051">163.89786,-32.4146554,143.575743</node>
			<node id="1052">186.172569,13.3209543,107.967626</node>
			<node id="1053">170.886326,-19.1952731,130.308866</node>
			<node id="1054">169.769338,-19.9939103,130.541116</node>
			<node id="1055">164.565378,-28.916752,139.266003</node>
			<node id="1056">167.053984,-28.7373878,139.202697</node>
			<node id="1057">164.439196,-30.3562834,140.239265</node>
			<node id="1058">164.335431,-29.2847083,145.22757</node>
			<node id="1059">185.03591,11.4279683,105.830108</node>
			<node id="1060">184.525336,12.7755894,106.564137</node>
			<node id="1061">162.013264,-32.4846216,144.047514</node>
			<node id="1062">162.840787,-31.8798469,145.02587</node>
			<node id="1063">168.926856,-22.0045626,141.375391</node>
			<node id="1064">167.150942,-22.9125847,141.894451</node>
			<node id="1065">168.914054,-24.0884214,142.860768</node>
			<node id="1066">185.057168,8.90990896,105.183511</node>
			<node id="1067">168.840205,-19.0168727,129.493549</node>
			<node id="1068">168.719792,-23.5200524,135.175127</node>
			<node id="1069">168.497655,-25.3314507,136.499949</node>
			<node id="1070">166.962803,-23.5016206,135.087633</node>
			<node id="1071">162.369679,-31.7985001,142.37178</node>
			<node id="1072">161.619229,-32.1431986,144.824961</node>
			<node id="1073">183.412849,9.77440548,104.568321</node>
			<node id="1074">168.227881,-20.6587411,131.958243</node>
			<node id="1075">161.992225,-31.0869216,145.300871</node>
			<node id="1076">164.910187,-24.1695276,142.80105</node>
			<node id="1077">167.000697,-24.7383639,143.107271</node>
			<node id="1078">161.88239,-28.7005133,144.828539</node>
			<node id="1079">184.89899,13.924398,109.309248</node>
			<node id="1080">186.453702,13.6540335,108.939861</node>
			<node id="1081">170.409357,-18.0280371,129.086893</node>
			<node id="1082">168.152688,-19.4532501,130.151912</node>
			<node id="1083">160.801334,-32.2700442,143.375269</node>
			<node id="1084">164.434828,-27.6767498,144.92433</node>
			<node id="1085">186.667754,13.5497406,110.376561</node>
			<node id="1086">184.005086,13.9467575,111.086924</node>
			<node id="1087">184.775863,13.3334474,112.413757</node>
			<node id="1088">170.092,-15.437128,126.418356</node>
			<node id="1089">171.398911,-15.7413437,127.400464</node>
			<node id="1090">169.150419,-16.8618742,127.183624</node>
			<node id="1091">168.082867,-17.6474474,127.443309</node>
			<node id="1092">163.891203,-26.0442566,144.311547</node>
			<node id="1093">182.709484,11.5059432,104.810487</node>
			<node id="1094">183.133373,13.151146,113.105293</node>
			<node id="1095">175.862652,-2.70775573,125.795253</node>
			<node id="1096">178.030706,-0.804862816,125.856967</node>
			<node id="1097">175.138452,-1.3806411,124.748269</node>
			<node id="1098">163.002134,-27.2134172,138.328172</node>
			<node id="1099">161.782599,-28.9033971,139.108738</node>
			<node id="1100">160.510522,-32.4468954,144.576365</node>
			<node id="1101">164.788143,-21.5668716,140.619692</node>
			<node id="1102">160.887688,-30.2546789,145.295305</node>
			<node id="1103">181.933544,8.34842706,121.342727</node>
			<node id="1104">179.510389,8.65833993,121.198894</node>
			<node id="1105">180.827079,7.35993859,122.280011</node>
			<node id="1106">159.977449,-31.7312167,145.207929</node>
			<node id="1107">181.040493,10.1736887,103.541732</node>
			<node id="1108">182.888776,13.390188,106.669915</node>
			<node id="1109">184.026714,13.6865839,107.789597</node>
			<node id="1110">182.888043,14.0738497,109.760693</node>
			<node id="1111">182.523188,13.7817678,111.466755</node>
			<node id="1112">167.464647,-18.5217521,128.941952</node>
			<node id="1113">178.723916,10.6368322,119.447739</node>
			<node id="1114">180.967947,9.46340285,120.30408</node>
			<node id="1115">163.205398,-23.2553561,135.5947</node>
			<node id="1116">166.16839,-24.5427691,135.969044</node>
			<node id="1117">164.908329,-25.3695622,137.025586</node>
			<node id="1118">181.712709,13.9826186,107.504976</node>
			<node id="1119">179.576598,11.2286922,118.668135</node>
			<node id="1120">159.133267,-31.1287039,145.369691</node>
			<node id="1121">181.583763,12.6165039,105.065541</node>
			<node id="1122">180.463179,13.6737808,111.764622</node>
			<node id="1123">169.838034,-14.1126229,125.099509</node>
			<node id="1124">167.939589,-14.7303044,124.88628</node>
			<node id="1125">167.075358,-16.0379835,125.312897</node>
			<node id="1126">167.649807,-16.9775959,126.498766</node>
			<node id="1127">166.178429,-17.7257349,128.411637</node>
			<node id="1128">158.953269,-29.768297,145.081115</node>
			<node id="1129">180.409696,13.0032875,113.969023</node>
			<node id="1130">182.497874,12.2895545,115.180892</node>
			<node id="1131">166.980159,-16.7642284,126.183356</node>
			<node id="1132">158.39254,-32.5016252,145.002021</node>
			<node id="1133">180.190828,13.5953115,105.480386</node>
			<node id="1134">180.059148,14.310893,108.795495</node>
			<node id="1135">166.071926,-19.9988742,132.086844</node>
			<node id="1136">163.775536,-17.9469583,130.889849</node>
			<node id="1137">165.516445,-18.489017,130.278374</node>
			<node id="1138">165.781062,-16.0222003,125.815</node>
			<node id="1139">164.569953,-16.6296385,128.385077</node>
			<node id="1140">157.693777,-31.5632889,145.494529</node>
			<node id="1141">167.517728,-11.8601186,122.400638</node>
			<node id="1142">168.867726,-12.7753239,123.41714</node>
			<node id="1143">166.38671,-13.7273664,123.872607</node>
			<node id="1144">165.791432,-15.1572626,124.78473</node>
			<node id="1145">163.216511,-19.1113051,132.451003</node>
			<node id="1146">178.009821,9.03826803,120.587351</node>
			<node id="1147">177.474382,9.90224094,119.889376</node>
			<node id="1148">157.957219,-32.8795495,143.89942</node>
			<node id="1149">156.785461,-33.0097071,144.585692</node>
			<node id="1150">156.309348,-33.1285366,143.758708</node>
			<node id="1151">156.645937,-31.9170053,145.630284</node>
			<node id="1152">157.345866,-30.8608542,145.287483</node>
			<node id="1153">179.142614,14.1727532,110.235591</node>
			<node id="1154">156.164382,-32.8474241,143.018492</node>
			<node id="1155">156.640669,-32.4573101,145.415719</node>
			<node id="1156">178.201933,13.8167045,112.735802</node>
			<node id="1157">178.666104,13.2197729,115.053357</node>
			<node id="1158">176.742069,11.767689,118.609469</node>
			<node id="1159">177.022211,8.22761165,120.666538</node>
			<node id="1160">175.373053,9.9257965,119.344935</node>
			<node id="1161">155.389632,-32.9298277,144.788917</node>
			<node id="1162">156.033854,-31.4395068,145.53791</node>
			<node id="1163">163.704079,-14.8042805,126.403588</node>
			<node id="1164">164.264698,-14.343826,125.078102</node>
			<node id="1165">157.735481,-29.2055681,139.010407</node>
			<node id="1166">158.843698,-30.2232971,139.859967</node>
			<node id="1167">156.1895,-30.6094597,140.135157</node>
			<node id="1168">156.238517,-31.6867889,141.719493</node>
			<node id="1169">154.382028,-33.0813984,143.716407</node>
			<node id="1170">155.311246,-31.9329612,145.461455</node>
			<node id="1171">155.443199,-29.9942934,144.787316</node>
			<node id="1172">179.131134,14.4420539,106.792742</node>
			<node id="1173">164.90503,-11.2411233,122.228009</node>
			<node id="1174">165.535379,-12.7408095,123.243579</node>
			<node id="1175">164.614435,-13.7870328,124.30754</node>
			<node id="1176">176.62225,13.8327509,115.762421</node>
			<node id="1177">162.955973,-15.1319454,127.838572</node>
			<node id="1178">161.798771,-17.3486029,131.193278</node>
			<node id="1179">158.375666,-31.5536427,141.907622</node>
			<node id="1180">167.112315,-10.1138802,120.651967</node>
			<node id="1181">166.163986,-10.8864193,121.574829</node>
			<node id="1182">162.346252,-15.699329,129.093897</node>
			<node id="1183">153.791774,-32.7173906,144.684256</node>
			<node id="1184">154.655633,-32.4566777,145.15464</node>
			<node id="1185">163.901775,-12.6238424,123.928793</node>
			<node id="1186">163.280214,-11.4712516,123.297218</node>
			<node id="1187">174.822074,11.5925279,118.460197</node>
			<node id="1188">158.385326,-20.5719171,134.824571</node>
			<node id="1189">160.833136,-21.714334,135.108574</node>
			<node id="1190">158.46645,-22.9583002,135.988223</node>
			<node id="1191">153.190989,-32.8323791,142.795482</node>
			<node id="1192">153.971619,-31.6710123,145.236033</node>
			<node id="1193">178.617761,11.4988125,102.70635</node>
			<node id="1194">176.498223,11.9815598,101.733982</node>
			<node id="1195">177.807679,13.1465359,103.189934</node>
			<node id="1196">176.138124,13.3396225,102.25548</node>
			<node id="1197">178.712226,13.8509843,104.890425</node>
			<node id="1198">177.254186,14.4305745,104.69651</node>
			<node id="1199">175.016313,12.9910739,117.734806</node>
			<node id="1200">153.697997,-28.3854651,144.048353</node>
			<node id="1201">152.462435,-30.9300982,144.986313</node>
			<node id="1202">165.137488,-9.69084547,120.499469</node>
			<node id="1203">161.49319,-13.5800947,127.01612</node>
			<node id="1204">151.845949,-32.6018608,144.304772</node>
			<node id="1205">151.57748,-31.9035899,144.921336</node>
			<node id="1206">173.229464,6.94171794,100.593131</node>
			<node id="1207">175.540771,7.42389729,101.313537</node>
			<node id="1208">174.059364,5.43855002,101.974143</node>
			<node id="1209">162.804339,-13.2431133,125.315736</node>
			<node id="1210">177.184166,12.7154857,117.662912</node>
			<node id="1211">175.900054,13.5791222,117.008348</node>
			<node id="1212">172.75376,8.87658253,118.833744</node>
			<node id="1213">163.170221,-10.2359635,121.968835</node>
			<node id="1214">162.578492,-8.93686214,120.556764</node>
			<node id="1215">161.178595,-11.8780933,125.153553</node>
			<node id="1216">175.66693,14.8052676,112.973979</node>
			<node id="1217">174.329808,14.9468011,115.098491</node>
			<node id="1218">174.954844,14.2249341,116.301486</node>
			<node id="1219">150.064691,-30.9685169,144.959113</node>
			<node id="1220">156.460231,-24.6956863,143.03213</node>
			<node id="1221">158.477601,-22.6876275,142.161146</node>
			<node id="1222">155.84569,-22.6034231,141.939384</node>
			<node id="1223">175.346659,15.3465512,104.698398</node>
			<node id="1224">176.147521,15.3113766,106.237054</node>
			<node id="1225">163.395437,-7.91801956,118.908447</node>
			<node id="1226">164.702295,-6.80603685,117.067107</node>
			<node id="1227">166.427458,-8.29819792,118.653609</node>
			<node id="1228">173.957212,14.382541,116.321937</node>
			<node id="1229">151.215405,-32.7636639,143.341141</node>
			<node id="1230">152.441863,-32.4863451,142.125932</node>
			<node id="1231">174.038894,13.6802257,101.058334</node>
			<node id="1232">174.05966,14.8304757,102.085627</node>
			<node id="1233">175.69939,14.607769,103.34514</node>
			<node id="1234">173.609332,16.0716773,111.824505</node>
			<node id="1235">172.829389,15.8659737,114.201143</node>
			<node id="1236">172.572185,11.2099868,117.993262</node>
			<node id="1237">173.30447,12.8817924,117.436016</node>
			<node id="1238">171.604869,12.2443152,117.301282</node>
			<node id="1239">157.175263,-18.6058297,133.741563</node>
			<node id="1240">158.787926,-19.2567948,133.880692</node>
			<node id="1241">151.079604,-28.3907653,143.71536</node>
			<node id="1242">173.253901,15.18579,115.209373</node>
			<node id="1243">150.827462,-32.3425634,141.96962</node>
			<node id="1244">173.661803,16.2735956,105.569821</node>
			<node id="1245">175.008391,15.6896214,108.035242</node>
			<node id="1246">161.084109,-10.0923968,122.84271</node>
			<node id="1247">159.790767,-12.3914438,126.850825</node>
			<node id="1248">160.710604,-11.0130469,128.560483</node>
			<node id="1249">162.90595,-10.0674291,127.309788</node>
			<node id="1250">160.443895,-9.32893917,126.297506</node>
			<node id="1251">160.042208,-15.9669693,130.414851</node>
			<node id="1252">159.007837,-17.297194,132.163964</node>
			<node id="1253">157.027804,-15.9350734,131.114531</node>
			<node id="1254">157.36332,-17.6026996,133.018989</node>
			<node id="1255">155.834,-19.1164598,133.762918</node>
			<node id="1256">149.907159,-32.6632036,142.968646</node>
			<node id="1257">150.819925,-30.1137747,144.587974</node>
			<node id="1258">149.334825,-32.1421619,141.769252</node>
			<node id="1259">149.545531,-31.5479657,144.841781</node>
			<node id="1260">159.888148,-10.8343879,124.502272</node>
			<node id="1261">158.741452,-11.5514232,126.038184</node>
			<node id="1262">155.936717,-17.1414597,132.454026</node>
			<node id="1263">149.515877,-32.1482361,144.368332</node>
			<node id="1264">148.634928,-28.9065599,143.456913</node>
			<node id="1265">172.225864,16.3217481,113.574086</node>
			<node id="1266">158.862717,-10.5637118,128.021071</node>
			<node id="1267">147.972206,-32.3541567,142.736577</node>
			<node id="1268">148.25353,-32.3380858,143.523616</node>
			<node id="1269">148.641091,-31.0318651,144.931621</node>
			<node id="1270">148.599285,-30.4690729,144.780127</node>
			<node id="1271">173.1321,16.0757748,103.242792</node>
			<node id="1272">171.95818,16.2493438,101.943001</node>
			<node id="1273">159.052545,-14.3289799,129.028739</node>
			<node id="1274">156.066405,-14.3039725,129.539074</node>
			<node id="1275">158.297104,-9.88106643,123.687149</node>
			<node id="1276">172.135707,16.8292134,112.419106</node>
			<node id="1277">168.634293,7.14491918,117.602108</node>
			<node id="1278">167.7533,9.42768381,116.557446</node>
			<node id="1279">166.307577,7.95534364,116.085843</node>
			<node id="1280">158.019279,-12.6068957,127.392378</node>
			<node id="1281">153.954797,-22.3446943,141.648836</node>
			<node id="1282">153.718157,-20.3419867,140.145017</node>
			<node id="1283">152.090367,-20.6701512,140.304613</node>
			<node id="1284">148.943084,-27.1767449,142.778997</node>
			<node id="1285">147.970486,-31.771465,144.419286</node>
			<node id="1286">151.620265,-22.2521589,141.384829</node>
			<node id="1287">152.750034,-24.208387,142.455801</node>
			<node id="1288">172.994179,16.6221607,107.073456</node>
			<node id="1289">171.117479,17.7019359,105.642506</node>
			<node id="1290">171.090344,18.0152814,107.803055</node>
			<node id="1291">172.837188,16.758888,109.256658</node>
			<node id="1292">159.81237,-8.435237,121.134029</node>
			<node id="1293">171.313127,15.5955403,114.538237</node>
			<node id="1294">155.112784,-15.555727,130.881738</node>
			<node id="1295">153.66215,-19.9207464,133.9977</node>
			<node id="1296">154.879656,-21.58675,135.038348</node>
			<node id="1297">152.305767,-22.2962081,135.072946</node>
			<node id="1298">147.784687,-30.9994992,144.764334</node>
			<node id="1299">170.93378,17.0499961,112.522894</node>
			<node id="1300">170.278607,9.84289169,117.563787</node>
			<node id="1301">159.703746,-8.0468222,124.57245</node>
			<node id="1302">157.661619,-9.08563091,126.111533</node>
			<node id="1303">153.512902,-17.4025282,132.12148</node>
			<node id="1304">146.916764,-31.340704,144.312956</node>
			<node id="1305">147.73933,-30.0458419,144.247912</node>
			<node id="1306">157.949896,-7.97062613,121.118038</node>
			<node id="1307">171.108574,17.7943949,110.336752</node>
			<node id="1308">156.209828,-12.3673448,127.282999</node>
			<node id="1309">146.534229,-31.751428,143.688181</node>
			<node id="1310">146.309499,-30.5951623,144.063396</node>
			<node id="1311">166.605042,4.41837988,100.459814</node>
			<node id="1312">168.100158,2.97570885,102.636411</node>
			<node id="1313">165.168919,3.41313594,101.49878</node>
			<node id="1314">171.193233,14.9498854,99.789734</node>
			<node id="1315">171.481375,13.2048765,99.1904551</node>
			<node id="1316">169.798055,14.3125623,98.4575993</node>
			<node id="1317">171.822037,15.6183858,100.890611</node>
			<node id="1318">169.381337,17.199829,100.286564</node>
			<node id="1319">169.905802,17.6049543,101.702384</node>
			<node id="1320">171.076184,17.3980085,103.566422</node>
			<node id="1321">157.998227,-7.97164189,124.498359</node>
			<node id="1322">154.364061,-13.4562468,128.613203</node>
			<node id="1323">144.452343,-31.4705038,142.534971</node>
			<node id="1324">146.619475,-31.6965339,141.356833</node>
			<node id="1325">146.22919,-31.8774335,143.007936</node>
			<node id="1326">146.433582,-29.0546251,143.212447</node>
			<node id="1327">169.213169,18.2655588,110.620115</node>
			<node id="1328">167.127747,14.0669167,115.086055</node>
			<node id="1329">169.351351,14.1759799,115.500957</node>
			<node id="1330">168.737615,15.5028604,114.047062</node>
			<node id="1331">168.468296,12.9200145,115.986031</node>
			<node id="1332">169.588337,19.0551043,105.949848</node>
			<node id="1333">169.31057,16.8473965,112.58154</node>
			<node id="1334">155.387849,-10.6148914,125.076464</node>
			<node id="1335">155.94516,-8.88214475,122.715436</node>
			<node id="1336">165.886341,12.9033718,115.019972</node>
			<node id="1337">146.563352,-30.5139727,139.079668</node>
			<node id="1338">147.914928,-31.3144409,140.356423</node>
			<node id="1339">145.257189,-31.24424,140.690259</node>
			<node id="1340">145.250468,-31.1517606,143.44776</node>
			<node id="1341">149.483669,-20.3738323,139.844676</node>
			<node id="1342">151.066402,-19.8446423,139.623651</node>
			<node id="1343">169.601812,18.8103639,109.33189</node>
			<node id="1344">161.646721,1.16958651,116.433126</node>
			<node id="1345">163.563604,3.81945511,115.920264</node>
			<node id="1346">161.001683,3.22087594,114.69403</node>
			<node id="1347">145.189995,-30.0703411,143.509057</node>
			<node id="1348">169.002124,18.9376131,103.393727</node>
			<node id="1349">169.0389,19.5881514,107.703016</node>
			<node id="1350">164.328026,9.36952365,114.533699</node>
			<node id="1351">164.168788,7.03083834,114.913008</node>
			<node id="1352">146.644683,-24.9011409,135.014117</node>
			<node id="1353">148.598323,-24.6664631,135.381751</node>
			<node id="1354">148.280353,-26.9561009,136.408536</node>
			<node id="1355">153.192429,-12.8153308,130.552002</node>
			<node id="1356">154.624583,-11.4036448,128.893167</node>
			<node id="1357">152.542648,-11.0194941,128.477757</node>
			<node id="1358">155.525429,-13.0469439,130.887994</node>
			<node id="1359">151.453794,-17.0021799,131.366368</node>
			<node id="1360">151.51733,-19.222114,133.136499</node>
			<node id="1361">143.770433,-30.8851133,143.153368</node>
			<node id="1362">150.330152,-18.2959666,138.165198</node>
			<node id="1363">163.092826,8.87970082,113.598629</node>
			<node id="1364">164.864387,15.3439288,113.742151</node>
			<node id="1365">167.084537,15.8067543,113.461561</node>
			<node id="1366">144.588392,-27.1167861,141.890646</node>
			<node id="1367">146.88045,-26.8160098,142.170909</node>
			<node id="1368">168.522179,20.085279,106.792243</node>
			<node id="1369">167.787671,19.0115573,109.418603</node>
			<node id="1370">142.929205,-29.7829196,143.024696</node>
			<node id="1371">142.956793,-27.9376893,142.113641</node>
			<node id="1372">167.882688,19.4843328,101.85555</node>
			<node id="1373">166.882031,20.256476,107.360031</node>
			<node id="1374">166.395772,17.4783856,111.239209</node>
			<node id="1375">164.710229,16.22627,112.79132</node>
			<node id="1376">164.844975,14.3878816,114.175181</node>
			<node id="1377">143.696685,-31.3571082,141.77436</node>
			<node id="1378">142.347604,-31.1119597,142.528087</node>
			<node id="1379">167.878192,20.5721648,105.488937</node>
			<node id="1380">168.179923,19.8701349,103.719613</node>
			<node id="1381">157.001681,-4.23390049,119.636961</node>
			<node id="1382">158.617627,-2.5841975,118.342536</node>
			<node id="1383">156.133793,-2.80408705,118.044269</node>
			<node id="1384">163.556342,12.4007071,113.616204</node>
			<node id="1385">150.806326,-15.545355,130.13388</node>
			<node id="1386">149.491549,-17.8911341,131.67465</node>
			<node id="1387">148.496695,-16.2877636,130.197528</node>
			<node id="1388">141.40335,-31.0739142,141.743326</node>
			<node id="1389">142.049556,-30.7953651,142.883866</node>
			<node id="1390">167.533034,18.9931941,100.258057</node>
			<node id="1391">166.931763,21.2405159,104.0544</node>
			<node id="1392">167.033239,20.9165554,105.840274</node>
			<node id="1393">166.062455,19.0998352,109.10288</node>
			<node id="1394">148.790954,-14.2212905,128.668977</node>
			<node id="1395">151.609967,-13.22297,128.176869</node>
			<node id="1396">157.787102,-0.60156152,116.310753</node>
			<node id="1397">155.121778,-1.27119576,116.349725</node>
			<node id="1398">163.713139,14.3377146,113.489559</node>
			<node id="1399">142.829564,-30.6768126,139.916499</node>
			<node id="1400">141.857761,-30.239579,143.031213</node>
			<node id="1401">161.029358,7.43718118,95.4997982</node>
			<node id="1402">163.169044,6.06525513,97.5411042</node>
			<node id="1403">161.235966,5.86394571,97.5245446</node>
			<node id="1404">140.688075,-30.5018868,142.990904</node>
			<node id="1405">140.296991,-31.0925406,142.574493</node>
			<node id="1406">141.663562,-28.8621587,142.560371</node>
			<node id="1407">162.35272,12.9407086,112.511197</node>
			<node id="1408">162.834861,16.2116183,112.377299</node>
			<node id="1409">143.449333,-24.768862,140.355397</node>
			<node id="1410">142.060228,-26.0258804,140.895017</node>
			<node id="1411">162.144245,10.0665787,93.8905115</node>
			<node id="1412">164.157903,8.69987014,95.7882092</node>
			<node id="1413">161.333428,8.49807564,94.5647097</node>
			<node id="1414">159.906637,5.85238432,97.415229</node>
			<node id="1415">166.572918,21.2302058,102.041525</node>
			<node id="1416">166.06161,21.6842898,104.344864</node>
			<node id="1417">161.770317,15.1084762,111.790465</node>
			<node id="1418">162.972395,17.181548,111.355995</node>
			<node id="1419">142.941084,-23.2270156,132.846628</node>
			<node id="1420">144.533518,-24.4648202,134.198447</node>
			<node id="1421">142.505896,-25.6713208,134.151663</node>
			<node id="1422">143.916273,-27.2760466,135.789398</node>
			<node id="1423">141.862267,-28.002323,136.163861</node>
			<node id="1424">139.796344,-30.9977461,141.318956</node>
			<node id="1425">140.760608,-30.0937524,138.9473</node>
			<node id="1426">140.477725,-28.419603,142.365558</node>
			<node id="1427">139.951503,-29.9139079,142.991222</node>
			<node id="1428">165.90131,21.1488454,100.311612</node>
			<node id="1429">166.64035,19.2543928,99.3483819</node>
			<node id="1430">165.984989,21.9167879,102.828116</node>
			<node id="1431">164.521904,19.9867302,107.75677</node>
			<node id="1432">162.86795,19.280092,108.487316</node>
			<node id="1433">146.682118,-18.3325887,131.173476</node>
			<node id="1434">146.453879,-15.7298543,129.161342</node>
			<node id="1435">140.871286,-26.1153007,133.884329</node>
			<node id="1436">139.375541,-31.2009217,142.369144</node>
			<node id="1437">139.594374,-30.6850583,142.936915</node>
			<node id="1438">158.758326,7.31238544,94.9054403</node>
			<node id="1439">165.549381,22.1576901,101.067642</node>
			<node id="1440">162.008765,16.4983288,111.648063</node>
			<node id="1441">138.837395,-30.0964111,139.108349</node>
			<node id="1442">138.336189,-31.178582,141.634367</node>
			<node id="1443">140.22396,-25.9588455,140.707978</node>
			<node id="1444">138.513783,-30.1062727,142.963804</node>
			<node id="1445">165.330224,22.3799526,102.502295</node>
			<node id="1446">139.829218,-27.2560182,135.092053</node>
			<node id="1447">137.841659,-30.8725798,140.653306</node>
			<node id="1448">138.730069,-31.0493335,142.558888</node>
			<node id="1449">138.769429,-29.0903836,142.905185</node>
			<node id="1450">160.226698,10.0559409,92.701165</node>
			<node id="1451">164.756962,22.7830241,99.8098007</node>
			<node id="1452">164.941023,21.1919148,98.8424612</node>
			<node id="1453">161.027927,18.1907921,109.585183</node>
			<node id="1454">146.390689,-13.0482364,127.240788</node>
			<node id="1455">148.754302,-12.8126174,127.335011</node>
			<node id="1456">140.910229,-29.0191097,137.311669</node>
			<node id="1457">137.388342,-30.782695,142.557241</node>
			<node id="1458">163.314827,22.7009318,103.220863</node>
			<node id="1459">150.576616,-1.65084425,113.102977</node>
			<node id="1460">153.702,-1.10136915,111.824951</node>
			<node id="1461">153.519033,-2.56916085,114.123813</node>
			<node id="1462">163.765957,17.9279745,110.280095</node>
			<node id="1463">160.613823,16.4818755,110.462444</node>
			<node id="1464">149.451014,-11.6711498,126.306804</node>
			<node id="1465">147.363872,-11.5723514,125.886769</node>
			<node id="1466">137.232843,-31.1322624,142.045478</node>
			<node id="1467">139.662968,-24.448736,139.413945</node>
			<node id="1468">164.716124,23.1060158,100.605849</node>
			<node id="1469">158.430632,12.7368075,108.283725</node>
			<node id="1470">158.41942,10.679838,108.967892</node>
			<node id="1471">159.491096,11.9903559,109.486724</node>
			<node id="1472">138.876173,-26.7117581,141.334507</node>
			<node id="1473">158.347619,10.2229751,91.2253018</node>
			<node id="1474">158.519722,11.5707465,90.8269134</node>
			<node id="1475">158.496963,8.39132537,93.2108525</node>
			<node id="1476">164.015332,23.5725573,100.731441</node>
			<node id="1477">163.299374,23.5959397,101.370651</node>
			<node id="1478">161.776133,20.8228469,106.602162</node>
			<node id="1479">160.914589,19.6838531,107.817562</node>
			<node id="1480">160.002216,17.9752475,109.286121</node>
			<node id="1481">136.965177,-30.0331984,142.881487</node>
			<node id="1482">137.30377,-28.4397651,143.004861</node>
			<node id="1483">137.738274,-27.8011294,142.452298</node>
			<node id="1484">163.594159,23.9012055,99.1418684</node>
			<node id="1485">163.980507,22.5400188,98.4233009</node>
			<node id="1486">156.982222,11.3768855,107.620484</node>
			<node id="1487">135.855972,-30.7290467,140.690599</node>
			<node id="1488">136.700836,-29.6436444,138.429883</node>
			<node id="1489">136.327092,-30.9596408,141.642975</node>
			<node id="1490">135.518729,-30.417102,142.137544</node>
			<node id="1491">157.440544,9.31255136,91.5738954</node>
			<node id="1492">152.158838,-3.18512011,115.168679</node>
			<node id="1493">145.34519,-11.9932067,126.079175</node>
			<node id="1494">145.301824,-9.84756833,123.745946</node>
			<node id="1495">137.926878,-25.0414516,139.913786</node>
			<node id="1496">136.646572,-26.1491312,141.22646</node>
			<node id="1497">136.34819,-29.2762674,143.032883</node>
			<node id="1498">163.051007,24.163486,100.112379</node>
			<node id="1499">157.164492,13.6001122,106.789179</node>
			<node id="1500">159.434561,16.5787914,109.248748</node>
			<node id="1501">144.677803,-13.8282656,127.242346</node>
			<node id="1502">163.041472,22.3948965,97.0939645</node>
			<node id="1503">162.294251,24.7473889,97.7327286</node>
			<node id="1504">161.759995,25.1621369,98.2751978</node>
			<node id="1505">159.277756,18.9426462,108.152137</node>
			<node id="1506">134.915226,-30.4154346,139.701351</node>
			<node id="1507">136.499661,-24.2031509,139.176383</node>
			<node id="1508">135.775236,-28.3891782,143.111402</node>
			<node id="1509">136.343722,-27.8116181,142.900751</node>
			<node id="1510">156.727769,10.4962093,89.9365613</node>
			<node id="1511">156.489973,9.63609245,90.7829653</node>
			<node id="1512">158.587819,20.5714587,106.39372</node>
			<node id="1513">158.239067,17.1532472,107.989011</node>
			<node id="1514">134.222433,-30.5765684,140.797695</node>
			<node id="1515">135.404535,-29.2655597,142.83498</node>
			<node id="1516">162.056353,24.2592151,96.5817821</node>
			<node id="1517">134.954753,-28.097441,142.972393</node>
			<node id="1518">148.302393,-0.476694129,111.846667</node>
			<node id="1519">150.878367,-0.610190821,111.617016</node>
			<node id="1520">158.210171,18.354446,107.787046</node>
			<node id="1521">133.425012,-28.3423395,142.353039</node>
			<node id="1522">161.599989,25.2256212,96.4423078</node>
			<node id="1523">157.022219,15.4406377,106.542004</node>
			<node id="1524">155.547475,13.6471419,105.62993</node>
			<node id="1525">162.032724,22.0107709,104.7544</node>
			<node id="1526">160.195151,22.1866148,104.682351</node>
			<node id="1527">132.649004,-30.4281617,140.727487</node>
			<node id="1528">132.946558,-30.5384317,140.191163</node>
			<node id="1529">134.196049,-30.0323335,141.917422</node>
			<node id="1530">134.760858,-27.1673705,142.794724</node>
			<node id="1531">156.529133,11.695676,89.3326001</node>
			<node id="1532">154.731172,11.6106221,88.3890652</node>
			<node id="1533">154.196981,10.71673,89.0181663</node>
			<node id="1534">154.064159,9.4970225,90.7561137</node>
			<node id="1535">161.206172,24.8964008,95.4499279</node>
			<node id="1536">157.328583,19.6884846,106.391674</node>
			<node id="1537">133.856948,-29.9954207,138.900578</node>
			<node id="1538">136.8781,-22.0227588,136.863672</node>
			<node id="1539">138.843754,-21.2493269,136.564368</node>
			<node id="1540">136.489453,-20.5243838,135.487996</node>
			<node id="1541">137.839793,-22.9706706,137.853848</node>
			<node id="1542">161.018153,25.7112045,95.5952125</node>
			<node id="1543">161.096855,25.7686722,96.8123867</node>
			<node id="1544">155.460897,16.0504959,104.971217</node>
			<node id="1545">153.967638,14.8834574,104.26274</node>
			<node id="1546">141.028052,-13.6190262,125.694952</node>
			<node id="1547">141.985,-15.5426802,127.386494</node>
			<node id="1548">139.979291,-15.0101292,126.176059</node>
			<node id="1549">131.799319,-29.8346722,141.106604</node>
			<node id="1550">133.480064,-27.0755014,142.570804</node>
			<node id="1551">136.326201,-24.7159111,130.703958</node>
			<node id="1552">136.910639,-25.3952345,131.79627</node>
			<node id="1553">134.44518,-25.6236477,132.864525</node>
			<node id="1554">131.189297,-30.211186,139.06654</node>
			<node id="1555">135.445811,-23.0315598,137.955539</node>
			<node id="1556">160.23564,25.9639445,94.2196763</node>
			<node id="1557">160.245061,25.9073087,97.5178639</node>
			<node id="1558">161.046162,25.0321649,99.1936016</node>
			<node id="1559">149.493554,2.88808612,110.808934</node>
			<node id="1560">147.810233,2.62028992,111.027871</node>
			<node id="1561">149.298778,1.07555939,113.294334</node>
			<node id="1562">140.470139,-17.3995201,127.856829</node>
			<node id="1563">134.566507,-24.6043081,130.736875</node>
			<node id="1564">133.077488,-29.3359234,138.000393</node>
			<node id="1565">131.943223,-28.4872883,141.537091</node>
			<node id="1566">133.729763,-26.2308372,142.224038</node>
			<node id="1567">160.293054,24.6922036,94.406242</node>
			<node id="1568">160.043797,26.5215237,94.4714872</node>
			<node id="1569">159.521012,26.5843254,96.1090046</node>
			<node id="1570">138.679058,-18.5403442,127.319599</node>
			<node id="1571">139.152877,-19.8856844,128.512912</node>
			<node id="1572">137.355902,-19.9779594,126.709134</node>
			<node id="1573">137.206472,-21.4645029,128.023702</node>
			<node id="1574">138.256342,-16.4248845,126.075517</node>
			<node id="1575">136.727595,-23.4171019,129.563401</node>
			<node id="1576">134.461031,-23.4629843,128.773262</node>
			<node id="1577">134.809154,-21.1942643,135.980162</node>
			<node id="1578">131.109523,-30.3062873,140.379533</node>
			<node id="1579">133.041485,-25.8454504,141.797972</node>
			<node id="1580">158.185645,26.2034148,97.422276</node>
			<node id="1581">158.825452,25.2856078,99.1192447</node>
			<node id="1582">159.120436,21.5707886,105.566019</node>
			<node id="1583">157.268907,22.380668,104.276499</node>
			<node id="1584">155.08224,19.6226666,104.173956</node>
			<node id="1585">156.553619,17.9864528,106.053885</node>
			<node id="1586">136.648426,-20.7140804,126.626796</node>
			<node id="1587">137.849911,-14.7330316,124.965883</node>
			<node id="1588">132.401363,-26.6187852,141.87779</node>
			<node id="1589">134.261623,-24.3490228,139.685224</node>
			<node id="1590">152.916774,13.0262453,86.7943365</node>
			<node id="1591">155.396845,12.6104926,88.3530723</node>
			<node id="1592">151.057601,11.7122929,103.83395</node>
			<node id="1593">153.022859,10.7937381,105.278932</node>
			<node id="1594">152.924594,12.4848313,104.482288</node>
			<node id="1595">154.196996,17.3452769,103.826778</node>
			<node id="1596">158.987369,23.2468085,103.077685</node>
			<node id="1597">156.600468,22.9664498,103.482047</node>
			<node id="1598">156.178057,21.2177593,104.494515</node>
			<node id="1599">136.546006,-19.5511247,125.813849</node>
			<node id="1600">137.042396,-17.891607,125.868889</node>
			<node id="1601">135.456456,-21.6287087,126.7658</node>
			<node id="1602">135.471135,-23.0288779,128.436418</node>
			<node id="1603">139.131144,-11.9661363,123.741991</node>
			<node id="1604">141.569785,-11.9744016,124.713148</node>
			<node id="1605">130.387649,-30.3389961,139.633599</node>
			<node id="1606">130.422863,-29.7132739,140.856107</node>
			<node id="1607">130.791778,-28.592069,141.038979</node>
			<node id="1608">131.119648,-27.0297359,140.9835</node>
			<node id="1609">132.422727,-24.2609032,139.796214</node>
			<node id="1610">132.004223,-25.6402783,141.144304</node>
			<node id="1611">154.189451,13.9373301,87.2689698</node>
			<node id="1612">158.921634,26.398755,92.6729221</node>
			<node id="1613">158.793634,24.0904134,93.0513358</node>
			<node id="1614">158.98838,27.2525551,94.1226563</node>
			<node id="1615">135.139128,-20.7351916,125.644241</node>
			<node id="1616">133.242684,-23.6578425,129.494192</node>
			<node id="1617">131.056451,-28.9338984,137.457289</node>
			<node id="1618">129.106822,-29.2585204,137.649308</node>
			<node id="1619">159.012714,27.1362819,93.1162946</node>
			<node id="1620">157.446228,26.9520836,95.9570331</node>
			<node id="1621">150.495564,9.30435564,105.169153</node>
			<node id="1622">135.693341,-19.072634,125.252277</node>
			<node id="1623">137.484175,-13.0340375,123.717829</node>
			<node id="1624">128.503887,-30.0500232,138.624052</node>
			<node id="1625">129.294893,-30.057094,140.341635</node>
			<node id="1626">129.634828,-29.1733438,140.823602</node>
			<node id="1627">152.381385,11.7944663,87.6268668</node>
			<node id="1628">152.308676,10.378427,89.3084354</node>
			<node id="1629">149.276257,10.6249946,103.669108</node>
			<node id="1630">154.094699,20.9270354,102.797464</node>
			<node id="1631">134.117145,-21.6055583,126.376171</node>
			<node id="1632">142.624799,-8.73524704,122.278934</node>
			<node id="1633">142.502998,-10.099318,123.535174</node>
			<node id="1634">140.121806,-8.81807949,121.985321</node>
			<node id="1635">133.320023,-22.3299355,127.395631</node>
			<node id="1636">128.583201,-30.1977632,139.75687</node>
			<node id="1637">130.755678,-25.6362271,140.345362</node>
			<node id="1638">131.368618,-24.6965114,140.121407</node>
			<node id="1639">158.35165,27.5086275,93.051561</node>
			<node id="1640">155.420113,23.2319595,102.565737</node>
			<node id="1641">134.738186,-20.2409627,125.241184</node>
			<node id="1642">134.576366,-16.3351904,124.577479</node>
			<node id="1643">136.550472,-16.2900498,125.24149</node>
			<node id="1644">138.381686,-9.45417538,122.10956</node>
			<node id="1645">140.681976,-10.4722071,123.417224</node>
			<node id="1646">157.822989,27.2077844,91.6522432</node>
			<node id="1647">157.275261,26.6862022,91.239074</node>
			<node id="1648">147.621268,8.62678227,104.12547</node>
			<node id="1649">152.669118,18.4136766,102.508729</node>
			<node id="1650">152.03882,15.7067122,102.950066</node>
			<node id="1651">155.572914,24.0000272,101.744831</node>
			<node id="1652">157.659846,24.487246,100.784154</node>
			<node id="1653">155.956626,24.3731943,100.875796</node>
			<node id="1654">156.338017,23.5739185,102.754706</node>
			<node id="1655">154.519364,22.8057238,101.973916</node>
			<node id="1656">133.799811,-20.3804652,125.300981</node>
			<node id="1657">134.353982,-18.5204976,124.852647</node>
			<node id="1658">130.56879,-23.7363677,139.04496</node>
			<node id="1659">132.735814,-22.4645306,137.536937</node>
			<node id="1660">129.445055,-27.2930098,140.252604</node>
			<node id="1661">157.673154,27.7217497,92.3564424</node>
			<node id="1662">156.871294,27.8976108,93.3988607</node>
			<node id="1663">156.22532,25.5048027,98.7493174</node>
			<node id="1664">136.233546,-14.0785315,123.833999</node>
			<node id="1665">128.027462,-29.6657039,140.48047</node>
			<node id="1666">128.380137,-29.0540391,140.579143</node>
			<node id="1667">155.929333,27.6884964,94.5714766</node>
			<node id="1668">148.971964,12.3030791,102.223575</node>
			<node id="1669">153.10587,22.046793,101.405488</node>
			<node id="1670">132.90018,-17.8584054,124.692152</node>
			<node id="1671">132.036885,-21.0353829,126.439692</node>
			<node id="1672">136.666642,-11.7592159,122.704831</node>
			<node id="1673">129.036941,-25.1942747,139.316283</node>
			<node id="1674">150.217022,13.2491039,85.5175917</node>
			<node id="1675">152.18144,14.0416014,85.8855257</node>
			<node id="1676">150.7642,11.3324894,87.8420234</node>
			<node id="1677">154.784602,24.3092437,100.433558</node>
			<node id="1678">134.805716,-14.1349434,123.371794</node>
			<node id="1679">131.14591,-21.8407858,127.682467</node>
			<node id="1680">132.971743,-20.6065021,135.341322</node>
			<node id="1681">132.480943,-18.8534052,133.477629</node>
			<node id="1682">130.455269,-19.069192,133.759846</node>
			<node id="1683">126.764517,-29.9876651,140.054561</node>
			<node id="1684">127.708792,-26.5889879,139.432251</node>
			<node id="1685">156.20302,27.3760868,90.3799708</node>
			<node id="1686">156.632844,27.7149699,90.9649745</node>
			<node id="1687">156.035683,25.9276145,90.4554239</node>
			<node id="1688">156.331375,28.208216,91.9298081</node>
			<node id="1689">135.86059,-10.3264678,121.874573</node>
			<node id="1690">131.15782,-20.7609951,135.675493</node>
			<node id="1691">126.502753,-30.2497583,138.734833</node>
			<node id="1692">126.561274,-30.2733839,139.48394</node>
			<node id="1693">127.060251,-29.2731558,140.333685</node>
			<node id="1694">150.771227,15.6085176,84.4884885</node>
			<node id="1695">151.236452,17.7378095,84.8717998</node>
			<node id="1696">152.756234,15.2388467,86.0440245</node>
			<node id="1697">147.898977,10.5452106,102.689623</node>
			<node id="1698">152.486148,23.2551144,100.028623</node>
			<node id="1699">131.043768,-19.2441031,125.522748</node>
			<node id="1700">125.887829,-29.2050769,137.127509</node>
			<node id="1701">129.641463,-22.0205507,137.214293</node>
			<node id="1702">150.376716,14.5777313,84.6278829</node>
			<node id="1703">150.269201,16.7176496,83.887705</node>
			<node id="1704">155.394159,28.4233606,90.3325531</node>
			<node id="1705">147.241586,12.3335059,100.719774</node>
			<node id="1706">136.131198,-8.30093777,120.799089</node>
			<node id="1707">155.321588,27.6121619,89.6910687</node>
			<node id="1708">147.469306,13.7816209,100.037063</node>
			<node id="1709">146.404524,10.2074422,101.857337</node>
			<node id="1710">151.419465,21.6465295,100.35664</node>
			<node id="1711">132.981224,-15.3807469,123.874239</node>
			<node id="1712">125.139501,-30.3281238,139.451097</node>
			<node id="1713">124.750079,-30.22162,138.181866</node>
			<node id="1714">132.272468,-13.2692636,122.630748</node>
			<node id="1715">125.109236,-29.3069558,140.220268</node>
			<node id="1716">128.357264,-22.9716662,137.681697</node>
			<node id="1717">148.871338,12.0478744,86.5630642</node>
			<node id="1718">148.154106,13.1209661,84.9365154</node>
			<node id="1719">154.81909,28.2552503,89.2369107</node>
			<node id="1720">154.710128,28.7807302,91.8525871</node>
			<node id="1721">145.33737,11.8119956,99.5706264</node>
			<node id="1722">133.864318,-11.9052671,122.131237</node>
			<node id="1723">129.681805,-20.0404652,126.322367</node>
			<node id="1724">130.749126,-23.2426141,129.795968</node>
			<node id="1725">128.890699,-21.5086571,127.681135</node>
			<node id="1726">127.558209,-27.4478328,135.576362</node>
			<node id="1727">125.718437,-27.739496,135.662774</node>
			<node id="1728">124.075747,-30.3769811,138.920168</node>
			<node id="1729">124.536008,-29.8506646,140.027594</node>
			<node id="1730">124.603795,-28.0689465,139.548322</node>
			<node id="1731">125.938967,-27.3874894,139.38173</node>
			<node id="1732">148.256479,14.7145302,83.1579553</node>
			<node id="1733">154.085238,27.938398,88.4270543</node>
			<node id="1734">154.527859,28.9567976,90.0810203</node>
			<node id="1735">153.898984,25.9421577,97.7827231</node>
			<node id="1736">154.932349,26.9419052,96.2567268</node>
			<node id="1737">152.055163,26.7948215,96.3608569</node>
			<node id="1738">129.830001,-17.62313,124.742459</node>
			<node id="1739">125.290318,-25.6821954,138.344479</node>
			<node id="1740">145.737883,13.0629797,98.811896</node>
			<node id="1741">151.701923,24.7941923,98.298076</node>
			<node id="1742">130.938564,-16.3643321,124.132379</node>
			<node id="1743">123.152836,-30.3307045,138.400319</node>
			<node id="1744">123.586836,-29.3494155,140.075743</node>
			<node id="1745">146.439983,13.2942238,83.8103291</node>
			<node id="1746">148.954566,18.0826011,82.8441085</node>
			<node id="1747">148.512192,16.062179,82.7166842</node>
			<node id="1748">153.935128,29.0218167,88.4882562</node>
			<node id="1749">149.404833,18.1884289,100.049773</node>
			<node id="1750">150.109138,21.4918755,99.382592</node>
			<node id="1751">148.629092,20.2349264,98.8920056</node>
			<node id="1752">133.618615,-8.36633123,120.354469</node>
			<node id="1753">123.003485,-30.0671913,139.539345</node>
			<node id="1754">126.675562,-23.8758255,137.581365</node>
			<node id="1755">146.974287,12.4567697,85.4240592</node>
			<node id="1756">153.184573,28.163623,87.4417883</node>
			<node id="1757">152.955985,29.8348434,89.0626722</node>
			<node id="1758">153.329662,29.4852633,90.6283057</node>
			<node id="1759">137.347749,-6.44746802,119.267851</node>
			<node id="1760">135.326508,-6.51243574,119.077492</node>
			<node id="1761">127.646408,-20.6471959,126.648755</node>
			<node id="1762">122.727492,-29.5331952,136.85694</node>
			<node id="1763">127.889063,-19.4538772,134.393345</node>
			<node id="1764">127.937756,-18.336751,132.942767</node>
			<node id="1765">129.537778,-20.1678908,135.154833</node>
			<node id="1766">123.215265,-28.0674541,139.441047</node>
			<node id="1767">147.048769,14.1255146,82.6266332</node>
			<node id="1768">152.630118,29.0536902,86.7232338</node>
			<node id="1769">153.332968,29.0965875,87.405841</node>
			<node id="1770">152.794659,29.8329163,87.3653553</node>
			<node id="1771">147.782824,18.5759633,98.2520284</node>
			<node id="1772">148.799544,21.9540454,97.954245</node>
			<node id="1773">150.84501,23.3255185,98.8378662</node>
			<node id="1774">149.838961,24.2858963,97.5574622</node>
			<node id="1775">127.822636,-18.8786659,125.309869</node>
			<node id="1776">126.040669,-21.7017725,127.432528</node>
			<node id="1777">128.303665,-21.1043852,136.226461</node>
			<node id="1778">122.651842,-29.314863,139.86574</node>
			<node id="1779">146.227606,15.2035599,81.4955822</node>
			<node id="1780">145.438004,11.889078,86.0029246</node>
			<node id="1781">147.818144,20.1207717,98.1154543</node>
			<node id="1782">133.293546,-6.84475169,119.136077</node>
			<node id="1783">128.309767,-23.0644752,129.639248</node>
			<node id="1784">121.825949,-30.0713551,137.463198</node>
			<node id="1785">121.392306,-30.3713536,138.52436</node>
			<node id="1786">121.383349,-30.1346444,139.245758</node>
			<node id="1787">145.308932,14.0404599,82.2383521</node>
			<node id="1788">146.440061,19.5050352,96.7038722</node>
			<node id="1789">147.032315,21.155609,96.961188</node>
			<node id="1790">133.228413,-10.2220475,121.310696</node>
			<node id="1791">131.284319,-9.48828657,120.484566</node>
			<node id="1792">121.708026,-29.4204402,139.76943</node>
			<node id="1793">151.969356,29.8113221,86.1233219</node>
			<node id="1794">147.430137,22.5023084,96.643551</node>
			<node id="1795">126.56832,-17.7243303,124.206754</node>
			<node id="1796">121.264412,-28.1311902,139.476804</node>
			<node id="1797">151.440891,30.8645518,86.7984237</node>
			<node id="1798">151.82858,30.4146571,88.9749041</node>
			<node id="1799">145.800244,17.7907904,96.602666</node>
			<node id="1800">150.589132,26.2276784,96.6842721</node>
			<node id="1801">150.341987,28.1693172,94.7527356</node>
			<node id="1802">148.918807,27.6348445,95.3206098</node>
			<node id="1803">148.526788,25.3486753,96.4032043</node>
			<node id="1804">119.301245,-30.1891442,137.160598</node>
			<node id="1805">121.145379,-26.4544644,138.323669</node>
			<node id="1806">150.230565,31.4474206,87.4000732</node>
			<node id="1807">125.197539,-20.0673776,125.521739</node>
			<node id="1808">125.128673,-18.9057888,132.874903</node>
			<node id="1809">118.657742,-30.388855,137.87291</node>
			<node id="1810">119.719801,-30.2336077,139.121238</node>
			<node id="1811">120.24834,-29.2572603,139.689221</node>
			<node id="1812">143.717936,15.0158765,80.5761136</node>
			<node id="1813">151.147546,28.7297033,85.4785108</node>
			<node id="1814">151.124328,29.9271798,85.1579272</node>
			<node id="1815">151.129322,30.7566639,85.5319514</node>
			<node id="1816">145.940681,23.4736491,95.4612305</node>
			<node id="1817">119.162448,-29.5669593,139.509799</node>
			<node id="1818">144.624845,18.2780793,95.3745222</node>
			<node id="1819">145.721555,21.4549063,96.051735</node>
			<node id="1820">146.690871,24.8614986,95.4632974</node>
			<node id="1821">131.657535,-5.88616181,117.952846</node>
			<node id="1822">130.36118,-8.43265243,119.575753</node>
			<node id="1823">123.275007,-25.9409006,138.06049</node>
			<node id="1824">121.890973,-24.9875099,137.077928</node>
			<node id="1825">143.740859,17.6069491,78.3175295</node>
			<node id="1826">145.29597,17.4200295,79.7094976</node>
			<node id="1827">144.394648,16.1216144,79.8104198</node>
			<node id="1828">149.964982,31.1660102,83.9467234</node>
			<node id="1829">144.529653,20.4093088,94.8912465</node>
			<node id="1830">118.459334,-28.8282937,139.530709</node>
			<node id="1831">150.034196,30.145657,84.0079185</node>
			<node id="1832">150.35703,31.492254,85.0420743</node>
			<node id="1833">149.666415,31.154424,89.2973682</node>
			<node id="1834">143.097379,19.0561528,93.6167747</node>
			<node id="1835">147.388631,28.1975158,94.5193764</node>
			<node id="1836">148.138391,28.7616641,94.114837</node>
			<node id="1837">118.628145,-30.3975185,138.523622</node>
			<node id="1838">118.170031,-29.9747977,139.05318</node>
			<node id="1839">119.37101,-25.093862,136.993564</node>
			<node id="1840">118.401815,-26.2595715,138.356764</node>
			<node id="1841">118.372739,-27.2166841,139.347423</node>
			<node id="1842">144.995316,22.5466262,95.2213577</node>
			<node id="1843">144.662662,21.6820132,94.961692</node>
			<node id="1844">147.028355,26.8652308,95.0094387</node>
			<node id="1845">117.275391,-30.1637981,137.146067</node>
			<node id="1846">120.383952,-23.7230416,135.620731</node>
			<node id="1847">149.20916,32.2631904,83.685709</node>
			<node id="1848">119.104496,-29.4747124,136.063057</node>
			<node id="1849">117.618042,-30.1540314,138.272198</node>
			<node id="1850">149.208559,31.149802,82.9629116</node>
			<node id="1851">148.799208,29.2516189,83.352242</node>
			<node id="1852">149.153815,32.3926792,85.2128691</node>
			<node id="1853">144.230156,23.4851771,93.842371</node>
			<node id="1854">148.780995,31.7230657,82.2032183</node>
			<node id="1855">148.391616,30.3832929,82.4258652</node>
			<node id="1856">140.194976,14.1203248,94.1079726</node>
			<node id="1857">142.232453,15.5900706,94.4147771</node>
			<node id="1858">141.185569,16.8000522,92.6680723</node>
			<node id="1859">145.719703,27.2377966,94.0764681</node>
			<node id="1860">144.586471,25.2431326,93.6240843</node>
			<node id="1861">116.78043,-29.6279875,138.718017</node>
			<node id="1862">117.210208,-28.7634448,139.272832</node>
			<node id="1863">146.172205,28.8019491,81.261426</node>
			<node id="1864">148.527249,32.8471447,83.6218622</node>
			<node id="1865">145.88758,28.9401814,93.3650176</node>
			<node id="1866">116.277908,-29.8946686,136.414426</node>
			<node id="1867">115.316789,-29.8093215,137.451247</node>
			<node id="1868">117.403676,-27.1096755,139.044665</node>
			<node id="1869">117.070529,-27.7891921,139.169811</node>
			<node id="1870">148.346804,31.7325087,81.7617211</node>
			<node id="1871">146.317102,31.7749892,80.0428585</node>
			<node id="1872">116.451244,-28.77599,134.730954</node>
			<node id="1873">115.579431,-29.6116311,135.752873</node>
			<node id="1874">148.258682,32.8118151,81.8892657</node>
			<node id="1875">140.807257,18.1313698,91.6252459</node>
			<node id="1876">139.684286,15.7870025,92.1064275</node>
			<node id="1877">127.112119,-5.85699629,119.813767</node>
			<node id="1878">129.59709,-5.47228345,120.165008</node>
			<node id="1879">127.472859,-4.47980177,118.586074</node>
			<node id="1880">115.962906,-29.2589723,138.659476</node>
			<node id="1881">147.838422,32.567386,81.1487308</node>
			<node id="1882">144.41851,28.1340656,92.651838</node>
			<node id="1883">120.404502,-21.9965949,125.714903</node>
			<node id="1884">119.328151,-21.7442934,124.921547</node>
			<node id="1885">120.225998,-20.3687671,123.979256</node>
			<node id="1886">115.580152,-26.43517,137.836422</node>
			<node id="1887">116.350542,-24.8547189,136.625681</node>
			<node id="1888">115.349183,-28.1665864,138.684607</node>
			<node id="1889">147.617587,33.2913619,81.5743197</node>
			<node id="1890">146.873157,33.8102858,82.9777767</node>
			<node id="1891">146.600605,30.3825662,91.9871615</node>
			<node id="1892">144.446877,31.3614853,90.6174874</node>
			<node id="1893">144.704184,30.4545603,91.7001794</node>
			<node id="1894">145.123505,29.6783155,92.4508491</node>
			<node id="1895">146.793495,32.9111617,80.2028081</node>
			<node id="1896">147.016864,33.3739159,84.9148338</node>
			<node id="1897">139.287366,17.9616956,90.2515041</node>
			<node id="1898">138.209491,16.6073079,90.1066</node>
			<node id="1899">114.448233,-29.6490883,135.96294</node>
			<node id="1900">114.215287,-28.8532201,138.2493</node>
			<node id="1901">146.81492,33.5794862,80.6724488</node>
			<node id="1902">114.136798,-28.7666083,134.30292</node>
			<node id="1903">146.454706,34.0889275,81.3237333</node>
			<node id="1904">143.728484,29.6321063,91.5522191</node>
			<node id="1905">113.248027,-29.4416837,136.974549</node>
			<node id="1906">113.388426,-27.7380226,138.118798</node>
			<node id="1907">145.590883,34.2951605,79.2219522</node>
			<node id="1908">118.22465,-18.8353653,121.724755</node>
			<node id="1909">121.302688,-18.6196127,122.979818</node>
			<node id="1910">113.316866,-29.4338466,135.446971</node>
			<node id="1911">118.131021,-23.7169315,135.353054</node>
			<node id="1912">117.53459,-22.5155632,133.763416</node>
			<node id="1913">115.540092,-23.7993418,135.204558</node>
			<node id="1914">145.495718,33.5458254,78.7035616</node>
			<node id="1915">145.538695,34.6079039,80.1794895</node>
			<node id="1916">143.191245,31.027483,90.4029247</node>
			<node id="1917">118.122202,-20.5287155,123.117732</node>
			<node id="1918">112.459333,-28.7487174,137.761833</node>
			<node id="1919">139.635639,19.6520638,73.6311299</node>
			<node id="1920">140.321633,18.4330012,74.9335357</node>
			<node id="1921">138.985297,18.6230403,73.7108198</node>
			<node id="1922">145.938411,31.7539457,89.8667594</node>
			<node id="1923">144.532549,32.4630955,88.9494275</node>
			<node id="1924">111.607252,-29.0053062,134.291024</node>
			<node id="1925">112.628965,-28.3086353,138.07407</node>
			<node id="1926">112.852335,-26.6210312,137.325248</node>
			<node id="1927">135.619749,11.393839,95.8173628</node>
			<node id="1928">136.461827,12.0943247,94.5364712</node>
			<node id="1929">133.309777,11.7693518,95.082606</node>
			<node id="1930">142.070483,32.1115092,88.9547611</node>
			<node id="1931">116.8025,-22.7264085,124.495471</node>
			<node id="1932">116.565443,-21.3050595,122.655067</node>
			<node id="1933">111.145199,-29.1720708,136.539701</node>
			<node id="1934">138.122916,20.5445099,71.9995531</node>
			<node id="1935">139.340073,21.8151163,73.2824624</node>
			<node id="1936">145.26727,32.8603849,87.938927</node>
			<node id="1937">142.611453,32.9287614,88.2211777</node>
			<node id="1938">141.837598,29.8477729,89.76297</node>
			<node id="1939">141.436439,31.3357057,88.9694112</node>
			<node id="1940">116.11015,-19.7619983,121.230523</node>
			<node id="1941">110.406749,-29.3421384,135.44283</node>
			<node id="1942">111.778295,-27.3466376,137.649422</node>
			<node id="1943">137.52467,19.5061437,71.9022832</node>
			<node id="1944">144.260488,33.5358926,77.1015208</node>
			<node id="1945">144.30417,34.5742458,77.0050114</node>
			<node id="1946">144.538175,35.2028256,78.4139942</node>
			<node id="1947">144.48262,34.0932452,85.3554088</node>
			<node id="1948">142.779612,33.7954652,86.8258949</node>
			<node id="1949">111.068554,-27.7917083,137.624579</node>
			<node id="1950">140.298178,29.1376372,88.4266057</node>
			<node id="1951">115.000653,-22.1980027,122.01886</node>
			<node id="1952">114.966116,-21.0894546,121.120425</node>
			<node id="1953">115.483218,-23.7208818,125.233052</node>
			<node id="1954">114.450596,-23.2046035,123.272578</node>
			<node id="1955">111.001107,-28.4219226,137.455545</node>
			<node id="1956">110.882717,-26.6238359,136.916186</node>
			<node id="1957">143.377834,34.3832003,75.4734025</node>
			<node id="1958">143.778129,35.3931654,76.9590263</node>
			<node id="1959">143.142717,36.1735046,78.1588835</node>
			<node id="1960">144.500008,35.2798149,80.6159103</node>
			<node id="1961">134.116704,12.7136931,92.8275595</node>
			<node id="1962">133.346809,13.6786155,90.9205361</node>
			<node id="1963">132.679307,12.7188155,92.6200205</node>
			<node id="1964">114.14695,-21.7400903,120.794334</node>
			<node id="1965">121.473049,-7.86923689,116.098415</node>
			<node id="1966">122.168098,-9.52270196,117.406876</node>
			<node id="1967">119.219635,-9.34866244,115.987724</node>
			<node id="1968">113.563155,-24.2927076,124.927615</node>
			<node id="1969">113.938345,-25.1599154,127.48265</node>
			<node id="1970">109.334158,-28.7732576,136.630352</node>
			<node id="1971">137.370662,21.8714265,71.1441671</node>
			<node id="1972">140.911388,34.383591,85.9913325</node>
			<node id="1973">141.120918,33.21994,87.4522298</node>
			<node id="1974">139.731686,31.6546241,87.3911446</node>
			<node id="1975">119.707247,-10.842784,117.003583</node>
			<node id="1976">113.388096,-22.7471657,121.763666</node>
			<node id="1977">112.877892,-23.9715292,123.584588</node>
			<node id="1978">109.739149,-27.9128214,137.280818</node>
			<node id="1979">136.322104,20.6580747,70.3259361</node>
			<node id="1980">142.799671,33.5007516,75.5334693</node>
			<node id="1981">142.102979,31.3067688,76.7034146</node>
			<node id="1982">141.135049,32.9758104,74.6617292</node>
			<node id="1983">142.803043,36.1854961,76.3729791</node>
			<node id="1984">140.581228,32.2432168,87.940935</node>
			<node id="1985">114.41558,-19.6220091,120.14919</node>
			<node id="1986">112.047957,-24.5708593,124.588756</node>
			<node id="1987">111.566858,-25.2822801,126.5587</node>
			<node id="1988">109.088677,-29.0847363,133.740297</node>
			<node id="1989">135.474303,19.4101811,70.7521313</node>
			<node id="1990">134.664974,18.4337258,71.8085335</node>
			<node id="1991">143.02935,35.3848549,75.0092591</node>
			<node id="1992">142.683748,34.9756228,74.1257551</node>
			<node id="1993">139.67602,33.8648032,86.1212319</node>
			<node id="1994">113.484603,-21.0173184,119.909051</node>
			<node id="1995">113.248255,-21.9784099,120.56719</node>
			<node id="1996">134.588264,20.379105,69.2872594</node>
			<node id="1997">140.924042,34.286802,73.2954371</node>
			<node id="1998">142.235385,35.464732,73.6010929</node>
			<node id="1999">142.268147,36.1807438,74.6319207</node>
			<node id="2000">111.527957,-23.5802518,122.810261</node>
			<node id="2001">107.920583,-29.2915716,134.22222</node>
			<node id="2002">107.559329,-29.0277403,135.751736</node>
			<node id="2003">108.105331,-28.1239329,136.806724</node>
			<node id="2004">108.356031,-27.277976,136.746387</node>
			<node id="2005">136.149283,22.6240448,69.8912706</node>
			<node id="2006">141.528153,36.3105038,73.1179255</node>
			<node id="2007">112.293069,-20.9932627,119.457499</node>
			<node id="2008">112.067024,-21.8589823,120.268912</node>
			<node id="2009">111.062799,-22.7437173,121.744249</node>
			<node id="2010">110.901929,-24.3362075,124.248632</node>
			<node id="2011">109.529613,-25.3493533,126.859771</node>
			<node id="2012">109.280448,-25.7886104,135.932497</node>
			<node id="2013">134.198143,21.4388788,68.281372</node>
			<node id="2014">141.27883,35.7139949,72.6491608</node>
			<node id="2015">141.038182,37.5436573,76.7633844</node>
			<node id="2016">127.776189,12.2380836,91.5264708</node>
			<node id="2017">130.104618,12.0390419,90.5353212</node>
			<node id="2018">128.342598,11.6854237,93.0988651</node>
			<node id="2019">140.084279,35.5661848,83.8145421</node>
			<node id="2020">142.10892,34.9437045,84.5941039</node>
			<node id="2021">140.200663,36.2284449,82.2615271</node>
			<node id="2022">138.889767,32.8281736,86.0470534</node>
			<node id="2023">112.726542,-19.7426948,119.262459</node>
			<node id="2024">107.62136,-28.591878,136.363794</node>
			<node id="2025">135.064368,22.1769217,68.7908041</node>
			<node id="2026">140.813271,37.4613802,73.8406498</node>
			<node id="2027">133.781245,21.9094363,83.4661881</node>
			<node id="2028">135.496857,23.126451,84.6311027</node>
			<node id="2029">134.574869,24.2201351,83.2846438</node>
			<node id="2030">129.941378,13.2249623,92.1154458</node>
			<node id="2031">128.578165,12.8931353,94.4338445</node>
			<node id="2032">130.749707,12.6879254,93.4861531</node>
			<node id="2033">139.057229,35.1974156,84.5163903</node>
			<node id="2034">111.145124,-21.3159147,119.896327</node>
			<node id="2035">106.658905,-29.2095633,134.706952</node>
			<node id="2036">137.487875,30.5577274,85.1421029</node>
			<node id="2037">138.152549,33.9543181,84.8655244</node>
			<node id="2038">111.333486,-20.1791237,119.021208</node>
			<node id="2039">109.891683,-26.3297166,128.663741</node>
			<node id="2040">107.973025,-26.0286825,128.087744</node>
			<node id="2041">107.410164,-29.0258954,133.117173</node>
			<node id="2042">106.803681,-28.2159112,136.398417</node>
			<node id="2043">140.462051,35.8742671,71.7527175</node>
			<node id="2044">140.325873,36.8442023,71.4431644</node>
			<node id="2045">132.823056,23.7233859,81.6804607</node>
			<node id="2046">111.516238,-18.9079136,118.436904</node>
			<node id="2047">108.693623,-27.2080323,129.796563</node>
			<node id="2048">104.665627,-28.7312216,135.21984</node>
			<node id="2049">106.137571,-28.5845985,135.899722</node>
			<node id="2050">106.541022,-27.5062041,136.368281</node>
			<node id="2051">141.985635,36.6915942,79.4513877</node>
			<node id="2052">140.059159,37.4414125,79.5199216</node>
			<node id="2053">140.860704,36.7387732,80.7308651</node>
			<node id="2054">138.368738,35.4249836,83.6912848</node>
			<node id="2055">106.685912,-25.8789585,127.908393</node>
			<node id="2056">106.450566,-27.9610834,130.438435</node>
			<node id="2057">106.316509,-27.2758871,129.172254</node>
			<node id="2058">104.632178,-28.6261772,131.929928</node>
			<node id="2059">105.194253,-29.1382468,133.904282</node>
			<node id="2060">106.102994,-26.4608063,135.806235</node>
			<node id="2061">138.76515,34.4719544,71.6032391</node>
			<node id="2062">139.738226,36.0080717,71.0313326</node>
			<node id="2063">130.156075,14.3237303,88.7897636</node>
			<node id="2064">128.101197,15.338709,86.6765917</node>
			<node id="2065">127.145231,14.7829044,88.1611142</node>
			<node id="2066">138.135032,36.3075041,82.160949</node>
			<node id="2067">137.305546,34.3199023,83.7869139</node>
			<node id="2068">139.889275,37.2587621,70.9351555</node>
			<node id="2069">139.615733,38.3526583,71.6322697</node>
			<node id="2070">139.520107,38.2726705,77.7573017</node>
			<node id="2071">138.719399,38.0370545,78.957155</node>
			<node id="2072">137.534571,32.5990292,84.7085119</node>
			<node id="2073">109.160943,-20.3628396,119.583252</node>
			<node id="2074">107.14239,-24.825184,126.592772</node>
			<node id="2075">138.85555,37.3687425,69.6404693</node>
			<node id="2076">137.15267,35.5261051,82.7109606</node>
			<node id="2077">109.913967,-19.3379894,118.484181</node>
			<node id="2078">104.213424,-29.0547762,133.224169</node>
			<node id="2079">103.612916,-28.9485401,134.1576</node>
			<node id="2080">104.89504,-27.944722,135.973089</node>
			<node id="2081">135.099629,28.1309716,69.8740001</node>
			<node id="2082">136.05838,26.5633225,70.8640846</node>
			<node id="2083">134.744154,26.4613534,69.1203666</node>
			<node id="2084">138.091002,36.7472737,69.3568495</node>
			<node id="2085">139.203928,38.2191349,70.0826267</node>
			<node id="2086">109.779321,-17.0952817,116.573988</node>
			<node id="2087">109.004305,-22.045989,121.814022</node>
			<node id="2088">103.418806,-28.1308402,135.585836</node>
			<node id="2089">104.581197,-26.5623062,135.701476</node>
			<node id="2090">134.989469,30.224125,69.5584936</node>
			<node id="2091">136.06476,28.731582,71.1803197</node>
			<node id="2092">136.933967,35.0634377,69.9351182</node>
			<node id="2093">138.600258,39.4686697,72.4843189</node>
			<node id="2094">139.827551,38.4562797,74.1547051</node>
			<node id="2095">107.420702,-21.115136,121.016161</node>
			<node id="2096">105.074138,-26.7328839,128.377289</node>
			<node id="2097">104.098032,-27.372347,129.345909</node>
			<node id="2098">103.578596,-25.1505061,134.535702</node>
			<node id="2099">106.932339,-24.8891431,134.666732</node>
			<node id="2100">103.854759,-27.4385531,135.855016</node>
			<node id="2101">133.741149,28.8905657,67.9424741</node>
			<node id="2102">137.594534,33.2598018,71.6278866</node>
			<node id="2103">136.168145,33.3715799,70.2314671</node>
			<node id="2104">138.542056,39.3965524,69.8401021</node>
			<node id="2105">137.996038,40.0884056,71.0299605</node>
			<node id="2106">138.461365,37.4050008,80.3548354</node>
			<node id="2107">136.641279,37.0829645,81.0181082</node>
			<node id="2108">136.059916,36.4684829,81.289821</node>
			<node id="2109">127.015584,14.2659186,90.4458596</node>
			<node id="2110">125.143991,14.3472281,91.9369654</node>
			<node id="2111">127.989773,13.6177052,92.3194628</node>
			<node id="2112">105.162333,-25.5567538,127.557045</node>
			<node id="2113">102.42771,-28.6203845,134.70487</node>
			<node id="2114">137.561435,38.5147955,67.8073247</node>
			<node id="2115">136.75497,36.2791325,68.8678582</node>
			<node id="2116">137.930364,39.4127026,68.3085818</node>
			<node id="2117">124.648689,15.0577332,89.4319917</node>
			<node id="2118">136.033164,35.2877737,81.9537906</node>
			<node id="2119">103.951764,-26.4645633,128.190054</node>
			<node id="2120">102.095702,-28.9783307,132.629084</node>
			<node id="2121">103.113098,-26.4030634,135.473071</node>
			<node id="2122">135.177122,34.1050966,68.8552508</node>
			<node id="2123">137.306502,40.1981897,74.0588764</node>
			<node id="2124">138.844782,39.1795308,74.8035723</node>
			<node id="2125">135.813276,37.8568336,79.9543302</node>
			<node id="2126">112.620839,-13.1879019,114.792427</node>
			<node id="2127">110.869206,-14.5535243,114.946989</node>
			<node id="2128">110.254039,-12.4330121,112.806235</node>
			<node id="2129">108.358013,-18.5293388,117.664536</node>
			<node id="2130">137.11481,37.4281958,67.9339703</node>
			<node id="2131">103.005486,-24.8825171,126.981013</node>
			<node id="2132">102.885364,-26.0661649,128.012038</node>
			<node id="2133">102.736986,-28.2706448,131.159739</node>
			<node id="2134">101.360841,-28.9651816,133.357913</node>
			<node id="2135">101.859723,-26.7274185,135.542301</node>
			<node id="2136">135.405845,32.473565,69.7037104</node>
			<node id="2137">133.765156,31.65987,67.5472991</node>
			<node id="2138">135.144253,35.3703932,67.992134</node>
			<node id="2139">137.592336,40.4947222,68.6247433</node>
			<node id="2140">136.476819,41.0538094,72.3165221</node>
			<node id="2141">135.273871,37.3825646,80.2604229</node>
			<node id="2142">101.647372,-26.7448144,129.231638</node>
			<node id="2143">101.686427,-28.0464757,135.352494</node>
			<node id="2144">133.447671,33.6566032,66.5455425</node>
			<node id="2145">136.16856,38.5538592,66.32441</node>
			<node id="2146">135.028873,37.1754007,66.0888347</node>
			<node id="2147">137.254544,40.0839045,67.2194115</node>
			<node id="2148">134.668341,35.425321,80.51952</node>
			<node id="2149">131.830408,27.9159129,65.4741897</node>
			<node id="2150">132.822457,26.4958147,66.7264117</node>
			<node id="2151">130.99346,25.6128161,64.5075804</node>
			<node id="2152">137.059294,41.2197704,68.926248</node>
			<node id="2153">121.510748,10.7178029,95.2129387</node>
			<node id="2154">123.283541,12.2299558,92.890608</node>
			<node id="2155">124.012458,11.0476316,95.0971411</node>
			<node id="2156">100.743175,-27.3013645,135.488428</node>
			<node id="2157">136.150543,40.3292188,65.61245</node>
			<node id="2158">136.980822,40.8678168,66.517379</node>
			<node id="2159">137.115737,41.1212243,67.3094078</node>
			<node id="2160">135.261159,41.2492882,73.1970187</node>
			<node id="2161">136.849167,38.9863211,77.7102053</node>
			<node id="2162">134.897523,39.5523056,77.0926617</node>
			<node id="2163">133.255075,35.3356556,79.1020514</node>
			<node id="2164">134.331113,37.6786214,79.4192168</node>
			<node id="2165">100.776637,-28.8234103,131.606264</node>
			<node id="2166">101.092297,-27.7689382,130.568167</node>
			<node id="2167">99.7275537,-29.1247453,132.5727</node>
			<node id="2168">100.468321,-28.4861371,134.355176</node>
			<node id="2169">134.045927,35.3406068,66.5200328</node>
			<node id="2170">136.544089,41.993335,66.6045421</node>
			<node id="2171">128.804597,25.5748987,77.1457275</node>
			<node id="2172">127.287572,23.2002518,77.738691</node>
			<node id="2173">129.488813,23.847623,78.8261757</node>
			<node id="2174">135.03259,40.6471874,74.6547173</node>
			<node id="2175">134.340293,38.6510991,78.5356291</node>
			<node id="2176">99.9012082,-28.2059204,130.742451</node>
			<node id="2177">100.311984,-27.6871456,135.259389</node>
			<node id="2178">100.537762,-26.0159785,135.113731</node>
			<node id="2179">129.40543,24.8771343,62.8428152</node>
			<node id="2180">130.174064,26.8318887,63.4996959</node>
			<node id="2181">136.349954,41.9424959,65.8141969</node>
			<node id="2182">136.262073,41.9383072,69.1460606</node>
			<node id="2183">128.587827,26.9440983,76.3961152</node>
			<node id="2184">130.213416,26.306984,78.1809427</node>
			<node id="2185">129.567201,28.990057,76.9082046</node>
			<node id="2186">131.265977,33.4425831,77.8355687</node>
			<node id="2187">132.562649,32.7895423,79.2653039</node>
			<node id="2188">133.357657,38.3870632,78.0947434</node>
			<node id="2189">100.525818,-24.9885762,127.389471</node>
			<node id="2190">99.7608426,-28.8947804,131.28791</node>
			<node id="2191">100.776104,-24.1772987,133.040765</node>
			<node id="2192">134.985714,41.6709351,63.8661547</node>
			<node id="2193">135.139167,42.0825361,70.9623421</node>
			<node id="2194">132.479689,36.1801004,78.0546807</node>
			<node id="2195">133.613273,39.3262881,77.4849578</node>
			<node id="2196">110.978587,-9.4424662,111.001412</node>
			<node id="2197">109.715175,-10.4487857,110.920164</node>
			<node id="2198">109.877624,-7.71944042,108.867863</node>
			<node id="2199">99.3410705,-27.2878909,130.035737</node>
			<node id="2200">98.0239874,-28.6968585,130.49033</node>
			<node id="2201">98.0562531,-29.2102108,131.360617</node>
			<node id="2202">99.2864063,-26.4099909,135.180109</node>
			<node id="2203">99.1803783,-27.2762743,135.104134</node>
			<node id="2204">128.165802,23.525113,62.0298324</node>
			<node id="2205">128.93106,22.7416441,63.2787957</node>
			<node id="2206">127.406632,22.0755426,62.9126583</node>
			<node id="2207">128.978787,27.5410478,61.7843597</node>
			<node id="2208">135.631388,42.4928465,65.0599051</node>
			<node id="2209">135.419543,43.2864405,65.7809808</node>
			<node id="2210">135.057927,43.5089158,66.8011306</node>
			<node id="2211">106.430201,-13.0471752,115.578069</node>
			<node id="2212">109.113328,-13.154707,117.040422</node>
			<node id="2213">109.017732,-11.9357598,115.731489</node>
			<node id="2214">98.450925,-28.2084792,134.233293</node>
			<node id="2215">126.650649,22.717561,61.6023233</node>
			<node id="2216">130.576751,29.4115302,63.3876827</node>
			<node id="2217">127.172543,25.6252722,75.7809528</node>
			<node id="2218">127.305122,26.8689931,75.3500806</node>
			<node id="2219">128.016795,29.565647,75.307865</node>
			<node id="2220">129.961748,34.4587506,76.5588291</node>
			<node id="2221">133.05345,39.5093409,77.1649171</node>
			<node id="2222">99.1050711,-25.8990384,128.582113</node>
			<node id="2223">127.350806,23.9686895,60.955471</node>
			<node id="2224">130.556689,36.0932369,76.4901416</node>
			<node id="2225">132.059616,38.2473516,76.9204305</node>
			<node id="2226">133.429593,40.2089127,75.9527423</node>
			<node id="2227">98.0116521,-28.9227593,132.89943</node>
			<node id="2228">97.7375591,-26.9892382,134.766187</node>
			<node id="2229">99.3260885,-25.4732941,134.49345</node>
			<node id="2230">126.512139,23.5819086,60.5329758</node>
			<node id="2231">125.121554,21.6763887,62.8518327</node>
			<node id="2232">127.653984,26.0270991,60.552128</node>
			<node id="2233">133.078588,38.6117748,63.1972972</node>
			<node id="2234">133.254719,36.3345046,64.7049034</node>
			<node id="2235">132.11067,36.4773289,63.1821681</node>
			<node id="2236">134.521749,40.540371,63.6693539</node>
			<node id="2237">134.743476,39.0316341,64.6499828</node>
			<node id="2238">134.000658,43.6399243,68.19278</node>
			<node id="2239">126.599207,27.6501704,74.6301217</node>
			<node id="2240">130.13312,31.3391855,77.0487224</node>
			<node id="2241">129.247662,33.267212,75.8654783</node>
			<node id="2242">129.853915,37.1699821,75.4358854</node>
			<node id="2243">132.485184,39.6664265,76.7292361</node>
			<node id="2244">132.499517,40.0627404,75.9520299</node>
			<node id="2245">96.6587536,-29.2238134,130.554226</node>
			<node id="2246">96.2807355,-29.0825938,131.943162</node>
			<node id="2247">126.219211,21.0085448,64.4565181</node>
			<node id="2248">132.086417,39.6232795,76.358754</node>
			<node id="2249">105.013494,-15.6762429,118.190408</node>
			<node id="2250">106.947454,-14.4469786,117.48294</node>
			<node id="2251">104.94693,-14.1969127,116.191781</node>
			<node id="2252">97.6372431,-27.5653737,129.964512</node>
			<node id="2253">97.4482762,-25.8956636,134.623321</node>
			<node id="2254">98.3589954,-24.6405287,133.396671</node>
			<node id="2255">126.375772,24.6051079,59.7572046</node>
			<node id="2256">124.530632,22.4941724,61.2263721</node>
			<node id="2257">127.675222,28.4046427,59.4411065</node>
			<node id="2258">129.617219,30.5396577,61.3374093</node>
			<node id="2259">130.367726,33.7971504,61.0099022</node>
			<node id="2260">131.154724,32.5889296,63.1425564</node>
			<node id="2261">133.698743,41.9619475,62.0108591</node>
			<node id="2262">134.400639,43.3285956,63.6916233</node>
			<node id="2263">134.411938,44.2115526,64.543017</node>
			<node id="2264">125.55137,24.5329047,75.764028</node>
			<node id="2265">125.61506,25.8808616,74.8177481</node>
			<node id="2266">124.065746,18.2032047,81.5931991</node>
			<node id="2267">123.322556,20.0300884,79.2393955</node>
			<node id="2268">121.65136,19.3466285,79.8092487</node>
			<node id="2269">127.905784,31.9333318,74.8406312</node>
			<node id="2270">130.804365,38.9883227,75.513313</node>
			<node id="2271">130.883011,40.384679,74.754211</node>
			<node id="2272">96.2965021,-28.6679868,129.775587</node>
			<node id="2273">97.0764074,-26.6901655,129.293295</node>
			<node id="2274">131.568843,38.1649143,61.4784403</node>
			<node id="2275">133.060546,40.6619248,61.8755351</node>
			<node id="2276">133.973967,44.8540055,65.0260518</node>
			<node id="2277">106.300874,-13.6887454,112.581181</node>
			<node id="2278">103.913823,-15.3549904,113.571816</node>
			<node id="2279">103.057924,-13.8299971,111.836337</node>
			<node id="2280">102.2973,-15.7482858,117.245791</node>
			<node id="2281">95.0789451,-29.3343672,130.609851</node>
			<node id="2282">125.982646,26.1638839,58.4027859</node>
			<node id="2283">124.920847,23.7358952,59.6050285</node>
			<node id="2284">128.926951,31.2016607,59.6734491</node>
			<node id="2285">129.725377,34.0259823,58.9085872</node>
			<node id="2286">133.000003,42.2723666,60.9040316</node>
			<node id="2287">132.163246,40.074396,60.8276885</node>
			<node id="2288">133.741873,44.9509363,63.1809532</node>
			<node id="2289">133.170874,44.9368528,66.0961301</node>
			<node id="2290">125.197815,27.3662425,73.7987848</node>
			<node id="2291">127.938868,34.6160813,74.7118335</node>
			<node id="2292">128.794754,35.4153751,75.5266182</node>
			<node id="2293">96.779928,-27.7984306,134.126143</node>
			<node id="2294">128.540077,31.7136526,58.4064109</node>
			<node id="2295">130.693614,36.0268043,60.5751408</node>
			<node id="2296">131.266528,38.9135914,59.4998656</node>
			<node id="2297">132.99414,44.0755208,61.0578794</node>
			<node id="2298">133.60348,45.6370145,64.236177</node>
			<node id="2299">132.427645,44.6862149,67.1617817</node>
			<node id="2300">126.091764,29.550647,73.6081048</node>
			<node id="2301">126.414191,31.45537,73.6446199</node>
			<node id="2302">94.6178338,-29.2018356,129.573366</node>
			<node id="2303">95.8642098,-26.2811893,134.397986</node>
			<node id="2304">95.1208787,-27.4315957,133.997813</node>
			<node id="2305">128.928377,33.253548,57.0738193</node>
			<node id="2306">129.952562,35.5031917,57.5675304</node>
			<node id="2307">131.933611,40.8251901,59.472017</node>
			<node id="2308">127.088437,33.2654019,74.170544</node>
			<node id="2309">128.118782,36.0666439,74.6415219</node>
			<node id="2310">132.293264,40.9863478,74.3386684</node>
			<node id="2311">129.844847,42.1353741,72.2248375</node>
			<node id="2312">128.824088,39.5338977,73.8353449</node>
			<node id="2313">95.1083357,-28.4777858,129.29073</node>
			<node id="2314">95.5714649,-27.4260301,129.354703</node>
			<node id="2315">95.8530444,-28.1269364,133.577141</node>
			<node id="2316">124.892286,25.2466373,58.2178765</node>
			<node id="2317">123.985543,24.4215959,58.4008081</node>
			<node id="2318">128.069379,32.1561507,56.4691929</node>
			<node id="2319">127.196218,30.3214819,57.1709284</node>
			<node id="2320">128.683866,33.5178493,55.3075748</node>
			<node id="2321">130.608355,37.5606516,56.7605146</node>
			<node id="2322">130.70431,37.5035074,58.7447018</node>
			<node id="2323">131.107016,38.7286555,57.6326013</node>
			<node id="2324">131.508549,40.4685949,57.8684898</node>
			<node id="2325">131.75196,42.4474439,58.7226767</node>
			<node id="2326">132.709096,45.6405892,61.4818642</node>
			<node id="2327">133.305521,46.2201884,63.3388553</node>
			<node id="2328">132.877601,46.0209825,64.7518719</node>
			<node id="2329">124.651658,28.4577493,72.9328719</node>
			<node id="2330">122.610375,27.527086,72.4398555</node>
			<node id="2331">123.619518,25.3402607,74.4236334</node>
			<node id="2332">124.715906,30.851952,72.1935442</node>
			<node id="2333">128.590682,37.6107157,74.3980266</node>
			<node id="2334">117.439841,16.9611329,85.8884563</node>
			<node id="2335">120.540619,16.7849563,85.7832015</node>
			<node id="2336">118.38207,17.3678728,84.6347917</node>
			<node id="2337">94.0686908,-29.1621671,131.228405</node>
			<node id="2338">126.287092,28.6336618,57.1929904</node>
			<node id="2339">124.340699,26.0944594,56.8282645</node>
			<node id="2340">129.237273,34.9865459,53.1833561</node>
			<node id="2341">129.972874,36.6049177,54.6611604</node>
			<node id="2342">127.685033,32.3930309,54.6917992</node>
			<node id="2343">131.325546,39.9698934,56.0509539</node>
			<node id="2344">130.755639,38.6220898,54.6189705</node>
			<node id="2345">131.178526,39.803472,54.938748</node>
			<node id="2346">131.33605,41.5322756,57.3662675</node>
			<node id="2347">125.823628,33.060407,73.4016374</node>
			<node id="2348">125.996368,34.2877477,73.7498827</node>
			<node id="2349">129.397247,40.9155681,73.4965422</node>
			<node id="2350">107.585346,-8.80570769,112.245752</node>
			<node id="2351">105.054936,-7.8672873,110.077458</node>
			<node id="2352">104.588544,-10.1904506,111.742905</node>
			<node id="2353">93.2826923,-29.3912503,129.884925</node>
			<node id="2354">132.137867,39.2183621,40.0304293</node>
			<node id="2355">131.531935,38.5309408,38.6617261</node>
			<node id="2356">132.516152,40.3299731,39.3506698</node>
			<node id="2357">132.009999,40.0578215,38.5730472</node>
			<node id="2358">130.846805,37.255786,38.8713987</node>
			<node id="2359">132.676184,40.7712627,40.3566662</node>
			<node id="2360">130.605874,37.699988,41.0137514</node>
			<node id="2361">132.694235,41.2497022,39.9926622</node>
			<node id="2362">132.525845,41.2352198,41.7078488</node>
			<node id="2363">130.013063,36.2998523,48.1796002</node>
			<node id="2364">129.815674,36.7401855,45.6663482</node>
			<node id="2365">130.834476,38.0277362,47.7834582</node>
			<node id="2366">130.940737,38.1562924,49.0357383</node>
			<node id="2367">128.981976,34.6613851,50.3088998</node>
			<node id="2368">129.920363,36.3788843,50.4691662</node>
			<node id="2369">131.287941,39.395653,48.1506983</node>
			<node id="2370">131.272156,39.8267225,49.3744336</node>
			<node id="2371">130.918911,38.9182369,50.3251126</node>
			<node id="2372">130.169789,37.5407297,51.8395208</node>
			<node id="2373">130.582219,38.8113953,51.496191</node>
			<node id="2374">123.057661,25.0381092,57.1908065</node>
			<node id="2375">130.49332,38.8902215,52.8019282</node>
			<node id="2376">130.912129,39.7944146,53.3789953</node>
			<node id="2377">130.750833,40.6795695,53.8868578</node>
			<node id="2378">130.454275,42.7140135,55.4948595</node>
			<node id="2379">132.307045,45.3109209,60.0855653</node>
			<node id="2380">132.65744,46.8753592,62.4074149</node>
			<node id="2381">132.651471,47.0658269,63.4481579</node>
			<node id="2382">125.190778,32.1992818,72.5107426</node>
			<node id="2383">126.642929,35.6016814,73.7188897</node>
			<node id="2384">93.1671383,-28.6925539,128.515784</node>
			<node id="2385">95.9430665,-25.1477604,133.864879</node>
			<node id="2386">97.6029208,-23.6038922,131.988156</node>
			<node id="2387">95.0285333,-24.1444575,132.71245</node>
			<node id="2388">94.1683119,-26.5403162,134.071549</node>
			<node id="2389">94.0562621,-25.3857731,133.985436</node>
			<node id="2390">132.211031,41.3313494,39.0629489</node>
			<node id="2391">131.035261,39.2027216,42.5539577</node>
			<node id="2392">132.667084,42.2488138,41.0894243</node>
			<node id="2393">131.754135,40.9632735,43.8303279</node>
			<node id="2394">132.486563,41.9936036,42.7158667</node>
			<node id="2395">132.707315,42.863913,42.1927721</node>
			<node id="2396">130.781673,39.1971603,44.6674507</node>
			<node id="2397">128.401386,34.1520247,47.4953422</node>
			<node id="2398">127.735853,33.2933742,49.5568929</node>
			<node id="2399">131.352188,40.7850201,45.9789918</node>
			<node id="2400">127.325215,32.5750116,52.3917553</node>
			<node id="2401">131.253577,40.8096613,47.9688528</node>
			<node id="2402">130.658352,40.5155511,51.2495548</node>
			<node id="2403">130.472434,40.2328717,52.2477567</node>
			<node id="2404">130.733583,43.5117772,56.7395867</node>
			<node id="2405">120.641732,18.9054915,73.1880229</node>
			<node id="2406">119.570504,18.8279286,74.0459786</node>
			<node id="2407">120.12285,19.4505863,71.0423264</node>
			<node id="2408">132.22241,46.9769431,64.1291581</node>
			<node id="2409">131.501123,45.7824143,65.6166288</node>
			<node id="2410">92.9370872,-29.191335,128.76662</node>
			<node id="2411">93.936784,-28.3595573,132.604305</node>
			<node id="2412">92.5051991,-29.0561488,131.123653</node>
			<node id="2413">96.4237699,-22.5455562,130.328129</node>
			<node id="2414">93.0656481,-27.3713796,133.279569</node>
			<node id="2415">130.479544,36.9510468,37.3445837</node>
			<node id="2416">129.806417,35.6704212,36.7002618</node>
			<node id="2417">130.054965,36.3864914,36.505884</node>
			<node id="2418">129.695826,35.5691549,37.7374138</node>
			<node id="2419">129.196643,34.9160708,36.4326451</node>
			<node id="2420">130.617327,38.4916677,36.9335574</node>
			<node id="2421">129.654766,36.0792998,40.01311</node>
			<node id="2422">131.139666,40.995408,37.9285932</node>
			<node id="2423">132.277111,42.5137871,39.9121946</node>
			<node id="2424">129.696993,37.1421515,42.4473209</node>
			<node id="2425">132.176203,43.3832664,40.7631182</node>
			<node id="2426">132.687804,43.9757586,41.8800359</node>
			<node id="2427">132.899116,44.1527336,42.7429586</node>
			<node id="2428">132.534073,43.2137845,44.8780537</node>
			<node id="2429">132.776375,44.2649114,44.1970171</node>
			<node id="2430">132.452409,45.6161491,45.7391144</node>
			<node id="2431">132.631485,44.4599697,46.545678</node>
			<node id="2432">131.426851,41.8076691,46.9960063</node>
			<node id="2433">132.12201,43.9944576,47.5370737</node>
			<node id="2434">131.76139,42.8173691,47.195108</node>
			<node id="2435">130.798623,41.6664018,49.9114621</node>
			<node id="2436">124.632957,28.7745781,54.8730099</node>
			<node id="2437">124.418891,27.1848944,56.0631373</node>
			<node id="2438">130.22947,40.9652699,52.9440545</node>
			<node id="2439">131.530019,44.4776182,57.9803147</node>
			<node id="2440">131.464552,46.6426564,64.7056372</node>
			<node id="2441">123.440632,29.661802,71.7474247</node>
			<node id="2442">126.380743,38.1330509,72.044408</node>
			<node id="2443">93.6675481,-25.402354,127.680203</node>
			<node id="2444">94.7961102,-26.7379789,128.954437</node>
			<node id="2445">93.4915637,-26.4078843,128.452484</node>
			<node id="2446">129.115125,35.8831597,35.1720537</node>
			<node id="2447">129.765681,37.4765768,35.7607386</node>
			<node id="2448">130.414877,39.7390175,36.8638099</node>
			<node id="2449">131.481958,42.0679018,38.6756506</node>
			<node id="2450">132.74442,44.9143179,42.6595694</node>
			<node id="2451">132.495002,46.0209451,44.3895802</node>
			<node id="2452">132.517701,44.9665779,47.2314808</node>
			<node id="2453">131.121069,42.4142329,48.4216202</node>
			<node id="2454">126.048599,30.8792714,53.9463588</node>
			<node id="2455">124.73384,30.496227,51.4851396</node>
			<node id="2456">131.859685,45.5732997,48.593153</node>
			<node id="2457">126.417759,30.2596214,55.9170192</node>
			<node id="2458">122.865802,25.8479492,55.9773039</node>
			<node id="2459">131.879457,45.8519186,59.0805921</node>
			<node id="2460">131.712032,46.6471711,60.3424929</node>
			<node id="2461">131.845777,47.5922728,61.6410999</node>
			<node id="2462">131.854184,47.6960258,62.9504636</node>
			<node id="2463">130.681342,47.9611659,63.6043589</node>
			<node id="2464">124.894522,33.7390053,73.1441457</node>
			<node id="2465">126.117792,36.4835658,72.8229883</node>
			<node id="2466">125.747822,35.48453,73.3867477</node>
			<node id="2467">117.67434,15.5538037,84.8207558</node>
			<node id="2468">115.57347,15.9851018,82.8921568</node>
			<node id="2469">116.654179,16.585945,81.7275229</node>
			<node id="2470">116.569281,17.8365266,83.1713245</node>
			<node id="2471">118.305459,18.35306,81.9762479</node>
			<node id="2472">91.4857842,-29.5227168,128.902388</node>
			<node id="2473">92.6523347,-27.1316885,128.352027</node>
			<node id="2474">91.4295076,-29.3562703,130.128294</node>
			<node id="2475">128.444674,34.9961441,34.7664091</node>
			<node id="2476">128.285704,34.3566251,35.3296829</node>
			<node id="2477">128.240817,34.8878365,41.3138097</node>
			<node id="2478">128.912857,35.9703565,43.0230483</node>
			<node id="2479">131.577417,43.2508338,39.5927219</node>
			<node id="2480">128.21989,34.6851276,44.2625056</node>
			<node id="2481">126.596693,32.961868,45.0120792</node>
			<node id="2482">127.650347,34.3637562,42.6095555</node>
			<node id="2483">131.772536,45.2522144,41.4416757</node>
			<node id="2484">132.397373,46.2831954,43.2408903</node>
			<node id="2485">132.296321,46.1266864,47.6168928</node>
			<node id="2486">131.357898,44.2201394,48.6469698</node>
			<node id="2487">130.45792,43.3887383,49.7858506</node>
			<node id="2488">123.548301,29.0850517,52.7359256</node>
			<node id="2489">122.378,26.9160328,54.5616947</node>
			<node id="2490">129.934611,41.7232143,52.2277319</node>
			<node id="2491">129.809449,42.0174986,53.071279</node>
			<node id="2492">129.932754,42.4494982,53.758534</node>
			<node id="2493">131.286181,46.0698892,57.1719826</node>
			<node id="2494">131.159991,47.285358,58.1284956</node>
			<node id="2495">131.028699,47.3664326,59.4121264</node>
			<node id="2496">121.689157,29.6962984,70.8400302</node>
			<node id="2497">122.885108,31.5394643,71.1729149</node>
			<node id="2498">124.02986,33.1621499,71.4694823</node>
			<node id="2499">124.35502,33.6291141,72.1376134</node>
			<node id="2500">125.145991,36.8817931,71.5603904</node>
			<node id="2501">125.003902,36.016963,72.7661387</node>
			<node id="2502">124.887039,35.2568607,73.2774183</node>
			<node id="2503">127.631391,42.7503126,70.7745778</node>
			<node id="2504">128.562288,41.745855,72.2522985</node>
			<node id="2505">116.033376,16.4513122,87.4151547</node>
			<node id="2506">114.301104,16.6302279,86.4261136</node>
			<node id="2507">106.422878,-3.57318423,107.375935</node>
			<node id="2508">103.824013,-4.80453712,107.085457</node>
			<node id="2509">105.7969,-5.78713621,108.880171</node>
			<node id="2510">91.8883313,-29.1685577,128.181174</node>
			<node id="2511">92.2600364,-24.7850126,133.667673</node>
			<node id="2512">93.3105372,-24.0746582,132.817068</node>
			<node id="2513">92.6168199,-25.5190894,133.892584</node>
			<node id="2514">127.383519,33.6470374,35.5991192</node>
			<node id="2515">129.457765,38.7633967,35.6067252</node>
			<node id="2516">126.306123,32.9952397,42.6642365</node>
			<node id="2517">131.988268,46.0370281,42.2553682</node>
			<node id="2518">126.086522,31.9288403,49.3515288</node>
			<node id="2519">132.137555,46.6542275,46.5711783</node>
			<node id="2520">131.870973,47.1714815,48.0330572</node>
			<node id="2521">129.902841,43.8970273,54.3413061</node>
			<node id="2522">130.006236,45.1007283,54.9036441</node>
			<node id="2523">130.791364,45.2296163,56.3916529</node>
			<node id="2524">130.995115,47.9574314,60.5539002</node>
			<node id="2525">131.270615,48.3529318,61.9571935</node>
			<node id="2526">122.509617,30.7217831,71.0251751</node>
			<node id="2527">129.69633,44.5812284,67.9173292</node>
			<node id="2528">129.086194,46.324621,65.2339499</node>
			<node id="2529">123.249109,32.3756015,70.9638315</node>
			<node id="2530">124.432725,34.3416591,73.1490849</node>
			<node id="2531">129.353086,43.6132199,69.6236391</node>
			<node id="2532">127.918554,43.3078987,70.0769677</node>
			<node id="2533">127.252529,41.4502908,71.3178433</node>
			<node id="2534">127.195169,40.0838402,71.957221</node>
			<node id="2535">103.746519,-3.49229841,105.965749</node>
			<node id="2536">99.6640301,-11.475045,111.186339</node>
			<node id="2537">101.056616,-13.2681094,113.494564</node>
			<node id="2538">102.34698,-12.3349187,112.867358</node>
			<node id="2539">91.6593302,-27.8534415,127.868626</node>
			<node id="2540">91.5031368,-27.4178064,132.585345</node>
			<node id="2541">90.4287994,-28.6165118,131.236407</node>
			<node id="2542">91.9670515,-25.9526265,133.583532</node>
			<node id="2543">127.35151,34.0540776,34.3268087</node>
			<node id="2544">126.558114,33.0869642,34.7131831</node>
			<node id="2545">127.630774,35.3852911,33.9816135</node>
			<node id="2546">128.311596,37.5205702,34.5087414</node>
			<node id="2547">127.431178,33.9290917,38.4012739</node>
			<node id="2548">129.183171,39.7313236,35.850856</node>
			<node id="2549">129.810855,41.1729391,37.2027726</node>
			<node id="2550">130.366582,43.1866021,38.8456224</node>
			<node id="2551">127.792753,34.2628091,39.9329998</node>
			<node id="2552">126.428109,33.192729,40.6892502</node>
			<node id="2553">125.278349,32.0895405,44.3267601</node>
			<node id="2554">132.101435,47.4672691,43.8108027</node>
			<node id="2555">132.116487,47.6303581,45.4811274</node>
			<node id="2556">129.742475,43.2251916,51.650069</node>
			<node id="2557">130.552894,48.3511003,56.3092437</node>
			<node id="2558">130.79365,48.6886174,61.1877565</node>
			<node id="2559">120.68668,27.344596,71.9553722</node>
			<node id="2560">123.981112,34.7455178,72.0960883</node>
			<node id="2561">124.247059,34.9135121,73.0322519</node>
			<node id="2562">115.228675,17.3447345,83.7984955</node>
			<node id="2563">98.9654868,-13.1337337,112.868119</node>
			<node id="2564">90.6903451,-28.880797,127.521375</node>
			<node id="2565">90.6115429,-29.3712985,127.90313</node>
			<node id="2566">90.4077802,-29.3363649,130.056415</node>
			<node id="2567">126.125616,32.9427875,36.7717898</node>
			<node id="2568">130.905725,44.6903706,40.4487379</node>
			<node id="2569">124.888282,31.4997456,46.8600831</node>
			<node id="2570">131.668183,47.1970297,43.0256057</node>
			<node id="2571">131.796604,48.4711033,45.0251389</node>
			<node id="2572">120.446369,25.4260782,55.2647601</node>
			<node id="2573">131.399437,48.5050106,46.8977276</node>
			<node id="2574">131.344697,48.3031344,48.1809849</node>
			<node id="2575">131.247735,47.3619866,49.5120229</node>
			<node id="2576">130.277404,46.41667,50.6448302</node>
			<node id="2577">129.672378,43.949739,53.0082199</node>
			<node id="2578">120.537487,28.9164981,70.8208614</node>
			<node id="2579">122.703911,33.3073153,69.9481325</node>
			<node id="2580">123.791364,34.6914234,71.0062477</node>
			<node id="2581">124.359437,36.0850628,71.9159623</node>
			<node id="2582">124.183434,35.5030657,72.6482251</node>
			<node id="2583">116.425553,18.700851,81.3953345</node>
			<node id="2584">113.31691,15.199008,84.4959683</node>
			<node id="2585">115.90116,15.2056899,85.4259626</node>
			<node id="2586">114.270945,14.674856,86.4242125</node>
			<node id="2587">89.7832474,-27.7393747,126.989239</node>
			<node id="2588">126.076541,33.7948468,33.4638108</node>
			<node id="2589">125.33803,32.760184,33.7027447</node>
			<node id="2590">124.870365,32.1318494,34.2823429</node>
			<node id="2591">128.402855,38.9477237,34.9487904</node>
			<node id="2592">125.416903,32.7167435,38.0902037</node>
			<node id="2593">128.433999,40.6796264,36.3400335</node>
			<node id="2594">130.724751,46.6607168,42.2324932</node>
			<node id="2595">131.562183,48.3603512,44.2145892</node>
			<node id="2596">120.947311,27.4299586,52.598357</node>
			<node id="2597">131.610248,48.690899,45.5915411</node>
			<node id="2598">130.190839,44.9390369,50.2217773</node>
			<node id="2599">129.797237,45.5680315,51.5360431</node>
			<node id="2600">129.633805,46.4729472,53.6131355</node>
			<node id="2601">130.062505,48.4891358,59.3344593</node>
			<node id="2602">130.10191,48.9911345,60.3186079</node>
			<node id="2603">130.557747,48.7927196,62.0945307</node>
			<node id="2604">122.013277,31.9153277,70.263646</node>
			<node id="2605">123.35291,35.2735716,69.910294</node>
			<node id="2606">123.996198,35.5459618,71.6416636</node>
			<node id="2607">124.460662,38.4917076,69.9477876</node>
			<node id="2608">123.979658,36.075583,70.6747513</node>
			<node id="2609">113.810977,16.0158564,81.861899</node>
			<node id="2610">126.882786,43.4894565,69.4191154</node>
			<node id="2611">117.178594,19.5982784,79.8509423</node>
			<node id="2612">115.029587,18.8053257,80.8983429</node>
			<node id="2613">114.749442,17.9967965,81.8190239</node>
			<node id="2614">91.6516928,-26.4495523,127.727525</node>
			<node id="2615">125.465747,34.4705489,32.9508478</node>
			<node id="2616">126.26365,36.3757075,33.333452</node>
			<node id="2617">127.083547,37.1900315,33.860063</node>
			<node id="2618">123.997952,31.890609,35.6517069</node>
			<node id="2619">124.449004,32.0613719,39.6315309</node>
			<node id="2620">128.819271,42.6687264,38.1333917</node>
			<node id="2621">129.296486,44.4091624,39.7102405</node>
			<node id="2622">130.214509,49.3569186,49.569024</node>
			<node id="2623">129.629808,50.2508355,56.1755383</node>
			<node id="2624">130.153218,48.6861382,57.8731844</node>
			<node id="2625">130.067665,49.2570782,61.0155681</node>
			<node id="2626">121.081374,31.3125215,69.8753077</node>
			<node id="2627">119.975678,30.4570561,69.7525867</node>
			<node id="2628">128.817747,47.8811402,63.7791975</node>
			<node id="2629">129.436554,48.4824704,63.3407796</node>
			<node id="2630">124.110429,37.1508047,70.0700409</node>
			<node id="2631">125.927233,40.2696214,70.5153559</node>
			<node id="2632">127.041242,44.2194773,68.5181197</node>
			<node id="2633">114.355049,17.0818389,79.8911446</node>
			<node id="2634">125.935571,42.5708264,69.2668369</node>
			<node id="2635">114.950461,19.6506689,80.0564511</node>
			<node id="2636">112.038535,15.5699983,82.6954416</node>
			<node id="2637">103.068088,-1.9157988,101.281155</node>
			<node id="2638">104.864209,-3.54434603,103.570812</node>
			<node id="2639">102.906839,-4.08426371,103.261511</node>
			<node id="2640">90.8533709,-26.3784824,127.275238</node>
			<node id="2641">89.3198734,-29.6075079,128.201471</node>
			<node id="2642">92.1516799,-24.8503019,126.697442</node>
			<node id="2643">88.5592266,-29.5045094,129.025566</node>
			<node id="2644">89.1725496,-27.1411815,132.015809</node>
			<node id="2645">126.983406,39.6696182,35.3221422</node>
			<node id="2646">128.950021,45.9253114,41.6286631</node>
			<node id="2647">123.70721,30.1768206,49.8332854</node>
			<node id="2648">121.448217,28.5948007,50.6080404</node>
			<node id="2649">122.316374,29.8077711,48.2522859</node>
			<node id="2650">131.023988,48.5075229,43.8824142</node>
			<node id="2651">130.48,49.3072694,45.2354268</node>
			<node id="2652">130.734652,49.4581153,46.1598661</node>
			<node id="2653">130.422069,49.8116613,48.2812455</node>
			<node id="2654">129.984787,47.7137194,50.9410192</node>
			<node id="2655">129.554477,47.6376653,51.9679431</node>
			<node id="2656">129.192041,49.3864761,61.5973642</node>
			<node id="2657">122.51425,34.4972535,69.1745173</node>
			<node id="2658">116.497747,23.6683737,74.7195829</node>
			<node id="2659">118.49238,22.9029785,75.5769405</node>
			<node id="2660">118.459048,24.3244953,74.1577812</node>
			<node id="2661">116.20978,21.703483,77.1126937</node>
			<node id="2662">125.275209,41.2016266,69.4114629</node>
			<node id="2663">123.552937,40.0709118,68.7817486</node>
			<node id="2664">113.533451,16.7504309,79.9545975</node>
			<node id="2665">115.616762,20.720915,78.4796979</node>
			<node id="2666">113.93399,17.2973924,83.2898128</node>
			<node id="2667">89.4731946,-29.3565293,127.243085</node>
			<node id="2668">88.0463917,-28.8738338,130.118223</node>
			<node id="2669">90.1625512,-26.1051787,132.864514</node>
			<node id="2670">126.381767,38.3786913,34.2898431</node>
			<node id="2671">124.701728,31.9444642,42.1593077</node>
			<node id="2672">122.487981,31.4188964,40.2826192</node>
			<node id="2673">126.748943,40.9906875,36.7337984</node>
			<node id="2674">130.201258,48.4312382,43.780424</node>
			<node id="2675">119.550344,26.3857313,53.2143896</node>
			<node id="2676">129.418911,47.7304578,53.1238163</node>
			<node id="2677">130.26372,47.5443121,55.0577412</node>
			<node id="2678">129.389268,50.5745685,54.7228809</node>
			<node id="2679">128.995572,49.325562,59.0648998</node>
			<node id="2680">129.412331,49.3779863,60.1739319</node>
			<node id="2681">127.812935,48.6633067,62.675859</node>
			<node id="2682">120.558373,32.7042694,68.904669</node>
			<node id="2683">121.619134,34.1363683,68.6679549</node>
			<node id="2684">122.247839,36.810682,68.3454148</node>
			<node id="2685">128.026603,45.6171034,66.2181434</node>
			<node id="2686">126.149525,45.1967858,67.0487442</node>
			<node id="2687">112.820876,17.4260804,79.039268</node>
			<node id="2688">125.970172,44.6274284,67.9824239</node>
			<node id="2689">113.570327,19.2501635,80.2463298</node>
			<node id="2690">113.500202,18.3795501,80.8279195</node>
			<node id="2691">112.644229,17.8421733,81.8935994</node>
			<node id="2692">98.3107293,-14.6603589,114.700764</node>
			<node id="2693">96.5092249,-13.9199429,113.594917</node>
			<node id="2694">88.8078075,-28.8705496,126.326319</node>
			<node id="2695">88.6556463,-29.6262681,127.30791</node>
			<node id="2696">90.1087872,-24.4657788,125.55203</node>
			<node id="2697">88.9568816,-25.4819806,125.628711</node>
			<node id="2698">88.238064,-27.651836,131.342175</node>
			<node id="2699">124.019231,32.180021,32.9169727</node>
			<node id="2700">124.075079,33.2263484,32.2706264</node>
			<node id="2701">124.860004,35.4661445,32.7699769</node>
			<node id="2702">123.000839,31.3876903,34.4663275</node>
			<node id="2703">122.635438,31.5022039,37.652512</node>
			<node id="2704">123.050512,31.2145196,42.9704317</node>
			<node id="2705">129.354252,49.7259209,50.8335994</node>
			<node id="2706">129.315067,49.6832801,53.6186693</node>
			<node id="2707">128.957827,49.7621915,58.1486646</node>
			<node id="2708">117.541557,28.845741,70.1024628</node>
			<node id="2709">127.551442,47.1515931,64.1917135</node>
			<node id="2710">114.370463,18.1633251,77.6417454</node>
			<node id="2711">112.074011,17.3465696,83.7636503</node>
			<node id="2712">112.445988,16.6955741,85.8859718</node>
			<node id="2713">88.497505,-29.4374614,126.351227</node>
			<node id="2714">88.0288925,-27.2688795,125.950692</node>
			<node id="2715">123.405257,31.5352961,33.2566992</node>
			<node id="2716">125.257795,36.8213288,33.4166234</node>
			<node id="2717">128.211345,47.5254777,43.3942992</node>
			<node id="2718">129.810274,49.1547562,44.8187281</node>
			<node id="2719">129.572966,50.7804127,48.2626756</node>
			<node id="2720">129.092854,49.6533457,52.1995843</node>
			<node id="2721">128.646101,49.6873386,60.2570395</node>
			<node id="2722">127.615202,49.6427402,60.953001</node>
			<node id="2723">125.903476,46.4663855,64.808492</node>
			<node id="2724">112.000983,16.319965,80.4329351</node>
			<node id="2725">87.2272692,-29.7689108,127.641596</node>
			<node id="2726">90.1417651,-23.3943396,124.469268</node>
			<node id="2727">92.2784033,-23.7203872,125.423691</node>
			<node id="2728">89.9508536,-24.7779246,133.188736</node>
			<node id="2729">88.6867859,-25.4278242,132.448536</node>
			<node id="2730">123.109473,32.4869069,31.7793324</node>
			<node id="2731">122.69367,31.5452738,32.4279462</node>
			<node id="2732">123.680015,34.2727432,32.0627661</node>
			<node id="2733">125.350647,38.6740897,34.7344708</node>
			<node id="2734">126.36616,42.6540579,38.6841886</node>
			<node id="2735">127.45358,44.3593327,40.0867268</node>
			<node id="2736">129.031514,50.5444854,47.0660038</node>
			<node id="2737">128.876209,51.2275238,56.919745</node>
			<node id="2738">128.049841,51.1110274,57.7989769</node>
			<node id="2739">118.578844,31.5600802,68.7615808</node>
			<node id="2740">120.305137,36.5306276,67.030734</node>
			<node id="2741">124.812965,44.7144175,67.3181765</node>
			<node id="2742">124.310003,43.0657023,67.8053831</node>
			<node id="2743">87.7743792,-28.9397103,125.849843</node>
			<node id="2744">87.3942895,-29.6793374,126.438153</node>
			<node id="2745">90.0562102,-23.9723477,132.992138</node>
			<node id="2746">88.4285765,-23.942693,132.589611</node>
			<node id="2747">122.592941,33.3831186,31.2186031</node>
			<node id="2748">120.627318,30.9116886,33.8696831</node>
			<node id="2749">126.124201,46.0710496,42.5366058</node>
			<node id="2750">127.791518,49.0817193,44.9292106</node>
			<node id="2751">128.334784,49.978336,46.0364963</node>
			<node id="2752">129.296518,50.8493649,50.3090565</node>
			<node id="2753">128.869775,51.1801183,52.0984909</node>
			<node id="2754">127.43933,50.5184359,58.4412735</node>
			<node id="2755">127.795704,49.9537395,59.2558046</node>
			<node id="2756">118.389851,30.3788765,69.2903138</node>
			<node id="2757">121.973562,39.4599368,67.6590514</node>
			<node id="2758">122.528817,38.2840967,68.1766831</node>
			<node id="2759">124.740901,45.663657,65.9122139</node>
			<node id="2760">109.565595,15.6319482,82.2521958</node>
			<node id="2761">111.171011,19.174359,80.3237461</node>
			<node id="2762">96.9033993,-12.2185028,111.624083</node>
			<node id="2763">98.0211239,-10.0319387,109.475425</node>
			<node id="2764">95.6141639,-10.6309088,109.987657</node>
			<node id="2765">87.4681686,-26.4138453,131.474225</node>
			<node id="2766">122.329248,31.7617155,31.910464</node>
			<node id="2767">121.346952,32.6072765,31.0326368</node>
			<node id="2768">123.15826,35.2036298,32.1970987</node>
			<node id="2769">121.325575,31.1079999,36.4950049</node>
			<node id="2770">123.444429,38.0865539,34.8487988</node>
			<node id="2771">124.641428,39.9776078,36.277849</node>
			<node id="2772">128.634253,51.784697,50.6113136</node>
			<node id="2773">128.344113,52.4836337,56.2140922</node>
			<node id="2774">118.830295,33.2958762,67.9750321</node>
			<node id="2775">125.59393,49.5024593,60.9829122</node>
			<node id="2776">126.099071,47.4842176,63.5855705</node>
			<node id="2777">110.038098,16.6693583,79.9068419</node>
			<node id="2778">100.512978,-1.88524437,100.155211</node>
			<node id="2779">100.937255,-3.52931514,101.953185</node>
			<node id="2780">86.9190296,-29.2904676,125.707509</node>
			<node id="2781">85.6401626,-30.0329281,126.813697</node>
			<node id="2782">87.5178768,-24.124491,132.102401</node>
			<node id="2783">119.501932,31.7871598,31.351134</node>
			<node id="2784">121.01412,31.2613593,32.4211253</node>
			<node id="2785">123.374898,36.6646009,33.4764649</node>
			<node id="2786">120.392228,31.1283369,39.2810033</node>
			<node id="2787">125.086074,41.1296919,37.4284095</node>
			<node id="2788">128.349243,51.7608766,48.9764845</node>
			<node id="2789">128.160855,53.1173287,54.3759393</node>
			<node id="2790">127.896427,52.272313,57.3836229</node>
			<node id="2791">126.590696,49.9738873,59.9613792</node>
			<node id="2792">121.988736,41.3645574,67.578533</node>
			<node id="2793">123.688435,41.5711469,68.1706591</node>
			<node id="2794">122.945941,42.49503,67.0800339</node>
			<node id="2795">110.03259,17.4899241,78.4246418</node>
			<node id="2796">110.24247,18.5848432,81.3761348</node>
			<node id="2797">95.9486572,-9.03406859,108.391038</node>
			<node id="2798">86.5828956,-28.682756,125.283306</node>
			<node id="2799">86.1645177,-29.6788736,125.778572</node>
			<node id="2800">85.9287142,-29.75344,128.016027</node>
			<node id="2801">85.5838648,-28.88175,129.323764</node>
			<node id="2802">86.3204822,-27.786142,130.519012</node>
			<node id="2803">86.4904149,-24.7316514,131.074807</node>
			<node id="2804">122.196415,33.9930452,31.0980824</node>
			<node id="2805">120.139669,30.806793,35.6265704</node>
			<node id="2806">120.888226,30.8289292,42.3437478</node>
			<node id="2807">119.183002,30.6936936,41.5407862</node>
			<node id="2808">119.754777,30.1258573,43.9674523</node>
			<node id="2809">128.20118,52.7474848,52.3366312</node>
			<node id="2810">119.111372,35.1280579,67.0240895</node>
			<node id="2811">116.650177,31.1511386,68.3102645</node>
			<node id="2812">124.394288,48.6651417,62.0596395</node>
			<node id="2813">121.11538,38.2478007,67.0654383</node>
			<node id="2814">121.558645,40.8790922,67.3632201</node>
			<node id="2815">105.946145,11.5456291,91.7590308</node>
			<node id="2816">108.938897,13.0438789,90.9371684</node>
			<node id="2817">106.994355,13.4207664,89.6704117</node>
			<node id="2818">88.2335494,-24.3587147,124.481061</node>
			<node id="2819">121.599262,33.2713465,30.8440161</node>
			<node id="2820">121.650579,35.0930251,31.7538171</node>
			<node id="2821">118.885568,30.8485568,37.6094053</node>
			<node id="2822">127.87202,52.5031838,50.346747</node>
			<node id="2823">127.284748,53.2558936,56.8602635</node>
			<node id="2824">125.77098,51.388207,58.3525115</node>
			<node id="2825">121.223785,40.4818839,66.9048889</node>
			<node id="2826">123.221147,45.263541,65.6154281</node>
			<node id="2827">121.802075,41.9011909,66.7426464</node>
			<node id="2828">112.599709,20.7635944,78.733852</node>
			<node id="2829">109.845429,17.2729978,84.1817594</node>
			<node id="2830">109.288759,17.9321614,82.8421179</node>
			<node id="2831">97.9538356,-8.01307679,107.535353</node>
			<node id="2832">98.8636536,-6.86366677,106.72239</node>
			<node id="2833">97.6793566,-5.52901117,105.316559</node>
			<node id="2834">85.4026256,-29.0973205,124.751822</node>
			<node id="2835">86.0890096,-27.5725742,124.893318</node>
			<node id="2836">87.7111715,-23.0266403,123.368997</node>
			<node id="2837">86.8265155,-25.9325178,124.561317</node>
			<node id="2838">85.9252104,-26.3546596,130.583432</node>
			<node id="2839">121.301846,34.1296695,30.9687858</node>
			<node id="2840">124.320444,42.6486855,39.5743051</node>
			<node id="2841">126.203689,48.4122771,44.5147062</node>
			<node id="2842">127.36744,51.9971296,48.5584808</node>
			<node id="2843">125.26773,50.6868707,59.3386358</node>
			<node id="2844">117.09287,33.390775,67.2465414</node>
			<node id="2845">120.325564,40.3833272,65.9035769</node>
			<node id="2846">109.616159,19.0603863,75.724416</node>
			<node id="2847">111.610331,18.4165874,77.0847093</node>
			<node id="2848">110.264255,18.3382757,76.9891216</node>
			<node id="2849">109.361344,20.4490397,79.2187166</node>
			<node id="2850">95.1925808,-10.1724305,105.938836</node>
			<node id="2851">95.6849076,-12.2191921,108.090798</node>
			<node id="2852">93.2451139,-10.9038773,106.097608</node>
			<node id="2853">99.9652667,-4.67979515,105.328787</node>
			<node id="2854">84.4929218,-29.7565762,124.722763</node>
			<node id="2855">86.4726954,-24.4646611,123.599966</node>
			<node id="2856">84.6446702,-29.4379845,128.676994</node>
			<node id="2857">119.892352,32.9402402,30.867076</node>
			<node id="2858">119.146876,30.948133,32.3816347</node>
			<node id="2859">118.168512,30.7269307,40.0258245</node>
			<node id="2860">121.486963,39.0894631,36.5080745</node>
			<node id="2861">122.002572,40.7455983,38.345501</node>
			<node id="2862">126.077562,49.9077046,45.8195661</node>
			<node id="2863">126.810809,53.0429318,50.1304829</node>
			<node id="2864">127.323323,53.665058,51.7454305</node>
			<node id="2865">127.122897,54.0941949,55.0136712</node>
			<node id="2866">126.434277,53.3974728,57.3378221</node>
			<node id="2867">110.165002,19.5383473,73.788531</node>
			<node id="2868">112.429762,19.0174922,75.3251774</node>
			<node id="2869">123.570052,47.0312221,63.7836569</node>
			<node id="2870">121.218471,42.2296282,65.7899076</node>
			<node id="2871">84.8493372,-26.9043727,123.83084</node>
			<node id="2872">83.493167,-30.3834159,126.871803</node>
			<node id="2873">83.9990472,-28.7330169,129.011147</node>
			<node id="2874">88.70565,-20.604715,127.58482</node>
			<node id="2875">89.8270971,-20.0041862,126.098993</node>
			<node id="2876">87.5717216,-19.5260869,126.108143</node>
			<node id="2877">84.4630174,-27.4652646,129.694058</node>
			<node id="2878">87.2139735,-20.4605463,127.960541</node>
			<node id="2879">88.9009383,-21.9109359,130.07173</node>
			<node id="2880">86.4076521,-21.0592621,129.637482</node>
			<node id="2881">87.344003,-21.8612605,130.727452</node>
			<node id="2882">85.5734414,-23.5328162,130.821452</node>
			<node id="2883">117.946364,30.686818,34.6632301</node>
			<node id="2884">117.12433,30.1352381,42.5280909</node>
			<node id="2885">126.895791,54.4145153,53.6018874</node>
			<node id="2886">123.306454,50.6846213,60.181571</node>
			<node id="2887">115.442749,30.3769777,68.4430215</node>
			<node id="2888">121.468612,43.964317,65.1207179</node>
			<node id="2889">122.754327,43.9656182,66.109085</node>
			<node id="2890">122.213092,45.6119406,64.7844577</node>
			<node id="2891">95.5255546,-7.1734749,106.590782</node>
			<node id="2892">84.1036038,-28.7164562,123.802323</node>
			<node id="2893">87.826798,-22.2677811,122.440821</node>
			<node id="2894">84.8617092,-30.1148093,125.995194</node>
			<node id="2895">83.204823,-29.9303199,127.878366</node>
			<node id="2896">86.2709391,-23.0104225,131.486729</node>
			<node id="2897">119.356365,34.2776077,31.097032</node>
			<node id="2898">119.898914,36.4657269,33.3564033</node>
			<node id="2899">121.613454,37.3298665,34.3890737</node>
			<node id="2900">126.633983,51.0337658,46.9976195</node>
			<node id="2901">125.499039,53.489497,57.6720666</node>
			<node id="2902">121.60606,48.0132421,62.653178</node>
			<node id="2903">93.2020238,-8.2024353,107.904902</node>
			<node id="2904">93.6622459,-10.0768023,109.605017</node>
			<node id="2905">83.2325315,-30.2649355,124.904597</node>
			<node id="2906">86.4888286,-23.2510388,123.037301</node>
			<node id="2907">87.5070023,-23.0172603,132.019213</node>
			<node id="2908">86.6897608,-22.3309076,131.495106</node>
			<node id="2909">118.202458,31.2134981,30.9853535</node>
			<node id="2910">118.943128,35.6534209,32.1585296</node>
			<node id="2911">121.743147,41.8559593,39.8011245</node>
			<node id="2912">125.728296,52.3988862,48.4784478</node>
			<node id="2913">125.773006,54.0233266,50.899788</node>
			<node id="2914">126.270064,54.7172896,52.4697754</node>
			<node id="2915">123.887164,51.8755743,58.6848447</node>
			<node id="2916">120.489249,42.6576767,64.9862023</node>
			<node id="2917">118.81655,40.8226552,64.7289219</node>
			<node id="2918">121.415409,46.7393736,63.8123236</node>
			<node id="2919">120.955682,45.1262569,64.6172989</node>
			<node id="2920">82.0578687,-30.0649427,123.497356</node>
			<node id="2921">83.2515856,-26.0221287,128.943942</node>
			<node id="2922">84.3981978,-24.1175076,129.768537</node>
			<node id="2923">86.0236621,-21.5620167,130.737862</node>
			<node id="2924">118.039851,32.3659974,30.5972018</node>
			<node id="2925">117.858985,30.6965478,32.0673706</node>
			<node id="2926">116.47467,30.6126852,39.5275152</node>
			<node id="2927">125.190069,51.2407634,47.0803069</node>
			<node id="2928">125.989012,54.8584658,54.7439483</node>
			<node id="2929">122.994729,49.1285068,61.5941369</node>
			<node id="2930">120.020026,43.5919012,64.5750997</node>
			<node id="2931">82.10326,-30.654536,124.776668</node>
			<node id="2932">84.4081675,-25.7380874,122.84007</node>
			<node id="2933">85.0849447,-23.8365435,122.239847</node>
			<node id="2934">82.5036904,-27.7733928,128.354945</node>
			<node id="2935">85.486616,-22.1135422,130.896898</node>
			<node id="2936">116.068782,30.92396,36.7865558</node>
			<node id="2937">122.972618,52.5795715,48.3455484</node>
			<node id="2938">114.508234,32.0486339,66.9861567</node>
			<node id="2939">114.775267,33.8261559,65.9232153</node>
			<node id="2940">118.36686,42.2271561,64.0835338</node>
			<node id="2941">108.330628,19.2725946,74.5110821</node>
			<node id="2942">108.358574,18.1486694,76.5472246</node>
			<node id="2943">107.187358,18.8605395,81.3027211</node>
			<node id="2944">83.1170556,-27.3651892,122.887328</node>
			<node id="2945">82.502333,-28.4404571,122.904161</node>
			<node id="2946">81.8289984,-30.8583387,125.814637</node>
			<node id="2947">81.6108066,-30.7395412,126.557113</node>
			<node id="2948">84.4536003,-21.9922356,130.06969</node>
			<node id="2949">116.793172,31.5136175,30.3887916</node>
			<node id="2950">116.899773,31.0314448,30.7519419</node>
			<node id="2951">116.35007,30.8665589,31.2503299</node>
			<node id="2952">115.817146,30.5862543,33.169028</node>
			<node id="2953">124.653375,54.8526299,51.6418964</node>
			<node id="2954">107.15713,19.3024317,73.2675319</node>
			<node id="2955">109.389995,19.7715607,72.5824469</node>
			<node id="2956">121.689445,50.3127602,60.8407152</node>
			<node id="2957">106.950523,18.6272198,75.1043939</node>
			<node id="2958">111.861278,23.0615799,75.7263844</node>
			<node id="2959">110.163203,24.618799,73.8241317</node>
			<node id="2960">110.034654,23.7628442,75.1307492</node>
			<node id="2961">92.7070174,-7.03355387,106.923841</node>
			<node id="2962">94.6284692,-5.55641314,105.2518</node>
			<node id="2963">85.9322612,-22.4498598,122.052098</node>
			<node id="2964">85.6918785,-21.9638129,121.339668</node>
			<node id="2965">81.4074537,-30.3097493,127.11669</node>
			<node id="2966">81.6066198,-29.6271689,127.523554</node>
			<node id="2967">85.6527644,-20.2757219,128.843068</node>
			<node id="2968">85.1780595,-21.1922282,130.320485</node>
			<node id="2969">117.543262,33.6371015,30.5885431</node>
			<node id="2970">115.204397,30.7855862,31.8413498</node>
			<node id="2971">115.14729,30.9455018,34.4567414</node>
			<node id="2972">122.79171,48.4537285,45.5850253</node>
			<node id="2973">123.566076,46.6150865,43.980664</node>
			<node id="2974">122.180059,47.0446288,44.7515684</node>
			<node id="2975">125.024122,55.3253848,52.5841751</node>
			<node id="2976">124.869247,55.5398365,53.632898</node>
			<node id="2977">122.201008,53.7414458,58.4309429</node>
			<node id="2978">124.042343,53.404328,58.024944</node>
			<node id="2979">119.214817,46.7354436,63.3558119</node>
			<node id="2980">106.735396,17.3733525,77.5192102</node>
			<node id="2981">90.8509041,-9.53139166,109.735754</node>
			<node id="2982">80.3728239,-31.0138428,123.786862</node>
			<node id="2983">83.358617,-24.1744005,121.265052</node>
			<node id="2984">80.4231316,-31.1914341,125.613309</node>
			<node id="2985">116.957089,34.6546874,30.9329915</node>
			<node id="2986">117.019285,36.7255286,33.9060947</node>
			<node id="2987">113.748602,31.2990108,35.3602768</node>
			<node id="2988">119.62285,39.3622291,37.5427393</node>
			<node id="2989">119.360994,37.476673,34.9454908</node>
			<node id="2990">118.258145,39.0830758,37.5552314</node>
			<node id="2991">123.12361,51.2448234,47.233625</node>
			<node id="2992">123.89425,53.5116167,49.5765924</node>
			<node id="2993">125.974438,54.3765872,56.0492944</node>
			<node id="2994">124.419044,55.2743847,55.6132499</node>
			<node id="2995">124.292188,54.4045564,57.4131045</node>
			<node id="2996">122.292904,52.1877242,59.2174537</node>
			<node id="2997">118.034419,44.4283988,63.9997914</node>
			<node id="2998">81.0626406,-29.5566015,122.35129</node>
			<node id="2999">80.0206881,-30.3206703,122.279235</node>
			<node id="3000">83.7158016,-22.4773144,120.324163</node>
			<node id="3001">80.0704552,-30.9272021,126.197682</node>
			<node id="3002">80.0157154,-28.7792579,126.719805</node>
			<node id="3003">82.2379208,-24.6883581,128.004349</node>
			<node id="3004">83.0066611,-22.3865602,128.518328</node>
			<node id="3005">84.5276799,-20.6030838,129.785744</node>
			<node id="3006">115.807836,33.8409234,30.2016584</node>
			<node id="3007">122.960341,54.6206065,57.7233788</node>
			<node id="3008">108.58494,24.2811163,75.060806</node>
			<node id="3009">96.0882468,-2.79190347,102.161987</node>
			<node id="3010">94.2344549,-1.49590872,100.615922</node>
			<node id="3011">93.9140895,-3.20997489,102.905567</node>
			<node id="3012">81.3439718,-27.4901448,122.165558</node>
			<node id="3013">84.3352606,-21.4402854,119.881373</node>
			<node id="3014">79.8055565,-31.418407,124.775099</node>
			<node id="3015">79.310581,-31.3237911,125.507717</node>
			<node id="3016">80.3495116,-30.2086608,126.766167</node>
			<node id="3017">80.9744206,-26.6555749,127.164471</node>
			<node id="3018">84.5338581,-18.375498,127.003567</node>
			<node id="3019">84.1805116,-19.36661,128.673848</node>
			<node id="3020">83.7394771,-20.4678505,129.376672</node>
			<node id="3021">114.946061,31.5130972,30.4510721</node>
			<node id="3022">115.535006,32.0895272,30.0384002</node>
			<node id="3023">116.778097,37.9999721,35.9791361</node>
			<node id="3024">119.693111,40.711558,39.1174012</node>
			<node id="3025">113.344171,34.4220796,64.8483956</node>
			<node id="3026">120.249909,49.6740545,61.2742618</node>
			<node id="3027">117.501092,43.4948068,63.6613207</node>
			<node id="3028">119.190274,48.1610051,62.425647</node>
			<node id="3029">95.9337627,-0.719796329,99.924088</node>
			<node id="3030">80.5164425,-28.4392187,122.062158</node>
			<node id="3031">82.6485737,-25.8025894,121.855517</node>
			<node id="3032">84.6109816,-17.0819435,124.674375</node>
			<node id="3033">86.0160475,-18.8760252,126.152619</node>
			<node id="3034">86.5961477,-18.28937,124.335274</node>
			<node id="3035">116.652771,35.4953579,31.8120727</node>
			<node id="3036">122.582331,56.0597044,53.3169552</node>
			<node id="3037">123.345877,55.8776186,54.8530575</node>
			<node id="3038">114.773781,35.5524744,64.6819161</node>
			<node id="3039">115.565456,37.6535499,63.9891628</node>
			<node id="3040">113.425975,36.667609,63.3752048</node>
			<node id="3041">120.907546,52.4970025,59.6651444</node>
			<node id="3042">117.965206,45.8424671,63.1644055</node>
			<node id="3043">104.829688,19.2451008,80.8411642</node>
			<node id="3044">103.665832,18.0842287,82.1745138</node>
			<node id="3045">106.462589,17.7540764,82.8372907</node>
			<node id="3046">99.3685644,6.46894304,91.2349041</node>
			<node id="3047">99.3444053,4.83733813,93.0690266</node>
			<node id="3048">96.8351181,4.93124866,91.8478357</node>
			<node id="3049">94.0097143,-0.688693698,99.6264114</node>
			<node id="3050">78.6180792,-31.5254737,123.890403</node>
			<node id="3051">78.9765097,-31.5425723,124.869201</node>
			<node id="3052">79.0571814,-30.8344259,125.950697</node>
			<node id="3053">114.134094,30.8072878,32.609953</node>
			<node id="3054">122.150895,55.2945078,51.7661343</node>
			<node id="3055">105.685956,19.4621054,71.6807945</node>
			<node id="3056">107.6054,19.9554134,71.3112522</node>
			<node id="3057">116.514862,44.0429383,62.5671017</node>
			<node id="3058">116.838128,41.4964128,63.3983093</node>
			<node id="3059">118.400577,49.0627717,61.6867128</node>
			<node id="3060">117.29096,44.3634889,63.4273793</node>
			<node id="3061">95.3568206,0.927986192,98.3295381</node>
			<node id="3062">92.6530443,-1.633481,101.168101</node>
			<node id="3063">88.8065207,-9.557028,110.616774</node>
			<node id="3064">89.2758296,-10.6227208,111.431683</node>
			<node id="3065">80.9730438,-25.0540047,120.354189</node>
			<node id="3066">80.3722883,-26.8195675,121.290463</node>
			<node id="3067">79.512304,-27.3820085,121.627646</node>
			<node id="3068">77.504085,-30.2797572,125.266856</node>
			<node id="3069">79.0620596,-26.5195062,125.827649</node>
			<node id="3070">81.3532221,-22.8284494,127.106691</node>
			<node id="3071">83.4803507,-19.3644456,128.792353</node>
			<node id="3072">113.634755,32.2250513,30.1164757</node>
			<node id="3073">113.207976,31.1030715,31.782752</node>
			<node id="3074">111.073358,27.2777062,46.6930425</node>
			<node id="3075">111.489023,25.978131,49.0372385</node>
			<node id="3076">108.970789,25.7811781,47.7056534</node>
			<node id="3077">121.186949,52.0793213,48.2873635</node>
			<node id="3078">104.246699,18.9131363,71.9071134</node>
			<node id="3079">121.449214,55.3499548,57.513516</node>
			<node id="3080">105.090799,18.2789487,74.48485</node>
			<node id="3081">116.951316,47.157732,62.0674216</node>
			<node id="3082">103.777965,16.3297365,84.4557316</node>
			<node id="3083">101.696166,17.4568986,82.923666</node>
			<node id="3084">101.828729,15.4651188,85.2767012</node>
			<node id="3085">99.3620147,5.89204581,94.7257966</node>
			<node id="3086">99.895704,7.12548671,93.7213111</node>
			<node id="3087">97.4003141,7.15948542,92.8748431</node>
			<node id="3088">97.4556981,5.47153019,94.4557872</node>
			<node id="3089">91.3478942,-9.29042921,104.074</node>
			<node id="3090">88.8952168,-10.7945838,104.792351</node>
			<node id="3091">89.3012012,-9.43390282,103.640067</node>
			<node id="3092">78.8780255,-29.8054249,121.022892</node>
			<node id="3093">82.7563237,-21.4168531,119.100849</node>
			<node id="3094">81.6107159,-23.0206537,119.227365</node>
			<node id="3095">77.8231897,-31.4170243,124.897858</node>
			<node id="3096">81.2088561,-20.6471184,126.854981</node>
			<node id="3097">82.4833629,-19.3010083,128.165272</node>
			<node id="3098">114.643206,32.7126513,29.8948369</node>
			<node id="3099">115.125958,35.0896099,31.350365</node>
			<node id="3100">114.223482,33.4862203,30.0755382</node>
			<node id="3101">117.480055,40.8777056,39.619451</node>
			<node id="3102">120.663224,49.7631988,46.920501</node>
			<node id="3103">120.600017,53.8196184,49.9937474</node>
			<node id="3104">121.740923,56.3042469,54.3350851</node>
			<node id="3105">123.344629,55.1598882,56.7862732</node>
			<node id="3106">118.103589,52.3693862,60.3495751</node>
			<node id="3107">119.649332,50.9886658,60.7469929</node>
			<node id="3108">98.7724345,8.79330724,91.7236612</node>
			<node id="3109">92.4029722,-0.0684562923,99.3631777</node>
			<node id="3110">88.3993284,-13.7369561,107.795421</node>
			<node id="3111">85.6599416,-14.5417948,107.905273</node>
			<node id="3112">86.4433116,-12.8610385,106.181922</node>
			<node id="3113">89.0624248,-7.78131838,108.86</node>
			<node id="3114">78.1541802,-30.884797,121.674784</node>
			<node id="3115">78.7774959,-28.5841314,120.922788</node>
			<node id="3116">78.2290336,-31.3384527,122.750483</node>
			<node id="3117">79.5682828,-26.3461093,120.340365</node>
			<node id="3118">77.2203967,-31.5828157,123.980921</node>
			<node id="3119">84.4943934,-16.1510088,122.733204</node>
			<node id="3120">86.2244524,-17.23164,122.422223</node>
			<node id="3121">79.9935191,-24.3201662,126.176557</node>
			<node id="3122">83.6589181,-17.1681809,126.521166</node>
			<node id="3123">82.9269134,-18.3403721,128.202811</node>
			<node id="3124">83.2992578,-17.9061492,127.806119</node>
			<node id="3125">111.988367,31.5792312,31.03289</node>
			<node id="3126">115.845162,40.2510541,38.9009837</node>
			<node id="3127">110.813314,28.8319204,44.3872174</node>
			<node id="3128">109.381117,27.2883593,45.8150884</node>
			<node id="3129">119.279279,43.8302299,42.4537445</node>
			<node id="3130">116.914649,43.1457614,41.8240229</node>
			<node id="3131">117.807957,44.4884743,43.270192</node>
			<node id="3132">121.0159,56.2032923,56.0181801</node>
			<node id="3133">114.447012,38.3836488,63.0604734</node>
			<node id="3134">114.696203,40.3560599,62.5337347</node>
			<node id="3135">111.964862,39.6598092,61.1419796</node>
			<node id="3136">111.10187,31.4662408,66.6623526</node>
			<node id="3137">112.25362,32.8152581,65.7105018</node>
			<node id="3138">110.120394,33.7446958,64.6839469</node>
			<node id="3139">109.199141,31.5932146,66.8272376</node>
			<node id="3140">109.827981,30.3297038,67.9227001</node>
			<node id="3141">120.172653,53.9949949,59.0367251</node>
			<node id="3142">116.342713,45.8592411,61.9836348</node>
			<node id="3143">95.3452774,7.0558506,92.8271495</node>
			<node id="3144">88.0600716,-11.8992129,105.641649</node>
			<node id="3145">77.4091321,-30.5931579,120.560174</node>
			<node id="3146">84.1154017,-20.085668,116.940476</node>
			<node id="3147">81.5405884,-21.0885814,117.202288</node>
			<node id="3148">79.2854673,-27.8433329,121.55731</node>
			<node id="3149">83.1840454,-15.5070366,125.2727</node>
			<node id="3150">112.025972,31.3816006,32.3658135</node>
			<node id="3151">115.570072,38.6969321,36.9587064</node>
			<node id="3152">115.39687,42.245135,40.7138288</node>
			<node id="3153">119.768907,52.2754417,49.0141124</node>
			<node id="3154">121.046751,56.0730103,52.7729453</node>
			<node id="3155">116.78404,48.4622537,61.7088022</node>
			<node id="3156">96.5130813,3.10142307,93.6895593</node>
			<node id="3157">94.4612118,4.27424405,91.5057175</node>
			<node id="3158">95.6717513,5.16971546,94.5097982</node>
			<node id="3159">93.2589663,1.84706358,97.5088409</node>
			<node id="3160">91.4397912,-2.53523153,102.790892</node>
			<node id="3161">77.8649972,-29.4368029,119.996052</node>
			<node id="3162">80.5327934,-23.9031322,118.922911</node>
			<node id="3163">78.8471376,-27.3444359,120.830233</node>
			<node id="3164">87.6360429,-13.1541306,115.182135</node>
			<node id="3165">86.368077,-11.1944783,114.113761</node>
			<node id="3166">85.985643,-12.9481436,115.906689</node>
			<node id="3167">75.6708418,-31.7856957,122.277093</node>
			<node id="3168">87.007051,-14.3166353,116.898342</node>
			<node id="3169">85.6428759,-14.1866093,117.605178</node>
			<node id="3170">76.5664865,-31.2351739,124.387086</node>
			<node id="3171">77.4199433,-28.4019309,125.216828</node>
			<node id="3172">82.6760775,-17.1943739,127.533172</node>
			<node id="3173">82.2692025,-18.0059777,127.887529</node>
			<node id="3174">113.0488,34.4258885,30.599291</node>
			<node id="3175">111.449645,31.6833272,34.0718148</node>
			<node id="3176">116.46601,45.5404017,44.1198795</node>
			<node id="3177">118.846436,46.1617666,44.6373494</node>
			<node id="3178">108.253442,22.9941423,53.4648296</node>
			<node id="3179">105.606392,21.8818296,54.4847115</node>
			<node id="3180">105.736133,22.6425351,51.9466325</node>
			<node id="3181">106.305374,20.7322123,68.1788239</node>
			<node id="3182">104.409039,20.720879,68.0651602</node>
			<node id="3183">103.949516,21.0677147,66.4704911</node>
			<node id="3184">106.415665,20.3485998,69.6833054</node>
			<node id="3185">103.967716,19.5886327,69.7515603</node>
			<node id="3186">114.624423,45.0734922,61.2927484</node>
			<node id="3187">115.434474,42.5617636,62.3289531</node>
			<node id="3188">117.171834,49.9606936,61.3957647</node>
			<node id="3189">96.0646889,5.81352331,90.4398618</node>
			<node id="3190">94.2865514,1.49756012,94.5793843</node>
			<node id="3191">93.3619397,3.00549163,92.5160994</node>
			<node id="3192">96.9290613,9.3723276,90.8557775</node>
			<node id="3193">88.3175169,-7.8508323,101.762393</node>
			<node id="3194">86.7836679,-9.75281659,103.022545</node>
			<node id="3195">84.1312834,-15.5461697,108.348798</node>
			<node id="3196">84.4450638,-16.3281648,110.011165</node>
			<node id="3197">82.3738011,-20.0706169,115.610409</node>
			<node id="3198">77.5557487,-27.7275266,119.878274</node>
			<node id="3199">80.9014264,-21.8415759,117.77746</node>
			<node id="3200">79.4335836,-24.6098202,119.057487</node>
			<node id="3201">78.8728154,-25.2952014,119.190072</node>
			<node id="3202">84.524489,-12.8088075,117.115763</node>
			<node id="3203">84.7821664,-13.9805589,118.304244</node>
			<node id="3204">83.514886,-14.7279717,122.020971</node>
			<node id="3205">83.2951661,-14.9897749,123.85129</node>
			<node id="3206">79.2196725,-21.4816756,125.251566</node>
			<node id="3207">82.8771433,-15.9387711,126.197518</node>
			<node id="3208">81.3432538,-18.9257884,127.010264</node>
			<node id="3209">82.1825667,-16.8133095,127.165298</node>
			<node id="3210">112.776966,33.3124117,30.1261007</node>
			<node id="3211">111.394263,32.0310414,30.4956003</node>
			<node id="3212">110.454993,31.9373529,36.091805</node>
			<node id="3213">112.209851,31.608994,36.0416742</node>
			<node id="3214">112.413339,31.2973907,38.1754204</node>
			<node id="3215">119.449178,56.4164396,53.5821423</node>
			<node id="3216">113.878624,42.7309549,61.5101931</node>
			<node id="3217">112.509435,40.745099,61.0776401</node>
			<node id="3218">119.555401,55.525409,58.0158695</node>
			<node id="3219">115.870425,50.6546398,61.2591511</node>
			<node id="3220">83.2307796,-17.4969897,111.329357</node>
			<node id="3221">85.0636946,-17.4876483,112.331314</node>
			<node id="3222">82.8531691,-18.552398,113.214249</node>
			<node id="3223">84.6488887,-18.8284885,114.668974</node>
			<node id="3224">76.1309885,-29.959603,118.963354</node>
			<node id="3225">79.8171131,-24.1842865,118.338103</node>
			<node id="3226">79.9058358,-23.2096852,117.623938</node>
			<node id="3227">75.6552447,-31.6325481,123.291371</node>
			<node id="3228">75.8574375,-30.592541,124.242205</node>
			<node id="3229">111.046467,32.6182988,30.143579</node>
			<node id="3230">117.999317,53.9139861,50.6835733</node>
			<node id="3231">103.568145,21.003306,64.2674833</node>
			<node id="3232">104.849678,20.8910438,62.0253635</node>
			<node id="3233">106.064295,20.9835358,64.5488381</node>
			<node id="3234">119.614677,56.5435947,54.5305278</node>
			<node id="3235">107.18624,32.7866057,66.3984567</node>
			<node id="3236">109.041036,33.0149477,65.4809841</node>
			<node id="3237">118.38176,54.7165319,59.0814497</node>
			<node id="3238">98.3346931,11.6010643,88.8347119</node>
			<node id="3239">96.0320496,10.470504,89.7895418</node>
			<node id="3240">93.7153308,6.33817247,93.4795759</node>
			<node id="3241">95.6831415,2.94788675,96.5450793</node>
			<node id="3242">94.0470432,4.02694166,95.5360245</node>
			<node id="3243">82.6380816,-16.8172377,109.469831</node>
			<node id="3244">81.7714508,-18.4827577,112.01283</node>
			<node id="3245">79.3367818,-24.1074268,117.155733</node>
			<node id="3246">77.6423969,-26.2502331,118.646085</node>
			<node id="3247">85.2014035,-11.7426857,115.571559</node>
			<node id="3248">76.7862072,-25.5269008,124.073959</node>
			<node id="3249">78.1037577,-24.1816152,124.785955</node>
			<node id="3250">82.3679391,-15.6280428,126.273716</node>
			<node id="3251">81.5450472,-17.4239905,127.054079</node>
			<node id="3252">110.829629,31.7447345,32.2655865</node>
			<node id="3253">103.603312,20.0589705,68.5576792</node>
			<node id="3254">103.177703,20.786278,67.3836945</node>
			<node id="3255">101.705368,19.2354796,67.7693747</node>
			<node id="3256">119.125497,56.2128217,57.2198533</node>
			<node id="3257">115.216658,47.8542915,61.2962606</node>
			<node id="3258">112.649075,46.1900791,60.3835941</node>
			<node id="3259">101.358991,16.2834881,76.4343317</node>
			<node id="3260">100.74206,15.5282251,77.8250991</node>
			<node id="3261">99.4065383,15.9554539,74.8252921</node>
			<node id="3262">84.705985,-14.1883477,106.681521</node>
			<node id="3263">84.6247643,-13.085909,105.46151</node>
			<node id="3264">83.1818733,-15.3720779,106.822503</node>
			<node id="3265">89.5301645,-1.92765758,102.784604</node>
			<node id="3266">88.4587312,-2.29518138,103.748663</node>
			<node id="3267">90.0071252,-4.12719319,105.001385</node>
			<node id="3268">87.9069189,-5.72735101,107.623672</node>
			<node id="3269">87.1118183,-6.82144123,109.272296</node>
			<node id="3270">81.008594,-20.0546849,114.190303</node>
			<node id="3271">76.0353572,-28.9235265,118.536529</node>
			<node id="3272">80.1494467,-21.8021878,116.902673</node>
			<node id="3273">74.3793585,-31.4246757,123.070227</node>
			<node id="3274">83.9468289,-11.0726604,116.727043</node>
			<node id="3275">83.8530166,-13.158701,118.862498</node>
			<node id="3276">82.5220556,-13.6143118,124.022178</node>
			<node id="3277">82.220397,-14.4185282,125.434068</node>
			<node id="3278">81.8013731,-15.7281953,126.341126</node>
			<node id="3279">80.3195243,-18.3361942,125.726792</node>
			<node id="3280">110.405922,34.3828285,30.2834732</node>
			<node id="3281">110.379454,31.9825935,30.8835091</node>
			<node id="3282">113.486952,39.4793346,37.6386921</node>
			<node id="3283">113.758342,41.540359,39.8121616</node>
			<node id="3284">105.851247,25.6562726,45.4135445</node>
			<node id="3285">107.202246,26.6628583,45.2152255</node>
			<node id="3286">107.068233,24.8939404,47.6714832</node>
			<node id="3287">107.577193,23.9989132,50.2278759</node>
			<node id="3288">105.314902,23.4793305,48.8678781</node>
			<node id="3289">114.942434,44.3380244,42.681129</node>
			<node id="3290">115.018884,46.5339455,44.7630974</node>
			<node id="3291">117.470581,47.8988206,46.0714759</node>
			<node id="3292">118.246867,51.3567808,48.7565556</node>
			<node id="3293">117.149423,52.6006359,50.1181282</node>
			<node id="3294">98.9943402,13.7057682,86.7635368</node>
			<node id="3295">96.8061984,13.4997196,86.8689706</node>
			<node id="3296">95.6278802,11.7773383,88.5744944</node>
			<node id="3297">91.2244768,-0.321600592,95.2791801</node>
			<node id="3298">91.7710692,-1.7360842,97.0669159</node>
			<node id="3299">89.1124338,-1.18529964,95.2868914</node>
			<node id="3300">92.292278,4.84327338,94.9804663</node>
			<node id="3301">90.6369154,2.02265137,97.9946617</node>
			<node id="3302">88.952131,0.67349762,99.927845</node>
			<node id="3303">91.0752501,-0.45769923,100.244983</node>
			<node id="3304">81.5600403,-18.2388252,110.579708</node>
			<node id="3305">79.9998705,-21.4612552,116.17536</node>
			<node id="3306">78.9488806,-21.7360326,114.537652</node>
			<node id="3307">78.810285,-23.7444816,116.271904</node>
			<node id="3308">78.7591343,-24.1844114,116.698948</node>
			<node id="3309">77.9237876,-24.3779866,117.127391</node>
			<node id="3310">78.886504,-22.5832354,115.845738</node>
			<node id="3311">78.1399391,-24.698412,118.195726</node>
			<node id="3312">73.8723055,-30.5873947,123.07432</node>
			<node id="3313">75.3617266,-28.1191509,123.994221</node>
			<node id="3314">83.1636776,-13.4450081,120.886365</node>
			<node id="3315">82.5327808,-12.6795333,122.275675</node>
			<node id="3316">81.471368,-14.8497752,125.692113</node>
			<node id="3317">103.801828,22.1530773,50.1188298</node>
			<node id="3318">103.433957,21.432266,52.7656677</node>
			<node id="3319">102.529101,20.8299804,54.5723266</node>
			<node id="3320">103.79975,20.9905467,56.9292348</node>
			<node id="3321">115.479904,48.480802,46.3890385</node>
			<node id="3322">102.335921,21.058193,65.8899505</node>
			<node id="3323">112.490952,43.6237984,60.5989713</node>
			<node id="3324">117.80866,56.0847602,57.7444036</node>
			<node id="3325">116.811853,54.1150894,59.6815572</node>
			<node id="3326">99.4214778,14.5845381,78.9667498</node>
			<node id="3327">98.7511413,13.0495462,81.7449767</node>
			<node id="3328">97.5835056,13.1556159,80.3016261</node>
			<node id="3329">93.5879913,8.70919869,91.4662127</node>
			<node id="3330">88.4900309,-4.3889933,98.5621728</node>
			<node id="3331">88.4868265,-5.82929838,99.9437548</node>
			<node id="3332">86.8544489,-5.13665096,98.1528104</node>
			<node id="3333">86.4594339,-7.52057278,100.404535</node>
			<node id="3334">82.9986274,-13.83302,104.974212</node>
			<node id="3335">87.8566485,-4.32112186,106.281119</node>
			<node id="3336">86.556142,-2.93945926,105.853256</node>
			<node id="3337">79.9434475,-20.3494872,113.109846</node>
			<node id="3338">77.9918472,-24.0332103,116.029792</node>
			<node id="3339">74.6293785,-31.8007576,120.846273</node>
			<node id="3340">76.2668075,-31.5851248,121.587995</node>
			<node id="3341">74.0537639,-31.7535205,122.31733</node>
			<node id="3342">78.996891,-19.5751605,124.676635</node>
			<node id="3343">82.0676647,-13.5694073,124.947615</node>
			<node id="3344">81.7011325,-13.8937693,125.295608</node>
			<node id="3345">109.89326,33.2848558,30.0059064</node>
			<node id="3346">109.501196,32.5893035,30.3792449</node>
			<node id="3347">101.945824,20.630263,61.8542746</node>
			<node id="3348">101.394645,20.1138153,66.3381244</node>
			<node id="3349">110.048681,41.7383364,59.5477584</node>
			<node id="3350">117.603516,56.5721354,56.2613344</node>
			<node id="3351">119.464613,56.5541676,55.8733484</node>
			<node id="3352">89.1320238,-2.59557074,97.0612076</node>
			<node id="3353">90.4904326,-3.34126824,98.340687</node>
			<node id="3354">85.9694464,-11.5387993,104.533087</node>
			<node id="3355">84.351544,-11.7279913,103.752156</node>
			<node id="3356">81.9718277,-15.1686024,105.842142</node>
			<node id="3357">80.7743822,-17.6492382,108.969477</node>
			<node id="3358">79.3271681,-19.9250159,111.328795</node>
			<node id="3359">86.124856,-4.68703726,108.130139</node>
			<node id="3360">76.4986723,-25.3587149,117.153579</node>
			<node id="3361">76.2928921,-26.695956,118.099632</node>
			<node id="3362">85.1324249,-10.1858135,114.567156</node>
			<node id="3363">85.6714711,-8.54735197,112.510285</node>
			<node id="3364">84.1195893,-9.2074787,115.218261</node>
			<node id="3365">77.2970657,-21.0067111,123.777965</node>
			<node id="3366">76.045134,-23.4688142,123.361027</node>
			<node id="3367">81.8933685,-12.379498,123.674739</node>
			<node id="3368">79.3794713,-17.7725502,124.448387</node>
			<node id="3369">80.1136146,-16.6434192,124.917332</node>
			<node id="3370">81.5407962,-13.135668,125.013761</node>
			<node id="3371">113.577454,48.1378975,45.9341932</node>
			<node id="3372">117.449857,50.0931318,47.8709623</node>
			<node id="3373">116.774799,51.2652217,49.1742611</node>
			<node id="3374">101.610644,20.9290253,65.2307645</node>
			<node id="3375">100.366957,19.2000057,65.8810179</node>
			<node id="3376">99.9936494,18.1732405,67.4341878</node>
			<node id="3377">109.748541,40.4939081,59.8467715</node>
			<node id="3378">116.916615,55.3668358,58.8510733</node>
			<node id="3379">87.8670696,-2.24686571,95.794469</node>
			<node id="3380">81.2098129,-16.3870784,107.374251</node>
			<node id="3381">80.1564855,-18.9377444,110.042894</node>
			<node id="3382">77.648703,-23.2364091,115.047786</node>
			<node id="3383">73.722894,-30.1432531,117.371966</node>
			<node id="3384">76.8973835,-24.2571038,115.815556</node>
			<node id="3385">74.690913,-31.3570512,119.638968</node>
			<node id="3386">73.1460683,-31.9602601,120.49841</node>
			<node id="3387">73.3297582,-31.719227,121.745745</node>
			<node id="3388">80.9252617,-13.847562,125.018963</node>
			<node id="3389">79.9577263,-15.0145585,124.457878</node>
			<node id="3390">108.340385,32.5251559,31.648395</node>
			<node id="3391">109.102973,32.2902587,33.944607</node>
			<node id="3392">107.913384,28.1523277,43.9403468</node>
			<node id="3393">105.54113,27.8081225,42.8030896</node>
			<node id="3394">103.155728,22.3080852,48.3084025</node>
			<node id="3395">101.087482,20.2681837,55.6304873</node>
			<node id="3396">102.091835,20.5297743,57.6450803</node>
			<node id="3397">115.322003,51.0495667,49.3863358</node>
			<node id="3398">117.561591,56.5828035,54.8425052</node>
			<node id="3399">106.206975,31.4973601,68.4545849</node>
			<node id="3400">104.637887,33.7699075,67.0905577</node>
			<node id="3401">114.921009,53.3870912,60.1685299</node>
			<node id="3402">114.847529,51.4908716,61.1073591</node>
			<node id="3403">93.8231741,5.68122591,89.4204826</node>
			<node id="3404">91.201417,5.25252237,88.1601714</node>
			<node id="3405">93.4527062,6.93211721,87.5178218</node>
			<node id="3406">86.3683244,-3.87870622,96.3228811</node>
			<node id="3407">91.9105731,3.12145273,96.6849023</node>
			<node id="3408">89.8100877,4.60288265,96.0125693</node>
			<node id="3409">79.7241743,-18.3398752,108.80004</node>
			<node id="3410">78.1715691,-21.3562708,112.430561</node>
			<node id="3411">73.0873001,-31.1582291,118.150845</node>
			<node id="3412">74.9960221,-27.6728295,117.654998</node>
			<node id="3413">85.2700221,-6.00109942,110.646673</node>
			<node id="3414">84.5208663,-7.32219447,113.009344</node>
			<node id="3415">73.4833913,-28.9370885,122.912254</node>
			<node id="3416">74.7199897,-25.9421747,122.866413</node>
			<node id="3417">81.7471766,-10.2513553,121.83177</node>
			<node id="3418">82.2240988,-10.3423035,120.276912</node>
			<node id="3419">80.8898579,-12.7116654,124.507992</node>
			<node id="3420">81.2227217,-11.6749009,123.515086</node>
			<node id="3421">104.925731,24.1791832,46.7601328</node>
			<node id="3422">104.164583,24.8919351,44.6380295</node>
			<node id="3423">100.812724,20.2886468,65.1754703</node>
			<node id="3424">100.747536,20.5349223,63.3820447</node>
			<node id="3425">110.618944,43.942367,59.6380986</node>
			<node id="3426">115.807436,56.2884842,57.0534606</node>
			<node id="3427">115.2428,54.8331715,59.2776749</node>
			<node id="3428">113.57976,49.1021671,60.8631139</node>
			<node id="3429">87.065783,-1.18842717,103.412345</node>
			<node id="3430">77.008267,-22.7848278,113.434652</node>
			<node id="3431">74.5188521,-28.7705551,117.187312</node>
			<node id="3432">72.4389211,-31.780918,118.727474</node>
			<node id="3433">72.6120717,-31.4092637,121.529262</node>
			<node id="3434">72.9941975,-31.1299897,122.364006</node>
			<node id="3435">72.8702451,-27.5240918,122.314221</node>
			<node id="3436">80.1725448,-13.0647136,124.071774</node>
			<node id="3437">104.389411,26.0973862,43.5893995</node>
			<node id="3438">103.078551,23.5767652,45.1585422</node>
			<node id="3439">114.607153,49.79845,47.6709975</node>
			<node id="3440">114.810622,52.248652,50.4078013</node>
			<node id="3441">115.232617,53.5546121,51.0923981</node>
			<node id="3442">99.9307316,19.9864915,63.7713284</node>
			<node id="3443">116.757812,54.7245894,51.742913</node>
			<node id="3444">98.8449682,17.9116598,65.3036737</node>
			<node id="3445">98.9564098,17.3534199,67.9507418</node>
			<node id="3446">115.286033,55.7858774,58.2800496</node>
			<node id="3447">113.8345,52.4300149,60.7693137</node>
			<node id="3448">80.4319682,-15.1795615,104.665799</node>
			<node id="3449">80.0852119,-16.3572887,106.047098</node>
			<node id="3450">77.7409757,-20.0786284,109.096322</node>
			<node id="3451">73.0908633,-29.4863636,116.170788</node>
			<node id="3452">73.4593452,-28.2727374,115.427585</node>
			<node id="3453">74.957221,-26.5930082,116.972023</node>
			<node id="3454">75.0621573,-25.6280935,115.892788</node>
			<node id="3455">72.2571625,-31.8903173,120.463572</node>
			<node id="3456">72.0056143,-32.0006622,119.53288</node>
			<node id="3457">84.7975872,-3.70483895,109.129177</node>
			<node id="3458">72.22188,-30.1865787,121.900689</node>
			<node id="3459">83.2959376,-6.77856873,114.932971</node>
			<node id="3460">83.0250721,-7.20786419,116.005706</node>
			<node id="3461">73.7420193,-24.8168407,122.029635</node>
			<node id="3462">83.0722272,-9.76136662,117.37673</node>
			<node id="3463">83.0485217,-8.44258478,116.671482</node>
			<node id="3464">82.5543399,-9.92376042,118.715876</node>
			<node id="3465">82.837256,-12.0111711,119.780534</node>
			<node id="3466">77.014479,-18.1235769,122.773001</node>
			<node id="3467">78.4043091,-15.476596,123.093489</node>
			<node id="3468">78.6711716,-13.943328,122.677095</node>
			<node id="3469">107.945324,33.1319526,30.4764532</node>
			<node id="3470">101.417074,20.4892765,52.8008566</node>
			<node id="3471">101.12314,20.4615076,50.0483024</node>
			<node id="3472">102.190356,21.0835909,50.6363055</node>
			<node id="3473">112.483423,45.5235629,43.6075897</node>
			<node id="3474">98.7587786,18.6817447,63.6357236</node>
			<node id="3475">96.7473531,15.9919655,66.1433709</node>
			<node id="3476">109.631846,38.8965155,60.6664206</node>
			<node id="3477">107.912286,39.7255865,59.4683723</node>
			<node id="3478">108.610923,36.9262109,61.8146463</node>
			<node id="3479">107.614791,38.1777211,60.4834234</node>
			<node id="3480">106.246119,36.8848895,61.6819585</node>
			<node id="3481">106.924896,35.7294264,63.1916042</node>
			<node id="3482">109.688322,45.7065426,59.2472744</node>
			<node id="3483">105.638106,34.6593432,65.0626806</node>
			<node id="3484">112.504165,51.1463642,60.9200798</node>
			<node id="3485">91.8829249,3.7358114,90.6622009</node>
			<node id="3486">89.5650506,3.11246456,89.3992069</node>
			<node id="3487">82.6521401,-12.5700583,103.317741</node>
			<node id="3488">82.1502013,-11.1392369,100.849832</node>
			<node id="3489">83.2931366,-10.9498044,101.916536</node>
			<node id="3490">87.0602161,0.568352399,101.117616</node>
			<node id="3491">89.0976155,-0.375997461,101.062216</node>
			<node id="3492">76.9650399,-21.3440591,110.573667</node>
			<node id="3493">85.4721714,-1.51996979,105.504507</node>
			<node id="3494">74.5792261,-24.8341638,113.493459</node>
			<node id="3495">85.1179975,-2.76086221,107.454744</node>
			<node id="3496">74.3011704,-26.8494049,116.347854</node>
			<node id="3497">71.7975889,-31.5337916,120.652539</node>
			<node id="3498">84.2223214,-3.68600408,110.582401</node>
			<node id="3499">83.7847393,-5.59681519,112.95189</node>
			<node id="3500">81.3738209,-9.11272499,121.280143</node>
			<node id="3501">82.090648,-8.71967865,119.688052</node>
			<node id="3502">80.3702574,-11.5494609,123.422168</node>
			<node id="3503">108.752057,34.2846918,30.0490288</node>
			<node id="3504">108.351244,33.601715,30.0403344</node>
			<node id="3505">102.25593,23.0640822,43.8799884</node>
			<node id="3506">103.315303,24.3234547,43.5477416</node>
			<node id="3507">103.206427,25.5724844,42.64426</node>
			<node id="3508">99.1489938,19.1948347,51.7688519</node>
			<node id="3509">99.0769793,19.8218611,60.963988</node>
			<node id="3510">113.466265,51.0172151,49.6045245</node>
			<node id="3511">98.7381977,19.2814849,62.399647</node>
			<node id="3512">97.2253729,16.0731519,67.8013795</node>
			<node id="3513">97.5771998,15.9418046,69.9308648</node>
			<node id="3514">105.065128,28.0693521,73.005435</node>
			<node id="3515">103.879671,30.4347188,71.4198224</node>
			<node id="3516">102.254448,29.8199571,73.2028162</node>
			<node id="3517">93.3829446,8.11541449,85.6161367</node>
			<node id="3518">92.3309168,8.76923678,82.8813452</node>
			<node id="3519">94.3256254,9.78753846,83.4037614</node>
			<node id="3520">91.4815863,7.36425879,84.6813741</node>
			<node id="3521">94.2761118,10.4899703,89.8948022</node>
			<node id="3522">92.4817071,11.3810864,89.5685219</node>
			<node id="3523">81.1665541,-13.277603,102.730477</node>
			<node id="3524">79.7317109,-14.3052192,102.313926</node>
			<node id="3525">88.9365763,2.36288364,98.3737957</node>
			<node id="3526">87.9910646,4.69610379,96.7869562</node>
			<node id="3527">75.1624204,-23.5477103,111.83993</node>
			<node id="3528">71.1718635,-31.9131306,119.45682</node>
			<node id="3529">82.4897979,-6.64899217,118.006759</node>
			<node id="3530">81.5474105,-8.24550435,120.54324</node>
			<node id="3531">80.628775,-9.88040419,122.191295</node>
			<node id="3532">79.5075812,-12.0228659,122.97957</node>
			<node id="3533">107.939121,35.3594851,30.4244333</node>
			<node id="3534">102.479157,23.7086246,42.9098879</node>
			<node id="3535">102.854228,24.6142571,42.5725012</node>
			<node id="3536">100.867502,21.3923275,45.5807229</node>
			<node id="3537">99.2672996,19.1304426,49.9075225</node>
			<node id="3538">99.2545101,19.2668636,48.211419</node>
			<node id="3539">111.971924,51.2744136,50.1850148</node>
			<node id="3540">107.837138,40.9327184,58.6252994</node>
			<node id="3541">104.794139,36.216381,62.8666975</node>
			<node id="3542">107.832593,34.4712046,64.341646</node>
			<node id="3543">115.368709,56.4824523,55.5404102</node>
			<node id="3544">97.0168456,15.2338144,85.0922391</node>
			<node id="3545">94.8082913,15.9319002,84.5907259</node>
			<node id="3546">94.5505829,14.5088159,86.0650606</node>
			<node id="3547">91.475063,5.75631402,94.3278614</node>
			<node id="3548">88.8162782,6.42510238,94.8602636</node>
			<node id="3549">78.3436189,-16.2550836,103.329978</node>
			<node id="3550">71.9656652,-28.8866197,114.621368</node>
			<node id="3551">71.2396001,-30.4215074,116.181294</node>
			<node id="3552">71.0183818,-31.4031672,117.41706</node>
			<node id="3553">73.5003338,-26.3668699,114.58681</node>
			<node id="3554">71.099265,-31.8674637,118.769319</node>
			<node id="3555">70.8136382,-31.2665426,120.072872</node>
			<node id="3556">83.7467935,-3.74697441,111.994952</node>
			<node id="3557">83.3363789,-4.94775073,113.864247</node>
			<node id="3558">82.8488858,-4.83586672,116.426843</node>
			<node id="3559">75.4269016,-21.1661771,122.685739</node>
			<node id="3560">75.9395212,-19.9032234,122.52276</node>
			<node id="3561">77.2434828,-16.1132818,121.916235</node>
			<node id="3562">82.0056749,-7.14868955,119.62938</node>
			<node id="3563">79.8887569,-10.5068592,122.503025</node>
			<node id="3564">107.252354,33.8511554,30.2543671</node>
			<node id="3565">107.018279,33.0944796,31.0374093</node>
			<node id="3566">106.991823,32.8376191,32.4326046</node>
			<node id="3567">107.732433,32.5358772,35.0330529</node>
			<node id="3568">106.407837,32.8233567,34.3162444</node>
			<node id="3569">103.735164,27.3911603,41.7694839</node>
			<node id="3570">98.96959,19.2802759,53.1408166</node>
			<node id="3571">99.7051626,19.8082144,56.0214339</node>
			<node id="3572">98.0123737,19.0230649,54.3549062</node>
			<node id="3573">112.335772,49.3901318,47.0140995</node>
			<node id="3574">111.885466,50.3252818,48.4053301</node>
			<node id="3575">113.369809,53.194262,51.2133746</node>
			<node id="3576">113.715563,54.7071953,52.3240835</node>
			<node id="3577">114.843298,56.1912371,53.9589743</node>
			<node id="3578">106.214516,38.2408553,59.9086515</node>
			<node id="3579">112.017371,49.1128166,60.5553297</node>
			<node id="3580">113.544811,55.305226,58.8063646</node>
			<node id="3581">112.172129,53.0856431,60.3633934</node>
			<node id="3582">101.998038,31.9226979,71.454222</node>
			<node id="3583">86.7531433,-2.22385042,94.7485002</node>
			<node id="3584">84.7168505,-4.08875933,94.8143348</node>
			<node id="3585">83.6201399,-7.06453854,97.0729469</node>
			<node id="3586">83.3521824,-9.10596889,99.4682807</node>
			<node id="3587">81.9329552,-8.659224,96.7011576</node>
			<node id="3588">81.3540747,-10.7972539,98.8838541</node>
			<node id="3589">87.5091698,1.82955863,99.511352</node>
			<node id="3590">75.4576485,-21.9728659,108.902099</node>
			<node id="3591">72.8727743,-27.6940959,114.405085</node>
			<node id="3592">84.5542755,-0.35549529,105.979531</node>
			<node id="3593">84.0910711,-1.93801067,109.034314</node>
			<node id="3594">70.1801166,-29.4483911,120.264624</node>
			<node id="3595">72.4183501,-26.0890791,121.549092</node>
			<node id="3596">74.1870937,-22.5684069,122.079049</node>
			<node id="3597">82.2567407,-5.50870622,118.693821</node>
			<node id="3598">81.5870136,-6.17813774,119.890784</node>
			<node id="3599">81.5391513,-7.07310794,120.350652</node>
			<node id="3600">80.5351828,-8.67711842,121.306083</node>
			<node id="3601">80.7844596,-7.68258659,120.805683</node>
			<node id="3602">102.285323,26.447621,41.1658341</node>
			<node id="3603">101.64659,24.1486684,41.9103684</node>
			<node id="3604">100.213648,21.3260852,43.5371083</node>
			<node id="3605">97.8077249,19.1097445,59.9904255</node>
			<node id="3606">98.893987,19.6148489,57.8303434</node>
			<node id="3607">111.563344,47.6091953,60.1934812</node>
			<node id="3608">108.749991,47.4523024,59.2150964</node>
			<node id="3609">109.983722,50.1746933,60.3418926</node>
			<node id="3610">112.560785,54.3299267,59.6596906</node>
			<node id="3611">93.3967863,18.3029403,83.0661783</node>
			<node id="3612">95.8545218,16.7380323,83.6997863</node>
			<node id="3613">95.8282218,18.5723014,82.1955053</node>
			<node id="3614">85.7096389,-1.78717551,92.8752188</node>
			<node id="3615">80.8753553,-10.2148758,96.8398588</node>
			<node id="3616">79.8711478,-12.9828798,100.073355</node>
			<node id="3617">86.1271933,2.50540176,99.9430979</node>
			<node id="3618">70.3409184,-29.7018231,114.924615</node>
			<node id="3619">69.9727257,-31.3579539,117.099091</node>
			<node id="3620">70.2165529,-31.6090266,118.955927</node>
			<node id="3621">83.5444871,-2.43663687,112.178806</node>
			<node id="3622">83.2666989,-3.78659465,114.526965</node>
			<node id="3623">75.7027178,-18.6319257,121.251831</node>
			<node id="3624">74.9536869,-19.6924192,121.379301</node>
			<node id="3625">74.2854263,-20.74346,121.692616</node>
			<node id="3626">81.9245207,-4.35658184,119.10628</node>
			<node id="3627">81.6462058,-5.27719833,119.399379</node>
			<node id="3628">78.1926111,-11.2500328,121.155462</node>
			<node id="3629">81.0050909,-6.74748023,120.456773</node>
			<node id="3630">79.7214248,-9.21863532,121.620619</node>
			<node id="3631">79.1752424,-9.70459045,121.673751</node>
			<node id="3632">78.4805701,-10.1242041,121.295942</node>
			<node id="3633">106.06122,33.4463295,30.6730264</node>
			<node id="3634">105.032953,32.786051,31.4434574</node>
			<node id="3635">100.990681,25.05532,40.8780222</node>
			<node id="3636">100.220791,22.5456426,42.0805098</node>
			<node id="3637">99.2777883,20.0283178,44.1992972</node>
			<node id="3638">100.058773,20.3851851,46.5800205</node>
			<node id="3639">97.2772022,17.6723199,47.4908996</node>
			<node id="3640">98.1408292,18.7051374,46.1821949</node>
			<node id="3641">96.9328314,17.8803548,51.5597392</node>
			<node id="3642">96.7095499,17.1929901,48.771859</node>
			<node id="3643">97.2144958,18.8039588,55.8304149</node>
			<node id="3644">97.2474715,18.9286837,58.1452554</node>
			<node id="3645">106.532425,40.5069056,57.9715109</node>
			<node id="3646">95.6290622,14.3082252,71.1217026</node>
			<node id="3647">93.4636002,12.6301252,70.2831465</node>
			<node id="3648">95.0425491,14.2317589,68.3119759</node>
			<node id="3649">93.826925,12.6111556,72.8956785</node>
			<node id="3650">103.735378,36.8947562,60.8287734</node>
			<node id="3651">104.07245,35.6816167,64.2183028</node>
			<node id="3652">111.605511,51.8995008,60.7759828</node>
			<node id="3653">86.7690926,3.74130391,98.3740924</node>
			<node id="3654">85.4255909,1.73008103,101.762831</node>
			<node id="3655">74.1648082,-23.4950237,109.47162</node>
			<node id="3656">71.8992527,-28.1430535,113.551002</node>
			<node id="3657">72.7739471,-26.3976506,113.350375</node>
			<node id="3658">85.9246762,-0.340085735,103.562529</node>
			<node id="3659">69.7046304,-31.1350949,119.128484</node>
			<node id="3660">70.9943641,-27.5693228,121.018513</node>
			<node id="3661">72.6243924,-23.5906661,121.090147</node>
			<node id="3662">83.3871562,-1.79917632,115.396974</node>
			<node id="3663">82.7504997,-2.88660185,117.801135</node>
			<node id="3664">76.6631353,-14.9056283,119.657074</node>
			<node id="3665">76.2626201,-17.1690952,120.681742</node>
			<node id="3666">77.6607239,-13.4401663,120.646196</node>
			<node id="3667">82.1905953,-2.56493836,118.769407</node>
			<node id="3668">79.0402768,-8.29002518,120.635278</node>
			<node id="3669">106.320693,35.1021717,30.1220837</node>
			<node id="3670">106.27985,34.3690361,30.1779245</node>
			<node id="3671">105.396833,33.0131001,32.7179974</node>
			<node id="3672">106.330758,41.7291389,57.6365265</node>
			<node id="3673">104.382589,37.7851354,59.2983713</node>
			<node id="3674">92.4750085,11.6098768,70.9773655</node>
			<node id="3675">93.7245962,11.937258,75.8377442</node>
			<node id="3676">92.2028338,10.8125386,74.5560048</node>
			<node id="3677">103.030403,35.240558,66.2105747</node>
			<node id="3678">93.8837074,12.968843,87.7652891</node>
			<node id="3679">92.6340335,14.6494125,86.3153411</node>
			<node id="3680">79.1086509,-12.84037,98.6634383</node>
			<node id="3681">77.3917262,-15.3871976,100.116773</node>
			<node id="3682">69.4018725,-31.4190414,118.027606</node>
			<node id="3683">83.6158767,-0.631794232,109.869854</node>
			<node id="3684">75.6482274,-17.5711274,119.228104</node>
			<node id="3685">75.1860063,-18.7252547,119.781542</node>
			<node id="3686">74.0325541,-19.8697762,120.033815</node>
			<node id="3687">83.4329252,0.245631378,116.868858</node>
			<node id="3688">82.9371719,-1.18876448,117.684108</node>
			<node id="3689">80.8720876,-5.27558984,119.810836</node>
			<node id="3690">80.2573301,-6.54905521,120.28433</node>
			<node id="3691">97.7260185,19.3363519,42.7321249</node>
			<node id="3692">98.2145767,19.1796134,44.1033915</node>
			<node id="3693">109.916098,49.9210852,47.2675664</node>
			<node id="3694">111.206535,51.0743291,49.94498</node>
			<node id="3695">104.285618,38.7689088,57.8215046</node>
			<node id="3696">102.712196,36.0798351,63.6147082</node>
			<node id="3697">110.543392,52.0694492,60.4335952</node>
			<node id="3698">87.6890021,3.628717,86.1145951</node>
			<node id="3699">87.2334362,3.85827934,84.4322237</node>
			<node id="3700">89.2448247,5.81206982,84.4995071</node>
			<node id="3701">86.9311241,-0.0626641953,91.561186</node>
			<node id="3702">84.4826972,-1.84772383,90.9490021</node>
			<node id="3703">85.4345823,0.100441884,88.8219639</node>
			<node id="3704">94.2269703,19.842424,81.8469554</node>
			<node id="3705">95.6688378,20.9973213,80.8981683</node>
			<node id="3706">84.1668155,-3.63763232,93.4903288</node>
			<node id="3707">79.6060334,-11.7517733,97.1506341</node>
			<node id="3708">69.8218139,-28.9317079,113.495236</node>
			<node id="3709">70.9326106,-28.3018576,112.802692</node>
			<node id="3710">69.0405363,-30.3378966,115.416053</node>
			<node id="3711">84.6246735,1.032462,104.13933</node>
			<node id="3712">83.9877721,-0.62787049,108.032952</node>
			<node id="3713">69.5574946,-27.7368886,119.915758</node>
			<node id="3714">70.9937113,-25.5086112,120.2722</node>
			<node id="3715">75.0903916,-17.3989807,118.550296</node>
			<node id="3716">75.4595902,-16.9888749,118.857204</node>
			<node id="3717">74.8852175,-18.1000937,118.7036</node>
			<node id="3718">74.2725761,-18.7958388,118.817014</node>
			<node id="3719">75.8130328,-16.4864456,119.269068</node>
			<node id="3720">73.4331851,-20.8749007,120.933203</node>
			<node id="3721">76.8393607,-13.4328766,119.657419</node>
			<node id="3722">83.7706846,0.310501778,115.085229</node>
			<node id="3723">77.1776989,-11.7315288,119.673959</node>
			<node id="3724">83.9253971,2.00038924,117.024618</node>
			<node id="3725">82.9209031,0.58950749,118.025564</node>
			<node id="3726">79.6748708,-5.26223321,119.647358</node>
			<node id="3727">81.3815692,-3.07361443,119.372008</node>
			<node id="3728">104.541785,34.5059234,29.4138288</node>
			<node id="3729">104.558835,32.995165,30.7963589</node>
			<node id="3730">105.838384,35.8793797,30.3325899</node>
			<node id="3731">106.288838,36.5216864,31.1827234</node>
			<node id="3732">104.386522,32.971272,34.381724</node>
			<node id="3733">100.922571,26.6845847,39.9453781</node>
			<node id="3734">98.7910722,21.2024787,41.935867</node>
			<node id="3735">96.6560442,17.6159275,44.5235901</node>
			<node id="3736">95.3708763,17.5526798,53.2983434</node>
			<node id="3737">110.299536,50.6985223,48.7207785</node>
			<node id="3738">111.100285,51.7562137,50.5270532</node>
			<node id="3739">111.888038,53.3090668,51.3223374</node>
			<node id="3740">107.042518,46.3544667,58.1781042</node>
			<node id="3741">107.345155,43.8900547,58.1604288</node>
			<node id="3742">111.711072,55.2263303,58.851239</node>
			<node id="3743">110.534812,54.0395832,59.4400574</node>
			<node id="3744">108.932644,51.1274114,59.988044</node>
			<node id="3745">88.6030624,5.77359087,83.3116232</node>
			<node id="3746">96.4044487,22.2693536,80.1360263</node>
			<node id="3747">94.4341745,22.5450455,80.4581954</node>
			<node id="3748">83.2122121,-4.03370531,92.4858127</node>
			<node id="3749">82.7333082,-6.24233902,94.8381291</node>
			<node id="3750">82.2616548,-5.33456469,92.9239857</node>
			<node id="3751">91.4079673,10.3380012,90.7202653</node>
			<node id="3752">90.0581923,11.7417055,90.1967219</node>
			<node id="3753">84.876833,4.16822336,100.264678</node>
			<node id="3754">84.4296077,3.58525028,101.889447</node>
			<node id="3755">68.9669243,-31.221355,116.896841</node>
			<node id="3756">83.5333511,1.52639323,108.065568</node>
			<node id="3757">83.5491563,1.71114946,110.185373</node>
			<node id="3758">76.0067034,-14.9968446,118.929429</node>
			<node id="3759">75.6772047,-13.3981057,118.894821</node>
			<node id="3760">76.7724059,-12.6250861,119.281739</node>
			<node id="3761">84.1016317,2.36842556,114.007977</node>
			<node id="3762">84.6702525,4.87911591,114.045519</node>
			<node id="3763">84.701023,4.52328384,116.133492</node>
			<node id="3764">78.7068758,-7.19299652,119.821407</node>
			<node id="3765">82.442701,-0.193754444,118.413381</node>
			<node id="3766">84.2720577,3.48406486,117.42963</node>
			<node id="3767">81.9274709,-0.932273618,118.766006</node>
			<node id="3768">83.3924464,2.25527894,118.573244</node>
			<node id="3769">104.360454,33.8266089,29.7874123</node>
			<node id="3770">105.101754,35.4899631,29.7748655</node>
			<node id="3771">104.213407,32.9061976,31.408499</node>
			<node id="3772">99.1578527,23.1067446,40.5352734</node>
			<node id="3773">95.79128,16.5372697,46.5197929</node>
			<node id="3774">96.0524244,18.1828058,57.8504531</node>
			<node id="3775">94.2147188,16.2061608,58.4283769</node>
			<node id="3776">94.4767151,17.2300575,56.7297479</node>
			<node id="3777">105.046148,40.1161334,57.2117561</node>
			<node id="3778">88.924676,7.28414832,76.0983911</node>
			<node id="3779">90.3752952,8.65214698,77.7246309</node>
			<node id="3780">88.7062483,7.06006411,77.7720557</node>
			<node id="3781">111.631461,55.9529293,57.4579755</node>
			<node id="3782">83.2130144,-3.05547326,90.0760623</node>
			<node id="3783">79.086134,-11.1666334,94.9548533</node>
			<node id="3784">79.8973283,-9.51565436,94.54526</node>
			<node id="3785">78.5586255,-12.3826254,96.1962026</node>
			<node id="3786">90.9167495,13.4794138,88.3266023</node>
			<node id="3787">85.4672748,5.42851309,98.0674275</node>
			<node id="3788">86.0400727,6.72379019,96.3114026</node>
			<node id="3789">83.669365,1.98986237,106.273622</node>
			<node id="3790">72.7693828,-19.6751785,118.679854</node>
			<node id="3791">74.9074772,-15.9327639,118.354043</node>
			<node id="3792">71.85714,-21.5062978,120.051412</node>
			<node id="3793">75.2435752,-14.4055856,118.32458</node>
			<node id="3794">72.4385114,-20.7539209,119.946133</node>
			<node id="3795">77.1064717,-10.1522672,119.845537</node>
			<node id="3796">80.9988748,-1.80071088,119.14124</node>
			<node id="3797">80.4574085,-2.73481595,119.518747</node>
			<node id="3798">84.3055261,5.22766579,116.983308</node>
			<node id="3799">84.0733271,4.07014802,117.909253</node>
			<node id="3800">83.6493746,3.35103008,118.471919</node>
			<node id="3801">82.4280141,1.20410663,118.943618</node>
			<node id="3802">82.9244469,3.63651774,119.015695</node>
			<node id="3803">103.129835,33.2815086,32.2856722</node>
			<node id="3804">107.562096,37.1293801,32.8875517</node>
			<node id="3805">105.878537,38.0754184,33.5440229</node>
			<node id="3806">98.2109476,24.1293336,39.1251749</node>
			<node id="3807">99.098197,26.3191333,38.8575039</node>
			<node id="3808">97.4811909,20.0434723,41.4697713</node>
			<node id="3809">94.7528701,16.4039847,50.4517903</node>
			<node id="3810">94.2952936,15.5518883,48.575997</node>
			<node id="3811">95.2004314,17.7714099,55.5027241</node>
			<node id="3812">108.994619,51.0764578,48.3338413</node>
			<node id="3813">110.073658,51.1686961,49.6886672</node>
			<node id="3814">110.276338,51.9101003,50.3157166</node>
			<node id="3815">110.484804,54.4827165,52.1895927</node>
			<node id="3816">107.875992,49.9574874,59.5113142</node>
			<node id="3817">89.734273,7.80320788,79.4816657</node>
			<node id="3818">108.698778,52.7966094,59.4470195</node>
			<node id="3819">101.071327,36.041159,66.9272017</node>
			<node id="3820">102.507095,34.7907287,67.7522163</node>
			<node id="3821">83.9392191,-1.41159146,88.4160398</node>
			<node id="3822">82.1556479,-4.69616727,91.1376013</node>
			<node id="3823">81.3172229,-5.80544292,90.9866205</node>
			<node id="3824">77.268043,-13.7760642,96.5512992</node>
			<node id="3825">73.3121146,-23.4184577,107.42261</node>
			<node id="3826">72.1022677,-24.2891233,106.368746</node>
			<node id="3827">72.093681,-23.5945777,104.83596</node>
			<node id="3828">67.5444405,-30.6031827,116.390013</node>
			<node id="3829">68.1463871,-30.9436479,116.904922</node>
			<node id="3830">67.7680499,-30.3887076,117.642844</node>
			<node id="3831">68.5977818,-29.6449911,118.831275</node>
			<node id="3832">70.353358,-23.9800311,119.513919</node>
			<node id="3833">68.9925022,-25.9226333,119.002228</node>
			<node id="3834">73.8298887,-17.2311612,118.059426</node>
			<node id="3835">69.7331851,-22.4089156,118.643393</node>
			<node id="3836">75.9930462,-12.1658851,118.390743</node>
			<node id="3837">76.6041764,-10.7480453,119.09044</node>
			<node id="3838">77.3956094,-8.74679252,119.736155</node>
			<node id="3839">85.3016442,7.61780068,113.449941</node>
			<node id="3840">85.2569202,7.7476432,114.467105</node>
			<node id="3841">84.9978866,6.3754652,114.095936</node>
			<node id="3842">84.7908491,6.2925704,115.712182</node>
			<node id="3843">79.3170702,-3.79707182,119.526115</node>
			<node id="3844">80.8677306,-0.764017096,119.017297</node>
			<node id="3845">81.2509111,0.838278522,119.251285</node>
			<node id="3846">83.4449194,4.43253657,118.380975</node>
			<node id="3847">83.4891604,5.61146378,117.642922</node>
			<node id="3848">82.5116497,2.0894186,119.207303</node>
			<node id="3849">82.5301806,2.94960824,119.215088</node>
			<node id="3850">103.229106,33.4138169,30.5751911</node>
			<node id="3851">95.924079,18.5782039,39.9887849</node>
			<node id="3852">96.0669011,17.5166398,42.2034247</node>
			<node id="3853">97.4248939,21.190712,40.1582876</node>
			<node id="3854">93.9403936,14.9459481,46.051316</node>
			<node id="3855">109.715039,53.0317608,50.7739763</node>
			<node id="3856">102.570052,37.1134027,58.6550866</node>
			<node id="3857">102.037781,36.3795086,60.3552936</node>
			<node id="3858">101.929007,36.2555051,61.716638</node>
			<node id="3859">106.681343,48.7483851,58.605498</node>
			<node id="3860">87.5051332,5.46265803,79.6781965</node>
			<node id="3861">86.8704532,4.95356581,77.0606557</node>
			<node id="3862">110.245316,55.1100543,58.6041407</node>
			<node id="3863">82.3948522,-3.54880775,87.836953</node>
			<node id="3864">81.3912057,-5.30104377,89.0230861</node>
			<node id="3865">81.0316855,-7.39296404,93.6569198</node>
			<node id="3866">80.0013918,-7.98992738,92.3221257</node>
			<node id="3867">77.5151236,-12.5713961,94.4376729</node>
			<node id="3868">91.8941131,15.9944804,85.1045075</node>
			<node id="3869">90.9580062,15.6527274,85.6819841</node>
			<node id="3870">90.5038655,15.1323945,86.3333101</node>
			<node id="3871">69.6141423,-27.6426577,110.10758</node>
			<node id="3872">71.1162536,-26.8546624,111.027176</node>
			<node id="3873">68.0793978,-28.5839514,111.876632</node>
			<node id="3874">68.2422616,-29.5286031,114.009553</node>
			<node id="3875">75.7268514,-12.6803526,118.634337</node>
			<node id="3876">76.094625,-10.8897858,118.097726</node>
			<node id="3877">84.2771958,4.67009943,111.980221</node>
			<node id="3878">84.6677696,7.77477995,110.759059</node>
			<node id="3879">78.2620648,-6.04095316,118.978818</node>
			<node id="3880">84.8372042,7.57443652,115.516388</node>
			<node id="3881">79.6165524,-1.91978536,119.143589</node>
			<node id="3882">84.0267801,6.85708437,116.575348</node>
			<node id="3883">104.101493,37.1585353,30.455824</node>
			<node id="3884">103.787269,35.7199235,29.007262</node>
			<node id="3885">104.551964,37.6984502,31.8703556</node>
			<node id="3886">95.5547121,17.3588172,40.7994697</node>
			<node id="3887">109.365017,51.5497074,49.4083519</node>
			<node id="3888">101.123938,36.2240658,64.9012822</node>
			<node id="3889">100.308261,35.9522774,68.5284377</node>
			<node id="3890">82.8944103,-2.36604023,86.2929749</node>
			<node id="3891">81.1758108,-4.89208286,86.1182139</node>
			<node id="3892">79.9963925,-7.40867963,90.2173408</node>
			<node id="3893">78.4173751,-10.4534029,93.0729925</node>
			<node id="3894">76.3044441,-13.8233823,94.0057034</node>
			<node id="3895">75.5057127,-15.6309431,96.5344412</node>
			<node id="3896">90.7466935,17.135516,84.9745478</node>
			<node id="3897">71.1040674,-25.0378524,105.34681</node>
			<node id="3898">70.1839264,-26.2849645,107.533043</node>
			<node id="3899">70.7473656,-26.4987205,109.530533</node>
			<node id="3900">67.0318351,-27.7544752,117.690543</node>
			<node id="3901">72.3656428,-18.5465824,117.089288</node>
			<node id="3902">73.1147792,-17.5402029,117.373105</node>
			<node id="3903">71.1084499,-20.7325233,119.002985</node>
			<node id="3904">73.3847308,-16.4970361,117.909532</node>
			<node id="3905">74.6692334,-14.078984,117.528723</node>
			<node id="3906">74.17246,-14.9480784,117.553907</node>
			<node id="3907">74.9489338,-13.1784066,117.316556</node>
			<node id="3908">75.3126029,-12.9914189,118.271246</node>
			<node id="3909">76.5844165,-8.70089978,118.878893</node>
			<node id="3910">78.334571,-4.62618427,119.015768</node>
			<node id="3911">85.1549194,9.92987683,112.94282</node>
			<node id="3912">84.8479341,9.05085348,114.600272</node>
			<node id="3913">78.989305,-2.60381293,119.33836</node>
			<node id="3914">84.4828349,8.2579435,115.727532</node>
			<node id="3915">79.28815,-0.693948817,118.682726</node>
			<node id="3916">81.1545812,2.2680365,119.276649</node>
			<node id="3917">82.4061068,4.56940712,118.730044</node>
			<node id="3918">82.2284673,3.71529059,119.09692</node>
			<node id="3919">103.151572,34.0836754,28.9018463</node>
			<node id="3920">94.6850131,16.60637,40.1007499</node>
			<node id="3921">96.5820185,21.7325319,38.7742321</node>
			<node id="3922">93.3860522,16.4952546,52.6994834</node>
			<node id="3923">93.1941459,16.4720917,54.6626104</node>
			<node id="3924">93.046191,15.7034198,56.7500511</node>
			<node id="3925">107.406879,49.7665073,46.6316522</node>
			<node id="3926">103.58622,39.6294122,56.5272554</node>
			<node id="3927">102.61585,38.5899276,56.5436202</node>
			<node id="3928">103.737925,42.1122268,56.3363804</node>
			<node id="3929">88.5292981,7.64377048,68.7010506</node>
			<node id="3930">89.1085394,8.07040875,70.5519293</node>
			<node id="3931">87.546341,6.32659566,69.5614271</node>
			<node id="3932">87.5038575,6.18070189,72.2918495</node>
			<node id="3933">109.115075,55.0021605,52.8232722</node>
			<node id="3934">111.384918,55.3988697,53.5496249</node>
			<node id="3935">100.967491,36.0940289,62.8280828</node>
			<node id="3936">109.341346,55.6491136,57.4125142</node>
			<node id="3937">82.2604266,-2.91235138,84.7454265</node>
			<node id="3938">82.9630727,-1.61242612,83.7546816</node>
			<node id="3939">80.1681882,-6.76089474,88.1600334</node>
			<node id="3940">78.9831533,-8.04879858,87.6996642</node>
			<node id="3941">78.6667931,-9.2830789,91.5665841</node>
			<node id="3942">76.5761198,-14.8906714,97.8200663</node>
			<node id="3943">70.4645862,-25.018296,104.098737</node>
			<node id="3944">70.9963419,-23.5900115,102.522828</node>
			<node id="3945">68.9256383,-27.2917498,107.522942</node>
			<node id="3946">84.1315786,6.24540012,99.353788</node>
			<node id="3947">67.3956005,-30.3326552,115.547579</node>
			<node id="3948">67.2529256,-29.2076735,117.780647</node>
			<node id="3949">83.5774436,4.87816786,103.44091</node>
			<node id="3950">83.7680597,2.6465269,105.006425</node>
			<node id="3951">84.2777002,2.58092963,103.321694</node>
			<node id="3952">72.0239379,-19.4827089,117.651737</node>
			<node id="3953">73.2909222,-16.852841,117.615361</node>
			<node id="3954">73.5617087,-15.8571054,117.711811</node>
			<node id="3955">76.116228,-9.29289166,117.68339</node>
			<node id="3956">85.0514361,9.57186631,111.729868</node>
			<node id="3957">76.8279404,-7.28839581,118.406029</node>
			<node id="3958">84.1739762,8.98946488,115.467257</node>
			<node id="3959">79.9843974,0.458677437,119.100523</node>
			<node id="3960">101.675853,33.8008569,29.4656843</node>
			<node id="3961">102.829501,36.4348266,28.8821081</node>
			<node id="3962">101.988943,32.9679434,33.8711952</node>
			<node id="3963">94.4942366,17.8578469,38.3048496</node>
			<node id="3964">94.0209499,15.4056256,41.8186793</node>
			<node id="3965">93.4801303,15.4488247,39.4737291</node>
			<node id="3966">96.7935276,24.0813501,38.0103185</node>
			<node id="3967">92.2521425,14.22264,48.5384804</node>
			<node id="3968">91.661031,12.9759868,45.6539671</node>
			<node id="3969">92.7326143,15.5083518,50.8384374</node>
			<node id="3970">95.8643092,24.064086,60.7722097</node>
			<node id="3971">96.1139827,24.9033378,59.9099472</node>
			<node id="3972">95.6005761,23.4211758,59.1706763</node>
			<node id="3973">108.234582,52.762641,49.7306725</node>
			<node id="3974">95.7284306,24.1151515,62.0989614</node>
			<node id="3975">96.0905897,25.4738101,61.6320597</node>
			<node id="3976">102.50776,40.2244256,55.7549248</node>
			<node id="3977">86.1638379,4.68254046,70.3284643</node>
			<node id="3978">100.684776,35.6843053,58.8470034</node>
			<node id="3979">100.508085,35.7009425,60.8693529</node>
			<node id="3980">110.046393,55.8707052,54.9397039</node>
			<node id="3981">108.952351,54.5302149,58.6096496</node>
			<node id="3982">80.3334304,-5.86148437,85.6291617</node>
			<node id="3983">99.102023,36.4254433,69.6988889</node>
			<node id="3984">99.3620933,34.8395362,71.140255</node>
			<node id="3985">78.2854891,-9.38251154,90.0392383</node>
			<node id="3986">76.9393374,-11.9959315,92.2868023</node>
			<node id="3987">74.5342383,-16.0546358,94.5518538</node>
			<node id="3988">75.2058026,-17.1708152,99.1148578</node>
			<node id="3989">89.8395025,16.9417065,85.7842824</node>
			<node id="3990">89.5011095,15.8374154,86.3032952</node>
			<node id="3991">89.0164142,14.7665808,87.9725405</node>
			<node id="3992">72.6111595,-22.1970834,103.485283</node>
			<node id="3993">68.9154837,-26.7671203,105.793029</node>
			<node id="3994">68.0848322,-27.6996939,108.644101</node>
			<node id="3995">66.1155105,-29.6621324,114.297067</node>
			<node id="3996">66.7102761,-30.0884873,116.351748</node>
			<node id="3997">84.0551505,5.54769283,100.879638</node>
			<node id="3998">66.4075518,-29.4053887,116.758065</node>
			<node id="3999">83.2990357,5.93656372,105.028382</node>
			<node id="4000">73.62152,-15.0568526,116.306814</node>
			<node id="4001">73.1520065,-14.6739236,113.840679</node>
			<node id="4002">73.2237528,-16.2368112,116.900801</node>
			<node id="4003">72.3037052,-17.4418791,115.700479</node>
			<node id="4004">70.8649491,-20.2211527,118.282515</node>
			<node id="4005">71.1373007,-19.8360181,117.248515</node>
			<node id="4006">74.2199025,-13.7006745,115.771412</node>
			<node id="4007">75.0572373,-11.1386914,115.347822</node>
			<node id="4008">84.2500039,6.25934054,110.269564</node>
			<node id="4009">84.2561477,8.80531395,108.793759</node>
			<node id="4010">75.5140191,-8.95336624,115.386779</node>
			<node id="4011">76.1521924,-8.21164519,117.629432</node>
			<node id="4012">77.2800372,-5.73774476,118.038846</node>
			<node id="4013">84.7915429,10.7641701,113.377725</node>
			<node id="4014">78.14259,-3.01344627,119.061649</node>
			<node id="4015">83.0039715,7.49978954,116.813499</node>
			<node id="4016">80.1156004,1.61320443,119.229518</node>
			<node id="4017">82.1997846,5.63159254,118.077022</node>
			<node id="4018">80.766671,4.74436201,118.308102</node>
			<node id="4019">102.973574,34.9182747,28.3424261</node>
			<node id="4020">93.1278092,16.376729,37.6795337</node>
			<node id="4021">95.1331023,19.1968841,38.2975668</node>
			<node id="4022">92.8920772,14.0798066,42.7943407</node>
			<node id="4023">92.1770017,13.8049013,40.2482031</node>
			<node id="4024">92.1894304,15.7889268,53.2589563</node>
			<node id="4025">95.1429894,23.2831717,57.3705323</node>
			<node id="4026">95.877291,24.7146221,58.2609273</node>
			<node id="4027">94.9285255,22.4003896,58.5961669</node>
			<node id="4028">94.522367,21.8271458,59.7487935</node>
			<node id="4029">94.8307076,22.2322315,60.4683834</node>
			<node id="4030">95.7561874,26.1383811,58.8963639</node>
			<node id="4031">94.1621549,21.8994165,61.3265781</node>
			<node id="4032">85.4210647,4.33191744,67.9863309</node>
			<node id="4033">86.7981137,6.14203524,66.7277835</node>
			<node id="4034">94.8275258,23.3195664,62.6093616</node>
			<node id="4035">95.6104423,24.4467967,63.2030245</node>
			<node id="4036">100.998637,36.8070903,57.0096179</node>
			<node id="4037">94.2217232,23.8812384,63.574775</node>
			<node id="4038">95.9858554,25.3370272,63.2401388</node>
			<node id="4039">96.0591492,26.0138769,62.7831446</node>
			<node id="4040">94.9292624,24.6529199,63.7394534</node>
			<node id="4041">108.958674,54.3743828,51.8684623</node>
			<node id="4042">95.6475402,26.6179739,63.4107468</node>
			<node id="4043">94.823119,26.0082248,64.2076643</node>
			<node id="4044">99.0378845,36.6441039,64.0429941</node>
			<node id="4045">108.102544,55.6747599,56.7559986</node>
			<node id="4046">110.936104,56.0852469,56.0835058</node>
			<node id="4047">100.106709,36.6247496,65.6814984</node>
			<node id="4048">77.0186679,-10.513276,88.199522</node>
			<node id="4049">76.8765178,-11.3657167,90.3175536</node>
			<node id="4050">74.1573909,-17.2916235,97.0145607</node>
			<node id="4051">72.9847807,-17.9267212,95.476541</node>
			<node id="4052">89.8699522,17.9927207,85.4240586</node>
			<node id="4053">88.5204674,16.3528503,86.554109</node>
			<node id="4054">69.4412589,-25.363771,101.8989</node>
			<node id="4055">69.2218714,-26.2116294,104.386908</node>
			<node id="4056">84.3404216,7.27606905,97.7336057</node>
			<node id="4057">66.2535049,-29.8800158,115.342706</node>
			<node id="4058">83.7310576,6.67941151,101.704304</node>
			<node id="4059">83.2771191,7.54180322,102.543684</node>
			<node id="4060">71.4453031,-18.4282456,115.0074</node>
			<node id="4061">70.1412803,-20.8966056,118.183771</node>
			<node id="4062">84.8498611,12.099137,110.638847</node>
			<node id="4063">84.9424983,11.6428924,112.173423</node>
			<node id="4064">76.9334037,-3.58688585,118.007351</node>
			<node id="4065">83.8528675,10.3176477,114.548139</node>
			<node id="4066">77.9810406,-1.43714542,118.430945</node>
			<node id="4067">83.3879572,9.77355472,115.201704</node>
			<node id="4068">102.159968,34.6619597,27.9809308</node>
			<node id="4069">101.801052,34.1659709,28.2417511</node>
			<node id="4070">100.82977,33.6323533,30.9913904</node>
			<node id="4071">95.2939502,23.0930494,37.1997443</node>
			<node id="4072">91.1315143,14.400642,50.9707361</node>
			<node id="4073">91.5075218,15.1044636,51.9514476</node>
			<node id="4074">94.0203174,22.0866577,56.2199939</node>
			<node id="4075">95.4463853,24.5081535,56.867559</node>
			<node id="4076">93.3465097,20.7936495,59.0404237</node>
			<node id="4077">95.7434876,25.5355503,57.1142544</node>
			<node id="4078">86.4971863,6.56344382,63.9842948</node>
			<node id="4079">87.8980874,7.46411842,66.1142379</node>
			<node id="4080">93.1910575,20.7482274,60.67163</node>
			<node id="4081">107.020842,52.3795489,48.5601626</node>
			<node id="4082">95.3795648,27.1492385,60.0209039</node>
			<node id="4083">95.687519,26.7935969,61.9406448</node>
			<node id="4084">93.2828845,21.6917619,62.1467469</node>
			<node id="4085">101.683409,38.4099981,55.8902409</node>
			<node id="4086">107.940613,54.3435702,51.3059451</node>
			<node id="4087">98.7499961,34.1623122,59.3489175</node>
			<node id="4088">99.373318,35.2853338,60.9568923</node>
			<node id="4089">83.2521681,-0.320205483,78.488972</node>
			<node id="4090">82.2017984,-1.60645209,76.8134565</node>
			<node id="4091">83.4442416,0.557302477,75.7586105</node>
			<node id="4092">107.13438,50.9521919,59.2276573</node>
			<node id="4093">105.830692,50.0129023,58.4867898</node>
			<node id="4094">107.725733,54.8144556,57.7961199</node>
			<node id="4095">99.4359209,37.0505522,66.6345566</node>
			<node id="4096">77.5935053,-9.35401985,86.5538594</node>
			<node id="4097">72.4405194,-20.9667738,100.925339</node>
			<node id="4098">71.5392812,-20.7735456,98.2943916</node>
			<node id="4099">73.5114434,-18.8792397,99.0665021</node>
			<node id="4100">69.508053,-24.5646534,100.499406</node>
			<node id="4101">71.3356778,-22.0962326,100.599666</node>
			<node id="4102">91.0760279,18.514329,83.8580805</node>
			<node id="4103">85.4511428,9.01150403,95.0053764</node>
			<node id="4104">87.3575122,8.95619798,93.6741983</node>
			<node id="4105">86.2311243,10.8626541,93.049101</node>
			<node id="4106">84.2188354,8.89306914,96.5048587</node>
			<node id="4107">83.3645924,9.03081864,97.8904344</node>
			<node id="4108">83.9211309,6.97581537,100.237609</node>
			<node id="4109">83.7092611,7.88417024,101.503897</node>
			<node id="4110">83.1926724,7.74210625,103.78845</node>
			<node id="4111">67.1381919,-25.5634018,117.640442</node>
			<node id="4112">70.4963322,-20.3308606,116.887444</node>
			<node id="4113">67.9642941,-23.9551194,117.81329</node>
			<node id="4114">70.5238257,-20.2729042,117.740072</node>
			<node id="4115">75.4126945,-7.56632921,114.867257</node>
			<node id="4116">76.2070219,-6.84850891,117.323576</node>
			<node id="4117">76.3134733,-4.91391044,116.966361</node>
			<node id="4118">84.1665045,11.407575,113.705018</node>
			<node id="4119">78.7022556,0.764433503,118.744195</node>
			<node id="4120">82.4155741,8.63855795,116.20322</node>
			<node id="4121">79.7341726,3.22422205,118.565731</node>
			<node id="4122">81.2390861,6.21598678,117.704167</node>
			<node id="4123">101.097379,36.2617194,27.771669</node>
			<node id="4124">92.3319287,14.7892208,37.5131543</node>
			<node id="4125">93.240279,18.0527123,36.6312769</node>
			<node id="4126">94.1450553,20.1713289,36.7642475</node>
			<node id="4127">95.4545536,21.0211888,37.8792591</node>
			<node id="4128">98.3553338,27.9343421,37.5192088</node>
			<node id="4129">96.8079756,26.4225969,37.1925071</node>
			<node id="4130">90.1969893,13.3409063,50.1559919</node>
			<node id="4131">90.8256817,14.3503687,52.8714507</node>
			<node id="4132">93.0624587,20.7381802,56.7836337</node>
			<node id="4133">95.8620299,26.9773098,56.3233072</node>
			<node id="4134">95.3977541,25.8647986,55.3303116</node>
			<node id="4135">100.290767,38.2961548,54.8623341</node>
			<node id="4136">99.2292242,35.6495133,56.1817198</node>
			<node id="4137">99.7816255,37.2451348,55.1878007</node>
			<node id="4138">92.8225004,22.9447122,63.6777835</node>
			<node id="4139">99.1861813,34.5779048,57.6432626</node>
			<node id="4140">81.5135464,-2.72445863,78.9486472</node>
			<node id="4141">80.4533914,-3.69084486,76.9160239</node>
			<node id="4142">98.9779366,35.9253145,62.5882115</node>
			<node id="4143">105.133083,51.0444311,58.1988321</node>
			<node id="4144">98.617459,37.6180264,68.2401278</node>
			<node id="4145">83.4120554,3.44007381,82.7049956</node>
			<node id="4146">83.8680298,4.25208452,83.8902422</node>
			<node id="4147">83.7569862,4.97072205,82.7322426</node>
			<node id="4148">83.382454,2.99536173,83.5141323</node>
			<node id="4149">82.3587181,1.90986631,82.67542</node>
			<node id="4150">83.4059279,2.96707975,84.831061</node>
			<node id="4151">81.9446757,0.73341881,84.4266856</node>
			<node id="4152">83.738,4.09162618,86.0417978</node>
			<node id="4153">82.4748009,1.28293009,86.6575174</node>
			<node id="4154">97.8856062,33.4110838,73.4090254</node>
			<node id="4155">97.8297354,36.1264918,71.6222349</node>
			<node id="4156">75.1245881,-14.6716112,92.7610451</node>
			<node id="4157">73.3269752,-16.7930721,93.0371527</node>
			<node id="4158">82.9023318,2.82149412,87.8504028</node>
			<node id="4159">81.91029,1.3127035,89.1366129</node>
			<node id="4160">81.5757505,-0.324932277,87.1072969</node>
			<node id="4161">81.3789562,-0.392701532,89.1709635</node>
			<node id="4162">83.6012206,4.31923859,87.6917543</node>
			<node id="4163">83.789062,5.52758434,86.0447677</node>
			<node id="4164">82.9114024,3.5767483,89.1446805</node>
			<node id="4165">80.863497,-0.754152635,90.8076783</node>
			<node id="4166">83.4649966,4.6413644,88.8144093</node>
			<node id="4167">89.646241,19.1274982,84.5275426</node>
			<node id="4168">88.7288617,17.5734823,86.142695</node>
			<node id="4169">68.0348457,-27.0039309,104.291529</node>
			<node id="4170">67.0856672,-27.3708652,106.261679</node>
			<node id="4171">84.7684408,10.679306,94.4008921</node>
			<node id="4172">66.0756047,-28.3284677,110.680211</node>
			<node id="4173">83.6407825,8.43507368,100.471078</node>
			<node id="4174">68.9940841,-21.8477792,116.327677</node>
			<node id="4175">69.4479209,-20.9842283,114.023992</node>
			<node id="4176">83.5605606,8.69108715,106.092917</node>
			<node id="4177">69.0568562,-22.1589817,117.569282</node>
			<node id="4178">75.8121008,-6.04624311,116.322471</node>
			<node id="4179">84.3769628,13.2578166,112.451087</node>
			<node id="4180">84.6599566,13.4211064,111.542959</node>
			<node id="4181">77.2273958,-2.53176557,118.426939</node>
			<node id="4182">84.2964761,12.2616514,113.277279</node>
			<node id="4183">82.8093482,11.2727397,114.263105</node>
			<node id="4184">80.4784059,7.83269366,116.644994</node>
			<node id="4185">77.8784574,2.75330158,118.306648</node>
			<node id="4186">101.141214,34.7333096,27.5970562</node>
			<node id="4187">91.1411671,13.0117203,37.8105713</node>
			<node id="4188">90.3841061,11.6760595,39.9166291</node>
			<node id="4189">101.7549,38.3747474,30.4437249</node>
			<node id="4190">100.77907,33.3614626,32.527723</node>
			<node id="4191">89.6923247,10.7194474,41.8300667</node>
			<node id="4192">91.3907353,12.5177658,42.8668127</node>
			<node id="4193">88.8919198,11.1511882,54.7391732</node>
			<node id="4194">89.5630777,12.4583854,54.0639214</node>
			<node id="4195">90.1330335,12.3496539,56.4209179</node>
			<node id="4196">88.0992363,9.99068446,55.8972308</node>
			<node id="4197">88.8587213,10.6187928,57.4407264</node>
			<node id="4198">91.3955928,18.7949463,58.0971791</node>
			<node id="4199">95.5643718,27.9926245,57.8266005</node>
			<node id="4200">91.2235933,18.4354247,59.6333209</node>
			<node id="4201">97.6704453,32.9712258,58.146047</node>
			<node id="4202">94.8585739,27.6635584,63.2189618</node>
			<node id="4203">81.5707392,-1.78746656,74.475635</node>
			<node id="4204">79.9938087,-3.47982484,73.9828454</node>
			<node id="4205">98.1968309,34.332296,60.4225608</node>
			<node id="4206">95.0033387,27.0551151,63.9667802</node>
			<node id="4207">107.849824,55.0182135,52.2416661</node>
			<node id="4208">93.9696203,26.7851947,64.68857</node>
			<node id="4209">97.8431505,35.2331679,61.7959783</node>
			<node id="4210">107.541666,55.2350463,53.291486</node>
			<node id="4211">80.082119,-4.65355298,79.725947</node>
			<node id="4212">107.638988,55.705511,54.9281316</node>
			<node id="4213">107.764883,55.7616581,55.888932</node>
			<node id="4214">98.2153396,37.4953817,65.2579148</node>
			<node id="4215">106.21601,53.0746721,58.2351219</node>
			<node id="4216">98.4660217,37.7533591,66.7036219</node>
			<node id="4217">82.4097059,3.1394426,80.666214</node>
			<node id="4218">75.4309575,-13.4340538,90.4034917</node>
			<node id="4219">74.7011746,-13.8278993,88.2823673</node>
			<node id="4220">75.8685724,-12.4730563,88.9316571</node>
			<node id="4221">73.1762223,-15.8401915,90.3242781</node>
			<node id="4222">83.8169931,5.82245512,84.6939636</node>
			<node id="4223">84.0144863,6.92178775,82.7916607</node>
			<node id="4224">83.6374019,7.15225642,87.2283408</node>
			<node id="4225">81.3745824,1.20729404,91.1706035</node>
			<node id="4226">68.1057072,-26.7234812,101.939179</node>
			<node id="4227">68.3698826,-26.1136547,100.352328</node>
			<node id="4228">83.0216565,4.86669036,90.1410469</node>
			<node id="4229">82.5216247,4.04192912,90.6732318</node>
			<node id="4230">81.0918525,1.44801563,92.6632699</node>
			<node id="4231">89.0773465,18.5993909,85.5991204</node>
			<node id="4232">86.513342,15.9408319,88.7158839</node>
			<node id="4233">83.3951796,8.52985819,99.0985797</node>
			<node id="4234">65.3882074,-29.3228433,115.058447</node>
			<node id="4235">64.7967377,-27.9407072,115.409708</node>
			<node id="4236">71.9217598,-15.6458247,111.298949</node>
			<node id="4237">71.930028,-16.7711316,113.098453</node>
			<node id="4238">68.1271074,-22.6496289,114.950763</node>
			<node id="4239">74.3494331,-12.1464611,114.040542</node>
			<node id="4240">73.9375189,-10.9592348,111.538432</node>
			<node id="4241">73.0061016,-13.1791728,111.151472</node>
			<node id="4242">67.7756896,-23.3149115,116.800029</node>
			<node id="4243">83.9606058,11.4072914,107.185862</node>
			<node id="4244">77.576027,0.297179949,118.133487</node>
			<node id="4245">91.3091137,13.7763979,36.0820732</node>
			<node id="4246">92.1040115,15.9731501,35.9080058</node>
			<node id="4247">92.4459418,18.7507696,35.3482683</node>
			<node id="4248">89.2456867,12.6655862,51.4227276</node>
			<node id="4249">88.568209,11.4993952,52.6218285</node>
			<node id="4250">87.8175174,9.71012573,54.4477213</node>
			<node id="4251">88.0090992,10.1357668,53.4125518</node>
			<node id="4252">87.1064218,8.99463602,57.3232464</node>
			<node id="4253">95.6852022,28.0462583,53.6984949</node>
			<node id="4254">96.1150764,28.0730827,55.1274749</node>
			<node id="4255">95.999096,28.2009926,56.5977774</node>
			<node id="4256">96.4439994,29.0619346,55.3848367</node>
			<node id="4257">96.2496559,29.7791443,57.4231994</node>
			<node id="4258">96.9031467,30.8954532,55.3562215</node>
			<node id="4259">96.9684169,31.3334606,57.0303523</node>
			<node id="4260">97.8039303,33.5563294,55.7725795</node>
			<node id="4261">97.838196,33.1551551,56.9891411</node>
			<node id="4262">107.235943,53.5871764,50.3414935</node>
			<node id="4263">92.0581757,21.894727,64.2349541</node>
			<node id="4264">92.1281063,20.2821733,62.2967809</node>
			<node id="4265">91.7191291,20.4680455,63.8641678</node>
			<node id="4266">90.9553916,19.4011063,64.0042966</node>
			<node id="4267">82.3177501,-0.5102901,73.1798227</node>
			<node id="4268">81.3149116,-1.3800718,71.5249769</node>
			<node id="4269">82.9007754,0.588064533,70.7891545</node>
			<node id="4270">106.567297,54.5091055,51.0080033</node>
			<node id="4271">94.499015,28.3082513,62.2207008</node>
			<node id="4272">97.0048446,33.4606582,60.3388389</node>
			<node id="4273">92.4908681,25.5698586,64.9049183</node>
			<node id="4274">74.9894733,-12.7054418,86.521869</node>
			<node id="4275">73.2398958,-14.026912,85.6293424</node>
			<node id="4276">75.9035007,-11.3226838,86.2137882</node>
			<node id="4277">83.5334909,5.94162325,81.4013209</node>
			<node id="4278">79.2622211,-3.37397784,84.6291798</node>
			<node id="4279">78.9401884,-4.16291894,86.8520191</node>
			<node id="4280">80.4223508,-2.03495777,87.3491808</node>
			<node id="4281">72.0711487,-17.6117074,92.1541303</node>
			<node id="4282">72.5009698,-18.9222924,96.6779597</node>
			<node id="4283">70.9081046,-19.7049446,94.2581376</node>
			<node id="4284">69.760623,-22.7723294,97.7235096</node>
			<node id="4285">70.8334843,-20.7340417,96.3297612</node>
			<node id="4286">68.1388073,-25.0370563,98.1613794</node>
			<node id="4287">83.6892128,7.53350648,85.4239496</node>
			<node id="4288">67.8201986,-26.7451651,101.090751</node>
			<node id="4289">67.3952539,-26.3393483,99.1808115</node>
			<node id="4290">89.9220589,20.5880106,83.3530218</node>
			<node id="4291">92.0312676,21.6484829,81.69046</node>
			<node id="4292">89.5918647,22.798246,82.3123127</node>
			<node id="4293">81.7953047,2.79756517,91.14078</node>
			<node id="4294">83.0282902,7.38494239,89.3552529</node>
			<node id="4295">66.8978499,-27.144863,103.779549</node>
			<node id="4296">82.2739905,5.08800483,92.2121889</node>
			<node id="4297">88.3497876,19.7973234,84.9507104</node>
			<node id="4298">87.1985008,17.919651,86.5438024</node>
			<node id="4299">86.7434467,17.001882,87.3427293</node>
			<node id="4300">80.4720609,0.251382582,93.6925262</node>
			<node id="4301">80.7826286,2.05801284,94.4815784</node>
			<node id="4302">84.9957194,12.0862191,93.2551059</node>
			<node id="4303">64.9586392,-29.1616994,114.092197</node>
			<node id="4304">68.6779443,-21.3164351,112.089456</node>
			<node id="4305">70.1809831,-19.286084,112.488993</node>
			<node id="4306">83.1439477,9.0062559,101.422629</node>
			<node id="4307">82.8805736,9.4996938,102.585118</node>
			<node id="4308">74.6635352,-9.28444961,112.685983</node>
			<node id="4309">75.5015142,-3.17670782,116.288636</node>
			<node id="4310">76.7855053,-1.0385019,117.699781</node>
			<node id="4311">83.5543667,13.0476837,113.269334</node>
			<node id="4312">83.1134414,12.2798083,113.720325</node>
			<node id="4313">91.6255556,15.1915033,35.0812326</node>
			<node id="4314">89.834415,11.9054763,36.4263063</node>
			<node id="4315">99.9923714,34.1805138,28.2919349</node>
			<node id="4316">89.1354884,10.5052297,38.4275536</node>
			<node id="4317">93.4602935,23.0939778,35.4451497</node>
			<node id="4318">95.1844899,24.9852852,36.4384017</node>
			<node id="4319">88.4532868,9.65735301,43.3386078</node>
			<node id="4320">89.9255374,11.1344796,44.0585552</node>
			<node id="4321">98.2397528,29.210578,36.6197692</node>
			<node id="4322">95.8879661,28.4341596,35.5681222</node>
			<node id="4323">88.6289285,11.646668,49.6071577</node>
			<node id="4324">86.4965477,9.27390524,52.5597979</node>
			<node id="4325">96.214074,29.591826,53.6500284</node>
			<node id="4326">96.4380814,31.0963425,53.6912883</node>
			<node id="4327">89.7688049,17.0777208,59.4771831</node>
			<node id="4328">89.7987741,16.9995467,61.195282</node>
			<node id="4329">90.088411,17.8055539,62.729327</node>
			<node id="4330">82.0717554,0.0801553086,69.4710522</node>
			<node id="4331">96.8945877,32.0147432,58.3556186</node>
			<node id="4332">95.8979904,31.0545083,59.0318049</node>
			<node id="4333">94.6873057,28.7217963,59.7838266</node>
			<node id="4334">80.1609027,-2.61203489,71.5030733</node>
			<node id="4335">96.5793614,32.2693585,59.4216809</node>
			<node id="4336">90.6941181,20.3037281,66.3688163</node>
			<node id="4337">90.1856222,18.6997946,65.7285668</node>
			<node id="4338">92.2939879,23.8722715,64.6061063</node>
			<node id="4339">106.853988,55.1984343,51.9797643</node>
			<node id="4340">105.943687,55.1295192,53.9483076</node>
			<node id="4341">97.5754755,36.5914401,63.3483239</node>
			<node id="4342">106.543295,55.0752734,56.7353063</node>
			<node id="4343">105.976336,54.2917628,57.3670443</node>
			<node id="4344">107.373505,52.0533101,59.1416786</node>
			<node id="4345">83.8786619,7.4809603,80.4328035</node>
			<node id="4346">68.6011028,-23.4960147,96.3967689</node>
			<node id="4347">66.7130614,-26.9582528,101.074274</node>
			<node id="4348">82.029116,7.09561476,92.2429447</node>
			<node id="4349">87.4462525,19.0596195,85.9056954</node>
			<node id="4350">81.1547156,3.064174,93.6690417</node>
			<node id="4351">79.8891235,0.875064009,96.060397</node>
			<node id="4352">83.621441,10.9729946,95.6918445</node>
			<node id="4353">65.3511984,-28.8928753,112.538682</node>
			<node id="4354">82.8548858,10.0945282,100.340088</node>
			<node id="4355">71.8817331,-14.4221431,109.096531</node>
			<node id="4356">73.202075,-11.6570481,109.956269</node>
			<node id="4357">68.1429528,-22.43176,113.292596</node>
			<node id="4358">74.1385178,-8.43104629,110.522383</node>
			<node id="4359">66.2712039,-24.565161,116.686659</node>
			<node id="4360">74.5769589,-6.82034918,112.072642</node>
			<node id="4361">74.2172322,-7.10253734,111.153901</node>
			<node id="4362">74.9452662,-5.75342435,113.10874</node>
			<node id="4363">75.4296557,-4.47804969,115.671669</node>
			<node id="4364">75.4468978,-1.84995304,116.511299</node>
			<node id="4365">76.6849617,2.53651395,117.907379</node>
			<node id="4366">80.5737728,10.4738035,115.053701</node>
			<node id="4367">78.8060562,6.19978554,117.194484</node>
			<node id="4368">91.0464197,14.2411298,34.3499832</node>
			<node id="4369">89.641897,12.3912816,34.0289131</node>
			<node id="4370">90.1252187,13.6414452,32.8471738</node>
			<node id="4371">100.238101,37.6176651,28.1354912</node>
			<node id="4372">87.8608309,11.072408,50.7123444</node>
			<node id="4373">103.926294,41.8856197,38.2571204</node>
			<node id="4374">101.387454,42.7228064,38.0122006</node>
			<node id="4375">102.758246,43.9312469,40.0616187</node>
			<node id="4376">86.9028985,10.030214,51.1656071</node>
			<node id="4377">85.5039957,7.9413038,56.1909701</node>
			<node id="4378">85.1274335,7.23682506,57.6782054</node>
			<node id="4379">92.191341,21.9452924,52.202572</node>
			<node id="4380">92.5940218,21.022185,54.179442</node>
			<node id="4381">93.5027228,22.7897096,53.8506057</node>
			<node id="4382">92.3980572,23.7100905,51.4077974</node>
			<node id="4383">94.164776,24.5913851,53.6870972</node>
			<node id="4384">92.8543078,25.2312615,51.3646323</node>
			<node id="4385">93.7048168,27.3327037,51.5453763</node>
			<node id="4386">94.5273309,26.0978329,53.2802625</node>
			<node id="4387">95.400932,28.8028634,52.7533813</node>
			<node id="4388">88.6737603,15.790338,60.6671045</node>
			<node id="4389">96.9708103,33.1427535,54.1096642</node>
			<node id="4390">98.0713025,35.028118,54.8338406</node>
			<node id="4391">98.8545051,38.4390512,54.0151296</node>
			<node id="4392">98.5204087,36.5466885,54.4168937</node>
			<node id="4393">95.0908734,29.6003057,59.0265143</node>
			<node id="4394">89.2608053,16.7192373,63.8060462</node>
			<node id="4395">93.3193706,27.7230401,64.7328875</node>
			<node id="4396">93.4594408,28.5987503,64.0230977</node>
			<node id="4397">92.3883017,27.2314608,65.2223531</node>
			<node id="4398">96.2694153,35.9864181,62.5999694</node>
			<node id="4399">105.558813,54.8839725,55.9678793</node>
			<node id="4400">104.819479,48.472459,57.4957534</node>
			<node id="4401">82.4313778,4.26406672,78.1743666</node>
			<node id="4402">83.0194038,5.48284345,80.1503856</node>
			<node id="4403">83.4349939,6.40329181,78.3673397</node>
			<node id="4404">74.7301826,-11.9955335,84.5312309</node>
			<node id="4405">72.6204442,-15.2515688,87.4266246</node>
			<node id="4406">84.3937297,8.69070434,79.0439076</node>
			<node id="4407">78.5397181,-4.51232173,84.9689613</node>
			<node id="4408">77.4684035,-5.6817487,84.6053409</node>
			<node id="4409">97.188695,38.9885387,67.3613501</node>
			<node id="4410">97.2604934,37.9035498,70.3973836</node>
			<node id="4411">84.2348387,8.79046394,82.7978069</node>
			<node id="4412">84.7208073,10.0966391,81.2936523</node>
			<node id="4413">76.3049709,-7.330352,87.6964353</node>
			<node id="4414">77.2886783,-6.04507549,90.4602859</node>
			<node id="4415">77.4463112,-5.99876034,87.1428516</node>
			<node id="4416">69.126294,-21.9468538,94.5173846</node>
			<node id="4417">84.1792855,9.50242277,84.1749287</node>
			<node id="4418">83.8500686,9.06419763,86.1148465</node>
			<node id="4419">66.2992076,-26.4984391,98.7521615</node>
			<node id="4420">65.2121231,-26.9933664,103.175654</node>
			<node id="4421">82.9124689,9.1145003,88.7806024</node>
			<node id="4422">81.5044637,6.02921245,93.716123</node>
			<node id="4423">80.115591,2.75312365,96.2061775</node>
			<node id="4424">78.3123749,-0.588569812,98.7160191</node>
			<node id="4425">78.8129838,1.47110581,98.4756094</node>
			<node id="4426">79.1318672,-1.66188495,95.5655013</node>
			<node id="4427">83.3167087,12.6666083,94.8684909</node>
			<node id="4428">71.3997157,-14.0142193,106.774979</node>
			<node id="4429">70.6181556,-15.4307141,107.099104</node>
			<node id="4430">69.91524,-18.7668477,110.776431</node>
			<node id="4431">68.6137921,-20.4379727,110.689765</node>
			<node id="4432">66.8810955,-21.6529611,109.85749</node>
			<node id="4433">66.9402035,-22.7615058,111.88709</node>
			<node id="4434">66.8324143,-23.4608623,113.849103</node>
			<node id="4435">65.0823514,-26.0221578,115.849735</node>
			<node id="4436">66.1051031,-24.1406608,115.609468</node>
			<node id="4437">84.5626693,14.5727715,110.020581</node>
			<node id="4438">83.8669631,15.9503607,110.817784</node>
			<node id="4439">82.8457186,14.4932853,112.434546</node>
			<node id="4440">78.0302509,4.63861573,117.669771</node>
			<node id="4441">91.2730808,16.6913282,33.9545889</node>
			<node id="4442">88.7631183,11.1012372,35.141667</node>
			<node id="4443">88.5103815,10.1940702,36.8727321</node>
			<node id="4444">88.354419,9.43274685,39.7292468</node>
			<node id="4445">87.4614804,8.78712112,36.4665126</node>
			<node id="4446">86.9465504,8.00657633,39.0368417</node>
			<node id="4447">92.2313921,20.8927895,34.5671724</node>
			<node id="4448">100.582502,38.0784719,29.0509058</node>
			<node id="4449">86.7818342,7.81659632,42.1332772</node>
			<node id="4450">87.6275858,8.67162331,40.7166105</node>
			<node id="4451">87.3886436,9.08130981,45.219818</node>
			<node id="4452">87.3110166,10.152111,48.4057495</node>
			<node id="4453">95.5045481,30.779091,52.4591227</node>
			<node id="4454">105.296947,50.6367615,46.8592755</node>
			<node id="4455">104.635325,52.6935103,48.2715798</node>
			<node id="4456">86.9703041,12.5349222,65.7511253</node>
			<node id="4457">86.3113616,11.4763469,67.3705234</node>
			<node id="4458">87.3928538,13.5214275,68.0965956</node>
			<node id="4459">95.0244348,31.4715115,59.9737917</node>
			<node id="4460">95.7601176,32.4147715,60.1443989</node>
			<node id="4461">91.228695,22.7065933,66.0990799</node>
			<node id="4462">89.5323548,18.9039202,68.5273039</node>
			<node id="4463">89.5350805,20.6435643,69.3001166</node>
			<node id="4464">90.1784656,21.7676288,67.8852764</node>
			<node id="4465">85.1693645,9.91106263,70.5304825</node>
			<node id="4466">83.9806403,8.24680827,72.1914027</node>
			<node id="4467">85.3130908,10.0821562,73.1547845</node>
			<node id="4468">89.0714805,17.6944818,68.9531636</node>
			<node id="4469">88.2970789,15.6981847,68.7532024</node>
			<node id="4470">88.151538,16.3003903,71.2582608</node>
			<node id="4471">88.9032244,18.8367574,70.7293858</node>
			<node id="4472">104.225842,51.8108004,57.7176126</node>
			<node id="4473">104.205237,52.9022067,57.3798217</node>
			<node id="4474">87.0521223,14.0609269,73.5017333</node>
			<node id="4475">87.187304,15.2863287,75.3583108</node>
			<node id="4476">87.7471338,16.2121843,73.2978402</node>
			<node id="4477">86.4441204,13.2703597,76.1669419</node>
			<node id="4478">86.3399222,13.9823777,77.5814032</node>
			<node id="4479">70.956342,-17.4174323,89.1629203</node>
			<node id="4480">85.4073383,11.2283815,78.2605848</node>
			<node id="4481">85.6088625,13.0705708,80.0324067</node>
			<node id="4482">70.4280451,-18.9724855,91.5668582</node>
			<node id="4483">97.3656197,38.6597099,68.9153492</node>
			<node id="4484">85.802426,14.3494,79.6620878</node>
			<node id="4485">85.2305055,12.3910073,81.9422067</node>
			<node id="4486">84.5602452,11.3438942,84.015433</node>
			<node id="4487">85.0201202,12.9197637,83.8618612</node>
			<node id="4488">83.8753551,10.0698373,85.9830354</node>
			<node id="4489">83.0679813,10.8841945,87.6313043</node>
			<node id="4490">91.9319025,23.7233723,80.8005921</node>
			<node id="4491">75.8756705,-7.26777372,94.8723265</node>
			<node id="4492">74.2127424,-9.39685702,95.679101</node>
			<node id="4493">75.3552196,-7.60345637,97.4722648</node>
			<node id="4494">80.4299306,5.71667281,95.3662381</node>
			<node id="4495">79.9067751,4.2730344,96.3719839</node>
			<node id="4496">77.4079347,-2.98670434,99.3158599</node>
			<node id="4497">76.412454,-4.67257967,100.347842</node>
			<node id="4498">76.8773553,-2.06451583,101.141926</node>
			<node id="4499">76.1137175,-2.4917144,102.802306</node>
			<node id="4500">75.8959512,-4.7487733,101.944083</node>
			<node id="4501">82.8217582,11.4038619,96.9087238</node>
			<node id="4502">63.8838404,-28.5893945,113.370863</node>
			<node id="4503">63.837976,-28.5619339,112.378505</node>
			<node id="4504">82.7217228,10.6292248,98.568778</node>
			<node id="4505">68.4188915,-19.6362091,108.864047</node>
			<node id="4506">63.9723056,-28.3285996,114.164973</node>
			<node id="4507">72.6346902,-11.7097063,107.946841</node>
			<node id="4508">73.5659396,-9.418915,108.477899</node>
			<node id="4509">82.6064741,11.2884851,101.704628</node>
			<node id="4510">74.4402431,-5.06597267,110.941045</node>
			<node id="4511">84.321183,15.8526785,109.212979</node>
			<node id="4512">83.9095701,15.1106207,107.234092</node>
			<node id="4513">83.7358695,17.0578433,107.53439</node>
			<node id="4514">75.9584639,-0.129695459,117.023556</node>
			<node id="4515">83.1013264,15.7990731,111.486978</node>
			<node id="4516">76.5364777,1.14581261,117.745254</node>
			<node id="4517">79.3575074,8.91609824,115.762395</node>
			<node id="4518">89.0892313,12.1456868,32.3477397</node>
			<node id="4519">90.2331183,14.4996972,32.3643218</node>
			<node id="4520">90.0211933,15.9173961,31.3395089</node>
			<node id="4521">87.682089,9.59494894,35.0273087</node>
			<node id="4522">86.1162547,6.71275454,39.8419354</node>
			<node id="4523">86.200211,6.72756628,41.8151854</node>
			<node id="4524">85.8383468,5.84360355,39.867295</node>
			<node id="4525">85.6034622,5.47295455,41.6938205</node>
			<node id="4526">85.475585,5.8553066,43.5746937</node>
			<node id="4527">85.9579187,7.12940584,44.3065145</node>
			<node id="4528">98.6515509,33.2863893,32.1779915</node>
			<node id="4529">99.6850976,32.7724284,33.468559</node>
			<node id="4530">98.2441695,31.9411618,34.0508234</node>
			<node id="4531">94.5301732,27.113354,35.1166658</node>
			<node id="4532">85.4997875,9.04113572,49.3182719</node>
			<node id="4533">85.2827358,8.23267138,54.0571319</node>
			<node id="4534">93.9742957,29.2761194,51.1852917</node>
			<node id="4535">87.8118737,15.241116,58.1725153</node>
			<node id="4536">89.7294444,17.0932396,57.9108297</node>
			<node id="4537">97.0150939,35.7634707,53.1840376</node>
			<node id="4538">86.1354432,12.1292038,63.1523495</node>
			<node id="4539">87.7147015,13.8063464,65.0329861</node>
			<node id="4540">88.0963933,14.802462,62.7707764</node>
			<node id="4541">96.891004,37.5378905,52.97117</node>
			<node id="4542">104.75056,53.7028968,50.0543699</node>
			<node id="4543">85.1445416,10.6070197,65.064902</node>
			<node id="4544">84.937945,9.88199074,67.6772841</node>
			<node id="4545">94.2255978,30.3028777,60.2204404</node>
			<node id="4546">93.7398579,29.7091873,61.4341265</node>
			<node id="4547">95.4320224,34.3950065,61.4571864</node>
			<node id="4548">105.839558,55.1987896,51.703454</node>
			<node id="4549">106.124505,55.1473861,52.8248722</node>
			<node id="4550">91.370655,24.5837438,65.8021766</node>
			<node id="4551">83.3979484,7.74792254,69.7077776</node>
			<node id="4552">83.0720031,6.42034932,74.1153807</node>
			<node id="4553">84.4403957,8.61588104,74.7989336</node>
			<node id="4554">102.731144,50.4698102,56.8978674</node>
			<node id="4555">77.703613,-3.85891775,79.0624801</node>
			<node id="4556">77.852891,-4.50923727,81.8713189</node>
			<node id="4557">79.0600626,-2.17885632,79.7044395</node>
			<node id="4558">95.5909185,38.5573493,64.6093328</node>
			<node id="4559">88.1169361,18.0885938,73.1487831</node>
			<node id="4560">87.3048167,16.7982554,75.354122</node>
			<node id="4561">96.4991579,38.9464089,65.8233415</node>
			<node id="4562">85.84218,15.9308411,78.1357573</node>
			<node id="4563">66.7474033,-24.8302109,95.552248</node>
			<node id="4564">85.2545885,13.7322953,82.6231656</node>
			<node id="4565">66.2755272,-25.8598413,97.1067623</node>
			<node id="4566">84.0296018,12.6758386,85.7916161</node>
			<node id="4567">87.5221748,21.649948,84.3648201</node>
			<node id="4568">73.4271614,-10.1854281,97.2530952</node>
			<node id="4569">80.4679703,8.11369824,94.767971</node>
			<node id="4570">77.2135952,-0.105550248,100.925512</node>
			<node id="4571">75.0194935,-6.18444533,102.611009</node>
			<node id="4572">69.6063958,-18.176406,108.824409</node>
			<node id="4573">69.7040071,-17.2246199,107.710712</node>
			<node id="4574">68.304745,-19.4753548,107.38384</node>
			<node id="4575">75.2491559,-4.42379519,104.191518</node>
			<node id="4576">72.8209059,-10.4141056,106.101543</node>
			<node id="4577">73.7330923,-8.19322714,106.266179</node>
			<node id="4578">73.0109794,-9.88339004,103.950579</node>
			<node id="4579">65.4768118,-23.5557764,111.870864</node>
			<node id="4580">82.4622866,11.9105469,99.0716361</node>
			<node id="4581">73.9066262,-7.94340266,108.716836</node>
			<node id="4582">74.2354208,-6.36663451,106.474477</node>
			<node id="4583">64.2884585,-24.9470084,114.862847</node>
			<node id="4584">74.0404309,-6.02543602,110.664246</node>
			<node id="4585">74.931071,-4.35797302,113.630627</node>
			<node id="4586">81.4169212,14.3130622,112.642597</node>
			<node id="4587">81.2538304,12.259467,113.896225</node>
			<node id="4588">89.6228976,13.0500532,31.6000869</node>
			<node id="4589">88.084319,11.5206351,30.1811782</node>
			<node id="4590">89.3803503,12.9703442,30.205571</node>
			<node id="4591">89.6656038,14.3767304,30.728178</node>
			<node id="4592">87.74928,10.539569,32.9062004</node>
			<node id="4593">86.1331831,7.4730511,37.6375596</node>
			<node id="4594">86.9713892,8.61088217,35.2887703</node>
			<node id="4595">85.5231359,6.22347349,38.4068434</node>
			<node id="4596">85.1814803,5.01292225,40.0603541</node>
			<node id="4597">84.9265651,5.28956169,38.3661227</node>
			<node id="4598">99.0391508,36.5521828,27.069707</node>
			<node id="4599">100.361777,35.7626629,27.31496</node>
			<node id="4600">99.2985897,33.8777155,29.9656924</node>
			<node id="4601">97.513232,34.5904438,28.1718359</node>
			<node id="4602">85.0882122,4.88108537,41.3370667</node>
			<node id="4603">84.850619,5.18464389,42.8420415</node>
			<node id="4604">84.5048821,5.81448145,44.370919</node>
			<node id="4605">93.4260167,26.005608,34.5671083</node>
			<node id="4606">85.0542746,6.43826107,44.9515787</node>
			<node id="4607">85.3230429,7.77640597,46.1889558</node>
			<node id="4608">85.3672632,8.91536407,50.6878254</node>
			<node id="4609">90.1686814,20.3098231,50.3027922</node>
			<node id="4610">90.2328286,18.9355455,52.6323869</node>
			<node id="4611">91.2526978,20.6356507,51.840593</node>
			<node id="4612">91.2205055,22.158159,50.6254916</node>
			<node id="4613">87.2750539,14.2012695,59.9766598</node>
			<node id="4614">94.6379777,32.5449182,60.4989223</node>
			<node id="4615">92.7777397,30.6991285,62.4975478</node>
			<node id="4616">90.831194,25.5013291,66.3466147</node>
			<node id="4617">91.0679536,26.5785327,65.882839</node>
			<node id="4618">103.543689,54.3837928,54.0431248</node>
			<node id="4619">104.016825,53.9078653,56.2264952</node>
			<node id="4620">88.4514104,21.029731,71.8631641</node>
			<node id="4621">88.3071324,19.173367,72.7728634</node>
			<node id="4622">85.4369242,15.3719843,80.6522701</node>
			<node id="4623">84.9242395,14.0385813,84.8865207</node>
			<node id="4624">85.151414,14.8598689,83.6554294</node>
			<node id="4625">84.9801065,14.9049067,84.7579064</node>
			<node id="4626">72.1522228,-11.6941031,98.9555663</node>
			<node id="4627">73.8312496,-9.36317732,99.5780772</node>
			<node id="4628">81.0478011,9.17569045,93.259822</node>
			<node id="4629">83.8817175,15.3312364,91.8267996</node>
			<node id="4630">83.4553485,13.7181648,93.8476954</node>
			<node id="4631">85.2480798,13.612292,91.9143641</node>
			<node id="4632">70.0747225,-15.0207079,104.058877</node>
			<node id="4633">71.0956859,-13.4577558,103.719446</node>
			<node id="4634">68.5670756,-17.5994004,105.760099</node>
			<node id="4635">66.9986919,-20.935447,108.247465</node>
			<node id="4636">69.4552249,-16.2834539,105.799568</node>
			<node id="4637">74.3133637,-5.08266197,108.445181</node>
			<node id="4638">74.0857615,-5.4984611,109.788327</node>
			<node id="4639">74.4543649,-3.53551406,110.521071</node>
			<node id="4640">74.8728913,-3.05105261,114.310353</node>
			<node id="4641">74.9953553,-1.28077339,115.459024</node>
			<node id="4642">83.9444477,17.5339178,109.557494</node>
			<node id="4643">84.2635628,16.0461472,109.98471</node>
			<node id="4644">83.59186,17.5831603,110.236705</node>
			<node id="4645">78.5027291,7.30133297,116.457476</node>
			<node id="4646">87.1400235,9.40800344,33.2156683</node>
			<node id="4647">86.7002242,8.66571342,33.7296533</node>
			<node id="4648">85.0643009,6.86302424,36.4060712</node>
			<node id="4649">84.2834998,4.78564968,39.4375438</node>
			<node id="4650">83.8302544,4.75169286,40.1896968</node>
			<node id="4651">84.0857566,5.01594522,41.988962</node>
			<node id="4652">96.4037045,32.4330307,32.8103345</node>
			<node id="4653">86.2703002,8.84135844,46.8768562</node>
			<node id="4654">85.2981163,8.62172212,47.6914564</node>
			<node id="4655">84.5359425,8.32554461,52.4647023</node>
			<node id="4656">85.2764264,12.9461189,58.3851568</node>
			<node id="4657">86.5558664,13.0594822,60.8198449</node>
			<node id="4658">81.615873,0.576953206,67.0735273</node>
			<node id="4659">79.6177165,-1.08963344,66.3967376</node>
			<node id="4660">80.3084807,0.546704965,64.2189461</node>
			<node id="4661">95.6441219,34.1107442,52.2914133</node>
			<node id="4662">94.2941492,31.6012877,51.246664</node>
			<node id="4663">83.5036874,8.37828159,66.8231752</node>
			<node id="4664">93.2245131,30.9903211,61.3538116</node>
			<node id="4665">104.766811,54.9530107,51.4168049</node>
			<node id="4666">104.977932,55.0438185,52.7726938</node>
			<node id="4667">92.4500857,30.2934974,63.5937373</node>
			<node id="4668">76.1400783,-5.9244735,79.7896539</node>
			<node id="4669">76.8652725,-4.3516364,77.9136069</node>
			<node id="4670">95.6043257,37.1826199,63.4526953</node>
			<node id="4671">89.0280977,22.7904841,69.929265</node>
			<node id="4672">103.232305,53.1769815,56.4903747</node>
			<node id="4673">102.905582,51.9496321,57.0519664</node>
			<node id="4674">71.1609751,-15.5985744,84.8444481</node>
			<node id="4675">71.9179775,-14.1417044,83.2186978</node>
			<node id="4676">70.1365994,-17.0782132,86.2064427</node>
			<node id="4677">86.6434905,17.7621644,77.0958415</node>
			<node id="4678">96.4590102,39.5112109,69.135227</node>
			<node id="4679">84.756874,15.640415,84.1634526</node>
			<node id="4680">84.2845016,14.2290722,85.8016057</node>
			<node id="4681">82.8978638,12.4609198,87.5440524</node>
			<node id="4682">81.6886799,11.6161821,90.2295837</node>
			<node id="4683">85.6275049,20.1401789,86.3546378</node>
			<node id="4684">71.6624595,-12.381788,101.673573</node>
			<node id="4685">70.8476021,-13.3747173,99.9349171</node>
			<node id="4686">67.3120482,-20.2966652,106.489424</node>
			<node id="4687">78.5549123,5.58518716,98.05068</node>
			<node id="4688">62.6197167,-28.0000871,110.599854</node>
			<node id="4689">64.4778355,-28.2612559,110.597722</node>
			<node id="4690">65.3158717,-22.9666548,109.769672</node>
			<node id="4691">64.12579,-24.466492,113.878068</node>
			<node id="4692">63.0103557,-26.2615839,113.872303</node>
			<node id="4693">75.6814631,-2.81568911,104.061565</node>
			<node id="4694">74.8647746,-2.6095277,106.317025</node>
			<node id="4695">75.2145469,-1.84989391,105.385122</node>
			<node id="4696">74.7110242,-4.53759475,106.119138</node>
			<node id="4697">82.3456005,13.9972661,101.129307</node>
			<node id="4698">74.4928791,-2.74344804,109.057142</node>
			<node id="4699">75.4322638,0.0891361436,116.295674</node>
			<node id="4700">82.4153768,16.7768499,111.206992</node>
			<node id="4701">75.9654122,2.06917908,117.233101</node>
			<node id="4702">78.6898496,10.9034542,114.817235</node>
			<node id="4703">76.802317,3.86316021,117.571703</node>
			<node id="4704">94.6327418,21.2416117,3.17147232</node>
			<node id="4705">94.5650312,20.4745412,3.42131368</node>
			<node id="4706">94.0172183,20.3569626,2.60971766</node>
			<node id="4707">93.7341643,19.6783335,2.97398219</node>
			<node id="4708">93.9967698,19.4842292,3.65893907</node>
			<node id="4709">94.2641194,19.8417015,4.19372497</node>
			<node id="4710">93.3322898,18.5358456,4.48222804</node>
			<node id="4711">93.1353472,18.7990905,3.67346259</node>
			<node id="4712">94.5220468,20.8113022,4.6386278</node>
			<node id="4713">94.6014678,21.4881067,3.64625707</node>
			<node id="4714">94.1084051,19.5630548,5.4761279</node>
			<node id="4715">93.0405486,17.8285367,6.09179841</node>
			<node id="4716">92.6438477,17.8184288,4.99335129</node>
			<node id="4717">92.3332743,17.4350538,5.47822109</node>
			<node id="4718">93.1735761,18.4261674,7.34338517</node>
			<node id="4719">92.362735,17.2832021,7.80662581</node>
			<node id="4720">92.0581608,17.0320215,6.05844163</node>
			<node id="4721">94.1752374,20.3514665,6.39678805</node>
			<node id="4722">93.5189291,20.2488744,8.23983993</node>
			<node id="4723">88.889999,13.6247047,27.645803</node>
			<node id="4724">89.1937136,15.1166135,28.8089468</node>
			<node id="4725">88.019346,11.9784652,27.8432688</node>
			<node id="4726">86.7727832,10.0077004,31.3548386</node>
			<node id="4727">86.2552849,8.68518838,32.419394</node>
			<node id="4728">85.1882486,7.44004584,34.7776503</node>
			<node id="4729">85.9793127,8.18370621,33.1781327</node>
			<node id="4730">84.0108929,5.22391643,37.2189974</node>
			<node id="4731">83.9313963,4.97148199,38.2984701</node>
			<node id="4732">97.0449029,33.7339628,31.1599035</node>
			<node id="4733">83.1728686,5.85245293,43.6078554</node>
			<node id="4734">83.858379,6.16218544,45.0865787</node>
			<node id="4735">84.1688302,7.01105741,46.0244447</node>
			<node id="4736">84.4408499,8.57465718,50.7025335</node>
			<node id="4737">83.7222052,7.36055734,54.6999116</node>
			<node id="4738">83.9539973,7.91156875,53.566941</node>
			<node id="4739">90.7448243,24.2540384,49.0089914</node>
			<node id="4740">85.5546926,13.6937628,56.5073396</node>
			<node id="4741">87.2688567,15.5034693,55.512102</node>
			<node id="4742">78.6063345,-1.64169613,65.5379054</node>
			<node id="4743">78.1817718,-0.495271483,63.0267698</node>
			<node id="4744">105.215259,48.2119325,45.0234382</node>
			<node id="4745">102.187552,48.0186212,44.0881832</node>
			<node id="4746">102.797178,49.4988106,45.6362333</node>
			<node id="4747">85.4018018,11.7146415,61.5250074</node>
			<node id="4748">83.3184526,8.72499987,64.1551907</node>
			<node id="4749">93.7845321,31.4450039,60.720978</node>
			<node id="4750">93.725908,32.6197473,60.6822492</node>
			<node id="4751">91.306006,29.7444896,64.9447192</node>
			<node id="4752">87.0727278,18.9491304,75.9705185</node>
			<node id="4753">86.327373,18.7109436,77.7092111</node>
			<node id="4754">64.7555724,-25.942095,96.0774141</node>
			<node id="4755">85.8315042,17.1282846,78.5110021</node>
			<node id="4756">85.4157094,17.831471,79.4205935</node>
			<node id="4757">84.9386816,16.6533001,81.2374358</node>
			<node id="4758">84.7235032,16.2404621,82.6339088</node>
			<node id="4759">63.7865243,-26.7819145,101.12378</node>
			<node id="4760">65.0827723,-26.6739038,99.0258762</node>
			<node id="4761">91.3984438,25.819043,80.1472464</node>
			<node id="4762">92.0882914,27.7551152,78.9904389</node>
			<node id="4763">89.7503409,27.9284762,79.9366248</node>
			<node id="4764">83.7330886,15.3602466,85.966907</node>
			<node id="4765">84.9053131,18.623312,87.5741591</node>
			<node id="4766">69.8076356,-14.8230826,101.234183</node>
			<node id="4767">67.8986069,-17.4190664,104.11362</node>
			<node id="4768">67.3530088,-19.3266662,105.190634</node>
			<node id="4769">79.1190691,7.7680879,96.7944632</node>
			<node id="4770">66.2706285,-21.3155645,106.857081</node>
			<node id="4771">62.3224144,-27.8511246,111.537673</node>
			<node id="4772">62.8771084,-27.6195371,113.123096</node>
			<node id="4773">82.1977716,14.1793077,99.3732191</node>
			<node id="4774">82.7689995,14.9189875,102.531265</node>
			<node id="4775">82.8932976,13.8650729,103.261285</node>
			<node id="4776">74.2150851,-1.01020803,110.384583</node>
			<node id="4777">74.3345541,-1.91153956,111.680158</node>
			<node id="4778">83.2478485,16.2860057,105.317008</node>
			<node id="4779">74.5306844,-0.671847832,113.739462</node>
			<node id="4780">83.5690118,18.4331051,108.391682</node>
			<node id="4781">83.3413434,18.6610293,109.01208</node>
			<node id="4782">75.5762979,2.06796038,116.33156</node>
			<node id="4783">76.3519485,4.55921233,116.797279</node>
			<node id="4784">77.9811534,9.15283989,115.122382</node>
			<node id="4785">77.868836,8.08729683,115.498236</node>
			<node id="4786">94.3352551,21.2315627,2.59854178</node>
			<node id="4787">93.3863803,20.8907912,1.93061824</node>
			<node id="4788">93.9462464,22.3064878,2.87061323</node>
			<node id="4789">94.4610532,21.5687965,4.49587022</node>
			<node id="4790">91.6194906,16.4928735,7.84953499</node>
			<node id="4791">93.9630392,21.5835886,6.90649342</node>
			<node id="4792">92.2850559,18.2702979,9.78030325</node>
			<node id="4793">91.3783214,16.6106524,10.3530938</node>
			<node id="4794">92.5999293,20.16268,10.6018591</node>
			<node id="4795">88.2240346,12.372284,25.6218307</node>
			<node id="4796">88.7520044,13.699295,25.7422691</node>
			<node id="4797">88.886065,15.1156782,26.9074963</node>
			<node id="4798">97.8182151,35.8476732,26.6511448</node>
			<node id="4799">99.2802398,35.2486907,27.0236331</node>
			<node id="4800">98.3752865,37.9644166,27.5684284</node>
			<node id="4801">92.2724198,24.244203,33.8240699</node>
			<node id="4802">100.37721,39.5798122,32.1308717</node>
			<node id="4803">99.1879032,39.0945969,29.7410921</node>
			<node id="4804">83.6147077,7.90621874,46.9576783</node>
			<node id="4805">84.2775021,8.48635623,47.9997715</node>
			<node id="4806">83.8185911,8.72291079,49.2862604</node>
			<node id="4807">83.2529012,8.22096067,52.9015305</node>
			<node id="4808">82.4742965,7.46807307,54.4226541</node>
			<node id="4809">83.2893791,6.61716344,56.0413299</node>
			<node id="4810">91.9667987,29.0850486,49.5602938</node>
			<node id="4811">80.5096129,1.58913804,62.380907</node>
			<node id="4812">83.837759,10.9720788,59.5944972</node>
			<node id="4813">95.9601788,36.4686465,52.44099</node>
			<node id="4814">82.3043613,8.29641092,62.4836954</node>
			<node id="4815">84.1456357,10.0118534,62.7603296</node>
			<node id="4816">75.2767965,-8.35770418,75.4245503</node>
			<node id="4817">72.8711206,-10.1392679,74.6394482</node>
			<node id="4818">74.5211691,-8.19821102,72.9180137</node>
			<node id="4819">103.496547,54.4727447,50.9749374</node>
			<node id="4820">93.157905,32.174978,61.0019243</node>
			<node id="4821">93.5707039,33.3739039,60.9137303</node>
			<node id="4822">103.584986,54.8958389,51.8509683</node>
			<node id="4823">74.1524508,-7.32214778,78.4703032</node>
			<node id="4824">74.4328473,-7.95418824,80.6245053</node>
			<node id="4825">71.0101788,-13.9613083,80.7067495</node>
			<node id="4826">72.4723139,-12.9771942,81.7170505</node>
			<node id="4827">90.9432433,28.443889,65.6513942</node>
			<node id="4828">101.920946,53.3699445,54.6963994</node>
			<node id="4829">73.042193,-9.80320645,81.5419486</node>
			<node id="4830">73.2929883,-10.079734,83.1903048</node>
			<node id="4831">74.4672955,-8.76432549,83.3045005</node>
			<node id="4832">68.9386866,-21.1785468,92.4115414</node>
			<node id="4833">67.5304307,-23.122028,93.3646214</node>
			<node id="4834">66.5118752,-23.0057545,91.1379357</node>
			<node id="4835">94.6234633,34.4457033,74.7170695</node>
			<node id="4836">95.7941297,35.5163456,73.4768907</node>
			<node id="4837">93.3599224,37.1988105,73.7927532</node>
			<node id="4838">83.7014838,17.4442249,83.6341395</node>
			<node id="4839">82.5988998,14.4653327,87.3454687</node>
			<node id="4840">68.3217553,-16.7461699,102.567225</node>
			<node id="4841">66.3292837,-20.0186857,104.035081</node>
			<node id="4842">66.0018221,-20.9309,105.211678</node>
			<node id="4843">62.6672658,-27.6691871,108.733887</node>
			<node id="4844">82.6237815,15.8719468,93.1715909</node>
			<node id="4845">62.9120983,-25.2873155,113.659169</node>
			<node id="4846">74.5491002,-0.716111018,107.56892</node>
			<node id="4847">74.3252316,-0.514567063,108.858194</node>
			<node id="4848">74.905264,1.94684855,114.286552</node>
			<node id="4849">82.8454256,19.6290348,107.333895</node>
			<node id="4850">82.369289,18.7798113,109.985009</node>
			<node id="4851">81.3594603,18.1135459,110.473337</node>
			<node id="4852">78.3883991,10.0577554,115.141259</node>
			<node id="4853">77.0090342,7.38818955,115.480514</node>
			<node id="4854">76.9320578,5.91902995,116.863603</node>
			<node id="4855">77.0329214,6.63261567,116.549462</node>
			<node id="4856">92.8804631,19.7586917,2.50739933</node>
			<node id="4857">91.9885828,18.5009545,3.79009875</node>
			<node id="4858">93.5607756,22.9418499,4.24149443</node>
			<node id="4859">91.2246842,16.5944192,6.33915205</node>
			<node id="4860">93.9085902,22.4771075,5.09209477</node>
			<node id="4861">93.9866074,22.4298073,5.91158346</node>
			<node id="4862">90.8368454,15.9363099,7.58279852</node>
			<node id="4863">90.4221312,15.7593222,9.47410922</node>
			<node id="4864">93.900834,22.7923885,8.02909311</node>
			<node id="4865">93.6285408,22.6509741,9.16970477</node>
			<node id="4866">91.6576164,18.0672119,12.2030249</node>
			<node id="4867">92.7669204,21.6058791,10.8307709</node>
			<node id="4868">90.970186,16.5542808,13.1549935</node>
			<node id="4869">90.2116258,15.4344186,11.8654676</node>
			<node id="4870">91.1117182,17.9762126,14.5734293</node>
			<node id="4871">90.6855587,16.7052124,15.0689564</node>
			<node id="4872">89.7916042,15.077231,14.4252682</node>
			<node id="4873">88.8109378,13.7840265,23.3779604</node>
			<node id="4874">88.530763,13.3045853,21.8768143</node>
			<node id="4875">89.0449219,14.7294419,22.3935984</node>
			<node id="4876">88.1913239,12.4223435,23.0245932</node>
			<node id="4877">87.4098825,10.9432268,23.9050957</node>
			<node id="4878">87.5440815,11.2421774,25.8083661</node>
			<node id="4879">88.8840794,14.671624,24.8806186</node>
			<node id="4880">86.8730691,10.6648104,27.3328122</node>
			<node id="4881">85.439715,8.37274636,31.233611</node>
			<node id="4882">85.9936021,9.66318306,28.8829004</node>
			<node id="4883">84.3936003,7.14663825,32.8945809</node>
			<node id="4884">89.6020824,17.5422132,30.2750675</node>
			<node id="4885">84.0801317,6.05468176,35.7847152</node>
			<node id="4886">83.1341804,5.01896104,37.5409732</node>
			<node id="4887">82.81432,5.21796336,39.1637654</node>
			<node id="4888">97.7343666,37.0436591,26.9140861</node>
			<node id="4889">82.8657079,5.61181127,41.7105569</node>
			<node id="4890">98.6151768,38.6211646,28.4141133</node>
			<node id="4891">83.6045531,8.58586841,51.0978226</node>
			<node id="4892">89.7772682,21.6937044,48.8599829</node>
			<node id="4893">81.8667374,5.85923497,56.4190531</node>
			<node id="4894">82.1852256,6.57577682,55.6586757</node>
			<node id="4895">91.4177602,26.695205,49.2781921</node>
			<node id="4896">100.927243,48.7824924,44.3070318</node>
			<node id="4897">76.7021418,-3.53245965,66.4116073</node>
			<node id="4898">77.2257707,-2.11805548,64.5398968</node>
			<node id="4899">103.580393,51.1377277,46.9273943</node>
			<node id="4900">102.114009,52.2836678,47.4890607</node>
			<node id="4901">102.741709,53.2095902,48.9890312</node>
			<node id="4902">96.9181993,42.138385,52.7225556</node>
			<node id="4903">97.5744791,40.3592436,53.2371527</node>
			<node id="4904">99.2343435,41.7654771,53.9736451</node>
			<node id="4905">80.5463449,4.29153099,68.9632331</node>
			<node id="4906">79.1524098,2.2901419,69.5366438</node>
			<node id="4907">80.6739868,3.49634969,71.4569878</node>
			<node id="4908">93.8481703,34.2117516,61.5468684</node>
			<node id="4909">93.8466062,35.9873361,62.686401</node>
			<node id="4910">91.6550054,31.1148284,63.878545</node>
			<node id="4911">69.5729525,-16.7842464,83.4766779</node>
			<node id="4912">68.9156259,-17.8734412,84.8679625</node>
			<node id="4913">101.605706,51.3305346,56.4233318</node>
			<node id="4914">71.5338021,-11.4132376,81.9110409</node>
			<node id="4915">101.915223,52.3354312,56.1750565</node>
			<node id="4916">68.6047285,-19.3818876,87.9380226</node>
			<node id="4917">93.448371,37.9814447,63.5606478</node>
			<node id="4918">95.2019012,40.8854096,67.9055708</node>
			<node id="4919">83.0509068,16.5826423,85.9452697</node>
			<node id="4920">68.7267465,-15.745273,99.5801777</node>
			<node id="4921">65.0275038,-22.4439154,107.651133</node>
			<node id="4922">82.2718249,14.8504162,95.0179655</node>
			<node id="4923">61.5083481,-27.126757,111.46048</node>
			<node id="4924">77.1687245,2.25611946,100.790466</node>
			<node id="4925">76.2709527,-0.190375611,102.800041</node>
			<node id="4926">75.6154998,2.41500057,103.040385</node>
			<node id="4927">75.0170589,1.64533574,104.547626</node>
			<node id="4928">75.8228291,-1.11700978,103.8706</node>
			<node id="4929">74.9089139,0.252187271,105.730284</node>
			<node id="4930">82.1986095,17.1819669,101.580405</node>
			<node id="4931">74.0350916,0.356634558,111.936885</node>
			<node id="4932">82.4829839,19.4535211,109.217259</node>
			<node id="4933">75.3792082,4.07569999,114.652874</node>
			<node id="4934">79.307933,13.4888887,112.957071</node>
			<node id="4935">76.7329931,6.87074395,116.016611</node>
			<node id="4936">76.424923,5.82538184,116.465195</node>
			<node id="4937">93.1325896,21.9553905,1.67992046</node>
			<node id="4938">91.0385,17.6775861,4.83903255</node>
			<node id="4939">94.0112627,23.1875661,6.85399964</node>
			<node id="4940">94.2572205,24.5450409,8.00680059</node>
			<node id="4941">89.279799,15.1360639,9.67194577</node>
			<node id="4942">93.0021608,22.9293727,10.3717995</node>
			<node id="4943">89.1654383,14.3226367,12.165091</node>
			<node id="4944">91.6397648,20.1061582,13.1231423</node>
			<node id="4945">89.8972346,15.4462766,16.3717868</node>
			<node id="4946">88.8642173,13.7073745,15.2053384</node>
			<node id="4947">89.105069,13.8581462,17.3508154</node>
			<node id="4948">88.2162615,12.6152058,16.6833322</node>
			<node id="4949">90.2997222,17.3947859,16.7155233</node>
			<node id="4950">89.6943909,16.1164966,18.3569239</node>
			<node id="4951">88.4434671,13.3388127,18.7947918</node>
			<node id="4952">89.3017417,14.8974064,19.2122462</node>
			<node id="4953">88.9762417,14.3206862,20.3168369</node>
			<node id="4954">87.6936981,12.660397,20.0832279</node>
			<node id="4955">89.2287403,15.4826391,21.1299754</node>
			<node id="4956">86.5154428,9.46537375,23.6979722</node>
			<node id="4957">86.2642717,9.43550441,22.5981318</node>
			<node id="4958">86.8908963,10.1802725,22.8480014</node>
			<node id="4959">85.3660023,8.62008181,22.851551</node>
			<node id="4960">87.4140928,11.5549224,21.9687872</node>
			<node id="4961">86.0192379,9.19123644,24.4979614</node>
			<node id="4962">88.8635177,17.4330577,28.1634912</node>
			<node id="4963">82.4466543,5.26169115,35.0883396</node>
			<node id="4964">84.0152345,6.48791962,34.684094</node>
			<node id="4965">83.1861731,5.18863733,36.5148297</node>
			<node id="4966">82.5159876,6.51471756,45.4286714</node>
			<node id="4967">82.7927852,7.01287408,46.0542197</node>
			<node id="4968">83.2325934,8.54799727,47.8827697</node>
			<node id="4969">82.9467041,9.08390821,49.6931031</node>
			<node id="4970">88.6665606,23.183808,46.9362317</node>
			<node id="4971">80.61216,5.41944521,56.5084032</node>
			<node id="4972">81.2724132,4.65627754,57.7479771</node>
			<node id="4973">78.3386654,0.614434079,61.4134852</node>
			<node id="4974">79.808497,2.16993163,60.3517737</node>
			<node id="4975">101.205525,50.6815763,46.0645958</node>
			<node id="4976">94.801608,37.1580271,51.8750774</node>
			<node id="4977">93.9991182,34.0698977,51.1891153</node>
			<node id="4978">74.4658851,-6.33388356,76.7980304</node>
			<node id="4979">75.8767302,-4.51132854,75.9799769</node>
			<node id="4980">74.4714569,-4.91901384,74.2296035</node>
			<node id="4981">102.299477,54.3605979,51.0857335</node>
			<node id="4982">92.7797951,33.0150188,61.1874487</node>
			<node id="4983">92.7732614,34.2579923,62.0332823</node>
			<node id="4984">72.8995595,-8.83361183,79.4448036</node>
			<node id="4985">69.422321,-16.2824211,82.1874108</node>
			<node id="4986">71.4468457,-10.5647599,79.649736</node>
			<node id="4987">89.0639849,27.7066061,67.2432492</node>
			<node id="4988">88.8028626,25.4745527,68.7457868</node>
			<node id="4989">71.6996035,-12.0008147,84.0944322</node>
			<node id="4990">95.0073162,40.5777972,66.478888</node>
			<node id="4991">85.8195235,21.4315081,76.6061081</node>
			<node id="4992">87.3407379,20.2698221,74.6208842</node>
			<node id="4993">85.8226131,19.8838471,77.9460307</node>
			<node id="4994">84.6420649,19.9906493,79.6619456</node>
			<node id="4995">93.5940165,39.7315301,72.0064974</node>
			<node id="4996">95.6462949,38.1076979,71.9695059</node>
			<node id="4997">95.1719975,40.0708262,70.2180791</node>
			<node id="4998">83.8171653,18.6305251,81.9159976</node>
			<node id="4999">81.3950824,13.835935,89.3992796</node>
			<node id="5000">66.88351,-17.9219607,101.023667</node>
			<node id="5001">66.3134809,-19.2012595,102.868331</node>
			<node id="5002">64.7021478,-21.4273887,104.4859</node>
			<node id="5003">63.1669865,-23.72474,109.767342</node>
			<node id="5004">79.0466403,9.39675451,96.2273677</node>
			<node id="5005">61.3668772,-26.0391863,111.989182</node>
			<node id="5006">81.9842411,16.5474376,100.174939</node>
			<node id="5007">73.7053724,0.948919487,109.967239</node>
			<node id="5008">76.2397111,6.26683923,115.555457</node>
			<node id="5009">76.5107055,7.71048968,113.994298</node>
			<node id="5010">93.2025442,23.4759657,3.46752749</node>
			<node id="5011">89.7548806,16.2918522,6.68543182</node>
			<node id="5012">90.102961,15.7415042,7.61526783</node>
			<node id="5013">93.0914263,24.2271578,5.07408665</node>
			<node id="5014">93.7102292,24.1714393,6.13374041</node>
			<node id="5015">94.4253993,25.1620105,7.09836042</node>
			<node id="5016">94.6193246,26.7102372,6.45662863</node>
			<node id="5017">94.6720934,26.0367941,7.86351711</node>
			<node id="5018">94.1841259,25.9947049,8.92087115</node>
			<node id="5019">93.5192407,25.3889387,9.51766824</node>
			<node id="5020">88.4857863,13.5776255,12.6372879</node>
			<node id="5021">87.3073584,11.7202979,15.0330188</node>
			<node id="5022">86.7501057,11.2131935,16.4419449</node>
			<node id="5023">87.0615996,11.8213328,18.9233693</node>
			<node id="5024">89.8019945,17.6522921,17.9547794</node>
			<node id="5025">86.7201417,11.3517386,20.6170558</node>
			<node id="5026">89.2460238,16.5595609,20.6792904</node>
			<node id="5027">88.9002239,15.8130566,23.6069418</node>
			<node id="5028">85.1655819,9.0539185,27.6436519</node>
			<node id="5029">88.6389713,16.557352,24.5477691</node>
			<node id="5030">88.4946566,17.0834718,26.3977072</node>
			<node id="5031">84.7687539,8.26054514,29.108158</node>
			<node id="5032">84.1737566,7.19514981,31.3837906</node>
			<node id="5033">89.2867025,19.5374774,29.7082244</node>
			<node id="5034">96.1573451,36.9588225,26.4872813</node>
			<node id="5035">96.2210138,35.9470989,26.5543764</node>
			<node id="5036">96.7815793,37.8066081,27.0771693</node>
			<node id="5037">92.7245098,27.5476468,33.6063546</node>
			<node id="5038">95.1870707,33.84907,31.140418</node>
			<node id="5039">96.519753,34.4510877,29.6015249</node>
			<node id="5040">97.4794887,39.450898,29.4396305</node>
			<node id="5041">97.9902259,40.4962983,31.7596842</node>
			<node id="5042">82.5368756,8.16296758,46.8813443</node>
			<node id="5043">82.8362376,8.84039107,51.8364168</node>
			<node id="5044">82.3413704,8.51047361,53.4746113</node>
			<node id="5045">82.0608274,7.9565786,54.2644231</node>
			<node id="5046">81.7294213,7.15470736,55.1365366</node>
			<node id="5047">81.4664573,6.43325906,55.8901048</node>
			<node id="5048">79.6398042,4.31502601,57.0422686</node>
			<node id="5049">79.5627906,3.49076295,58.0461245</node>
			<node id="5050">81.073971,3.52248455,59.4801476</node>
			<node id="5051">77.8751689,1.52673022,59.8405605</node>
			<node id="5052">84.1317441,12.3417561,56.8519192</node>
			<node id="5053">82.8103713,10.4063851,58.1214801</node>
			<node id="5054">79.2892845,3.66783582,66.8557343</node>
			<node id="5055">92.0096845,32.6277016,62.0800081</node>
			<node id="5056">67.8591096,-18.2944832,82.9673104</node>
			<node id="5057">102.452717,54.3582238,52.9017968</node>
			<node id="5058">67.2981352,-19.412536,84.909083</node>
			<node id="5059">70.1080963,-12.7671254,82.0018357</node>
			<node id="5060">94.3171527,41.5632488,68.8950416</node>
			<node id="5061">64.5459522,-20.5677201,101.991292</node>
			<node id="5062">61.0791205,-27.4929389,108.925568</node>
			<node id="5063">82.3137438,17.742195,91.6736143</node>
			<node id="5064">79.9971309,10.9359505,94.2191196</node>
			<node id="5065">75.240091,4.02741108,102.668414</node>
			<node id="5066">62.8160155,-24.7802052,113.070919</node>
			<node id="5067">74.2717338,2.14439217,105.58354</node>
			<node id="5068">73.9739106,1.40457007,107.336098</node>
			<node id="5069">74.5300717,3.11102346,112.787492</node>
			<node id="5070">82.0571206,20.2332701,108.269401</node>
			<node id="5071">81.5987485,19.4209298,109.559293</node>
			<node id="5072">79.2138257,16.0185764,111.426062</node>
			<node id="5073">77.133736,9.16719591,114.124346</node>
			<node id="5074">78.0007205,11.4171929,114.212083</node>
			<node id="5075">77.5887945,10.6090277,114.44716</node>
			<node id="5076">92.0588167,21.2378809,1.4214168</node>
			<node id="5077">91.1666415,19.9960715,2.19839994</node>
			<node id="5078">91.9722465,20.2319434,1.87003615</node>
			<node id="5079">92.8133783,22.8219791,1.70208677</node>
			<node id="5080">93.1873518,23.3359852,2.41861955</node>
			<node id="5081">89.5423634,17.4139998,5.47125818</node>
			<node id="5082">88.9276388,15.6725839,7.89603547</node>
			<node id="5083">87.8986107,13.4969858,10.8501471</node>
			<node id="5084">94.5847171,27.2644428,7.81067859</node>
			<node id="5085">94.3878451,27.0272917,8.66044369</node>
			<node id="5086">92.9905934,24.4144239,10.0392705</node>
			<node id="5087">91.8113276,23.4349183,11.8027636</node>
			<node id="5088">91.5200466,22.3001846,12.7562236</node>
			<node id="5089">91.2500791,20.7183662,13.7565665</node>
			<node id="5090">85.8872778,10.6104004,17.3833257</node>
			<node id="5091">90.4456422,19.0982046,15.8858827</node>
			<node id="5092">84.7450523,8.85735384,21.1440364</node>
			<node id="5093">88.9470304,17.9092884,19.8799385</node>
			<node id="5094">84.5763717,8.0470993,24.4221872</node>
			<node id="5095">84.1965569,8.11492009,26.6040241</node>
			<node id="5096">88.8656733,17.0879182,21.6750291</node>
			<node id="5097">83.3972289,6.87546778,29.9368862</node>
			<node id="5098">83.3856309,7.21993765,28.2281116</node>
			<node id="5099">82.8073277,6.23702028,32.3574062</node>
			<node id="5100">81.4838852,5.20375497,36.1409292</node>
			<node id="5101">81.5631054,6.55597397,43.393816</node>
			<node id="5102">82.4323598,9.0815984,52.4435232</node>
			<node id="5103">89.0395757,20.4756814,48.5372442</node>
			<node id="5104">80.8578673,6.96719753,56.0553097</node>
			<node id="5105">79.8309343,6.09563851,56.3963445</node>
			<node id="5106">83.9529928,12.7435154,55.1277295</node>
			<node id="5107">85.2602634,14.2065296,54.4309212</node>
			<node id="5108">83.7196891,13.3148642,53.8593931</node>
			<node id="5109">74.4722891,-5.38695262,67.0725949</node>
			<node id="5110">75.7623124,-5.1983218,68.268944</node>
			<node id="5111">99.1806284,49.8074335,44.5341647</node>
			<node id="5112">75.5161715,-6.56141168,70.8041189</node>
			<node id="5113">73.4488379,-8.49348588,71.2584722</node>
			<node id="5114">73.5459924,-7.39195317,69.2918714</node>
			<node id="5115">77.6437532,2.56550021,65.8378078</node>
			<node id="5116">78.9477103,4.45779435,64.67298</node>
			<node id="5117">72.1750543,-10.0162139,72.4853547</node>
			<node id="5118">101.576164,52.7781387,48.1243125</node>
			<node id="5119">76.0341629,-1.05063425,69.7962998</node>
			<node id="5120">77.9845606,-0.0561237571,71.8727896</node>
			<node id="5121">77.816054,0.681738357,69.7933722</node>
			<node id="5122">75.9773555,-2.3188552,72.2057436</node>
			<node id="5123">72.1076363,-8.67599514,76.9466858</node>
			<node id="5124">68.2029046,-16.854056,80.7130313</node>
			<node id="5125">69.4224262,-15.0849992,79.6442468</node>
			<node id="5126">91.0517147,32.0804018,63.7285896</node>
			<node id="5127">99.8194976,50.4658738,55.2948312</node>
			<node id="5128">100.993501,49.0486228,55.699423</node>
			<node id="5129">100.226248,51.3641718,55.4613247</node>
			<node id="5130">69.7055417,-14.0049807,84.1478959</node>
			<node id="5131">84.086998,21.7262466,78.9589288</node>
			<node id="5132">66.8282497,-17.3179324,96.5018961</node>
			<node id="5133">65.9823961,-18.3948682,98.1822322</node>
			<node id="5134">67.8965465,-16.5301201,98.719147</node>
			<node id="5135">91.9786963,29.6329757,78.1949893</node>
			<node id="5136">89.7149184,30.7937078,78.6648217</node>
			<node id="5137">82.6865592,20.266206,88.5386567</node>
			<node id="5138">83.837725,20.8142894,87.467745</node>
			<node id="5139">63.0515399,-22.811997,106.247937</node>
			<node id="5140">78.6306207,10.5489061,96.1490964</node>
			<node id="5141">78.9370148,12.1173302,94.9388654</node>
			<node id="5142">62.0038195,-24.7019878,112.00226</node>
			<node id="5143">63.5252339,-23.9895071,111.261283</node>
			<node id="5144">75.9739661,5.10300983,101.188205</node>
			<node id="5145">77.1577073,6.43723656,99.196476</node>
			<node id="5146">77.1670217,4.29597985,100.181684</node>
			<node id="5147">73.8368846,1.53472254,111.586423</node>
			<node id="5148">82.2156954,20.6317502,104.999731</node>
			<node id="5149">82.9057621,18.6151507,105.863544</node>
			<node id="5150">74.1050128,3.96588185,111.726779</node>
			<node id="5151">75.283287,5.49713522,112.990288</node>
			<node id="5152">75.7695463,6.71578107,112.896472</node>
			<node id="5153">78.0723859,15.1406254,111.650144</node>
			<node id="5154">92.029852,22.3923524,1.26528916</node>
			<node id="5155">90.1724124,19.5078645,3.42753361</node>
			<node id="5156">92.9606522,25.0693468,4.68169871</node>
			<node id="5157">93.4080822,26.0911204,4.84376745</node>
			<node id="5158">94.169781,26.8460234,5.65858822</node>
			<node id="5159">94.4208289,27.4604063,6.75137382</node>
			<node id="5160">86.5985503,11.0915576,13.0704117</node>
			<node id="5161">87.4745343,12.271064,13.4549055</node>
			<node id="5162">85.8930499,10.332824,14.0443455</node>
			<node id="5163">94.0894491,28.2423721,8.02167161</node>
			<node id="5164">93.2129372,26.8535689,10.2173893</node>
			<node id="5165">92.1176985,24.375567,11.0267167</node>
			<node id="5166">85.6515502,10.3811073,19.622121</node>
			<node id="5167">89.5005338,19.8027949,16.820946</node>
			<node id="5168">89.0378114,18.6710476,18.6576414</node>
			<node id="5169">84.2586291,7.88088885,22.8391697</node>
			<node id="5170">82.0322094,5.31104239,33.5012484</node>
			<node id="5171">94.5563559,31.9049173,32.8461643</node>
			<node id="5172">93.8204995,33.963873,31.0837604</node>
			<node id="5173">81.6319487,7.00794753,45.5157688</node>
			<node id="5174">81.5506572,7.60682477,45.8360787</node>
			<node id="5175">82.2504841,9.30190787,48.0941426</node>
			<node id="5176">82.3169118,9.76211403,50.8324037</node>
			<node id="5177">88.0160121,20.4599056,47.176736</node>
			<node id="5178">82.1513715,9.68632787,53.6076292</node>
			<node id="5179">81.9800086,8.6665675,54.1585169</node>
			<node id="5180">82.038678,9.4889925,54.5284016</node>
			<node id="5181">81.406028,7.79704851,55.2125281</node>
			<node id="5182">81.2353304,8.38832235,56.0734929</node>
			<node id="5183">77.9763865,3.11586029,57.8686207</node>
			<node id="5184">83.0265743,12.2550892,53.7640508</node>
			<node id="5185">82.6263918,10.7165984,55.311341</node>
			<node id="5186">76.1308417,0.502623006,60.3842443</node>
			<node id="5187">75.8320301,-0.821590992,61.943048</node>
			<node id="5188">73.936592,-4.48302098,65.4400258</node>
			<node id="5189">78.2283338,2.200264,67.606077</node>
			<node id="5190">98.856943,45.7949826,53.7549717</node>
			<node id="5191">97.0020106,46.3678897,52.7613049</node>
			<node id="5192">98.0057686,44.0352894,53.1449017</node>
			<node id="5193">66.8257561,-18.0187363,79.9416046</node>
			<node id="5194">101.28681,54.1676406,51.4876688</node>
			<node id="5195">100.33927,53.408682,52.6566677</node>
			<node id="5196">91.816124,33.84992,62.346114</node>
			<node id="5197">91.2321814,33.1817516,62.6733847</node>
			<node id="5198">70.1087441,-11.9932785,79.9514314</node>
			<node id="5199">100.136023,52.3617097,54.7119244</node>
			<node id="5200">91.1405674,34.9539584,62.9267636</node>
			<node id="5201">66.6717413,-20.8121841,86.7248622</node>
			<node id="5202">65.297419,-20.9664356,84.6972619</node>
			<node id="5203">68.8159438,-14.0331784,81.7766893</node>
			<node id="5204">91.8830362,36.8883081,63.012916</node>
			<node id="5205">93.3976887,41.1838202,70.7577043</node>
			<node id="5206">83.2798527,20.5890163,81.1080221</node>
			<node id="5207">65.6548517,-19.1025303,100.10623</node>
			<node id="5208">81.9756964,18.4033843,85.7111407</node>
			<node id="5209">83.2275299,18.8559147,89.0968427</node>
			<node id="5210">60.7162657,-27.2418024,109.885943</node>
			<node id="5211">73.6515357,2.61829145,111.29931</node>
			<node id="5212">81.9277301,21.4470786,106.10144</node>
			<node id="5213">81.8345204,20.9950586,107.172411</node>
			<node id="5214">75.4921844,8.38313781,111.906368</node>
			<node id="5215">76.6668399,9.4463205,112.916563</node>
			<node id="5216">77.6075853,12.0959469,113.235259</node>
			<node id="5217">91.2599388,20.6216184,1.66511061</node>
			<node id="5218">92.5713948,24.4912157,2.13871594</node>
			<node id="5219">92.8925917,24.6639348,2.65285042</node>
			<node id="5220">92.8913049,24.6757362,3.68752619</node>
			<node id="5221">87.8120425,16.2975515,7.26325418</node>
			<node id="5222">87.8250937,15.2720435,8.62080667</node>
			<node id="5223">88.183486,14.7121266,9.4689853</node>
			<node id="5224">85.6681218,10.2663596,12.8333844</node>
			<node id="5225">86.7358444,11.5955121,11.6984955</node>
			<node id="5226">93.6604867,27.9787193,5.61313644</node>
			<node id="5227">93.6073633,28.5103889,6.71912647</node>
			<node id="5228">93.6400452,28.6236563,9.06122592</node>
			<node id="5229">91.8046145,25.757482,10.8459087</node>
			<node id="5230">93.1410309,27.9457135,10.4143729</node>
			<node id="5231">89.5482335,21.7446082,15.1332826</node>
			<node id="5232">83.7157526,8.11540503,21.6854054</node>
			<node id="5233">82.9741396,7.4638735,24.1378205</node>
			<node id="5234">83.0076128,7.46006169,25.6586151</node>
			<node id="5235">88.146488,18.4778922,21.73514</node>
			<node id="5236">81.7981698,6.022728,31.2847048</node>
			<node id="5237">80.3486403,6.66478875,40.9882202</node>
			<node id="5238">79.9272698,7.51539392,43.6850515</node>
			<node id="5239">81.4447551,9.1379079,46.4901549</node>
			<node id="5240">86.6548035,17.706777,47.8754086</node>
			<node id="5241">87.2451725,19.5868357,46.6716284</node>
			<node id="5242">86.3362035,19.1190538,45.9335137</node>
			<node id="5243">85.3592541,17.4090617,46.3557885</node>
			<node id="5244">86.6729787,21.5463618,45.2362433</node>
			<node id="5245">82.1769869,9.95750907,52.4230019</node>
			<node id="5246">84.6341976,14.5511504,51.8834834</node>
			<node id="5247">83.5652489,13.6508256,51.8089922</node>
			<node id="5248">82.394848,11.0523306,53.1059585</node>
			<node id="5249">78.6001931,4.9138667,56.5637871</node>
			<node id="5250">80.4554823,7.15997376,56.5796219</node>
			<node id="5251">81.6436011,9.20172297,56.8489658</node>
			<node id="5252">80.9643142,8.05948587,59.55677</node>
			<node id="5253">80.6251067,7.93074417,57.6378766</node>
			<node id="5254">75.6314863,-2.88271482,64.4961002</node>
			<node id="5255">76.481697,0.567112923,67.6471853</node>
			<node id="5256">99.6967492,52.0063991,46.727055</node>
			<node id="5257">74.6109649,-2.34310182,70.0064797</node>
			<node id="5258">74.0301941,-3.77311934,71.6306293</node>
			<node id="5259">100.9265,53.3958405,49.5547815</node>
			<node id="5260">66.1292956,-19.3421323,81.4701203</node>
			<node id="5261">70.9812214,-10.2850835,77.9746145</node>
			<node id="5262">66.0003207,-19.8310057,82.8349078</node>
			<node id="5263">68.8044632,-13.1461896,79.7777515</node>
			<node id="5264">98.9685997,51.2525435,54.8265167</node>
			<node id="5265">67.7404441,-15.0822228,82.5339755</node>
			<node id="5266">67.7777164,-15.5844749,84.3183773</node>
			<node id="5267">88.0350459,23.9511478,70.7491027</node>
			<node id="5268">86.4638545,24.5128643,72.5129887</node>
			<node id="5269">86.3115012,26.8999777,70.5225718</node>
			<node id="5270">93.9807623,41.5422207,66.5535165</node>
			<node id="5271">94.7797089,40.1669517,65.6431446</node>
			<node id="5272">93.1284046,42.8720837,67.8888624</node>
			<node id="5273">64.4624717,-19.757527,98.9260495</node>
			<node id="5274">62.4257126,-21.9976018,103.197769</node>
			<node id="5275">80.3936278,12.0693356,92.7320123</node>
			<node id="5276">77.0199565,10.0037513,97.7384799</node>
			<node id="5277">75.0928546,6.61230406,100.909716</node>
			<node id="5278">75.5800032,7.78680382,99.9015359</node>
			<node id="5279">72.98825,3.41775772,107.160881</node>
			<node id="5280">73.1458464,2.57649079,108.533623</node>
			<node id="5281">73.1748573,2.436115,110.253437</node>
			<node id="5282">73.9819586,4.91728587,111.179573</node>
			<node id="5283">80.6203051,20.39666,108.820975</node>
			<node id="5284">76.7523746,11.634665,111.946226</node>
			<node id="5285">79.1893811,19.0220822,109.811734</node>
			<node id="5286">92.8731014,26.0884506,3.66035609</node>
			<node id="5287">87.0602596,13.6198209,9.6663855</node>
			<node id="5288">86.5543845,12.5977327,10.0156514</node>
			<node id="5289">86.5427571,11.8695299,10.7371789</node>
			<node id="5290">85.6220538,11.0210151,11.3199737</node>
			<node id="5291">93.4004125,27.284278,4.66080681</node>
			<node id="5292">84.8025877,9.97671202,13.5186227</node>
			<node id="5293">85.0160293,10.1562193,15.3666265</node>
			<node id="5294">84.4955027,10.2501188,16.8344008</node>
			<node id="5295">84.4780678,9.96286859,18.5546799</node>
			<node id="5296">84.0755793,9.58511001,19.3697539</node>
			<node id="5297">83.8397147,9.01226627,20.1047309</node>
			<node id="5298">83.5025079,7.73925549,22.6117614</node>
			<node id="5299">82.2838069,7.07563255,27.0939616</node>
			<node id="5300">81.9715218,6.52766693,28.9242317</node>
			<node id="5301">81.4950785,5.3312162,32.5164496</node>
			<node id="5302">80.8022232,5.00339496,33.3391133</node>
			<node id="5303">88.1006828,20.2845979,27.1409786</node>
			<node id="5304">92.5604801,32.5362703,31.9940341</node>
			<node id="5305">96.4505588,40.8655614,31.0701053</node>
			<node id="5306">81.8533274,10.3437575,48.8518439</node>
			<node id="5307">81.9267376,10.8435766,49.8143778</node>
			<node id="5308">82.0695729,11.0424628,51.1945218</node>
			<node id="5309">83.2122237,14.2452776,49.164516</node>
			<node id="5310">89.6687289,25.8826682,47.5114418</node>
			<node id="5311">82.5481983,12.3948607,51.4443911</node>
			<node id="5312">79.213486,6.66168257,56.9925105</node>
			<node id="5313">79.636172,7.18176973,57.6479087</node>
			<node id="5314">76.6282188,2.55929795,58.0826872</node>
			<node id="5315">99.5761867,52.6686665,47.8004682</node>
			<node id="5316">69.6968334,-10.8382723,76.8620944</node>
			<node id="5317">65.8374358,-18.9051591,80.1932154</node>
			<node id="5318">69.049462,-12.1332873,78.2011889</node>
			<node id="5319">89.8444935,33.1019924,64.1108089</node>
			<node id="5320">82.1610544,19.950352,83.5701765</node>
			<node id="5321">82.110064,19.7261884,90.0465269</node>
			<node id="5322">59.3756343,-26.9439188,108.631382</node>
			<node id="5323">59.8000346,-26.4473073,109.830237</node>
			<node id="5324">60.3273007,-25.9977258,110.755838</node>
			<node id="5325">74.6476389,5.83286542,102.180296</node>
			<node id="5326">73.0497282,3.61452212,110.259707</node>
			<node id="5327">81.638352,21.3272723,103.172546</node>
			<node id="5328">81.5465349,22.6002648,104.736943</node>
			<node id="5329">73.8816372,6.28324071,110.456136</node>
			<node id="5330">76.1932277,10.3125962,111.678987</node>
			<node id="5331">80.3815851,21.6561756,107.673448</node>
			<node id="5332">76.6115026,12.7612839,111.590502</node>
			<node id="5333">77.3295235,13.8693329,111.782968</node>
			<node id="5334">90.659824,22.046324,1.25509958</node>
			<node id="5335">89.6145434,21.2692688,2.25438304</node>
			<node id="5336">91.9780123,24.9710576,1.98324382</node>
			<node id="5337">92.8507618,27.1524633,3.86832016</node>
			<node id="5338">86.8435931,14.7907076,8.73711971</node>
			<node id="5339">85.5967336,12.3268106,9.68005169</node>
			<node id="5340">84.9230362,10.4380126,12.0574823</node>
			<node id="5341">92.6294498,28.016818,10.8195427</node>
			<node id="5342">82.5202399,8.44574782,21.0971633</node>
			<node id="5343">82.2011738,7.73453085,22.7917572</node>
			<node id="5344">87.7148877,19.2059301,24.390902</node>
			<node id="5345">88.019161,18.711517,25.8225081</node>
			<node id="5346">80.5742638,5.91428873,30.9097094</node>
			<node id="5347">79.7945043,6.18836678,37.9003054</node>
			<node id="5348">95.3036016,39.3192259,28.4331088</node>
			<node id="5349">80.2002879,8.40782219,44.9142815</node>
			<node id="5350">85.2219386,16.3163794,48.3413729</node>
			<node id="5351">83.1176725,14.989079,47.2771844</node>
			<node id="5352">78.0763435,3.89334243,56.9241802</node>
			<node id="5353">79.4578793,7.02894328,59.0276041</node>
			<node id="5354">99.9417093,47.9553434,42.9178863</node>
			<node id="5355">69.7136942,-12.8136203,74.0438434</node>
			<node id="5356">68.9940589,-12.5847816,72.3116859</node>
			<node id="5357">70.7111632,-11.4013901,72.9279957</node>
			<node id="5358">68.0570144,-14.555151,73.9071944</node>
			<node id="5359">72.660805,-7.24822809,75.2096529</node>
			<node id="5360">70.7918474,-8.67734941,74.9144694</node>
			<node id="5361">99.9337443,53.4094347,50.2388278</node>
			<node id="5362">98.2222824,49.7494301,54.2554365</node>
			<node id="5363">98.3009761,47.9864798,53.9559112</node>
			<node id="5364">98.4134789,52.0928078,54.1846372</node>
			<node id="5365">89.8075685,33.8670798,63.6406517</node>
			<node id="5366">88.5117978,33.9109371,64.7157984</node>
			<node id="5367">89.6785903,31.4090815,65.2049565</node>
			<node id="5368">90.9727103,38.5247677,63.3398127</node>
			<node id="5369">93.0404263,41.7205317,65.7108432</node>
			<node id="5370">87.8532969,33.1194696,78.6827267</node>
			<node id="5371">90.146244,33.7720022,77.1703751</node>
			<node id="5372">89.1369944,35.1356506,77.0388571</node>
			<node id="5373">63.1055356,-20.8542403,100.253672</node>
			<node id="5374">58.8106958,-27.0807034,107.151497</node>
			<node id="5375">60.8349096,-27.2055946,106.345727</node>
			<node id="5376">60.3619278,-25.1309271,110.574101</node>
			<node id="5377">72.6385265,3.68447703,108.913431</node>
			<node id="5378">81.3128068,22.6289907,105.885944</node>
			<node id="5379">74.4691909,8.02508809,110.666075</node>
			<node id="5380">80.4483891,22.7642983,106.518524</node>
			<node id="5381">75.9847935,11.6161007,110.860602</node>
			<node id="5382">90.8231873,23.6336944,1.16370778</node>
			<node id="5383">92.2282097,26.2714471,2.74972018</node>
			<node id="5384">85.8639153,13.8288673,8.65650362</node>
			<node id="5385">86.0288017,13.2673581,9.03740883</node>
			<node id="5386">83.7190289,10.1019564,13.7658665</node>
			<node id="5387">92.6266547,29.5440013,8.23106082</node>
			<node id="5388">93.0602527,29.1577627,9.07619705</node>
			<node id="5389">91.0870402,27.3593621,11.2582384</node>
			<node id="5390">92.6708139,28.7757765,10.4146424</node>
			<node id="5391">81.3842887,7.18237876,25.4102131</node>
			<node id="5392">80.5846237,6.64097226,27.9312719</node>
			<node id="5393">79.8622405,5.23463335,32.5685759</node>
			<node id="5394">80.0702372,5.1405663,33.7140663</node>
			<node id="5395">79.7485009,5.65397351,35.7307879</node>
			<node id="5396">94.9069193,38.0142173,26.7164124</node>
			<node id="5397">92.4566449,34.2722683,31.0340012</node>
			<node id="5398">81.1395235,11.1869305,47.5796432</node>
			<node id="5399">84.4172867,18.5560571,44.396922</node>
			<node id="5400">87.4524526,25.811611,45.1362301</node>
			<node id="5401">86.9619665,23.720373,44.9711271</node>
			<node id="5402">78.5230582,5.98512458,56.6013271</node>
			<node id="5403">90.2178907,34.4673671,48.7534767</node>
			<node id="5404">92.3320378,32.8312596,50.0485266</node>
			<node id="5405">92.6353466,35.112077,50.521151</node>
			<node id="5406">72.3716804,-5.20856364,65.5037064</node>
			<node id="5407">70.333587,-10.7057678,70.8794885</node>
			<node id="5408">74.0910131,-1.24402918,67.6984046</node>
			<node id="5409">67.5019394,-15.6401789,75.2717995</node>
			<node id="5410">69.2256809,-14.0332984,75.8964342</node>
			<node id="5411">99.1961553,52.9282366,49.0902969</node>
			<node id="5412">66.5645027,-17.2282968,77.8803477</node>
			<node id="5413">68.9710025,-10.4510158,75.5265366</node>
			<node id="5414">92.0164409,40.246314,64.3178007</node>
			<node id="5415">91.9281683,41.3650435,71.6873523</node>
			<node id="5416">91.8998877,42.7822962,70.2881309</node>
			<node id="5417">79.2031596,16.6667216,90.8938819</node>
			<node id="5418">80.8739529,16.1254551,88.7354062</node>
			<node id="5419">80.3353879,14.3760353,91.0521807</node>
			<node id="5420">79.0389348,15.3654384,92.4697939</node>
			<node id="5421">79.2951556,13.9578843,93.2383533</node>
			<node id="5422">58.7588806,-25.4671149,108.965422</node>
			<node id="5423">73.8112453,4.23291486,104.584684</node>
			<node id="5424">72.5492625,5.09504423,106.029475</node>
			<node id="5425">72.9342826,4.70135523,109.830296</node>
			<node id="5426">78.1339296,17.3091049,110.60225</node>
			<node id="5427">89.7450268,22.4496632,1.34176365</node>
			<node id="5428">87.1040515,19.7363627,4.94725992</node>
			<node id="5429">86.1109293,16.2449241,8.04103541</node>
			<node id="5430">92.5029538,28.1540407,4.31717735</node>
			<node id="5431">92.4721986,29.0855942,5.36714508</node>
			<node id="5432">83.4355629,10.4338068,12.2654048</node>
			<node id="5433">84.1209442,11.2511244,10.7960502</node>
			<node id="5434">83.390355,10.2779329,15.4664382</node>
			<node id="5435">89.6108743,26.4547745,11.8162622</node>
			<node id="5436">92.0053324,28.6325478,10.9718377</node>
			<node id="5437">82.2389531,10.4064605,18.0725092</node>
			<node id="5438">81.8320246,8.90301779,20.5664134</node>
			<node id="5439">87.1403932,20.9445916,24.8652097</node>
			<node id="5440">87.3605042,22.7739201,26.8728587</node>
			<node id="5441">88.5071217,21.9245389,28.6330611</node>
			<node id="5442">93.7485378,37.0596493,26.4255396</node>
			<node id="5443">95.1241641,36.855503,26.3773347</node>
			<node id="5444">94.6012293,36.0369912,26.7610704</node>
			<node id="5445">94.5197853,40.7484459,29.8518998</node>
			<node id="5446">81.7271216,12.1684113,49.0257223</node>
			<node id="5447">76.9647623,4.68612969,56.8496486</node>
			<node id="5448">76.9382719,3.67404269,57.2848508</node>
			<node id="5449">77.9195373,5.71950085,56.3784203</node>
			<node id="5450">77.76957,6.27227766,57.0714582</node>
			<node id="5451">75.2212657,1.11643352,59.3557885</node>
			<node id="5452">78.1054988,6.5720539,57.9905927</node>
			<node id="5453">78.1316349,6.14236423,59.6762252</node>
			<node id="5454">97.5117363,47.6812525,41.3044725</node>
			<node id="5455">97.253241,48.8950188,42.8975792</node>
			<node id="5456">90.0670802,32.8147636,48.4262834</node>
			<node id="5457">91.9952578,31.0866203,49.6720348</node>
			<node id="5458">75.505477,0.839900709,65.9963396</node>
			<node id="5459">76.5687076,2.95127447,63.9642797</node>
			<node id="5460">70.7006221,-8.90832945,69.021407</node>
			<node id="5461">68.7029201,-11.3103687,70.3556068</node>
			<node id="5462">67.3114693,-13.4909137,71.8532921</node>
			<node id="5463">71.4935595,-7.06109801,73.5290095</node>
			<node id="5464">69.4523807,-8.46581197,73.5986941</node>
			<node id="5465">98.696855,52.7014064,51.3678521</node>
			<node id="5466">96.9868006,49.460011,53.3856092</node>
			<node id="5467">95.3571653,48.3578232,52.2018796</node>
			<node id="5468">98.4147641,52.3821143,52.9650469</node>
			<node id="5469">97.8662795,50.7029572,53.9967924</node>
			<node id="5470">98.0611196,51.6963854,54.3581498</node>
			<node id="5471">89.1804307,35.4643613,63.6951383</node>
			<node id="5472">89.5795195,37.2194598,63.3210578</node>
			<node id="5473">93.7072548,39.0874139,64.2642376</node>
			<node id="5474">58.8393887,-27.1470228,105.447034</node>
			<node id="5475">60.9200206,-26.8938612,104.294214</node>
			<node id="5476">83.1641399,23.2722791,87.098237</node>
			<node id="5477">81.9859561,22.6630182,88.6084083</node>
			<node id="5478">61.1116677,-24.3412966,109.932213</node>
			<node id="5479">59.5416553,-24.5259628,108.829969</node>
			<node id="5480">73.7137695,7.46400615,101.95777</node>
			<node id="5481">72.8869763,6.48478853,103.610242</node>
			<node id="5482">72.6161426,6.23160612,108.408098</node>
			<node id="5483">74.0297864,9.5134265,109.641491</node>
			<node id="5484">81.0391135,23.5878344,104.694943</node>
			<node id="5485">76.630515,16.8635301,110.244154</node>
			<node id="5486">76.79394,15.267465,110.776157</node>
			<node id="5487">90.8918317,26.3250776,2.22142316</node>
			<node id="5488">86.4833285,17.5336364,6.6644048</node>
			<node id="5489">84.5921388,13.2447177,8.52445294</node>
			<node id="5490">91.9025128,27.6455877,3.39806354</node>
			<node id="5491">86.0239168,14.8665082,8.37664354</node>
			<node id="5492">84.1081026,12.615988,9.12052938</node>
			<node id="5493">92.263734,29.6051993,6.85423036</node>
			<node id="5494">91.5862698,29.6805528,10.0975347</node>
			<node id="5495">79.006202,5.41990886,33.0680668</node>
			<node id="5496">88.3689387,24.6529501,29.2732724</node>
			<node id="5497">89.0606885,26.1740979,30.5001053</node>
			<node id="5498">89.9600705,24.1948314,31.2048134</node>
			<node id="5499">78.5673021,7.0832056,39.2971239</node>
			<node id="5500">90.3604336,34.7862269,30.9009512</node>
			<node id="5501">79.9503307,11.0674413,46.1141166</node>
			<node id="5502">83.5166918,17.073731,44.5734674</node>
			<node id="5503">80.8563395,12.611873,46.996755</node>
			<node id="5504">77.3842758,5.57642899,56.3849312</node>
			<node id="5505">74.305549,-0.470609681,61.1896366</node>
			<node id="5506">72.6227411,-3.65048057,64.1088895</node>
			<node id="5507">66.3517287,-15.4677216,73.3601164</node>
			<node id="5508">67.0900786,-14.4706775,72.6011473</node>
			<node id="5509">65.2892188,-16.580169,74.3169319</node>
			<node id="5510">64.8863826,-17.6710515,76.2636729</node>
			<node id="5511">97.9485736,52.4598344,47.6486311</node>
			<node id="5512">64.9474334,-18.7864964,79.0440037</node>
			<node id="5513">95.7297837,46.8316777,52.1217214</node>
			<node id="5514">95.8480308,44.5443795,51.9470529</node>
			<node id="5515">66.8396192,-12.3347497,76.2100323</node>
			<node id="5516">97.1142527,50.4923466,53.0164962</node>
			<node id="5517">91.3056867,41.779282,64.7356717</node>
			<node id="5518">91.3007831,43.0917174,65.4262269</node>
			<node id="5519">58.0849122,-26.9985627,104.252157</node>
			<node id="5520">60.3035916,-26.6712681,102.337147</node>
			<node id="5521">57.715852,-26.5440136,107.166422</node>
			<node id="5522">81.7371873,24.8702224,87.8659764</node>
			<node id="5523">58.5737632,-26.2272662,108.661392</node>
			<node id="5524">77.7743473,16.5582324,92.8506197</node>
			<node id="5525">81.1040652,22.6982758,89.9929653</node>
			<node id="5526">81.5759808,19.6795245,91.2962182</node>
			<node id="5527">72.256696,6.38808423,104.910545</node>
			<node id="5528">72.2046231,4.93400919,107.712354</node>
			<node id="5529">80.7001983,24.2836464,103.005422</node>
			<node id="5530">74.5068383,11.6427401,109.193718</node>
			<node id="5531">80.0232144,24.3692405,104.991221</node>
			<node id="5532">75.8055608,13.8450583,110.466127</node>
			<node id="5533">77.8770429,21.502814,108.177642</node>
			<node id="5534">89.3939942,23.6306266,1.14655255</node>
			<node id="5535">88.1707328,20.7777846,3.57254979</node>
			<node id="5536">90.8450685,29.2789458,11.2200367</node>
			<node id="5537">79.1103788,6.58909253,29.5097731</node>
			<node id="5538">93.2113433,36.4868978,26.7707869</node>
			<node id="5539">93.528799,39.2530657,27.7307458</node>
			<node id="5540">93.5458785,40.2717102,29.0391346</node>
			<node id="5541">78.7896155,7.69498398,42.4531799</node>
			<node id="5542">81.3424858,14.1629931,45.5966063</node>
			<node id="5543">81.8449146,13.2868605,48.1327351</node>
			<node id="5544">75.8076001,3.57435094,57.4485759</node>
			<node id="5545">88.2881858,30.9282583,46.3447283</node>
			<node id="5546">89.9057554,30.3898002,47.9309058</node>
			<node id="5547">73.9579255,0.758986453,59.8052007</node>
			<node id="5548">76.9507054,5.94856836,58.4996027</node>
			<node id="5549">76.3242228,4.93364,59.8584511</node>
			<node id="5550">73.0286429,-1.03563781,61.9510344</node>
			<node id="5551">72.8383472,-2.167164,62.7914554</node>
			<node id="5552">91.2337012,36.9745599,49.7793751</node>
			<node id="5553">67.7352311,-10.2958594,68.8862895</node>
			<node id="5554">97.8455779,50.4548196,44.8022089</node>
			<node id="5555">98.0866155,51.8759288,46.285025</node>
			<node id="5556">69.8042398,-6.22824719,71.1034523</node>
			<node id="5557">94.3057461,45.7877394,51.1774943</node>
			<node id="5558">97.5873675,52.3580725,49.7865658</node>
			<node id="5559">97.4429513,51.4689715,52.3076808</node>
			<node id="5560">97.7463843,51.5133574,53.201488</node>
			<node id="5561">97.830508,51.7535013,53.9774102</node>
			<node id="5562">77.6249702,14.4398013,94.6747473</node>
			<node id="5563">77.4321173,12.1702701,96.282502</node>
			<node id="5564">76.1666766,14.2422818,95.7913984</node>
			<node id="5565">74.7036842,9.24857423,99.933422</node>
			<node id="5566">72.6964975,7.92148029,107.865121</node>
			<node id="5567">81.0486447,22.8780866,102.191123</node>
			<node id="5568">76.4985103,19.2086001,109.676579</node>
			<node id="5569">89.0638435,26.1378685,1.91711967</node>
			<node id="5570">84.8370645,14.946957,8.04934707</node>
			<node id="5571">84.7506283,16.2130428,8.20427325</node>
			<node id="5572">91.6277608,28.9947956,4.7000158</node>
			<node id="5573">82.8607108,11.5121565,10.7297311</node>
			<node id="5574">82.2903518,10.759302,12.8432683</node>
			<node id="5575">91.5260796,29.6741044,5.7100603</node>
			<node id="5576">82.3517356,10.6336699,14.6489593</node>
			<node id="5577">91.1822581,30.0885455,9.10406938</node>
			<node id="5578">81.702753,10.9165299,16.5409744</node>
			<node id="5579">80.2630809,10.2763207,19.3585499</node>
			<node id="5580">80.0212542,7.1258075,25.844348</node>
			<node id="5581">78.7277311,5.84473758,31.80222</node>
			<node id="5582">86.2662144,23.8847986,25.6237493</node>
			<node id="5583">78.2780217,6.52337078,36.0377174</node>
			<node id="5584">93.7324442,38.1196705,26.5804959</node>
			<node id="5585">78.4101075,9.08626941,43.7980082</node>
			<node id="5586">76.6653495,5.57247202,56.9633422</node>
			<node id="5587">75.1947555,2.9139021,57.4926319</node>
			<node id="5588">74.8701833,2.18712306,58.0088812</node>
			<node id="5589">97.0198027,46.2173168,39.0671717</node>
			<node id="5590">94.4699753,45.8660808,37.1900799</node>
			<node id="5591">95.3411897,47.3276954,39.7616083</node>
			<node id="5592">76.9197485,5.9496824,57.3269493</node>
			<node id="5593">89.7498752,28.4585362,47.5818259</node>
			<node id="5594">76.0857876,5.20149125,58.494887</node>
			<node id="5595">74.0628949,-2.69678178,63.5582632</node>
			<node id="5596">71.519901,-4.35717647,64.5206521</node>
			<node id="5597">70.9205664,-5.98241415,65.7880989</node>
			<node id="5598">66.4862966,-12.2117216,70.0730343</node>
			<node id="5599">90.7188807,41.317033,49.2587088</node>
			<node id="5600">91.66908,39.4393585,50.0443026</node>
			<node id="5601">92.9093265,41.9827721,50.7218131</node>
			<node id="5602">96.4395613,51.5447278,46.3856072</node>
			<node id="5603">96.4996566,51.4754046,50.945901</node>
			<node id="5604">56.9059349,-26.876645,105.196783</node>
			<node id="5605">75.9973475,12.1310903,97.206527</node>
			<node id="5606">72.0874884,6.08201579,106.880551</node>
			<node id="5607">80.3477641,23.9609945,100.000646</node>
			<node id="5608">79.77824,25.8052061,103.067613</node>
			<node id="5609">74.8867511,13.4939853,109.588796</node>
			<node id="5610">74.5971333,14.9266142,108.650252</node>
			<node id="5611">75.5269677,16.2334421,109.040882</node>
			<node id="5612">87.841784,22.8523262,2.19837354</node>
			<node id="5613">84.2241582,14.1677451,7.96064639</node>
			<node id="5614">82.9145093,12.4368118,9.56349675</node>
			<node id="5615">82.1081706,11.4687044,11.3613032</node>
			<node id="5616">90.0089359,28.7687313,11.7313319</node>
			<node id="5617">80.254796,8.39256243,22.322571</node>
			<node id="5618">79.6076854,7.87028476,23.8937687</node>
			<node id="5619">79.3502461,6.85085894,27.6120104</node>
			<node id="5620">77.3643677,7.76734672,38.1824204</node>
			<node id="5621">92.3744927,37.2713545,26.6123649</node>
			<node id="5622">92.5395041,37.9727361,26.5934292</node>
			<node id="5623">78.5670695,10.3208676,44.5636138</node>
			<node id="5624">82.8913743,15.8124167,45.3048773</node>
			<node id="5625">81.3433177,16.1857891,43.0473831</node>
			<node id="5626">88.1513808,27.9328073,45.8562368</node>
			<node id="5627">75.9381573,4.9011596,57.4147501</node>
			<node id="5628">75.2951451,3.99162105,57.577031</node>
			<node id="5629">73.3236884,0.184805134,61.2184462</node>
			<node id="5630">88.3769846,33.7928121,46.9630992</node>
			<node id="5631">71.4127295,-3.07029711,63.6818829</node>
			<node id="5632">69.6696816,-5.66802084,65.28649</node>
			<node id="5633">89.868847,36.5636078,48.6122285</node>
			<node id="5634">96.2102279,50.861754,45.148864</node>
			<node id="5635">93.0792428,47.3872275,50.5644839</node>
			<node id="5636">66.1482441,-13.8602129,77.6668281</node>
			<node id="5637">95.4117467,50.3085258,51.5333224</node>
			<node id="5638">60.6624683,-20.5169253,93.5539306</node>
			<node id="5639">62.9732407,-19.728603,94.0114796</node>
			<node id="5640">61.9591281,-19.8945023,91.0981423</node>
			<node id="5641">80.2887141,17.8868373,88.3296743</node>
			<node id="5642">78.718007,18.2343814,90.1184263</node>
			<node id="5643">79.7716418,19.6597474,87.5562017</node>
			<node id="5644">57.2789754,-25.8666724,107.307213</node>
			<node id="5645">77.1751884,17.9071524,92.2707771</node>
			<node id="5646">80.2250988,24.4793634,91.0454503</node>
			<node id="5647">80.7442439,21.7778399,92.2434553</node>
			<node id="5648">74.5170347,13.5960401,97.0874823</node>
			<node id="5649">72.3664707,7.96619298,103.001086</node>
			<node id="5650">79.8767745,25.7846043,101.63272</node>
			<node id="5651">88.6786497,24.7778441,1.32426996</node>
			<node id="5652">84.705461,19.8216008,6.04750385</node>
			<node id="5653">83.2441949,13.5515231,8.50686868</node>
			<node id="5654">89.8047703,27.4381555,2.77094889</node>
			<node id="5655">84.6991215,17.2389219,7.80373612</node>
			<node id="5656">90.4410034,28.9903152,4.47464784</node>
			<node id="5657">90.5635484,29.9126182,6.16312743</node>
			<node id="5658">79.0015102,7.47877287,25.5614886</node>
			<node id="5659">92.1672714,36.6283481,27.3241557</node>
			<node id="5660">92.3586016,38.9587165,27.2640101</node>
			<node id="5661">77.7536917,7.80421982,41.0619462</node>
			<node id="5662">77.1458668,10.0789322,43.2759798</node>
			<node id="5663">92.8094217,41.5712791,30.5037148</node>
			<node id="5664">94.8421748,41.9554391,31.514448</node>
			<node id="5665">93.5342033,42.6952384,32.0300813</node>
			<node id="5666">95.7278242,42.9525779,33.7281509</node>
			<node id="5667">81.7541546,17.8334261,42.3991085</node>
			<node id="5668">79.563542,11.8577964,45.7511586</node>
			<node id="5669">74.1435722,2.42873541,58.0314748</node>
			<node id="5670">73.8229018,1.77698888,58.6298382</node>
			<node id="5671">75.1664644,4.24159266,58.3686586</node>
			<node id="5672">73.2630816,0.979334322,60.4658404</node>
			<node id="5673">74.2446183,3.38826554,59.7664238</node>
			<node id="5674">72.6011925,-0.339282802,61.9273412</node>
			<node id="5675">72.0194224,-1.49307345,62.5616178</node>
			<node id="5676">71.4116384,-2.34783041,63.2543387</node>
			<node id="5677">70.1373045,-4.44616889,64.7081957</node>
			<node id="5678">72.8745069,0.77673276,62.7183071</node>
			<node id="5679">74.039049,0.965796506,64.1706665</node>
			<node id="5680">73.2235585,1.36319422,61.9963372</node>
			<node id="5681">95.7153094,49.1366297,42.722778</node>
			<node id="5682">64.1663062,-15.2328969,71.4921179</node>
			<node id="5683">65.3754567,-13.9319287,70.938178</node>
			<node id="5684">67.1365874,-10.538081,74.3001941</node>
			<node id="5685">95.993152,51.5700301,49.479176</node>
			<node id="5686">94.2957061,49.1831676,51.4029214</node>
			<node id="5687">77.7335607,20.022627,89.813018</node>
			<node id="5688">57.7467765,-25.0703166,107.665765</node>
			<node id="5689">80.6878792,25.0208078,89.3437752</node>
			<node id="5690">73.0677611,9.77416943,100.861284</node>
			<node id="5691">71.7620689,7.529769,104.206987</node>
			<node id="5692">72.0315997,9.13866517,106.233581</node>
			<node id="5693">79.8427989,25.2125906,99.09131</node>
			<node id="5694">73.4187603,10.4361459,108.358967</node>
			<node id="5695">73.8548649,13.176069,108.120764</node>
			<node id="5696">78.7267368,24.4542514,105.656207</node>
			<node id="5697">87.7898371,24.261446,1.51692481</node>
			<node id="5698">85.3460389,21.7567383,4.55048275</node>
			<node id="5699">83.6248877,15.3767715,8.0219427</node>
			<node id="5700">83.8991838,16.8497413,8.23431858</node>
			<node id="5701">80.7934334,11.6314782,14.657546</node>
			<node id="5702">89.7607634,30.276494,9.47369876</node>
			<node id="5703">90.2586579,30.1852949,10.3171465</node>
			<node id="5704">88.8165607,27.0971217,12.1769603</node>
			<node id="5705">88.8192723,25.8104259,12.7022939</node>
			<node id="5706">89.4819731,29.7221913,11.709262</node>
			<node id="5707">78.2719002,7.28311968,27.9712645</node>
			<node id="5708">77.7701277,6.51631617,31.3696763</node>
			<node id="5709">85.8803743,22.8560945,23.4077965</node>
			<node id="5710">77.7784673,6.1190176,32.3767036</node>
			<node id="5711">77.3098541,6.87123001,34.2523714</node>
			<node id="5712">86.7087937,26.0491647,27.6638107</node>
			<node id="5713">86.977051,27.2333605,28.5658911</node>
			<node id="5714">78.571936,11.5788535,44.7333951</node>
			<node id="5715">80.2202938,14.325998,43.7278814</node>
			<node id="5716">82.923905,19.5684497,42.4283441</node>
			<node id="5717">84.6466331,22.0131453,42.8894103</node>
			<node id="5718">82.3614902,21.694518,40.9349716</node>
			<node id="5719">94.7025955,44.3421894,35.038658</node>
			<node id="5720">93.4793106,43.7200398,33.5742978</node>
			<node id="5721">96.1131162,45.0184842,36.9116243</node>
			<node id="5722">74.4012903,3.32862445,57.8159251</node>
			<node id="5723">73.3217275,1.41720533,59.4073121</node>
			<node id="5724">73.1937109,1.35046841,61.1570842</node>
			<node id="5725">72.7804753,0.467863545,61.9262173</node>
			<node id="5726">73.5639505,2.44239457,60.6732929</node>
			<node id="5727">74.6334451,3.10684969,61.2137319</node>
			<node id="5728">70.4365805,-3.66866649,64.3885855</node>
			<node id="5729">69.0040138,-7.81662055,67.0140531</node>
			<node id="5730">68.8553661,-6.6376008,66.0056723</node>
			<node id="5731">71.9740087,-0.321785094,63.2992639</node>
			<node id="5732">72.7922793,-0.679461122,65.3881653</node>
			<node id="5733">71.4459242,-2.5760837,66.984657</node>
			<node id="5734">71.360053,-1.22629997,64.0787032</node>
			<node id="5735">94.2950823,43.0694493,51.3131734</node>
			<node id="5736">92.3210437,44.3232952,50.2811411</node>
			<node id="5737">97.0824844,52.2221553,48.0517481</node>
			<node id="5738">64.1028893,-14.9882776,77.3569732</node>
			<node id="5739">64.7018943,-13.7606883,76.3088424</node>
			<node id="5740">65.3494129,-15.2552446,79.2489691</node>
			<node id="5741">86.9524498,36.5251014,64.4530754</node>
			<node id="5742">89.0086578,40.174131,63.4598358</node>
			<node id="5743">89.6222325,41.1425171,63.8090797</node>
			<node id="5744">56.6539079,-26.5086672,105.882446</node>
			<node id="5745">57.3074604,-24.6493835,106.787845</node>
			<node id="5746">58.5244982,-24.4467804,107.676934</node>
			<node id="5747">59.1570457,-23.4999886,105.214326</node>
			<node id="5748">76.8090739,19.0388669,91.5427242</node>
			<node id="5749">71.7491054,7.53943842,105.291408</node>
			<node id="5750">75.4544494,18.1349608,109.144144</node>
			<node id="5751">75.59316,18.9528522,109.333294</node>
			<node id="5752">75.8500691,21.5504694,108.088798</node>
			<node id="5753">86.5212022,22.8295076,3.09029106</node>
			<node id="5754">83.1749855,14.5939002,8.07611751</node>
			<node id="5755">81.7871313,12.3651973,10.38093</node>
			<node id="5756">81.2688305,11.8631455,11.8749813</node>
			<node id="5757">89.3487749,29.9036161,6.58377289</node>
			<node id="5758">88.2380348,28.2931118,12.5419946</node>
			<node id="5759">78.5048793,9.38303734,22.2150677</node>
			<node id="5760">79.3303237,9.54396754,21.0871846</node>
			<node id="5761">77.3235006,7.64037714,29.3980609</node>
			<node id="5762">91.5470244,38.6006,27.0130065</node>
			<node id="5763">91.402251,37.450332,26.9463705</node>
			<node id="5764">76.9851403,8.63459505,41.1423138</node>
			<node id="5765">91.2322354,40.7174677,29.6963984</node>
			<node id="5766">78.8509051,12.8816917,43.8504729</node>
			<node id="5767">92.8912367,44.6110118,34.9962448</node>
			<node id="5768">86.2344916,28.3325459,43.6867315</node>
			<node id="5769">87.3910606,30.6581198,45.2653955</node>
			<node id="5770">73.9286236,3.21624757,58.4851652</node>
			<node id="5771">73.7051901,2.72875891,58.3981764</node>
			<node id="5772">86.8021619,32.9639617,44.8574279</node>
			<node id="5773">73.3595065,2.28551441,59.0914034</node>
			<node id="5774">73.1765336,1.91903307,59.6203405</node>
			<node id="5775">73.6458727,2.97699446,59.2267973</node>
			<node id="5776">73.3120827,2.16861421,60.197809</node>
			<node id="5777">72.0255124,-0.365838296,62.5781263</node>
			<node id="5778">71.1480331,-1.76107077,63.5811658</node>
			<node id="5779">70.5921211,-2.73972884,64.1660007</node>
			<node id="5780">67.7056407,-7.12683995,66.2133985</node>
			<node id="5781">70.4673666,-2.42307296,64.9095669</node>
			<node id="5782">69.8008501,-3.42789197,66.5642521</node>
			<node id="5783">94.5260245,50.4132371,45.3496344</node>
			<node id="5784">95.6828255,51.5304242,48.0053303</node>
			<node id="5785">94.4377214,50.3597727,50.4508739</node>
			<node id="5786">63.542112,-16.0166336,78.6654921</node>
			<node id="5787">87.7538623,39.1501107,63.395009</node>
			<node id="5788">61.0761576,-19.8758112,88.5157507</node>
			<node id="5789">59.2734671,-20.5370818,89.5437177</node>
			<node id="5790">90.0947038,42.6021502,71.8084206</node>
			<node id="5791">89.5316213,44.0131844,70.893005</node>
			<node id="5792">56.0318893,-26.791031,102.897935</node>
			<node id="5793">56.2549684,-25.9257775,105.959418</node>
			<node id="5794">56.7092024,-25.2642401,106.639728</node>
			<node id="5795">71.7448125,9.03298821,103.094284</node>
			<node id="5796">71.5417427,8.27399542,104.393068</node>
			<node id="5797">71.5729705,9.01966684,104.906271</node>
			<node id="5798">78.3999562,26.3209323,103.923381</node>
			<node id="5799">75.2346346,17.3986121,108.47425</node>
			<node id="5800">74.6004034,16.9318925,107.686738</node>
			<node id="5801">82.3973284,14.2788155,8.60690081</node>
			<node id="5802">81.7929781,13.6417222,9.4823629</node>
			<node id="5803">89.0101621,28.5287275,3.99545621</node>
			<node id="5804">88.6564618,29.4656665,5.62891924</node>
			<node id="5805">88.0510471,30.2373997,9.65189573</node>
			<node id="5806">89.0643568,30.2650277,11.1123903</node>
			<node id="5807">88.4383122,29.2997281,12.2959289</node>
			<node id="5808">77.7981389,9.05711239,23.8787445</node>
			<node id="5809">84.8533156,25.3831343,24.5024383</node>
			<node id="5810">76.213192,7.89000042,33.2702584</node>
			<node id="5811">85.3104509,26.8010805,26.5099586</node>
			<node id="5812">76.1196773,8.60297032,36.2858359</node>
			<node id="5813">85.9788118,28.8360165,28.2630452</node>
			<node id="5814">86.6788849,30.4997288,29.4907511</node>
			<node id="5815">76.6359446,8.51770751,39.8321526</node>
			<node id="5816">90.2694657,36.973871,28.357772</node>
			<node id="5817">91.523717,39.9518672,28.5034584</node>
			<node id="5818">89.7402594,35.8580065,30.1527208</node>
			<node id="5819">91.3057142,35.3233441,30.4129294</node>
			<node id="5820">77.6564067,10.4562358,43.9380354</node>
			<node id="5821">92.9919307,46.1794911,37.6640162</node>
			<node id="5822">93.1843928,47.7319654,40.3069253</node>
			<node id="5823">69.5488524,-3.7656031,64.9664752</node>
			<node id="5824">68.9458104,-5.09933765,65.176295</node>
			<node id="5825">69.4996284,-3.47014496,65.5764486</node>
			<node id="5826">94.5773137,50.0375454,43.8132259</node>
			<node id="5827">67.6595657,-6.45649905,69.6864881</node>
			<node id="5828">69.6636067,-4.72380575,68.813135</node>
			<node id="5829">91.0882555,44.1830485,49.5627387</node>
			<node id="5830">91.4724791,45.8220481,49.6027158</node>
			<node id="5831">55.3719806,-26.4134203,104.089181</node>
			<node id="5832">56.1984565,-24.5388619,105.627423</node>
			<node id="5833">72.4017787,13.3480232,98.4840995</node>
			<node id="5834">73.7509003,15.0128997,96.4365331</node>
			<node id="5835">71.8698252,10.1462323,101.533277</node>
			<node id="5836">71.3494487,9.62289991,103.671396</node>
			<node id="5837">74.053848,18.348234,107.193495</node>
			<node id="5838">78.4841239,23.0307798,106.944941</node>
			<node id="5839">76.4398891,23.3388057,106.890143</node>
			<node id="5840">75.4055122,19.9064885,109.024289</node>
			<node id="5841">87.5608687,25.3249459,1.58905617</node>
			<node id="5842">87.9159493,27.3595668,2.84700263</node>
			<node id="5843">82.7649841,19.5688702,7.26542986</node>
			<node id="5844">81.9311143,16.2744144,8.66415289</node>
			<node id="5845">82.4943702,17.1293908,8.46268136</node>
			<node id="5846">80.3507721,12.4538274,13.4595677</node>
			<node id="5847">80.0876336,11.7015697,16.7655226</node>
			<node id="5848">77.4234424,8.49502752,26.4199964</node>
			<node id="5849">76.6848974,7.42033625,31.3841099</node>
			<node id="5850">75.7162675,9.2583243,37.7620986</node>
			<node id="5851">90.8312084,38.4129321,27.1354123</node>
			<node id="5852">90.2322482,37.8499484,27.4996855</node>
			<node id="5853">88.4110632,34.6463716,30.4566793</node>
			<node id="5854">90.2407368,32.6186248,31.4558199</node>
			<node id="5855">79.9498696,16.0978003,41.9477591</node>
			<node id="5856">79.0283221,14.3637372,42.5234372</node>
			<node id="5857">91.0099462,41.8281,31.2744035</node>
			<node id="5858">77.7904453,12.1113581,43.6088852</node>
			<node id="5859">92.2485976,43.1723167,32.8323433</node>
			<node id="5860">94.5181224,48.7145656,41.8809345</node>
			<node id="5861">68.228213,-5.62404509,65.7635088</node>
			<node id="5862">66.5821983,-8.14765913,66.6125866</node>
			<node id="5863">66.3535999,-9.59914602,67.7381461</node>
			<node id="5864">68.5743219,-4.45133271,66.0750562</node>
			<node id="5865">64.6409809,-13.0070247,69.7364987</node>
			<node id="5866">63.5925184,-11.6304056,68.3080263</node>
			<node id="5867">68.4698755,-4.78616915,67.2987738</node>
			<node id="5868">67.3897941,-5.98534124,68.310692</node>
			<node id="5869">94.4714308,50.76283,47.8932887</node>
			<node id="5870">68.1334353,-7.29618842,71.3535659</node>
			<node id="5871">66.3471328,-7.60159427,70.2255053</node>
			<node id="5872">62.4330164,-13.9859525,75.2852229</node>
			<node id="5873">93.3276167,49.4170426,50.5360292</node>
			<node id="5874">61.067493,-15.9630673,77.0362652</node>
			<node id="5875">61.8892112,-16.7319188,78.6014557</node>
			<node id="5876">86.5448271,34.8874466,65.4176697</node>
			<node id="5877">85.0871571,36.7987622,65.2205492</node>
			<node id="5878">59.2677987,-20.771696,92.0158465</node>
			<node id="5879">90.897837,44.5944264,66.2678324</node>
			<node id="5880">90.0219043,45.7811834,66.8503586</node>
			<node id="5881">91.4667481,44.4628863,67.561364</node>
			<node id="5882">90.3176006,45.4474439,68.0569943</node>
			<node id="5883">55.2184648,-25.3664946,104.913122</node>
			<node id="5884">75.8380734,21.6287794,90.1897731</node>
			<node id="5885">71.2955961,11.2788005,100.967669</node>
			<node id="5886">79.3072573,26.2982706,94.6237459</node>
			<node id="5887">79.5521781,25.4465157,96.2387178</node>
			<node id="5888">79.9312067,24.3705687,93.3154707</node>
			<node id="5889">71.2532505,10.4798968,102.149633</node>
			<node id="5890">71.2774843,11.0454767,104.203475</node>
			<node id="5891">72.9045778,15.0401869,106.318851</node>
			<node id="5892">72.3227698,12.1273821,106.158437</node>
			<node id="5893">78.6757987,27.8735617,101.77631</node>
			<node id="5894">73.3258404,16.6502585,106.346552</node>
			<node id="5895">86.5400797,24.5845223,2.19092132</node>
			<node id="5896">86.5438957,26.0976178,2.21318801</node>
			<node id="5897">81.1549186,15.6615536,9.18171387</node>
			<node id="5898">80.6695997,14.1762366,10.6172994</node>
			<node id="5899">80.6609528,12.6091922,12.1071221</node>
			<node id="5900">87.4464372,29.0072787,5.07107259</node>
			<node id="5901">87.7438648,29.7763013,6.92433338</node>
			<node id="5902">87.1462766,30.3045382,11.3827944</node>
			<node id="5903">88.322266,30.0155972,11.8165632</node>
			<node id="5904">87.4384168,29.2638763,12.8769685</node>
			<node id="5905">86.481838,26.9908806,14.0166108</node>
			<node id="5906">87.5186107,26.8316939,13.2476973</node>
			<node id="5907">75.6827732,8.77322065,34.8306197</node>
			<node id="5908">90.4530879,39.1365771,27.7551444</node>
			<node id="5909">88.3003711,36.4565968,29.6696467</node>
			<node id="5910">76.5776501,9.87121147,41.7287847</node>
			<node id="5911">76.8337152,10.8689747,42.8515485</node>
			<node id="5912">77.5424837,12.926189,42.5939282</node>
			<node id="5913">91.7710351,43.7553681,33.8394316</node>
			<node id="5914">88.4948942,36.8561865,47.2967956</node>
			<node id="5915">87.1064749,34.9964535,45.5982667</node>
			<node id="5916">68.6823616,-4.72020467,65.4277704</node>
			<node id="5917">67.1249948,-6.1355341,66.5095491</node>
			<node id="5918">67.1301225,-6.75383739,66.2512573</node>
			<node id="5919">64.9340333,-10.2749142,67.8913721</node>
			<node id="5920">67.672835,-5.44511333,66.6565489</node>
			<node id="5921">92.367025,49.3942548,46.7409041</node>
			<node id="5922">93.0504251,49.8004715,49.3323498</node>
			<node id="5923">92.5792584,48.80358,50.0600937</node>
			<node id="5924">87.4258965,41.2782813,63.3697394</node>
			<node id="5925">54.7457891,-26.4901259,102.816156</node>
			<node id="5926">72.2048947,11.9634004,99.6356681</node>
			<node id="5927">71.7270739,13.8266763,104.742041</node>
			<node id="5928">79.1527998,12.8860778,15.1932786</node>
			<node id="5929">78.8653591,12.120052,17.4173801</node>
			<node id="5930">78.6541779,10.5905311,20.0761977</node>
			<node id="5931">75.6984067,9.78604808,39.5743804</node>
			<node id="5932">89.7050456,39.827003,29.0075586</node>
			<node id="5933">91.3160893,36.213299,29.0648537</node>
			<node id="5934">76.0789233,11.5025691,41.4652806</node>
			<node id="5935">77.0587683,13.7051071,41.4695268</node>
			<node id="5936">76.790918,11.9641406,42.4839075</node>
			<node id="5937">80.8312662,19.3421541,40.9847181</node>
			<node id="5938">79.686004,18.1059398,40.7873913</node>
			<node id="5939">92.691656,48.4884699,41.9721348</node>
			<node id="5940">93.3510931,49.3998886,43.2014067</node>
			<node id="5941">65.3941134,-9.19992764,67.3260313</node>
			<node id="5942">62.4104612,-13.9430037,69.4094762</node>
			<node id="5943">93.1766785,49.7457858,44.0333656</node>
			<node id="5944">88.2569033,41.3092931,47.2283814</node>
			<node id="5945">89.7939995,39.1826255,48.5338035</node>
			<node id="5946">92.8426192,49.719974,48.1364347</node>
			<node id="5947">91.8259926,47.7634245,49.3747965</node>
			<node id="5948">58.9246657,-19.410599,82.2257192</node>
			<node id="5949">61.2378185,-18.5305238,81.874617</node>
			<node id="5950">59.565493,-18.2837806,79.8822839</node>
			<node id="5951">88.1140494,42.9318278,63.7421682</node>
			<node id="5952">70.8739633,11.5168802,102.837064</node>
			<node id="5953">74.9057861,24.0076335,106.301016</node>
			<node id="5954">77.4004324,24.7275616,105.753133</node>
			<node id="5955">74.0862935,19.7996979,108.057938</node>
			<node id="5956">74.1171613,22.0318347,107.365329</node>
			<node id="5957">85.3323826,25.4280041,2.92591658</node>
			<node id="5958">85.6099799,23.6711313,3.24401501</node>
			<node id="5959">82.9213904,21.6522982,6.11870344</node>
			<node id="5960">80.0117591,13.9544494,12.1468808</node>
			<node id="5961">86.7240254,30.0008907,12.3348762</node>
			<node id="5962">85.2459633,27.7687564,14.5342151</node>
			<node id="5963">85.7280834,28.5655107,13.8939716</node>
			<node id="5964">76.8901309,10.9994864,22.1450309</node>
			<node id="5965">75.762626,9.54992809,28.5430174</node>
			<node id="5966">84.8833504,24.0724046,21.9919073</node>
			<node id="5967">83.5447422,26.054315,22.588029</node>
			<node id="5968">85.1490502,30.3814456,28.2963854</node>
			<node id="5969">89.6530771,38.6980433,27.804266</node>
			<node id="5970">89.0456172,37.9574847,28.3414531</node>
			<node id="5971">88.486477,37.4104373,29.0152879</node>
			<node id="5972">86.8409516,34.1420547,30.2197864</node>
			<node id="5973">88.483993,32.406716,30.8118624</node>
			<node id="5974">86.5091284,33.198318,30.1744874</node>
			<node id="5975">78.3621565,15.9369279,41.0463015</node>
			<node id="5976">90.971638,44.5073334,35.7117644</node>
			<node id="5977">91.5358299,45.5787369,37.1523739</node>
			<node id="5978">91.6412281,46.6338553,38.7933268</node>
			<node id="5979">66.3509092,-7.19449489,66.6723888</node>
			<node id="5980">65.2918789,-8.49240723,67.2116934</node>
			<node id="5981">66.7256847,-6.28736274,67.2458744</node>
			<node id="5982">87.729183,39.0531619,46.6360695</node>
			<node id="5983">65.5476119,-7.39811754,68.4261641</node>
			<node id="5984">89.727103,43.1067379,48.4496634</node>
			<node id="5985">91.6194607,48.4382159,48.5434111</node>
			<node id="5986">62.3738983,-17.506796,80.7092776</node>
			<node id="5987">89.0105126,46.7541436,66.8724366</node>
			<node id="5988">88.1034118,47.2080392,68.2083546</node>
			<node id="5989">53.9989777,-26.6102973,101.20388</node>
			<node id="5990">54.2875017,-25.782208,103.452282</node>
			<node id="5991">54.9966947,-24.4820078,104.365758</node>
			<node id="5992">77.0952129,21.802717,88.8421574</node>
			<node id="5993">71.1696901,12.7719396,99.7778399</node>
			<node id="5994">77.0912259,28.5046839,102.571391</node>
			<node id="5995">72.9892248,18.2974745,105.743449</node>
			<node id="5996">76.9561227,26.6870699,104.257097</node>
			<node id="5997">75.9264039,25.5341222,105.278042</node>
			<node id="5998">84.2146541,23.9913778,4.14872625</node>
			<node id="5999">86.4183955,28.0855468,3.95579207</node>
			<node id="6000">86.8310268,29.5967387,6.14878426</node>
			<node id="6001">78.4824188,14.0300237,14.3184905</node>
			<node id="6002">86.74449,30.0412277,8.40729079</node>
			<node id="6003">85.8624547,29.4368674,13.3642545</node>
			<node id="6004">84.9187176,24.0904711,19.3933115</node>
			<node id="6005">85.0339871,25.0843353,17.2197321</node>
			<node id="6006">83.7513756,25.3808538,19.40338</node>
			<node id="6007">83.7626617,25.2969462,20.8902877</node>
			<node id="6008">84.2221169,29.6201895,27.1684477</node>
			<node id="6009">87.5515382,35.2399051,30.0991</node>
			<node id="6010">74.9412169,11.5181854,39.5514986</node>
			<node id="6011">88.5380477,40.8124501,31.3382638</node>
			<node id="6012">89.8447937,42.4899064,32.9371713</node>
			<node id="6013">89.9192298,43.6715196,34.8525757</node>
			<node id="6014">84.1560513,27.7716679,41.11495</node>
			<node id="6015">84.9704657,29.5923282,42.0978583</node>
			<node id="6016">83.6734485,29.8111912,40.2248155</node>
			<node id="6017">91.3888535,47.5010636,40.1816133</node>
			<node id="6018">92.1234275,48.4628205,42.8345682</node>
			<node id="6019">64.9470044,-8.02026659,67.8683656</node>
			<node id="6020">63.4893044,-10.3801892,67.7817645</node>
			<node id="6021">92.5284245,49.4612465,44.8590901</node>
			<node id="6022">65.1288601,-8.19150264,69.6893971</node>
			<node id="6023">90.0522649,45.0526061,48.466834</node>
			<node id="6024">88.4961955,43.3873541,47.126598</node>
			<node id="6025">64.2799026,-9.70836088,71.2663588</node>
			<node id="6026">90.7248427,46.5218906,48.6019694</node>
			<node id="6027">86.0679601,40.3530254,63.3673574</node>
			<node id="6028">86.58398,38.1795533,63.9369859</node>
			<node id="6029">89.1797083,43.9579204,64.5134754</node>
			<node id="6030">87.766367,44.765901,63.9725623</node>
			<node id="6031">55.6173619,-26.676726,100.352433</node>
			<node id="6032">53.1313153,-26.5953294,100.549356</node>
			<node id="6033">56.5714318,-23.8715262,104.581217</node>
			<node id="6034">70.6991435,12.8752759,102.841669</node>
			<node id="6035">77.9932804,29.4161268,98.9383249</node>
			<node id="6036">79.1259021,27.1167385,98.8087401</node>
			<node id="6037">73.7918665,20.5984496,107.880691</node>
			<node id="6038">85.4134185,26.9997608,3.19423272</node>
			<node id="6039">79.8026983,15.6256639,10.6702804</node>
			<node id="6040">77.6098789,11.5599691,19.6251317</node>
			<node id="6041">75.769691,8.90159188,30.2486189</node>
			<node id="6042">83.0211263,27.0618616,23.6015439</node>
			<node id="6043">83.0760544,27.8705982,24.8458758</node>
			<node id="6044">84.658438,31.6229712,28.9406001</node>
			<node id="6045">86.7530255,31.996764,29.9110627</node>
			<node id="6046">88.9879675,39.2043659,28.7081441</node>
			<node id="6047">89.7136974,45.003763,37.8569939</node>
			<node id="6048">86.1872459,35.1466205,44.1876834</node>
			<node id="6049">85.2654505,32.4919834,42.4389151</node>
			<node id="6050">91.3598978,47.6847185,42.9658034</node>
			<node id="6051">92.1953732,48.9320591,43.9772209</node>
			<node id="6052">64.1381442,-9.57832457,67.5424657</node>
			<node id="6053">91.3046686,48.135784,45.653587</node>
			<node id="6054">91.5507762,48.6950221,47.4583011</node>
			<node id="6055">53.381594,-26.2681741,101.690585</node>
			<node id="6056">53.5711063,-25.5761754,102.687652</node>
			<node id="6057">54.1764447,-24.879504,103.654607</node>
			<node id="6058">54.2267079,-24.1154256,103.209671</node>
			<node id="6059">54.8654695,-23.5993616,102.686033</node>
			<node id="6060">75.9391092,23.301615,88.383414</node>
			<node id="6061">71.4157884,15.4692792,97.1967934</node>
			<node id="6062">70.7236738,12.0389708,101.779395</node>
			<node id="6063">77.7668879,29.4538268,100.571432</node>
			<node id="6064">77.57864,29.3075803,101.451417</node>
			<node id="6065">73.1832811,19.5657027,106.700986</node>
			<node id="6066">80.7461924,18.3192422,8.58009767</node>
			<node id="6067">80.19192,17.0987682,9.2033657</node>
			<node id="6068">85.7151794,28.9819176,4.81827184</node>
			<node id="6069">85.8629955,29.8882226,5.81887255</node>
			<node id="6070">78.6241574,15.1098956,12.8641666</node>
			<node id="6071">85.5347416,30.3936205,8.22428746</node>
			<node id="6072">84.1819008,27.1006662,15.9435484</node>
			<node id="6073">85.6053955,25.6858236,15.8048396</node>
			<node id="6074">83.2421922,26.4204137,17.9358533</node>
			<node id="6075">83.3444257,28.8246858,25.8930974</node>
			<node id="6076">85.3490865,32.5939113,29.8344736</node>
			<node id="6077">74.5892444,10.8965775,37.7871506</node>
			<node id="6078">88.0118893,38.3642526,29.3585341</node>
			<node id="6079">87.4180443,37.0983127,29.7634584</node>
			<node id="6080">86.6879338,35.9661536,29.9984417</node>
			<node id="6081">82.459365,27.5202728,38.8138311</node>
			<node id="6082">85.7818468,36.3971451,43.2536476</node>
			<node id="6083">86.7287607,37.3763678,45.3188518</node>
			<node id="6084">91.1224444,47.8895325,41.6958633</node>
			<node id="6085">89.9464577,46.4288483,42.7755915</node>
			<node id="6086">89.9157357,47.0062532,41.7951212</node>
			<node id="6087">90.6701274,46.8371698,44.1957598</node>
			<node id="6088">62.3480167,-10.9967802,68.0927444</node>
			<node id="6089">61.8662364,-12.4592371,68.5340087</node>
			<node id="6090">61.3855003,-14.9013136,69.5325348</node>
			<node id="6091">60.5752047,-16.1052503,70.1898273</node>
			<node id="6092">60.0248355,-15.1017822,69.3362698</node>
			<node id="6093">63.8414641,-9.02302219,68.2242622</node>
			<node id="6094">61.3211312,-16.4979149,71.1716002</node>
			<node id="6095">89.7679105,46.571028,46.467316</node>
			<node id="6096">63.9660441,-8.92934796,69.1569922</node>
			<node id="6097">90.5369597,47.4124992,47.286852</node>
			<node id="6098">89.3761328,45.703969,47.1701472</node>
			<node id="6099">86.5222609,43.3682455,63.3239936</node>
			<node id="6100">82.8230016,35.371094,67.2647849</node>
			<node id="6101">83.260636,36.8761049,66.0425329</node>
			<node id="6102">53.4227631,-26.61927,96.4103546</node>
			<node id="6103">52.6443549,-26.4113855,93.9339</node>
			<node id="6104">55.2384765,-26.3589359,95.6782641</node>
			<node id="6105">52.2800934,-26.7859068,98.0022568</node>
			<node id="6106">53.4506077,-26.8054718,98.9028552</node>
			<node id="6107">81.1001188,31.3147949,84.9679632</node>
			<node id="6108">81.8215956,33.4072559,82.8866323</node>
			<node id="6109">80.3593123,34.1009027,84.1265323</node>
			<node id="6110">70.5661205,13.8356506,99.5273515</node>
			<node id="6111">70.4293281,13.1304878,100.6782</node>
			<node id="6112">71.8223053,16.4130864,104.299892</node>
			<node id="6113">72.0068867,19.3887509,104.145691</node>
			<node id="6114">72.8801408,20.3359435,106.839968</node>
			<node id="6115">73.1118963,21.1387355,107.18106</node>
			<node id="6116">82.4202355,23.8590127,5.4044984</node>
			<node id="6117">80.7891737,19.7372161,8.12840438</node>
			<node id="6118">84.7804709,27.8717549,4.06506419</node>
			<node id="6119">85.3301411,30.7165311,10.6093039</node>
			<node id="6120">77.7777811,12.7653619,17.5636998</node>
			<node id="6121">75.9614697,13.0682669,20.6686319</node>
			<node id="6122">74.426261,10.5261729,35.2872237</node>
			<node id="6123">85.285809,33.9902469,30.6498433</node>
			<node id="6124">88.328042,39.5943247,29.7558338</node>
			<node id="6125">74.9792147,12.4280091,39.6812947</node>
			<node id="6126">75.8947384,13.7670222,40.2342682</node>
			<node id="6127">76.6052358,15.766348,40.0321058</node>
			<node id="6128">87.7888336,41.297321,32.8611883</node>
			<node id="6129">88.852395,43.9368779,36.7529359</node>
			<node id="6130">90.3075271,46.0530131,38.7872905</node>
			<node id="6131">85.2487523,34.6827975,42.1922532</node>
			<node id="6132">89.8579714,46.8927334,39.8917419</node>
			<node id="6133">85.7557001,37.8893547,43.8520241</node>
			<node id="6134">90.61205,47.6603195,40.8351034</node>
			<node id="6135">89.6112099,46.003038,44.2291607</node>
			<node id="6136">87.1738144,41.4635238,46.117507</node>
			<node id="6137">60.5638945,-13.6680012,68.9287922</node>
			<node id="6138">62.6134876,-10.0838811,68.3061817</node>
			<node id="6139">62.5994896,-10.0686001,69.8406544</node>
			<node id="6140">84.8176976,40.9786345,63.3380572</node>
			<node id="6141">88.3389229,46.6004087,65.1709146</node>
			<node id="6142">87.2174469,48.5215925,66.3420752</node>
			<node id="6143">52.9653852,-24.6860995,102.093333</node>
			<node id="6144">70.2607008,13.7310127,101.223053</node>
			<node id="6145">72.6248109,20.0586322,105.366683</node>
			<node id="6146">84.3298393,26.7483355,3.68624591</node>
			<node id="6147">83.8266998,25.8768186,4.09638383</node>
			<node id="6148">80.3016462,20.90965,8.1432423</node>
			<node id="6149">76.6987038,13.2478217,18.5068097</node>
			<node id="6150">84.3578162,30.7120297,12.037663</node>
			<node id="6151">84.6197735,29.8718994,13.3845049</node>
			<node id="6152">84.0973013,28.9202871,14.4621225</node>
			<node id="6153">83.3473584,27.9654858,15.7101818</node>
			<node id="6154">82.4712964,26.3784434,19.6538766</node>
			<node id="6155">83.9446641,31.2630172,28.433919</node>
			<node id="6156">84.8508775,33.2049585,30.4571748</node>
			<node id="6157">85.441118,34.9228845,30.5437633</node>
			<node id="6158">85.2727053,36.089341,30.6560524</node>
			<node id="6159">86.8525896,38.2075636,30.5843556</node>
			<node id="6160">87.6662078,39.8508027,30.7914493</node>
			<node id="6161">80.6186701,21.5420461,39.7040554</node>
			<node id="6162">80.5387403,23.2022133,38.8066038</node>
			<node id="6163">78.7513113,20.771063,38.8347552</node>
			<node id="6164">80.9085142,27.1293342,36.8602565</node>
			<node id="6165">82.1490046,25.2774056,39.2870569</node>
			<node id="6166">83.9461954,33.181638,39.6380339</node>
			<node id="6167">83.2343664,31.9775733,38.4019052</node>
			<node id="6168">84.2827552,35.3501215,39.7694781</node>
			<node id="6169">85.8816383,39.2634208,44.2886623</node>
			<node id="6170">86.4762499,40.7393421,45.2333644</node>
			<node id="6171">59.2353022,-16.5747151,70.1230575</node>
			<node id="6172">59.4967511,-17.6107404,71.5309994</node>
			<node id="6173">88.8890751,45.6227283,46.0442258</node>
			<node id="6174">88.2637923,44.2668602,46.3768864</node>
			<node id="6175">84.5846839,43.1189623,63.0201973</node>
			<node id="6176">85.8834914,45.6202025,63.0544077</node>
			<node id="6177">52.029882,-26.5494228,99.4737752</node>
			<node id="6178">52.3500929,-25.8223883,101.060511</node>
			<node id="6179">52.9946336,-23.9344395,101.40276</node>
			<node id="6180">54.2766138,-23.0697623,100.206334</node>
			<node id="6181">78.0575282,30.4805502,92.5734588</node>
			<node id="6182">78.9969002,28.6158242,91.2528896</node>
			<node id="6183">78.3762738,31.1907296,90.1041188</node>
			<node id="6184">70.4212556,15.2094365,98.1579829</node>
			<node id="6185">69.7384068,15.4477366,99.9524501</node>
			<node id="6186">75.0713938,28.3761697,103.078317</node>
			<node id="6187">74.8709187,26.2901609,104.67462</node>
			<node id="6188">72.6584634,21.4452303,106.408052</node>
			<node id="6189">73.9941008,24.7450703,105.558761</node>
			<node id="6190">72.8484454,23.6604954,105.68619</node>
			<node id="6191">81.639852,23.2088608,6.32284428</node>
			<node id="6192">84.4437197,28.6243945,4.57436046</node>
			<node id="6193">78.4150797,17.4354493,10.6574209</node>
			<node id="6194">84.7787129,29.6268272,5.15653334</node>
			<node id="6195">77.6746101,16.9949001,12.6187075</node>
			<node id="6196">82.2502608,27.3927118,17.0166789</node>
			<node id="6197">82.1950916,27.1047991,22.1570458</node>
			<node id="6198">75.2693674,9.2141106,31.959951</node>
			<node id="6199">74.4100336,10.9845355,29.624622</node>
			<node id="6200">82.7301718,29.8918951,26.5061564</node>
			<node id="6201">73.9411195,11.9258549,36.9462355</node>
			<node id="6202">83.5312099,31.9825242,29.5704487</node>
			<node id="6203">76.831864,17.76915,39.3414475</node>
			<node id="6204">78.3922765,18.8147641,39.6746497</node>
			<node id="6205">76.9811654,19.5603082,38.6036886</node>
			<node id="6206">86.9336611,39.8708366,31.9425642</node>
			<node id="6207">82.1490296,29.1457845,37.9650875</node>
			<node id="6208">88.5524963,43.2837346,35.3562302</node>
			<node id="6209">85.3265704,36.7206502,41.9518908</node>
			<node id="6210">88.6637396,44.8916722,39.4769563</node>
			<node id="6211">89.9589853,47.3356744,40.4365481</node>
			<node id="6212">89.9225633,47.4113609,40.9112571</node>
			<node id="6213">88.2130916,44.7925435,43.30145</node>
			<node id="6214">57.4697986,-17.7649434,70.3354921</node>
			<node id="6215">87.3678004,43.3019124,45.4216363</node>
			<node id="6216">87.9661152,44.6763093,44.9923606</node>
			<node id="6217">51.9060912,-26.7113656,96.234361</node>
			<node id="6218">73.395303,21.6997734,91.1309069</node>
			<node id="6219">72.9843352,23.0377968,90.0786802</node>
			<node id="6220">70.0189651,14.9495802,99.2606385</node>
			<node id="6221">70.3913515,15.0235403,102.001291</node>
			<node id="6222">76.4699796,31.6178443,99.0986441</node>
			<node id="6223">75.5451883,29.8165085,101.755266</node>
			<node id="6224">74.597764,27.2765523,103.875717</node>
			<node id="6225">72.7654345,22.4556409,106.183885</node>
			<node id="6226">82.6859578,24.9043344,5.05581854</node>
			<node id="6227">83.0323327,26.5712125,5.02344548</node>
			<node id="6228">80.7365079,22.333667,7.54381473</node>
			<node id="6229">79.129991,18.2469913,9.49365658</node>
			<node id="6230">84.8011794,30.2604518,5.68571314</node>
			<node id="6231">84.6143765,30.7671443,6.44988805</node>
			<node id="6232">77.4794599,15.2666297,14.1792198</node>
			<node id="6233">76.6838407,14.4028381,16.9116666</node>
			<node id="6234">83.6626182,31.4084513,11.0443469</node>
			<node id="6235">82.8833284,29.1320123,14.4657398</node>
			<node id="6236">75.4804623,11.5961007,23.9737841</node>
			<node id="6237">75.5875512,12.6441378,22.1705276</node>
			<node id="6238">82.9101701,31.0563459,27.9704268</node>
			<node id="6239">73.9593669,12.6182843,37.993359</node>
			<node id="6240">83.8980665,32.970708,30.9816504</node>
			<node id="6241">84.5104575,34.1691448,31.3007711</node>
			<node id="6242">85.4073316,37.2594346,31.3174456</node>
			<node id="6243">86.077176,38.3141773,31.6186441</node>
			<node id="6244">82.137511,31.2626693,36.1466708</node>
			<node id="6245">87.5839084,42.2661518,34.5082559</node>
			<node id="6246">83.1158427,33.2251635,37.1935836</node>
			<node id="6247">84.6017558,37.134885,39.6838072</node>
			<node id="6248">85.1463318,38.1873872,41.3201827</node>
			<node id="6249">85.3735396,38.472453,42.9700225</node>
			<node id="6250">89.0633381,46.2969133,40.5215124</node>
			<node id="6251">88.0365507,44.4787477,40.960626</node>
			<node id="6252">89.2426309,46.8479461,40.9007621</node>
			<node id="6253">88.6833574,45.569413,41.7443063</node>
			<node id="6254">86.0201335,40.5569803,44.2669479</node>
			<node id="6255">86.5593002,41.969343,44.4758626</node>
			<node id="6256">58.3323271,-16.4362719,69.8829599</node>
			<node id="6257">60.8591911,-12.0755494,68.4069345</node>
			<node id="6258">60.9164746,-11.206871,68.6336271</node>
			<node id="6259">61.183436,-10.8332434,69.4463655</node>
			<node id="6260">61.5066504,-11.6621713,71.8033795</node>
			<node id="6261">84.5862907,45.1555272,62.6020175</node>
			<node id="6262">51.4990017,-26.5886995,98.0498666</node>
			<node id="6263">51.3881587,-25.948144,99.7090388</node>
			<node id="6264">69.9489269,16.2634961,97.3599658</node>
			<node id="6265">77.9470659,30.062768,94.5365343</node>
			<node id="6266">76.4691116,32.4696373,95.7511827</node>
			<node id="6267">77.5183914,30.5452721,96.6418643</node>
			<node id="6268">75.8593126,31.2576066,100.132583</node>
			<node id="6269">72.3287325,22.5873012,105.281244</node>
			<node id="6270">72.9844731,25.393331,104.538646</node>
			<node id="6271">83.7330926,28.4348214,4.73216473</node>
			<node id="6272">78.7852462,20.0567784,9.36050165</node>
			<node id="6273">83.9164352,31.531833,10.0429737</node>
			<node id="6274">83.2970053,30.1396904,13.2996102</node>
			<node id="6275">81.7020703,27.0380147,18.2159089</node>
			<node id="6276">81.0876626,27.3612955,21.4139314</node>
			<node id="6277">81.0744769,26.9612126,19.7998376</node>
			<node id="6278">74.4611545,11.7890368,27.0610902</node>
			<node id="6279">81.3154553,28.3330875,23.7722098</node>
			<node id="6280">74.1786185,13.4153386,38.4940929</node>
			<node id="6281">83.7758543,33.7370122,32.1207289</node>
			<node id="6282">84.3082092,35.189305,31.8074096</node>
			<node id="6283">86.187405,39.7555826,33.458447</node>
			<node id="6284">87.3758189,42.6513182,35.9659556</node>
			<node id="6285">87.225029,42.8838469,37.6401634</node>
			<node id="6286">86.8987614,42.999168,41.4979147</node>
			<node id="6287">87.0310921,43.12312,39.3768643</node>
			<node id="6288">85.6456454,40.0822973,42.9586425</node>
			<node id="6289">87.0812989,43.3025642,43.7266114</node>
			<node id="6290">59.5775822,-13.0340131,68.6717058</node>
			<node id="6291">56.0968651,-19.6455609,72.2024821</node>
			<node id="6292">57.8236933,-19.666548,74.3912061</node>
			<node id="6293">55.1421945,-20.7271857,73.6901298</node>
			<node id="6294">59.9550823,-11.9399497,70.8346826</node>
			<node id="6295">54.0859977,-22.4757622,79.0302724</node>
			<node id="6296">56.330922,-21.2574593,77.3954645</node>
			<node id="6297">55.8686428,-22.1267837,79.8585082</node>
			<node id="6298">54.2860862,-20.923047,86.5670715</node>
			<node id="6299">52.6989303,-21.0465252,88.865794</node>
			<node id="6300">55.7861651,-20.9807739,87.9843427</node>
			<node id="6301">83.7683427,41.8419145,63.2997537</node>
			<node id="6302">86.4748107,47.1650044,63.8186636</node>
			<node id="6303">54.8500462,-21.3090316,92.702974</node>
			<node id="6304">53.3317596,-21.7460502,94.8805262</node>
			<node id="6305">55.4332904,-21.651217,95.7006584</node>
			<node id="6306">50.5714759,-26.3859925,97.005539</node>
			<node id="6307">50.947622,-26.2392143,98.4272097</node>
			<node id="6308">52.2174756,-23.3546762,99.0183507</node>
			<node id="6309">73.8184215,24.3822791,88.6284822</node>
			<node id="6310">75.2557427,22.969237,89.1497157</node>
			<node id="6311">69.7902514,17.4620119,96.352929</node>
			<node id="6312">72.2395661,16.9032431,95.6133028</node>
			<node id="6313">69.7142142,15.8187139,98.5059254</node>
			<node id="6314">71.3575782,21.1252562,102.843373</node>
			<node id="6315">82.1912396,25.2650542,5.47321516</node>
			<node id="6316">81.5490058,25.0148125,6.11191809</node>
			<node id="6317">82.6191114,28.8119849,6.17423562</node>
			<node id="6318">81.440165,26.256949,6.99947191</node>
			<node id="6319">83.4741009,31.7175665,8.39815753</node>
			<node id="6320">76.625345,15.3957131,15.5310744</node>
			<node id="6321">75.9229255,13.9930643,19.1572227</node>
			<node id="6322">81.5694761,28.4274632,15.377856</node>
			<node id="6323">74.3580171,13.4221751,24.1401855</node>
			<node id="6324">73.5012428,12.9591955,28.2687444</node>
			<node id="6325">81.7248572,29.3667757,25.5962637</node>
			<node id="6326">81.9538007,30.4335463,27.1624523</node>
			<node id="6327">73.0668315,13.3940624,34.7017565</node>
			<node id="6328">73.3509818,13.3597635,36.4518455</node>
			<node id="6329">81.6174916,30.8058353,28.2043304</node>
			<node id="6330">82.685027,32.0011481,30.5832177</node>
			<node id="6331">82.7535919,32.5637729,32.0714622</node>
			<node id="6332">74.9481373,16.1749703,38.5979452</node>
			<node id="6333">84.6626899,36.8208757,32.050362</node>
			<node id="6334">83.3494891,33.8366502,33.254304</node>
			<node id="6335">76.7539383,20.9314358,37.4794468</node>
			<node id="6336">75.3925056,18.0561018,38.2691104</node>
			<node id="6337">85.16814,38.0083296,32.9947677</node>
			<node id="6338">80.825092,29.3313864,35.4350732</node>
			<node id="6339">82.7741605,32.952303,35.5041284</node>
			<node id="6340">83.2553361,34.4677925,36.3506272</node>
			<node id="6341">85.9955239,40.4557613,35.5720001</node>
			<node id="6342">84.4628459,37.727077,38.6682833</node>
			<node id="6343">83.6186567,35.0693103,37.8502639</node>
			<node id="6344">86.1019477,41.4265287,37.7579229</node>
			<node id="6345">85.349295,40.0176557,41.0919607</node>
			<node id="6346">85.8786033,41.4082188,40.0682602</node>
			<node id="6347">86.09874,41.5932507,41.9042228</node>
			<node id="6348">58.3041537,-14.8560309,69.3714438</node>
			<node id="6349">59.6986036,-12.2555322,68.4599507</node>
			<node id="6350">50.4071267,-26.5810414,95.5096352</node>
			<node id="6351">51.8399863,-24.7853401,100.592015</node>
			<node id="6352">77.3350026,32.8955301,91.1419435</node>
			<node id="6353">69.5120806,16.9776994,99.770445</node>
			<node id="6354">76.7851819,32.5051576,93.5731832</node>
			<node id="6355">71.8660779,22.9667032,104.061577</node>
			<node id="6356">73.0264855,28.0034287,102.485443</node>
			<node id="6357">72.821733,26.9303104,103.069234</node>
			<node id="6358">81.1869305,24.1995967,6.43249251</node>
			<node id="6359">80.4958543,24.2303685,7.61994274</node>
			<node id="6360">83.3530011,30.1790123,6.02913951</node>
			<node id="6361">78.2314276,18.5688879,10.2733782</node>
			<node id="6362">83.7000087,30.9846813,6.56644674</node>
			<node id="6363">75.1737624,15.4338876,19.4166281</node>
			<node id="6364">80.9194789,30.6505204,29.2155771</node>
			<node id="6365">74.9909338,19.0631181,37.3443815</node>
			<node id="6366">84.2052903,36.1213921,32.6999078</node>
			<node id="6367">82.1693663,32.1252142,33.7727006</node>
			<node id="6368">79.5745481,26.7737038,35.3344367</node>
			<node id="6369">82.9869903,33.5792683,34.466934</node>
			<node id="6370">83.5656322,35.4402036,35.0316103</node>
			<node id="6371">84.5550354,37.5554245,34.7865339</node>
			<node id="6372">83.7169689,36.3211127,36.3786441</node>
			<node id="6373">84.3613231,37.6878948,36.0933238</node>
			<node id="6374">85.1126291,39.5325119,37.9755167</node>
			<node id="6375">56.3554899,-16.9548321,69.8162696</node>
			<node id="6376">57.3960913,-16.3986027,69.8553269</node>
			<node id="6377">56.5179348,-17.586702,70.0033167</node>
			<node id="6378">56.153094,-18.6192242,70.9172245</node>
			<node id="6379">57.4175027,-18.5419256,71.4114336</node>
			<node id="6380">59.2538231,-12.5085789,68.7141407</node>
			<node id="6381">59.0058898,-12.0957795,69.2015035</node>
			<node id="6382">54.777362,-20.3491415,72.2239156</node>
			<node id="6383">82.0786063,40.9252109,64.253985</node>
			<node id="6384">83.2455252,38.573146,65.1373158</node>
			<node id="6385">80.4008343,39.7523485,65.5515746</node>
			<node id="6386">85.6510102,49.9429449,64.7252693</node>
			<node id="6387">87.2020381,47.9597143,64.955562</node>
			<node id="6388">85.6145548,49.1015445,63.8927933</node>
			<node id="6389">50.9699672,-25.4015273,99.5333649</node>
			<node id="6390">69.1510162,17.9907686,96.980697</node>
			<node id="6391">70.5695178,19.1961322,101.87815</node>
			<node id="6392">70.3506952,22.0728478,101.140684</node>
			<node id="6393">70.9803337,23.0884999,102.150284</node>
			<node id="6394">71.9138637,24.3527081,104.350248</node>
			<node id="6395">74.4982439,29.2734991,102.236698</node>
			<node id="6396">78.6719458,22.9734046,9.26505016</node>
			<node id="6397">77.5745687,20.4375102,10.8033396</node>
			<node id="6398">76.8869717,16.9036331,13.8356622</node>
			<node id="6399">76.9070744,19.3779568,12.4572122</node>
			<node id="6400">76.2823808,16.7713358,14.9022903</node>
			<node id="6401">82.665031,30.9795428,12.2292125</node>
			<node id="6402">81.9683205,30.0602314,12.8710181</node>
			<node id="6403">80.691845,27.7505698,16.7243482</node>
			<node id="6404">80.1404582,27.1721099,18.807244</node>
			<node id="6405">80.5254114,28.8428654,24.566657</node>
			<node id="6406">80.7703946,30.0150429,27.1885709</node>
			<node id="6407">80.4076428,29.4081748,26.0974653</node>
			<node id="6408">73.5377079,14.3174658,37.2377108</node>
			<node id="6409">81.1159851,31.0848781,31.2391973</node>
			<node id="6410">81.03467,30.8984288,32.8125821</node>
			<node id="6411">78.7213772,23.3712602,37.0679701</node>
			<node id="6412">77.9333518,25.1162941,34.6849554</node>
			<node id="6413">76.501188,22.9872237,35.4229943</node>
			<node id="6414">79.4886299,28.0633444,34.0345012</node>
			<node id="6415">58.0950533,-13.4523036,68.8531316</node>
			<node id="6416">55.0385466,-19.4020146,71.2269291</node>
			<node id="6417">57.5420935,-12.6665421,69.7220428</node>
			<node id="6418">57.9367626,-13.0021344,71.3263991</node>
			<node id="6419">54.8042072,-21.1587424,90.0768034</node>
			<node id="6420">53.2047163,-21.3410014,91.9381695</node>
			<node id="6421">84.805044,48.3003015,62.7922122</node>
			<node id="6422">52.3148838,-21.7113582,93.8401518</node>
			<node id="6423">85.0353434,50.8890805,65.7480551</node>
			<node id="6424">86.0360583,49.3745096,67.4686227</node>
			<node id="6425">50.4243302,-25.5972608,98.3909655</node>
			<node id="6426">50.6680079,-24.5807492,99.0276826</node>
			<node id="6427">51.8802669,-23.9954812,99.9321838</node>
			<node id="6428">50.9234388,-23.6816915,98.421442</node>
			<node id="6429">69.6138416,18.9147367,95.261834</node>
			<node id="6430">69.6331907,20.5932161,93.6202331</node>
			<node id="6431">71.6270739,18.6956477,94.3792144</node>
			<node id="6432">69.0823596,18.1939968,98.3532252</node>
			<node id="6433">75.8014857,33.0447936,97.8488526</node>
			<node id="6434">75.5429188,32.4844829,98.9472027</node>
			<node id="6435">74.1008885,31.5871739,100.278646</node>
			<node id="6436">71.4508773,24.0892969,103.544776</node>
			<node id="6437">71.9233491,25.6678342,103.468441</node>
			<node id="6438">79.3295795,24.1773071,9.05883371</node>
			<node id="6439">78.7995234,21.2656046,9.14192705</node>
			<node id="6440">75.3227073,17.5012351,16.8413775</node>
			<node id="6441">81.5173912,29.1395351,14.0338264</node>
			<node id="6442">79.8652566,27.5009431,20.8428349</node>
			<node id="6443">73.2004293,16.235148,35.9572016</node>
			<node id="6444">79.437427,28.830313,32.605827</node>
			<node id="6445">81.2115514,30.6465009,34.3561332</node>
			<node id="6446">58.3477653,-12.857031,68.8151798</node>
			<node id="6447">57.0766555,-14.6204899,69.7007482</node>
			<node id="6448">51.5355051,-25.2213217,86.7961372</node>
			<node id="6449">50.7687275,-24.7506709,84.2129362</node>
			<node id="6450">52.4393869,-24.5236646,85.1168642</node>
			<node id="6451">52.3093636,-20.7147561,85.0158839</node>
			<node id="6452">55.2903554,-20.7072963,85.1198836</node>
			<node id="6453">82.0484553,44.2138849,62.7126345</node>
			<node id="6454">82.368896,42.4428289,63.3940259</node>
			<node id="6455">81.2730816,37.2058203,66.8912305</node>
			<node id="6456">50.5574994,-26.5978851,93.5352131</node>
			<node id="6457">49.4431392,-26.3870043,94.7042178</node>
			<node id="6458">49.8169471,-25.3524603,97.5345672</node>
			<node id="6459">53.1765779,-22.5882367,97.548883</node>
			<node id="6460">50.383613,-23.2543811,96.976064</node>
			<node id="6461">75.9514602,33.9919616,93.2188125</node>
			<node id="6462">73.1794404,29.5647539,101.657917</node>
			<node id="6463">71.0569489,25.062536,102.871003</node>
			<node id="6464">77.5909848,21.899973,10.6176106</node>
			<node id="6465">82.8628362,31.2937011,7.26471282</node>
			<node id="6466">82.0726002,30.5928763,7.70980919</node>
			<node id="6467">82.7204074,31.7832154,8.12586821</node>
			<node id="6468">75.6994277,18.7062876,15.2948896</node>
			<node id="6469">82.7917587,32.1660511,9.84960533</node>
			<node id="6470">82.2839922,31.6806167,11.1854666</node>
			<node id="6471">78.8852477,27.1877736,19.6953442</node>
			<node id="6472">79.4814763,27.9905033,22.2147508</node>
			<node id="6473">72.818446,14.9390436,35.5138344</node>
			<node id="6474">79.5308595,29.4852872,30.3522813</node>
			<node id="6475">74.0334515,17.7501516,36.8962168</node>
			<node id="6476">78.0901557,26.8910171,32.9629621</node>
			<node id="6477">56.5055588,-15.6919081,69.8752479</node>
			<node id="6478">55.0397644,-18.5365533,70.7138338</node>
			<node id="6479">57.7866433,-12.8115138,68.9231456</node>
			<node id="6480">53.2001795,-21.883329,74.3672647</node>
			<node id="6481">55.3158801,-21.1545759,75.5491459</node>
			<node id="6482">53.3051723,-22.4261745,77.1606356</node>
			<node id="6483">51.2199083,-23.5515618,78.9259429</node>
			<node id="6484">83.0689782,46.9117352,61.9194822</node>
			<node id="6485">82.3367206,45.8185934,62.118806</node>
			<node id="6486">84.1864459,47.5513583,62.2771634</node>
			<node id="6487">49.151053,-26.4903405,93.2704209</node>
			<node id="6488">50.0322482,-22.1625673,92.610684</node>
			<node id="6489">49.2716847,-25.8830503,95.8773037</node>
			<node id="6490">49.8057323,-24.3928522,97.6461573</node>
			<node id="6491">74.9591541,34.2333698,96.8861487</node>
			<node id="6492">74.0475301,34.3376729,97.6849828</node>
			<node id="6493">73.8132253,32.9411817,99.0436983</node>
			<node id="6494">80.077794,25.93996,8.92322044</node>
			<node id="6495">82.4846412,32.040463,10.5647473</node>
			<node id="6496">81.8134511,31.046511,11.6675923</node>
			<node id="6497">80.9934527,29.6363266,11.9236662</node>
			<node id="6498">79.756001,28.242983,13.4599609</node>
			<node id="6499">79.8772546,28.109338,15.0536178</node>
			<node id="6500">78.8707493,27.4206927,16.7192575</node>
			<node id="6501">79.1443472,28.4687966,24.1100698</node>
			<node id="6502">79.5812638,29.4199124,27.6309178</node>
			<node id="6503">55.6387816,-16.1127642,69.9765875</node>
			<node id="6504">54.9564202,-17.6259532,70.4377562</node>
			<node id="6505">57.1455884,-13.4586276,69.2121238</node>
			<node id="6506">54.0142492,-19.8174308,71.1783034</node>
			<node id="6507">53.4336484,-21.0694086,72.6813636</node>
			<node id="6508">50.6947546,-20.6584199,83.8212571</node>
			<node id="6509">53.6968949,-20.5650779,83.2005134</node>
			<node id="6510">49.5332421,-25.6940935,86.8607091</node>
			<node id="6511">51.1927798,-20.8918291,87.9259719</node>
			<node id="6512">49.1888472,-26.3412591,91.6994597</node>
			<node id="6513">50.4697596,-26.187013,90.7980412</node>
			<node id="6514">51.0253962,-21.2991202,90.3721231</node>
			<node id="6515">49.5985231,-23.874432,96.967436</node>
			<node id="6516">68.775041,19.9086178,95.271323</node>
			<node id="6517">75.5079663,33.9385234,95.3661037</node>
			<node id="6518">70.3929337,25.1015232,101.101139</node>
			<node id="6519">71.5905278,27.0219484,101.993006</node>
			<node id="6520">78.1426913,23.2361782,10.0197651</node>
			<node id="6521">78.6583591,25.1780861,10.6944124</node>
			<node id="6522">82.0555263,31.6663282,8.95566013</node>
			<node id="6523">81.6546948,31.0147529,8.71118437</node>
			<node id="6524">75.6019655,20.618191,14.7971272</node>
			<node id="6525">82.0926478,32.0112286,10.0945697</node>
			<node id="6526">79.5417529,28.0002299,12.2319389</node>
			<node id="6527">78.7234516,27.4423948,20.8147487</node>
			<node id="6528">78.1461122,28.2800256,25.6175413</node>
			<node id="6529">78.4148782,28.2413749,30.6322518</node>
			<node id="6530">72.8458604,18.2027845,34.4439562</node>
			<node id="6531">74.2580084,19.2502202,36.2599928</node>
			<node id="6532">53.9423303,-18.9878922,70.7080999</node>
			<node id="6533">52.9639451,-19.8465604,71.2397848</node>
			<node id="6534">56.9181161,-13.0873131,69.4803629</node>
			<node id="6535">56.376422,-13.8022604,69.780553</node>
			<node id="6536">55.7620673,-14.3742514,70.0267719</node>
			<node id="6537">51.5893709,-22.0868315,73.5029788</node>
			<node id="6538">52.3691082,-21.1584763,72.3947981</node>
			<node id="6539">55.9845716,-13.3585437,70.3183728</node>
			<node id="6540">56.2332156,-13.3174265,70.9605922</node>
			<node id="6541">51.5242565,-22.6792401,74.9030414</node>
			<node id="6542">50.0812372,-24.4098627,81.7539608</node>
			<node id="6543">52.584818,-23.6121704,81.8881358</node>
			<node id="6544">49.0994226,-25.4058286,96.3030935</node>
			<node id="6545">84.4693008,50.9599351,67.4542219</node>
			<node id="6546">82.2110094,51.8083974,69.9061613</node>
			<node id="6547">84.0216676,49.9844172,69.6201725</node>
			<node id="6548">69.6745099,23.7726026,99.812955</node>
			<node id="6549">70.8673829,25.7639388,102.24687</node>
			<node id="6550">71.2936809,28.3903255,100.878345</node>
			<node id="6551">72.1303578,31.7164891,99.8950666</node>
			<node id="6552">76.6547003,21.678996,12.2417358</node>
			<node id="6553">79.629539,27.591148,10.9016097</node>
			<node id="6554">80.502781,28.3285497,9.40382821</node>
			<node id="6555">80.8493211,29.8972529,10.2110177</node>
			<node id="6556">81.5016071,31.1940389,9.83167389</node>
			<node id="6557">81.4759427,31.0426843,10.8911656</node>
			<node id="6558">74.7132364,18.9653068,17.9261666</node>
			<node id="6559">74.3941091,18.3729672,19.3533791</node>
			<node id="6560">78.1707348,27.0734744,18.833139</node>
			<node id="6561">77.3457915,27.1988986,22.0416355</node>
			<node id="6562">72.2663862,15.8529963,33.9877734</node>
			<node id="6563">77.4616836,27.550707,29.8716265</node>
			<node id="6564">76.2297386,25.4596786,32.0407963</node>
			<node id="6565">75.3060406,23.5733258,33.4713831</node>
			<node id="6566">75.0243081,21.5857934,35.1795958</node>
			<node id="6567">53.9255957,-18.1021274,70.6957259</node>
			<node id="6568">54.0734619,-15.5173848,70.9638282</node>
			<node id="6569">53.9556899,-17.1554579,70.9737093</node>
			<node id="6570">55.7246316,-14.1395779,72.2490078</node>
			<node id="6571">54.4157216,-16.041377,74.1782942</node>
			<node id="6572">56.8170865,-14.811564,73.5048194</node>
			<node id="6573">55.5990028,-16.6588915,75.4396999</node>
			<node id="6574">52.7277118,-16.7697191,74.8049266</node>
			<node id="6575">53.4087163,-17.9262152,76.4849644</node>
			<node id="6576">48.1798854,-25.1878513,82.9910025</node>
			<node id="6577">48.2525246,-26.0224837,89.9912265</node>
			<node id="6578">48.4484428,-25.9561233,94.2020181</node>
			<node id="6579">48.1212744,-25.2672381,94.4590029</node>
			<node id="6580">49.328735,-23.5511271,95.8171715</node>
			<node id="6581">50.7552532,-22.599281,95.118259</node>
			<node id="6582">76.3797134,36.3728756,88.5508237</node>
			<node id="6583">76.4033681,34.7208346,90.7644361</node>
			<node id="6584">77.3126744,34.6109076,88.8289444</node>
			<node id="6585">74.6112396,35.3362363,93.9088082</node>
			<node id="6586">70.6139126,26.5499916,101.230644</node>
			<node id="6587">71.8131636,29.7779702,100.792041</node>
			<node id="6588">70.400429,31.2511007,99.4341036</node>
			<node id="6589">76.8981216,23.5634605,12.3551901</node>
			<node id="6590">75.6986107,22.0918691,14.132286</node>
			<node id="6591">77.9019657,26.0125574,12.9040684</node>
			<node id="6592">78.3347891,26.9347432,13.4534018</node>
			<node id="6593">78.0371708,27.1970037,15.1307634</node>
			<node id="6594">77.3907015,26.9149263,17.1394627</node>
			<node id="6595">78.210292,28.4451282,27.830351</node>
			<node id="6596">73.9149362,21.2431968,33.9317968</node>
			<node id="6597">54.6427191,-15.014331,70.4581941</node>
			<node id="6598">53.6537948,-14.5334256,71.9543757</node>
			<node id="6599">49.1777167,-24.5118267,80.55446</node>
			<node id="6600">48.7288591,-25.4886347,85.0770609</node>
			<node id="6601">50.12786,-20.8403065,85.5674348</node>
			<node id="6602">47.7914858,-25.8120156,88.3337141</node>
			<node id="6603">49.3853027,-26.0043744,88.8141374</node>
			<node id="6604">79.9253586,43.3556823,63.5076312</node>
			<node id="6605">47.8530499,-25.9056812,92.9232564</node>
			<node id="6606">48.72858,-23.1898199,94.22417</node>
			<node id="6607">48.5790463,-24.4233403,95.4383977</node>
			<node id="6608">73.0009333,29.8732041,83.0247996</node>
			<node id="6609">73.9691383,31.0965373,80.4381358</node>
			<node id="6610">74.886984,28.9444979,82.6122024</node>
			<node id="6611">71.3458418,25.5558167,88.4588791</node>
			<node id="6612">71.3167334,27.8709293,86.2830592</node>
			<node id="6613">73.1748007,26.8439258,86.6047375</node>
			<node id="6614">73.901788,35.5984866,95.1377467</node>
			<node id="6615">69.8755875,26.187724,99.6854994</node>
			<node id="6616">75.9774323,23.2289182,13.7470811</node>
			<node id="6617">76.4394981,24.6442153,14.1376604</node>
			<node id="6618">74.6928782,20.6688847,17.1953295</node>
			<node id="6619">76.3331495,26.3200714,19.2651847</node>
			<node id="6620">78.053787,27.8354943,23.1892299</node>
			<node id="6621">72.5127974,14.3385288,31.4584834</node>
			<node id="6622">72.0435222,15.6002747,33.0203846</node>
			<node id="6623">71.717094,16.5121326,30.7424548</node>
			<node id="6624">71.9012502,16.9307443,32.5989464</node>
			<node id="6625">52.8038116,-18.6960171,70.8900718</node>
			<node id="6626">51.9764725,-20.164401,71.7540689</node>
			<node id="6627">51.4306071,-21.2928818,72.3077086</node>
			<node id="6628">54.9151844,-14.0595039,70.5440679</node>
			<node id="6629">53.2350072,-15.2825019,73.0142271</node>
			<node id="6630">49.9950637,-21.1097969,88.0570433</node>
			<node id="6631">47.4959383,-25.6340748,91.5233961</node>
			<node id="6632">49.6981454,-21.7678397,90.3328952</node>
			<node id="6633">82.4620246,49.8386567,61.4233637</node>
			<node id="6634">83.0212704,48.0635207,61.7392637</node>
			<node id="6635">48.8811815,-22.3497711,91.5264534</node>
			<node id="6636">70.3682953,26.7721032,87.6147038</node>
			<node id="6637">68.1479688,21.5086401,94.0612095</node>
			<node id="6638">68.5069566,22.0178596,92.8760831</node>
			<node id="6639">68.4780746,20.0581828,96.1022373</node>
			<node id="6640">68.8996922,24.5974227,98.4812043</node>
			<node id="6641">72.9766703,35.6910704,96.6942355</node>
			<node id="6642">70.2607234,27.7641616,99.9328677</node>
			<node id="6643">71.6678352,34.0937699,98.313401</node>
			<node id="6644">77.2153158,26.3848503,14.6307082</node>
			<node id="6645">73.296542,19.7221002,21.1802207</node>
			<node id="6646">74.040516,17.266222,20.8451068</node>
			<node id="6647">72.5877464,18.8761685,23.1401998</node>
			<node id="6648">73.180462,17.3632387,22.7142095</node>
			<node id="6649">76.7986567,27.1862622,23.8660562</node>
			<node id="6650">75.7678297,26.8529706,27.1691868</node>
			<node id="6651">71.6862509,17.2866702,31.3250443</node>
			<node id="6652">75.5941039,26.2549084,29.2304096</node>
			<node id="6653">74.849568,25.0421304,30.8733098</node>
			<node id="6654">72.4008199,21.1038943,30.6965787</node>
			<node id="6655">72.9948607,20.0620969,33.2295962</node>
			<node id="6656">73.0807965,22.2280315,31.6111673</node>
			<node id="6657">52.1899563,-19.2383831,71.249722</node>
			<node id="6658">52.5135067,-16.320217,71.9970432</node>
			<node id="6659">54.5858389,-13.8837748,71.3064305</node>
			<node id="6660">49.006309,-24.1377466,78.4505167</node>
			<node id="6661">47.6419569,-25.3247779,84.3423808</node>
			<node id="6662">47.4467708,-25.5567451,85.8702579</node>
			<node id="6663">81.6588699,47.8437473,61.3757214</node>
			<node id="6664">47.3890972,-25.3886804,92.9542934</node>
			<node id="6665">47.759883,-23.2459571,93.1150579</node>
			<node id="6666">47.4905153,-24.05936,93.4205396</node>
			<node id="6667">73.9176435,36.9169808,92.1719032</node>
			<node id="6668">75.3004938,35.8124431,91.4261021</node>
			<node id="6669">68.9378797,21.5715749,98.7947698</node>
			<node id="6670">68.3181844,23.2423134,97.481804</node>
			<node id="6671">68.3773387,26.0012905,97.2491445</node>
			<node id="6672">69.4003212,27.1417552,98.575265</node>
			<node id="6673">69.95448,28.9057992,99.1051255</node>
			<node id="6674">72.6074378,34.4905786,97.9751455</node>
			<node id="6675">75.2300353,23.0344686,15.4050661</node>
			<node id="6676">75.9804161,25.927204,15.9097897</node>
			<node id="6677">76.0168153,26.1169012,16.6650264</node>
			<node id="6678">76.0685968,26.3020288,21.7529996</node>
			<node id="6679">71.9934996,16.4842117,27.8750022</node>
			<node id="6680">71.5902645,18.1903808,29.4929758</node>
			<node id="6681">75.641423,26.5611161,25.730418</node>
			<node id="6682">51.3067591,-19.5373685,72.1757488</node>
			<node id="6683">51.2119928,-20.2500632,72.1395565</node>
			<node id="6684">49.9252919,-21.9911479,72.9642958</node>
			<node id="6685">54.1105338,-14.3023676,71.0639676</node>
			<node id="6686">47.9924601,-21.4053045,86.192819</node>
			<node id="6687">47.052251,-25.3293867,89.4651463</node>
			<node id="6688">47.8632781,-22.1400663,88.943149</node>
			<node id="6689">47.1771423,-24.7677687,92.8353546</node>
			<node id="6690">68.7148255,26.2761713,88.1817356</node>
			<node id="6691">70.0344531,24.404183,89.7246233</node>
			<node id="6692">70.4273055,22.5760326,91.376735</node>
			<node id="6693">68.307645,24.2264881,90.2413019</node>
			<node id="6694">67.6502032,23.410573,91.7688112</node>
			<node id="6695">67.2203366,23.5330488,92.7559555</node>
			<node id="6696">67.7147593,22.2819551,94.5663555</node>
			<node id="6697">72.6319744,36.6028727,94.783739</node>
			<node id="6698">75.0707293,25.56089,23.0559888</node>
			<node id="6699">71.454226,18.8128802,27.0854901</node>
			<node id="6700">72.0605376,18.7939168,31.7363173</node>
			<node id="6701">71.6172041,19.5691588,29.1977775</node>
			<node id="6702">50.4247274,-21.113459,72.127851</node>
			<node id="6703">51.5737259,-18.4671667,71.9833382</node>
			<node id="6704">53.345083,-14.9680285,71.7122538</node>
			<node id="6705">51.8947918,-15.8706733,73.4589701</node>
			<node id="6706">47.925458,-24.7350191,80.8017091</node>
			<node id="6707">47.2544224,-25.0618921,82.8744787</node>
			<node id="6708">51.4676738,-20.5019814,82.1475886</node>
			<node id="6709">48.5777865,-20.6233924,82.3602253</node>
			<node id="6710">46.7579366,-25.1076664,85.5930831</node>
			<node id="6711">46.8881473,-25.2464757,87.3619605</node>
			<node id="6712">47.5349989,-22.6307811,90.4029609</node>
			<node id="6713">46.8613467,-24.6172916,91.098261</node>
			<node id="6714">47.1738814,-23.2284404,92.1761612</node>
			<node id="6715">47.0640641,-23.0520452,90.9803518</node>
			<node id="6716">72.4398709,36.1875613,96.0804362</node>
			<node id="6717">70.6206662,32.7459696,98.7327981</node>
			<node id="6718">74.8759118,23.5917357,16.4495269</node>
			<node id="6719">75.3370104,25.1286616,16.3159843</node>
			<node id="6720">74.0790377,22.3722301,18.3829438</node>
			<node id="6721">75.2828461,25.4670183,17.2910346</node>
			<node id="6722">74.4933251,24.6120388,19.8128272</node>
			<node id="6723">73.4783939,24.5680804,25.7921328</node>
			<node id="6724">74.7445662,26.0238063,27.4100716</node>
			<node id="6725">73.792827,24.6647833,29.5406129</node>
			<node id="6726">73.8746248,23.477367,31.7896276</node>
			<node id="6727">74.7031723,24.2050002,32.0713782</node>
			<node id="6728">50.0238291,-20.7954672,72.1184456</node>
			<node id="6729">50.2886839,-20.0259875,72.8098293</node>
			<node id="6730">49.8381308,-22.9831912,74.7693815</node>
			<node id="6731">48.6291625,-23.6254841,76.3608259</node>
			<node id="6732">48.5678521,-22.5689594,74.0144622</node>
			<node id="6733">52.6345794,-15.3441108,72.6555943</node>
			<node id="6734">47.3884712,-24.2367232,78.8356019</node>
			<node id="6735">48.0332767,-21.1053848,84.8883879</node>
			<node id="6736">46.3898463,-24.1068236,89.3255922</node>
			<node id="6737">80.8325142,49.8546162,60.6102415</node>
			<node id="6738">69.5153006,28.5173445,85.8711131</node>
			<node id="6739">69.2037542,30.6152676,98.247355</node>
			<node id="6740">74.1754127,23.6752066,18.7069439</node>
			<node id="6741">73.5857607,21.2517375,19.8647071</node>
			<node id="6742">73.3510944,23.1575874,21.0203011</node>
			<node id="6743">73.9854578,24.3309618,22.0710462</node>
			<node id="6744">71.8334784,20.2253645,24.3820129</node>
			<node id="6745">72.7206267,21.5074067,21.8247962</node>
			<node id="6746">72.1497389,17.3774438,25.6761979</node>
			<node id="6747">71.4317983,19.7469362,26.3976285</node>
			<node id="6748">71.7193688,21.0443742,27.8405616</node>
			<node id="6749">73.7463394,25.1126961,27.5772253</node>
			<node id="6750">73.0643614,23.4224074,30.0252644</node>
			<node id="6751">49.3102518,-21.1975102,72.0006378</node>
			<node id="6752">49.7269814,-20.4763801,72.4753296</node>
			<node id="6753">50.1216806,-19.4430671,73.2146212</node>
			<node id="6754">50.7850006,-17.5270497,72.672733</node>
			<node id="6755">50.2803384,-18.752163,73.0593982</node>
			<node id="6756">51.7359373,-15.7288409,72.9641332</node>
			<node id="6757">51.1356434,-19.3854213,78.4067089</node>
			<node id="6758">50.7016274,-18.7800711,77.2727104</node>
			<node id="6759">48.7037261,-19.7970251,79.0108195</node>
			<node id="6760">46.3768252,-24.7024041,83.3558093</node>
			<node id="6761">46.2103996,-24.5359019,84.8488717</node>
			<node id="6762">79.4902238,47.167598,61.5093137</node>
			<node id="6763">79.0509275,45.2110264,62.6135362</node>
			<node id="6764">46.8685281,-23.7675861,91.7143851</node>
			<node id="6765">72.1969779,28.9074386,84.7312973</node>
			<node id="6766">67.1266883,24.3464883,90.8846759</node>
			<node id="6767">72.5426424,37.8555437,92.7401732</node>
			<node id="6768">70.8795168,34.7968248,97.4770612</node>
			<node id="6769">72.7964117,22.3331761,21.6935654</node>
			<node id="6770">72.8259453,23.2965243,23.5871266</node>
			<node id="6771">72.0711517,21.5971336,23.4770893</node>
			<node id="6772">71.5120438,20.5207825,25.6979581</node>
			<node id="6773">72.6939012,23.8856593,26.9394802</node>
			<node id="6774">72.7407066,23.5830218,28.4722039</node>
[truncated: 4,336,636 more chars]
