# Supplementary material for: Quantifying dynamic muscle lengths and moment arms of musculoskeletal joints using FEBio studio: A demonstration in the glenohumeral joint
Source: J Biomech. Author manuscript; Available in PMC 2026 Apr 28. (PMC13111909; doi:10.1016/j.jbiomech.2026.113308)
Supplement: Data_and_code.zip [file NIHMS2167395-supplement-Data_and_code_zip.zip › data_and_code_v1.1/provided_solutions_FEBio/Pre_operative_reverse_model.fsps]

<?xml version="1.0" encoding="ISO-8859-1"?>
<febiostudio_post_session version="2.0">
	<model file="Pre_operative_reverse_model.xplt"/>
	<material id="1" name="Part1">
		<diffuse>240,164,96</diffuse>
		<ambient>240,164,96</ambient>
		<specular>128,128,128</specular>
		<emission>0,0,0</emission>
		<mesh_color>0,0,0</mesh_color>
		<shininess>0.5</shininess>
		<transparency>1</transparency>
	</material>
	<material id="2" name="Part2">
		<diffuse>240,240,0</diffuse>
		<ambient>240,240,0</ambient>
		<specular>128,128,128</specular>
		<emission>0,0,0</emission>
		<mesh_color>0,0,0</mesh_color>
		<shininess>0.5</shininess>
		<transparency>1</transparency>
	</material>
	<material id="3" name="Material4">
		<diffuse>240,0,240</diffuse>
		<ambient>240,0,240</ambient>
		<specular>128,128,128</specular>
		<emission>0,0,0</emission>
		<mesh_color>0,0,0</mesh_color>
		<shininess>0.5</shininess>
		<transparency>1</transparency>
	</material>
	<datafield name="Lagrange strain">
		<ref_state>-1</ref_state>
	</datafield>
	<plot type="probe" name="GC">
		<track_data>1</track_data>
		<position>114.5055,45.07061,42.50135</position>
		<size>0.2</size>
		<color>255,255,255</color>
		<follow>1</follow>
		<show_path>1</show_path>
		<path_color>255,0,0</path_color>
	</plot>
	<plot type="probe" name="TS">
		<track_data>1</track_data>
		<position>80.47055,-29.09543,126.9857</position>
		<size>0.2</size>
		<color>255,255,255</color>
		<follow>1</follow>
		<show_path>1</show_path>
		<path_color>255,0,0</path_color>
	</plot>
	<plot type="probe" name="IA">
		<track_data>1</track_data>
		<position>220.6394,-26.13817,142.6078</position>
		<size>0.2</size>
		<color>255,255,255</color>
		<follow>1</follow>
		<show_path>1</show_path>
		<path_color>255,0,0</path_color>
	</plot>
	<plot type="probe" name="PLA">
		<track_data>1</track_data>
		<position>77.46157,83.97041,52.91526</position>
		<size>0.2</size>
		<color>255,255,255</color>
		<follow>1</follow>
		<show_path>1</show_path>
		<path_color>255,0,0</path_color>
	</plot>
	<plot type="probe" name="AC">
		<track_data>1</track_data>
		<position>52.5655,53.3688,19.07101</position>
		<size>0.2</size>
		<color>255,255,255</color>
		<follow>1</follow>
		<show_path>1</show_path>
		<path_color>255,0,0</path_color>
	</plot>
	<plot type="probe" name="GSC">
		<track_data>1</track_data>
		<position>117.1984,49.36877,40.11296</position>
		<size>0.2</size>
		<color>255,255,255</color>
		<follow>1</follow>
		<show_path>1</show_path>
		<path_color>255,0,0</path_color>
	</plot>
	<plot type="probe" name="LT">
		<track_data>1</track_data>
		<position>106.4574,54.73235,-8.551529</position>
		<size>0.2</size>
		<color>255,255,255</color>
		<follow>1</follow>
		<show_path>1</show_path>
		<path_color>255,0,0</path_color>
	</plot>
	<plot type="probe" name="GT">
		<track_data>1</track_data>
		<position>87.88419,85.29459,3.602296</position>
		<size>0.2</size>
		<color>255,255,255</color>
		<follow>1</follow>
		<show_path>1</show_path>
		<path_color>255,0,0</path_color>
	</plot>
	<plot type="probe" name="SCT">
		<track_data>1</track_data>
		<position>153.1161,76.44601,11.5627</position>
		<size>0.2</size>
		<color>255,255,255</color>
		<follow>1</follow>
		<show_path>1</show_path>
		<path_color>255,0,0</path_color>
	</plot>
	<plot type="probe" name="SCB">
		<track_data>1</track_data>
		<position>232.2258,89.18461,7.386494</position>
		<size>0.2</size>
		<color>255,255,255</color>
		<follow>1</follow>
		<show_path>1</show_path>
		<path_color>255,0,0</path_color>
	</plot>
	<plot type="probe" name="C">
		<track_data>1</track_data>
		<position>153.374,73.67767,-4.052607</position>
		<size>0.2</size>
		<color>255,255,255</color>
		<follow>1</follow>
		<show_path>1</show_path>
		<path_color>255,0,0</path_color>
	</plot>
	<plot type="probe" name="HHC">
		<track_data>1</track_data>
		<position>111.758166,68.1148857,22.200661</position>
		<size>0.2</size>
		<color>255,255,255</color>
		<follow>1</follow>
		<show_path>1</show_path>
		<path_color>255,0,0</path_color>
	</plot>
	<plot type="plot-group" name="PlotGroup8">
		<plot type="muscle-path" name="MusclePath22">
			<point0>3361</point0>
			<point1>23328</point1>
			<divisions>100</divisions>
			<max_iters>100</max_iters>
			<tol>1e-06</tol>
			<snap_tol>1.5</snap_tol>
			<search_radius>0</search_radius>
			<path_guide>0</path_guide>
			<start_time>14</start_time>
			<size>1</size>
			<color>255,0,0</color>
			<color0>164,0,164</color0>
			<color1>164,164,0</color1>
			<render_mode>0</render_mode>
		</plot>
		<plot type="muscle-path" name="MusclePath23">
			<point0>9036</point0>
			<point1>21969</point1>
			<divisions>50</divisions>
			<max_iters>100</max_iters>
			<tol>1e-06</tol>
			<snap_tol>1.5</snap_tol>
			<search_radius>0</search_radius>
			<path_guide>3</path_guide>
			<start_time>14</start_time>
			<size>1</size>
			<color>255,0,0</color>
			<color0>164,0,164</color0>
			<color1>164,164,0</color1>
			<render_mode>0</render_mode>
		</plot>
		<plot type="muscle-path" name="MusclePath25">
			<point0>349</point0>
			<point1>20802</point1>
			<divisions>50</divisions>
			<max_iters>100</max_iters>
			<tol>1e-06</tol>
			<snap_tol>1.5</snap_tol>
			<search_radius>0</search_radius>
			<path_guide>3</path_guide>
			<start_time>14</start_time>
			<size>1</size>
			<color>255,0,0</color>
			<color0>164,0,164</color0>
			<color1>164,164,0</color1>
			<render_mode>0</render_mode>
		</plot>
	</plot>
</febiostudio_post_session>
