# Supplementary material for: Quantifying dynamic muscle lengths and moment arms of musculoskeletal joints using FEBio studio: A demonstration in the glenohumeral joint
Source: J Biomech. Author manuscript; Available in PMC 2026 Apr 28. (PMC13111909; doi:10.1016/j.jbiomech.2026.113308)
Supplement: Data_and_code.zip [file NIHMS2167395-supplement-Data_and_code_zip.zip › data_and_code_v1.1/provided_solutions_FEBio/Pre_operative_reverse_model.log]

===========================================================================
         ________    _________   _______       __     _________            
        |        |\ |        |\ |       \\    |  |\  /         \\          
        |    ____|| |    ____|| |    __  ||   |__|| |    ___    ||         
        |   |\___\| |   |\___\| |   |\_| ||    \_\| |   //  \   ||         
        |   ||__    |   ||__    |   ||_| ||   |  |\ |  ||    |  ||         
        |       |\  |       |\  |         \\  |  || |  ||    |  ||         
        |    ___||  |    ___||  |    ___   || |  || |  ||    |  ||         
        |   |\__\|  |   |\__\|  |   |\__|  || |  || |  ||    |  ||         
        |   ||      |   ||___   |   ||__|  || |  || |   \\__/   ||         
        |   ||      |        |\ |          || |  || |           ||         
        |___||      |________|| |_________//  |__||  \_________//          
                                                                           
      F I N I T E   E L E M E N T S   F O R   B I O M E C H A N I C S      
                                                                           
  version 4.9.0.182e1753f
  FEBio is a registered trademark.                                         
  copyright (c) 2006-2025 - All rights reserved                            
                                                                           
===========================================================================


 *************************************************************************
 *                               WARNING                                 *
 * Zero mass for rigid body "Part1."                                     *
 *************************************************************************

 *************************************************************************
 *                               WARNING                                 *
 * Zero mass for rigid body "Part2."                                     *
 *************************************************************************


 FILES USED
===========================================================================
	Input file : /Users/breydon/Documents/laboratory/ortho/TESTING BOX FILES/Finalized Models and Analysis Code with README-selected/jobs/Pre_operative_reverse_model.feb
	Plot file  : /Users/breydon/Documents/laboratory/ortho/TESTING BOX FILES/Finalized Models and Analysis Code with README-selected/jobs/Pre_operative_reverse_model.xplt
	Log file   : /Users/breydon/Documents/laboratory/ortho/TESTING BOX FILES/Finalized Models and Analysis Code with README-selected/jobs/Pre_operative_reverse_model.log


 MESH INFO
===========================================================================
	Number of materials ............................ : 3
	Number of domains .............................. : 3
	Number of nodes ................................ : 27137
	Number of shell elements ....................... : 54148


 MODULE
===========================================================================
	Module type ....................................... : solid


 STEP DATA
===========================================================================
step   1 - (noname) (type: solid)
	analysis .......................................... : STATIC (0)
	time_steps ........................................ : 10
	step_size ......................................... : 0.1
	plot_zero_state ................................... : no (0)
	plot_range ........................................ : 0,-1
	plot_level ........................................ : PLOT_MAJOR_ITRS (1)
	output_level ...................................... : OUTPUT_MAJOR_ITRS (1)
	plot_stride ....................................... : 1
	output_stride ..................................... : 1
	adaptor_re_solve .................................. : yes (1)
	time_stepper: (type: default)
	  max_retries ..................................... : 5
	  opt_iter ........................................ : 11
	  dtmin ........................................... : 0
	  dtmax ........................................... : 0.1
	  aggressiveness .................................. : 0
	  cutback ......................................... : 0.5
	  dtforce ......................................... : no (0)
	solver: (type: solid)
	  symmetric_stiffness ............................. : preferred (3)
	  equation_scheme ................................. : staggered (0)
	  equation_order .................................. : default (0)
	  optimize_bw ..................................... : no (0)
	  lstol ........................................... : 0.9
	  lsmin ........................................... : 0
	  lsiter .......................................... : 5
	  ls_check_jacobians .............................. : yes (1)
	  max_refs ........................................ : 15
	  check_zero_diagonal ............................. : no (0)
	  zero_diagonal_tol ............................... : 0
	  force_partition ................................. : 0
	  reform_each_time_step ........................... : yes (1)
	  reform_augment .................................. : no (0)
	  diverge_reform .................................. : yes (1)
	  min_residual .................................... : 1e-20
	  max_residual .................................... : 0
	  dtol ............................................ : 0.01
	  etol ............................................ : 0.01
	  rtol ............................................ : 0
	  rhoi ............................................ : -2
	  alpha ........................................... : 1
	  beta ............................................ : 0.25
	  gamma ........................................... : 0.5
	  logSolve ........................................ : no (0)
	  arc_length ...................................... : 0
	  arc_length_scale ................................ : 0
	qn_method: (type: BFGS)
	    max_ups ....................................... : 10
	    max_buffer_size ............................... : 0
	    cycle_buffer .................................. : yes (1)
	    cmax .......................................... : 100000
---------------------------------------------------------------------------
step   2 - (noname) (type: solid)
	analysis .......................................... : STATIC (0)
	time_steps ........................................ : 368
	step_size ......................................... : 1
	plot_zero_state ................................... : no (0)
	plot_range ........................................ : 0,-1
	plot_level ........................................ : PLOT_MAJOR_ITRS (1)
	output_level ...................................... : OUTPUT_MAJOR_ITRS (1)
	plot_stride ....................................... : 1
	output_stride ..................................... : 1
	adaptor_re_solve .................................. : yes (1)
	solver: (type: solid)
	  symmetric_stiffness ............................. : preferred (3)
	  equation_scheme ................................. : staggered (0)
	  equation_order .................................. : default (0)
	  optimize_bw ..................................... : no (0)
	  lstol ........................................... : 0.9
	  lsmin ........................................... : 0
	  lsiter .......................................... : 5
	  ls_check_jacobians .............................. : yes (1)
	  max_refs ........................................ : 15
	  check_zero_diagonal ............................. : no (0)
	  zero_diagonal_tol ............................... : 0
	  force_partition ................................. : 0
	  reform_each_time_step ........................... : yes (1)
	  reform_augment .................................. : no (0)
	  diverge_reform .................................. : yes (1)
	  min_residual .................................... : 1e-20
	  max_residual .................................... : 0
	  dtol ............................................ : 0.01
	  etol ............................................ : 0.01
	  rtol ............................................ : 0
	  rhoi ............................................ : -2
	  alpha ........................................... : 1
	  beta ............................................ : 0.25
	  gamma ........................................... : 0.5
	  logSolve ........................................ : no (0)
	  arc_length ...................................... : 0
	  arc_length_scale ................................ : 0
	qn_method: (type: BFGS)
	    max_ups ....................................... : 10
	    max_buffer_size ............................... : 0
	    cycle_buffer .................................. : yes (1)
	    cmax .......................................... : 100000


 MATERIAL DATA
===========================================================================
  1 - Part1 (type: rigid body)
	density ........................................... : 1
	E ................................................. : 1
	v ................................................. : 0
	override_com ...................................... : yes (1)
	center_of_mass .................................... : 0,0,0
---------------------------------------------------------------------------
  2 - Part2 (type: rigid body)
	density ........................................... : 1
	E ................................................. : 1
	v ................................................. : 0
	override_com ...................................... : yes (1)
	center_of_mass .................................... : 0,0,0
---------------------------------------------------------------------------
  3 - Material4 (type: neo-Hookean)
	density ........................................... : 1
	E ................................................. : 1
	v ................................................. : 0


 RIGID BODY DATA
===========================================================================
Rigid Body 1:
	material id    : 1
	name           : Part1
	center of mass : 0, 0, 0
	mass           : 0
	Ixx Ixy Ixz    : 0, 0, 0
	Ixy Iyy Iyz    : 0, 0, 0
	Ixz Iyz Izz    : 0, 0, 0
---------------------------------------------------------------------------
Rigid Body 2:
	material id    : 2
	name           : Part2
	center of mass : 0, 0, 0
	mass           : 0
	Ixx Ixy Ixz    : 0, 0, 0
	Ixy Iyy Iyz    : 0, 0, 0
	Ixz Iyz Izz    : 0, 0, 0


 BOUNDARY CONDITION DATA
===========================================================================
  1 -  Type: prescribed displacement
	dof ............................................... : 0
	value ............................................. : -5.28503
	relative .......................................... : yes (1)
---------------------------------------------------------------------------
  2 -  Type: prescribed displacement
	dof ............................................... : 1
	value ............................................. : 25.464
	relative .......................................... : yes (1)
---------------------------------------------------------------------------
  3 -  Type: prescribed displacement
	dof ............................................... : 2
	value ............................................. : -33.46
	relative .......................................... : yes (1)
---------------------------------------------------------------------------
  4 -  Type: zero displacement
	x_dof ............................................. : yes (1)
	y_dof ............................................. : yes (1)
	z_dof ............................................. : yes (1)
---------------------------------------------------------------------------
  5 -  Type: rigid
	rb ................................................ : 2
---------------------------------------------------------------------------
  6 -  Type: rigid
	rb ................................................ : 1


 CONTACT INTERFACE DATA
===========================================================================
contact interface 1 - Type: sliding-elastic
	laugon ............................................ : AUGLAG (1)
	tolerance ......................................... : 0.1
	gaptol ............................................ : 0
	penalty ........................................... : 10
	auto_penalty ...................................... : yes (1)
	update_penalty .................................... : yes (1)
	two_pass .......................................... : no (0)
	knmult ............................................ : 0
	search_tol ........................................ : 0.01
	symmetric_stiffness ............................... : no (0)
	search_radius ..................................... : 2
	seg_up ............................................ : 0
	tension ........................................... : no (0)
	minaug ............................................ : 0
	maxaug ............................................ : 10
	node_reloc ........................................ : no (0)
	fric_coeff ........................................ : 0
	smooth_aug ........................................ : no (0)
	flip_primary ...................................... : no (0)
	flip_secondary .................................... : no (0)
	shell_bottom_primary .............................. : no (0)
	shell_bottom_secondary ............................ : no (0)
	offset ............................................ : 0


 LOAD CONTROLLER DATA
===========================================================================
load controller   1 - LC1 (type: loadcurve)
	interpolate ....................................... : LINEAR (0)
	extend ............................................ : CONSTANT (0)
	points ............................................ : (can't display value)
---------------------------------------------------------------------------
load controller   2 - LC2 (type: loadcurve)
	interpolate ....................................... : LINEAR (0)
	extend ............................................ : CONSTANT (0)
	points ............................................ : (can't display value)
---------------------------------------------------------------------------
load controller   3 - LC3 (type: loadcurve)
	interpolate ....................................... : LINEAR (0)
	extend ............................................ : CONSTANT (0)
	points ............................................ : (can't display value)
---------------------------------------------------------------------------
load controller   4 - LC4 (type: loadcurve)
	interpolate ....................................... : LINEAR (0)
	extend ............................................ : CONSTANT (0)
	points ............................................ : (can't display value)
---------------------------------------------------------------------------
load controller   5 - LC5 (type: loadcurve)
	interpolate ....................................... : LINEAR (0)
	extend ............................................ : CONSTANT (0)
	points ............................................ : (can't display value)
---------------------------------------------------------------------------
load controller   6 - LC6 (type: loadcurve)
	interpolate ....................................... : LINEAR (0)
	extend ............................................ : CONSTANT (0)
	points ............................................ : (can't display value)
---------------------------------------------------------------------------
load controller   7 - LC7 (type: loadcurve)
	interpolate ....................................... : LINEAR (0)
	extend ............................................ : CONSTANT (0)
	points ............................................ : (can't display value)
---------------------------------------------------------------------------
load controller   8 - LC8 (type: loadcurve)
	interpolate ....................................... : LINEAR (0)
	extend ............................................ : CONSTANT (0)
	points ............................................ : (can't display value)
---------------------------------------------------------------------------
load controller   9 - LC9 (type: loadcurve)
	interpolate ....................................... : LINEAR (0)
	extend ............................................ : CONSTANT (0)
	points ............................................ : (can't display value)
---------------------------------------------------------------------------
load controller  10 - LC10 (type: loadcurve)
	interpolate ....................................... : LINEAR (0)
	extend ............................................ : CONSTANT (0)
	points ............................................ : (can't display value)
---------------------------------------------------------------------------
load controller  11 - LC11 (type: loadcurve)
	interpolate ....................................... : LINEAR (0)
	extend ............................................ : CONSTANT (0)
	points ............................................ : (can't display value)
---------------------------------------------------------------------------
load controller  12 - LC12 (type: loadcurve)
	interpolate ....................................... : LINEAR (0)
	extend ............................................ : CONSTANT (0)
	points ............................................ : (can't display value)
---------------------------------------------------------------------------
load controller  13 - LC14 (type: loadcurve)
	interpolate ....................................... : LINEAR (0)
	extend ............................................ : CONSTANT (0)
	points ............................................ : (can't display value)


 OUTPUT DATA
===========================================================================
 LINEAR SOLVER DATA
===========================================================================
	Default linear solver ............................. : pardiso


 *************************************************************************
 * Selecting linear solver pardiso                                       *
 *************************************************************************

 *************************************************************************
 * Setting matrix format to: unsymmetric                                 *
 *************************************************************************

===== beginning time step 1 : 0.1 =====


Reforming stiffness matrix: reformation #1

===== reforming stiffness matrix:
	Nr of equations ........................... : 2739
	Nr of nonzeroes in stiffness matrix ....... : 105921
 1
 Nonlinear solution status: time= 0.1
	stiffness updates             = 0
	right hand side evaluations   = 2
	stiffness matrix reformations = 1
	step from line search         = 1.000000
	convergence norms :     INITIAL         CURRENT         REQUIRED
	   residual            6.381964e+03    2.307826e+01    0.000000e+00 
	   energy              7.437177e+02    1.415694e+01    7.437177e+00 
	   displacement        1.344903e+04    1.344903e+04    1.344903e+00 
 2
 Nonlinear solution status: time= 0.1
	stiffness updates             = 1
	right hand side evaluations   = 4
	stiffness matrix reformations = 1
	step from line search         = 0.607863
	convergence norms :     INITIAL         CURRENT         REQUIRED
	   residual            6.381964e+03    6.839957e+00    0.000000e+00 
	   energy              7.437177e+02    9.321778e+00    7.437177e+00 
	   displacement        1.344903e+04    4.259934e+03    4.208237e-01 
 3
 Nonlinear solution status: time= 0.1
	stiffness updates             = 2
	right hand side evaluations   = 5
	stiffness matrix reformations = 1
	step from line search         = 1.000000
	convergence norms :     INITIAL         CURRENT         REQUIRED
	   residual            6.381964e+03    1.070507e-01    0.000000e+00 
	   energy              7.437177e+02    6.742327e-01    7.437177e+00 
	   displacement        1.344903e+04    4.783784e+02    6.259592e-01 
 4
 Nonlinear solution status: time= 0.1
	stiffness updates             = 3
	right hand side evaluations   = 6
	stiffness matrix reformations = 1
	step from line search         = 1.000000
	convergence norms :     INITIAL         CURRENT         REQUIRED
	   residual            6.381964e+03    7.714860e-02    0.000000e+00 
	   energy              7.437177e+02    8.066833e-02    7.437177e+00 
	   displacement        1.344903e+04    5.585355e+01    7.125421e-01 
 5
 Nonlinear solution status: time= 0.1
	stiffness updates             = 4
	right hand side evaluations   = 7
	stiffness matrix reformations = 1
	step from line search         = 1.000000
	convergence norms :     INITIAL         CURRENT         REQUIRED
	   residual            6.381964e+03    9.493725e-02    0.000000e+00 
	   energy              7.437177e+02    3.636988e-02    7.437177e+00 
	   displacement        1.344903e+04    1.239312e+01    7.435637e-01 
 6
 Nonlinear solution status: time= 0.1
	stiffness updates             = 5
	right hand side evaluations   = 8
	stiffness matrix reformations = 1
	step from line search         = 1.000000
	convergence norms :     INITIAL         CURRENT         REQUIRED
	   residual            6.381964e+03    1.546600e-03    0.000000e+00 
	   energy              7.437177e+02    2.991377e-03    7.437177e+00 
	   displacement        1.344903e+04    3.860804e+00    7.215403e-01 
 7
 Nonlinear solution status: time= 0.1
	stiffness updates             = 6
	right hand side evaluations   = 9
	stiffness matrix reformations = 1
	step from line search         = 1.000000
	convergence norms :     INITIAL         CURRENT         REQUIRED
	   residual            6.381964e+03    3.441844e-04    0.000000e+00 
	   energy              7.437177e+02    1.044267e-06    7.437177e+00 
	   displacement        1.344903e+04    2.924024e-01    7.280304e-01 

........................ augmentation # 1
 sliding interface # 23
                        CURRENT        REQUIRED
    D multiplier :    1.000000e+00   1.000000e-01
    maximum gap  :    9.993126e-01       ***
 8
 Nonlinear solution status: time= 0.1
	stiffness updates             = 6
	right hand side evaluations   = 11
	stiffness matrix reformations = 0
	step from line search         = 1.000000
	convergence norms :     INITIAL         CURRENT         REQUIRED
	   residual            6.381964e+03    7.223122e-01    0.000000e+00 
	   energy              7.437177e+02    3.259244e-01    7.437177e+00 
	   displacement        1.344903e+04    6.725931e+01    6.327309e-01 
 9
 Nonlinear solution status: time= 0.1
	stiffness updates             = 7
	right hand side evaluations   = 12
	stiffness matrix reformations = 0
	step from line search         = 1.000000
	convergence norms :     INITIAL         CURRENT         REQUIRED
	   residual            6.381964e+03    1.940271e-02    0.000000e+00 
	   energy              7.437177e+02    7.947164e-03    7.437177e+00 
	   displacement        1.344903e+04    2.100510e+00    6.198960e-01 
 10
 Nonlinear solution status: time= 0.1
	stiffness updates             = 8
	right hand side evaluations   = 13
	stiffness matrix reformations = 0
	step from line search         = 1.000000
	convergence norms :     INITIAL         CURRENT         REQUIRED
	   residual            6.381964e+03    2.957788e-03    0.000000e+00 
	   energy              7.437177e+02    2.700997e-03    7.437177e+00 
	   displacement        1.344903e+04    1.081902e+00    6.103327e-01 
 11
 Nonlinear solution status: time= 0.1
	stiffness updates             = 9
	right hand side evaluations   = 14
	stiffness matrix reformations = 0
	step from line search         = 1.000000
	convergence norms :     INITIAL         CURRENT         REQUIRED
	   residual            6.381964e+03    9.352347e-05    0.000000e+00 
	   energy              7.437177e+02    2.745932e-05    7.437177e+00 
	   displacement        1.344903e+04    1.013063e-01    6.134557e-01 

........................ augmentation # 2
 sliding interface # 23
                        CURRENT        REQUIRED
    D multiplier :    6.849055e-01   1.000000e-01
    maximum gap  :    9.205448e-01       ***
 12
 Nonlinear solution status: time= 0.1
	stiffness updates             = 9
	right hand side evaluations   = 16
	stiffness matrix reformations = 0
	step from line search         = 1.000000
	convergence norms :     INITIAL         CURRENT         REQUIRED
	   residual            6.381964e+03    7.100100e-02    0.000000e+00 
	   energy              7.437177e+02    9.268494e-03    7.437177e+00 
	   displacement        1.344903e+04    3.371447e+01    5.564952e-01 

 *************************************************************************
 *                               WARNING                                 *
 * Max nr of iterations reached.                                         *
 * Stiffness matrix will now be reformed.                                *
 *************************************************************************
Reforming stiffness matrix: reformation #1

===== reforming stiffness matrix:
	Nr of equations ........................... : 2739
	Nr of nonzeroes in stiffness matrix ....... : 105993
 13
 Nonlinear solution status: time= 0.1
	stiffness updates             = 0
	right hand side evaluations   = 17
	stiffness matrix reformations = 1
	step from line search         = 1.000000
	convergence norms :     INITIAL         CURRENT         REQUIRED
	   residual            6.381964e+03    1.275903e-06    0.000000e+00 
	   energy              7.437177e+02    1.915164e-07    7.437177e+00 
	   displacement        1.344903e+04    4.624714e-02    5.562472e-01 

........................ augmentation # 3
 sliding interface # 23
                        CURRENT        REQUIRED
    D multiplier :    4.750522e-01   1.000000e-01
    maximum gap  :    8.984244e-01       ***
 14
 Nonlinear solution status: time= 0.1
	stiffness updates             = 0
	right hand side evaluations   = 19
	stiffness matrix reformations = 0
	step from line search         = 1.000000
	convergence norms :     INITIAL         CURRENT         REQUIRED
	   residual            6.381964e+03    2.367585e-03    0.000000e+00 
	   energy              7.437177e+02    1.474882e-03    7.437177e+00 
	   displacement        1.344903e+04    9.321772e+00    5.291556e-01 
 15
 Nonlinear solution status: time= 0.1
	stiffness updates             = 1
	right hand side evaluations   = 20
	stiffness matrix reformations = 0
	step from line search         = 1.000000
	convergence norms :     INITIAL         CURRENT         REQUIRED
	   residual            6.381964e+03    1.977036e-05    0.000000e+00 
	   energy              7.437177e+02    3.518736e-06    7.437177e+00 
	   displacement        1.344903e+04    5.883928e-03    5.284377e-01 

........................ augmentation # 4
 sliding interface # 23
                        CURRENT        REQUIRED
    D multiplier :    3.667165e-01   1.000000e-01
    maximum gap  :    8.846305e-01       ***
 16
 Nonlinear solution status: time= 0.1
	stiffness updates             = 1
	right hand side evaluations   = 22
	stiffness matrix reformations = 0
	step from line search         = 1.000000
	convergence norms :     INITIAL         CURRENT         REQUIRED
	   residual            6.381964e+03    1.225571e-02    0.000000e+00 
	   energy              7.437177e+02    5.447752e-03    7.437177e+00 
	   displacement        1.344903e+04    4.396787e+00    5.119143e-01 
 17
 Nonlinear solution status: time= 0.1
	stiffness updates             = 2
	right hand side evaluations   = 23
	stiffness matrix reformations = 0
	step from line search         = 1.000000
	convergence norms :     INITIAL         CURRENT         REQUIRED
	   residual            6.381964e+03    3.439219e-05    0.000000e+00 
	   energy              7.437177e+02    2.635664e-05    7.437177e+00 
	   displacement        1.344903e+04    1.636475e-03    5.117098e-01 

........................ augmentation # 5
 sliding interface # 23
                        CURRENT        REQUIRED
    D multiplier :    2.984276e-01   1.000000e-01
    maximum gap  :    8.746692e-01       ***
 18
 Nonlinear solution status: time= 0.1
	stiffness updates             = 2
	right hand side evaluations   = 25
	stiffness matrix reformations = 0
	step from line search         = 1.000000
	convergence norms :     INITIAL         CURRENT         REQUIRED
	   residual            6.381964e+03    1.277850e-02    0.000000e+00 
	   energy              7.437177e+02    9.071580e-03    7.437177e+00 
	   displacement        1.344903e+04    5.477880e+00    4.933721e-01 
 19
 Nonlinear solution status: time= 0.1
	stiffness updates             = 3
	right hand side evaluations   = 26
	stiffness matrix reformations = 0
	step from line search         = 1.000000
	convergence norms :     INITIAL         CURRENT         REQUIRED
	   residual            6.381964e+03    7.431348e-04    0.000000e+00 
	   energy              7.437177e+02    4.167191e-04    7.437177e+00 
	   displacement        1.344903e+04    1.247135e-01    4.904152e-01 

........................ augmentation # 6
 sliding interface # 23
                        CURRENT        REQUIRED
    D multiplier :    2.481737e-01   1.000000e-01
    maximum gap  :    8.666205e-01       ***
 20
 Nonlinear solution status: time= 0.1
	stiffness updates             = 3
	right hand side evaluations   = 28
	stiffness matrix reformations = 0
	step from line search         = 1.000000
	convergence norms :     INITIAL         CURRENT         REQUIRED
	   residual            6.381964e+03    2.033220e-03    0.000000e+00 
	   energy              7.437177e+02    1.022670e-03    7.437177e+00 
	   displacement        1.344903e+04    5.324340e+00    4.731894e-01 
 21
 Nonlinear solution status: time= 0.1
	stiffness updates             = 4
	right hand side evaluations   = 29
	stiffness matrix reformations = 0
	step from line search         = 1.000000
	convergence norms :     INITIAL         CURRENT         REQUIRED
	   residual            6.381964e+03    3.170669e-05    0.000000e+00 
	   energy              7.437177e+02    1.268556e-05    7.437177e+00 
	   displacement        1.344903e+04    6.286777e-04    4.730348e-01 

........................ augmentation # 7
 sliding interface # 23
                        CURRENT        REQUIRED
    D multiplier :    2.124392e-01   1.000000e-01
    maximum gap  :    8.609815e-01       ***
 22
 Nonlinear solution status: time= 0.1
	stiffness updates             = 4
	right hand side evaluations   = 31
	stiffness matrix reformations = 0
	step from line search         = 1.000000
	convergence norms :     INITIAL         CURRENT         REQUIRED
	   residual            6.381964e+03    1.278836e-03    0.000000e+00 
	   energy              7.437177e+02    3.481708e-04    7.437177e+00 
	   displacement        1.344903e+04    3.056951e+00    4.609919e-01 
 23
 Nonlinear solution status: time= 0.1
	stiffness updates             = 5
	right hand side evaluations   = 32
	stiffness matrix reformations = 0
	step from line search         = 1.000000
	convergence norms :     INITIAL         CURRENT         REQUIRED
	   residual            6.381964e+03    3.974551e-05    0.000000e+00 
	   energy              7.437177e+02    1.572912e-05    7.437177e+00 
	   displacement        1.344903e+04    2.222236e-03    4.613100e-01 

........................ augmentation # 8
 sliding interface # 23
                        CURRENT        REQUIRED
    D multiplier :    1.870857e-01   1.000000e-01
    maximum gap  :    8.572092e-01       ***
 24
 Nonlinear solution status: time= 0.1
	stiffness updates             = 5
	right hand side evaluations   = 34
	stiffness matrix reformations = 0
	step from line search         = 1.000000
	convergence norms :     INITIAL         CURRENT         REQUIRED
	   residual            6.381964e+03    1.065718e-03    0.000000e+00 
	   energy              7.437177e+02    1.559197e-03    7.437177e+00 
	   displacement        1.344903e+04    1.842138e+00    4.527844e-01 
 25
 Nonlinear solution status: time= 0.1
	stiffness updates             = 6
	right hand side evaluations   = 35
	stiffness matrix reformations = 0
	step from line search         = 1.000000
	convergence norms :     INITIAL         CURRENT         REQUIRED
	   residual            6.381964e+03    2.800463e-05    0.000000e+00 
	   energy              7.437177e+02    2.132234e-05    7.437177e+00 
	   displacement        1.344903e+04    4.343985e-03    4.532435e-01 

........................ augmentation # 9
 sliding interface # 23
                        CURRENT        REQUIRED
    D multiplier :    1.680262e-01   1.000000e-01
    maximum gap  :    8.547787e-01       ***
 26
 Nonlinear solution status: time= 0.1
	stiffness updates             = 6
	right hand side evaluations   = 37
	stiffness matrix reformations = 0
	step from line search         = 1.000000
	convergence norms :     INITIAL         CURRENT         REQUIRED
	   residual            6.381964e+03    6.010969e-04    0.000000e+00 
	   energy              7.437177e+02    3.602080e-04    7.437177e+00 
	   displacement        1.344903e+04    1.169411e+00    4.471113e-01 
 27
 Nonlinear solution status: time= 0.1
	stiffness updates             = 7
	right hand side evaluations   = 38
	stiffness matrix reformations = 0
	step from line search         = 1.000000
	convergence norms :     INITIAL         CURRENT         REQUIRED
	   residual            6.381964e+03    2.636308e-05    0.000000e+00 
	   energy              7.437177e+02    1.106259e-05    7.437177e+00 
	   displacement        1.344903e+04    1.328804e-03    4.473549e-01 

........................ augmentation # 10
 sliding interface # 23
                        CURRENT        REQUIRED
    D multiplier :    1.529410e-01   1.000000e-01
    maximum gap  :    8.533405e-01       ***
 28
 Nonlinear solution status: time= 0.1
	stiffness updates             = 7
	right hand side evaluations   = 40
	stiffness matrix reformations = 0
	step from line search         = 1.000000
	convergence norms :     INITIAL         CURRENT         REQUIRED
	   residual            6.381964e+03    4.786837e-04    0.000000e+00 
	   energy              7.437177e+02    1.041768e-03    7.437177e+00 
	   displacement        1.344903e+04    8.340745e-01    4.427273e-01 
 29
 Nonlinear solution status: time= 0.1
	stiffness updates             = 8
	right hand side evaluations   = 41
	stiffness matrix reformations = 0
	step from line search         = 1.000000
	convergence norms :     INITIAL         CURRENT         REQUIRED
	   residual            6.381964e+03    1.038994e-05    0.000000e+00 
	   energy              7.437177e+02    7.944254e-06    7.437177e+00 
	   displacement        1.344903e+04    1.102484e-03    4.429434e-01 

........................ augmentation # 11
 sliding interface # 23
                        CURRENT        REQUIRED
    D multiplier :    1.406171e-01   1.000000e-01
    maximum gap  :    8.527141e-01       ***

convergence summary
    number of iterations   : 29
    number of reformations : 0

------- converged at time : 0.1


AUTO STEPPER: decreasing time step, dt = 0.0615882


===== beginning time step 2 : 0.161588 =====


Reforming stiffness matrix: reformation #1

===== reforming stiffness matrix:
	Nr of equations ........................... : 2739
	Nr of nonzeroes in stiffness matrix ....... : 105921
 1
 Nonlinear solution status: time= 0.161588
	stiffness updates             = 0
	right hand side evaluations   = 2
	stiffness matrix reformations = 1
	step from line search         = 1.000000
	convergence norms :     INITIAL         CURRENT         REQUIRED
	   residual            1.905937e+03    1.097373e+00    0.000000e+00 
	   energy              2.457025e+02    9.703356e-01    2.457025e+00 
	   displacement        2.473721e+03    2.473721e+03    2.473721e-01 
 2
 Nonlinear solution status: time= 0.161588
	stiffness updates             = 1
	right hand side evaluations   = 3
	stiffness matrix reformations = 1
	step from line search         = 1.000000
	convergence norms :     INITIAL         CURRENT         REQUIRED
	   residual            1.905937e+03    2.349174e-01    0.000000e+00 
	   energy              2.457025e+02    2.979363e-01    2.457025e+00 
	   displacement        2.473721e+03    1.459557e+02    1.666957e-01 
 3
 Nonlinear solution status: time= 0.161588
	stiffness updates             = 2
	right hand side evaluations   = 4
	stiffness matrix reformations = 1
	step from line search         = 1.000000
	convergence norms :     INITIAL         CURRENT         REQUIRED
	   residual            1.905937e+03    1.326790e-03    0.000000e+00 
	   energy              2.457025e+02    4.615208e-03    2.457025e+00 
	   displacement        2.473721e+03    2.073853e+01    1.928911e-01 
 4
 Nonlinear solution status: time= 0.161588
	stiffness updates             = 3
	right hand side evaluations   = 5
	stiffness matrix reformations = 1
	step from line search         = 1.000000
	convergence norms :     INITIAL         CURRENT         REQUIRED
	   residual            1.905937e+03    1.007930e-04    0.000000e+00 
	   energy              2.457025e+02    1.355547e-04    2.457025e+00 
	   displacement        2.473721e+03    1.503122e-01    1.950484e-01 

........................ augmentation # 1
 sliding interface # 23
                        CURRENT        REQUIRED
    D multiplier :    1.392577e-01   1.000000e-01
    maximum gap  :    8.503796e-01       ***
 5
 Nonlinear solution status: time= 0.161588
	stiffness updates             = 3
	right hand side evaluations   = 7
	stiffness matrix reformations = 0
	step from line search         = 1.000000
	convergence norms :     INITIAL         CURRENT         REQUIRED
	   residual            1.905937e+03    4.828665e-03    0.000000e+00 
	   energy              2.457025e+02    1.498213e-03    2.457025e+00 
	   displacement        2.473721e+03    2.957052e+00    1.842076e-01 
 6
 Nonlinear solution status: time= 0.161588
	stiffness updates             = 4
	right hand side evaluations   = 8
	stiffness matrix reformations = 0
	step from line search         = 1.000000
	convergence norms :     INITIAL         CURRENT         REQUIRED
	   residual            1.905937e+03    7.741480e-05    0.000000e+00 
	   energy              2.457025e+02    4.415309e-05    2.457025e+00 
	   displacement        2.473721e+03    3.507177e-02    1.834280e-01 

........................ augmentation # 2
 sliding interface # 23
                        CURRENT        REQUIRED
    D multiplier :    1.260041e-01   1.000000e-01
    maximum gap  :    8.490576e-01       ***
 7
 Nonlinear solution status: time= 0.161588
	stiffness updates             = 4
	right hand side evaluations   = 10
	stiffness matrix reformations = 0
	step from line search         = 1.000000
	convergence norms :     INITIAL         CURRENT         REQUIRED
	   residual            1.905937e+03    1.081555e-03    0.000000e+00 
	   energy              2.457025e+02    2.729737e-03    2.457025e+00 
	   displacement        2.473721e+03    2.305151e+00    1.745044e-01 
 8
 Nonlinear solution status: time= 0.161588
	stiffness updates             = 5
	right hand side evaluations   = 11
	stiffness matrix reformations = 0
	step from line search         = 1.000000
	convergence norms :     INITIAL         CURRENT         REQUIRED
	   residual            1.905937e+03    1.320834e-05    0.000000e+00 
	   energy              2.457025e+02    2.993205e-06    2.457025e+00 
	   displacement        2.473721e+03    8.013884e-04    1.744524e-01 

........................ augmentation # 3
 sliding interface # 23
                        CURRENT        REQUIRED
    D multiplier :    1.156608e-01   1.000000e-01
    maximum gap  :    8.487520e-01       ***
 9
 Nonlinear solution status: time= 0.161588
	stiffness updates             = 5
	right hand side evaluations   = 13
	stiffness matrix reformations = 0
	step from line search         = 1.000000
	convergence norms :     INITIAL         CURRENT         REQUIRED
	   residual            1.905937e+03    1.941236e-04    0.000000e+00 
	   energy              2.457025e+02    2.603744e-06    2.457025e+00 
	   displacement        2.473721e+03    1.440330e+00    1.678074e-01 
 10
 Nonlinear solution status: time= 0.161588
	stiffness updates             = 6
	right hand side evaluations   = 14
	stiffness matrix reformations = 0
	step from line search         = 1.000000
	convergence norms :     INITIAL         CURRENT         REQUIRED
	   residual            1.905937e+03    4.396828e-05    0.000000e+00 
	   energy              2.457025e+02    5.567647e-06    2.457025e+00 
	   displacement        2.473721e+03    1.444526e-03    1.677708e-01 

........................ augmentation # 4
 sliding interface # 23
                        CURRENT        REQUIRED
    D multiplier :    1.073814e-01   1.000000e-01
    maximum gap  :    8.491976e-01       ***
 11
 Nonlinear solution status: time= 0.161588
	stiffness updates             = 6
	right hand side evaluations   = 16
	stiffness matrix reformations = 0
	step from line search         = 1.000000
	convergence norms :     INITIAL         CURRENT         REQUIRED
	   residual            1.905937e+03    6.555398e-04    0.000000e+00 
	   energy              2.457025e+02    2.092979e-03    2.457025e+00 
	   displacement        2.473721e+03    1.068683e+00    1.624222e-01 
 12
 Nonlinear solution status: time= 0.161588
	stiffness updates             = 7
	right hand side evaluations   = 17
	stiffness matrix reformations = 0
	step from line search         = 1.000000
	convergence norms :     INITIAL         CURRENT         REQUIRED
	   residual            1.905937e+03    2.262748e-06    0.000000e+00 
	   energy              2.457025e+02    2.849180e-06    2.457025e+00 
	   displacement        2.473721e+03    1.222185e-03    1.626096e-01 

........................ augmentation # 5
 sliding interface # 23
                        CURRENT        REQUIRED
    D multiplier :    1.008490e-01   1.000000e-01
    maximum gap  :    8.538768e-01       ***
 13
 Nonlinear solution status: time= 0.161588
	stiffness updates             = 7
	right hand side evaluations   = 19
	stiffness matrix reformations = 0
	step from line search         = 1.000000
	convergence norms :     INITIAL         CURRENT         REQUIRED
	   residual            1.905937e+03    1.096669e-04    0.000000e+00 
	   energy              2.457025e+02    1.169855e-04    2.457025e+00 
	   displacement        2.473721e+03    7.798129e-01    1.583663e-01 
 14
 Nonlinear solution status: time= 0.161588
	stiffness updates             = 8
	right hand side evaluations   = 20
	stiffness matrix reformations = 0
	step from line search         = 1.000000
	convergence norms :     INITIAL         CURRENT         REQUIRED
	   residual            1.905937e+03    2.794696e-05    0.000000e+00 
	   energy              2.457025e+02    2.223715e-07    2.457025e+00 
	   displacement        2.473721e+03    3.680579e-05    1.583479e-01 

........................ augmentation # 6
 sliding interface # 23
                        CURRENT        REQUIRED
    D multiplier :    9.524148e-02   1.000000e-01
    maximum gap  :    8.582432e-01       ***

convergence summary
    number of iterations   : 14
    number of reformations : 0

------- converged at time : 0.161588


AUTO STEPPER: decreasing time step, dt = 0.0545921


===== beginning time step 3 : 0.21618 =====


Reforming stiffness matrix: reformation #1

===== reforming stiffness matrix:
	Nr of equations ........................... : 2739
	Nr of nonzeroes in stiffness matrix ....... : 105921
 1
 Nonlinear solution status: time= 0.21618
	stiffness updates             = 0
	right hand side evaluations   = 2
	stiffness matrix reformations = 1
	step from line search         = 1.000000
	convergence norms :     INITIAL         CURRENT         REQUIRED
	   residual            1.324397e+03    2.407869e-01    0.000000e+00 
	   energy              1.792156e+02    4.090547e-01    1.792156e+00 
	   displacement        1.286724e+03    1.286724e+03    1.286724e-01 
 2
 Nonlinear solution status: time= 0.21618
	stiffness updates             = 1
	right hand side evaluations   = 3
	stiffness matrix reformations = 1
	step from line search         = 1.000000
	convergence norms :     INITIAL         CURRENT         REQUIRED
	   residual            1.324397e+03    1.876837e-02    0.000000e+00 
	   energy              1.792156e+02    3.409978e-02    1.792156e+00 
	   displacement        1.286724e+03    2.019814e+01    1.088335e-01 
 3
 Nonlinear solution status: time= 0.21618
	stiffness updates             = 2
	right hand side evaluations   = 4
	stiffness matrix reformations = 1
	step from line search         = 1.000000
	convergence norms :     INITIAL         CURRENT         REQUIRED
	   residual            1.324397e+03    7.829896e-05    0.000000e+00 
	   energy              1.792156e+02    1.179329e-04    1.792156e+00 
	   displacement        1.286724e+03    1.581115e+00    1.137588e-01 
 4
 Nonlinear solution status: time= 0.21618
	stiffness updates             = 3
	right hand side evaluations   = 5
	stiffness matrix reformations = 1
	step from line search         = 1.000000
	convergence norms :     INITIAL         CURRENT         REQUIRED
	   residual            1.324397e+03    2.045757e-06    0.000000e+00 
	   energy              1.792156e+02    5.137165e-06    1.792156e+00 
	   displacement        1.286724e+03    2.297002e-03    1.138689e-01 

........................ augmentation # 1
 sliding interface # 23
                        CURRENT        REQUIRED
    D multiplier :    9.319438e-02   1.000000e-01
    maximum gap  :    8.488334e-01       ***

convergence summary
    number of iterations   : 4
    number of reformations : 0

------- converged at time : 0.21618


AUTO STEPPER: increasing time step, dt = 0.0636737


===== beginning time step 4 : 0.279854 =====


Reforming stiffness matrix: reformation #1

===== reforming stiffness matrix:
	Nr of equations ........................... : 2739
	Nr of nonzeroes in stiffness matrix ....... : 105921
 1
 Nonlinear solution status: time= 0.279854
	stiffness updates             = 0
	right hand side evaluations   = 2
	stiffness matrix reformations = 1
	step from line search         = 1.000000
	convergence norms :     INITIAL         CURRENT         REQUIRED
	   residual            1.641329e+03    1.830378e-01    0.000000e+00 
	   energy              2.306154e+02    4.666223e-01    2.306154e+00 
	   displacement        1.371620e+03    1.371620e+03    1.371620e-01 
 2
 Nonlinear solution status: time= 0.279854
	stiffness updates             = 1
	right hand side evaluations   = 3
	stiffness matrix reformations = 1
	step from line search         = 1.000000
	convergence norms :     INITIAL         CURRENT         REQUIRED
	   residual            1.641329e+03    1.036925e-02    0.000000e+00 
	   energy              2.306154e+02    2.057293e-02    2.306154e+00 
	   displacement        1.371620e+03    1.110633e+01    1.242231e-01 
 3
 Nonlinear solution status: time= 0.279854
	stiffness updates             = 2
	right hand side evaluations   = 4
	stiffness matrix reformations = 1
	step from line search         = 1.000000
	convergence norms :     INITIAL         CURRENT         REQUIRED
	   residual            1.641329e+03    3.291862e-05    0.000000e+00 
	   energy              2.306154e+02    3.365410e-05    2.306154e+00 
	   displacement        1.371620e+03    7.369605e-01    1.271055e-01 
 4
 Nonlinear solution status: time= 0.279854
	stiffness updates             = 3
	right hand side evaluations   = 5
	stiffness matrix reformations = 1
	step from line search         = 1.000000
	convergence norms :     INITIAL         CURRENT         REQUIRED
	   residual            1.641329e+03    8.630502e-07    0.000000e+00 
	   energy              2.306154e+02    2.361545e-06    2.306154e+00 
	   displacement        1.371620e+03    5.643854e-04    1.271030e-01 

........................ augmentation # 1
 sliding interface # 23
                        CURRENT        REQUIRED
    D multiplier :    9.002164e-02   1.000000e-01
    maximum gap  :    8.401695e-01       ***

convergence summary
    number of iterations   : 4
    number of reformations : 0

------- converged at time : 0.279854


AUTO STEPPER: increasing time step, dt = 0.0709389


===== beginning time step 5 : 0.350793 =====


Reforming stiffness matrix: reformation #1

===== reforming stiffness matrix:
	Nr of equations ........................... : 2739
	Nr of nonzeroes in stiffness matrix ....... : 105921
 1
 Nonlinear solution status: time= 0.350793
	stiffness updates             = 0
	right hand side evaluations   = 2
	stiffness matrix reformations = 1
	step from line search         = 1.000000
	convergence norms :     INITIAL         CURRENT         REQUIRED
	   residual            1.855264e+03    1.339213e-01    0.000000e+00 
	   energy              2.712839e+02    4.888484e-01    2.712839e+00 
	   displacement        1.470498e+03    1.470498e+03    1.470498e-01 
 2
 Nonlinear solution status: time= 0.350793
	stiffness updates             = 1
	right hand side evaluations   = 3
	stiffness matrix reformations = 1
	step from line search         = 1.000000
	convergence norms :     INITIAL         CURRENT         REQUIRED
	   residual            1.855264e+03    5.071075e-03    0.000000e+00 
	   energy              2.712839e+02    1.080000e-02    2.712839e+00 
	   displacement        1.470498e+03    5.277884e+00    1.390568e-01 
 3
 Nonlinear solution status: time= 0.350793
	stiffness updates             = 2
	right hand side evaluations   = 4
	stiffness matrix reformations = 1
	step from line search         = 1.000000
	convergence norms :     INITIAL         CURRENT         REQUIRED
	   residual            1.855264e+03    1.277504e-05    0.000000e+00 
	   energy              2.712839e+02    1.326724e-06    2.712839e+00 
	   displacement        1.470498e+03    2.791023e-01    1.405616e-01 
 4
 Nonlinear solution status: time= 0.350793
	stiffness updates             = 3
	right hand side evaluations   = 5
	stiffness matrix reformations = 1
	step from line search         = 1.000000
	convergence norms :     INITIAL         CURRENT         REQUIRED
	   residual            1.855264e+03    3.099734e-07    0.000000e+00 
	   energy              2.712839e+02    8.835692e-07    2.712839e+00 
	   displacement        1.470498e+03    2.228782e-04    1.405314e-01 

........................ augmentation # 1
 sliding interface # 23
                        CURRENT        REQUIRED
    D multiplier :    8.653587e-02   1.000000e-01
    maximum gap  :    8.350690e-01       ***

convergence summary
    number of iterations   : 4
    number of reformations : 0

------- converged at time : 0.350793


AUTO STEPPER: increasing time step, dt = 0.0767511


===== beginning time step 6 : 0.427544 =====


Reforming stiffness matrix: reformation #1

===== reforming stiffness matrix:
	Nr of equations ........................... : 2739
	Nr of nonzeroes in stiffness matrix ....... : 105921
 1
 Nonlinear solution status: time= 0.427544
	stiffness updates             = 0
	right hand side evaluations   = 2
	stiffness matrix reformations = 1
	step from line search         = 1.000000
	convergence norms :     INITIAL         CURRENT         REQUIRED
	   residual            1.990432e+03    9.889525e-02    0.000000e+00 
	   energy              3.026616e+02    4.688250e-01    3.026616e+00 
	   displacement        1.580050e+03    1.580050e+03    1.580050e-01 
 2
 Nonlinear solution status: time= 0.427544
	stiffness updates             = 1
	right hand side evaluations   = 3
	stiffness matrix reformations = 1
	step from line search         = 1.000000
	convergence norms :     INITIAL         CURRENT         REQUIRED
	   residual            1.990432e+03    2.542358e-03    0.000000e+00 
	   energy              3.026616e+02    5.674642e-03    3.026616e+00 
	   displacement        1.580050e+03    2.521180e+00    1.528782e-01 
 3
 Nonlinear solution status: time= 0.427544
	stiffness updates             = 2
	right hand side evaluations   = 4
	stiffness matrix reformations = 1
	step from line search         = 1.000000
	convergence norms :     INITIAL         CURRENT         REQUIRED
	   residual            1.990432e+03    4.923670e-06    0.000000e+00 
	   energy              3.026616e+02    4.655711e-06    3.026616e+00 
	   displacement        1.580050e+03    1.024694e-01    1.536531e-01 

........................ augmentation # 1
 sliding interface # 23
                        CURRENT        REQUIRED
    D multiplier :    8.279018e-02   1.000000e-01
    maximum gap  :    8.294597e-01       ***

convergence summary
    number of iterations   : 3
    number of reformations : 0

------- converged at time : 0.427544


AUTO STEPPER: increasing time step, dt = 0.0814009


===== beginning time step 7 : 0.508945 =====


Reforming stiffness matrix: reformation #1

===== reforming stiffness matrix:
	Nr of equations ........................... : 2739
	Nr of nonzeroes in stiffness matrix ....... : 105921
 1
 Nonlinear solution status: time= 0.508945
	stiffness updates             = 0
	right hand side evaluations   = 2
	stiffness matrix reformations = 1
	step from line search         = 1.000000
	convergence norms :     INITIAL         CURRENT         REQUIRED
	   residual            2.071024e+03    1.964723e+00    0.000000e+00 
	   energy              3.267480e+02    2.536633e+00    3.267480e+00 
	   displacement        1.686619e+03    1.686619e+03    1.686619e-01 
 2
 Nonlinear solution status: time= 0.508945
	stiffness updates             = 1
	right hand side evaluations   = 4
	stiffness matrix reformations = 1
	step from line search         = 0.615077
	convergence norms :     INITIAL         CURRENT         REQUIRED
	   residual            2.071024e+03    7.441656e-01    0.000000e+00 
	   energy              3.267480e+02    8.192063e-01    3.267480e+00 
	   displacement        1.686619e+03    5.801426e+01    1.605700e-01 
 3
 Nonlinear solution status: time= 0.508945
	stiffness updates             = 2
	right hand side evaluations   = 5
	stiffness matrix reformations = 1
	step from line search         = 1.000000
	convergence norms :     INITIAL         CURRENT         REQUIRED
	   residual            2.071024e+03    1.670682e-01    0.000000e+00 
	   energy              3.267480e+02    1.518831e-01    3.267480e+00 
	   displacement        1.686619e+03    8.704371e+00    1.600049e-01 
 4
 Nonlinear solution status: time= 0.508945
	stiffness updates             = 3
	right hand side evaluations   = 7
	stiffness matrix reformations = 1
	step from line search         = 0.583708
	convergence norms :     INITIAL         CURRENT         REQUIRED
	   residual            2.071024e+03    2.007118e-02    0.000000e+00 
	   energy              3.267480e+02    1.304857e-02    3.267480e+00 
	   displacement        1.686619e+03    2.758485e+00    1.617598e-01 
 5
 Nonlinear solution status: time= 0.508945
	stiffness updates             = 4
	right hand side evaluations   = 8
	stiffness matrix reformations = 1
	step from line search         = 1.000000
	convergence norms :     INITIAL         CURRENT         REQUIRED
	   residual            2.071024e+03    4.838236e-04    0.000000e+00 
	   energy              3.267480e+02    9.210686e-04    3.267480e+00 
	   displacement        1.686619e+03    3.685800e-02    1.616478e-01 

........................ augmentation # 1
 sliding interface # 23
                        CURRENT        REQUIRED
    D multiplier :    7.903506e-02   1.000000e-01
    maximum gap  :    8.236886e-01       ***

convergence summary
    number of iterations   : 5
    number of reformations : 0

------- converged at time : 0.508945


AUTO STEPPER: increasing time step, dt = 0.0851207


===== beginning time step 8 : 0.594066 =====


Reforming stiffness matrix: reformation #1

===== reforming stiffness matrix:
	Nr of equations ........................... : 2739
	Nr of nonzeroes in stiffness matrix ....... : 106281
 1
 Nonlinear solution status: time= 0.594066
	stiffness updates             = 0
	right hand side evaluations   = 2
	stiffness matrix reformations = 1
	step from line search         = 1.000000
	convergence norms :     INITIAL         CURRENT         REQUIRED
	   residual            2.125653e+03    4.931256e+00    0.000000e+00 
	   energy              3.439849e+02    9.134874e-01    3.439849e+00 
	   displacement        1.700175e+03    1.700175e+03    1.700175e-01 
 2
 Nonlinear solution status: time= 0.594066
	stiffness updates             = 1
	right hand side evaluations   = 3
	stiffness matrix reformations = 1
	step from line search         = 1.000000
	convergence norms :     INITIAL         CURRENT         REQUIRED
	   residual            2.125653e+03    2.157681e+00    0.000000e+00 
	   energy              3.439849e+02    9.823369e-01    3.439849e+00 
	   displacement        1.700175e+03    2.430388e+01    1.686581e-01 
 3
 Nonlinear solution status: time= 0.594066
	stiffness updates             = 2
	right hand side evaluations   = 4
	stiffness matrix reformations = 1
	step from line search         = 1.000000
	convergence norms :     INITIAL         CURRENT         REQUIRED
	   residual            2.125653e+03    6.157539e-02    0.000000e+00 
	   energy              3.439849e+02    8.333416e-02    3.439849e+00 
	   displacement        1.700175e+03    7.150032e+00    1.676801e-01 
 4
 Nonlinear solution status: time= 0.594066
	stiffness updates             = 3
	right hand side evaluations   = 5
	stiffness matrix reformations = 1
	step from line search         = 1.000000
	convergence norms :     INITIAL         CURRENT         REQUIRED
	   residual            2.125653e+03    1.846858e-02    0.000000e+00 
	   energy              3.439849e+02    1.387413e-02    3.439849e+00 
	   displacement        1.700175e+03    1.275931e+00    1.686082e-01 
 5
 Nonlinear solution status: time= 0.594066
	stiffness updates             = 4
	right hand side evaluations   = 6
	stiffness matrix reformations = 1
	step from line search         = 1.000000
	convergence norms :     INITIAL         CURRENT         REQUIRED
	   residual            2.125653e+03    5.051161e-04    0.000000e+00 
	   energy              3.439849e+02    7.771918e-04    3.439849e+00 
	   displacement        1.700175e+03    9.190962e-02    1.687169e-01 

........................ augmentation # 1
 sliding interface # 23
                        CURRENT        REQUIRED
    D multiplier :    7.596529e-02   1.000000e-01
    maximum gap  :    8.176787e-01       ***

convergence summary
    number of iterations   : 5
    number of reformations : 0

------- converged at time : 0.594066


AUTO STEPPER: increasing time step, dt = 0.0880966


===== beginning time step 9 : 0.682162 =====


Reforming stiffness matrix: reformation #1

===== reforming stiffness matrix:
	Nr of equations ........................... : 2739
	Nr of nonzeroes in stiffness matrix ....... : 106353
 1
 Nonlinear solution status: time= 0.682162
	stiffness updates             = 0
	right hand side evaluations   = 2
	stiffness matrix reformations = 1
	step from line search         = 1.000000
	convergence norms :     INITIAL         CURRENT         REQUIRED
	   residual            2.179484e+03    5.949811e+00    0.000000e+00 
	   energy              3.600441e+02    9.621460e-01    3.600441e+00 
	   displacement        1.786444e+03    1.786444e+03    1.786444e-01 
 2
 Nonlinear solution status: time= 0.682162
	stiffness updates             = 1
	right hand side evaluations   = 3
	stiffness matrix reformations = 1
	step from line search         = 1.000000
	convergence norms :     INITIAL         CURRENT         REQUIRED
	   residual            2.179484e+03    6.471677e-01    0.000000e+00 
	   energy              3.600441e+02    1.551262e-01    3.600441e+00 
	   displacement        1.786444e+03    5.251354e+00    1.761128e-01 
 3
 Nonlinear solution status: time= 0.682162
	stiffness updates             = 2
	right hand side evaluations   = 4
	stiffness matrix reformations = 1
	step from line search         = 1.000000
	convergence norms :     INITIAL         CURRENT         REQUIRED
	   residual            2.179484e+03    1.106251e-01    0.000000e+00 
	   energy              3.600441e+02    6.075564e-02    3.600441e+00 
	   displacement        1.786444e+03    4.787817e+00    1.753677e-01 
 4
 Nonlinear solution status: time= 0.682162
	stiffness updates             = 3
	right hand side evaluations   = 5
	stiffness matrix reformations = 1
	step from line search         = 1.000000
	convergence norms :     INITIAL         CURRENT         REQUIRED
	   residual            2.179484e+03    1.646305e-02    0.000000e+00 
	   energy              3.600441e+02    8.381977e-03    3.600441e+00 
	   displacement        1.786444e+03    2.838803e-01    1.772746e-01 
 5
 Nonlinear solution status: time= 0.682162
	stiffness updates             = 4
	right hand side evaluations   = 6
	stiffness matrix reformations = 1
	step from line search         = 1.000000
	convergence norms :     INITIAL         CURRENT         REQUIRED
	   residual            2.179484e+03    1.781806e-03    0.000000e+00 
	   energy              3.600441e+02    1.179994e-03    3.600441e+00 
	   displacement        1.786444e+03    4.720934e-02    1.773416e-01 

........................ augmentation # 1
 sliding interface # 23
                        CURRENT        REQUIRED
    D multiplier :    7.345183e-02   1.000000e-01
    maximum gap  :    8.114838e-01       ***

convergence summary
    number of iterations   : 5
    number of reformations : 0

------- converged at time : 0.682162


AUTO STEPPER: increasing time step, dt = 0.0904773


===== beginning time step 10 : 0.77264 =====


Reforming stiffness matrix: reformation #1

===== reforming stiffness matrix:
	Nr of equations ........................... : 2739
	Nr of nonzeroes in stiffness matrix ....... : 106533
 1
 Nonlinear solution status: time= 0.77264
	stiffness updates             = 0
	right hand side evaluations   = 2
	stiffness matrix reformations = 1
	step from line search         = 1.000000
	convergence norms :     INITIAL         CURRENT         REQUIRED
	   residual            2.220085e+03    9.093852e+00    0.000000e+00 
	   energy              3.734923e+02    1.685437e+00    3.734923e+00 
	   displacement        1.865950e+03    1.865950e+03    1.865950e-01 
 2
 Nonlinear solution status: time= 0.77264
	stiffness updates             = 1
	right hand side evaluations   = 3
	stiffness matrix reformations = 1
	step from line search         = 1.000000
	convergence norms :     INITIAL         CURRENT         REQUIRED
	   residual            2.220085e+03    1.228599e+00    0.000000e+00 
	   energy              3.734923e+02    2.434852e-02    3.734923e+00 
	   displacement        1.865950e+03    6.386572e+00    1.858639e-01 
 3
 Nonlinear solution status: time= 0.77264
	stiffness updates             = 2
	right hand side evaluations   = 4
	stiffness matrix reformations = 1
	step from line search         = 1.000000
	convergence norms :     INITIAL         CURRENT         REQUIRED
	   residual            2.220085e+03    1.796631e-01    0.000000e+00 
	   energy              3.734923e+02    9.662447e-02    3.734923e+00 
	   displacement        1.865950e+03    3.095145e+00    1.848241e-01 
 4
 Nonlinear solution status: time= 0.77264
	stiffness updates             = 3
	right hand side evaluations   = 5
	stiffness matrix reformations = 1
	step from line search         = 1.000000
	convergence norms :     INITIAL         CURRENT         REQUIRED
	   residual            2.220085e+03    1.251242e-02    0.000000e+00 
	   energy              3.734923e+02    4.811323e-03    3.734923e+00 
	   displacement        1.865950e+03    3.508229e-01    1.858979e-01 
 5
 Nonlinear solution status: time= 0.77264
	stiffness updates             = 4
	right hand side evaluations   = 6
	stiffness matrix reformations = 1
	step from line search         = 1.000000
	convergence norms :     INITIAL         CURRENT         REQUIRED
	   residual            2.220085e+03    5.828780e-04    0.000000e+00 
	   energy              3.734923e+02    6.910650e-05    3.734923e+00 
	   displacement        1.865950e+03    9.725196e-03    1.858054e-01 

........................ augmentation # 1
 sliding interface # 23
                        CURRENT        REQUIRED
    D multiplier :    7.077546e-02   1.000000e-01
    maximum gap  :    8.051689e-01       ***

convergence summary
    number of iterations   : 5
    number of reformations : 0

------- converged at time : 0.77264


AUTO STEPPER: increasing time step, dt = 0.0923818


===== beginning time step 11 : 0.865021 =====


Reforming stiffness matrix: reformation #1

===== reforming stiffness matrix:
	Nr of equations ........................... : 2739
	Nr of nonzeroes in stiffness matrix ....... : 106677
 1
 Nonlinear solution status: time= 0.865021
	stiffness updates             = 0
	right hand side evaluations   = 2
	stiffness matrix reformations = 1
	step from line search         = 1.000000
	convergence norms :     INITIAL         CURRENT         REQUIRED
	   residual            2.242794e+03    1.869234e+01    0.000000e+00 
	   energy              3.834769e+02    3.203012e+00    3.834769e+00 
	   displacement        1.932798e+03    1.932798e+03    1.932798e-01 
 2
 Nonlinear solution status: time= 0.865021
	stiffness updates             = 1
	right hand side evaluations   = 3
	stiffness matrix reformations = 1
	step from line search         = 1.000000
	convergence norms :     INITIAL         CURRENT         REQUIRED
	   residual            2.242794e+03    5.359748e+00    0.000000e+00 
	   energy              3.834769e+02    1.639718e+00    3.834769e+00 
	   displacement        1.932798e+03    1.482061e+01    1.950105e-01 
 3
 Nonlinear solution status: time= 0.865021
	stiffness updates             = 2
	right hand side evaluations   = 4
	stiffness matrix reformations = 1
	step from line search         = 1.000000
	convergence norms :     INITIAL         CURRENT         REQUIRED
	   residual            2.242794e+03    7.776292e-01    0.000000e+00 
	   energy              3.834769e+02    6.350929e-01    3.834769e+00 
	   displacement        1.932798e+03    6.105578e+00    1.907484e-01 
 4
 Nonlinear solution status: time= 0.865021
	stiffness updates             = 3
	right hand side evaluations   = 5
	stiffness matrix reformations = 1
	step from line search         = 1.000000
	convergence norms :     INITIAL         CURRENT         REQUIRED
	   residual            2.242794e+03    8.101524e-01    0.000000e+00 
	   energy              3.834769e+02    4.095064e-01    3.834769e+00 
	   displacement        1.932798e+03    3.492332e+00    1.933984e-01 
 5
 Nonlinear solution status: time= 0.865021
	stiffness updates             = 4
	right hand side evaluations   = 6
	stiffness matrix reformations = 1
	step from line search         = 1.000000
	convergence norms :     INITIAL         CURRENT         REQUIRED
	   residual            2.242794e+03    2.216934e-02    0.000000e+00 
	   energy              3.834769e+02    2.179650e-02    3.834769e+00 
	   displacement        1.932798e+03    5.349331e-01    1.929524e-01 
 6
 Nonlinear solution status: time= 0.865021
	stiffness updates             = 5
	right hand side evaluations   = 7
	stiffness matrix reformations = 1
	step from line search         = 1.000000
	convergence norms :     INITIAL         CURRENT         REQUIRED
	   residual            2.242794e+03    5.190008e-03    0.000000e+00 
	   energy              3.834769e+02    1.795309e-03    3.834769e+00 
	   displacement        1.932798e+03    3.398449e-02    1.930023e-01 

........................ augmentation # 1
 sliding interface # 23
                        CURRENT        REQUIRED
    D multiplier :    6.923889e-02   1.000000e-01
    maximum gap  :    7.988721e-01       ***

convergence summary
    number of iterations   : 6
    number of reformations : 0

------- converged at time : 0.865021


AUTO STEPPER: increasing time step, dt = 0.0939055


===== beginning time step 12 : 0.958927 =====


Reforming stiffness matrix: reformation #1

===== reforming stiffness matrix:
	Nr of equations ........................... : 2739
	Nr of nonzeroes in stiffness matrix ....... : 106785
 1
 Nonlinear solution status: time= 0.958927
	stiffness updates             = 0
	right hand side evaluations   = 2
	stiffness matrix reformations = 1
	step from line search         = 1.000000
	convergence norms :     INITIAL         CURRENT         REQUIRED
	   residual            2.255990e+03    2.291382e+01    0.000000e+00 
	   energy              3.919275e+02    3.608894e+00    3.919275e+00 
	   displacement        1.992565e+03    1.992565e+03    1.992565e-01 
 2
 Nonlinear solution status: time= 0.958927
	stiffness updates             = 1
	right hand side evaluations   = 3
	stiffness matrix reformations = 1
	step from line search         = 1.000000
	convergence norms :     INITIAL         CURRENT         REQUIRED
	   residual            2.255990e+03    2.551926e+00    0.000000e+00 
	   energy              3.919275e+02    6.250632e-01    3.919275e+00 
	   displacement        1.992565e+03    4.263959e+00    1.968406e-01 
 3
 Nonlinear solution status: time= 0.958927
	stiffness updates             = 2
	right hand side evaluations   = 4
	stiffness matrix reformations = 1
	step from line search         = 1.000000
	convergence norms :     INITIAL         CURRENT         REQUIRED
	   residual            2.255990e+03    1.156986e+00    0.000000e+00 
	   energy              3.919275e+02    6.138255e-01    3.919275e+00 
	   displacement        1.992565e+03    6.644898e+00    1.959661e-01 
 4
 Nonlinear solution status: time= 0.958927
	stiffness updates             = 3
	right hand side evaluations   = 5
	stiffness matrix reformations = 1
	step from line search         = 1.000000
	convergence norms :     INITIAL         CURRENT         REQUIRED
	   residual            2.255990e+03    4.837812e-02    0.000000e+00 
	   energy              3.919275e+02    4.123380e-02    3.919275e+00 
	   displacement        1.992565e+03    1.017637e+00    1.980836e-01 
 5
 Nonlinear solution status: time= 0.958927
	stiffness updates             = 4
	right hand side evaluations   = 6
	stiffness matrix reformations = 1
	step from line search         = 1.000000
	convergence norms :     INITIAL         CURRENT         REQUIRED
	   residual            2.255990e+03    1.454586e-03    0.000000e+00 
	   energy              3.919275e+02    6.313361e-04    3.919275e+00 
	   displacement        1.992565e+03    1.761913e-02    1.979713e-01 

........................ augmentation # 1
 sliding interface # 23
                        CURRENT        REQUIRED
    D multiplier :    6.649642e-02   1.000000e-01
    maximum gap  :    7.926148e-01       ***

convergence summary
    number of iterations   : 5
    number of reformations : 0

------- converged at time : 0.958927


AUTO STEPPER: increasing time step, dt = 0.0951244

MUST POINT CONTROLLER: adjusting time step. dt = 0.0410732


===== beginning time step 13 : 1 =====


Reforming stiffness matrix: reformation #1

===== reforming stiffness matrix:
	Nr of equations ........................... : 2739
	Nr of nonzeroes in stiffness matrix ....... : 106965
 1
 Nonlinear solution status: time= 1
	stiffness updates             = 0
	right hand side evaluations   = 2
	stiffness matrix reformations = 1
	step from line search         = 1.000000
	convergence norms :     INITIAL         CURRENT         REQUIRED
	   residual            4.330831e+02    4.964954e+00    0.000000e+00 
	   energy              7.608445e+01    1.156274e+00    7.608445e-01 
	   displacement        3.868240e+02    3.868240e+02    3.868240e-02 
 2
 Nonlinear solution status: time= 1
	stiffness updates             = 1
	right hand side evaluations   = 3
	stiffness matrix reformations = 1
	step from line search         = 1.000000
	convergence norms :     INITIAL         CURRENT         REQUIRED
	   residual            4.330831e+02    2.394450e-01    0.000000e+00 
	   energy              7.608445e+01    8.734226e-02    7.608445e-01 
	   displacement        3.868240e+02    4.632498e-01    3.841628e-02 
 3
 Nonlinear solution status: time= 1
	stiffness updates             = 2
	right hand side evaluations   = 4
	stiffness matrix reformations = 1
	step from line search         = 1.000000
	convergence norms :     INITIAL         CURRENT         REQUIRED
	   residual            4.330831e+02    1.321200e-02    0.000000e+00 
	   energy              7.608445e+01    1.505323e-03    7.608445e-01 
	   displacement        3.868240e+02    1.422518e-01    3.809470e-02 
 4
 Nonlinear solution status: time= 1
	stiffness updates             = 3
	right hand side evaluations   = 5
	stiffness matrix reformations = 1
	step from line search         = 1.000000
	convergence norms :     INITIAL         CURRENT         REQUIRED
	   residual            4.330831e+02    5.489454e-04    0.000000e+00 
	   energy              7.608445e+01    1.585567e-04    7.608445e-01 
	   displacement        3.868240e+02    8.219537e-03    3.814331e-02 

........................ augmentation # 1
 sliding interface # 23
                        CURRENT        REQUIRED
    D multiplier :    6.292748e-02   1.000000e-01
    maximum gap  :    7.885713e-01       ***

convergence summary
    number of iterations   : 4
    number of reformations : 0

------- converged at time : 1


 N O N L I N E A R   I T E R A T I O N   I N F O R M A T I O N

	Number of time steps completed .................... : 13

	Total number of equilibrium iterations ............ : 93

	Average number of equilibrium iterations .......... : 7.15385

	Total number of right hand evaluations ............ : 124

	Total number of stiffness reformations ............ : 14


 L I N E A R   S O L V E R   S T A T S

	Total calls to linear solver ........ : 93

	Avg iterations per solve ............ : 1


 *************************************************************************
 * Selecting linear solver pardiso                                       *
 *************************************************************************

 *************************************************************************
 * Setting matrix format to: unsymmetric                                 *
 *************************************************************************

===== beginning time step 1 : 2 =====


Reforming stiffness matrix: reformation #1

===== reforming stiffness matrix:
	Nr of equations ........................... : 2658
	Nr of nonzeroes in stiffness matrix ....... : 105336
 1
 Nonlinear solution status: time= 2
	stiffness updates             = 0
	right hand side evaluations   = 7
	stiffness matrix reformations = 1
	step from line search         = 0.006193
	convergence norms :     INITIAL         CURRENT         REQUIRED
	   residual            5.696816e+01    1.006757e+05    0.000000e+00 
	   energy              4.364415e+00    2.844071e-01    4.364415e-02 
	   displacement        9.104742e+00    3.492270e-04    3.492270e-08 
 2
 Nonlinear solution status: time= 2
	stiffness updates             = 1
	right hand side evaluations   = 11
	stiffness matrix reformations = 1
	step from line search         = 0.080394
	convergence norms :     INITIAL         CURRENT         REQUIRED
	   residual            5.696816e+01    1.016297e+05    0.000000e+00 
	   energy              4.364415e+00    3.570507e+00    4.364415e-02 
	   displacement        9.104742e+00    1.524534e+01    1.538915e-03 
 3
 Nonlinear solution status: time= 2
	stiffness updates             = 2
	right hand side evaluations   = 12
	stiffness matrix reformations = 1
	step from line search         = 1.000000
	convergence norms :     INITIAL         CURRENT         REQUIRED
	   residual            5.696816e+01    1.015359e+05    0.000000e+00 
	   energy              4.364415e+00    1.902712e+00    4.364415e-02 
	   displacement        9.104742e+00    5.277879e+00    6.214213e-04 
 4
 Nonlinear solution status: time= 2
	stiffness updates             = 3
	right hand side evaluations   = 13
	stiffness matrix reformations = 1
	step from line search         = 1.000000
	convergence norms :     INITIAL         CURRENT         REQUIRED
	   residual            5.696816e+01    1.008337e+05    0.000000e+00 
	   energy              4.364415e+00    1.122694e+00    4.364415e-02 
	   displacement        9.104742e+00    2.495176e+01    1.764755e-03 
 5
 Nonlinear solution status: time= 2
	stiffness updates             = 4
	right hand side evaluations   = 14
	stiffness matrix reformations = 1
	step from line search         = 1.000000
	convergence norms :     INITIAL         CURRENT         REQUIRED
	   residual            5.696816e+01    1.010151e+05    0.000000e+00 
	   energy              4.364415e+00    3.531967e-01    4.364415e-02 
	   displacement        9.104742e+00    1.519565e+00    1.085051e-03 
 6
 Nonlinear solution status: time= 2
	stiffness updates             = 5
	right hand side evaluations   = 15
	stiffness matrix reformations = 1
	step from line search         = 1.000000
	convergence norms :     INITIAL         CURRENT         REQUIRED
	   residual            5.696816e+01    1.012564e+05    0.000000e+00 
	   energy              4.364415e+00    9.151288e-01    4.364415e-02 
	   displacement        9.104742e+00    2.455707e+00    7.279751e-04 
 7
 Nonlinear solution status: time= 2
	stiffness updates             = 6
	right hand side evaluations   = 16
	stiffness matrix reformations = 1
	step from line search         = 1.000000
	convergence norms :     INITIAL         CURRENT         REQUIRED
	   residual            5.696816e+01    1.016014e+05    0.000000e+00 
	   energy              4.364415e+00    2.825972e+00    4.364415e-02 
	   displacement        9.104742e+00    9.740101e+00    1.360348e-03 
 8
 Nonlinear solution status: time= 2
	stiffness updates             = 7
	right hand side evaluations   = 17
	stiffness matrix reformations = 1
	step from line search         = 1.000000
	convergence norms :     INITIAL         CURRENT         REQUIRED
	   residual            5.696816e+01    1.020002e+05    0.000000e+00 
	   energy              4.364415e+00    7.600076e+00    4.364415e-02 
	   displacement        9.104742e+00    3.687840e+01    7.863139e-03 

 *************************************************************************
 *                               WARNING                                 *
 * Problem is diverging. Stiffness matrix will now be reformed           *
 *************************************************************************
Reforming stiffness matrix: reformation #2

===== reforming stiffness matrix:
	Nr of equations ........................... : 2658
	Nr of nonzeroes in stiffness matrix ....... : 104904
 9
 Nonlinear solution status: time= 2
	stiffness updates             = 0
	right hand side evaluations   = 18
	stiffness matrix reformations = 2
	step from line search         = 1.000000
	convergence norms :     INITIAL         CURRENT         REQUIRED
	   residual            1.020002e+05    3.414291e+03    0.000000e+00 
	   energy              7.600076e+00    1.065468e+03    7.600076e-02 
	   displacement        9.104742e+00    1.843595e+04    1.985644e+00 

 *************************************************************************
 *                               WARNING                                 *
 * Problem is diverging. Stiffness matrix will now be reformed           *
 *************************************************************************
Reforming stiffness matrix: reformation #3

===== reforming stiffness matrix:
	Nr of equations ........................... : 2658
	Nr of nonzeroes in stiffness matrix ....... : 104292
 10
 Nonlinear solution status: time= 2
	stiffness updates             = 0
	right hand side evaluations   = 19
	stiffness matrix reformations = 3
	step from line search         = 1.000000
	convergence norms :     INITIAL         CURRENT         REQUIRED
	   residual            3.414291e+03    1.020988e+01    0.000000e+00 
	   energy              1.065468e+03    6.177676e+00    1.065468e+01 
	   displacement        9.104742e+00    8.609633e+01    1.813738e+00 
 11
 Nonlinear solution status: time= 2
	stiffness updates             = 1
	right hand side evaluations   = 20
	stiffness matrix reformations = 3
	step from line search         = 1.000000
	convergence norms :     INITIAL         CURRENT         REQUIRED
	   residual            3.414291e+03    9.741760e-02    0.000000e+00 
	   energy              1.065468e+03    5.114031e-02    1.065468e+01 
	   displacement        9.104742e+00    1.873675e+00    1.789266e+00 
 12
 Nonlinear solution status: time= 2
	stiffness updates             = 2
	right hand side evaluations   = 21
	stiffness matrix reformations = 3
	step from line search         = 1.000000
	convergence norms :     INITIAL         CURRENT         REQUIRED
	   residual            3.414291e+03    2.759835e-04    0.000000e+00 
	   energy              1.065468e+03    2.126693e-04    1.065468e+01 
	   displacement        9.104742e+00    2.763519e-02    1.786572e+00 

........................ augmentation # 1
 sliding interface # 23
                        CURRENT        REQUIRED
    D multiplier :    6.335255e-02   1.000000e-01
    maximum gap  :    8.877036e-01       ***

convergence summary
    number of iterations   : 12
    number of reformations : 0

------- converged at time : 2


===== beginning time step 2 : 3 =====


Reforming stiffness matrix: reformation #1

===== reforming stiffness matrix:
	Nr of equations ........................... : 2658
	Nr of nonzeroes in stiffness matrix ....... : 104292
 1
 Nonlinear solution status: time= 3
	stiffness updates             = 0
	right hand side evaluations   = 2
	stiffness matrix reformations = 1
	step from line search         = 1.000000
	convergence norms :     INITIAL         CURRENT         REQUIRED
	   residual            5.024926e+01    7.577666e-05    0.000000e+00 
	   energy              2.981946e+00    1.708856e-03    2.981946e-02 
	   displacement        3.127565e+00    3.127565e+00    3.127565e-04 
 2
 Nonlinear solution status: time= 3
	stiffness updates             = 1
	right hand side evaluations   = 3
	stiffness matrix reformations = 1
	step from line search         = 1.000000
	convergence norms :     INITIAL         CURRENT         REQUIRED
	   residual            5.024926e+01    8.102745e-08    0.000000e+00 
	   energy              2.981946e+00    5.949435e-08    2.981946e-02 
	   displacement        3.127565e+00    3.029095e-06    3.130486e-04 

........................ augmentation # 1
 sliding interface # 23
                        CURRENT        REQUIRED
    D multiplier :    6.150251e-02   1.000000e-01
    maximum gap  :    8.916462e-01       ***

convergence summary
    number of iterations   : 2
    number of reformations : 0

------- converged at time : 3


===== beginning time step 3 : 4 =====


Reforming stiffness matrix: reformation #1

===== reforming stiffness matrix:
	Nr of equations ........................... : 2658
	Nr of nonzeroes in stiffness matrix ....... : 104292
 1
 Nonlinear solution status: time= 4
	stiffness updates             = 0
	right hand side evaluations   = 2
	stiffness matrix reformations = 1
	step from line search         = 1.000000
	convergence norms :     INITIAL         CURRENT         REQUIRED
	   residual            4.149883e+01    6.056129e-05    0.000000e+00 
	   energy              2.447339e+00    1.225743e-03    2.447339e-02 
	   displacement        2.569065e+00    2.569065e+00    2.569065e-04 
 2
 Nonlinear solution status: time= 4
	stiffness updates             = 1
	right hand side evaluations   = 3
	stiffness matrix reformations = 1
	step from line search         = 1.000000
	convergence norms :     INITIAL         CURRENT         REQUIRED
	   residual            4.149883e+01    1.339037e-07    0.000000e+00 
	   energy              2.447339e+00    6.257889e-08    2.447339e-02 
	   displacement        2.569065e+00    2.041487e-06    2.570573e-04 

........................ augmentation # 1
 sliding interface # 23
                        CURRENT        REQUIRED
    D multiplier :    5.975682e-02   1.000000e-01
    maximum gap  :    8.958969e-01       ***

convergence summary
    number of iterations   : 2
    number of reformations : 0

------- converged at time : 4


===== beginning time step 4 : 5 =====


Reforming stiffness matrix: reformation #1

===== reforming stiffness matrix:
	Nr of equations ........................... : 2658
	Nr of nonzeroes in stiffness matrix ....... : 104292
 1
 Nonlinear solution status: time= 5
	stiffness updates             = 0
	right hand side evaluations   = 2
	stiffness matrix reformations = 1
	step from line search         = 1.000000
	convergence norms :     INITIAL         CURRENT         REQUIRED
	   residual            3.898936e+01    6.052366e-05    0.000000e+00 
	   energy              2.328656e+00    1.165021e-03    2.328656e-02 
	   displacement        2.375287e+00    2.375287e+00    2.375287e-04 
 2
 Nonlinear solution status: time= 5
	stiffness updates             = 1
	right hand side evaluations   = 3
	stiffness matrix reformations = 1
	step from line search         = 1.000000
	convergence norms :     INITIAL         CURRENT         REQUIRED
	   residual            3.898936e+01    1.585945e-07    0.000000e+00 
	   energy              2.328656e+00    6.768166e-08    2.328656e-02 
	   displacement        2.375287e+00    2.068226e-06    2.376733e-04 

........................ augmentation # 1
 sliding interface # 23
                        CURRENT        REQUIRED
    D multiplier :    5.811489e-02   1.000000e-01
    maximum gap  :    9.004692e-01       ***

convergence summary
    number of iterations   : 2
    number of reformations : 0

------- converged at time : 5


===== beginning time step 5 : 6 =====


Reforming stiffness matrix: reformation #1

===== reforming stiffness matrix:
	Nr of equations ........................... : 2658
	Nr of nonzeroes in stiffness matrix ....... : 104292
 1
 Nonlinear solution status: time= 6
	stiffness updates             = 0
	right hand side evaluations   = 2
	stiffness matrix reformations = 1
	step from line search         = 1.000000
	convergence norms :     INITIAL         CURRENT         REQUIRED
	   residual            5.205170e+01    6.072174e-05    0.000000e+00 
	   energy              2.869052e+00    1.272629e-03    2.869052e-02 
	   displacement        3.042627e+00    3.042627e+00    3.042627e-04 
 2
 Nonlinear solution status: time= 6
	stiffness updates             = 1
	right hand side evaluations   = 3
	stiffness matrix reformations = 1
	step from line search         = 1.000000
	convergence norms :     INITIAL         CURRENT         REQUIRED
	   residual            5.205170e+01    2.385393e-07    0.000000e+00 
	   energy              2.869052e+00    8.107656e-08    2.869052e-02 
	   displacement        3.042627e+00    2.114743e-06    3.044214e-04 

........................ augmentation # 1
 sliding interface # 23
                        CURRENT        REQUIRED
    D multiplier :    5.657085e-02   1.000000e-01
    maximum gap  :    9.053662e-01       ***

convergence summary
    number of iterations   : 2
    number of reformations : 0

------- converged at time : 6


===== beginning time step 6 : 7 =====


Reforming stiffness matrix: reformation #1

===== reforming stiffness matrix:
	Nr of equations ........................... : 2658
	Nr of nonzeroes in stiffness matrix ....... : 104292
 1
 Nonlinear solution status: time= 7
	stiffness updates             = 0
	right hand side evaluations   = 2
	stiffness matrix reformations = 1
	step from line search         = 1.000000
	convergence norms :     INITIAL         CURRENT         REQUIRED
	   residual            2.778442e+01    5.053146e-05    0.000000e+00 
	   energy              1.646853e+00    6.843134e-04    1.646853e-02 
	   displacement        1.650335e+00    1.650335e+00    1.650335e-04 
 2
 Nonlinear solution status: time= 7
	stiffness updates             = 1
	right hand side evaluations   = 3
	stiffness matrix reformations = 1
	step from line search         = 1.000000
	convergence norms :     INITIAL         CURRENT         REQUIRED
	   residual            2.778442e+01    2.975479e-07    0.000000e+00 
	   energy              1.646853e+00    6.808776e-08    1.646853e-02 
	   displacement        1.650335e+00    1.848998e-06    1.650401e-04 

........................ augmentation # 1
 sliding interface # 23
                        CURRENT        REQUIRED
    D multiplier :    5.511812e-02   1.000000e-01
    maximum gap  :    9.105710e-01       ***

convergence summary
    number of iterations   : 2
    number of reformations : 0

------- converged at time : 7


===== beginning time step 7 : 8 =====


Reforming stiffness matrix: reformation #1

===== reforming stiffness matrix:
	Nr of equations ........................... : 2658
	Nr of nonzeroes in stiffness matrix ....... : 104292
 1
 Nonlinear solution status: time= 8
	stiffness updates             = 0
	right hand side evaluations   = 2
	stiffness matrix reformations = 1
	step from line search         = 1.000000
	convergence norms :     INITIAL         CURRENT         REQUIRED
	   residual            2.908852e+01    5.097755e-05    0.000000e+00 
	   energy              1.689568e+00    6.741351e-04    1.689568e-02 
	   displacement        1.693861e+00    1.693861e+00    1.693861e-04 
 2
 Nonlinear solution status: time= 8
	stiffness updates             = 1
	right hand side evaluations   = 3
	stiffness matrix reformations = 1
	step from line search         = 1.000000
	convergence norms :     INITIAL         CURRENT         REQUIRED
	   residual            2.908852e+01    3.599314e-07    0.000000e+00 
	   energy              1.689568e+00    7.352057e-08    1.689568e-02 
	   displacement        1.693861e+00    1.992482e-06    1.693831e-04 

........................ augmentation # 1
 sliding interface # 23
                        CURRENT        REQUIRED
    D multiplier :    5.375430e-02   1.000000e-01
    maximum gap  :    9.161068e-01       ***

convergence summary
    number of iterations   : 2
    number of reformations : 0

------- converged at time : 8


===== beginning time step 8 : 9 =====


Reforming stiffness matrix: reformation #1

===== reforming stiffness matrix:
	Nr of equations ........................... : 2658
	Nr of nonzeroes in stiffness matrix ....... : 104292
 1
 Nonlinear solution status: time= 9
	stiffness updates             = 0
	right hand side evaluations   = 2
	stiffness matrix reformations = 1
	step from line search         = 1.000000
	convergence norms :     INITIAL         CURRENT         REQUIRED
	   residual            3.664791e+01    5.051491e-05    0.000000e+00 
	   energy              1.992082e+00    6.616643e-04    1.992082e-02 
	   displacement        2.076337e+00    2.076337e+00    2.076337e-04 
 2
 Nonlinear solution status: time= 9
	stiffness updates             = 1
	right hand side evaluations   = 3
	stiffness matrix reformations = 1
	step from line search         = 1.000000
	convergence norms :     INITIAL         CURRENT         REQUIRED
	   residual            3.664791e+01    4.685316e-07    0.000000e+00 
	   energy              1.992082e+00    7.563640e-08    1.992082e-02 
	   displacement        2.076337e+00    1.886591e-06    2.076191e-04 

........................ augmentation # 1
 sliding interface # 23
                        CURRENT        REQUIRED
    D multiplier :    5.247419e-02   1.000000e-01
    maximum gap  :    9.219670e-01       ***

convergence summary
    number of iterations   : 2
    number of reformations : 0

------- converged at time : 9


===== beginning time step 9 : 10 =====


Reforming stiffness matrix: reformation #1

===== reforming stiffness matrix:
	Nr of equations ........................... : 2658
	Nr of nonzeroes in stiffness matrix ....... : 104292
 1
 Nonlinear solution status: time= 10
	stiffness updates             = 0
	right hand side evaluations   = 2
	stiffness matrix reformations = 1
	step from line search         = 1.000000
	convergence norms :     INITIAL         CURRENT         REQUIRED
	   residual            2.507999e+01    5.032943e-05    0.000000e+00 
	   energy              1.350575e+00    2.394204e-04    1.350575e-02 
	   displacement        1.264814e+00    1.264814e+00    1.264814e-04 
 2
 Nonlinear solution status: time= 10
	stiffness updates             = 1
	right hand side evaluations   = 3
	stiffness matrix reformations = 1
	step from line search         = 1.000000
	convergence norms :     INITIAL         CURRENT         REQUIRED
	   residual            2.507999e+01    6.812011e-07    0.000000e+00 
	   energy              1.350575e+00    4.479151e-08    1.350575e-02 
	   displacement        1.264814e+00    3.644501e-06    1.263495e-04 

........................ augmentation # 1
 sliding interface # 23
                        CURRENT        REQUIRED
    D multiplier :    5.127420e-02   1.000000e-01
    maximum gap  :    9.281651e-01       ***

convergence summary
    number of iterations   : 2
    number of reformations : 0

------- converged at time : 10


===== beginning time step 10 : 11 =====


Reforming stiffness matrix: reformation #1

===== reforming stiffness matrix:
	Nr of equations ........................... : 2658
	Nr of nonzeroes in stiffness matrix ....... : 104292
 1
 Nonlinear solution status: time= 11
	stiffness updates             = 0
	right hand side evaluations   = 2
	stiffness matrix reformations = 1
	step from line search         = 1.000000
	convergence norms :     INITIAL         CURRENT         REQUIRED
	   residual            1.682072e+01    4.971773e-05    0.000000e+00 
	   energy              9.754755e-01    2.048615e-04    9.754755e-03 
	   displacement        1.048572e+00    1.048572e+00    1.048572e-04 
 2
 Nonlinear solution status: time= 11
	stiffness updates             = 1
	right hand side evaluations   = 3
	stiffness matrix reformations = 1
	step from line search         = 1.000000
	convergence norms :     INITIAL         CURRENT         REQUIRED
	   residual            1.682072e+01    6.744632e-07    0.000000e+00 
	   energy              9.754755e-01    4.811882e-08    9.754755e-03 
	   displacement        1.048572e+00    3.870318e-06    1.047014e-04 

........................ augmentation # 1
 sliding interface # 23
                        CURRENT        REQUIRED
    D multiplier :    5.014151e-02   1.000000e-01
    maximum gap  :    9.346594e-01       ***

convergence summary
    number of iterations   : 2
    number of reformations : 0

------- converged at time : 11


===== beginning time step 11 : 12 =====


Reforming stiffness matrix: reformation #1

===== reforming stiffness matrix:
	Nr of equations ........................... : 2658
	Nr of nonzeroes in stiffness matrix ....... : 104292
 1
 Nonlinear solution status: time= 12
	stiffness updates             = 0
	right hand side evaluations   = 2
	stiffness matrix reformations = 1
	step from line search         = 1.000000
	convergence norms :     INITIAL         CURRENT         REQUIRED
	   residual            2.445106e+01    4.937343e-05    0.000000e+00 
	   energy              1.290954e+00    1.836428e-04    1.290954e-02 
	   displacement        1.313161e+00    1.313161e+00    1.313161e-04 
 2
 Nonlinear solution status: time= 12
	stiffness updates             = 1
	right hand side evaluations   = 3
	stiffness matrix reformations = 1
	step from line search         = 1.000000
	convergence norms :     INITIAL         CURRENT         REQUIRED
	   residual            2.445106e+01    7.967371e-07    0.000000e+00 
	   energy              1.290954e+00    4.161398e-08    1.290954e-02 
	   displacement        1.313161e+00    3.611859e-06    1.311591e-04 

........................ augmentation # 1
 sliding interface # 23
                        CURRENT        REQUIRED
    D multiplier :    4.908219e-02   1.000000e-01
    maximum gap  :    9.415160e-01       ***

convergence summary
    number of iterations   : 2
    number of reformations : 0

------- converged at time : 12


===== beginning time step 12 : 13 =====


Reforming stiffness matrix: reformation #1

===== reforming stiffness matrix:
	Nr of equations ........................... : 2658
	Nr of nonzeroes in stiffness matrix ....... : 104292
 1
 Nonlinear solution status: time= 13
	stiffness updates             = 0
	right hand side evaluations   = 2
	stiffness matrix reformations = 1
	step from line search         = 1.000000
	convergence norms :     INITIAL         CURRENT         REQUIRED
	   residual            1.606651e+01    5.634772e-05    0.000000e+00 
	   energy              7.968589e-01    3.970147e-05    7.968589e-03 
	   displacement        7.326070e-01    7.326070e-01    7.326070e-05 
 2
 Nonlinear solution status: time= 13
	stiffness updates             = 1
	right hand side evaluations   = 3
	stiffness matrix reformations = 1
	step from line search         = 1.000000
	convergence norms :     INITIAL         CURRENT         REQUIRED
	   residual            1.606651e+01    9.290043e-07    0.000000e+00 
	   energy              7.968589e-01    3.899852e-10    7.968589e-03 
	   displacement        7.326070e-01    9.236756e-06    7.304240e-05 

........................ augmentation # 1
 sliding interface # 23
                        CURRENT        REQUIRED
    D multiplier :    4.808926e-02   1.000000e-01
    maximum gap  :    9.487234e-01       ***

convergence summary
    number of iterations   : 2
    number of reformations : 0

------- converged at time : 13


===== beginning time step 13 : 14 =====


Reforming stiffness matrix: reformation #1

===== reforming stiffness matrix:
	Nr of equations ........................... : 2658
	Nr of nonzeroes in stiffness matrix ....... : 104292
 1
 Nonlinear solution status: time= 14
	stiffness updates             = 0
	right hand side evaluations   = 2
	stiffness matrix reformations = 1
	step from line search         = 1.000000
	convergence norms :     INITIAL         CURRENT         REQUIRED
	   residual            1.387288e+01    5.630135e-05    0.000000e+00 
	   energy              6.925473e-01    8.199491e-05    6.925473e-03 
	   displacement        7.079079e-01    7.079079e-01    7.079079e-05 
 2
 Nonlinear solution status: time= 14
	stiffness updates             = 1
	right hand side evaluations   = 3
	stiffness matrix reformations = 1
	step from line search         = 1.000000
	convergence norms :     INITIAL         CURRENT         REQUIRED
	   residual            1.387288e+01    1.001939e-06    0.000000e+00 
	   energy              6.925473e-01    9.999230e-09    6.925473e-03 
	   displacement        7.079079e-01    9.443049e-06    7.055476e-05 

........................ augmentation # 1
 sliding interface # 23
                        CURRENT        REQUIRED
    D multiplier :    4.715488e-02   1.000000e-01
    maximum gap  :    9.562628e-01       ***

convergence summary
    number of iterations   : 2
    number of reformations : 0

------- converged at time : 14


===== beginning time step 14 : 15 =====


Reforming stiffness matrix: reformation #1

===== reforming stiffness matrix:
	Nr of equations ........................... : 2658
	Nr of nonzeroes in stiffness matrix ....... : 104292
 1
 Nonlinear solution status: time= 15
	stiffness updates             = 0
	right hand side evaluations   = 2
	stiffness matrix reformations = 1
	step from line search         = 1.000000
	convergence norms :     INITIAL         CURRENT         REQUIRED
	   residual            1.370060e+01    5.605329e-05    0.000000e+00 
	   energy              6.977886e-01    9.711295e-05    6.977886e-03 
	   displacement        7.296730e-01    7.296730e-01    7.296730e-05 
 2
 Nonlinear solution status: time= 15
	stiffness updates             = 1
	right hand side evaluations   = 3
	stiffness matrix reformations = 1
	step from line search         = 1.000000
	convergence norms :     INITIAL         CURRENT         REQUIRED
	   residual            1.370060e+01    1.071270e-06    0.000000e+00 
	   energy              6.977886e-01    1.262002e-08    6.977886e-03 
	   displacement        7.296730e-01    9.426086e-06    7.271200e-05 

........................ augmentation # 1
 sliding interface # 23
                        CURRENT        REQUIRED
    D multiplier :    4.627840e-02   1.000000e-01
    maximum gap  :    9.641668e-01       ***

convergence summary
    number of iterations   : 2
    number of reformations : 0

------- converged at time : 15


===== beginning time step 15 : 16 =====


Reforming stiffness matrix: reformation #1

===== reforming stiffness matrix:
	Nr of equations ........................... : 2658
	Nr of nonzeroes in stiffness matrix ....... : 104292
 1
 Nonlinear solution status: time= 16
	stiffness updates             = 0
	right hand side evaluations   = 2
	stiffness matrix reformations = 1
	step from line search         = 1.000000
	convergence norms :     INITIAL         CURRENT         REQUIRED
	   residual            8.964786e+00    6.729661e-05    0.000000e+00 
	   energy              4.151196e-01    1.851749e-04    4.151196e-03 
	   displacement        4.855974e-01    4.855974e-01    4.855974e-05 
 2
 Nonlinear solution status: time= 16
	stiffness updates             = 1
	right hand side evaluations   = 3
	stiffness matrix reformations = 1
	step from line search         = 1.000000
	convergence norms :     INITIAL         CURRENT         REQUIRED
	   residual            8.964786e+00    7.590530e-07    0.000000e+00 
	   energy              4.151196e-01    4.901989e-08    4.151196e-03 
	   displacement        4.855974e-01    1.992860e-05    4.828764e-05 

........................ augmentation # 1
 sliding interface # 23
                        CURRENT        REQUIRED
    D multiplier :    4.545548e-02   1.000000e-01
    maximum gap  :    9.724226e-01       ***

convergence summary
    number of iterations   : 2
    number of reformations : 0

------- converged at time : 16


===== beginning time step 16 : 17 =====


Reforming stiffness matrix: reformation #1

===== reforming stiffness matrix:
	Nr of equations ........................... : 2658
	Nr of nonzeroes in stiffness matrix ....... : 104292
 1
 Nonlinear solution status: time= 17
	stiffness updates             = 0
	right hand side evaluations   = 2
	stiffness matrix reformations = 1
	step from line search         = 1.000000
	convergence norms :     INITIAL         CURRENT         REQUIRED
	   residual            6.394672e+00    6.834960e-05    0.000000e+00 
	   energy              3.163040e-01    1.271395e-04    3.163040e-03 
	   displacement        3.985561e-01    3.985561e-01    3.985561e-05 
 2
 Nonlinear solution status: time= 17
	stiffness updates             = 1
	right hand side evaluations   = 3
	stiffness matrix reformations = 1
	step from line search         = 1.000000
	convergence norms :     INITIAL         CURRENT         REQUIRED
	   residual            6.394672e+00    7.307931e-07    0.000000e+00 
	   energy              3.163040e-01    3.584356e-08    3.163040e-03 
	   displacement        3.985561e-01    2.123637e-05    3.962882e-05 

........................ augmentation # 1
 sliding interface # 23
                        CURRENT        REQUIRED
    D multiplier :    4.468307e-02   1.000000e-01
    maximum gap  :    9.810456e-01       ***

convergence summary
    number of iterations   : 2
    number of reformations : 0

------- converged at time : 17


===== beginning time step 17 : 18 =====


Reforming stiffness matrix: reformation #1

===== reforming stiffness matrix:
	Nr of equations ........................... : 2658
	Nr of nonzeroes in stiffness matrix ....... : 104292
 1
 Nonlinear solution status: time= 18
	stiffness updates             = 0
	right hand side evaluations   = 2
	stiffness matrix reformations = 1
	step from line search         = 1.000000
	convergence norms :     INITIAL         CURRENT         REQUIRED
	   residual            1.437667e+01    6.853255e-05    0.000000e+00 
	   energy              6.041521e-01    1.872878e-04    6.041521e-03 
	   displacement        6.867851e-01    6.867851e-01    6.867851e-05 
 2
 Nonlinear solution status: time= 18
	stiffness updates             = 1
	right hand side evaluations   = 3
	stiffness matrix reformations = 1
	step from line search         = 1.000000
	convergence norms :     INITIAL         CURRENT         REQUIRED
	   residual            1.437667e+01    6.629269e-07    0.000000e+00 
	   energy              6.041521e-01    3.674088e-08    6.041521e-03 
	   displacement        6.867851e-01    2.107847e-05    6.838949e-05 

........................ augmentation # 1
 sliding interface # 23
                        CURRENT        REQUIRED
    D multiplier :    4.396134e-02   1.000000e-01
    maximum gap  :    9.900843e-01       ***

convergence summary
    number of iterations   : 2
    number of reformations : 0

------- converged at time : 18


===== beginning time step 18 : 19 =====


Reforming stiffness matrix: reformation #1

===== reforming stiffness matrix:
	Nr of equations ........................... : 2658
	Nr of nonzeroes in stiffness matrix ....... : 104292
 1
 Nonlinear solution status: time= 19
	stiffness updates             = 0
	right hand side evaluations   = 2
	stiffness matrix reformations = 1
	step from line search         = 1.000000
	convergence norms :     INITIAL         CURRENT         REQUIRED
	   residual            4.843962e+00    9.840725e-05    0.000000e+00 
	   energy              2.409928e-01    1.053646e-05    2.409928e-03 
	   displacement        3.811932e-01    3.811932e-01    3.811932e-05 
 2
 Nonlinear solution status: time= 19
	stiffness updates             = 1
	right hand side evaluations   = 3
	stiffness matrix reformations = 1
	step from line search         = 1.000000
	convergence norms :     INITIAL         CURRENT         REQUIRED
	   residual            4.843962e+00    9.954531e-08    0.000000e+00 
	   energy              2.409928e-01    5.625148e-09    2.409928e-03 
	   displacement        3.811932e-01    3.519927e-05    3.798352e-05 

........................ augmentation # 1
 sliding interface # 23
                        CURRENT        REQUIRED
    D multiplier :    4.328315e-02   1.000000e-01
    maximum gap  :    9.994843e-01       ***

convergence summary
    number of iterations   : 2
    number of reformations : 0

------- converged at time : 19


===== beginning time step 19 : 20 =====


Reforming stiffness matrix: reformation #1

===== reforming stiffness matrix:
	Nr of equations ........................... : 2658
	Nr of nonzeroes in stiffness matrix ....... : 104292
 1
 Nonlinear solution status: time= 20
	stiffness updates             = 0
	right hand side evaluations   = 2
	stiffness matrix reformations = 1
	step from line search         = 1.000000
	convergence norms :     INITIAL         CURRENT         REQUIRED
	   residual            9.543604e+00    1.022415e-04    0.000000e+00 
	   energy              4.391811e-01    1.093370e-04    4.391811e-03 
	   displacement        7.179273e-01    7.179273e-01    7.179273e-05 
 2
 Nonlinear solution status: time= 20
	stiffness updates             = 1
	right hand side evaluations   = 3
	stiffness matrix reformations = 1
	step from line search         = 1.000000
	convergence norms :     INITIAL         CURRENT         REQUIRED
	   residual            9.543604e+00    7.287155e-08    0.000000e+00 
	   energy              4.391811e-01    1.077145e-08    4.391811e-03 
	   displacement        7.179273e-01    3.838058e-05    7.153067e-05 

........................ augmentation # 1
 sliding interface # 23
                        CURRENT        REQUIRED
    D multiplier :    4.264696e-02   1.000000e-01
    maximum gap  :    1.009289e+00       ***

convergence summary
    number of iterations   : 2
    number of reformations : 0

------- converged at time : 20


===== beginning time step 20 : 21 =====


Reforming stiffness matrix: reformation #1

===== reforming stiffness matrix:
	Nr of equations ........................... : 2658
	Nr of nonzeroes in stiffness matrix ....... : 104292
 1
 Nonlinear solution status: time= 21
	stiffness updates             = 0
	right hand side evaluations   = 2
	stiffness matrix reformations = 1
	step from line search         = 1.000000
	convergence norms :     INITIAL         CURRENT         REQUIRED
	   residual            8.895807e+00    1.104357e-04    0.000000e+00 
	   energy              3.827464e-01    1.064889e-04    3.827464e-03 
	   displacement        5.762860e-01    5.762860e-01    5.762860e-05 
 2
 Nonlinear solution status: time= 21
	stiffness updates             = 1
	right hand side evaluations   = 3
	stiffness matrix reformations = 1
	step from line search         = 1.000000
	convergence norms :     INITIAL         CURRENT         REQUIRED
	   residual            8.895807e+00    8.368055e-08    0.000000e+00 
	   energy              3.827464e-01    1.843569e-08    3.827464e-03 
	   displacement        5.762860e-01    3.902448e-05    5.746822e-05 

........................ augmentation # 1
 sliding interface # 23
                        CURRENT        REQUIRED
    D multiplier :    4.205350e-02   1.000000e-01
    maximum gap  :    1.019536e+00       ***

convergence summary
    number of iterations   : 2
    number of reformations : 0

------- converged at time : 21


===== beginning time step 21 : 22 =====


Reforming stiffness matrix: reformation #1

===== reforming stiffness matrix:
	Nr of equations ........................... : 2658
	Nr of nonzeroes in stiffness matrix ....... : 104292
 1
 Nonlinear solution status: time= 22
	stiffness updates             = 0
	right hand side evaluations   = 2
	stiffness matrix reformations = 1
	step from line search         = 1.000000
	convergence norms :     INITIAL         CURRENT         REQUIRED
	   residual            9.249853e+00    2.191233e-04    0.000000e+00 
	   energy              4.863675e-01    3.678539e-04    4.863675e-03 
	   displacement        8.759548e-01    8.759548e-01    8.759548e-05 
 2
 Nonlinear solution status: time= 22
	stiffness updates             = 1
	right hand side evaluations   = 3
	stiffness matrix reformations = 1
	step from line search         = 1.000000
	convergence norms :     INITIAL         CURRENT         REQUIRED
	   residual            9.249853e+00    4.880215e-09    0.000000e+00 
	   energy              4.863675e-01    3.150945e-08    4.863675e-03 
	   displacement        8.759548e-01    5.488577e-05    8.757224e-05 

........................ augmentation # 1
 sliding interface # 23
                        CURRENT        REQUIRED
    D multiplier :    4.149683e-02   1.000000e-01
    maximum gap  :    1.030183e+00       ***

convergence summary
    number of iterations   : 2
    number of reformations : 0

------- converged at time : 22


===== beginning time step 22 : 23 =====


Reforming stiffness matrix: reformation #1

===== reforming stiffness matrix:
	Nr of equations ........................... : 2658
	Nr of nonzeroes in stiffness matrix ....... : 104292
 1
 Nonlinear solution status: time= 23
	stiffness updates             = 0
	right hand side evaluations   = 2
	stiffness matrix reformations = 1
	step from line search         = 1.000000
	convergence norms :     INITIAL         CURRENT         REQUIRED
	   residual            8.621763e+00    2.611174e-04    0.000000e+00 
	   energy              4.927819e-01    3.813119e-04    4.927819e-03 
	   displacement        9.160981e-01    9.160981e-01    9.160981e-05 
 2
 Nonlinear solution status: time= 23
	stiffness updates             = 1
	right hand side evaluations   = 3
	stiffness matrix reformations = 1
	step from line search         = 1.000000
	convergence norms :     INITIAL         CURRENT         REQUIRED
	   residual            8.621763e+00    1.060216e-08    0.000000e+00 
	   energy              4.927819e-01    4.527365e-08    4.927819e-03 
	   displacement        9.160981e-01    6.050053e-05    9.161751e-05 

........................ augmentation # 1
 sliding interface # 23
                        CURRENT        REQUIRED
    D multiplier :    4.097621e-02   1.000000e-01
    maximum gap  :    1.041271e+00       ***

convergence summary
    number of iterations   : 2
    number of reformations : 0

------- converged at time : 23


===== beginning time step 23 : 24 =====


Reforming stiffness matrix: reformation #1

===== reforming stiffness matrix:
	Nr of equations ........................... : 2658
	Nr of nonzeroes in stiffness matrix ....... : 104292
 1
 Nonlinear solution status: time= 24
	stiffness updates             = 0
	right hand side evaluations   = 2
	stiffness matrix reformations = 1
	step from line search         = 1.000000
	convergence norms :     INITIAL         CURRENT         REQUIRED
	   residual            8.451163e+00    2.539797e-04    0.000000e+00 
	   energy              4.290474e-01    7.180921e-04    4.290474e-03 
	   displacement        7.647524e-01    7.647524e-01    7.647524e-05 
 2
 Nonlinear solution status: time= 24
	stiffness updates             = 1
	right hand side evaluations   = 3
	stiffness matrix reformations = 1
	step from line search         = 1.000000
	convergence norms :     INITIAL         CURRENT         REQUIRED
	   residual            8.451163e+00    8.908800e-09    0.000000e+00 
	   energy              4.290474e-01    6.399534e-08    4.290474e-03 
	   displacement        7.647524e-01    5.889510e-05    7.668065e-05 

........................ augmentation # 1
 sliding interface # 23
                        CURRENT        REQUIRED
    D multiplier :    4.049187e-02   1.000000e-01
    maximum gap  :    1.052846e+00       ***

convergence summary
    number of iterations   : 2
    number of reformations : 0

------- converged at time : 24


===== beginning time step 24 : 25 =====


Reforming stiffness matrix: reformation #1

===== reforming stiffness matrix:
	Nr of equations ........................... : 2658
	Nr of nonzeroes in stiffness matrix ....... : 104292
 1
 Nonlinear solution status: time= 25
	stiffness updates             = 0
	right hand side evaluations   = 2
	stiffness matrix reformations = 1
	step from line search         = 1.000000
	convergence norms :     INITIAL         CURRENT         REQUIRED
	   residual            1.180994e+01    5.902213e-04    0.000000e+00 
	   energy              8.266146e-01    7.533551e-04    8.266146e-03 
	   displacement        1.523383e+00    1.523383e+00    1.523383e-04 
 2
 Nonlinear solution status: time= 25
	stiffness updates             = 1
	right hand side evaluations   = 3
	stiffness matrix reformations = 1
	step from line search         = 1.000000
	convergence norms :     INITIAL         CURRENT         REQUIRED
	   residual            1.180994e+01    2.241067e-07    0.000000e+00 
	   energy              8.266146e-01    1.801482e-07    8.266146e-03 
	   displacement        1.523383e+00    7.800125e-05    1.525571e-04 

........................ augmentation # 1
 sliding interface # 23
                        CURRENT        REQUIRED
    D multiplier :    4.003727e-02   1.000000e-01
    maximum gap  :    1.064842e+00       ***

convergence summary
    number of iterations   : 2
    number of reformations : 0

------- converged at time : 25


===== beginning time step 25 : 26 =====


Reforming stiffness matrix: reformation #1

===== reforming stiffness matrix:
	Nr of equations ........................... : 2658
	Nr of nonzeroes in stiffness matrix ....... : 104292
 1
 Nonlinear solution status: time= 26
	stiffness updates             = 0
	right hand side evaluations   = 2
	stiffness matrix reformations = 1
	step from line search         = 1.000000
	convergence norms :     INITIAL         CURRENT         REQUIRED
	   residual            1.537259e+01    7.172819e-04    0.000000e+00 
	   energy              8.731532e-01    1.861275e-03    8.731532e-03 
	   displacement        1.601244e+00    1.601244e+00    1.601244e-04 
 2
 Nonlinear solution status: time= 26
	stiffness updates             = 1
	right hand side evaluations   = 3
	stiffness matrix reformations = 1
	step from line search         = 1.000000
	convergence norms :     INITIAL         CURRENT         REQUIRED
	   residual            1.537259e+01    2.575314e-07    0.000000e+00 
	   energy              8.731532e-01    3.613831e-07    8.731532e-03 
	   displacement        1.601244e+00    8.378509e-05    1.606157e-04 

........................ augmentation # 1
 sliding interface # 23
                        CURRENT        REQUIRED
    D multiplier :    3.961776e-02   1.000000e-01
    maximum gap  :    1.077366e+00       ***

convergence summary
    number of iterations   : 2
    number of reformations : 0

------- converged at time : 26


===== beginning time step 26 : 27 =====


Reforming stiffness matrix: reformation #1

===== reforming stiffness matrix:
	Nr of equations ........................... : 2658
	Nr of nonzeroes in stiffness matrix ....... : 104292
 1
 Nonlinear solution status: time= 27
	stiffness updates             = 0
	right hand side evaluations   = 2
	stiffness matrix reformations = 1
	step from line search         = 1.000000
	convergence norms :     INITIAL         CURRENT         REQUIRED
	   residual            1.136095e+01    7.140048e-04    0.000000e+00 
	   energy              7.749881e-01    1.166192e-03    7.749881e-03 
	   displacement        1.406948e+00    1.406948e+00    1.406948e-04 
 2
 Nonlinear solution status: time= 27
	stiffness updates             = 1
	right hand side evaluations   = 3
	stiffness matrix reformations = 1
	step from line search         = 1.000000
	convergence norms :     INITIAL         CURRENT         REQUIRED
	   residual            1.136095e+01    4.633601e-07    0.000000e+00 
	   energy              7.749881e-01    3.521336e-07    7.749881e-03 
	   displacement        1.406948e+00    8.455860e-05    1.411889e-04 

........................ augmentation # 1
 sliding interface # 23
                        CURRENT        REQUIRED
    D multiplier :    3.922536e-02   1.000000e-01
    maximum gap  :    1.090388e+00       ***

convergence summary
    number of iterations   : 2
    number of reformations : 0

------- converged at time : 27


===== beginning time step 27 : 28 =====


Reforming stiffness matrix: reformation #1

===== reforming stiffness matrix:
	Nr of equations ........................... : 2658
	Nr of nonzeroes in stiffness matrix ....... : 104292
 1
 Nonlinear solution status: time= 28
	stiffness updates             = 0
	right hand side evaluations   = 2
	stiffness matrix reformations = 1
	step from line search         = 1.000000
	convergence norms :     INITIAL         CURRENT         REQUIRED
	   residual            1.758069e+01    1.426265e-03    0.000000e+00 
	   energy              1.330828e+00    2.102145e-03    1.330828e-02 
	   displacement        2.393009e+00    2.393009e+00    2.393009e-04 
 2
 Nonlinear solution status: time= 28
	stiffness updates             = 1
	right hand side evaluations   = 3
	stiffness matrix reformations = 1
	step from line search         = 1.000000
	convergence norms :     INITIAL         CURRENT         REQUIRED
	   residual            1.758069e+01    2.018171e-06    0.000000e+00 
	   energy              1.330828e+00    9.510085e-07    1.330828e-02 
	   displacement        2.393009e+00    1.108530e-04    2.402118e-04 

........................ augmentation # 1
 sliding interface # 23
                        CURRENT        REQUIRED
    D multiplier :    3.886171e-02   1.000000e-01
    maximum gap  :    1.103907e+00       ***

convergence summary
    number of iterations   : 2
    number of reformations : 0

------- converged at time : 28


===== beginning time step 28 : 29 =====


Reforming stiffness matrix: reformation #1

===== reforming stiffness matrix:
	Nr of equations ........................... : 2658
	Nr of nonzeroes in stiffness matrix ....... : 104292
 1
 Nonlinear solution status: time= 29
	stiffness updates             = 0
	right hand side evaluations   = 2
	stiffness matrix reformations = 1
	step from line search         = 1.000000
	convergence norms :     INITIAL         CURRENT         REQUIRED
	   residual            1.601643e+01    1.745249e-03    0.000000e+00 
	   energy              1.202468e+00    2.382604e-03    1.202468e-02 
	   displacement        2.093093e+00    2.093093e+00    2.093093e-04 
 2
 Nonlinear solution status: time= 29
	stiffness updates             = 1
	right hand side evaluations   = 3
	stiffness matrix reformations = 1
	step from line search         = 1.000000
	convergence norms :     INITIAL         CURRENT         REQUIRED
	   residual            1.601643e+01    3.222606e-06    0.000000e+00 
	   energy              1.202468e+00    1.411840e-06    1.202468e-02 
	   displacement        2.093093e+00    1.234846e-04    2.103806e-04 

........................ augmentation # 1
 sliding interface # 23
                        CURRENT        REQUIRED
    D multiplier :    3.852683e-02   1.000000e-01
    maximum gap  :    1.117995e+00       ***

convergence summary
    number of iterations   : 2
    number of reformations : 0

------- converged at time : 29


===== beginning time step 29 : 30 =====


Reforming stiffness matrix: reformation #1

===== reforming stiffness matrix:
	Nr of equations ........................... : 2658
	Nr of nonzeroes in stiffness matrix ....... : 104292
 1
 Nonlinear solution status: time= 30
	stiffness updates             = 0
	right hand side evaluations   = 2
	stiffness matrix reformations = 1
	step from line search         = 1.000000
	convergence norms :     INITIAL         CURRENT         REQUIRED
	   residual            1.859448e+01    1.681722e-03    0.000000e+00 
	   energy              1.416319e+00    2.389915e-03    1.416319e-02 
	   displacement        2.530574e+00    2.530574e+00    2.530574e-04 
 2
 Nonlinear solution status: time= 30
	stiffness updates             = 1
	right hand side evaluations   = 3
	stiffness matrix reformations = 1
	step from line search         = 1.000000
	convergence norms :     INITIAL         CURRENT         REQUIRED
	   residual            1.859448e+01    2.895432e-06    0.000000e+00 
	   energy              1.416319e+00    1.244821e-06    1.416319e-02 
	   displacement        2.530574e+00    1.214005e-04    2.540794e-04 

........................ augmentation # 1
 sliding interface # 23
                        CURRENT        REQUIRED
    D multiplier :    3.821595e-02   1.000000e-01
    maximum gap  :    1.132642e+00       ***

convergence summary
    number of iterations   : 2
    number of reformations : 0

------- converged at time : 30


===== beginning time step 30 : 31 =====


Reforming stiffness matrix: reformation #1

===== reforming stiffness matrix:
	Nr of equations ........................... : 2658
	Nr of nonzeroes in stiffness matrix ....... : 104292
 1
 Nonlinear solution status: time= 31
	stiffness updates             = 0
	right hand side evaluations   = 2
	stiffness matrix reformations = 1
	step from line search         = 1.000000
	convergence norms :     INITIAL         CURRENT         REQUIRED
	   residual            2.628683e+01    2.972752e-03    0.000000e+00 
	   energy              2.070011e+00    4.252928e-03    2.070011e-02 
	   displacement        3.703110e+00    3.703110e+00    3.703110e-04 
 2
 Nonlinear solution status: time= 31
	stiffness updates             = 1
	right hand side evaluations   = 3
	stiffness matrix reformations = 1
	step from line search         = 1.000000
	convergence norms :     INITIAL         CURRENT         REQUIRED
	   residual            2.628683e+01    7.117248e-06    0.000000e+00 
	   energy              2.070011e+00    2.810343e-06    2.070011e-02 
	   displacement        3.703110e+00    1.702800e-04    3.719077e-04 

........................ augmentation # 1
 sliding interface # 23
                        CURRENT        REQUIRED
    D multiplier :    3.793203e-02   1.000000e-01
    maximum gap  :    1.147868e+00       ***

convergence summary
    number of iterations   : 2
    number of reformations : 0

------- converged at time : 31


===== beginning time step 31 : 32 =====


Reforming stiffness matrix: reformation #1

===== reforming stiffness matrix:
	Nr of equations ........................... : 2658
	Nr of nonzeroes in stiffness matrix ....... : 104292
 1
 Nonlinear solution status: time= 32
	stiffness updates             = 0
	right hand side evaluations   = 2
	stiffness matrix reformations = 1
	step from line search         = 1.000000
	convergence norms :     INITIAL         CURRENT         REQUIRED
	   residual            2.468533e+01    3.518717e-03    0.000000e+00 
	   energy              2.165747e+00    2.742835e-03    2.165747e-02 
	   displacement        3.664256e+00    3.664256e+00    3.664256e-04 
 2
 Nonlinear solution status: time= 32
	stiffness updates             = 1
	right hand side evaluations   = 3
	stiffness matrix reformations = 1
	step from line search         = 1.000000
	convergence norms :     INITIAL         CURRENT         REQUIRED
	   residual            2.468533e+01    9.527403e-06    0.000000e+00 
	   energy              2.165747e+00    2.395739e-06    2.165747e-02 
	   displacement        3.664256e+00    1.915643e-04    3.680170e-04 

........................ augmentation # 1
 sliding interface # 23
                        CURRENT        REQUIRED
    D multiplier :    3.767104e-02   1.000000e-01
    maximum gap  :    1.163698e+00       ***

convergence summary
    number of iterations   : 2
    number of reformations : 0

------- converged at time : 32


===== beginning time step 32 : 33 =====


Reforming stiffness matrix: reformation #1

===== reforming stiffness matrix:
	Nr of equations ........................... : 2658
	Nr of nonzeroes in stiffness matrix ....... : 104292
 1
 Nonlinear solution status: time= 33
	stiffness updates             = 0
	right hand side evaluations   = 2
	stiffness matrix reformations = 1
	step from line search         = 1.000000
	convergence norms :     INITIAL         CURRENT         REQUIRED
	   residual            2.600199e+01    3.541521e-03    0.000000e+00 
	   energy              2.361812e+00    2.830087e-03    2.361812e-02 
	   displacement        4.107176e+00    4.107176e+00    4.107176e-04 
 2
 Nonlinear solution status: time= 33
	stiffness updates             = 1
	right hand side evaluations   = 3
	stiffness matrix reformations = 1
	step from line search         = 1.000000
	convergence norms :     INITIAL         CURRENT         REQUIRED
	   residual            2.600199e+01    8.622960e-06    0.000000e+00 
	   energy              2.361812e+00    2.276535e-06    2.361812e-02 
	   displacement        4.107176e+00    1.915212e-04    4.122700e-04 

........................ augmentation # 1
 sliding interface # 23
                        CURRENT        REQUIRED
    D multiplier :    3.743149e-02   1.000000e-01
    maximum gap  :    1.180158e+00       ***

convergence summary
    number of iterations   : 2
    number of reformations : 0

------- converged at time : 33


===== beginning time step 33 : 34 =====


Reforming stiffness matrix: reformation #1

===== reforming stiffness matrix:
	Nr of equations ........................... : 2658
	Nr of nonzeroes in stiffness matrix ....... : 104292
 1
 Nonlinear solution status: time= 34
	stiffness updates             = 0
	right hand side evaluations   = 2
	stiffness matrix reformations = 1
	step from line search         = 1.000000
	convergence norms :     INITIAL         CURRENT         REQUIRED
	   residual            3.438650e+01    5.327444e-03    0.000000e+00 
	   energy              3.077642e+00    4.029407e-03    3.077642e-02 
	   displacement        5.194264e+00    5.194264e+00    5.194264e-04 
 2
 Nonlinear solution status: time= 34
	stiffness updates             = 1
	right hand side evaluations   = 3
	stiffness matrix reformations = 1
	step from line search         = 1.000000
	convergence norms :     INITIAL         CURRENT         REQUIRED
	   residual            3.438650e+01    1.706635e-05    0.000000e+00 
	   energy              3.077642e+00    3.963694e-06    3.077642e-02 
	   displacement        5.194264e+00    2.791748e-04    5.214126e-04 

........................ augmentation # 1
 sliding interface # 23
                        CURRENT        REQUIRED
    D multiplier :    3.721695e-02   1.000000e-01
    maximum gap  :    1.197287e+00       ***

convergence summary
    number of iterations   : 2
    number of reformations : 0

------- converged at time : 34


===== beginning time step 34 : 35 =====


Reforming stiffness matrix: reformation #1

===== reforming stiffness matrix:
	Nr of equations ........................... : 2658
	Nr of nonzeroes in stiffness matrix ....... : 104292
 1
 Nonlinear solution status: time= 35
	stiffness updates             = 0
	right hand side evaluations   = 2
	stiffness matrix reformations = 1
	step from line search         = 1.000000
	convergence norms :     INITIAL         CURRENT         REQUIRED
	   residual            3.868282e+01    6.260594e-03    0.000000e+00 
	   energy              3.597156e+00    4.099315e-03    3.597156e-02 
	   displacement        6.194473e+00    6.194473e+00    6.194473e-04 
 2
 Nonlinear solution status: time= 35
	stiffness updates             = 1
	right hand side evaluations   = 3
	stiffness matrix reformations = 1
	step from line search         = 1.000000
	convergence norms :     INITIAL         CURRENT         REQUIRED
	   residual            3.868282e+01    1.886342e-05    0.000000e+00 
	   energy              3.597156e+00    4.151289e-06    3.597156e-02 
	   displacement        6.194473e+00    3.296418e-04    6.214268e-04 

........................ augmentation # 1
 sliding interface # 23
                        CURRENT        REQUIRED
    D multiplier :    3.702301e-02   1.000000e-01
    maximum gap  :    1.215095e+00       ***

convergence summary
    number of iterations   : 2
    number of reformations : 0

------- converged at time : 35


===== beginning time step 35 : 36 =====


Reforming stiffness matrix: reformation #1

===== reforming stiffness matrix:
	Nr of equations ........................... : 2658
	Nr of nonzeroes in stiffness matrix ....... : 104292
 1
 Nonlinear solution status: time= 36
	stiffness updates             = 0
	right hand side evaluations   = 2
	stiffness matrix reformations = 1
	step from line search         = 1.000000
	convergence norms :     INITIAL         CURRENT         REQUIRED
	   residual            4.009108e+01    6.226835e-03    0.000000e+00 
	   energy              3.528636e+00    5.330802e-03    3.528636e-02 
	   displacement        5.958795e+00    5.958795e+00    5.958795e-04 
 2
 Nonlinear solution status: time= 36
	stiffness updates             = 1
	right hand side evaluations   = 3
	stiffness matrix reformations = 1
	step from line search         = 1.000000
	convergence norms :     INITIAL         CURRENT         REQUIRED
	   residual            4.009108e+01    2.277679e-05    0.000000e+00 
	   energy              3.528636e+00    5.498950e-06    3.528636e-02 
	   displacement        5.958795e+00    3.284252e-04    5.982336e-04 

........................ augmentation # 1
 sliding interface # 23
                        CURRENT        REQUIRED
    D multiplier :    3.685100e-02   1.000000e-01
    maximum gap  :    1.233663e+00       ***

convergence summary
    number of iterations   : 2
    number of reformations : 0

------- converged at time : 36


===== beginning time step 36 : 37 =====


Reforming stiffness matrix: reformation #1

===== reforming stiffness matrix:
	Nr of equations ........................... : 2658
	Nr of nonzeroes in stiffness matrix ....... : 104292
 1
 Nonlinear solution status: time= 37
	stiffness updates             = 0
	right hand side evaluations   = 2
	stiffness matrix reformations = 1
	step from line search         = 1.000000
	convergence norms :     INITIAL         CURRENT         REQUIRED
	   residual            5.183766e+01    1.389855e-02    0.000000e+00 
	   energy              4.963329e+00    2.360132e-03    4.963329e-02 
	   displacement        7.870569e+00    7.870569e+00    7.870569e-04 
 2
 Nonlinear solution status: time= 37
	stiffness updates             = 1
	right hand side evaluations   = 4
	stiffness matrix reformations = 1
	step from line search         = 0.629149
	convergence norms :     INITIAL         CURRENT         REQUIRED
	   residual            5.183766e+01    2.335695e-03    0.000000e+00 
	   energy              4.963329e+00    2.037416e-03    4.963329e-02 
	   displacement        7.870569e+00    9.542512e-02    7.798373e-04 
 3
 Nonlinear solution status: time= 37
	stiffness updates             = 2
	right hand side evaluations   = 5
	stiffness matrix reformations = 1
	step from line search         = 1.000000
	convergence norms :     INITIAL         CURRENT         REQUIRED
	   residual            5.183766e+01    5.991899e-05    0.000000e+00 
	   energy              4.963329e+00    1.400055e-04    4.963329e-02 
	   displacement        7.870569e+00    9.978548e-03    7.793988e-04 
 4
 Nonlinear solution status: time= 37
	stiffness updates             = 3
	right hand side evaluations   = 6
	stiffness matrix reformations = 1
	step from line search         = 1.000000
	convergence norms :     INITIAL         CURRENT         REQUIRED
	   residual            5.183766e+01    3.443593e-07    0.000000e+00 
	   energy              4.963329e+00    7.496018e-08    4.963329e-02 
	   displacement        7.870569e+00    6.625111e-04    7.792787e-04 

........................ augmentation # 1
 sliding interface # 23
                        CURRENT        REQUIRED
    D multiplier :    3.669558e-02   1.000000e-01
    maximum gap  :    1.252935e+00       ***

convergence summary
    number of iterations   : 4
    number of reformations : 0

------- converged at time : 37


===== beginning time step 37 : 38 =====


Reforming stiffness matrix: reformation #1

===== reforming stiffness matrix:
	Nr of equations ........................... : 2658
	Nr of nonzeroes in stiffness matrix ....... : 104508
 1
 Nonlinear solution status: time= 38
	stiffness updates             = 0
	right hand side evaluations   = 2
	stiffness matrix reformations = 1
	step from line search         = 1.000000
	convergence norms :     INITIAL         CURRENT         REQUIRED
	   residual            5.915608e+01    1.422539e-02    0.000000e+00 
	   energy              5.446878e+00    4.129507e-03    5.446878e-02 
	   displacement        8.589900e+00    8.589900e+00    8.589900e-04 
 2
 Nonlinear solution status: time= 38
	stiffness updates             = 1
	right hand side evaluations   = 3
	stiffness matrix reformations = 1
	step from line search         = 1.000000
	convergence norms :     INITIAL         CURRENT         REQUIRED
	   residual            5.915608e+01    6.821455e-04    0.000000e+00 
	   energy              5.446878e+00    1.084875e-03    5.446878e-02 
	   displacement        8.589900e+00    4.693726e-02    8.633785e-04 
 3
 Nonlinear solution status: time= 38
	stiffness updates             = 2
	right hand side evaluations   = 4
	stiffness matrix reformations = 1
	step from line search         = 1.000000
	convergence norms :     INITIAL         CURRENT         REQUIRED
	   residual            5.915608e+01    4.603044e-06    0.000000e+00 
	   energy              5.446878e+00    1.669774e-06    5.446878e-02 
	   displacement        8.589900e+00    3.793313e-03    8.600307e-04 
 4
 Nonlinear solution status: time= 38
	stiffness updates             = 3
	right hand side evaluations   = 5
	stiffness matrix reformations = 1
	step from line search         = 1.000000
	convergence norms :     INITIAL         CURRENT         REQUIRED
	   residual            5.915608e+01    1.397846e-08    0.000000e+00 
	   energy              5.446878e+00    2.163891e-08    5.446878e-02 
	   displacement        8.589900e+00    9.168865e-07    8.596808e-04 

........................ augmentation # 1
 sliding interface # 23
                        CURRENT        REQUIRED
    D multiplier :    3.656056e-02   1.000000e-01
    maximum gap  :    1.273022e+00       ***

convergence summary
    number of iterations   : 4
    number of reformations : 0

------- converged at time : 38


===== beginning time step 38 : 39 =====


Reforming stiffness matrix: reformation #1

===== reforming stiffness matrix:
	Nr of equations ........................... : 2658
	Nr of nonzeroes in stiffness matrix ....... : 104616
 1
 Nonlinear solution status: time= 39
	stiffness updates             = 0
	right hand side evaluations   = 2
	stiffness matrix reformations = 1
	step from line search         = 1.000000
	convergence norms :     INITIAL         CURRENT         REQUIRED
	   residual            6.081061e+01    1.366236e-02    0.000000e+00 
	   energy              5.724689e+00    4.273172e-03    5.724689e-02 
	   displacement        9.146797e+00    9.146797e+00    9.146797e-04 
 2
 Nonlinear solution status: time= 39
	stiffness updates             = 1
	right hand side evaluations   = 3
	stiffness matrix reformations = 1
	step from line search         = 1.000000
	convergence norms :     INITIAL         CURRENT         REQUIRED
	   residual            6.081061e+01    9.060418e-05    0.000000e+00 
	   energy              5.724689e+00    1.194510e-04    5.724689e-02 
	   displacement        9.146797e+00    1.594217e-02    9.197794e-04 
 3
 Nonlinear solution status: time= 39
	stiffness updates             = 2
	right hand side evaluations   = 4
	stiffness matrix reformations = 1
	step from line search         = 1.000000
	convergence norms :     INITIAL         CURRENT         REQUIRED
	   residual            6.081061e+01    1.357157e-07    0.000000e+00 
	   energy              5.724689e+00    2.312248e-07    5.724689e-02 
	   displacement        9.146797e+00    1.522047e-04    9.183076e-04 

........................ augmentation # 1
 sliding interface # 23
                        CURRENT        REQUIRED
    D multiplier :    3.644313e-02   1.000000e-01
    maximum gap  :    1.293936e+00       ***

convergence summary
    number of iterations   : 3
    number of reformations : 0

------- converged at time : 39


===== beginning time step 39 : 40 =====


Reforming stiffness matrix: reformation #1

===== reforming stiffness matrix:
	Nr of equations ........................... : 2658
	Nr of nonzeroes in stiffness matrix ....... : 104616
 1
 Nonlinear solution status: time= 40
	stiffness updates             = 0
	right hand side evaluations   = 2
	stiffness matrix reformations = 1
	step from line search         = 1.000000
	convergence norms :     INITIAL         CURRENT         REQUIRED
	   residual            8.537647e+01    1.978046e-02    0.000000e+00 
	   energy              7.758418e+00    2.801616e-04    7.758418e-02 
	   displacement        1.161975e+01    1.161975e+01    1.161975e-03 
 2
 Nonlinear solution status: time= 40
	stiffness updates             = 1
	right hand side evaluations   = 3
	stiffness matrix reformations = 1
	step from line search         = 1.000000
	convergence norms :     INITIAL         CURRENT         REQUIRED
	   residual            8.537647e+01    1.178847e-04    0.000000e+00 
	   energy              7.758418e+00    1.300492e-04    7.758418e-02 
	   displacement        1.161975e+01    1.687196e-02    1.165633e-03 
 3
 Nonlinear solution status: time= 40
	stiffness updates             = 2
	right hand side evaluations   = 4
	stiffness matrix reformations = 1
	step from line search         = 1.000000
	convergence norms :     INITIAL         CURRENT         REQUIRED
	   residual            8.537647e+01    1.894585e-07    0.000000e+00 
	   energy              7.758418e+00    1.889039e-07    7.758418e-02 
	   displacement        1.161975e+01    1.597383e-04    1.163650e-03 

........................ augmentation # 1
 sliding interface # 23
                        CURRENT        REQUIRED
    D multiplier :    3.634548e-02   1.000000e-01
    maximum gap  :    1.315704e+00       ***

convergence summary
    number of iterations   : 3
    number of reformations : 0

------- converged at time : 40


===== beginning time step 40 : 41 =====


Reforming stiffness matrix: reformation #1

===== reforming stiffness matrix:
	Nr of equations ........................... : 2658
	Nr of nonzeroes in stiffness matrix ....... : 104616
 1
 Nonlinear solution status: time= 41
	stiffness updates             = 0
	right hand side evaluations   = 2
	stiffness matrix reformations = 1
	step from line search         = 1.000000
	convergence norms :     INITIAL         CURRENT         REQUIRED
	   residual            9.923468e+01    2.318956e-02    0.000000e+00 
	   energy              8.859514e+00    7.912834e-04    8.859514e-02 
	   displacement        1.326572e+01    1.326572e+01    1.326572e-03 
 2
 Nonlinear solution status: time= 41
	stiffness updates             = 1
	right hand side evaluations   = 3
	stiffness matrix reformations = 1
	step from line search         = 1.000000
	convergence norms :     INITIAL         CURRENT         REQUIRED
	   residual            9.923468e+01    1.384701e-04    0.000000e+00 
	   energy              8.859514e+00    1.221719e-04    8.859514e-02 
	   displacement        1.326572e+01    1.631462e-02    1.329967e-03 
 3
 Nonlinear solution status: time= 41
	stiffness updates             = 2
	right hand side evaluations   = 4
	stiffness matrix reformations = 1
	step from line search         = 1.000000
	convergence norms :     INITIAL         CURRENT         REQUIRED
	   residual            9.923468e+01    1.941436e-07    0.000000e+00 
	   energy              8.859514e+00    1.555047e-07    8.859514e-02 
	   displacement        1.326572e+01    1.507780e-04    1.327565e-03 

........................ augmentation # 1
 sliding interface # 23
                        CURRENT        REQUIRED
    D multiplier :    3.626749e-02   1.000000e-01
    maximum gap  :    1.338399e+00       ***

convergence summary
    number of iterations   : 3
    number of reformations : 0

------- converged at time : 41


===== beginning time step 41 : 42 =====


Reforming stiffness matrix: reformation #1

===== reforming stiffness matrix:
	Nr of equations ........................... : 2658
	Nr of nonzeroes in stiffness matrix ....... : 104616
 1
 Nonlinear solution status: time= 42
	stiffness updates             = 0
	right hand side evaluations   = 2
	stiffness matrix reformations = 1
	step from line search         = 1.000000
	convergence norms :     INITIAL         CURRENT         REQUIRED
	   residual            1.012029e+02    2.357110e-02    0.000000e+00 
	   energy              9.139184e+00    4.673276e-04    9.139184e-02 
	   displacement        1.378671e+01    1.378671e+01    1.378671e-03 
 2
 Nonlinear solution status: time= 42
	stiffness updates             = 1
	right hand side evaluations   = 3
	stiffness matrix reformations = 1
	step from line search         = 1.000000
	convergence norms :     INITIAL         CURRENT         REQUIRED
	   residual            1.012029e+02    1.408556e-04    0.000000e+00 
	   energy              9.139184e+00    1.256141e-04    9.139184e-02 
	   displacement        1.378671e+01    1.706250e-02    1.382783e-03 
 3
 Nonlinear solution status: time= 42
	stiffness updates             = 2
	right hand side evaluations   = 4
	stiffness matrix reformations = 1
	step from line search         = 1.000000
	convergence norms :     INITIAL         CURRENT         REQUIRED
	   residual            1.012029e+02    1.879958e-07    0.000000e+00 
	   energy              9.139184e+00    1.702673e-07    9.139184e-02 
	   displacement        1.378671e+01    1.522127e-04    1.380345e-03 

........................ augmentation # 1
 sliding interface # 23
                        CURRENT        REQUIRED
    D multiplier :    3.620747e-02   1.000000e-01
    maximum gap  :    1.362061e+00       ***

convergence summary
    number of iterations   : 3
    number of reformations : 0

------- converged at time : 42


===== beginning time step 42 : 43 =====


Reforming stiffness matrix: reformation #1

===== reforming stiffness matrix:
	Nr of equations ........................... : 2658
	Nr of nonzeroes in stiffness matrix ....... : 104616
 1
 Nonlinear solution status: time= 43
	stiffness updates             = 0
	right hand side evaluations   = 2
	stiffness matrix reformations = 1
	step from line search         = 1.000000
	convergence norms :     INITIAL         CURRENT         REQUIRED
	   residual            1.453170e+02    3.793934e-02    0.000000e+00 
	   energy              1.233338e+01    7.254358e-03    1.233338e-01 
	   displacement        1.735889e+01    1.735889e+01    1.735889e-03 
 2
 Nonlinear solution status: time= 43
	stiffness updates             = 1
	right hand side evaluations   = 3
	stiffness matrix reformations = 1
	step from line search         = 1.000000
	convergence norms :     INITIAL         CURRENT         REQUIRED
	   residual            1.453170e+02    1.955615e-04    0.000000e+00 
	   energy              1.233338e+01    1.221067e-04    1.233338e-01 
	   displacement        1.735889e+01    1.725365e-02    1.737171e-03 
 3
 Nonlinear solution status: time= 43
	stiffness updates             = 2
	right hand side evaluations   = 4
	stiffness matrix reformations = 1
	step from line search         = 1.000000
	convergence norms :     INITIAL         CURRENT         REQUIRED
	   residual            1.453170e+02    1.774814e-07    0.000000e+00 
	   energy              1.233338e+01    2.283888e-09    1.233338e-01 
	   displacement        1.735889e+01    1.450896e-04    1.733721e-03 

........................ augmentation # 1
 sliding interface # 23
                        CURRENT        REQUIRED
    D multiplier :    3.616660e-02   1.000000e-01
    maximum gap  :    1.386738e+00       ***

convergence summary
    number of iterations   : 3
    number of reformations : 0

------- converged at time : 43


===== beginning time step 43 : 44 =====


Reforming stiffness matrix: reformation #1

===== reforming stiffness matrix:
	Nr of equations ........................... : 2658
	Nr of nonzeroes in stiffness matrix ....... : 104616
 1
 Nonlinear solution status: time= 44
	stiffness updates             = 0
	right hand side evaluations   = 2
	stiffness matrix reformations = 1
	step from line search         = 1.000000
	convergence norms :     INITIAL         CURRENT         REQUIRED
	   residual            1.763939e+02    4.923883e-02    0.000000e+00 
	   energy              1.479979e+01    1.413661e-02    1.479979e-01 
	   displacement        2.073518e+01    2.073518e+01    2.073518e-03 
 2
 Nonlinear solution status: time= 44
	stiffness updates             = 1
	right hand side evaluations   = 3
	stiffness matrix reformations = 1
	step from line search         = 1.000000
	convergence norms :     INITIAL         CURRENT         REQUIRED
	   residual            1.763939e+02    2.430033e-04    0.000000e+00 
	   energy              1.479979e+01    1.277593e-04    1.479979e-01 
	   displacement        2.073518e+01    1.842937e-02    2.073493e-03 
 3
 Nonlinear solution status: time= 44
	stiffness updates             = 2
	right hand side evaluations   = 4
	stiffness matrix reformations = 1
	step from line search         = 1.000000
	convergence norms :     INITIAL         CURRENT         REQUIRED
	   residual            1.763939e+02    1.621892e-07    0.000000e+00 
	   energy              1.479979e+01    9.430178e-09    1.479979e-01 
	   displacement        2.073518e+01    1.464462e-04    2.069200e-03 

........................ augmentation # 1
 sliding interface # 23
                        CURRENT        REQUIRED
    D multiplier :    3.614287e-02   1.000000e-01
    maximum gap  :    1.412469e+00       ***

convergence summary
    number of iterations   : 3
    number of reformations : 0

------- converged at time : 44


===== beginning time step 44 : 45 =====


Reforming stiffness matrix: reformation #1

===== reforming stiffness matrix:
	Nr of equations ........................... : 2658
	Nr of nonzeroes in stiffness matrix ....... : 104616
 1
 Nonlinear solution status: time= 45
	stiffness updates             = 0
	right hand side evaluations   = 2
	stiffness matrix reformations = 1
	step from line search         = 1.000000
	convergence norms :     INITIAL         CURRENT         REQUIRED
	   residual            1.721579e+02    4.816404e-02    0.000000e+00 
	   energy              1.429995e+01    3.541464e-03    1.429995e-01 
	   displacement        1.994637e+01    1.994637e+01    1.994637e-03 
 2
 Nonlinear solution status: time= 45
	stiffness updates             = 1
	right hand side evaluations   = 3
	stiffness matrix reformations = 1
	step from line search         = 1.000000
	convergence norms :     INITIAL         CURRENT         REQUIRED
	   residual            1.721579e+02    2.651058e-04    0.000000e+00 
	   energy              1.429995e+01    8.298057e-05    1.429995e-01 
	   displacement        1.994637e+01    1.589407e-02    1.996611e-03 
 3
 Nonlinear solution status: time= 45
	stiffness updates             = 2
	right hand side evaluations   = 4
	stiffness matrix reformations = 1
	step from line search         = 1.000000
	convergence norms :     INITIAL         CURRENT         REQUIRED
	   residual            1.721579e+02    3.235458e-07    0.000000e+00 
	   energy              1.429995e+01    1.642565e-07    1.429995e-01 
	   displacement        1.994637e+01    1.436858e-04    1.992353e-03 

........................ augmentation # 1
 sliding interface # 23
                        CURRENT        REQUIRED
    D multiplier :    3.613889e-02   1.000000e-01
    maximum gap  :    1.439379e+00       ***

convergence summary
    number of iterations   : 3
    number of reformations : 0

------- converged at time : 45


===== beginning time step 45 : 46 =====


Reforming stiffness matrix: reformation #1

===== reforming stiffness matrix:
	Nr of equations ........................... : 2658
	Nr of nonzeroes in stiffness matrix ....... : 104616
 1
 Nonlinear solution status: time= 46
	stiffness updates             = 0
	right hand side evaluations   = 2
	stiffness matrix reformations = 1
	step from line search         = 1.000000
	convergence norms :     INITIAL         CURRENT         REQUIRED
	   residual            2.486590e+02    8.463398e-02    0.000000e+00 
	   energy              1.985652e+01    1.192459e-02    1.985652e-01 
	   displacement        2.678025e+01    2.678025e+01    2.678025e-03 
 2
 Nonlinear solution status: time= 46
	stiffness updates             = 1
	right hand side evaluations   = 3
	stiffness matrix reformations = 1
	step from line search         = 1.000000
	convergence norms :     INITIAL         CURRENT         REQUIRED
	   residual            2.486590e+02    3.858548e-04    0.000000e+00 
	   energy              1.985652e+01    2.268453e-05    1.985652e-01 
	   displacement        2.678025e+01    1.628710e-02    2.681515e-03 
 3
 Nonlinear solution status: time= 46
	stiffness updates             = 2
	right hand side evaluations   = 4
	stiffness matrix reformations = 1
	step from line search         = 1.000000
	convergence norms :     INITIAL         CURRENT         REQUIRED
	   residual            2.486590e+02    6.454111e-07    0.000000e+00 
	   energy              1.985652e+01    8.197755e-07    1.985652e-01 
	   displacement        2.678025e+01    1.290164e-04    2.675653e-03 

........................ augmentation # 1
 sliding interface # 23
                        CURRENT        REQUIRED
    D multiplier :    3.615029e-02   1.000000e-01
    maximum gap  :    1.467474e+00       ***

convergence summary
    number of iterations   : 3
    number of reformations : 0

------- converged at time : 46


===== beginning time step 46 : 47 =====


Reforming stiffness matrix: reformation #1

===== reforming stiffness matrix:
	Nr of equations ........................... : 2658
	Nr of nonzeroes in stiffness matrix ....... : 104652
 1
 Nonlinear solution status: time= 47
	stiffness updates             = 0
	right hand side evaluations   = 2
	stiffness matrix reformations = 1
	step from line search         = 1.000000
	convergence norms :     INITIAL         CURRENT         REQUIRED
	   residual            2.955017e+02    1.137752e-01    0.000000e+00 
	   energy              2.348803e+01    1.645241e-03    2.348803e-01 
	   displacement        3.188422e+01    3.188422e+01    3.188422e-03 
 2
 Nonlinear solution status: time= 47
	stiffness updates             = 1
	right hand side evaluations   = 3
	stiffness matrix reformations = 1
	step from line search         = 1.000000
	convergence norms :     INITIAL         CURRENT         REQUIRED
	   residual            2.955017e+02    5.809018e-04    0.000000e+00 
	   energy              2.348803e+01    5.691831e-06    2.348803e-01 
	   displacement        3.188422e+01    2.012176e-02    3.195420e-03 
 3
 Nonlinear solution status: time= 47
	stiffness updates             = 2
	right hand side evaluations   = 4
	stiffness matrix reformations = 1
	step from line search         = 1.000000
	convergence norms :     INITIAL         CURRENT         REQUIRED
	   residual            2.955017e+02    3.132618e-08    0.000000e+00 
	   energy              2.348803e+01    8.993569e-08    2.348803e-01 
	   displacement        3.188422e+01    1.010660e-04    3.186694e-03 

........................ augmentation # 1
 sliding interface # 23
                        CURRENT        REQUIRED
    D multiplier :    3.617943e-02   1.000000e-01
    maximum gap  :    1.496850e+00       ***

convergence summary
    number of iterations   : 3
    number of reformations : 0

------- converged at time : 47


===== beginning time step 47 : 48 =====


Reforming stiffness matrix: reformation #1

===== reforming stiffness matrix:
	Nr of equations ........................... : 2658
	Nr of nonzeroes in stiffness matrix ....... : 104652
 1
 Nonlinear solution status: time= 48
	stiffness updates             = 0
	right hand side evaluations   = 2
	stiffness matrix reformations = 1
	step from line search         = 1.000000
	convergence norms :     INITIAL         CURRENT         REQUIRED
	   residual            2.983507e+02    1.134274e-01    0.000000e+00 
	   energy              2.339596e+01    8.642168e-03    2.339596e-01 
	   displacement        3.116955e+01    3.116955e+01    3.116955e-03 
 2
 Nonlinear solution status: time= 48
	stiffness updates             = 1
	right hand side evaluations   = 3
	stiffness matrix reformations = 1
	step from line search         = 1.000000
	convergence norms :     INITIAL         CURRENT         REQUIRED
	   residual            2.983507e+02    5.252446e-04    0.000000e+00 
	   energy              2.339596e+01    1.279965e-05    2.339596e-01 
	   displacement        3.116955e+01    1.850848e-02    3.125693e-03 
 3
 Nonlinear solution status: time= 48
	stiffness updates             = 2
	right hand side evaluations   = 4
	stiffness matrix reformations = 1
	step from line search         = 1.000000
	convergence norms :     INITIAL         CURRENT         REQUIRED
	   residual            2.983507e+02    3.199209e-06    0.000000e+00 
	   energy              2.339596e+01    3.651043e-06    2.339596e-01 
	   displacement        3.116955e+01    2.759292e-04    3.118628e-03 

........................ augmentation # 1
 sliding interface # 23
                        CURRENT        REQUIRED
    D multiplier :    3.622531e-02   1.000000e-01
    maximum gap  :    1.527597e+00       ***

convergence summary
    number of iterations   : 3
    number of reformations : 0

------- converged at time : 48


===== beginning time step 48 : 49 =====


Reforming stiffness matrix: reformation #1

===== reforming stiffness matrix:
	Nr of equations ........................... : 2658
	Nr of nonzeroes in stiffness matrix ....... : 104760
 1
 Nonlinear solution status: time= 49
	stiffness updates             = 0
	right hand side evaluations   = 2
	stiffness matrix reformations = 1
	step from line search         = 1.000000
	convergence norms :     INITIAL         CURRENT         REQUIRED
	   residual            4.011622e+02    1.997154e-01    0.000000e+00 
	   energy              3.083603e+01    1.666091e-02    3.083603e-01 
	   displacement        4.107787e+01    4.107787e+01    4.107787e-03 
 2
 Nonlinear solution status: time= 49
	stiffness updates             = 1
	right hand side evaluations   = 3
	stiffness matrix reformations = 1
	step from line search         = 1.000000
	convergence norms :     INITIAL         CURRENT         REQUIRED
	   residual            4.011622e+02    1.109730e-03    0.000000e+00 
	   energy              3.083603e+01    2.044118e-04    3.083603e-01 
	   displacement        4.107787e+01    2.737366e-02    4.145469e-03 
 3
 Nonlinear solution status: time= 49
	stiffness updates             = 2
	right hand side evaluations   = 4
	stiffness matrix reformations = 1
	step from line search         = 1.000000
	convergence norms :     INITIAL         CURRENT         REQUIRED
	   residual            4.011622e+02    4.845182e-06    0.000000e+00 
	   energy              3.083603e+01    5.286324e-06    3.083603e-01 
	   displacement        4.107787e+01    3.283750e-04    4.131156e-03 

........................ augmentation # 1
 sliding interface # 23
                        CURRENT        REQUIRED
    D multiplier :    3.628655e-02   1.000000e-01
    maximum gap  :    1.559810e+00       ***

convergence summary
    number of iterations   : 3
    number of reformations : 0

------- converged at time : 49


===== beginning time step 49 : 50 =====


Reforming stiffness matrix: reformation #1

===== reforming stiffness matrix:
	Nr of equations ........................... : 2658
	Nr of nonzeroes in stiffness matrix ....... : 104760
 1
 Nonlinear solution status: time= 50
	stiffness updates             = 0
	right hand side evaluations   = 2
	stiffness matrix reformations = 1
	step from line search         = 1.000000
	convergence norms :     INITIAL         CURRENT         REQUIRED
	   residual            4.788378e+02    2.698064e-01    0.000000e+00 
	   energy              3.617815e+01    1.903465e-02    3.617815e-01 
	   displacement        4.804205e+01    4.804205e+01    4.804205e-03 
 2
 Nonlinear solution status: time= 50
	stiffness updates             = 1
	right hand side evaluations   = 3
	stiffness matrix reformations = 1
	step from line search         = 1.000000
	convergence norms :     INITIAL         CURRENT         REQUIRED
	   residual            4.788378e+02    1.341761e-03    0.000000e+00 
	   energy              3.617815e+01    1.159205e-04    3.617815e-01 
	   displacement        4.804205e+01    3.928429e-02    4.847793e-03 
 3
 Nonlinear solution status: time= 50
	stiffness updates             = 2
	right hand side evaluations   = 4
	stiffness matrix reformations = 1
	step from line search         = 1.000000
	convergence norms :     INITIAL         CURRENT         REQUIRED
	   residual            4.788378e+02    6.337393e-08    0.000000e+00 
	   energy              3.617815e+01    8.367018e-08    3.617815e-01 
	   displacement        4.804205e+01    1.690068e-04    4.831402e-03 

........................ augmentation # 1
 sliding interface # 23
                        CURRENT        REQUIRED
    D multiplier :    3.636543e-02   1.000000e-01
    maximum gap  :    1.593561e+00       ***

convergence summary
    number of iterations   : 3
    number of reformations : 0

------- converged at time : 50


===== beginning time step 50 : 51 =====


Reforming stiffness matrix: reformation #1

===== reforming stiffness matrix:
	Nr of equations ........................... : 2658
	Nr of nonzeroes in stiffness matrix ....... : 104760
 1
 Nonlinear solution status: time= 51
	stiffness updates             = 0
	right hand side evaluations   = 2
	stiffness matrix reformations = 1
	step from line search         = 1.000000
	convergence norms :     INITIAL         CURRENT         REQUIRED
	   residual            4.807331e+02    2.697746e-01    0.000000e+00 
	   energy              3.628755e+01    2.959693e-02    3.628755e-01 
	   displacement        4.797549e+01    4.797549e+01    4.797549e-03 
 2
 Nonlinear solution status: time= 51
	stiffness updates             = 1
	right hand side evaluations   = 3
	stiffness matrix reformations = 1
	step from line search         = 1.000000
	convergence norms :     INITIAL         CURRENT         REQUIRED
	   residual            4.807331e+02    1.365010e-03    0.000000e+00 
	   energy              3.628755e+01    1.469646e-04    3.628755e-01 
	   displacement        4.797549e+01    3.929852e-02    4.844061e-03 
 3
 Nonlinear solution status: time= 51
	stiffness updates             = 2
	right hand side evaluations   = 4
	stiffness matrix reformations = 1
	step from line search         = 1.000000
	convergence norms :     INITIAL         CURRENT         REQUIRED
	   residual            4.807331e+02    6.904122e-08    0.000000e+00 
	   energy              3.628755e+01    1.401303e-07    3.628755e-01 
	   displacement        4.797549e+01    1.711899e-04    4.827549e-03 

........................ augmentation # 1
 sliding interface # 23
                        CURRENT        REQUIRED
    D multiplier :    3.646476e-02   1.000000e-01
    maximum gap  :    1.628978e+00       ***

convergence summary
    number of iterations   : 3
    number of reformations : 0

------- converged at time : 51


===== beginning time step 51 : 52 =====


Reforming stiffness matrix: reformation #1

===== reforming stiffness matrix:
	Nr of equations ........................... : 2658
	Nr of nonzeroes in stiffness matrix ....... : 104760
 1
 Nonlinear solution status: time= 52
	stiffness updates             = 0
	right hand side evaluations   = 2
	stiffness matrix reformations = 1
	step from line search         = 1.000000
	convergence norms :     INITIAL         CURRENT         REQUIRED
	   residual            6.084189e+02    4.317440e-01    0.000000e+00 
	   energy              4.567807e+01    7.071199e-02    4.567807e-01 
	   displacement        6.161955e+01    6.161955e+01    6.161955e-03 
 2
 Nonlinear solution status: time= 52
	stiffness updates             = 1
	right hand side evaluations   = 3
	stiffness matrix reformations = 1
	step from line search         = 1.000000
	convergence norms :     INITIAL         CURRENT         REQUIRED
	   residual            6.084189e+02    2.590481e-03    0.000000e+00 
	   energy              4.567807e+01    6.081074e-04    4.567807e-01 
	   displacement        6.161955e+01    6.145166e-02    6.237159e-03 
 3
 Nonlinear solution status: time= 52
	stiffness updates             = 2
	right hand side evaluations   = 4
	stiffness matrix reformations = 1
	step from line search         = 1.000000
	convergence norms :     INITIAL         CURRENT         REQUIRED
	   residual            6.084189e+02    2.895556e-05    0.000000e+00 
	   energy              4.567807e+01    2.824505e-05    4.567807e-01 
	   displacement        6.161955e+01    6.497527e-04    6.211517e-03 

........................ augmentation # 1
 sliding interface # 23
                        CURRENT        REQUIRED
    D multiplier :    3.629683e-02   1.000000e-01
    maximum gap  :    1.651575e+00       ***

convergence summary
    number of iterations   : 3
    number of reformations : 0

------- converged at time : 52


===== beginning time step 52 : 53 =====


Reforming stiffness matrix: reformation #1

===== reforming stiffness matrix:
	Nr of equations ........................... : 2658
	Nr of nonzeroes in stiffness matrix ....... : 104832
 1
 Nonlinear solution status: time= 53
	stiffness updates             = 0
	right hand side evaluations   = 2
	stiffness matrix reformations = 1
	step from line search         = 1.000000
	convergence norms :     INITIAL         CURRENT         REQUIRED
	   residual            7.104996e+02    5.831101e-01    0.000000e+00 
	   energy              5.350769e+01    1.218792e-01    5.350769e-01 
	   displacement        7.263296e+01    7.263296e+01    7.263296e-03 
 2
 Nonlinear solution status: time= 53
	stiffness updates             = 1
	right hand side evaluations   = 3
	stiffness matrix reformations = 1
	step from line search         = 1.000000
	convergence norms :     INITIAL         CURRENT         REQUIRED
	   residual            7.104996e+02    3.824142e-03    0.000000e+00 
	   energy              5.350769e+01    7.170116e-04    5.350769e-01 
	   displacement        7.263296e+01    1.198167e-01    7.354952e-03 
 3
 Nonlinear solution status: time= 53
	stiffness updates             = 2
	right hand side evaluations   = 4
	stiffness matrix reformations = 1
	step from line search         = 1.000000
	convergence norms :     INITIAL         CURRENT         REQUIRED
	   residual            7.104996e+02    3.120159e-07    0.000000e+00 
	   energy              5.350769e+01    1.462505e-06    5.350769e-01 
	   displacement        7.263296e+01    4.482969e-04    7.322386e-03 

........................ augmentation # 1
 sliding interface # 23
                        CURRENT        REQUIRED
    D multiplier :    3.627871e-02   1.000000e-01
    maximum gap  :    1.682113e+00       ***

convergence summary
    number of iterations   : 3
    number of reformations : 0

------- converged at time : 53


===== beginning time step 53 : 54 =====


Reforming stiffness matrix: reformation #1

===== reforming stiffness matrix:
	Nr of equations ........................... : 2658
	Nr of nonzeroes in stiffness matrix ....... : 104832
 1
 Nonlinear solution status: time= 54
	stiffness updates             = 0
	right hand side evaluations   = 2
	stiffness matrix reformations = 1
	step from line search         = 1.000000
	convergence norms :     INITIAL         CURRENT         REQUIRED
	   residual            7.098853e+02    5.806903e-01    0.000000e+00 
	   energy              5.338610e+01    1.291963e-01    5.338610e-01 
	   displacement        7.209532e+01    7.209532e+01    7.209532e-03 
 2
 Nonlinear solution status: time= 54
	stiffness updates             = 1
	right hand side evaluations   = 3
	stiffness matrix reformations = 1
	step from line search         = 1.000000
	convergence norms :     INITIAL         CURRENT         REQUIRED
	   residual            7.098853e+02    3.864908e-03    0.000000e+00 
	   energy              5.338610e+01    9.663901e-04    5.338610e-01 
	   displacement        7.209532e+01    1.276406e-01    7.298800e-03 
 3
 Nonlinear solution status: time= 54
	stiffness updates             = 2
	right hand side evaluations   = 4
	stiffness matrix reformations = 1
	step from line search         = 1.000000
	convergence norms :     INITIAL         CURRENT         REQUIRED
	   residual            7.098853e+02    4.055933e-06    0.000000e+00 
	   energy              5.338610e+01    1.212978e-06    5.338610e-01 
	   displacement        7.209532e+01    5.956127e-04    7.267806e-03 

........................ augmentation # 1
 sliding interface # 23
                        CURRENT        REQUIRED
    D multiplier :    3.627546e-02   1.000000e-01
    maximum gap  :    1.713803e+00       ***

convergence summary
    number of iterations   : 3
    number of reformations : 0

------- converged at time : 54


===== beginning time step 54 : 55 =====


Reforming stiffness matrix: reformation #1

===== reforming stiffness matrix:
	Nr of equations ........................... : 2658
	Nr of nonzeroes in stiffness matrix ....... : 104868
 1
 Nonlinear solution status: time= 55
	stiffness updates             = 0
	right hand side evaluations   = 2
	stiffness matrix reformations = 1
	step from line search         = 1.000000
	convergence norms :     INITIAL         CURRENT         REQUIRED
	   residual            8.518041e+02    8.594881e-01    0.000000e+00 
	   energy              6.388850e+01    2.349500e-01    6.388850e-01 
	   displacement        8.822283e+01    8.822283e+01    8.822283e-03 
 2
 Nonlinear solution status: time= 55
	stiffness updates             = 1
	right hand side evaluations   = 3
	stiffness matrix reformations = 1
	step from line search         = 1.000000
	convergence norms :     INITIAL         CURRENT         REQUIRED
	   residual            8.518041e+02    6.071098e-03    0.000000e+00 
	   energy              6.388850e+01    1.716773e-03    6.388850e-01 
	   displacement        8.822283e+01    1.389419e-01    9.022653e-03 
 3
 Nonlinear solution status: time= 55
	stiffness updates             = 2
	right hand side evaluations   = 4
	stiffness matrix reformations = 1
	step from line search         = 1.000000
	convergence norms :     INITIAL         CURRENT         REQUIRED
	   residual            8.518041e+02    3.505745e-06    0.000000e+00 
	   energy              6.388850e+01    2.565969e-06    6.388850e-01 
	   displacement        8.822283e+01    8.292022e-04    8.975490e-03 

........................ augmentation # 1
 sliding interface # 23
                        CURRENT        REQUIRED
    D multiplier :    3.628286e-02   1.000000e-01
    maximum gap  :    1.746732e+00       ***

convergence summary
    number of iterations   : 3
    number of reformations : 0

------- converged at time : 55


===== beginning time step 55 : 56 =====


Reforming stiffness matrix: reformation #1

===== reforming stiffness matrix:
	Nr of equations ........................... : 2658
	Nr of nonzeroes in stiffness matrix ....... : 104904
 1
 Nonlinear solution status: time= 56
	stiffness updates             = 0
	right hand side evaluations   = 2
	stiffness matrix reformations = 1
	step from line search         = 1.000000
	convergence norms :     INITIAL         CURRENT         REQUIRED
	   residual            9.787266e+02    1.132320e+00    0.000000e+00 
	   energy              7.340780e+01    3.421812e-01    7.340780e-01 
	   displacement        1.025980e+02    1.025980e+02    1.025980e-02 
 2
 Nonlinear solution status: time= 56
	stiffness updates             = 1
	right hand side evaluations   = 3
	stiffness matrix reformations = 1
	step from line search         = 1.000000
	convergence norms :     INITIAL         CURRENT         REQUIRED
	   residual            9.787266e+02    8.397462e-03    0.000000e+00 
	   energy              7.340780e+01    1.749722e-03    7.340780e-01 
	   displacement        1.025980e+02    1.880105e-01    1.053136e-02 
 3
 Nonlinear solution status: time= 56
	stiffness updates             = 2
	right hand side evaluations   = 4
	stiffness matrix reformations = 1
	step from line search         = 1.000000
	convergence norms :     INITIAL         CURRENT         REQUIRED
	   residual            9.787266e+02    1.648605e-06    0.000000e+00 
	   energy              7.340780e+01    3.066397e-06    7.340780e-01 
	   displacement        1.025980e+02    1.135967e-03    1.047035e-02 

........................ augmentation # 1
 sliding interface # 23
                        CURRENT        REQUIRED
    D multiplier :    3.629965e-02   1.000000e-01
    maximum gap  :    1.780960e+00       ***

convergence summary
    number of iterations   : 3
    number of reformations : 0

------- converged at time : 56


===== beginning time step 56 : 57 =====


Reforming stiffness matrix: reformation #1

===== reforming stiffness matrix:
	Nr of equations ........................... : 2658
	Nr of nonzeroes in stiffness matrix ....... : 104940
 1
 Nonlinear solution status: time= 57
	stiffness updates             = 0
	right hand side evaluations   = 2
	stiffness matrix reformations = 1
	step from line search         = 1.000000
	convergence norms :     INITIAL         CURRENT         REQUIRED
	   residual            9.809736e+02    1.123701e+00    0.000000e+00 
	   energy              7.372587e+01    3.247637e-01    7.372587e-01 
	   displacement        1.035071e+02    1.035071e+02    1.035071e-02 
 2
 Nonlinear solution status: time= 57
	stiffness updates             = 1
	right hand side evaluations   = 3
	stiffness matrix reformations = 1
	step from line search         = 1.000000
	convergence norms :     INITIAL         CURRENT         REQUIRED
	   residual            9.809736e+02    8.519301e-03    0.000000e+00 
	   energy              7.372587e+01    1.499181e-03    7.372587e-01 
	   displacement        1.035071e+02    2.065608e-01    1.060107e-02 
 3
 Nonlinear solution status: time= 57
	stiffness updates             = 2
	right hand side evaluations   = 4
	stiffness matrix reformations = 1
	step from line search         = 1.000000
	convergence norms :     INITIAL         CURRENT         REQUIRED
	   residual            9.809736e+02    9.633710e-07    0.000000e+00 
	   energy              7.372587e+01    5.340314e-06    7.372587e-01 
	   displacement        1.035071e+02    9.526340e-04    1.054419e-02 

........................ augmentation # 1
 sliding interface # 23
                        CURRENT        REQUIRED
    D multiplier :    3.632543e-02   1.000000e-01
    maximum gap  :    1.816538e+00       ***

convergence summary
    number of iterations   : 3
    number of reformations : 0

------- converged at time : 57


===== beginning time step 57 : 58 =====


Reforming stiffness matrix: reformation #1

===== reforming stiffness matrix:
	Nr of equations ........................... : 2658
	Nr of nonzeroes in stiffness matrix ....... : 104940
 1
 Nonlinear solution status: time= 58
	stiffness updates             = 0
	right hand side evaluations   = 2
	stiffness matrix reformations = 1
	step from line search         = 1.000000
	convergence norms :     INITIAL         CURRENT         REQUIRED
	   residual            1.117495e+03    1.547137e+00    0.000000e+00 
	   energy              8.534134e+01    5.426722e-01    8.534134e-01 
	   displacement        1.239170e+02    1.239170e+02    1.239170e-02 
 2
 Nonlinear solution status: time= 58
	stiffness updates             = 1
	right hand side evaluations   = 3
	stiffness matrix reformations = 1
	step from line search         = 1.000000
	convergence norms :     INITIAL         CURRENT         REQUIRED
	   residual            1.117495e+03    1.398547e-02    0.000000e+00 
	   energy              8.534134e+01    4.718514e-03    8.534134e-01 
	   displacement        1.239170e+02    3.503083e-01    1.274726e-02 
 3
 Nonlinear solution status: time= 58
	stiffness updates             = 2
	right hand side evaluations   = 4
	stiffness matrix reformations = 1
	step from line search         = 1.000000
	convergence norms :     INITIAL         CURRENT         REQUIRED
	   residual            1.117495e+03    4.672618e-06    0.000000e+00 
	   energy              8.534134e+01    8.350475e-06    8.534134e-01 
	   displacement        1.239170e+02    2.079361e-03    1.266404e-02 

........................ augmentation # 1
 sliding interface # 23
                        CURRENT        REQUIRED
    D multiplier :    3.635969e-02   1.000000e-01
    maximum gap  :    1.853513e+00       ***

convergence summary
    number of iterations   : 3
    number of reformations : 0

------- converged at time : 58


===== beginning time step 58 : 59 =====


Reforming stiffness matrix: reformation #1

===== reforming stiffness matrix:
	Nr of equations ........................... : 2658
	Nr of nonzeroes in stiffness matrix ....... : 104976
 1
 Nonlinear solution status: time= 59
	stiffness updates             = 0
	right hand side evaluations   = 2
	stiffness matrix reformations = 1
	step from line search         = 1.000000
	convergence norms :     INITIAL         CURRENT         REQUIRED
	   residual            1.263203e+03    2.004662e+00    0.000000e+00 
	   energy              9.621874e+01    6.685583e-01    9.621874e-01 
	   displacement        1.423741e+02    1.423741e+02    1.423741e-02 
 2
 Nonlinear solution status: time= 59
	stiffness updates             = 1
	right hand side evaluations   = 3
	stiffness matrix reformations = 1
	step from line search         = 1.000000
	convergence norms :     INITIAL         CURRENT         REQUIRED
	   residual            1.263203e+03    1.867860e-02    0.000000e+00 
	   energy              9.621874e+01    6.342985e-03    9.621874e-01 
	   displacement        1.423741e+02    5.167281e-01    1.469716e-02 
 3
 Nonlinear solution status: time= 59
	stiffness updates             = 2
	right hand side evaluations   = 4
	stiffness matrix reformations = 1
	step from line search         = 1.000000
	convergence norms :     INITIAL         CURRENT         REQUIRED
	   residual            1.263203e+03    4.242988e-06    0.000000e+00 
	   energy              9.621874e+01    1.138364e-05    9.621874e-01 
	   displacement        1.423741e+02    2.604357e-03    1.459061e-02 

........................ augmentation # 1
 sliding interface # 23
                        CURRENT        REQUIRED
    D multiplier :    3.640549e-02   1.000000e-01
    maximum gap  :    1.891989e+00       ***

convergence summary
    number of iterations   : 3
    number of reformations : 0

------- converged at time : 59


===== beginning time step 59 : 60 =====


Reforming stiffness matrix: reformation #1

===== reforming stiffness matrix:
	Nr of equations ........................... : 2658
	Nr of nonzeroes in stiffness matrix ....... : 105012
 1
 Nonlinear solution status: time= 60
	stiffness updates             = 0
	right hand side evaluations   = 2
	stiffness matrix reformations = 1
	step from line search         = 1.000000
	convergence norms :     INITIAL         CURRENT         REQUIRED
	   residual            1.258822e+03    1.988140e+00    0.000000e+00 
	   energy              9.654603e+01    7.263297e-01    9.654603e-01 
	   displacement        1.425653e+02    1.425653e+02    1.425653e-02 
 2
 Nonlinear solution status: time= 60
	stiffness updates             = 1
	right hand side evaluations   = 3
	stiffness matrix reformations = 1
	step from line search         = 1.000000
	convergence norms :     INITIAL         CURRENT         REQUIRED
	   residual            1.258822e+03    1.952145e-02    0.000000e+00 
	   energy              9.654603e+01    5.921292e-03    9.654603e-01 
	   displacement        1.425653e+02    5.056589e-01    1.474021e-02 
 3
 Nonlinear solution status: time= 60
	stiffness updates             = 2
	right hand side evaluations   = 4
	stiffness matrix reformations = 1
	step from line search         = 1.000000
	convergence norms :     INITIAL         CURRENT         REQUIRED
	   residual            1.258822e+03    4.937674e-06    0.000000e+00 
	   energy              9.654603e+01    1.688227e-05    9.654603e-01 
	   displacement        1.425653e+02    2.432738e-03    1.463055e-02 

........................ augmentation # 1
 sliding interface # 23
                        CURRENT        REQUIRED
    D multiplier :    3.648042e-02   1.000000e-01
    maximum gap  :    1.932056e+00       ***

convergence summary
    number of iterations   : 3
    number of reformations : 0

------- converged at time : 60


===== beginning time step 60 : 61 =====


Reforming stiffness matrix: reformation #1

===== reforming stiffness matrix:
	Nr of equations ........................... : 2658
	Nr of nonzeroes in stiffness matrix ....... : 105012
 1
 Nonlinear solution status: time= 61
	stiffness updates             = 0
	right hand side evaluations   = 2
	stiffness matrix reformations = 1
	step from line search         = 1.000000
	convergence norms :     INITIAL         CURRENT         REQUIRED
	   residual            1.394497e+03    2.586146e+00    0.000000e+00 
	   energy              1.088848e+02    1.025173e+00    1.088848e+00 
	   displacement        1.673066e+02    1.673066e+02    1.673066e-02 
 2
 Nonlinear solution status: time= 61
	stiffness updates             = 1
	right hand side evaluations   = 3
	stiffness matrix reformations = 1
	step from line search         = 1.000000
	convergence norms :     INITIAL         CURRENT         REQUIRED
	   residual            1.394497e+03    2.739243e-02    0.000000e+00 
	   energy              1.088848e+02    1.025239e-02    1.088848e+00 
	   displacement        1.673066e+02    6.376881e-01    1.740760e-02 
 3
 Nonlinear solution status: time= 61
	stiffness updates             = 2
	right hand side evaluations   = 4
	stiffness matrix reformations = 1
	step from line search         = 1.000000
	convergence norms :     INITIAL         CURRENT         REQUIRED
	   residual            1.394497e+03    9.175516e-06    0.000000e+00 
	   energy              1.088848e+02    2.477390e-05    1.088848e+00 
	   displacement        1.673066e+02    3.982490e-03    1.725902e-02 

........................ augmentation # 1
 sliding interface # 23
                        CURRENT        REQUIRED
    D multiplier :    3.658576e-02   1.000000e-01
    maximum gap  :    1.973839e+00       ***

convergence summary
    number of iterations   : 3
    number of reformations : 0

------- converged at time : 61


===== beginning time step 61 : 62 =====


Reforming stiffness matrix: reformation #1

===== reforming stiffness matrix:
	Nr of equations ........................... : 2658
	Nr of nonzeroes in stiffness matrix ....... : 105048
 1
 Nonlinear solution status: time= 62
	stiffness updates             = 0
	right hand side evaluations   = 2
	stiffness matrix reformations = 1
	step from line search         = 1.000000
	convergence norms :     INITIAL         CURRENT         REQUIRED
	   residual            1.539121e+03    3.472808e+03    0.000000e+00 
	   energy              1.210860e+02    1.158815e-01    1.210860e+00 
	   displacement        1.912579e+02    1.912579e+02    1.912579e-02 
 2
 Nonlinear solution status: time= 62
	stiffness updates             = 1
	right hand side evaluations   = 3
	stiffness matrix reformations = 1
	step from line search         = 1.000000
	convergence norms :     INITIAL         CURRENT         REQUIRED
	   residual            1.539121e+03    1.567027e+03    0.000000e+00 
	   energy              1.210860e+02    1.113902e+01    1.210860e+00 
	   displacement        1.912579e+02    4.362186e+01    3.874122e-02 
 3
 Nonlinear solution status: time= 62
	stiffness updates             = 2
	right hand side evaluations   = 4
	stiffness matrix reformations = 1
	step from line search         = 1.000000
	convergence norms :     INITIAL         CURRENT         REQUIRED
	   residual            1.539121e+03    1.064566e+03    0.000000e+00 
	   energy              1.210860e+02    5.480341e+00    1.210860e+00 
	   displacement        1.912579e+02    4.051236e+01    1.888427e-02 
 4
 Nonlinear solution status: time= 62
	stiffness updates             = 3
	right hand side evaluations   = 5
	stiffness matrix reformations = 1
	step from line search         = 1.000000
	convergence norms :     INITIAL         CURRENT         REQUIRED
	   residual            1.539121e+03    7.647209e+02    0.000000e+00 
	   energy              1.210860e+02    2.547574e+00    1.210860e+00 
	   displacement        1.912579e+02    1.462492e+01    2.954651e-02 
 5
 Nonlinear solution status: time= 62
	stiffness updates             = 4
	right hand side evaluations   = 6
	stiffness matrix reformations = 1
	step from line search         = 1.000000
	convergence norms :     INITIAL         CURRENT         REQUIRED
	   residual            1.539121e+03    5.808101e+02    0.000000e+00 
	   energy              1.210860e+02    2.440464e-01    1.210860e+00 
	   displacement        1.912579e+02    9.255751e+00    2.065701e-02 
 6
 Nonlinear solution status: time= 62
	stiffness updates             = 5
	right hand side evaluations   = 7
	stiffness matrix reformations = 1
	step from line search         = 1.000000
	convergence norms :     INITIAL         CURRENT         REQUIRED
	   residual            1.539121e+03    4.696039e+02    0.000000e+00 
	   energy              1.210860e+02    1.265055e-01    1.210860e+00 
	   displacement        1.912579e+02    4.068089e+00    2.620479e-02 
 7
 Nonlinear solution status: time= 62
	stiffness updates             = 6
	right hand side evaluations   = 8
	stiffness matrix reformations = 1
	step from line search         = 1.000000
	convergence norms :     INITIAL         CURRENT         REQUIRED
	   residual            1.539121e+03    3.560538e+02    0.000000e+00 
	   energy              1.210860e+02    7.709878e-01    1.210860e+00 
	   displacement        1.912579e+02    3.146536e+00    2.117382e-02 
 8
 Nonlinear solution status: time= 62
	stiffness updates             = 7
	right hand side evaluations   = 9
	stiffness matrix reformations = 1
	step from line search         = 1.000000
	convergence norms :     INITIAL         CURRENT         REQUIRED
	   residual            1.539121e+03    2.747745e+02    0.000000e+00 
	   energy              1.210860e+02    7.799901e-01    1.210860e+00 
	   displacement        1.912579e+02    1.710486e+00    2.469264e-02 
 9
 Nonlinear solution status: time= 62
	stiffness updates             = 8
	right hand side evaluations   = 10
	stiffness matrix reformations = 1
	step from line search         = 1.000000
	convergence norms :     INITIAL         CURRENT         REQUIRED
	   residual            1.539121e+03    1.667006e+02    0.000000e+00 
	   energy              1.210860e+02    1.049791e+00    1.210860e+00 
	   displacement        1.912579e+02    2.160591e+00    2.064706e-02 
 10
 Nonlinear solution status: time= 62
	stiffness updates             = 9
	right hand side evaluations   = 11
	stiffness matrix reformations = 1
	step from line search         = 1.000000
	convergence norms :     INITIAL         CURRENT         REQUIRED
	   residual            1.539121e+03    1.069229e+02    0.000000e+00 
	   energy              1.210860e+02    4.462652e-01    1.210860e+00 
	   displacement        1.912579e+02    1.467230e+00    2.381341e-02 

 *************************************************************************
 *                               WARNING                                 *
 * Max nr of iterations reached.                                         *
 * Stiffness matrix will now be reformed.                                *
 *************************************************************************
Reforming stiffness matrix: reformation #2

===== reforming stiffness matrix:
	Nr of equations ........................... : 2658
	Nr of nonzeroes in stiffness matrix ....... : 105084
 11
 Nonlinear solution status: time= 62
	stiffness updates             = 0
	right hand side evaluations   = 12
	stiffness matrix reformations = 2
	step from line search         = 1.000000
	convergence norms :     INITIAL         CURRENT         REQUIRED
	   residual            1.539121e+03    1.041571e-01    0.000000e+00 
	   energy              1.210860e+02    1.166046e-01    1.210860e+00 
	   displacement        1.912579e+02    2.124336e+00    2.039086e-02 
 12
 Nonlinear solution status: time= 62
	stiffness updates             = 1
	right hand side evaluations   = 13
	stiffness matrix reformations = 2
	step from line search         = 1.000000
	convergence norms :     INITIAL         CURRENT         REQUIRED
	   residual            1.539121e+03    5.665970e-03    0.000000e+00 
	   energy              1.210860e+02    8.187779e-04    1.210860e+00 
	   displacement        1.912579e+02    6.973584e-03    2.043843e-02 

........................ augmentation # 1
 sliding interface # 23
                        CURRENT        REQUIRED
    D multiplier :    2.856391e-02   1.000000e-01
    maximum gap  :    8.542455e-01       ***

convergence summary
    number of iterations   : 12
    number of reformations : 0

------- converged at time : 62


===== beginning time step 62 : 63 =====


Reforming stiffness matrix: reformation #1

===== reforming stiffness matrix:
	Nr of equations ........................... : 2658
	Nr of nonzeroes in stiffness matrix ....... : 105084
 1
 Nonlinear solution status: time= 63
	stiffness updates             = 0
	right hand side evaluations   = 2
	stiffness matrix reformations = 1
	step from line search         = 1.000000
	convergence norms :     INITIAL         CURRENT         REQUIRED
	   residual            1.523679e+03    3.098066e+00    0.000000e+00 
	   energy              1.208933e+02    1.355938e+00    1.208933e+00 
	   displacement        1.941488e+02    1.941488e+02    1.941488e-02 
 2
 Nonlinear solution status: time= 63
	stiffness updates             = 1
	right hand side evaluations   = 3
	stiffness matrix reformations = 1
	step from line search         = 1.000000
	convergence norms :     INITIAL         CURRENT         REQUIRED
	   residual            1.523679e+03    3.794410e-02    0.000000e+00 
	   energy              1.208933e+02    9.338125e-03    1.208933e+00 
	   displacement        1.941488e+02    6.011264e-01    2.033681e-02 
 3
 Nonlinear solution status: time= 63
	stiffness updates             = 2
	right hand side evaluations   = 4
	stiffness matrix reformations = 1
	step from line search         = 1.000000
	convergence norms :     INITIAL         CURRENT         REQUIRED
	   residual            1.523679e+03    6.331184e-05    0.000000e+00 
	   energy              1.208933e+02    9.161798e-05    1.208933e+00 
	   displacement        1.941488e+02    5.494153e-03    2.014436e-02 

........................ augmentation # 1
 sliding interface # 23
                        CURRENT        REQUIRED
    D multiplier :    2.824085e-02   1.000000e-01
    maximum gap  :    8.519696e-01       ***

convergence summary
    number of iterations   : 3
    number of reformations : 0

------- converged at time : 63


===== beginning time step 63 : 64 =====


Reforming stiffness matrix: reformation #1

===== reforming stiffness matrix:
	Nr of equations ........................... : 2658
	Nr of nonzeroes in stiffness matrix ....... : 105048
 1
 Nonlinear solution status: time= 64
	stiffness updates             = 0
	right hand side evaluations   = 2
	stiffness matrix reformations = 1
	step from line search         = 1.000000
	convergence norms :     INITIAL         CURRENT         REQUIRED
	   residual            1.656491e+03    3.799463e+00    0.000000e+00 
	   energy              1.338562e+02    1.758987e+00    1.338562e+00 
	   displacement        2.224768e+02    2.224768e+02    2.224768e-02 
 2
 Nonlinear solution status: time= 64
	stiffness updates             = 1
	right hand side evaluations   = 3
	stiffness matrix reformations = 1
	step from line search         = 1.000000
	convergence norms :     INITIAL         CURRENT         REQUIRED
	   residual            1.656491e+03    5.280728e-02    0.000000e+00 
	   energy              1.338562e+02    1.468401e-02    1.338562e+00 
	   displacement        2.224768e+02    9.234887e-01    2.336871e-02 
 3
 Nonlinear solution status: time= 64
	stiffness updates             = 2
	right hand side evaluations   = 4
	stiffness matrix reformations = 1
	step from line search         = 1.000000
	convergence norms :     INITIAL         CURRENT         REQUIRED
	   residual            1.656491e+03    7.326149e-05    0.000000e+00 
	   energy              1.338562e+02    1.313168e-04    1.338562e+00 
	   displacement        2.224768e+02    7.070509e-03    2.312442e-02 

........................ augmentation # 1
 sliding interface # 23
                        CURRENT        REQUIRED
    D multiplier :    2.787404e-02   1.000000e-01
    maximum gap  :    8.499974e-01       ***

convergence summary
    number of iterations   : 3
    number of reformations : 0

------- converged at time : 64


===== beginning time step 64 : 65 =====


Reforming stiffness matrix: reformation #1

===== reforming stiffness matrix:
	Nr of equations ........................... : 2658
	Nr of nonzeroes in stiffness matrix ....... : 105048
 1
 Nonlinear solution status: time= 65
	stiffness updates             = 0
	right hand side evaluations   = 2
	stiffness matrix reformations = 1
	step from line search         = 1.000000
	convergence norms :     INITIAL         CURRENT         REQUIRED
	   residual            1.800833e+03    4.679839e+00    0.000000e+00 
	   energy              1.473711e+02    2.209565e+00    1.473711e+00 
	   displacement        2.523065e+02    2.523065e+02    2.523065e-02 
 2
 Nonlinear solution status: time= 65
	stiffness updates             = 1
	right hand side evaluations   = 3
	stiffness matrix reformations = 1
	step from line search         = 1.000000
	convergence norms :     INITIAL         CURRENT         REQUIRED
	   residual            1.800833e+03    6.856345e-02    0.000000e+00 
	   energy              1.473711e+02    2.067495e-02    1.473711e+00 
	   displacement        2.523065e+02    1.174075e+00    2.667301e-02 
 3
 Nonlinear solution status: time= 65
	stiffness updates             = 2
	right hand side evaluations   = 4
	stiffness matrix reformations = 1
	step from line search         = 1.000000
	convergence norms :     INITIAL         CURRENT         REQUIRED
	   residual            1.800833e+03    9.332812e-05    0.000000e+00 
	   energy              1.473711e+02    2.073170e-04    1.473711e+00 
	   displacement        2.523065e+02    9.484859e-03    2.637237e-02 

........................ augmentation # 1
 sliding interface # 23
                        CURRENT        REQUIRED
    D multiplier :    2.751422e-02   1.000000e-01
    maximum gap  :    8.482814e-01       ***

convergence summary
    number of iterations   : 3
    number of reformations : 0

------- converged at time : 65


===== beginning time step 65 : 66 =====


Reforming stiffness matrix: reformation #1

===== reforming stiffness matrix:
	Nr of equations ........................... : 2658
	Nr of nonzeroes in stiffness matrix ....... : 105084
 1
 Nonlinear solution status: time= 66
	stiffness updates             = 0
	right hand side evaluations   = 2
	stiffness matrix reformations = 1
	step from line search         = 1.000000
	convergence norms :     INITIAL         CURRENT         REQUIRED
	   residual            1.798940e+03    4.633293e+00    0.000000e+00 
	   energy              1.474613e+02    2.269355e+00    1.474613e+00 
	   displacement        2.515405e+02    2.515405e+02    2.515405e-02 
 2
 Nonlinear solution status: time= 66
	stiffness updates             = 1
	right hand side evaluations   = 3
	stiffness matrix reformations = 1
	step from line search         = 1.000000
	convergence norms :     INITIAL         CURRENT         REQUIRED
	   residual            1.798940e+03    6.991652e-02    0.000000e+00 
	   energy              1.474613e+02    1.975333e-02    1.474613e+00 
	   displacement        2.515405e+02    1.161257e+00    2.663425e-02 
 3
 Nonlinear solution status: time= 66
	stiffness updates             = 2
	right hand side evaluations   = 4
	stiffness matrix reformations = 1
	step from line search         = 1.000000
	convergence norms :     INITIAL         CURRENT         REQUIRED
	   residual            1.798940e+03    7.573739e-05    0.000000e+00 
	   energy              1.474613e+02    9.318584e-05    1.474613e+00 
	   displacement        2.515405e+02    9.550550e-03    2.633749e-02 

........................ augmentation # 1
 sliding interface # 23
                        CURRENT        REQUIRED
    D multiplier :    2.718886e-02   1.000000e-01
    maximum gap  :    8.467897e-01       ***

convergence summary
    number of iterations   : 3
    number of reformations : 0

------- converged at time : 66


===== beginning time step 66 : 67 =====


Reforming stiffness matrix: reformation #1

===== reforming stiffness matrix:
	Nr of equations ........................... : 2658
	Nr of nonzeroes in stiffness matrix ....... : 105120
 1
 Nonlinear solution status: time= 67
	stiffness updates             = 0
	right hand side evaluations   = 2
	stiffness matrix reformations = 1
	step from line search         = 1.000000
	convergence norms :     INITIAL         CURRENT         REQUIRED
	   residual            1.925059e+03    5.407248e+00    0.000000e+00 
	   energy              1.603498e+02    2.670779e+00    1.603498e+00 
	   displacement        2.820897e+02    2.820897e+02    2.820897e-02 
 2
 Nonlinear solution status: time= 67
	stiffness updates             = 1
	right hand side evaluations   = 3
	stiffness matrix reformations = 1
	step from line search         = 1.000000
	convergence norms :     INITIAL         CURRENT         REQUIRED
	   residual            1.925059e+03    9.888697e-02    0.000000e+00 
	   energy              1.603498e+02    2.225541e-02    1.603498e+00 
	   displacement        2.820897e+02    1.367385e+00    2.998678e-02 
 3
 Nonlinear solution status: time= 67
	stiffness updates             = 2
	right hand side evaluations   = 4
	stiffness matrix reformations = 1
	step from line search         = 1.000000
	convergence norms :     INITIAL         CURRENT         REQUIRED
	   residual            1.925059e+03    3.450894e-04    0.000000e+00 
	   energy              1.603498e+02    8.331152e-05    1.603498e+00 
	   displacement        2.820897e+02    1.848505e-02    2.962231e-02 

........................ augmentation # 1
 sliding interface # 23
                        CURRENT        REQUIRED
    D multiplier :    2.684875e-02   1.000000e-01
    maximum gap  :    8.454872e-01       ***

convergence summary
    number of iterations   : 3
    number of reformations : 0

------- converged at time : 67


===== beginning time step 67 : 68 =====


Reforming stiffness matrix: reformation #1

===== reforming stiffness matrix:
	Nr of equations ........................... : 2658
	Nr of nonzeroes in stiffness matrix ....... : 105156
 1
 Nonlinear solution status: time= 68
	stiffness updates             = 0
	right hand side evaluations   = 2
	stiffness matrix reformations = 1
	step from line search         = 1.000000
	convergence norms :     INITIAL         CURRENT         REQUIRED
	   residual            2.058306e+03    6.395918e+00    0.000000e+00 
	   energy              1.722815e+02    3.179224e+00    1.722815e+00 
	   displacement        3.103485e+02    3.103485e+02    3.103485e-02 
 2
 Nonlinear solution status: time= 68
	stiffness updates             = 1
	right hand side evaluations   = 3
	stiffness matrix reformations = 1
	step from line search         = 1.000000
	convergence norms :     INITIAL         CURRENT         REQUIRED
	   residual            2.058306e+03    1.203822e-01    0.000000e+00 
	   energy              1.722815e+02    2.535943e-02    1.722815e+00 
	   displacement        3.103485e+02    1.581089e+00    3.319227e-02 
 3
 Nonlinear solution status: time= 68
	stiffness updates             = 2
	right hand side evaluations   = 4
	stiffness matrix reformations = 1
	step from line search         = 1.000000
	convergence norms :     INITIAL         CURRENT         REQUIRED
	   residual            2.058306e+03    2.820235e-04    0.000000e+00 
	   energy              1.722815e+02    1.694382e-04    1.722815e+00 
	   displacement        3.103485e+02    1.839847e-02    3.277416e-02 

........................ augmentation # 1
 sliding interface # 23
                        CURRENT        REQUIRED
    D multiplier :    2.648093e-02   1.000000e-01
    maximum gap  :    8.443932e-01       ***

convergence summary
    number of iterations   : 3
    number of reformations : 0

------- converged at time : 68


===== beginning time step 68 : 69 =====


Reforming stiffness matrix: reformation #1

===== reforming stiffness matrix:
	Nr of equations ........................... : 2658
	Nr of nonzeroes in stiffness matrix ....... : 105156
 1
 Nonlinear solution status: time= 69
	stiffness updates             = 0
	right hand side evaluations   = 2
	stiffness matrix reformations = 1
	step from line search         = 1.000000
	convergence norms :     INITIAL         CURRENT         REQUIRED
	   residual            2.075686e+03    6.362481e+00    0.000000e+00 
	   energy              1.762614e+02    3.238477e+00    1.762614e+00 
	   displacement        3.203016e+02    3.203016e+02    3.203016e-02 
 2
 Nonlinear solution status: time= 69
	stiffness updates             = 1
	right hand side evaluations   = 3
	stiffness matrix reformations = 1
	step from line search         = 1.000000
	convergence norms :     INITIAL         CURRENT         REQUIRED
	   residual            2.075686e+03    1.075578e-01    0.000000e+00 
	   energy              1.762614e+02    3.616023e-02    1.762614e+00 
	   displacement        3.203016e+02    1.574819e+00    3.421085e-02 
 3
 Nonlinear solution status: time= 69
	stiffness updates             = 2
	right hand side evaluations   = 4
	stiffness matrix reformations = 1
	step from line search         = 1.000000
	convergence norms :     INITIAL         CURRENT         REQUIRED
	   residual            2.075686e+03    1.891406e-04    0.000000e+00 
	   energy              1.762614e+02    7.241393e-06    1.762614e+00 
	   displacement        3.203016e+02    2.037820e-02    3.377609e-02 

........................ augmentation # 1
 sliding interface # 23
                        CURRENT        REQUIRED
    D multiplier :    2.612851e-02   1.000000e-01
    maximum gap  :    8.434628e-01       ***

convergence summary
    number of iterations   : 3
    number of reformations : 0

------- converged at time : 69


===== beginning time step 69 : 70 =====


Reforming stiffness matrix: reformation #1

===== reforming stiffness matrix:
	Nr of equations ........................... : 2658
	Nr of nonzeroes in stiffness matrix ....... : 105156
 1
 Nonlinear solution status: time= 70
	stiffness updates             = 0
	right hand side evaluations   = 2
	stiffness matrix reformations = 1
	step from line search         = 1.000000
	convergence norms :     INITIAL         CURRENT         REQUIRED
	   residual            2.173887e+03    7.023735e+00    0.000000e+00 
	   energy              1.855575e+02    3.684545e+00    1.855575e+00 
	   displacement        3.442114e+02    3.442114e+02    3.442114e-02 
 2
 Nonlinear solution status: time= 70
	stiffness updates             = 1
	right hand side evaluations   = 3
	stiffness matrix reformations = 1
	step from line search         = 1.000000
	convergence norms :     INITIAL         CURRENT         REQUIRED
	   residual            2.173887e+03    1.186692e-01    0.000000e+00 
	   energy              1.855575e+02    4.187008e-02    1.855575e+00 
	   displacement        3.442114e+02    1.694122e+00    3.694275e-02 
 3
 Nonlinear solution status: time= 70
	stiffness updates             = 2
	right hand side evaluations   = 4
	stiffness matrix reformations = 1
	step from line search         = 1.000000
	convergence norms :     INITIAL         CURRENT         REQUIRED
	   residual            2.173887e+03    5.478035e-05    0.000000e+00 
	   energy              1.855575e+02    1.384999e-04    1.855575e+00 
	   displacement        3.442114e+02    1.798488e-02    3.645604e-02 

........................ augmentation # 1
 sliding interface # 23
                        CURRENT        REQUIRED
    D multiplier :    2.591235e-02   1.000000e-01
    maximum gap  :    8.478802e-01       ***

convergence summary
    number of iterations   : 3
    number of reformations : 0

------- converged at time : 70


===== beginning time step 70 : 71 =====


Reforming stiffness matrix: reformation #1

===== reforming stiffness matrix:
	Nr of equations ........................... : 2658
	Nr of nonzeroes in stiffness matrix ....... : 105156
 1
 Nonlinear solution status: time= 71
	stiffness updates             = 0
	right hand side evaluations   = 2
	stiffness matrix reformations = 1
	step from line search         = 1.000000
	convergence norms :     INITIAL         CURRENT         REQUIRED
	   residual            2.328816e+03    7.964056e+00    0.000000e+00 
	   energy              2.016753e+02    4.334639e+00    2.016753e+00 
	   displacement        3.836150e+02    3.836150e+02    3.836150e-02 
 2
 Nonlinear solution status: time= 71
	stiffness updates             = 1
	right hand side evaluations   = 3
	stiffness matrix reformations = 1
	step from line search         = 1.000000
	convergence norms :     INITIAL         CURRENT         REQUIRED
	   residual            2.328816e+03    1.593398e-01    0.000000e+00 
	   energy              2.016753e+02    4.434125e-02    2.016753e+00 
	   displacement        3.836150e+02    1.954349e+00    4.128750e-02 
 3
 Nonlinear solution status: time= 71
	stiffness updates             = 2
	right hand side evaluations   = 4
	stiffness matrix reformations = 1
	step from line search         = 1.000000
	convergence norms :     INITIAL         CURRENT         REQUIRED
	   residual            2.328816e+03    1.217812e-03    0.000000e+00 
	   energy              2.016753e+02    1.138856e-04    2.016753e+00 
	   displacement        3.836150e+02    5.014913e-02    4.067557e-02 
 4
 Nonlinear solution status: time= 71
	stiffness updates             = 3
	right hand side evaluations   = 5
	stiffness matrix reformations = 1
	step from line search         = 1.000000
	convergence norms :     INITIAL         CURRENT         REQUIRED
	   residual            2.328816e+03    7.484207e-05    0.000000e+00 
	   energy              2.016753e+02    6.215523e-05    2.016753e+00 
	   displacement        3.836150e+02    2.523059e-03    4.068514e-02 

........................ augmentation # 1
 sliding interface # 23
                        CURRENT        REQUIRED
    D multiplier :    2.579731e-02   1.000000e-01
    maximum gap  :    8.487117e-01       ***

convergence summary
    number of iterations   : 4
    number of reformations : 0

------- converged at time : 71


===== beginning time step 71 : 72 =====


Reforming stiffness matrix: reformation #1

===== reforming stiffness matrix:
	Nr of equations ........................... : 2658
	Nr of nonzeroes in stiffness matrix ....... : 105264
 1
 Nonlinear solution status: time= 72
	stiffness updates             = 0
	right hand side evaluations   = 2
	stiffness matrix reformations = 1
	step from line search         = 1.000000
	convergence norms :     INITIAL         CURRENT         REQUIRED
	   residual            2.331455e+03    7.918454e+00    0.000000e+00 
	   energy              2.023096e+02    4.346520e+00    2.023096e+00 
	   displacement        3.859261e+02    3.859261e+02    3.859261e-02 
 2
 Nonlinear solution status: time= 72
	stiffness updates             = 1
	right hand side evaluations   = 3
	stiffness matrix reformations = 1
	step from line search         = 1.000000
	convergence norms :     INITIAL         CURRENT         REQUIRED
	   residual            2.331455e+03    1.772252e-01    0.000000e+00 
	   energy              2.023096e+02    3.804518e-02    2.023096e+00 
	   displacement        3.859261e+02    1.907747e+00    4.140971e-02 
 3
 Nonlinear solution status: time= 72
	stiffness updates             = 2
	right hand side evaluations   = 4
	stiffness matrix reformations = 1
	step from line search         = 1.000000
	convergence norms :     INITIAL         CURRENT         REQUIRED
	   residual            2.331455e+03    6.839606e-04    0.000000e+00 
	   energy              2.023096e+02    7.353035e-04    2.023096e+00 
	   displacement        3.859261e+02    2.495768e-02    4.089344e-02 

........................ augmentation # 1
 sliding interface # 23
                        CURRENT        REQUIRED
    D multiplier :    2.580209e-02   1.000000e-01
    maximum gap  :    8.496871e-01       ***

convergence summary
    number of iterations   : 3
    number of reformations : 0

------- converged at time : 72


===== beginning time step 72 : 73 =====


Reforming stiffness matrix: reformation #1

===== reforming stiffness matrix:
	Nr of equations ........................... : 2658
	Nr of nonzeroes in stiffness matrix ....... : 105264
 1
 Nonlinear solution status: time= 73
	stiffness updates             = 0
	right hand side evaluations   = 2
	stiffness matrix reformations = 1
	step from line search         = 1.000000
	convergence norms :     INITIAL         CURRENT         REQUIRED
	   residual            2.434679e+03    8.299433e+00    0.000000e+00 
	   energy              2.130842e+02    4.725132e+00    2.130842e+00 
	   displacement        4.145635e+02    4.145635e+02    4.145635e-02 
 2
 Nonlinear solution status: time= 73
	stiffness updates             = 1
	right hand side evaluations   = 3
	stiffness matrix reformations = 1
	step from line search         = 1.000000
	convergence norms :     INITIAL         CURRENT         REQUIRED
	   residual            2.434679e+03    1.749454e-01    0.000000e+00 
	   energy              2.130842e+02    2.840457e-02    2.130842e+00 
	   displacement        4.145635e+02    1.875731e+00    4.456976e-02 
 3
 Nonlinear solution status: time= 73
	stiffness updates             = 2
	right hand side evaluations   = 4
	stiffness matrix reformations = 1
	step from line search         = 1.000000
	convergence norms :     INITIAL         CURRENT         REQUIRED
	   residual            2.434679e+03    8.851364e-04    0.000000e+00 
	   energy              2.130842e+02    8.616961e-04    2.130842e+00 
	   displacement        4.145635e+02    2.663705e-02    4.402647e-02 

........................ augmentation # 1
 sliding interface # 23
                        CURRENT        REQUIRED
    D multiplier :    2.586117e-02   1.000000e-01
    maximum gap  :    8.508227e-01       ***

convergence summary
    number of iterations   : 3
    number of reformations : 0

------- converged at time : 73


===== beginning time step 73 : 74 =====


Reforming stiffness matrix: reformation #1

===== reforming stiffness matrix:
	Nr of equations ........................... : 2658
	Nr of nonzeroes in stiffness matrix ....... : 105192
 1
 Nonlinear solution status: time= 74
	stiffness updates             = 0
	right hand side evaluations   = 2
	stiffness matrix reformations = 1
	step from line search         = 1.000000
	convergence norms :     INITIAL         CURRENT         REQUIRED
	   residual            2.602487e+03    9.122811e+00    0.000000e+00 
	   energy              2.312974e+02    5.545147e+00    2.312974e+00 
	   displacement        4.619817e+02    4.619817e+02    4.619817e-02 
 2
 Nonlinear solution status: time= 74
	stiffness updates             = 1
	right hand side evaluations   = 3
	stiffness matrix reformations = 1
	step from line search         = 1.000000
	convergence norms :     INITIAL         CURRENT         REQUIRED
	   residual            2.602487e+03    2.144621e-01    0.000000e+00 
	   energy              2.312974e+02    2.554994e-02    2.312974e+00 
	   displacement        4.619817e+02    2.032069e+00    4.981803e-02 
 3
 Nonlinear solution status: time= 74
	stiffness updates             = 2
	right hand side evaluations   = 4
	stiffness matrix reformations = 1
	step from line search         = 1.000000
	convergence norms :     INITIAL         CURRENT         REQUIRED
	   residual            2.602487e+03    2.757389e-03    0.000000e+00 
	   energy              2.312974e+02    2.196982e-03    2.312974e+00 
	   displacement        4.619817e+02    3.371543e-02    4.925743e-02 

........................ augmentation # 1
 sliding interface # 23
                        CURRENT        REQUIRED
    D multiplier :    2.561839e-02   1.000000e-01
    maximum gap  :    8.521554e-01       ***

convergence summary
    number of iterations   : 3
    number of reformations : 0

------- converged at time : 74


===== beginning time step 74 : 75 =====


Reforming stiffness matrix: reformation #1

===== reforming stiffness matrix:
	Nr of equations ........................... : 2658
	Nr of nonzeroes in stiffness matrix ....... : 105228
 1
 Nonlinear solution status: time= 75
	stiffness updates             = 0
	right hand side evaluations   = 2
	stiffness matrix reformations = 1
	step from line search         = 1.000000
	convergence norms :     INITIAL         CURRENT         REQUIRED
	   residual            2.598408e+03    8.876963e+00    0.000000e+00 
	   energy              2.307138e+02    5.491407e+00    2.307138e+00 
	   displacement        4.625001e+02    4.625001e+02    4.625001e-02 
 2
 Nonlinear solution status: time= 75
	stiffness updates             = 1
	right hand side evaluations   = 3
	stiffness matrix reformations = 1
	step from line search         = 1.000000
	convergence norms :     INITIAL         CURRENT         REQUIRED
	   residual            2.598408e+03    2.111139e-01    0.000000e+00 
	   energy              2.307138e+02    1.971733e-02    2.307138e+00 
	   displacement        4.625001e+02    2.020556e+00    4.990765e-02 
 3
 Nonlinear solution status: time= 75
	stiffness updates             = 2
	right hand side evaluations   = 4
	stiffness matrix reformations = 1
	step from line search         = 1.000000
	convergence norms :     INITIAL         CURRENT         REQUIRED
	   residual            2.598408e+03    2.272178e-03    0.000000e+00 
	   energy              2.307138e+02    1.598213e-03    2.307138e+00 
	   displacement        4.625001e+02    3.657001e-02    4.935226e-02 

........................ augmentation # 1
 sliding interface # 23
                        CURRENT        REQUIRED
    D multiplier :    2.552743e-02   1.000000e-01
    maximum gap  :    8.536673e-01       ***

convergence summary
    number of iterations   : 3
    number of reformations : 0

------- converged at time : 75


===== beginning time step 75 : 76 =====


Reforming stiffness matrix: reformation #1

===== reforming stiffness matrix:
	Nr of equations ........................... : 2658
	Nr of nonzeroes in stiffness matrix ....... : 105300
 1
 Nonlinear solution status: time= 76
	stiffness updates             = 0
	right hand side evaluations   = 2
	stiffness matrix reformations = 1
	step from line search         = 1.000000
	convergence norms :     INITIAL         CURRENT         REQUIRED
	   residual            2.711623e+03    9.335253e+00    0.000000e+00 
	   energy              2.425729e+02    6.007028e+00    2.425729e+00 
	   displacement        4.906425e+02    4.906425e+02    4.906425e-02 
 2
 Nonlinear solution status: time= 76
	stiffness updates             = 1
	right hand side evaluations   = 3
	stiffness matrix reformations = 1
	step from line search         = 1.000000
	convergence norms :     INITIAL         CURRENT         REQUIRED
	   residual            2.711623e+03    2.234578e-01    0.000000e+00 
	   energy              2.425729e+02    2.148181e-02    2.425729e+00 
	   displacement        4.906425e+02    2.097771e+00    5.296285e-02 
 3
 Nonlinear solution status: time= 76
	stiffness updates             = 2
	right hand side evaluations   = 4
	stiffness matrix reformations = 1
	step from line search         = 1.000000
	convergence norms :     INITIAL         CURRENT         REQUIRED
	   residual            2.711623e+03    2.141087e-03    0.000000e+00 
	   energy              2.425729e+02    7.696358e-04    2.425729e+00 
	   displacement        4.906425e+02    3.100218e-02    5.238835e-02 

........................ augmentation # 1
 sliding interface # 23
                        CURRENT        REQUIRED
    D multiplier :    2.542367e-02   1.000000e-01
    maximum gap  :    8.553880e-01       ***

convergence summary
    number of iterations   : 3
    number of reformations : 0

------- converged at time : 76


===== beginning time step 76 : 77 =====


Reforming stiffness matrix: reformation #1

===== reforming stiffness matrix:
	Nr of equations ........................... : 2658
	Nr of nonzeroes in stiffness matrix ....... : 105300
 1
 Nonlinear solution status: time= 77
	stiffness updates             = 0
	right hand side evaluations   = 2
	stiffness matrix reformations = 1
	step from line search         = 1.000000
	convergence norms :     INITIAL         CURRENT         REQUIRED
	   residual            2.888729e+03    1.020734e+01    0.000000e+00 
	   energy              2.610140e+02    6.772235e+00    2.610140e+00 
	   displacement        5.351767e+02    5.351767e+02    5.351767e-02 
 2
 Nonlinear solution status: time= 77
	stiffness updates             = 1
	right hand side evaluations   = 3
	stiffness matrix reformations = 1
	step from line search         = 1.000000
	convergence norms :     INITIAL         CURRENT         REQUIRED
	   residual            2.888729e+03    2.428582e-01    0.000000e+00 
	   energy              2.610140e+02    3.181145e-02    2.610140e+00 
	   displacement        5.351767e+02    2.250253e+00    5.794689e-02 
 3
 Nonlinear solution status: time= 77
	stiffness updates             = 2
	right hand side evaluations   = 4
	stiffness matrix reformations = 1
	step from line search         = 1.000000
	convergence norms :     INITIAL         CURRENT         REQUIRED
	   residual            2.888729e+03    2.146770e-03    0.000000e+00 
	   energy              2.610140e+02    3.139592e-04    2.610140e+00 
	   displacement        5.351767e+02    4.217012e-02    5.725990e-02 

........................ augmentation # 1
 sliding interface # 23
                        CURRENT        REQUIRED
    D multiplier :    2.529566e-02   1.000000e-01
    maximum gap  :    8.573162e-01       ***

convergence summary
    number of iterations   : 3
    number of reformations : 0

------- converged at time : 77


===== beginning time step 77 : 78 =====


Reforming stiffness matrix: reformation #1

===== reforming stiffness matrix:
	Nr of equations ........................... : 2658
	Nr of nonzeroes in stiffness matrix ....... : 105336
 1
 Nonlinear solution status: time= 78
	stiffness updates             = 0
	right hand side evaluations   = 2
	stiffness matrix reformations = 1
	step from line search         = 1.000000
	convergence norms :     INITIAL         CURRENT         REQUIRED
	   residual            2.895776e+03    9.945515e+00    0.000000e+00 
	   energy              2.621734e+02    6.806729e+00    2.621734e+00 
	   displacement        5.397988e+02    5.397988e+02    5.397988e-02 
 2
 Nonlinear solution status: time= 78
	stiffness updates             = 1
	right hand side evaluations   = 3
	stiffness matrix reformations = 1
	step from line search         = 1.000000
	convergence norms :     INITIAL         CURRENT         REQUIRED
	   residual            2.895776e+03    2.637854e-01    0.000000e+00 
	   energy              2.621734e+02    9.132690e-03    2.621734e+00 
	   displacement        5.397988e+02    2.045945e+00    5.833690e-02 
 3
 Nonlinear solution status: time= 78
	stiffness updates             = 2
	right hand side evaluations   = 4
	stiffness matrix reformations = 1
	step from line search         = 1.000000
	convergence norms :     INITIAL         CURRENT         REQUIRED
	   residual            2.895776e+03    4.820839e-03    0.000000e+00 
	   energy              2.621734e+02    1.881898e-03    2.621734e+00 
	   displacement        5.397988e+02    6.154868e-02    5.783510e-02 
 4
 Nonlinear solution status: time= 78
	stiffness updates             = 3
	right hand side evaluations   = 5
	stiffness matrix reformations = 1
	step from line search         = 1.000000
	convergence norms :     INITIAL         CURRENT         REQUIRED
	   residual            2.895776e+03    2.435047e-05    0.000000e+00 
	   energy              2.621734e+02    2.710190e-05    2.621734e+00 
	   displacement        5.397988e+02    9.734411e-04    5.771961e-02 

........................ augmentation # 1
 sliding interface # 23
                        CURRENT        REQUIRED
    D multiplier :    2.506916e-02   1.000000e-01
    maximum gap  :    8.594088e-01       ***

convergence summary
    number of iterations   : 4
    number of reformations : 0

------- converged at time : 78


===== beginning time step 78 : 79 =====


Reforming stiffness matrix: reformation #1

===== reforming stiffness matrix:
	Nr of equations ........................... : 2658
	Nr of nonzeroes in stiffness matrix ....... : 105336
 1
 Nonlinear solution status: time= 79
	stiffness updates             = 0
	right hand side evaluations   = 2
	stiffness matrix reformations = 1
	step from line search         = 1.000000
	convergence norms :     INITIAL         CURRENT         REQUIRED
	   residual            3.019317e+03    1.035346e+01    0.000000e+00 
	   energy              2.745656e+02    7.341987e+00    2.745656e+00 
	   displacement        5.663717e+02    5.663717e+02    5.663717e-02 
 2
 Nonlinear solution status: time= 79
	stiffness updates             = 1
	right hand side evaluations   = 3
	stiffness matrix reformations = 1
	step from line search         = 1.000000
	convergence norms :     INITIAL         CURRENT         REQUIRED
	   residual            3.019317e+03    2.546417e-01    0.000000e+00 
	   energy              2.745656e+02    6.363717e-03    2.745656e+00 
	   displacement        5.663717e+02    2.206427e+00    6.133703e-02 
 3
 Nonlinear solution status: time= 79
	stiffness updates             = 2
	right hand side evaluations   = 4
	stiffness matrix reformations = 1
	step from line search         = 1.000000
	convergence norms :     INITIAL         CURRENT         REQUIRED
	   residual            3.019317e+03    3.523085e-03    0.000000e+00 
	   energy              2.745656e+02    1.472191e-03    2.745656e+00 
	   displacement        5.663717e+02    4.998704e-02    6.079036e-02 

........................ augmentation # 1
 sliding interface # 23
                        CURRENT        REQUIRED
    D multiplier :    2.482210e-02   1.000000e-01
    maximum gap  :    8.616695e-01       ***

convergence summary
    number of iterations   : 3
    number of reformations : 0

------- converged at time : 79


===== beginning time step 79 : 80 =====


Reforming stiffness matrix: reformation #1

===== reforming stiffness matrix:
	Nr of equations ........................... : 2658
	Nr of nonzeroes in stiffness matrix ....... : 105336
 1
 Nonlinear solution status: time= 80
	stiffness updates             = 0
	right hand side evaluations   = 2
	stiffness matrix reformations = 1
	step from line search         = 1.000000
	convergence norms :     INITIAL         CURRENT         REQUIRED
	   residual            3.194832e+03    1.138501e+01    0.000000e+00 
	   energy              2.923577e+02    8.049622e+00    2.923577e+00 
	   displacement        6.090934e+02    6.090934e+02    6.090934e-02 
 2
 Nonlinear solution status: time= 80
	stiffness updates             = 1
	right hand side evaluations   = 3
	stiffness matrix reformations = 1
	step from line search         = 1.000000
	convergence norms :     INITIAL         CURRENT         REQUIRED
	   residual            3.194832e+03    2.669981e-01    0.000000e+00 
	   energy              2.923577e+02    2.230815e-02    2.923577e+00 
	   displacement        6.090934e+02    2.511749e+00    6.617171e-02 
 3
 Nonlinear solution status: time= 80
	stiffness updates             = 2
	right hand side evaluations   = 4
	stiffness matrix reformations = 1
	step from line search         = 1.000000
	convergence norms :     INITIAL         CURRENT         REQUIRED
	   residual            3.194832e+03    2.413596e-03    0.000000e+00 
	   energy              2.923577e+02    1.285543e-03    2.923577e+00 
	   displacement        6.090934e+02    4.875185e-02    6.550729e-02 

........................ augmentation # 1
 sliding interface # 23
                        CURRENT        REQUIRED
    D multiplier :    2.462779e-02   1.000000e-01
    maximum gap  :    8.642003e-01       ***

convergence summary
    number of iterations   : 3
    number of reformations : 0

------- converged at time : 80


===== beginning time step 80 : 81 =====


Reforming stiffness matrix: reformation #1

===== reforming stiffness matrix:
	Nr of equations ........................... : 2658
	Nr of nonzeroes in stiffness matrix ....... : 105336
 1
 Nonlinear solution status: time= 81
	stiffness updates             = 0
	right hand side evaluations   = 2
	stiffness matrix reformations = 1
	step from line search         = 1.000000
	convergence norms :     INITIAL         CURRENT         REQUIRED
	   residual            3.219926e+03    1.109474e+01    0.000000e+00 
	   energy              2.938312e+02    8.176788e+00    2.938312e+00 
	   displacement        6.076388e+02    6.076388e+02    6.076388e-02 
 2
 Nonlinear solution status: time= 81
	stiffness updates             = 1
	right hand side evaluations   = 3
	stiffness matrix reformations = 1
	step from line search         = 1.000000
	convergence norms :     INITIAL         CURRENT         REQUIRED
	   residual            3.219926e+03    2.519193e-01    0.000000e+00 
	   energy              2.938312e+02    2.927521e-02    2.938312e+00 
	   displacement        6.076388e+02    2.458872e+00    6.606083e-02 
 3
 Nonlinear solution status: time= 81
	stiffness updates             = 2
	right hand side evaluations   = 4
	stiffness matrix reformations = 1
	step from line search         = 1.000000
	convergence norms :     INITIAL         CURRENT         REQUIRED
	   residual            3.219926e+03    2.429483e-03    0.000000e+00 
	   energy              2.938312e+02    1.677564e-03    2.938312e+00 
	   displacement        6.076388e+02    4.717168e-02    6.538554e-02 

........................ augmentation # 1
 sliding interface # 23
                        CURRENT        REQUIRED
    D multiplier :    2.441813e-02   1.000000e-01
    maximum gap  :    8.669350e-01       ***

convergence summary
    number of iterations   : 3
    number of reformations : 0

------- converged at time : 81


===== beginning time step 81 : 82 =====


Reforming stiffness matrix: reformation #1

===== reforming stiffness matrix:
	Nr of equations ........................... : 2658
	Nr of nonzeroes in stiffness matrix ....... : 105336
 1
 Nonlinear solution status: time= 82
	stiffness updates             = 0
	right hand side evaluations   = 2
	stiffness matrix reformations = 1
	step from line search         = 1.000000
	convergence norms :     INITIAL         CURRENT         REQUIRED
	   residual            3.332095e+03    1.178521e+01    0.000000e+00 
	   energy              3.049651e+02    8.578992e+00    3.049651e+00 
	   displacement        6.328154e+02    6.328154e+02    6.328154e-02 
 2
 Nonlinear solution status: time= 82
	stiffness updates             = 1
	right hand side evaluations   = 3
	stiffness matrix reformations = 1
	step from line search         = 1.000000
	convergence norms :     INITIAL         CURRENT         REQUIRED
	   residual            3.332095e+03    2.681077e-01    0.000000e+00 
	   energy              3.049651e+02    3.514661e-02    3.049651e+00 
	   displacement        6.328154e+02    2.651386e+00    6.893695e-02 
 3
 Nonlinear solution status: time= 82
	stiffness updates             = 2
	right hand side evaluations   = 4
	stiffness matrix reformations = 1
	step from line search         = 1.000000
	convergence norms :     INITIAL         CURRENT         REQUIRED
	   residual            3.332095e+03    2.970718e-03    0.000000e+00 
	   energy              3.049651e+02    2.005097e-03    3.049651e+00 
	   displacement        6.328154e+02    6.947334e-02    6.825337e-02 
 4
 Nonlinear solution status: time= 82
	stiffness updates             = 3
	right hand side evaluations   = 5
	stiffness matrix reformations = 1
	step from line search         = 1.000000
	convergence norms :     INITIAL         CURRENT         REQUIRED
	   residual            3.332095e+03    2.583037e-05    0.000000e+00 
	   energy              3.049651e+02    5.733604e-06    3.049651e+00 
	   displacement        6.328154e+02    1.368549e-03    6.816794e-02 

........................ augmentation # 1
 sliding interface # 23
                        CURRENT        REQUIRED
    D multiplier :    2.426455e-02   1.000000e-01
    maximum gap  :    8.699355e-01       ***

convergence summary
    number of iterations   : 4
    number of reformations : 0

------- converged at time : 82


===== beginning time step 82 : 83 =====


Reforming stiffness matrix: reformation #1

===== reforming stiffness matrix:
	Nr of equations ........................... : 2658
	Nr of nonzeroes in stiffness matrix ....... : 105336
 1
 Nonlinear solution status: time= 83
	stiffness updates             = 0
	right hand side evaluations   = 2
	stiffness matrix reformations = 1
	step from line search         = 1.000000
	convergence norms :     INITIAL         CURRENT         REQUIRED
	   residual            3.520491e+03    1.332662e+01    0.000000e+00 
	   energy              3.230782e+02    9.229478e+00    3.230782e+00 
	   displacement        6.670434e+02    6.670434e+02    6.670434e-02 
 2
 Nonlinear solution status: time= 83
	stiffness updates             = 1
	right hand side evaluations   = 3
	stiffness matrix reformations = 1
	step from line search         = 1.000000
	convergence norms :     INITIAL         CURRENT         REQUIRED
	   residual            3.520491e+03    3.029192e-01    0.000000e+00 
	   energy              3.230782e+02    3.851640e-02    3.230782e+00 
	   displacement        6.670434e+02    2.964018e+00    7.279543e-02 
 3
 Nonlinear solution status: time= 83
	stiffness updates             = 2
	right hand side evaluations   = 4
	stiffness matrix reformations = 1
	step from line search         = 1.000000
	convergence norms :     INITIAL         CURRENT         REQUIRED
	   residual            3.520491e+03    3.392747e-03    0.000000e+00 
	   energy              3.230782e+02    2.831058e-03    3.230782e+00 
	   displacement        6.670434e+02    6.040859e-02    7.205625e-02 

........................ augmentation # 1
 sliding interface # 23
                        CURRENT        REQUIRED
    D multiplier :    2.401443e-02   1.000000e-01
    maximum gap  :    8.730674e-01       ***

convergence summary
    number of iterations   : 3
    number of reformations : 0

------- converged at time : 83


===== beginning time step 83 : 84 =====


Reforming stiffness matrix: reformation #1

===== reforming stiffness matrix:
	Nr of equations ........................... : 2658
	Nr of nonzeroes in stiffness matrix ....... : 105372
 1
 Nonlinear solution status: time= 84
	stiffness updates             = 0
	right hand side evaluations   = 2
	stiffness matrix reformations = 1
	step from line search         = 1.000000
	convergence norms :     INITIAL         CURRENT         REQUIRED
	   residual            3.556614e+03    1.295451e+01    0.000000e+00 
	   energy              3.261952e+02    9.364953e+00    3.261952e+00 
	   displacement        6.734292e+02    6.734292e+02    6.734292e-02 
 2
 Nonlinear solution status: time= 84
	stiffness updates             = 1
	right hand side evaluations   = 3
	stiffness matrix reformations = 1
	step from line search         = 1.000000
	convergence norms :     INITIAL         CURRENT         REQUIRED
	   residual            3.556614e+03    2.719804e-01    0.000000e+00 
	   energy              3.261952e+02    5.881165e-02    3.261952e+00 
	   displacement        6.734292e+02    2.949741e+00    7.356349e-02 
 3
 Nonlinear solution status: time= 84
	stiffness updates             = 2
	right hand side evaluations   = 4
	stiffness matrix reformations = 1
	step from line search         = 1.000000
	convergence norms :     INITIAL         CURRENT         REQUIRED
	   residual            3.556614e+03    1.968961e-03    0.000000e+00 
	   energy              3.261952e+02    2.032076e-03    3.261952e+00 
	   displacement        6.734292e+02    4.723592e-02    7.277557e-02 

........................ augmentation # 1
 sliding interface # 23
                        CURRENT        REQUIRED
    D multiplier :    2.380771e-02   1.000000e-01
    maximum gap  :    8.764715e-01       ***

convergence summary
    number of iterations   : 3
    number of reformations : 0

------- converged at time : 84


===== beginning time step 84 : 85 =====


Reforming stiffness matrix: reformation #1

===== reforming stiffness matrix:
	Nr of equations ........................... : 2658
	Nr of nonzeroes in stiffness matrix ....... : 105372
 1
 Nonlinear solution status: time= 85
	stiffness updates             = 0
	right hand side evaluations   = 2
	stiffness matrix reformations = 1
	step from line search         = 1.000000
	convergence norms :     INITIAL         CURRENT         REQUIRED
	   residual            3.692471e+03    1.388398e+01    0.000000e+00 
	   energy              3.390603e+02    9.807467e+00    3.390603e+00 
	   displacement        6.953601e+02    6.953601e+02    6.953601e-02 
 2
 Nonlinear solution status: time= 85
	stiffness updates             = 1
	right hand side evaluations   = 3
	stiffness matrix reformations = 1
	step from line search         = 1.000000
	convergence norms :     INITIAL         CURRENT         REQUIRED
	   residual            3.692471e+03    2.927829e-01    0.000000e+00 
	   energy              3.390603e+02    6.000451e-02    3.390603e+00 
	   displacement        6.953601e+02    3.124761e+00    7.608104e-02 
 3
 Nonlinear solution status: time= 85
	stiffness updates             = 2
	right hand side evaluations   = 4
	stiffness matrix reformations = 1
	step from line search         = 1.000000
	convergence norms :     INITIAL         CURRENT         REQUIRED
	   residual            3.692471e+03    2.233084e-03    0.000000e+00 
	   energy              3.390603e+02    2.122750e-03    3.390603e+00 
	   displacement        6.953601e+02    5.288510e-02    7.526776e-02 

........................ augmentation # 1
 sliding interface # 23
                        CURRENT        REQUIRED
    D multiplier :    2.366471e-02   1.000000e-01
    maximum gap  :    8.801336e-01       ***

convergence summary
    number of iterations   : 3
    number of reformations : 0

------- converged at time : 85


===== beginning time step 85 : 86 =====


Reforming stiffness matrix: reformation #1

===== reforming stiffness matrix:
	Nr of equations ........................... : 2658
	Nr of nonzeroes in stiffness matrix ....... : 105408
 1
 Nonlinear solution status: time= 86
	stiffness updates             = 0
	right hand side evaluations   = 2
	stiffness matrix reformations = 1
	step from line search         = 1.000000
	convergence norms :     INITIAL         CURRENT         REQUIRED
	   residual            3.878070e+03    1.631285e+01    0.000000e+00 
	   energy              3.532885e+02    1.027804e+01    3.532885e+00 
	   displacement        7.185674e+02    7.185674e+02    7.185674e-02 
 2
 Nonlinear solution status: time= 86
	stiffness updates             = 1
	right hand side evaluations   = 3
	stiffness matrix reformations = 1
	step from line search         = 1.000000
	convergence norms :     INITIAL         CURRENT         REQUIRED
	   residual            3.878070e+03    3.439504e-01    0.000000e+00 
	   energy              3.532885e+02    9.763152e-02    3.532885e+00 
	   displacement        7.185674e+02    3.521747e+00    7.901066e-02 
 3
 Nonlinear solution status: time= 86
	stiffness updates             = 2
	right hand side evaluations   = 4
	stiffness matrix reformations = 1
	step from line search         = 1.000000
	convergence norms :     INITIAL         CURRENT         REQUIRED
	   residual            3.878070e+03    1.781700e-03    0.000000e+00 
	   energy              3.532885e+02    2.191796e-03    3.532885e+00 
	   displacement        7.185674e+02    5.973162e-02    7.796356e-02 

........................ augmentation # 1
 sliding interface # 23
                        CURRENT        REQUIRED
    D multiplier :    2.353981e-02   1.000000e-01
    maximum gap  :    8.840484e-01       ***

convergence summary
    number of iterations   : 3
    number of reformations : 0

------- converged at time : 86


===== beginning time step 86 : 87 =====


Reforming stiffness matrix: reformation #1

===== reforming stiffness matrix:
	Nr of equations ........................... : 2658
	Nr of nonzeroes in stiffness matrix ....... : 105408
 1
 Nonlinear solution status: time= 87
	stiffness updates             = 0
	right hand side evaluations   = 2
	stiffness matrix reformations = 1
	step from line search         = 1.000000
	convergence norms :     INITIAL         CURRENT         REQUIRED
	   residual            3.913067e+03    1.602210e+01    0.000000e+00 
	   energy              3.569499e+02    1.039574e+01    3.569499e+00 
	   displacement        7.271602e+02    7.271602e+02    7.271602e-02 
 2
 Nonlinear solution status: time= 87
	stiffness updates             = 1
	right hand side evaluations   = 3
	stiffness matrix reformations = 1
	step from line search         = 1.000000
	convergence norms :     INITIAL         CURRENT         REQUIRED
	   residual            3.913067e+03    3.202790e-01    0.000000e+00 
	   energy              3.569499e+02    1.084691e-01    3.569499e+00 
	   displacement        7.271602e+02    3.445920e+00    7.994138e-02 
 3
 Nonlinear solution status: time= 87
	stiffness updates             = 2
	right hand side evaluations   = 4
	stiffness matrix reformations = 1
	step from line search         = 1.000000
	convergence norms :     INITIAL         CURRENT         REQUIRED
	   residual            3.913067e+03    1.348552e-03    0.000000e+00 
	   energy              3.569499e+02    1.999106e-03    3.569499e+00 
	   displacement        7.271602e+02    4.670007e-02    7.888876e-02 

........................ augmentation # 1
 sliding interface # 23
                        CURRENT        REQUIRED
    D multiplier :    2.339918e-02   1.000000e-01
    maximum gap  :    8.881596e-01       ***

convergence summary
    number of iterations   : 3
    number of reformations : 0

------- converged at time : 87


===== beginning time step 87 : 88 =====


Reforming stiffness matrix: reformation #1

===== reforming stiffness matrix:
	Nr of equations ........................... : 2658
	Nr of nonzeroes in stiffness matrix ....... : 105408
 1
 Nonlinear solution status: time= 88
	stiffness updates             = 0
	right hand side evaluations   = 2
	stiffness matrix reformations = 1
	step from line search         = 1.000000
	convergence norms :     INITIAL         CURRENT         REQUIRED
	   residual            4.020926e+03    1.711487e+01    0.000000e+00 
	   energy              3.676245e+02    1.072764e+01    3.676245e+00 
	   displacement        7.501343e+02    7.501343e+02    7.501343e-02 
 2
 Nonlinear solution status: time= 88
	stiffness updates             = 1
	right hand side evaluations   = 3
	stiffness matrix reformations = 1
	step from line search         = 1.000000
	convergence norms :     INITIAL         CURRENT         REQUIRED
	   residual            4.020926e+03    3.481099e-01    0.000000e+00 
	   energy              3.676245e+02    1.362191e-01    3.676245e+00 
	   displacement        7.501343e+02    3.743059e+00    8.271758e-02 
 3
 Nonlinear solution status: time= 88
	stiffness updates             = 2
	right hand side evaluations   = 4
	stiffness matrix reformations = 1
	step from line search         = 1.000000
	convergence norms :     INITIAL         CURRENT         REQUIRED
	   residual            4.020926e+03    8.533306e-04    0.000000e+00 
	   energy              3.676245e+02    1.688786e-03    3.676245e+00 
	   displacement        7.501343e+02    5.793126e-02    8.142572e-02 

........................ augmentation # 1
 sliding interface # 23
                        CURRENT        REQUIRED
    D multiplier :    2.333526e-02   1.000000e-01
    maximum gap  :    8.925440e-01       ***

convergence summary
    number of iterations   : 3
    number of reformations : 0

------- converged at time : 88


===== beginning time step 88 : 89 =====


Reforming stiffness matrix: reformation #1

===== reforming stiffness matrix:
	Nr of equations ........................... : 2658
	Nr of nonzeroes in stiffness matrix ....... : 105408
 1
 Nonlinear solution status: time= 89
	stiffness updates             = 0
	right hand side evaluations   = 2
	stiffness matrix reformations = 1
	step from line search         = 1.000000
	convergence norms :     INITIAL         CURRENT         REQUIRED
	   residual            4.220630e+03    2.074067e+01    0.000000e+00 
	   energy              3.785807e+02    1.106732e+01    3.785807e+00 
	   displacement        7.581237e+02    7.581237e+02    7.581237e-02 
 2
 Nonlinear solution status: time= 89
	stiffness updates             = 1
	right hand side evaluations   = 3
	stiffness matrix reformations = 1
	step from line search         = 1.000000
	convergence norms :     INITIAL         CURRENT         REQUIRED
	   residual            4.220630e+03    4.779223e-01    0.000000e+00 
	   energy              3.785807e+02    1.707201e-01    3.785807e+00 
	   displacement        7.581237e+02    4.323851e+00    8.412673e-02 
 3
 Nonlinear solution status: time= 89
	stiffness updates             = 2
	right hand side evaluations   = 4
	stiffness matrix reformations = 1
	step from line search         = 1.000000
	convergence norms :     INITIAL         CURRENT         REQUIRED
	   residual            4.220630e+03    1.214215e-03    0.000000e+00 
	   energy              3.785807e+02    2.331029e-03    3.785807e+00 
	   displacement        7.581237e+02    7.909569e-02    8.258767e-02 

........................ augmentation # 1
 sliding interface # 23
                        CURRENT        REQUIRED
    D multiplier :    2.331896e-02   1.000000e-01
    maximum gap  :    8.972335e-01       ***

convergence summary
    number of iterations   : 3
    number of reformations : 0

------- converged at time : 89


===== beginning time step 89 : 90 =====


Reforming stiffness matrix: reformation #1

===== reforming stiffness matrix:
	Nr of equations ........................... : 2658
	Nr of nonzeroes in stiffness matrix ....... : 105336
 1
 Nonlinear solution status: time= 90
	stiffness updates             = 0
	right hand side evaluations   = 2
	stiffness matrix reformations = 1
	step from line search         = 1.000000
	convergence norms :     INITIAL         CURRENT         REQUIRED
	   residual            4.296173e+03    2.027067e+01    0.000000e+00 
	   energy              3.861010e+02    1.132494e+01    3.861010e+00 
	   displacement        7.771077e+02    7.771077e+02    7.771077e-02 
 2
 Nonlinear solution status: time= 90
	stiffness updates             = 1
	right hand side evaluations   = 3
	stiffness matrix reformations = 1
	step from line search         = 1.000000
	convergence norms :     INITIAL         CURRENT         REQUIRED
	   residual            4.296173e+03    4.463397e-01    0.000000e+00 
	   energy              3.861010e+02    1.820062e-01    3.861010e+00 
	   displacement        7.771077e+02    4.360664e+00    8.627420e-02 
 3
 Nonlinear solution status: time= 90
	stiffness updates             = 2
	right hand side evaluations   = 4
	stiffness matrix reformations = 1
	step from line search         = 1.000000
	convergence norms :     INITIAL         CURRENT         REQUIRED
	   residual            4.296173e+03    1.144467e-03    0.000000e+00 
	   energy              3.861010e+02    1.941458e-03    3.861010e+00 
	   displacement        7.771077e+02    8.200902e-02    8.467327e-02 

........................ augmentation # 1
 sliding interface # 23
                        CURRENT        REQUIRED
    D multiplier :    2.325581e-02   1.000000e-01
    maximum gap  :    9.021555e-01       ***

convergence summary
    number of iterations   : 3
    number of reformations : 0

------- converged at time : 90


===== beginning time step 90 : 91 =====


Reforming stiffness matrix: reformation #1

===== reforming stiffness matrix:
	Nr of equations ........................... : 2658
	Nr of nonzeroes in stiffness matrix ....... : 105372
 1
 Nonlinear solution status: time= 91
	stiffness updates             = 0
	right hand side evaluations   = 2
	stiffness matrix reformations = 1
	step from line search         = 1.000000
	convergence norms :     INITIAL         CURRENT         REQUIRED
	   residual            4.388185e+03    2.178455e+01    0.000000e+00 
	   energy              3.916952e+02    1.151643e+01    3.916952e+00 
	   displacement        7.827796e+02    7.827796e+02    7.827796e-02 
 2
 Nonlinear solution status: time= 91
	stiffness updates             = 1
	right hand side evaluations   = 3
	stiffness matrix reformations = 1
	step from line search         = 1.000000
	convergence norms :     INITIAL         CURRENT         REQUIRED
	   residual            4.388185e+03    5.277157e-01    0.000000e+00 
	   energy              3.916952e+02    1.811742e-01    3.916952e+00 
	   displacement        7.827796e+02    4.604626e+00    8.708590e-02 
 3
 Nonlinear solution status: time= 91
	stiffness updates             = 2
	right hand side evaluations   = 4
	stiffness matrix reformations = 1
	step from line search         = 1.000000
	convergence norms :     INITIAL         CURRENT         REQUIRED
	   residual            4.388185e+03    1.129671e-03    0.000000e+00 
	   energy              3.916952e+02    2.165908e-03    3.916952e+00 
	   displacement        7.827796e+02    8.235792e-02    8.553931e-02 

........................ augmentation # 1
 sliding interface # 23
                        CURRENT        REQUIRED
    D multiplier :    2.322170e-02   1.000000e-01
    maximum gap  :    9.073801e-01       ***

convergence summary
    number of iterations   : 3
    number of reformations : 0

------- converged at time : 91


===== beginning time step 91 : 92 =====


Reforming stiffness matrix: reformation #1

===== reforming stiffness matrix:
	Nr of equations ........................... : 2658
	Nr of nonzeroes in stiffness matrix ....... : 105372
 1
 Nonlinear solution status: time= 92
	stiffness updates             = 0
	right hand side evaluations   = 2
	stiffness matrix reformations = 1
	step from line search         = 1.000000
	convergence norms :     INITIAL         CURRENT         REQUIRED
	   residual            4.598851e+03    2.679841e+01    0.000000e+00 
	   energy              4.039238e+02    1.211167e+01    4.039238e+00 
	   displacement        7.909363e+02    7.909363e+02    7.909363e-02 
 2
 Nonlinear solution status: time= 92
	stiffness updates             = 1
	right hand side evaluations   = 3
	stiffness matrix reformations = 1
	step from line search         = 1.000000
	convergence norms :     INITIAL         CURRENT         REQUIRED
	   residual            4.598851e+03    7.577229e-01    0.000000e+00 
	   energy              4.039238e+02    2.233350e-01    4.039238e+00 
	   displacement        7.909363e+02    5.399606e+00    8.869245e-02 
 3
 Nonlinear solution status: time= 92
	stiffness updates             = 2
	right hand side evaluations   = 4
	stiffness matrix reformations = 1
	step from line search         = 1.000000
	convergence norms :     INITIAL         CURRENT         REQUIRED
	   residual            4.598851e+03    2.348583e-03    0.000000e+00 
	   energy              4.039238e+02    3.648875e-03    4.039238e+00 
	   displacement        7.909363e+02    1.123851e-01    8.688264e-02 
 4
 Nonlinear solution status: time= 92
	stiffness updates             = 3
	right hand side evaluations   = 5
	stiffness matrix reformations = 1
	step from line search         = 1.000000
	convergence norms :     INITIAL         CURRENT         REQUIRED
	   residual            4.598851e+03    2.285593e-06    0.000000e+00 
	   energy              4.039238e+02    5.307264e-06    4.039238e+00 
	   displacement        7.909363e+02    4.543766e-04    8.678554e-02 

........................ augmentation # 1
 sliding interface # 23
                        CURRENT        REQUIRED
    D multiplier :    2.321180e-02   1.000000e-01
    maximum gap  :    9.130366e-01       ***

convergence summary
    number of iterations   : 4
    number of reformations : 0

------- converged at time : 92


===== beginning time step 92 : 93 =====


Reforming stiffness matrix: reformation #1

===== reforming stiffness matrix:
	Nr of equations ........................... : 2658
	Nr of nonzeroes in stiffness matrix ....... : 105408
 1
 Nonlinear solution status: time= 93
	stiffness updates             = 0
	right hand side evaluations   = 2
	stiffness matrix reformations = 1
	step from line search         = 1.000000
	convergence norms :     INITIAL         CURRENT         REQUIRED
	   residual            4.652750e+03    2.643351e+01    0.000000e+00 
	   energy              4.081962e+02    1.224424e+01    4.081962e+00 
	   displacement        8.019511e+02    8.019511e+02    8.019511e-02 
 2
 Nonlinear solution status: time= 93
	stiffness updates             = 1
	right hand side evaluations   = 3
	stiffness matrix reformations = 1
	step from line search         = 1.000000
	convergence norms :     INITIAL         CURRENT         REQUIRED
	   residual            4.652750e+03    7.765680e-01    0.000000e+00 
	   energy              4.081962e+02    2.164829e-01    4.081962e+00 
	   displacement        8.019511e+02    5.473287e+00    9.003609e-02 
 3
 Nonlinear solution status: time= 93
	stiffness updates             = 2
	right hand side evaluations   = 4
	stiffness matrix reformations = 1
	step from line search         = 1.000000
	convergence norms :     INITIAL         CURRENT         REQUIRED
	   residual            4.652750e+03    3.374879e-03    0.000000e+00 
	   energy              4.081962e+02    4.444232e-03    4.081962e+00 
	   displacement        8.019511e+02    1.122688e-01    8.824329e-02 
 4
 Nonlinear solution status: time= 93
	stiffness updates             = 3
	right hand side evaluations   = 5
	stiffness matrix reformations = 1
	step from line search         = 1.000000
	convergence norms :     INITIAL         CURRENT         REQUIRED
	   residual            4.652750e+03    1.390101e-05    0.000000e+00 
	   energy              4.081962e+02    4.441816e-06    4.081962e+00 
	   displacement        8.019511e+02    7.288677e-04    8.814878e-02 

........................ augmentation # 1
 sliding interface # 23
                        CURRENT        REQUIRED
    D multiplier :    2.324691e-02   1.000000e-01
    maximum gap  :    9.192204e-01       ***

convergence summary
    number of iterations   : 4
    number of reformations : 0

------- converged at time : 93


===== beginning time step 93 : 94 =====


Reforming stiffness matrix: reformation #1

===== reforming stiffness matrix:
	Nr of equations ........................... : 2658
	Nr of nonzeroes in stiffness matrix ....... : 105408
 1
 Nonlinear solution status: time= 94
	stiffness updates             = 0
	right hand side evaluations   = 2
	stiffness matrix reformations = 1
	step from line search         = 1.000000
	convergence norms :     INITIAL         CURRENT         REQUIRED
	   residual            4.758784e+03    2.808205e+01    0.000000e+00 
	   energy              4.140255e+02    1.263098e+01    4.140255e+00 
	   displacement        8.069133e+02    8.069133e+02    8.069133e-02 
 2
 Nonlinear solution status: time= 94
	stiffness updates             = 1
	right hand side evaluations   = 3
	stiffness matrix reformations = 1
	step from line search         = 1.000000
	convergence norms :     INITIAL         CURRENT         REQUIRED
	   residual            4.758784e+03    8.631264e-01    0.000000e+00 
	   energy              4.140255e+02    2.378631e-01    4.140255e+00 
	   displacement        8.069133e+02    5.902616e+00    9.102358e-02 
 3
 Nonlinear solution status: time= 94
	stiffness updates             = 2
	right hand side evaluations   = 4
	stiffness matrix reformations = 1
	step from line search         = 1.000000
	convergence norms :     INITIAL         CURRENT         REQUIRED
	   residual            4.758784e+03    4.649686e-03    0.000000e+00 
	   energy              4.140255e+02    5.747016e-03    4.140255e+00 
	   displacement        8.069133e+02    1.255778e-01    8.908745e-02 
 4
 Nonlinear solution status: time= 94
	stiffness updates             = 3
	right hand side evaluations   = 5
	stiffness matrix reformations = 1
	step from line search         = 1.000000
	convergence norms :     INITIAL         CURRENT         REQUIRED
	   residual            4.758784e+03    3.329955e-05    0.000000e+00 
	   energy              4.140255e+02    4.713813e-06    4.140255e+00 
	   displacement        8.069133e+02    1.832809e-03    8.897244e-02 

........................ augmentation # 1
 sliding interface # 23
                        CURRENT        REQUIRED
    D multiplier :    2.316589e-02   1.000000e-01
    maximum gap  :    9.257095e-01       ***

convergence summary
    number of iterations   : 4
    number of reformations : 0

------- converged at time : 94


===== beginning time step 94 : 95 =====


Reforming stiffness matrix: reformation #1

===== reforming stiffness matrix:
	Nr of equations ........................... : 2658
	Nr of nonzeroes in stiffness matrix ....... : 105408
 1
 Nonlinear solution status: time= 95
	stiffness updates             = 0
	right hand side evaluations   = 2
	stiffness matrix reformations = 1
	step from line search         = 1.000000
	convergence norms :     INITIAL         CURRENT         REQUIRED
	   residual            4.845753e+03    3.401963e+01    0.000000e+00 
	   energy              4.140341e+02    1.315570e+01    4.140341e+00 
	   displacement        7.924625e+02    7.924625e+02    7.924625e-02 
 2
 Nonlinear solution status: time= 95
	stiffness updates             = 1
	right hand side evaluations   = 3
	stiffness matrix reformations = 1
	step from line search         = 1.000000
	convergence norms :     INITIAL         CURRENT         REQUIRED
	   residual            4.845753e+03    1.255510e+00    0.000000e+00 
	   energy              4.140341e+02    3.056994e-01    4.140341e+00 
	   displacement        7.924625e+02    7.121180e+00    9.048465e-02 
 3
 Nonlinear solution status: time= 95
	stiffness updates             = 2
	right hand side evaluations   = 4
	stiffness matrix reformations = 1
	step from line search         = 1.000000
	convergence norms :     INITIAL         CURRENT         REQUIRED
	   residual            4.845753e+03    6.990295e-03    0.000000e+00 
	   energy              4.140341e+02    7.911381e-03    4.140341e+00 
	   displacement        7.924625e+02    1.680287e-01    8.824001e-02 
 4
 Nonlinear solution status: time= 95
	stiffness updates             = 3
	right hand side evaluations   = 5
	stiffness matrix reformations = 1
	step from line search         = 1.000000
	convergence norms :     INITIAL         CURRENT         REQUIRED
	   residual            4.845753e+03    5.377816e-05    0.000000e+00 
	   energy              4.140341e+02    4.231340e-05    4.140341e+00 
	   displacement        7.924625e+02    2.743129e-03    8.811087e-02 

........................ augmentation # 1
 sliding interface # 23
                        CURRENT        REQUIRED
    D multiplier :    2.315715e-02   1.000000e-01
    maximum gap  :    9.325645e-01       ***

convergence summary
    number of iterations   : 4
    number of reformations : 0

------- converged at time : 95


===== beginning time step 95 : 96 =====


Reforming stiffness matrix: reformation #1

===== reforming stiffness matrix:
	Nr of equations ........................... : 2658
	Nr of nonzeroes in stiffness matrix ....... : 105444
 1
 Nonlinear solution status: time= 96
	stiffness updates             = 0
	right hand side evaluations   = 2
	stiffness matrix reformations = 1
	step from line search         = 1.000000
	convergence norms :     INITIAL         CURRENT         REQUIRED
	   residual            5.012271e+03    3.364793e+01    0.000000e+00 
	   energy              4.237722e+02    1.343481e+01    4.237722e+00 
	   displacement        8.045010e+02    8.045010e+02    8.045010e-02 
 2
 Nonlinear solution status: time= 96
	stiffness updates             = 1
	right hand side evaluations   = 3
	stiffness matrix reformations = 1
	step from line search         = 1.000000
	convergence norms :     INITIAL         CURRENT         REQUIRED
	   residual            5.012271e+03    1.202585e+00    0.000000e+00 
	   energy              4.237722e+02    2.975307e-01    4.237722e+00 
	   displacement        8.045010e+02    7.168057e+00    9.197212e-02 
 3
 Nonlinear solution status: time= 96
	stiffness updates             = 2
	right hand side evaluations   = 4
	stiffness matrix reformations = 1
	step from line search         = 1.000000
	convergence norms :     INITIAL         CURRENT         REQUIRED
	   residual            5.012271e+03    5.536444e-03    0.000000e+00 
	   energy              4.237722e+02    7.415322e-03    4.237722e+00 
	   displacement        8.045010e+02    1.704745e-01    8.969969e-02 
 4
 Nonlinear solution status: time= 96
	stiffness updates             = 3
	right hand side evaluations   = 5
	stiffness matrix reformations = 1
	step from line search         = 1.000000
	convergence norms :     INITIAL         CURRENT         REQUIRED
	   residual            5.012271e+03    2.940477e-05    0.000000e+00 
	   energy              4.237722e+02    1.461025e-05    4.237722e+00 
	   displacement        8.045010e+02    2.149569e-03    8.958773e-02 

........................ augmentation # 1
 sliding interface # 23
                        CURRENT        REQUIRED
    D multiplier :    2.324026e-02   1.000000e-01
    maximum gap  :    9.398067e-01       ***

convergence summary
    number of iterations   : 4
    number of reformations : 0

------- converged at time : 96


===== beginning time step 96 : 97 =====


Reforming stiffness matrix: reformation #1

===== reforming stiffness matrix:
	Nr of equations ........................... : 2658
	Nr of nonzeroes in stiffness matrix ....... : 105444
 1
 Nonlinear solution status: time= 97
	stiffness updates             = 0
	right hand side evaluations   = 2
	stiffness matrix reformations = 1
	step from line search         = 1.000000
	convergence norms :     INITIAL         CURRENT         REQUIRED
	   residual            5.089940e+03    3.513373e+01    0.000000e+00 
	   energy              4.266769e+02    1.386517e+01    4.266769e+00 
	   displacement        8.067546e+02    8.067546e+02    8.067546e-02 
 2
 Nonlinear solution status: time= 97
	stiffness updates             = 1
	right hand side evaluations   = 3
	stiffness matrix reformations = 1
	step from line search         = 1.000000
	convergence norms :     INITIAL         CURRENT         REQUIRED
	   residual            5.089940e+03    1.299926e+00    0.000000e+00 
	   energy              4.266769e+02    3.113922e-01    4.266769e+00 
	   displacement        8.067546e+02    7.713319e+00    9.276548e-02 
 3
 Nonlinear solution status: time= 97
	stiffness updates             = 2
	right hand side evaluations   = 4
	stiffness matrix reformations = 1
	step from line search         = 1.000000
	convergence norms :     INITIAL         CURRENT         REQUIRED
	   residual            5.089940e+03    9.316470e-03    0.000000e+00 
	   energy              4.266769e+02    9.447923e-03    4.266769e+00 
	   displacement        8.067546e+02    2.411937e-01    9.015747e-02 
 4
 Nonlinear solution status: time= 97
	stiffness updates             = 3
	right hand side evaluations   = 5
	stiffness matrix reformations = 1
	step from line search         = 1.000000
	convergence norms :     INITIAL         CURRENT         REQUIRED
	   residual            5.089940e+03    2.912726e-05    0.000000e+00 
	   energy              4.266769e+02    3.816401e-05    4.266769e+00 
	   displacement        8.067546e+02    4.346554e-03    8.995175e-02 

........................ augmentation # 1
 sliding interface # 23
                        CURRENT        REQUIRED
    D multiplier :    2.337532e-02   1.000000e-01
    maximum gap  :    9.474250e-01       ***

convergence summary
    number of iterations   : 4
    number of reformations : 0

------- converged at time : 97


===== beginning time step 97 : 98 =====


Reforming stiffness matrix: reformation #1

===== reforming stiffness matrix:
	Nr of equations ........................... : 2658
	Nr of nonzeroes in stiffness matrix ....... : 105408
 1
 Nonlinear solution status: time= 98
	stiffness updates             = 0
	right hand side evaluations   = 2
	stiffness matrix reformations = 1
	step from line search         = 1.000000
	convergence norms :     INITIAL         CURRENT         REQUIRED
	   residual            5.060391e+03    4.150189e+01    0.000000e+00 
	   energy              4.192308e+02    1.448261e+01    4.192308e+00 
	   displacement        7.825378e+02    7.825378e+02    7.825378e-02 
 2
 Nonlinear solution status: time= 98
	stiffness updates             = 1
	right hand side evaluations   = 3
	stiffness matrix reformations = 1
	step from line search         = 1.000000
	convergence norms :     INITIAL         CURRENT         REQUIRED
	   residual            5.060391e+03    1.915863e+00    0.000000e+00 
	   energy              4.192308e+02    3.725666e-01    4.192308e+00 
	   displacement        7.825378e+02    9.272241e+00    9.125438e-02 
 3
 Nonlinear solution status: time= 98
	stiffness updates             = 2
	right hand side evaluations   = 4
	stiffness matrix reformations = 1
	step from line search         = 1.000000
	convergence norms :     INITIAL         CURRENT         REQUIRED
	   residual            5.060391e+03    2.176732e-02    0.000000e+00 
	   energy              4.192308e+02    1.879330e-02    4.192308e+00 
	   displacement        7.825378e+02    2.764595e-01    8.856986e-02 
 4
 Nonlinear solution status: time= 98
	stiffness updates             = 3
	right hand side evaluations   = 5
	stiffness matrix reformations = 1
	step from line search         = 1.000000
	convergence norms :     INITIAL         CURRENT         REQUIRED
	   residual            5.060391e+03    5.538952e-04    0.000000e+00 
	   energy              4.192308e+02    3.087982e-04    4.192308e+00 
	   displacement        7.825378e+02    1.269279e-02    8.839182e-02 

........................ augmentation # 1
 sliding interface # 23
                        CURRENT        REQUIRED
    D multiplier :    2.340005e-02   1.000000e-01
    maximum gap  :    9.554409e-01       ***

convergence summary
    number of iterations   : 4
    number of reformations : 0

------- converged at time : 98


===== beginning time step 98 : 99 =====


Reforming stiffness matrix: reformation #1

===== reforming stiffness matrix:
	Nr of equations ........................... : 2658
	Nr of nonzeroes in stiffness matrix ....... : 105408
 1
 Nonlinear solution status: time= 99
	stiffness updates             = 0
	right hand side evaluations   = 2
	stiffness matrix reformations = 1
	step from line search         = 1.000000
	convergence norms :     INITIAL         CURRENT         REQUIRED
	   residual            5.244883e+03    4.095383e+01    0.000000e+00 
	   energy              4.267255e+02    1.470147e+01    4.267255e+00 
	   displacement        7.922752e+02    7.922752e+02    7.922752e-02 
 2
 Nonlinear solution status: time= 99
	stiffness updates             = 1
	right hand side evaluations   = 3
	stiffness matrix reformations = 1
	step from line search         = 1.000000
	convergence norms :     INITIAL         CURRENT         REQUIRED
	   residual            5.244883e+03    1.934688e+00    0.000000e+00 
	   energy              4.267255e+02    3.900833e-01    4.267255e+00 
	   displacement        7.922752e+02    9.231681e+00    9.248116e-02 
 3
 Nonlinear solution status: time= 99
	stiffness updates             = 2
	right hand side evaluations   = 4
	stiffness matrix reformations = 1
	step from line search         = 1.000000
	convergence norms :     INITIAL         CURRENT         REQUIRED
	   residual            5.244883e+03    3.107999e-02    0.000000e+00 
	   energy              4.267255e+02    2.161455e-02    4.267255e+00 
	   displacement        7.922752e+02    2.753679e-01    8.975464e-02 
 4
 Nonlinear solution status: time= 99
	stiffness updates             = 3
	right hand side evaluations   = 5
	stiffness matrix reformations = 1
	step from line search         = 1.000000
	convergence norms :     INITIAL         CURRENT         REQUIRED
	   residual            5.244883e+03    1.191431e-03    0.000000e+00 
	   energy              4.267255e+02    5.643116e-04    4.267255e+00 
	   displacement        7.922752e+02    1.802951e-02    8.953974e-02 

........................ augmentation # 1
 sliding interface # 23
                        CURRENT        REQUIRED
    D multiplier :    2.325733e-02   1.000000e-01
    maximum gap  :    9.637851e-01       ***

convergence summary
    number of iterations   : 4
    number of reformations : 0

------- converged at time : 99


===== beginning time step 99 : 100 =====


Reforming stiffness matrix: reformation #1

===== reforming stiffness matrix:
	Nr of equations ........................... : 2658
	Nr of nonzeroes in stiffness matrix ....... : 105408
 1
 Nonlinear solution status: time= 100
	stiffness updates             = 0
	right hand side evaluations   = 2
	stiffness matrix reformations = 1
	step from line search         = 1.000000
	convergence norms :     INITIAL         CURRENT         REQUIRED
	   residual            5.316322e+03    4.198389e+01    0.000000e+00 
	   energy              4.290109e+02    1.516151e+01    4.290109e+00 
	   displacement        7.949079e+02    7.949079e+02    7.949079e-02 
 2
 Nonlinear solution status: time= 100
	stiffness updates             = 1
	right hand side evaluations   = 3
	stiffness matrix reformations = 1
	step from line search         = 1.000000
	convergence norms :     INITIAL         CURRENT         REQUIRED
	   residual            5.316322e+03    2.109822e+00    0.000000e+00 
	   energy              4.290109e+02    4.584181e-01    4.290109e+00 
	   displacement        7.949079e+02    9.979747e+00    9.340445e-02 
 3
 Nonlinear solution status: time= 100
	stiffness updates             = 2
	right hand side evaluations   = 4
	stiffness matrix reformations = 1
	step from line search         = 1.000000
	convergence norms :     INITIAL         CURRENT         REQUIRED
	   residual            5.316322e+03    2.962322e-02    0.000000e+00 
	   energy              4.290109e+02    2.049590e-02    4.290109e+00 
	   displacement        7.949079e+02    3.042304e-01    9.036366e-02 
 4
 Nonlinear solution status: time= 100
	stiffness updates             = 3
	right hand side evaluations   = 5
	stiffness matrix reformations = 1
	step from line search         = 1.000000
	convergence norms :     INITIAL         CURRENT         REQUIRED
	   residual            5.316322e+03    1.175742e-03    0.000000e+00 
	   energy              4.290109e+02    3.178758e-04    4.290109e+00 
	   displacement        7.949079e+02    1.881976e-02    9.017079e-02 

........................ augmentation # 1
 sliding interface # 23
                        CURRENT        REQUIRED
    D multiplier :    2.318992e-02   1.000000e-01
    maximum gap  :    9.725746e-01       ***

convergence summary
    number of iterations   : 4
    number of reformations : 0

------- converged at time : 100


===== beginning time step 100 : 101 =====


Reforming stiffness matrix: reformation #1

===== reforming stiffness matrix:
	Nr of equations ........................... : 2658
	Nr of nonzeroes in stiffness matrix ....... : 105336
 1
 Nonlinear solution status: time= 101
	stiffness updates             = 0
	right hand side evaluations   = 2
	stiffness matrix reformations = 1
	step from line search         = 1.000000
	convergence norms :     INITIAL         CURRENT         REQUIRED
	   residual            5.165801e+03    4.911171e+01    0.000000e+00 
	   energy              4.083218e+02    1.555043e+01    4.083218e+00 
	   displacement        7.373379e+02    7.373379e+02    7.373379e-02 
 2
 Nonlinear solution status: time= 101
	stiffness updates             = 1
	right hand side evaluations   = 3
	stiffness matrix reformations = 1
	step from line search         = 1.000000
	convergence norms :     INITIAL         CURRENT         REQUIRED
	   residual            5.165801e+03    3.208560e+00    0.000000e+00 
	   energy              4.083218e+02    5.661662e-01    4.083218e+00 
	   displacement        7.373379e+02    1.242933e+01    8.857554e-02 
 3
 Nonlinear solution status: time= 101
	stiffness updates             = 2
	right hand side evaluations   = 4
	stiffness matrix reformations = 1
	step from line search         = 1.000000
	convergence norms :     INITIAL         CURRENT         REQUIRED
	   residual            5.165801e+03    5.603148e-02    0.000000e+00 
	   energy              4.083218e+02    3.706274e-02    4.083218e+00 
	   displacement        7.373379e+02    4.022138e-01    8.539400e-02 
 4
 Nonlinear solution status: time= 101
	stiffness updates             = 3
	right hand side evaluations   = 5
	stiffness matrix reformations = 1
	step from line search         = 1.000000
	convergence norms :     INITIAL         CURRENT         REQUIRED
	   residual            5.165801e+03    2.248949e-03    0.000000e+00 
	   energy              4.083218e+02    5.074399e-04    4.083218e+00 
	   displacement        7.373379e+02    3.344799e-02    8.513819e-02 

........................ augmentation # 1
 sliding interface # 23
                        CURRENT        REQUIRED
    D multiplier :    2.313816e-02   1.000000e-01
    maximum gap  :    9.818450e-01       ***

convergence summary
    number of iterations   : 4
    number of reformations : 0

------- converged at time : 101


===== beginning time step 101 : 102 =====


Reforming stiffness matrix: reformation #1

===== reforming stiffness matrix:
	Nr of equations ........................... : 2658
	Nr of nonzeroes in stiffness matrix ....... : 105336
 1
 Nonlinear solution status: time= 102
	stiffness updates             = 0
	right hand side evaluations   = 2
	stiffness matrix reformations = 1
	step from line search         = 1.000000
	convergence norms :     INITIAL         CURRENT         REQUIRED
	   residual            5.383182e+03    4.824933e+01    0.000000e+00 
	   energy              4.198396e+02    1.601725e+01    4.198396e+00 
	   displacement        7.510071e+02    7.510071e+02    7.510071e-02 
 2
 Nonlinear solution status: time= 102
	stiffness updates             = 1
	right hand side evaluations   = 3
	stiffness matrix reformations = 1
	step from line search         = 1.000000
	convergence norms :     INITIAL         CURRENT         REQUIRED
	   residual            5.383182e+03    2.951843e+00    0.000000e+00 
	   energy              4.198396e+02    5.418765e-01    4.198396e+00 
	   displacement        7.510071e+02    1.218367e+01    9.024614e-02 
 3
 Nonlinear solution status: time= 102
	stiffness updates             = 2
	right hand side evaluations   = 4
	stiffness matrix reformations = 1
	step from line search         = 1.000000
	convergence norms :     INITIAL         CURRENT         REQUIRED
	   residual            5.383182e+03    4.817662e-02    0.000000e+00 
	   energy              4.198396e+02    3.239547e-02    4.198396e+00 
	   displacement        7.510071e+02    4.144380e-01    8.708534e-02 
 4
 Nonlinear solution status: time= 102
	stiffness updates             = 3
	right hand side evaluations   = 5
	stiffness matrix reformations = 1
	step from line search         = 1.000000
	convergence norms :     INITIAL         CURRENT         REQUIRED
	   residual            5.383182e+03    1.710253e-03    0.000000e+00 
	   energy              4.198396e+02    1.258689e-04    4.198396e+00 
	   displacement        7.510071e+02    2.267710e-02    8.680967e-02 

........................ augmentation # 1
 sliding interface # 23
                        CURRENT        REQUIRED
    D multiplier :    2.310008e-02   1.000000e-01
    maximum gap  :    9.915851e-01       ***

convergence summary
    number of iterations   : 4
    number of reformations : 0

------- converged at time : 102


===== beginning time step 102 : 103 =====


Reforming stiffness matrix: reformation #1

===== reforming stiffness matrix:
	Nr of equations ........................... : 2658
	Nr of nonzeroes in stiffness matrix ....... : 105336
 1
 Nonlinear solution status: time= 103
	stiffness updates             = 0
	right hand side evaluations   = 2
	stiffness matrix reformations = 1
	step from line search         = 1.000000
	convergence norms :     INITIAL         CURRENT         REQUIRED
	   residual            5.368544e+03    4.880059e+01    0.000000e+00 
	   energy              4.161737e+02    1.617408e+01    4.161737e+00 
	   displacement        7.463374e+02    7.463374e+02    7.463374e-02 
 2
 Nonlinear solution status: time= 103
	stiffness updates             = 1
	right hand side evaluations   = 3
	stiffness matrix reformations = 1
	step from line search         = 1.000000
	convergence norms :     INITIAL         CURRENT         REQUIRED
	   residual            5.368544e+03    3.169865e+00    0.000000e+00 
	   energy              4.161737e+02    5.851408e-01    4.161737e+00 
	   displacement        7.463374e+02    1.278335e+01    9.016451e-02 
 3
 Nonlinear solution status: time= 103
	stiffness updates             = 2
	right hand side evaluations   = 4
	stiffness matrix reformations = 1
	step from line search         = 1.000000
	convergence norms :     INITIAL         CURRENT         REQUIRED
	   residual            5.368544e+03    4.723786e-02    0.000000e+00 
	   energy              4.161737e+02    3.224995e-02    4.161737e+00 
	   displacement        7.463374e+02    4.482119e-01    8.687955e-02 
 4
 Nonlinear solution status: time= 103
	stiffness updates             = 3
	right hand side evaluations   = 5
	stiffness matrix reformations = 1
	step from line search         = 1.000000
	convergence norms :     INITIAL         CURRENT         REQUIRED
	   residual            5.368544e+03    1.706120e-03    0.000000e+00 
	   energy              4.161737e+02    1.921937e-04    4.161737e+00 
	   displacement        7.463374e+02    1.865594e-02    8.662829e-02 

........................ augmentation # 1
 sliding interface # 23
                        CURRENT        REQUIRED
    D multiplier :    2.308286e-02   1.000000e-01
    maximum gap  :    1.001741e+00       ***

convergence summary
    number of iterations   : 4
    number of reformations : 0

------- converged at time : 103


===== beginning time step 103 : 104 =====


Reforming stiffness matrix: reformation #1

===== reforming stiffness matrix:
	Nr of equations ........................... : 2658
	Nr of nonzeroes in stiffness matrix ....... : 105372
 1
 Nonlinear solution status: time= 104
	stiffness updates             = 0
	right hand side evaluations   = 2
	stiffness matrix reformations = 1
	step from line search         = 1.000000
	convergence norms :     INITIAL         CURRENT         REQUIRED
	   residual            5.154881e+03    5.824020e+01    0.000000e+00 
	   energy              3.887026e+02    1.568838e+01    3.887026e+00 
	   displacement        6.746143e+02    6.746143e+02    6.746143e-02 
 2
 Nonlinear solution status: time= 104
	stiffness updates             = 1
	right hand side evaluations   = 3
	stiffness matrix reformations = 1
	step from line search         = 1.000000
	convergence norms :     INITIAL         CURRENT         REQUIRED
	   residual            5.154881e+03    5.226524e+00    0.000000e+00 
	   energy              3.887026e+02    7.180833e-01    3.887026e+00 
	   displacement        6.746143e+02    1.676848e+01    8.384554e-02 
 3
 Nonlinear solution status: time= 104
	stiffness updates             = 2
	right hand side evaluations   = 4
	stiffness matrix reformations = 1
	step from line search         = 1.000000
	convergence norms :     INITIAL         CURRENT         REQUIRED
	   residual            5.154881e+03    9.206188e-02    0.000000e+00 
	   energy              3.887026e+02    5.945705e-02    3.887026e+00 
	   displacement        6.746143e+02    7.582864e-01    8.007566e-02 
 4
 Nonlinear solution status: time= 104
	stiffness updates             = 3
	right hand side evaluations   = 5
	stiffness matrix reformations = 1
	step from line search         = 1.000000
	convergence norms :     INITIAL         CURRENT         REQUIRED
	   residual            5.154881e+03    1.961036e-03    0.000000e+00 
	   energy              3.887026e+02    5.360594e-04    3.887026e+00 
	   displacement        6.746143e+02    2.980348e-02    7.972304e-02 

........................ augmentation # 1
 sliding interface # 23
                        CURRENT        REQUIRED
    D multiplier :    2.304374e-02   1.000000e-01
    maximum gap  :    1.012520e+00       ***

convergence summary
    number of iterations   : 4
    number of reformations : 0

------- converged at time : 104


===== beginning time step 104 : 105 =====


Reforming stiffness matrix: reformation #1

===== reforming stiffness matrix:
	Nr of equations ........................... : 2658
	Nr of nonzeroes in stiffness matrix ....... : 105336
 1
 Nonlinear solution status: time= 105
	stiffness updates             = 0
	right hand side evaluations   = 2
	stiffness matrix reformations = 1
	step from line search         = 1.000000
	convergence norms :     INITIAL         CURRENT         REQUIRED
	   residual            5.216550e+03    5.655781e+01    0.000000e+00 
	   energy              3.923364e+02    1.607571e+01    3.923364e+00 
	   displacement        6.820850e+02    6.820850e+02    6.820850e-02 
 2
 Nonlinear solution status: time= 105
	stiffness updates             = 1
	right hand side evaluations   = 3
	stiffness matrix reformations = 1
	step from line search         = 1.000000
	convergence norms :     INITIAL         CURRENT         REQUIRED
	   residual            5.216550e+03    4.911765e+00    0.000000e+00 
	   energy              3.923364e+02    6.863057e-01    3.923364e+00 
	   displacement        6.820850e+02    1.605334e+01    8.466196e-02 
 3
 Nonlinear solution status: time= 105
	stiffness updates             = 2
	right hand side evaluations   = 4
	stiffness matrix reformations = 1
	step from line search         = 1.000000
	convergence norms :     INITIAL         CURRENT         REQUIRED
	   residual            5.216550e+03    8.756109e-02    0.000000e+00 
	   energy              3.923364e+02    5.851576e-02    3.923364e+00 
	   displacement        6.820850e+02    7.893920e-01    8.104993e-02 
 4
 Nonlinear solution status: time= 105
	stiffness updates             = 3
	right hand side evaluations   = 5
	stiffness matrix reformations = 1
	step from line search         = 1.000000
	convergence norms :     INITIAL         CURRENT         REQUIRED
	   residual            5.216550e+03    1.853289e-03    0.000000e+00 
	   energy              3.923364e+02    1.582749e-03    3.923364e+00 
	   displacement        6.820850e+02    3.427000e-02    8.070260e-02 

........................ augmentation # 1
 sliding interface # 23
                        CURRENT        REQUIRED
    D multiplier :    2.305866e-02   1.000000e-01
    maximum gap  :    1.023747e+00       ***

convergence summary
    number of iterations   : 4
    number of reformations : 0

------- converged at time : 105


===== beginning time step 105 : 106 =====


Reforming stiffness matrix: reformation #1

===== reforming stiffness matrix:
	Nr of equations ........................... : 2658
	Nr of nonzeroes in stiffness matrix ....... : 105336
 1
 Nonlinear solution status: time= 106
	stiffness updates             = 0
	right hand side evaluations   = 2
	stiffness matrix reformations = 1
	step from line search         = 1.000000
	convergence norms :     INITIAL         CURRENT         REQUIRED
	   residual            5.360204e+03    5.706498e+01    0.000000e+00 
	   energy              3.958795e+02    1.639807e+01    3.958795e+00 
	   displacement        6.790052e+02    6.790052e+02    6.790052e-02 
 2
 Nonlinear solution status: time= 106
	stiffness updates             = 1
	right hand side evaluations   = 3
	stiffness matrix reformations = 1
	step from line search         = 1.000000
	convergence norms :     INITIAL         CURRENT         REQUIRED
	   residual            5.360204e+03    5.350056e+00    0.000000e+00 
	   energy              3.958795e+02    7.313118e-01    3.958795e+00 
	   displacement        6.790052e+02    1.644603e+01    8.457418e-02 
 3
 Nonlinear solution status: time= 106
	stiffness updates             = 2
	right hand side evaluations   = 4
	stiffness matrix reformations = 1
	step from line search         = 1.000000
	convergence norms :     INITIAL         CURRENT         REQUIRED
	   residual            5.360204e+03    1.094212e-01    0.000000e+00 
	   energy              3.958795e+02    6.622758e-02    3.958795e+00 
	   displacement        6.790052e+02    7.890660e-01    8.088498e-02 
 4
 Nonlinear solution status: time= 106
	stiffness updates             = 3
	right hand side evaluations   = 5
	stiffness matrix reformations = 1
	step from line search         = 1.000000
	convergence norms :     INITIAL         CURRENT         REQUIRED
	   residual            5.360204e+03    2.661814e-03    0.000000e+00 
	   energy              3.958795e+02    1.622742e-03    3.958795e+00 
	   displacement        6.790052e+02    4.310460e-02    8.056698e-02 

........................ augmentation # 1
 sliding interface # 23
                        CURRENT        REQUIRED
    D multiplier :    2.309051e-02   1.000000e-01
    maximum gap  :    1.035559e+00       ***

convergence summary
    number of iterations   : 4
    number of reformations : 0

------- converged at time : 106


===== beginning time step 106 : 107 =====


Reforming stiffness matrix: reformation #1

===== reforming stiffness matrix:
	Nr of equations ........................... : 2658
	Nr of nonzeroes in stiffness matrix ....... : 105372
 1
 Nonlinear solution status: time= 107
	stiffness updates             = 0
	right hand side evaluations   = 2
	stiffness matrix reformations = 1
	step from line search         = 1.000000
	convergence norms :     INITIAL         CURRENT         REQUIRED
	   residual            4.962277e+03    6.999646e+01    0.000000e+00 
	   energy              3.579785e+02    1.409309e+01    3.579785e+00 
	   displacement        5.965765e+02    5.965765e+02    5.965765e-02 
 2
 Nonlinear solution status: time= 107
	stiffness updates             = 1
	right hand side evaluations   = 3
	stiffness matrix reformations = 1
	step from line search         = 1.000000
	convergence norms :     INITIAL         CURRENT         REQUIRED
	   residual            4.962277e+03    9.941821e+00    0.000000e+00 
	   energy              3.579785e+02    1.028176e+00    3.579785e+00 
	   displacement        5.965765e+02    2.324119e+01    7.709234e-02 
 3
 Nonlinear solution status: time= 107
	stiffness updates             = 2
	right hand side evaluations   = 4
	stiffness matrix reformations = 1
	step from line search         = 1.000000
	convergence norms :     INITIAL         CURRENT         REQUIRED
	   residual            4.962277e+03    1.807670e-01    0.000000e+00 
	   energy              3.579785e+02    1.149062e-01    3.579785e+00 
	   displacement        5.965765e+02    1.160416e+00    7.241390e-02 
 4
 Nonlinear solution status: time= 107
	stiffness updates             = 3
	right hand side evaluations   = 5
	stiffness matrix reformations = 1
	step from line search         = 1.000000
	convergence norms :     INITIAL         CURRENT         REQUIRED
	   residual            4.962277e+03    4.434095e-03    0.000000e+00 
	   energy              3.579785e+02    3.653305e-03    3.579785e+00 
	   displacement        5.965765e+02    6.127853e-02    7.198898e-02 

........................ augmentation # 1
 sliding interface # 23
                        CURRENT        REQUIRED
    D multiplier :    2.317394e-02   1.000000e-01
    maximum gap  :    1.047976e+00       ***

convergence summary
    number of iterations   : 4
    number of reformations : 0

------- converged at time : 107


===== beginning time step 107 : 108 =====


Reforming stiffness matrix: reformation #1

===== reforming stiffness matrix:
	Nr of equations ........................... : 2658
	Nr of nonzeroes in stiffness matrix ....... : 105372
 1
 Nonlinear solution status: time= 108
	stiffness updates             = 0
	right hand side evaluations   = 2
	stiffness matrix reformations = 1
	step from line search         = 1.000000
	convergence norms :     INITIAL         CURRENT         REQUIRED
	   residual            5.150729e+03    6.689199e+01    0.000000e+00 
	   energy              3.686327e+02    1.504458e+01    3.686327e+00 
	   displacement        6.142409e+02    6.142409e+02    6.142409e-02 
 2
 Nonlinear solution status: time= 108
	stiffness updates             = 1
	right hand side evaluations   = 3
	stiffness matrix reformations = 1
	step from line search         = 1.000000
	convergence norms :     INITIAL         CURRENT         REQUIRED
	   residual            5.150729e+03    8.763155e+00    0.000000e+00 
	   energy              3.686327e+02    9.384620e-01    3.686327e+00 
	   displacement        6.142409e+02    2.186588e+01    7.920076e-02 
 3
 Nonlinear solution status: time= 108
	stiffness updates             = 2
	right hand side evaluations   = 4
	stiffness matrix reformations = 1
	step from line search         = 1.000000
	convergence norms :     INITIAL         CURRENT         REQUIRED
	   residual            5.150729e+03    1.744640e-01    0.000000e+00 
	   energy              3.686327e+02    1.072256e-01    3.686327e+00 
	   displacement        6.142409e+02    1.144678e+00    7.459300e-02 
 4
 Nonlinear solution status: time= 108
	stiffness updates             = 3
	right hand side evaluations   = 5
	stiffness matrix reformations = 1
	step from line search         = 1.000000
	convergence norms :     INITIAL         CURRENT         REQUIRED
	   residual            5.150729e+03    3.308019e-03    0.000000e+00 
	   energy              3.686327e+02    2.047135e-03    3.686327e+00 
	   displacement        6.142409e+02    5.374173e-02    7.411117e-02 

........................ augmentation # 1
 sliding interface # 23
                        CURRENT        REQUIRED
    D multiplier :    2.319224e-02   1.000000e-01
    maximum gap  :    1.060937e+00       ***

convergence summary
    number of iterations   : 4
    number of reformations : 0

------- converged at time : 108


===== beginning time step 108 : 109 =====


Reforming stiffness matrix: reformation #1

===== reforming stiffness matrix:
	Nr of equations ........................... : 2658
	Nr of nonzeroes in stiffness matrix ....... : 105408
 1
 Nonlinear solution status: time= 109
	stiffness updates             = 0
	right hand side evaluations   = 2
	stiffness matrix reformations = 1
	step from line search         = 1.000000
	convergence norms :     INITIAL         CURRENT         REQUIRED
	   residual            5.208393e+03    6.699442e+01    0.000000e+00 
	   energy              3.664606e+02    1.491125e+01    3.664606e+00 
	   displacement        6.007625e+02    6.007625e+02    6.007625e-02 
 2
 Nonlinear solution status: time= 109
	stiffness updates             = 1
	right hand side evaluations   = 3
	stiffness matrix reformations = 1
	step from line search         = 1.000000
	convergence norms :     INITIAL         CURRENT         REQUIRED
	   residual            5.208393e+03    9.144689e+00    0.000000e+00 
	   energy              3.664606e+02    9.760449e-01    3.664606e+00 
	   displacement        6.007625e+02    2.230464e+01    7.789767e-02 
 3
 Nonlinear solution status: time= 109
	stiffness updates             = 2
	right hand side evaluations   = 4
	stiffness matrix reformations = 1
	step from line search         = 1.000000
	convergence norms :     INITIAL         CURRENT         REQUIRED
	   residual            5.208393e+03    1.496761e-01    0.000000e+00 
	   energy              3.664606e+02    9.779138e-02    3.664606e+00 
	   displacement        6.007625e+02    1.188170e+00    7.314778e-02 
 4
 Nonlinear solution status: time= 109
	stiffness updates             = 3
	right hand side evaluations   = 5
	stiffness matrix reformations = 1
	step from line search         = 1.000000
	convergence norms :     INITIAL         CURRENT         REQUIRED
	   residual            5.208393e+03    1.249366e-03    0.000000e+00 
	   energy              3.664606e+02    1.173523e-03    3.664606e+00 
	   displacement        6.007625e+02    3.504397e-02    7.266767e-02 

........................ augmentation # 1
 sliding interface # 23
                        CURRENT        REQUIRED
    D multiplier :    2.330002e-02   1.000000e-01
    maximum gap  :    1.074463e+00       ***

convergence summary
    number of iterations   : 4
    number of reformations : 0

------- converged at time : 109


===== beginning time step 109 : 110 =====


Reforming stiffness matrix: reformation #1

===== reforming stiffness matrix:
	Nr of equations ........................... : 2658
	Nr of nonzeroes in stiffness matrix ....... : 105408
 1
 Nonlinear solution status: time= 110
	stiffness updates             = 0
	right hand side evaluations   = 2
	stiffness matrix reformations = 1
	step from line search         = 1.000000
	convergence norms :     INITIAL         CURRENT         REQUIRED
	   residual            4.748146e+03    8.458336e+01    0.000000e+00 
	   energy              3.277164e+02    1.069295e+01    3.277164e+00 
	   displacement        5.198785e+02    5.198785e+02    5.198785e-02 
 2
 Nonlinear solution status: time= 110
	stiffness updates             = 1
	right hand side evaluations   = 3
	stiffness matrix reformations = 1
	step from line search         = 1.000000
	convergence norms :     INITIAL         CURRENT         REQUIRED
	   residual            4.748146e+03    1.693221e+01    0.000000e+00 
	   energy              3.277164e+02    9.810443e-01    3.277164e+00 
	   displacement        5.198785e+02    2.927044e+01    6.969099e-02 
 3
 Nonlinear solution status: time= 110
	stiffness updates             = 2
	right hand side evaluations   = 4
	stiffness matrix reformations = 1
	step from line search         = 1.000000
	convergence norms :     INITIAL         CURRENT         REQUIRED
	   residual            4.748146e+03    4.381658e-01    0.000000e+00 
	   energy              3.277164e+02    2.251996e-01    3.277164e+00 
	   displacement        5.198785e+02    2.228070e+00    6.406519e-02 
 4
 Nonlinear solution status: time= 110
	stiffness updates             = 3
	right hand side evaluations   = 5
	stiffness matrix reformations = 1
	step from line search         = 1.000000
	convergence norms :     INITIAL         CURRENT         REQUIRED
	   residual            4.748146e+03    6.969856e-03    0.000000e+00 
	   energy              3.277164e+02    6.608610e-03    3.277164e+00 
	   displacement        5.198785e+02    1.012581e-01    6.341199e-02 
 5
 Nonlinear solution status: time= 110
	stiffness updates             = 4
	right hand side evaluations   = 6
	stiffness matrix reformations = 1
	step from line search         = 1.000000
	convergence norms :     INITIAL         CURRENT         REQUIRED
	   residual            4.748146e+03    2.031306e-04    0.000000e+00 
	   energy              3.277164e+02    1.227166e-04    3.277164e+00 
	   displacement        5.198785e+02    2.530721e-03    6.338491e-02 

........................ augmentation # 1
 sliding interface # 23
                        CURRENT        REQUIRED
    D multiplier :    2.346389e-02   1.000000e-01
    maximum gap  :    1.088676e+00       ***

convergence summary
    number of iterations   : 5
    number of reformations : 0

------- converged at time : 110


===== beginning time step 110 : 111 =====


Reforming stiffness matrix: reformation #1

===== reforming stiffness matrix:
	Nr of equations ........................... : 2658
	Nr of nonzeroes in stiffness matrix ....... : 105372
 1
 Nonlinear solution status: time= 111
	stiffness updates             = 0
	right hand side evaluations   = 2
	stiffness matrix reformations = 1
	step from line search         = 1.000000
	convergence norms :     INITIAL         CURRENT         REQUIRED
	   residual            4.848151e+03    8.052078e+01    0.000000e+00 
	   energy              3.327345e+02    1.178669e+01    3.327345e+00 
	   displacement        5.283801e+02    5.283801e+02    5.283801e-02 
 2
 Nonlinear solution status: time= 111
	stiffness updates             = 1
	right hand side evaluations   = 3
	stiffness matrix reformations = 1
	step from line search         = 1.000000
	convergence norms :     INITIAL         CURRENT         REQUIRED
	   residual            4.848151e+03    1.574422e+01    0.000000e+00 
	   energy              3.327345e+02    1.069659e+00    3.327345e+00 
	   displacement        5.283801e+02    2.796864e+01    7.047581e-02 
 3
 Nonlinear solution status: time= 111
	stiffness updates             = 2
	right hand side evaluations   = 4
	stiffness matrix reformations = 1
	step from line search         = 1.000000
	convergence norms :     INITIAL         CURRENT         REQUIRED
	   residual            4.848151e+03    4.361852e-01    0.000000e+00 
	   energy              3.327345e+02    2.077713e-01    3.327345e+00 
	   displacement        5.283801e+02    1.938234e+00    6.500759e-02 
 4
 Nonlinear solution status: time= 111
	stiffness updates             = 3
	right hand side evaluations   = 5
	stiffness matrix reformations = 1
	step from line search         = 1.000000
	convergence norms :     INITIAL         CURRENT         REQUIRED
	   residual            4.848151e+03    9.988898e-03    0.000000e+00 
	   energy              3.327345e+02    8.594740e-03    3.327345e+00 
	   displacement        5.283801e+02    9.290431e-02    6.435232e-02 
 5
 Nonlinear solution status: time= 111
	stiffness updates             = 4
	right hand side evaluations   = 6
	stiffness matrix reformations = 1
	step from line search         = 1.000000
	convergence norms :     INITIAL         CURRENT         REQUIRED
	   residual            4.848151e+03    2.812323e-04    0.000000e+00 
	   energy              3.327345e+02    1.903668e-04    3.327345e+00 
	   displacement        5.283801e+02    3.545496e-03    6.432413e-02 

........................ augmentation # 1
 sliding interface # 23
                        CURRENT        REQUIRED
    D multiplier :    2.342876e-02   1.000000e-01
    maximum gap  :    1.103536e+00       ***

convergence summary
    number of iterations   : 5
    number of reformations : 0

------- converged at time : 111


===== beginning time step 111 : 112 =====


Reforming stiffness matrix: reformation #1

===== reforming stiffness matrix:
	Nr of equations ........................... : 2658
	Nr of nonzeroes in stiffness matrix ....... : 105372
 1
 Nonlinear solution status: time= 112
	stiffness updates             = 0
	right hand side evaluations   = 2
	stiffness matrix reformations = 1
	step from line search         = 1.000000
	convergence norms :     INITIAL         CURRENT         REQUIRED
	   residual            4.943617e+03    7.894821e+01    0.000000e+00 
	   energy              3.346877e+02    1.181805e+01    3.346877e+00 
	   displacement        5.266793e+02    5.266793e+02    5.266793e-02 
 2
 Nonlinear solution status: time= 112
	stiffness updates             = 1
	right hand side evaluations   = 3
	stiffness matrix reformations = 1
	step from line search         = 1.000000
	convergence norms :     INITIAL         CURRENT         REQUIRED
	   residual            4.943617e+03    1.573007e+01    0.000000e+00 
	   energy              3.346877e+02    1.127420e+00    3.346877e+00 
	   displacement        5.266793e+02    2.718148e+01    7.006011e-02 
 3
 Nonlinear solution status: time= 112
	stiffness updates             = 2
	right hand side evaluations   = 4
	stiffness matrix reformations = 1
	step from line search         = 1.000000
	convergence norms :     INITIAL         CURRENT         REQUIRED
	   residual            4.943617e+03    4.700210e-01    0.000000e+00 
	   energy              3.346877e+02    2.144461e-01    3.346877e+00 
	   displacement        5.266793e+02    1.675993e+00    6.481043e-02 
 4
 Nonlinear solution status: time= 112
	stiffness updates             = 3
	right hand side evaluations   = 5
	stiffness matrix reformations = 1
	step from line search         = 1.000000
	convergence norms :     INITIAL         CURRENT         REQUIRED
	   residual            4.943617e+03    1.896836e-02    0.000000e+00 
	   energy              3.346877e+02    1.381297e-02    3.346877e+00 
	   displacement        5.266793e+02    1.092231e-01    6.422763e-02 
 5
 Nonlinear solution status: time= 112
	stiffness updates             = 4
	right hand side evaluations   = 6
	stiffness matrix reformations = 1
	step from line search         = 1.000000
	convergence norms :     INITIAL         CURRENT         REQUIRED
	   residual            4.943617e+03    4.866716e-04    0.000000e+00 
	   energy              3.346877e+02    3.061409e-04    3.346877e+00 
	   displacement        5.266793e+02    5.302798e-03    6.421569e-02 

........................ augmentation # 1
 sliding interface # 23
                        CURRENT        REQUIRED
    D multiplier :    2.346200e-02   1.000000e-01
    maximum gap  :    1.119024e+00       ***

convergence summary
    number of iterations   : 5
    number of reformations : 0

------- converged at time : 112


===== beginning time step 112 : 113 =====


Reforming stiffness matrix: reformation #1

===== reforming stiffness matrix:
	Nr of equations ........................... : 2658
	Nr of nonzeroes in stiffness matrix ....... : 105372
 1
 Nonlinear solution status: time= 113
	stiffness updates             = 0
	right hand side evaluations   = 2
	stiffness matrix reformations = 1
	step from line search         = 1.000000
	convergence norms :     INITIAL         CURRENT         REQUIRED
	   residual            4.585974e+03    1.020232e+02    0.000000e+00 
	   energy              3.025536e+02    5.750282e+00    3.025536e+00 
	   displacement        4.507120e+02    4.507120e+02    4.507120e-02 
 2
 Nonlinear solution status: time= 113
	stiffness updates             = 1
	right hand side evaluations   = 3
	stiffness matrix reformations = 1
	step from line search         = 1.000000
	convergence norms :     INITIAL         CURRENT         REQUIRED
	   residual            4.585974e+03    2.831762e+01    0.000000e+00 
	   energy              3.025536e+02    1.133990e+00    3.025536e+00 
	   displacement        4.507120e+02    3.337943e+01    6.126866e-02 
 3
 Nonlinear solution status: time= 113
	stiffness updates             = 2
	right hand side evaluations   = 4
	stiffness matrix reformations = 1
	step from line search         = 1.000000
	convergence norms :     INITIAL         CURRENT         REQUIRED
	   residual            4.585974e+03    9.976351e-01    0.000000e+00 
	   energy              3.025536e+02    4.052720e-01    3.025536e+00 
	   displacement        4.507120e+02    2.700277e+00    5.529120e-02 
 4
 Nonlinear solution status: time= 113
	stiffness updates             = 3
	right hand side evaluations   = 5
	stiffness matrix reformations = 1
	step from line search         = 1.000000
	convergence norms :     INITIAL         CURRENT         REQUIRED
	   residual            4.585974e+03    4.017898e-02    0.000000e+00 
	   energy              3.025536e+02    2.224603e-02    3.025536e+00 
	   displacement        4.507120e+02    2.371145e-01    5.458596e-02 
 5
 Nonlinear solution status: time= 113
	stiffness updates             = 4
	right hand side evaluations   = 6
	stiffness matrix reformations = 1
	step from line search         = 1.000000
	convergence norms :     INITIAL         CURRENT         REQUIRED
	   residual            4.585974e+03    1.461778e-03    0.000000e+00 
	   energy              3.025536e+02    3.096398e-04    3.025536e+00 
	   displacement        4.507120e+02    9.584596e-03    5.460557e-02 

........................ augmentation # 1
 sliding interface # 23
                        CURRENT        REQUIRED
    D multiplier :    2.355113e-02   1.000000e-01
    maximum gap  :    1.135339e+00       ***

convergence summary
    number of iterations   : 5
    number of reformations : 0

------- converged at time : 113


===== beginning time step 113 : 114 =====


Reforming stiffness matrix: reformation #1

===== reforming stiffness matrix:
	Nr of equations ........................... : 2658
	Nr of nonzeroes in stiffness matrix ....... : 105372
 1
 Nonlinear solution status: time= 114
	stiffness updates             = 0
	right hand side evaluations   = 2
	stiffness matrix reformations = 1
	step from line search         = 1.000000
	convergence norms :     INITIAL         CURRENT         REQUIRED
	   residual            4.681841e+03    9.682258e+01    0.000000e+00 
	   energy              3.068582e+02    7.191135e+00    3.068582e+00 
	   displacement        4.570852e+02    4.570852e+02    4.570852e-02 
 2
 Nonlinear solution status: time= 114
	stiffness updates             = 1
	right hand side evaluations   = 3
	stiffness matrix reformations = 1
	step from line search         = 1.000000
	convergence norms :     INITIAL         CURRENT         REQUIRED
	   residual            4.681841e+03    2.618404e+01    0.000000e+00 
	   energy              3.068582e+02    1.171666e+00    3.068582e+00 
	   displacement        4.570852e+02    3.213134e+01    6.220491e-02 
 3
 Nonlinear solution status: time= 114
	stiffness updates             = 2
	right hand side evaluations   = 4
	stiffness matrix reformations = 1
	step from line search         = 1.000000
	convergence norms :     INITIAL         CURRENT         REQUIRED
	   residual            4.681841e+03    8.722655e-01    0.000000e+00 
	   energy              3.068582e+02    3.631667e-01    3.068582e+00 
	   displacement        4.570852e+02    2.466224e+00    5.640169e-02 
 4
 Nonlinear solution status: time= 114
	stiffness updates             = 3
	right hand side evaluations   = 5
	stiffness matrix reformations = 1
	step from line search         = 1.000000
	convergence norms :     INITIAL         CURRENT         REQUIRED
	   residual            4.681841e+03    4.429818e-02    0.000000e+00 
	   energy              3.068582e+02    2.936616e-02    3.068582e+00 
	   displacement        4.570852e+02    1.845930e-01    5.570046e-02 
 5
 Nonlinear solution status: time= 114
	stiffness updates             = 4
	right hand side evaluations   = 6
	stiffness matrix reformations = 1
	step from line search         = 1.000000
	convergence norms :     INITIAL         CURRENT         REQUIRED
	   residual            4.681841e+03    1.473451e-03    0.000000e+00 
	   energy              3.068582e+02    1.008705e-03    3.068582e+00 
	   displacement        4.570852e+02    1.060751e-02    5.569307e-02 

........................ augmentation # 1
 sliding interface # 23
                        CURRENT        REQUIRED
    D multiplier :    2.372851e-02   1.000000e-01
    maximum gap  :    1.152310e+00       ***

convergence summary
    number of iterations   : 5
    number of reformations : 0

------- converged at time : 114


===== beginning time step 114 : 115 =====


Reforming stiffness matrix: reformation #1

===== reforming stiffness matrix:
	Nr of equations ........................... : 2658
	Nr of nonzeroes in stiffness matrix ....... : 105372
 1
 Nonlinear solution status: time= 115
	stiffness updates             = 0
	right hand side evaluations   = 2
	stiffness matrix reformations = 1
	step from line search         = 1.000000
	convergence norms :     INITIAL         CURRENT         REQUIRED
	   residual            4.732554e+03    9.436029e+01    0.000000e+00 
	   energy              3.080823e+02    7.478824e+00    3.080823e+00 
	   displacement        4.575226e+02    4.575226e+02    4.575226e-02 
 2
 Nonlinear solution status: time= 115
	stiffness updates             = 1
	right hand side evaluations   = 3
	stiffness matrix reformations = 1
	step from line search         = 1.000000
	convergence norms :     INITIAL         CURRENT         REQUIRED
	   residual            4.732554e+03    2.532686e+01    0.000000e+00 
	   energy              3.080823e+02    1.113817e+00    3.080823e+00 
	   displacement        4.575226e+02    3.090020e+01    6.211667e-02 
 3
 Nonlinear solution status: time= 115
	stiffness updates             = 2
	right hand side evaluations   = 4
	stiffness matrix reformations = 1
	step from line search         = 1.000000
	convergence norms :     INITIAL         CURRENT         REQUIRED
	   residual            4.732554e+03    9.846951e-01    0.000000e+00 
	   energy              3.080823e+02    3.757128e-01    3.080823e+00 
	   displacement        4.575226e+02    2.344312e+00    5.647684e-02 
 4
 Nonlinear solution status: time= 115
	stiffness updates             = 3
	right hand side evaluations   = 5
	stiffness matrix reformations = 1
	step from line search         = 1.000000
	convergence norms :     INITIAL         CURRENT         REQUIRED
	   residual            4.732554e+03    6.438313e-02    0.000000e+00 
	   energy              3.080823e+02    3.887542e-02    3.080823e+00 
	   displacement        4.575226e+02    1.985901e-01    5.573668e-02 
 5
 Nonlinear solution status: time= 115
	stiffness updates             = 4
	right hand side evaluations   = 6
	stiffness matrix reformations = 1
	step from line search         = 1.000000
	convergence norms :     INITIAL         CURRENT         REQUIRED
	   residual            4.732554e+03    1.681226e-03    0.000000e+00 
	   energy              3.080823e+02    1.158530e-03    3.080823e+00 
	   displacement        4.575226e+02    1.361711e-02    5.575398e-02 

........................ augmentation # 1
 sliding interface # 23
                        CURRENT        REQUIRED
    D multiplier :    2.395244e-02   1.000000e-01
    maximum gap  :    1.170024e+00       ***

convergence summary
    number of iterations   : 5
    number of reformations : 0

------- converged at time : 115


===== beginning time step 115 : 116 =====


Reforming stiffness matrix: reformation #1

===== reforming stiffness matrix:
	Nr of equations ........................... : 2658
	Nr of nonzeroes in stiffness matrix ....... : 105372
 1
 Nonlinear solution status: time= 116
	stiffness updates             = 0
	right hand side evaluations   = 2
	stiffness matrix reformations = 1
	step from line search         = 1.000000
	convergence norms :     INITIAL         CURRENT         REQUIRED
	   residual            4.355994e+03    1.208152e+02    0.000000e+00 
	   energy              2.776276e+02    2.177450e-01    2.776276e+00 
	   displacement        3.871281e+02    3.871281e+02    3.871281e-02 
 2
 Nonlinear solution status: time= 116
	stiffness updates             = 1
	right hand side evaluations   = 3
	stiffness matrix reformations = 1
	step from line search         = 1.000000
	convergence norms :     INITIAL         CURRENT         REQUIRED
	   residual            4.355994e+03    4.167462e+01    0.000000e+00 
	   energy              2.776276e+02    7.516642e-01    2.776276e+00 
	   displacement        3.871281e+02    3.545176e+01    5.277990e-02 
 3
 Nonlinear solution status: time= 116
	stiffness updates             = 2
	right hand side evaluations   = 4
	stiffness matrix reformations = 1
	step from line search         = 1.000000
	convergence norms :     INITIAL         CURRENT         REQUIRED
	   residual            4.355994e+03    1.917909e+00    0.000000e+00 
	   energy              2.776276e+02    6.561225e-01    2.776276e+00 
	   displacement        3.871281e+02    3.733530e+00    4.672562e-02 
 4
 Nonlinear solution status: time= 116
	stiffness updates             = 3
	right hand side evaluations   = 5
	stiffness matrix reformations = 1
	step from line search         = 1.000000
	convergence norms :     INITIAL         CURRENT         REQUIRED
	   residual            4.355994e+03    2.155689e-01    0.000000e+00 
	   energy              2.776276e+02    1.071694e-01    2.776276e+00 
	   displacement        3.871281e+02    4.363125e-01    4.577351e-02 
 5
 Nonlinear solution status: time= 116
	stiffness updates             = 4
	right hand side evaluations   = 6
	stiffness matrix reformations = 1
	step from line search         = 1.000000
	convergence norms :     INITIAL         CURRENT         REQUIRED
	   residual            4.355994e+03    9.796454e-03    0.000000e+00 
	   energy              2.776276e+02    5.321614e-03    2.776276e+00 
	   displacement        3.871281e+02    5.337695e-02    4.573593e-02 
 6
 Nonlinear solution status: time= 116
	stiffness updates             = 5
	right hand side evaluations   = 7
	stiffness matrix reformations = 1
	step from line search         = 1.000000
	convergence norms :     INITIAL         CURRENT         REQUIRED
	   residual            4.355994e+03    1.709434e-04    0.000000e+00 
	   energy              2.776276e+02    2.214213e-06    2.776276e+00 
	   displacement        3.871281e+02    1.430665e-03    4.578511e-02 

........................ augmentation # 1
 sliding interface # 23
                        CURRENT        REQUIRED
    D multiplier :    2.423372e-02   1.000000e-01
    maximum gap  :    1.188536e+00       ***

convergence summary
    number of iterations   : 6
    number of reformations : 0

------- converged at time : 116


===== beginning time step 116 : 117 =====


Reforming stiffness matrix: reformation #1

===== reforming stiffness matrix:
	Nr of equations ........................... : 2658
	Nr of nonzeroes in stiffness matrix ....... : 105408
 1
 Nonlinear solution status: time= 117
	stiffness updates             = 0
	right hand side evaluations   = 2
	stiffness matrix reformations = 1
	step from line search         = 1.000000
	convergence norms :     INITIAL         CURRENT         REQUIRED
	   residual            4.406654e+03    1.150757e+02    0.000000e+00 
	   energy              2.802561e+02    9.729718e-01    2.802561e+00 
	   displacement        3.932871e+02    3.932871e+02    3.932871e-02 
 2
 Nonlinear solution status: time= 117
	stiffness updates             = 1
	right hand side evaluations   = 3
	stiffness matrix reformations = 1
	step from line search         = 1.000000
	convergence norms :     INITIAL         CURRENT         REQUIRED
	   residual            4.406654e+03    3.847761e+01    0.000000e+00 
	   energy              2.802561e+02    8.273325e-01    2.802561e+00 
	   displacement        3.932871e+02    3.300604e+01    5.370106e-02 
 3
 Nonlinear solution status: time= 117
	stiffness updates             = 2
	right hand side evaluations   = 4
	stiffness matrix reformations = 1
	step from line search         = 1.000000
	convergence norms :     INITIAL         CURRENT         REQUIRED
	   residual            4.406654e+03    2.264806e+00    0.000000e+00 
	   energy              2.802561e+02    6.845523e-01    2.802561e+00 
	   displacement        3.932871e+02    3.341973e+00    4.776878e-02 
 4
 Nonlinear solution status: time= 117
	stiffness updates             = 3
	right hand side evaluations   = 5
	stiffness matrix reformations = 1
	step from line search         = 1.000000
	convergence norms :     INITIAL         CURRENT         REQUIRED
	   residual            4.406654e+03    2.796855e-01    0.000000e+00 
	   energy              2.802561e+02    8.664759e-02    2.802561e+00 
	   displacement        3.932871e+02    6.044941e-01    4.673786e-02 
 5
 Nonlinear solution status: time= 117
	stiffness updates             = 4
	right hand side evaluations   = 6
	stiffness matrix reformations = 1
	step from line search         = 1.000000
	convergence norms :     INITIAL         CURRENT         REQUIRED
	   residual            4.406654e+03    1.294018e-02    0.000000e+00 
	   energy              2.802561e+02    5.857505e-04    2.802561e+00 
	   displacement        3.932871e+02    2.695251e-02    4.678376e-02 

........................ augmentation # 1
 sliding interface # 23
                        CURRENT        REQUIRED
    D multiplier :    2.443509e-02   1.000000e-01
    maximum gap  :    1.208132e+00       ***

convergence summary
    number of iterations   : 5
    number of reformations : 0

------- converged at time : 117


===== beginning time step 117 : 118 =====


Reforming stiffness matrix: reformation #1

===== reforming stiffness matrix:
	Nr of equations ........................... : 2658
	Nr of nonzeroes in stiffness matrix ....... : 105444
 1
 Nonlinear solution status: time= 118
	stiffness updates             = 0
	right hand side evaluations   = 2
	stiffness matrix reformations = 1
	step from line search         = 1.000000
	convergence norms :     INITIAL         CURRENT         REQUIRED
	   residual            4.547221e+03    1.109524e+02    0.000000e+00 
	   energy              2.849811e+02    1.964550e+00    2.849811e+00 
	   displacement        3.959481e+02    3.959481e+02    3.959481e-02 
 2
 Nonlinear solution status: time= 118
	stiffness updates             = 1
	right hand side evaluations   = 3
	stiffness matrix reformations = 1
	step from line search         = 1.000000
	convergence norms :     INITIAL         CURRENT         REQUIRED
	   residual            4.547221e+03    3.596475e+01    0.000000e+00 
	   energy              2.849811e+02    6.818890e-01    2.849811e+00 
	   displacement        3.959481e+02    3.138241e+01    5.411869e-02 
 3
 Nonlinear solution status: time= 118
	stiffness updates             = 2
	right hand side evaluations   = 4
	stiffness matrix reformations = 1
	step from line search         = 1.000000
	convergence norms :     INITIAL         CURRENT         REQUIRED
	   residual            4.547221e+03    2.047095e+00    0.000000e+00 
	   energy              2.849811e+02    6.347030e-01    2.849811e+00 
	   displacement        3.959481e+02    3.335975e+00    4.832333e-02 
 4
 Nonlinear solution status: time= 118
	stiffness updates             = 3
	right hand side evaluations   = 5
	stiffness matrix reformations = 1
	step from line search         = 1.000000
	convergence norms :     INITIAL         CURRENT         REQUIRED
	   residual            4.547221e+03    2.815472e-01    0.000000e+00 
	   energy              2.849811e+02    9.921807e-02    2.849811e+00 
	   displacement        3.959481e+02    5.204374e-01    4.723605e-02 
 5
 Nonlinear solution status: time= 118
	stiffness updates             = 4
	right hand side evaluations   = 6
	stiffness matrix reformations = 1
	step from line search         = 1.000000
	convergence norms :     INITIAL         CURRENT         REQUIRED
	   residual            4.547221e+03    1.238712e-02    0.000000e+00 
	   energy              2.849811e+02    3.005235e-03    2.849811e+00 
	   displacement        3.959481e+02    3.303774e-02    4.725183e-02 

........................ augmentation # 1
 sliding interface # 23
                        CURRENT        REQUIRED
    D multiplier :    2.474066e-02   1.000000e-01
    maximum gap  :    1.228358e+00       ***

convergence summary
    number of iterations   : 5
    number of reformations : 0

------- converged at time : 118


===== beginning time step 118 : 119 =====


Reforming stiffness matrix: reformation #1

===== reforming stiffness matrix:
	Nr of equations ........................... : 2658
	Nr of nonzeroes in stiffness matrix ....... : 105480
 1
 Nonlinear solution status: time= 119
	stiffness updates             = 0
	right hand side evaluations   = 2
	stiffness matrix reformations = 1
	step from line search         = 1.000000
	convergence norms :     INITIAL         CURRENT         REQUIRED
	   residual            4.242868e+03    1.388640e+02    0.000000e+00 
	   energy              2.624111e+02    5.588628e+00    2.624111e+00 
	   displacement        3.434583e+02    3.434583e+02    3.434583e-02 
 2
 Nonlinear solution status: time= 119
	stiffness updates             = 1
	right hand side evaluations   = 3
	stiffness matrix reformations = 1
	step from line search         = 1.000000
	convergence norms :     INITIAL         CURRENT         REQUIRED
	   residual            4.242868e+03    5.082301e+01    0.000000e+00 
	   energy              2.624111e+02    3.304702e-02    2.624111e+00 
	   displacement        3.434583e+02    3.086616e+01    4.598852e-02 
 3
 Nonlinear solution status: time= 119
	stiffness updates             = 2
	right hand side evaluations   = 4
	stiffness matrix reformations = 1
	step from line search         = 1.000000
	convergence norms :     INITIAL         CURRENT         REQUIRED
	   residual            4.242868e+03    3.545736e+00    0.000000e+00 
	   energy              2.624111e+02    9.807433e-01    2.624111e+00 
	   displacement        3.434583e+02    5.277745e+00    3.987096e-02 
 4
 Nonlinear solution status: time= 119
	stiffness updates             = 3
	right hand side evaluations   = 5
	stiffness matrix reformations = 1
	step from line search         = 1.000000
	convergence norms :     INITIAL         CURRENT         REQUIRED
	   residual            4.242868e+03    5.844575e-01    0.000000e+00 
	   energy              2.624111e+02    1.635614e-01    2.624111e+00 
	   displacement        3.434583e+02    1.489196e+00    3.873040e-02 
 5
 Nonlinear solution status: time= 119
	stiffness updates             = 4
	right hand side evaluations   = 6
	stiffness matrix reformations = 1
	step from line search         = 1.000000
	convergence norms :     INITIAL         CURRENT         REQUIRED
	   residual            4.242868e+03    3.573575e-02    0.000000e+00 
	   energy              2.624111e+02    2.367619e-03    2.624111e+00 
	   displacement        3.434583e+02    5.921131e-02    3.887697e-02 
 6
 Nonlinear solution status: time= 119
	stiffness updates             = 5
	right hand side evaluations   = 7
	stiffness matrix reformations = 1
	step from line search         = 1.000000
	convergence norms :     INITIAL         CURRENT         REQUIRED
	   residual            4.242868e+03    8.744838e-04    0.000000e+00 
	   energy              2.624111e+02    1.996964e-04    2.624111e+00 
	   displacement        3.434583e+02    9.266534e-03    3.900453e-02 

........................ augmentation # 1
 sliding interface # 23
                        CURRENT        REQUIRED
    D multiplier :    2.503899e-02   1.000000e-01
    maximum gap  :    1.249283e+00       ***

convergence summary
    number of iterations   : 6
    number of reformations : 0

------- converged at time : 119


===== beginning time step 119 : 120 =====


Reforming stiffness matrix: reformation #1

===== reforming stiffness matrix:
	Nr of equations ........................... : 2658
	Nr of nonzeroes in stiffness matrix ....... : 105408
 1
 Nonlinear solution status: time= 120
	stiffness updates             = 0
	right hand side evaluations   = 2
	stiffness matrix reformations = 1
	step from line search         = 1.000000
	convergence norms :     INITIAL         CURRENT         REQUIRED
	   residual            4.360682e+03    1.334734e+02    0.000000e+00 
	   energy              2.676039e+02    4.587798e+00    2.676039e+00 
	   displacement        3.590706e+02    3.590706e+02    3.590706e-02 
 2
 Nonlinear solution status: time= 120
	stiffness updates             = 1
	right hand side evaluations   = 3
	stiffness matrix reformations = 1
	step from line search         = 1.000000
	convergence norms :     INITIAL         CURRENT         REQUIRED
	   residual            4.360682e+03    4.790677e+01    0.000000e+00 
	   energy              2.676039e+02    9.397396e-02    2.676039e+00 
	   displacement        3.590706e+02    2.886205e+01    4.705727e-02 
 3
 Nonlinear solution status: time= 120
	stiffness updates             = 2
	right hand side evaluations   = 4
	stiffness matrix reformations = 1
	step from line search         = 1.000000
	convergence norms :     INITIAL         CURRENT         REQUIRED
	   residual            4.360682e+03    3.727054e+00    0.000000e+00 
	   energy              2.676039e+02    1.008668e+00    2.676039e+00 
	   displacement        3.590706e+02    5.312196e+00    4.083305e-02 
 4
 Nonlinear solution status: time= 120
	stiffness updates             = 3
	right hand side evaluations   = 5
	stiffness matrix reformations = 1
	step from line search         = 1.000000
	convergence norms :     INITIAL         CURRENT         REQUIRED
	   residual            4.360682e+03    6.828729e-01    0.000000e+00 
	   energy              2.676039e+02    2.082607e-01    2.676039e+00 
	   displacement        3.590706e+02    1.605195e+00    3.949998e-02 
 5
 Nonlinear solution status: time= 120
	stiffness updates             = 4
	right hand side evaluations   = 6
	stiffness matrix reformations = 1
	step from line search         = 1.000000
	convergence norms :     INITIAL         CURRENT         REQUIRED
	   residual            4.360682e+03    3.801722e-02    0.000000e+00 
	   energy              2.676039e+02    4.077024e-03    2.676039e+00 
	   displacement        3.590706e+02    9.395076e-02    3.966146e-02 
 6
 Nonlinear solution status: time= 120
	stiffness updates             = 5
	right hand side evaluations   = 7
	stiffness matrix reformations = 1
	step from line search         = 1.000000
	convergence norms :     INITIAL         CURRENT         REQUIRED
	   residual            4.360682e+03    5.980909e-04    0.000000e+00 
	   energy              2.676039e+02    1.372649e-04    2.676039e+00 
	   displacement        3.590706e+02    5.705783e-03    3.975679e-02 

........................ augmentation # 1
 sliding interface # 23
                        CURRENT        REQUIRED
    D multiplier :    2.524346e-02   1.000000e-01
    maximum gap  :    1.271378e+00       ***

convergence summary
    number of iterations   : 6
    number of reformations : 0

------- converged at time : 120


===== beginning time step 120 : 121 =====


Reforming stiffness matrix: reformation #1

===== reforming stiffness matrix:
	Nr of equations ........................... : 2658
	Nr of nonzeroes in stiffness matrix ....... : 105408
 1
 Nonlinear solution status: time= 121
	stiffness updates             = 0
	right hand side evaluations   = 2
	stiffness matrix reformations = 1
	step from line search         = 1.000000
	convergence norms :     INITIAL         CURRENT         REQUIRED
	   residual            4.337301e+03    1.269320e+02    0.000000e+00 
	   energy              2.648320e+02    3.029633e+00    2.648320e+00 
	   displacement        3.551643e+02    3.551643e+02    3.551643e-02 
 2
 Nonlinear solution status: time= 121
	stiffness updates             = 1
	right hand side evaluations   = 3
	stiffness matrix reformations = 1
	step from line search         = 1.000000
	convergence norms :     INITIAL         CURRENT         REQUIRED
	   residual            4.337301e+03    4.547444e+01    0.000000e+00 
	   energy              2.648320e+02    1.323772e-01    2.648320e+00 
	   displacement        3.551643e+02    2.774123e+01    4.687942e-02 
 3
 Nonlinear solution status: time= 121
	stiffness updates             = 2
	right hand side evaluations   = 4
	stiffness matrix reformations = 1
	step from line search         = 1.000000
	convergence norms :     INITIAL         CURRENT         REQUIRED
	   residual            4.337301e+03    3.507107e+00    0.000000e+00 
	   energy              2.648320e+02    9.538843e-01    2.648320e+00 
	   displacement        3.551643e+02    4.663019e+00    4.104858e-02 
 4
 Nonlinear solution status: time= 121
	stiffness updates             = 3
	right hand side evaluations   = 5
	stiffness matrix reformations = 1
	step from line search         = 1.000000
	convergence norms :     INITIAL         CURRENT         REQUIRED
	   residual            4.337301e+03    7.107432e-01    0.000000e+00 
	   energy              2.648320e+02    2.220310e-01    2.648320e+00 
	   displacement        3.551643e+02    1.514170e+00    3.985732e-02 
 5
 Nonlinear solution status: time= 121
	stiffness updates             = 4
	right hand side evaluations   = 6
	stiffness matrix reformations = 1
	step from line search         = 1.000000
	convergence norms :     INITIAL         CURRENT         REQUIRED
	   residual            4.337301e+03    3.182886e-02    0.000000e+00 
	   energy              2.648320e+02    3.226026e-03    2.648320e+00 
	   displacement        3.551643e+02    9.030248e-02    4.000055e-02 
 6
 Nonlinear solution status: time= 121
	stiffness updates             = 5
	right hand side evaluations   = 7
	stiffness matrix reformations = 1
	step from line search         = 1.000000
	convergence norms :     INITIAL         CURRENT         REQUIRED
	   residual            4.337301e+03    6.892621e-04    0.000000e+00 
	   energy              2.648320e+02    3.524819e-04    2.648320e+00 
	   displacement        3.551643e+02    5.198655e-03    4.008747e-02 

........................ augmentation # 1
 sliding interface # 23
                        CURRENT        REQUIRED
    D multiplier :    2.549663e-02   1.000000e-01
    maximum gap  :    1.294427e+00       ***

convergence summary
    number of iterations   : 6
    number of reformations : 0

------- converged at time : 121


===== beginning time step 121 : 122 =====


Reforming stiffness matrix: reformation #1

===== reforming stiffness matrix:
	Nr of equations ........................... : 2658
	Nr of nonzeroes in stiffness matrix ....... : 105372
 1
 Nonlinear solution status: time= 122
	stiffness updates             = 0
	right hand side evaluations   = 2
	stiffness matrix reformations = 1
	step from line search         = 1.000000
	convergence norms :     INITIAL         CURRENT         REQUIRED
	   residual            4.104756e+03    1.555841e+02    0.000000e+00 
	   energy              2.469715e+02    1.038379e+01    2.469715e+00 
	   displacement        3.123018e+02    3.123018e+02    3.123018e-02 
 2
 Nonlinear solution status: time= 122
	stiffness updates             = 1
	right hand side evaluations   = 3
	stiffness matrix reformations = 1
	step from line search         = 1.000000
	convergence norms :     INITIAL         CURRENT         REQUIRED
	   residual            4.104756e+03    6.010682e+01    0.000000e+00 
	   energy              2.469715e+02    6.833452e-01    2.469715e+00 
	   displacement        3.123018e+02    2.792683e+01    3.962873e-02 
 3
 Nonlinear solution status: time= 122
	stiffness updates             = 2
	right hand side evaluations   = 4
	stiffness matrix reformations = 1
	step from line search         = 1.000000
	convergence norms :     INITIAL         CURRENT         REQUIRED
	   residual            4.104756e+03    4.232705e+00    0.000000e+00 
	   energy              2.469715e+02    1.148898e+00    2.469715e+00 
	   displacement        3.123018e+02    6.366636e+00    3.355203e-02 
 4
 Nonlinear solution status: time= 122
	stiffness updates             = 3
	right hand side evaluations   = 5
	stiffness matrix reformations = 1
	step from line search         = 1.000000
	convergence norms :     INITIAL         CURRENT         REQUIRED
	   residual            4.104756e+03    7.750712e-01    0.000000e+00 
	   energy              2.469715e+02    2.839765e-01    2.469715e+00 
	   displacement        3.123018e+02    1.571007e+00    3.239530e-02 
 5
 Nonlinear solution status: time= 122
	stiffness updates             = 4
	right hand side evaluations   = 6
	stiffness matrix reformations = 1
	step from line search         = 1.000000
	convergence norms :     INITIAL         CURRENT         REQUIRED
	   residual            4.104756e+03    3.401269e-02    0.000000e+00 
	   energy              2.469715e+02    7.299175e-03    2.469715e+00 
	   displacement        3.123018e+02    1.413901e-01    3.255417e-02 
 6
 Nonlinear solution status: time= 122
	stiffness updates             = 5
	right hand side evaluations   = 7
	stiffness matrix reformations = 1
	step from line search         = 1.000000
	convergence norms :     INITIAL         CURRENT         REQUIRED
	   residual            4.104756e+03    6.237564e-04    0.000000e+00 
	   energy              2.469715e+02    2.315752e-04    2.469715e+00 
	   displacement        3.123018e+02    4.425649e-03    3.262521e-02 

........................ augmentation # 1
 sliding interface # 23
                        CURRENT        REQUIRED
    D multiplier :    2.566766e-02   1.000000e-01
    maximum gap  :    1.318523e+00       ***

convergence summary
    number of iterations   : 6
    number of reformations : 0

------- converged at time : 122


===== beginning time step 122 : 123 =====


Reforming stiffness matrix: reformation #1

===== reforming stiffness matrix:
	Nr of equations ........................... : 2658
	Nr of nonzeroes in stiffness matrix ....... : 105372
 1
 Nonlinear solution status: time= 123
	stiffness updates             = 0
	right hand side evaluations   = 2
	stiffness matrix reformations = 1
	step from line search         = 1.000000
	convergence norms :     INITIAL         CURRENT         REQUIRED
	   residual            4.190426e+03    1.479676e+02    0.000000e+00 
	   energy              2.504441e+02    7.985238e+00    2.504441e+00 
	   displacement        3.190985e+02    3.190985e+02    3.190985e-02 
 2
 Nonlinear solution status: time= 123
	stiffness updates             = 1
	right hand side evaluations   = 3
	stiffness matrix reformations = 1
	step from line search         = 1.000000
	convergence norms :     INITIAL         CURRENT         REQUIRED
	   residual            4.190426e+03    5.752692e+01    0.000000e+00 
	   energy              2.504441e+02    3.442865e-01    2.504441e+00 
	   displacement        3.190985e+02    2.750082e+01    4.098946e-02 
 3
 Nonlinear solution status: time= 123
	stiffness updates             = 2
	right hand side evaluations   = 4
	stiffness matrix reformations = 1
	step from line search         = 1.000000
	convergence norms :     INITIAL         CURRENT         REQUIRED
	   residual            4.190426e+03    3.687764e+00    0.000000e+00 
	   energy              2.504441e+02    1.051461e+00    2.504441e+00 
	   displacement        3.190985e+02    5.772101e+00    3.502479e-02 
 4
 Nonlinear solution status: time= 123
	stiffness updates             = 3
	right hand side evaluations   = 5
	stiffness matrix reformations = 1
	step from line search         = 1.000000
	convergence norms :     INITIAL         CURRENT         REQUIRED
	   residual            4.190426e+03    5.819193e-01    0.000000e+00 
	   energy              2.504441e+02    2.234194e-01    2.504441e+00 
	   displacement        3.190985e+02    1.244333e+00    3.389830e-02 
 5
 Nonlinear solution status: time= 123
	stiffness updates             = 4
	right hand side evaluations   = 6
	stiffness matrix reformations = 1
	step from line search         = 1.000000
	convergence norms :     INITIAL         CURRENT         REQUIRED
	   residual            4.190426e+03    2.207481e-02    0.000000e+00 
	   energy              2.504441e+02    5.288190e-03    2.504441e+00 
	   displacement        3.190985e+02    1.036473e-01    3.397830e-02 
 6
 Nonlinear solution status: time= 123
	stiffness updates             = 5
	right hand side evaluations   = 7
	stiffness matrix reformations = 1
	step from line search         = 1.000000
	convergence norms :     INITIAL         CURRENT         REQUIRED
	   residual            4.190426e+03    3.755737e-04    0.000000e+00 
	   energy              2.504441e+02    1.615867e-04    2.504441e+00 
	   displacement        3.190985e+02    3.215913e-03    3.404318e-02 

........................ augmentation # 1
 sliding interface # 23
                        CURRENT        REQUIRED
    D multiplier :    2.590989e-02   1.000000e-01
    maximum gap  :    1.343703e+00       ***

convergence summary
    number of iterations   : 6
    number of reformations : 0

------- converged at time : 123


===== beginning time step 123 : 124 =====


Reforming stiffness matrix: reformation #1

===== reforming stiffness matrix:
	Nr of equations ........................... : 2658
	Nr of nonzeroes in stiffness matrix ....... : 105372
 1
 Nonlinear solution status: time= 124
	stiffness updates             = 0
	right hand side evaluations   = 2
	stiffness matrix reformations = 1
	step from line search         = 1.000000
	convergence norms :     INITIAL         CURRENT         REQUIRED
	   residual            4.285026e+03    1.412449e+02    0.000000e+00 
	   energy              2.517426e+02    6.608257e+00    2.517426e+00 
	   displacement        3.157224e+02    3.157224e+02    3.157224e-02 
 2
 Nonlinear solution status: time= 124
	stiffness updates             = 1
	right hand side evaluations   = 3
	stiffness matrix reformations = 1
	step from line search         = 1.000000
	convergence norms :     INITIAL         CURRENT         REQUIRED
	   residual            4.285026e+03    5.494586e+01    0.000000e+00 
	   energy              2.517426e+02    2.914096e-01    2.517426e+00 
	   displacement        3.157224e+02    2.627495e+01    4.072393e-02 
 3
 Nonlinear solution status: time= 124
	stiffness updates             = 2
	right hand side evaluations   = 4
	stiffness matrix reformations = 1
	step from line search         = 1.000000
	convergence norms :     INITIAL         CURRENT         REQUIRED
	   residual            4.285026e+03    3.003126e+00    0.000000e+00 
	   energy              2.517426e+02    9.386080e-01    2.517426e+00 
	   displacement        3.157224e+02    5.509342e+00    3.505924e-02 
 4
 Nonlinear solution status: time= 124
	stiffness updates             = 3
	right hand side evaluations   = 5
	stiffness matrix reformations = 1
	step from line search         = 1.000000
	convergence norms :     INITIAL         CURRENT         REQUIRED
	   residual            4.285026e+03    3.545822e-01    0.000000e+00 
	   energy              2.517426e+02    1.457927e-01    2.517426e+00 
	   displacement        3.157224e+02    9.370422e-01    3.400700e-02 
 5
 Nonlinear solution status: time= 124
	stiffness updates             = 4
	right hand side evaluations   = 6
	stiffness matrix reformations = 1
	step from line search         = 1.000000
	convergence norms :     INITIAL         CURRENT         REQUIRED
	   residual            4.285026e+03    1.423657e-02    0.000000e+00 
	   energy              2.517426e+02    4.035410e-03    2.517426e+00 
	   displacement        3.157224e+02    6.820928e-02    3.401445e-02 
 6
 Nonlinear solution status: time= 124
	stiffness updates             = 5
	right hand side evaluations   = 7
	stiffness matrix reformations = 1
	step from line search         = 1.000000
	convergence norms :     INITIAL         CURRENT         REQUIRED
	   residual            4.285026e+03    1.537168e-04    0.000000e+00 
	   energy              2.517426e+02    9.254522e-05    2.517426e+00 
	   displacement        3.157224e+02    2.123281e-03    3.408336e-02 

........................ augmentation # 1
 sliding interface # 23
                        CURRENT        REQUIRED
    D multiplier :    2.627746e-02   1.000000e-01
    maximum gap  :    1.370044e+00       ***

convergence summary
    number of iterations   : 6
    number of reformations : 0

------- converged at time : 124


===== beginning time step 124 : 125 =====


Reforming stiffness matrix: reformation #1

===== reforming stiffness matrix:
	Nr of equations ........................... : 2658
	Nr of nonzeroes in stiffness matrix ....... : 105336
 1
 Nonlinear solution status: time= 125
	stiffness updates             = 0
	right hand side evaluations   = 2
	stiffness matrix reformations = 1
	step from line search         = 1.000000
	convergence norms :     INITIAL         CURRENT         REQUIRED
	   residual            4.044600e+03    1.642224e+02    0.000000e+00 
	   energy              2.355471e+02    1.157878e+01    2.355471e+00 
	   displacement        2.824740e+02    2.824740e+02    2.824740e-02 
 2
 Nonlinear solution status: time= 125
	stiffness updates             = 1
	right hand side evaluations   = 3
	stiffness matrix reformations = 1
	step from line search         = 1.000000
	convergence norms :     INITIAL         CURRENT         REQUIRED
	   residual            4.044600e+03    6.706861e+01    0.000000e+00 
	   energy              2.355471e+02    9.035378e-01    2.355471e+00 
	   displacement        2.824740e+02    2.488874e+01    3.535285e-02 
 3
 Nonlinear solution status: time= 125
	stiffness updates             = 2
	right hand side evaluations   = 4
	stiffness matrix reformations = 1
	step from line search         = 1.000000
	convergence norms :     INITIAL         CURRENT         REQUIRED
	   residual            4.044600e+03    4.168944e+00    0.000000e+00 
	   energy              2.355471e+02    1.213984e+00    2.355471e+00 
	   displacement        2.824740e+02    6.870841e+00    2.954684e-02 
 4
 Nonlinear solution status: time= 125
	stiffness updates             = 3
	right hand side evaluations   = 5
	stiffness matrix reformations = 1
	step from line search         = 1.000000
	convergence norms :     INITIAL         CURRENT         REQUIRED
	   residual            4.044600e+03    6.238923e-01    0.000000e+00 
	   energy              2.355471e+02    2.335519e-01    2.355471e+00 
	   displacement        2.824740e+02    1.567279e+00    2.852780e-02 
 5
 Nonlinear solution status: time= 125
	stiffness updates             = 4
	right hand side evaluations   = 6
	stiffness matrix reformations = 1
	step from line search         = 1.000000
	convergence norms :     INITIAL         CURRENT         REQUIRED
	   residual            4.044600e+03    2.539874e-02    0.000000e+00 
	   energy              2.355471e+02    5.213949e-03    2.355471e+00 
	   displacement        2.824740e+02    1.006507e-01    2.862150e-02 
 6
 Nonlinear solution status: time= 125
	stiffness updates             = 5
	right hand side evaluations   = 7
	stiffness matrix reformations = 1
	step from line search         = 1.000000
	convergence norms :     INITIAL         CURRENT         REQUIRED
	   residual            4.044600e+03    4.641276e-04    0.000000e+00 
	   energy              2.355471e+02    2.500681e-04    2.355471e+00 
	   displacement        2.824740e+02    3.701031e-03    2.869390e-02 

........................ augmentation # 1
 sliding interface # 23
                        CURRENT        REQUIRED
    D multiplier :    2.656407e-02   1.000000e-01
    maximum gap  :    1.397704e+00       ***

convergence summary
    number of iterations   : 6
    number of reformations : 0

------- converged at time : 125


===== beginning time step 125 : 126 =====


Reforming stiffness matrix: reformation #1

===== reforming stiffness matrix:
	Nr of equations ........................... : 2658
	Nr of nonzeroes in stiffness matrix ....... : 105336
 1
 Nonlinear solution status: time= 126
	stiffness updates             = 0
	right hand side evaluations   = 2
	stiffness matrix reformations = 1
	step from line search         = 1.000000
	convergence norms :     INITIAL         CURRENT         REQUIRED
	   residual            4.031403e+03    1.566071e+02    0.000000e+00 
	   energy              2.335415e+02    9.997705e+00    2.335415e+00 
	   displacement        2.797413e+02    2.797413e+02    2.797413e-02 
 2
 Nonlinear solution status: time= 126
	stiffness updates             = 1
	right hand side evaluations   = 3
	stiffness matrix reformations = 1
	step from line search         = 1.000000
	convergence norms :     INITIAL         CURRENT         REQUIRED
	   residual            4.031403e+03    6.336642e+01    0.000000e+00 
	   energy              2.335415e+02    6.884655e-01    2.335415e+00 
	   displacement        2.797413e+02    2.394733e+01    3.531380e-02 
 3
 Nonlinear solution status: time= 126
	stiffness updates             = 2
	right hand side evaluations   = 4
	stiffness matrix reformations = 1
	step from line search         = 1.000000
	convergence norms :     INITIAL         CURRENT         REQUIRED
	   residual            4.031403e+03    3.752075e+00    0.000000e+00 
	   energy              2.335415e+02    1.119622e+00    2.335415e+00 
	   displacement        2.797413e+02    6.179261e+00    2.973435e-02 
 4
 Nonlinear solution status: time= 126
	stiffness updates             = 3
	right hand side evaluations   = 5
	stiffness matrix reformations = 1
	step from line search         = 1.000000
	convergence norms :     INITIAL         CURRENT         REQUIRED
	   residual            4.031403e+03    5.022492e-01    0.000000e+00 
	   energy              2.335415e+02    1.940112e-01    2.335415e+00 
	   displacement        2.797413e+02    1.315056e+00    2.869153e-02 
 5
 Nonlinear solution status: time= 126
	stiffness updates             = 4
	right hand side evaluations   = 6
	stiffness matrix reformations = 1
	step from line search         = 1.000000
	convergence norms :     INITIAL         CURRENT         REQUIRED
	   residual            4.031403e+03    1.933602e-02    0.000000e+00 
	   energy              2.335415e+02    3.716447e-03    2.335415e+00 
	   displacement        2.797413e+02    8.442163e-02    2.875639e-02 
 6
 Nonlinear solution status: time= 126
	stiffness updates             = 5
	right hand side evaluations   = 7
	stiffness matrix reformations = 1
	step from line search         = 1.000000
	convergence norms :     INITIAL         CURRENT         REQUIRED
	   residual            4.031403e+03    3.020426e-04    0.000000e+00 
	   energy              2.335415e+02    1.430889e-04    2.335415e+00 
	   displacement        2.797413e+02    2.986988e-03    2.881777e-02 

........................ augmentation # 1
 sliding interface # 23
                        CURRENT        REQUIRED
    D multiplier :    2.682277e-02   1.000000e-01
    maximum gap  :    1.426575e+00       ***

convergence summary
    number of iterations   : 6
    number of reformations : 0

------- converged at time : 126


===== beginning time step 126 : 127 =====


Reforming stiffness matrix: reformation #1

===== reforming stiffness matrix:
	Nr of equations ........................... : 2658
	Nr of nonzeroes in stiffness matrix ....... : 105336
 1
 Nonlinear solution status: time= 127
	stiffness updates             = 0
	right hand side evaluations   = 2
	stiffness matrix reformations = 1
	step from line search         = 1.000000
	convergence norms :     INITIAL         CURRENT         REQUIRED
	   residual            4.211873e+03    1.502328e+02    0.000000e+00 
	   energy              2.395654e+02    7.913913e+00    2.395654e+00 
	   displacement        2.846842e+02    2.846842e+02    2.846842e-02 
 2
 Nonlinear solution status: time= 127
	stiffness updates             = 1
	right hand side evaluations   = 3
	stiffness matrix reformations = 1
	step from line search         = 1.000000
	convergence norms :     INITIAL         CURRENT         REQUIRED
	   residual            4.211873e+03    6.096328e+01    0.000000e+00 
	   energy              2.395654e+02    4.355052e-01    2.395654e+00 
	   displacement        2.846842e+02    2.339248e+01    3.623021e-02 
 3
 Nonlinear solution status: time= 127
	stiffness updates             = 2
	right hand side evaluations   = 4
	stiffness matrix reformations = 1
	step from line search         = 1.000000
	convergence norms :     INITIAL         CURRENT         REQUIRED
	   residual            4.211873e+03    2.951749e+00    0.000000e+00 
	   energy              2.395654e+02    9.519392e-01    2.395654e+00 
	   displacement        2.846842e+02    5.654759e+00    3.079551e-02 
 4
 Nonlinear solution status: time= 127
	stiffness updates             = 3
	right hand side evaluations   = 5
	stiffness matrix reformations = 1
	step from line search         = 1.000000
	convergence norms :     INITIAL         CURRENT         REQUIRED
	   residual            4.211873e+03    2.734275e-01    0.000000e+00 
	   energy              2.395654e+02    1.146822e-01    2.395654e+00 
	   displacement        2.846842e+02    8.966313e-01    2.972809e-02 
 5
 Nonlinear solution status: time= 127
	stiffness updates             = 4
	right hand side evaluations   = 6
	stiffness matrix reformations = 1
	step from line search         = 1.000000
	convergence norms :     INITIAL         CURRENT         REQUIRED
	   residual            4.211873e+03    1.029780e-02    0.000000e+00 
	   energy              2.395654e+02    2.613305e-03    2.395654e+00 
	   displacement        2.846842e+02    4.895783e-02    2.976572e-02 
 6
 Nonlinear solution status: time= 127
	stiffness updates             = 5
	right hand side evaluations   = 7
	stiffness matrix reformations = 1
	step from line search         = 1.000000
	convergence norms :     INITIAL         CURRENT         REQUIRED
	   residual            4.211873e+03    1.127205e-04    0.000000e+00 
	   energy              2.395654e+02    8.719687e-05    2.395654e+00 
	   displacement        2.846842e+02    1.760018e-03    2.981648e-02 

........................ augmentation # 1
 sliding interface # 23
                        CURRENT        REQUIRED
    D multiplier :    2.712957e-02   1.000000e-01
    maximum gap  :    1.456823e+00       ***

convergence summary
    number of iterations   : 6
    number of reformations : 0

------- converged at time : 127


===== beginning time step 127 : 128 =====


Reforming stiffness matrix: reformation #1

===== reforming stiffness matrix:
	Nr of equations ........................... : 2658
	Nr of nonzeroes in stiffness matrix ....... : 105336
 1
 Nonlinear solution status: time= 128
	stiffness updates             = 0
	right hand side evaluations   = 2
	stiffness matrix reformations = 1
	step from line search         = 1.000000
	convergence norms :     INITIAL         CURRENT         REQUIRED
	   residual            3.923083e+03    1.619911e+02    0.000000e+00 
	   energy              2.192586e+02    9.643338e+00    2.192586e+00 
	   displacement        2.469992e+02    2.469992e+02    2.469992e-02 
 2
 Nonlinear solution status: time= 128
	stiffness updates             = 1
	right hand side evaluations   = 3
	stiffness matrix reformations = 1
	step from line search         = 1.000000
	convergence norms :     INITIAL         CURRENT         REQUIRED
	   residual            3.923083e+03    7.179328e+01    0.000000e+00 
	   energy              2.192586e+02    6.444487e-01    2.192586e+00 
	   displacement        2.469992e+02    2.373803e+01    3.158923e-02 
 3
 Nonlinear solution status: time= 128
	stiffness updates             = 2
	right hand side evaluations   = 4
	stiffness matrix reformations = 1
	step from line search         = 1.000000
	convergence norms :     INITIAL         CURRENT         REQUIRED
	   residual            3.923083e+03    3.628470e+00    0.000000e+00 
	   energy              2.192586e+02    1.137705e+00    2.192586e+00 
	   displacement        2.469992e+02    6.566394e+00    2.642137e-02 
 4
 Nonlinear solution status: time= 128
	stiffness updates             = 3
	right hand side evaluations   = 5
	stiffness matrix reformations = 1
	step from line search         = 1.000000
	convergence norms :     INITIAL         CURRENT         REQUIRED
	   residual            3.923083e+03    3.865496e-01    0.000000e+00 
	   energy              2.192586e+02    1.622679e-01    2.192586e+00 
	   displacement        2.469992e+02    1.198098e+00    2.543554e-02 
 5
 Nonlinear solution status: time= 128
	stiffness updates             = 4
	right hand side evaluations   = 6
	stiffness matrix reformations = 1
	step from line search         = 1.000000
	convergence norms :     INITIAL         CURRENT         REQUIRED
	   residual            3.923083e+03    1.918718e-02    0.000000e+00 
	   energy              2.192586e+02    6.392809e-03    2.192586e+00 
	   displacement        2.469992e+02    8.329881e-02    2.545795e-02 
 6
 Nonlinear solution status: time= 128
	stiffness updates             = 5
	right hand side evaluations   = 7
	stiffness matrix reformations = 1
	step from line search         = 1.000000
	convergence norms :     INITIAL         CURRENT         REQUIRED
	   residual            3.923083e+03    2.899234e-04    0.000000e+00 
	   energy              2.192586e+02    3.082368e-05    2.192586e+00 
	   displacement        2.469992e+02    4.607815e-03    2.552028e-02 

........................ augmentation # 1
 sliding interface # 23
                        CURRENT        REQUIRED
    D multiplier :    2.751337e-02   1.000000e-01
    maximum gap  :    1.488609e+00       ***

convergence summary
    number of iterations   : 6
    number of reformations : 0

------- converged at time : 128


===== beginning time step 128 : 129 =====


Reforming stiffness matrix: reformation #1

===== reforming stiffness matrix:
	Nr of equations ........................... : 2658
	Nr of nonzeroes in stiffness matrix ....... : 105372
 1
 Nonlinear solution status: time= 129
	stiffness updates             = 0
	right hand side evaluations   = 2
	stiffness matrix reformations = 1
	step from line search         = 1.000000
	convergence norms :     INITIAL         CURRENT         REQUIRED
	   residual            4.027382e+03    1.544413e+02    0.000000e+00 
	   energy              2.215785e+02    7.669090e+00    2.215785e+00 
	   displacement        2.468002e+02    2.468002e+02    2.468002e-02 
 2
 Nonlinear solution status: time= 129
	stiffness updates             = 1
	right hand side evaluations   = 3
	stiffness matrix reformations = 1
	step from line search         = 1.000000
	convergence norms :     INITIAL         CURRENT         REQUIRED
	   residual            4.027382e+03    6.401230e+01    0.000000e+00 
	   energy              2.215785e+02    2.095826e-01    2.215785e+00 
	   displacement        2.468002e+02    2.157101e+01    3.192924e-02 
 3
 Nonlinear solution status: time= 129
	stiffness updates             = 2
	right hand side evaluations   = 4
	stiffness matrix reformations = 1
	step from line search         = 1.000000
	convergence norms :     INITIAL         CURRENT         REQUIRED
	   residual            4.027382e+03    3.226910e+00    0.000000e+00 
	   energy              2.215785e+02    9.947253e-01    2.215785e+00 
	   displacement        2.468002e+02    5.427614e+00    2.670565e-02 
 4
 Nonlinear solution status: time= 129
	stiffness updates             = 3
	right hand side evaluations   = 5
	stiffness matrix reformations = 1
	step from line search         = 1.000000
	convergence norms :     INITIAL         CURRENT         REQUIRED
	   residual            4.027382e+03    3.472705e-01    0.000000e+00 
	   energy              2.215785e+02    7.958031e-02    2.215785e+00 
	   displacement        2.468002e+02    1.298450e+00    2.573880e-02 
 5
 Nonlinear solution status: time= 129
	stiffness updates             = 4
	right hand side evaluations   = 6
	stiffness matrix reformations = 1
	step from line search         = 1.000000
	convergence norms :     INITIAL         CURRENT         REQUIRED
	   residual            4.027382e+03    2.519463e-02    0.000000e+00 
	   energy              2.215785e+02    1.204551e-03    2.215785e+00 
	   displacement        2.468002e+02    3.642166e-02    2.581151e-02 
 6
 Nonlinear solution status: time= 129
	stiffness updates             = 5
	right hand side evaluations   = 7
	stiffness matrix reformations = 1
	step from line search         = 1.000000
	convergence norms :     INITIAL         CURRENT         REQUIRED
	   residual            4.027382e+03    3.030556e-04    0.000000e+00 
	   energy              2.215785e+02    1.779617e-04    2.215785e+00 
	   displacement        2.468002e+02    9.057243e-03    2.589833e-02 

........................ augmentation # 1
 sliding interface # 23
                        CURRENT        REQUIRED
    D multiplier :    2.781292e-02   1.000000e-01
    maximum gap  :    1.521879e+00       ***

convergence summary
    number of iterations   : 6
    number of reformations : 0

------- converged at time : 129


===== beginning time step 129 : 130 =====


Reforming stiffness matrix: reformation #1

===== reforming stiffness matrix:
	Nr of equations ........................... : 2658
	Nr of nonzeroes in stiffness matrix ....... : 105372
 1
 Nonlinear solution status: time= 130
	stiffness updates             = 0
	right hand side evaluations   = 2
	stiffness matrix reformations = 1
	step from line search         = 1.000000
	convergence norms :     INITIAL         CURRENT         REQUIRED
	   residual            4.119231e+03    1.466885e+02    0.000000e+00 
	   energy              2.241175e+02    5.848149e+00    2.241175e+00 
	   displacement        2.497396e+02    2.497396e+02    2.497396e-02 
 2
 Nonlinear solution status: time= 130
	stiffness updates             = 1
	right hand side evaluations   = 3
	stiffness matrix reformations = 1
	step from line search         = 1.000000
	convergence norms :     INITIAL         CURRENT         REQUIRED
	   residual            4.119231e+03    5.656394e+01    0.000000e+00 
	   energy              2.241175e+02    6.870195e-03    2.241175e+00 
	   displacement        2.497396e+02    2.012644e+01    3.252712e-02 
 3
 Nonlinear solution status: time= 130
	stiffness updates             = 2
	right hand side evaluations   = 4
	stiffness matrix reformations = 1
	step from line search         = 1.000000
	convergence norms :     INITIAL         CURRENT         REQUIRED
	   residual            4.119231e+03    2.863598e+00    0.000000e+00 
	   energy              2.241175e+02    9.075601e-01    2.241175e+00 
	   displacement        2.497396e+02    5.145384e+00    2.730214e-02 
 4
 Nonlinear solution status: time= 130
	stiffness updates             = 3
	right hand side evaluations   = 5
	stiffness matrix reformations = 1
	step from line search         = 1.000000
	convergence norms :     INITIAL         CURRENT         REQUIRED
	   residual            4.119231e+03    2.568926e-01    0.000000e+00 
	   energy              2.241175e+02    1.053230e-01    2.241175e+00 
	   displacement        2.497396e+02    1.610544e+00    2.628234e-02 
 5
 Nonlinear solution status: time= 130
	stiffness updates             = 4
	right hand side evaluations   = 6
	stiffness matrix reformations = 1
	step from line search         = 1.000000
	convergence norms :     INITIAL         CURRENT         REQUIRED
	   residual            4.119231e+03    1.000007e-02    0.000000e+00 
	   energy              2.241175e+02    1.724623e-03    2.241175e+00 
	   displacement        2.497396e+02    4.597199e-02    2.638583e-02 
 6
 Nonlinear solution status: time= 130
	stiffness updates             = 5
	right hand side evaluations   = 7
	stiffness matrix reformations = 1
	step from line search         = 1.000000
	convergence norms :     INITIAL         CURRENT         REQUIRED
	   residual            4.119231e+03    1.302361e-04    0.000000e+00 
	   energy              2.241175e+02    8.365100e-05    2.241175e+00 
	   displacement        2.497396e+02    3.163585e-03    2.643499e-02 

........................ augmentation # 1
 sliding interface # 23
                        CURRENT        REQUIRED
    D multiplier :    2.810967e-02   1.000000e-01
    maximum gap  :    1.557013e+00       ***

convergence summary
    number of iterations   : 6
    number of reformations : 0

------- converged at time : 130


===== beginning time step 130 : 131 =====


Reforming stiffness matrix: reformation #1

===== reforming stiffness matrix:
	Nr of equations ........................... : 2658
	Nr of nonzeroes in stiffness matrix ....... : 105372
 1
 Nonlinear solution status: time= 131
	stiffness updates             = 0
	right hand side evaluations   = 2
	stiffness matrix reformations = 1
	step from line search         = 1.000000
	convergence norms :     INITIAL         CURRENT         REQUIRED
	   residual            3.872910e+03    1.435032e+02    0.000000e+00 
	   energy              2.042803e+02    3.677866e+00    2.042803e+00 
	   displacement        2.149074e+02    2.149074e+02    2.149074e-02 
 2
 Nonlinear solution status: time= 131
	stiffness updates             = 1
	right hand side evaluations   = 3
	stiffness matrix reformations = 1
	step from line search         = 1.000000
	convergence norms :     INITIAL         CURRENT         REQUIRED
	   residual            3.872910e+03    6.267739e+01    0.000000e+00 
	   energy              2.042803e+02    5.032926e-01    2.042803e+00 
	   displacement        2.149074e+02    2.160714e+01    2.914734e-02 
 3
 Nonlinear solution status: time= 131
	stiffness updates             = 2
	right hand side evaluations   = 4
	stiffness matrix reformations = 1
	step from line search         = 1.000000
	convergence norms :     INITIAL         CURRENT         REQUIRED
	   residual            3.872910e+03    3.129440e+00    0.000000e+00 
	   energy              2.042803e+02    9.211218e-01    2.042803e+00 
	   displacement        2.149074e+02    4.981152e+00    2.436828e-02 
 4
 Nonlinear solution status: time= 131
	stiffness updates             = 3
	right hand side evaluations   = 5
	stiffness matrix reformations = 1
	step from line search         = 1.000000
	convergence norms :     INITIAL         CURRENT         REQUIRED
	   residual            3.872910e+03    2.332625e-01    0.000000e+00 
	   energy              2.042803e+02    1.278144e-01    2.042803e+00 
	   displacement        2.149074e+02    1.610772e+00    2.366585e-02 
 5
 Nonlinear solution status: time= 131
	stiffness updates             = 4
	right hand side evaluations   = 6
	stiffness matrix reformations = 1
	step from line search         = 1.000000
	convergence norms :     INITIAL         CURRENT         REQUIRED
	   residual            3.872910e+03    8.203470e-03    0.000000e+00 
	   energy              2.042803e+02    5.330391e-03    2.042803e+00 
	   displacement        2.149074e+02    8.894567e-02    2.364115e-02 
 6
 Nonlinear solution status: time= 131
	stiffness updates             = 5
	right hand side evaluations   = 7
	stiffness matrix reformations = 1
	step from line search         = 1.000000
	convergence norms :     INITIAL         CURRENT         REQUIRED
	   residual            3.872910e+03    1.495117e-04    0.000000e+00 
	   energy              2.042803e+02    5.014067e-05    2.042803e+00 
	   displacement        2.149074e+02    5.257088e-03    2.369151e-02 

........................ augmentation # 1
 sliding interface # 23
                        CURRENT        REQUIRED
    D multiplier :    2.845388e-02   1.000000e-01
    maximum gap  :    1.593855e+00       ***

convergence summary
    number of iterations   : 6
    number of reformations : 0

------- converged at time : 131


===== beginning time step 131 : 132 =====


Reforming stiffness matrix: reformation #1

===== reforming stiffness matrix:
	Nr of equations ........................... : 2658
	Nr of nonzeroes in stiffness matrix ....... : 105444
 1
 Nonlinear solution status: time= 132
	stiffness updates             = 0
	right hand side evaluations   = 2
	stiffness matrix reformations = 1
	step from line search         = 1.000000
	convergence norms :     INITIAL         CURRENT         REQUIRED
	   residual            3.875586e+03    1.352278e+02    0.000000e+00 
	   energy              2.023738e+02    2.338859e+00    2.023738e+00 
	   displacement        2.128150e+02    2.128150e+02    2.128150e-02 
 2
 Nonlinear solution status: time= 132
	stiffness updates             = 1
	right hand side evaluations   = 3
	stiffness matrix reformations = 1
	step from line search         = 1.000000
	convergence norms :     INITIAL         CURRENT         REQUIRED
	   residual            3.875586e+03    5.745188e+01    0.000000e+00 
	   energy              2.023738e+02    6.897267e-01    2.023738e+00 
	   displacement        2.128150e+02    2.006804e+01    2.895245e-02 
 3
 Nonlinear solution status: time= 132
	stiffness updates             = 2
	right hand side evaluations   = 4
	stiffness matrix reformations = 1
	step from line search         = 1.000000
	convergence norms :     INITIAL         CURRENT         REQUIRED
	   residual            3.875586e+03    2.707772e+00    0.000000e+00 
	   energy              2.023738e+02    8.089736e-01    2.023738e+00 
	   displacement        2.128150e+02    4.359442e+00    2.434095e-02 
 4
 Nonlinear solution status: time= 132
	stiffness updates             = 3
	right hand side evaluations   = 5
	stiffness matrix reformations = 1
	step from line search         = 1.000000
	convergence norms :     INITIAL         CURRENT         REQUIRED
	   residual            3.875586e+03    2.064721e-01    0.000000e+00 
	   energy              2.023738e+02    9.307931e-02    2.023738e+00 
	   displacement        2.128150e+02    1.506909e+00    2.361008e-02 
 5
 Nonlinear solution status: time= 132
	stiffness updates             = 4
	right hand side evaluations   = 6
	stiffness matrix reformations = 1
	step from line search         = 1.000000
	convergence norms :     INITIAL         CURRENT         REQUIRED
	   residual            3.875586e+03    6.631699e-03    0.000000e+00 
	   energy              2.023738e+02    2.633587e-03    2.023738e+00 
	   displacement        2.128150e+02    3.727350e-02    2.365322e-02 
 6
 Nonlinear solution status: time= 132
	stiffness updates             = 5
	right hand side evaluations   = 7
	stiffness matrix reformations = 1
	step from line search         = 1.000000
	convergence norms :     INITIAL         CURRENT         REQUIRED
	   residual            3.875586e+03    1.010755e-04    0.000000e+00 
	   energy              2.023738e+02    1.904299e-05    2.023738e+00 
	   displacement        2.128150e+02    4.093609e-03    2.369988e-02 

........................ augmentation # 1
 sliding interface # 23
                        CURRENT        REQUIRED
    D multiplier :    2.883191e-02   1.000000e-01
    maximum gap  :    1.632632e+00       ***

convergence summary
    number of iterations   : 6
    number of reformations : 0

------- converged at time : 132


===== beginning time step 132 : 133 =====


Reforming stiffness matrix: reformation #1

===== reforming stiffness matrix:
	Nr of equations ........................... : 2658
	Nr of nonzeroes in stiffness matrix ....... : 105444
 1
 Nonlinear solution status: time= 133
	stiffness updates             = 0
	right hand side evaluations   = 2
	stiffness matrix reformations = 1
	step from line search         = 1.000000
	convergence norms :     INITIAL         CURRENT         REQUIRED
	   residual            3.984879e+03    1.300148e+02    0.000000e+00 
	   energy              2.048017e+02    2.306667e-01    2.048017e+00 
	   displacement        2.128551e+02    2.128551e+02    2.128551e-02 
 2
 Nonlinear solution status: time= 133
	stiffness updates             = 1
	right hand side evaluations   = 3
	stiffness matrix reformations = 1
	step from line search         = 1.000000
	convergence norms :     INITIAL         CURRENT         REQUIRED
	   residual            3.984879e+03    5.444112e+01    0.000000e+00 
	   energy              2.048017e+02    1.008946e+00    2.048017e+00 
	   displacement        2.128551e+02    1.952483e+01    2.925751e-02 
 3
 Nonlinear solution status: time= 133
	stiffness updates             = 2
	right hand side evaluations   = 4
	stiffness matrix reformations = 1
	step from line search         = 1.000000
	convergence norms :     INITIAL         CURRENT         REQUIRED
	   residual            3.984879e+03    2.643778e+00    0.000000e+00 
	   energy              2.048017e+02    7.456968e-01    2.048017e+00 
	   displacement        2.128551e+02    3.895455e+00    2.483057e-02 
 4
 Nonlinear solution status: time= 133
	stiffness updates             = 3
	right hand side evaluations   = 5
	stiffness matrix reformations = 1
	step from line search         = 1.000000
	convergence norms :     INITIAL         CURRENT         REQUIRED
	   residual            3.984879e+03    1.960200e-01    0.000000e+00 
	   energy              2.048017e+02    1.040276e-01    2.048017e+00 
	   displacement        2.128551e+02    1.325094e+00    2.416484e-02 
 5
 Nonlinear solution status: time= 133
	stiffness updates             = 4
	right hand side evaluations   = 6
	stiffness matrix reformations = 1
	step from line search         = 1.000000
	convergence norms :     INITIAL         CURRENT         REQUIRED
	   residual            3.984879e+03    5.092153e-03    0.000000e+00 
	   energy              2.048017e+02    3.902514e-03    2.048017e+00 
	   displacement        2.128551e+02    6.483540e-02    2.418242e-02 
 6
 Nonlinear solution status: time= 133
	stiffness updates             = 5
	right hand side evaluations   = 7
	stiffness matrix reformations = 1
	step from line search         = 1.000000
	convergence norms :     INITIAL         CURRENT         REQUIRED
	   residual            3.984879e+03    9.289117e-05    0.000000e+00 
	   energy              2.048017e+02    6.483370e-05    2.048017e+00 
	   displacement        2.128551e+02    2.468302e-03    2.421909e-02 

........................ augmentation # 1
 sliding interface # 23
                        CURRENT        REQUIRED
    D multiplier :    2.925384e-02   1.000000e-01
    maximum gap  :    1.673464e+00       ***

convergence summary
    number of iterations   : 6
    number of reformations : 0

------- converged at time : 133


===== beginning time step 133 : 134 =====


Reforming stiffness matrix: reformation #1

===== reforming stiffness matrix:
	Nr of equations ........................... : 2658
	Nr of nonzeroes in stiffness matrix ....... : 105444
 1
 Nonlinear solution status: time= 134
	stiffness updates             = 0
	right hand side evaluations   = 2
	stiffness matrix reformations = 1
	step from line search         = 1.000000
	convergence norms :     INITIAL         CURRENT         REQUIRED
	   residual            3.815782e+03    1.169975e+02    0.000000e+00 
	   energy              1.899332e+02    3.121270e+00    1.899332e+00 
	   displacement        1.844114e+02    1.844114e+02    1.844114e-02 
 2
 Nonlinear solution status: time= 134
	stiffness updates             = 1
	right hand side evaluations   = 3
	stiffness matrix reformations = 1
	step from line search         = 1.000000
	convergence norms :     INITIAL         CURRENT         REQUIRED
	   residual            3.815782e+03    5.397348e+01    0.000000e+00 
	   energy              1.899332e+02    1.560614e+00    1.899332e+00 
	   displacement        1.844114e+02    2.064657e+01    2.692548e-02 
 3
 Nonlinear solution status: time= 134
	stiffness updates             = 2
	right hand side evaluations   = 4
	stiffness matrix reformations = 1
	step from line search         = 1.000000
	convergence norms :     INITIAL         CURRENT         REQUIRED
	   residual            3.815782e+03    2.667564e+00    0.000000e+00 
	   energy              1.899332e+02    6.961799e-01    1.899332e+00 
	   displacement        1.844114e+02    3.439455e+00    2.303694e-02 
 4
 Nonlinear solution status: time= 134
	stiffness updates             = 3
	right hand side evaluations   = 5
	stiffness matrix reformations = 1
	step from line search         = 1.000000
	convergence norms :     INITIAL         CURRENT         REQUIRED
	   residual            3.815782e+03    1.527357e-01    0.000000e+00 
	   energy              1.899332e+02    8.037793e-02    1.899332e+00 
	   displacement        1.844114e+02    1.155194e+00    2.257903e-02 
 5
 Nonlinear solution status: time= 134
	stiffness updates             = 4
	right hand side evaluations   = 6
	stiffness matrix reformations = 1
	step from line search         = 1.000000
	convergence norms :     INITIAL         CURRENT         REQUIRED
	   residual            3.815782e+03    4.288375e-03    0.000000e+00 
	   energy              1.899332e+02    2.641441e-03    1.899332e+00 
	   displacement        1.844114e+02    5.175519e-02    2.252361e-02 
 6
 Nonlinear solution status: time= 134
	stiffness updates             = 5
	right hand side evaluations   = 7
	stiffness matrix reformations = 1
	step from line search         = 1.000000
	convergence norms :     INITIAL         CURRENT         REQUIRED
	   residual            3.815782e+03    8.155751e-05    0.000000e+00 
	   energy              1.899332e+02    3.506655e-05    1.899332e+00 
	   displacement        1.844114e+02    1.728780e-03    2.256186e-02 

........................ augmentation # 1
 sliding interface # 23
                        CURRENT        REQUIRED
    D multiplier :    2.950917e-02   1.000000e-01
    maximum gap  :    1.704379e+00       ***

convergence summary
    number of iterations   : 6
    number of reformations : 0

------- converged at time : 134


===== beginning time step 134 : 135 =====


Reforming stiffness matrix: reformation #1

===== reforming stiffness matrix:
	Nr of equations ........................... : 2658
	Nr of nonzeroes in stiffness matrix ....... : 105444
 1
 Nonlinear solution status: time= 135
	stiffness updates             = 0
	right hand side evaluations   = 2
	stiffness matrix reformations = 1
	step from line search         = 1.000000
	convergence norms :     INITIAL         CURRENT         REQUIRED
	   residual            3.915504e+03    1.116089e+02    0.000000e+00 
	   energy              1.920894e+02    4.410648e+00    1.920894e+00 
	   displacement        1.849794e+02    1.849794e+02    1.849794e-02 
 2
 Nonlinear solution status: time= 135
	stiffness updates             = 1
	right hand side evaluations   = 3
	stiffness matrix reformations = 1
	step from line search         = 1.000000
	convergence norms :     INITIAL         CURRENT         REQUIRED
	   residual            3.915504e+03    5.002189e+01    0.000000e+00 
	   energy              1.920894e+02    1.670645e+00    1.920894e+00 
	   displacement        1.849794e+02    1.991939e+01    2.712811e-02 
 3
 Nonlinear solution status: time= 135
	stiffness updates             = 2
	right hand side evaluations   = 4
	stiffness matrix reformations = 1
	step from line search         = 1.000000
	convergence norms :     INITIAL         CURRENT         REQUIRED
	   residual            3.915504e+03    2.400114e+00    0.000000e+00 
	   energy              1.920894e+02    6.136670e-01    1.920894e+00 
	   displacement        1.849794e+02    3.124560e+00    2.332158e-02 
 4
 Nonlinear solution status: time= 135
	stiffness updates             = 3
	right hand side evaluations   = 5
	stiffness matrix reformations = 1
	step from line search         = 1.000000
	convergence norms :     INITIAL         CURRENT         REQUIRED
	   residual            3.915504e+03    9.870391e-02    0.000000e+00 
	   energy              1.920894e+02    5.037312e-02    1.920894e+00 
	   displacement        1.849794e+02    9.096330e-01    2.285606e-02 
 5
 Nonlinear solution status: time= 135
	stiffness updates             = 4
	right hand side evaluations   = 6
	stiffness matrix reformations = 1
	step from line search         = 1.000000
	convergence norms :     INITIAL         CURRENT         REQUIRED
	   residual            3.915504e+03    2.981718e-03    0.000000e+00 
	   energy              1.920894e+02    1.254655e-03    1.920894e+00 
	   displacement        1.849794e+02    2.635647e-02    2.280314e-02 
 6
 Nonlinear solution status: time= 135
	stiffness updates             = 5
	right hand side evaluations   = 7
	stiffness matrix reformations = 1
	step from line search         = 1.000000
	convergence norms :     INITIAL         CURRENT         REQUIRED
	   residual            3.915504e+03    5.641511e-05    0.000000e+00 
	   energy              1.920894e+02    2.102599e-05    1.920894e+00 
	   displacement        1.849794e+02    8.460129e-04    2.283634e-02 

........................ augmentation # 1
 sliding interface # 23
                        CURRENT        REQUIRED
    D multiplier :    2.979647e-02   1.000000e-01
    maximum gap  :    1.738660e+00       ***

convergence summary
    number of iterations   : 6
    number of reformations : 0

------- converged at time : 135


===== beginning time step 135 : 136 =====


Reforming stiffness matrix: reformation #1

===== reforming stiffness matrix:
	Nr of equations ........................... : 2658
	Nr of nonzeroes in stiffness matrix ....... : 105444
 1
 Nonlinear solution status: time= 136
	stiffness updates             = 0
	right hand side evaluations   = 2
	stiffness matrix reformations = 1
	step from line search         = 1.000000
	convergence norms :     INITIAL         CURRENT         REQUIRED
	   residual            3.931683e+03    1.076787e+02    0.000000e+00 
	   energy              1.919040e+02    5.214704e+00    1.919040e+00 
	   displacement        1.835152e+02    1.835152e+02    1.835152e-02 
 2
 Nonlinear solution status: time= 136
	stiffness updates             = 1
	right hand side evaluations   = 3
	stiffness matrix reformations = 1
	step from line search         = 1.000000
	convergence norms :     INITIAL         CURRENT         REQUIRED
	   residual            3.931683e+03    4.664134e+01    0.000000e+00 
	   energy              1.919040e+02    1.704078e+00    1.919040e+00 
	   displacement        1.835152e+02    1.934424e+01    2.705815e-02 
 3
 Nonlinear solution status: time= 136
	stiffness updates             = 2
	right hand side evaluations   = 4
	stiffness matrix reformations = 1
	step from line search         = 1.000000
	convergence norms :     INITIAL         CURRENT         REQUIRED
	   residual            3.931683e+03    1.988585e+00    0.000000e+00 
	   energy              1.919040e+02    5.178190e-01    1.919040e+00 
	   displacement        1.835152e+02    2.867170e+00    2.341723e-02 
 4
 Nonlinear solution status: time= 136
	stiffness updates             = 3
	right hand side evaluations   = 5
	stiffness matrix reformations = 1
	step from line search         = 1.000000
	convergence norms :     INITIAL         CURRENT         REQUIRED
	   residual            3.931683e+03    4.086477e-02    0.000000e+00 
	   energy              1.919040e+02    2.135936e-02    1.919040e+00 
	   displacement        1.835152e+02    5.261478e-01    2.298597e-02 
 5
 Nonlinear solution status: time= 136
	stiffness updates             = 4
	right hand side evaluations   = 6
	stiffness matrix reformations = 1
	step from line search         = 1.000000
	convergence norms :     INITIAL         CURRENT         REQUIRED
	   residual            3.931683e+03    1.414306e-03    0.000000e+00 
	   energy              1.919040e+02    5.316479e-04    1.919040e+00 
	   displacement        1.835152e+02    1.075480e-02    2.292503e-02 

........................ augmentation # 1
 sliding interface # 23
                        CURRENT        REQUIRED
    D multiplier :    3.014928e-02   1.000000e-01
    maximum gap  :    1.774533e+00       ***

convergence summary
    number of iterations   : 5
    number of reformations : 0

------- converged at time : 136


===== beginning time step 136 : 137 =====


Reforming stiffness matrix: reformation #1

===== reforming stiffness matrix:
	Nr of equations ........................... : 2658
	Nr of nonzeroes in stiffness matrix ....... : 105372
 1
 Nonlinear solution status: time= 137
	stiffness updates             = 0
	right hand side evaluations   = 2
	stiffness matrix reformations = 1
	step from line search         = 1.000000
	convergence norms :     INITIAL         CURRENT         REQUIRED
	   residual            3.730891e+03    9.436259e+01    0.000000e+00 
	   energy              1.803508e+02    7.717012e+00    1.803508e+00 
	   displacement        1.635378e+02    1.635378e+02    1.635378e-02 
 2
 Nonlinear solution status: time= 137
	stiffness updates             = 1
	right hand side evaluations   = 3
	stiffness matrix reformations = 1
	step from line search         = 1.000000
	convergence norms :     INITIAL         CURRENT         REQUIRED
	   residual            3.730891e+03    4.093404e+01    0.000000e+00 
	   energy              1.803508e+02    2.124522e+00    1.803508e+00 
	   displacement        1.635378e+02    2.105094e+01    2.559471e-02 
 3
 Nonlinear solution status: time= 137
	stiffness updates             = 2
	right hand side evaluations   = 4
	stiffness matrix reformations = 1
	step from line search         = 1.000000
	convergence norms :     INITIAL         CURRENT         REQUIRED
	   residual            3.730891e+03    1.415044e+00    0.000000e+00 
	   energy              1.803508e+02    3.723187e-01    1.803508e+00 
	   displacement        1.635378e+02    2.204116e+00    2.234251e-02 
 4
 Nonlinear solution status: time= 137
	stiffness updates             = 3
	right hand side evaluations   = 5
	stiffness matrix reformations = 1
	step from line search         = 1.000000
	convergence norms :     INITIAL         CURRENT         REQUIRED
	   residual            3.730891e+03    1.733675e-02    0.000000e+00 
	   energy              1.803508e+02    1.104932e-02    1.803508e+00 
	   displacement        1.635378e+02    2.649204e-01    2.208309e-02 
 5
 Nonlinear solution status: time= 137
	stiffness updates             = 4
	right hand side evaluations   = 6
	stiffness matrix reformations = 1
	step from line search         = 1.000000
	convergence norms :     INITIAL         CURRENT         REQUIRED
	   residual            3.730891e+03    3.808628e-04    0.000000e+00 
	   energy              1.803508e+02    3.159947e-04    1.803508e+00 
	   displacement        1.635378e+02    6.209939e-03    2.200045e-02 

........................ augmentation # 1
 sliding interface # 23
                        CURRENT        REQUIRED
    D multiplier :    3.036895e-02   1.000000e-01
    maximum gap  :    1.811493e+00       ***

convergence summary
    number of iterations   : 5
    number of reformations : 0

------- converged at time : 137


===== beginning time step 137 : 138 =====


Reforming stiffness matrix: reformation #1

===== reforming stiffness matrix:
	Nr of equations ........................... : 2658
	Nr of nonzeroes in stiffness matrix ....... : 105372
 1
 Nonlinear solution status: time= 138
	stiffness updates             = 0
	right hand side evaluations   = 2
	stiffness matrix reformations = 1
	step from line search         = 1.000000
	convergence norms :     INITIAL         CURRENT         REQUIRED
	   residual            3.847056e+03    9.167660e+01    0.000000e+00 
	   energy              1.836334e+02    8.244941e+00    1.836334e+00 
	   displacement        1.648537e+02    1.648537e+02    1.648537e-02 
 2
 Nonlinear solution status: time= 138
	stiffness updates             = 1
	right hand side evaluations   = 3
	stiffness matrix reformations = 1
	step from line search         = 1.000000
	convergence norms :     INITIAL         CURRENT         REQUIRED
	   residual            3.847056e+03    3.776816e+01    0.000000e+00 
	   energy              1.836334e+02    2.193202e+00    1.836334e+00 
	   displacement        1.648537e+02    2.098233e+01    2.580040e-02 
 3
 Nonlinear solution status: time= 138
	stiffness updates             = 2
	right hand side evaluations   = 4
	stiffness matrix reformations = 1
	step from line search         = 1.000000
	convergence norms :     INITIAL         CURRENT         REQUIRED
	   residual            3.847056e+03    1.127021e+00    0.000000e+00 
	   energy              1.836334e+02    2.983318e-01    1.836334e+00 
	   displacement        1.648537e+02    2.002045e+00    2.253046e-02 
 4
 Nonlinear solution status: time= 138
	stiffness updates             = 3
	right hand side evaluations   = 5
	stiffness matrix reformations = 1
	step from line search         = 1.000000
	convergence norms :     INITIAL         CURRENT         REQUIRED
	   residual            3.847056e+03    7.032616e-03    0.000000e+00 
	   energy              1.836334e+02    4.120357e-03    1.836334e+00 
	   displacement        1.648537e+02    1.585713e-01    2.229459e-02 
 5
 Nonlinear solution status: time= 138
	stiffness updates             = 4
	right hand side evaluations   = 6
	stiffness matrix reformations = 1
	step from line search         = 1.000000
	convergence norms :     INITIAL         CURRENT         REQUIRED
	   residual            3.847056e+03    1.733487e-04    0.000000e+00 
	   energy              1.836334e+02    1.304140e-04    1.836334e+00 
	   displacement        1.648537e+02    2.153476e-03    2.223083e-02 

........................ augmentation # 1
 sliding interface # 23
                        CURRENT        REQUIRED
    D multiplier :    3.062314e-02   1.000000e-01
    maximum gap  :    1.850051e+00       ***

convergence summary
    number of iterations   : 5
    number of reformations : 0

------- converged at time : 138


===== beginning time step 138 : 139 =====


Reforming stiffness matrix: reformation #1

===== reforming stiffness matrix:
	Nr of equations ........................... : 2658
	Nr of nonzeroes in stiffness matrix ....... : 105372
 1
 Nonlinear solution status: time= 139
	stiffness updates             = 0
	right hand side evaluations   = 2
	stiffness matrix reformations = 1
	step from line search         = 1.000000
	convergence norms :     INITIAL         CURRENT         REQUIRED
	   residual            3.860242e+03    8.999341e+01    0.000000e+00 
	   energy              1.850386e+02    8.320663e+00    1.850386e+00 
	   displacement        1.673996e+02    1.673996e+02    1.673996e-02 
 2
 Nonlinear solution status: time= 139
	stiffness updates             = 1
	right hand side evaluations   = 3
	stiffness matrix reformations = 1
	step from line search         = 1.000000
	convergence norms :     INITIAL         CURRENT         REQUIRED
	   residual            3.860242e+03    3.450750e+01    0.000000e+00 
	   energy              1.850386e+02    2.239252e+00    1.850386e+00 
	   displacement        1.673996e+02    2.113529e+01    2.616707e-02 
 3
 Nonlinear solution status: time= 139
	stiffness updates             = 2
	right hand side evaluations   = 4
	stiffness matrix reformations = 1
	step from line search         = 1.000000
	convergence norms :     INITIAL         CURRENT         REQUIRED
	   residual            3.860242e+03    8.503774e-01    0.000000e+00 
	   energy              1.850386e+02    2.252164e-01    1.850386e+00 
	   displacement        1.673996e+02    1.792508e+00    2.280389e-02 
 4
 Nonlinear solution status: time= 139
	stiffness updates             = 3
	right hand side evaluations   = 5
	stiffness matrix reformations = 1
	step from line search         = 1.000000
	convergence norms :     INITIAL         CURRENT         REQUIRED
	   residual            3.860242e+03    2.824878e-03    0.000000e+00 
	   energy              1.850386e+02    1.578081e-03    1.850386e+00 
	   displacement        1.673996e+02    7.538865e-02    2.260273e-02 
 5
 Nonlinear solution status: time= 139
	stiffness updates             = 4
	right hand side evaluations   = 6
	stiffness matrix reformations = 1
	step from line search         = 1.000000
	convergence norms :     INITIAL         CURRENT         REQUIRED
	   residual            3.860242e+03    8.157393e-05    0.000000e+00 
	   energy              1.850386e+02    1.083430e-04    1.850386e+00 
	   displacement        1.673996e+02    3.097119e-03    2.253164e-02 

........................ augmentation # 1
 sliding interface # 23
                        CURRENT        REQUIRED
    D multiplier :    3.091859e-02   1.000000e-01
    maximum gap  :    1.890221e+00       ***

convergence summary
    number of iterations   : 5
    number of reformations : 0

------- converged at time : 139


===== beginning time step 139 : 140 =====


Reforming stiffness matrix: reformation #1

===== reforming stiffness matrix:
	Nr of equations ........................... : 2658
	Nr of nonzeroes in stiffness matrix ....... : 105372
 1
 Nonlinear solution status: time= 140
	stiffness updates             = 0
	right hand side evaluations   = 2
	stiffness matrix reformations = 1
	step from line search         = 1.000000
	convergence norms :     INITIAL         CURRENT         REQUIRED
	   residual            3.766634e+03    8.357526e+01    0.000000e+00 
	   energy              1.818503e+02    7.484405e+00    1.818503e+00 
	   displacement        1.612147e+02    1.612147e+02    1.612147e-02 
 2
 Nonlinear solution status: time= 140
	stiffness updates             = 1
	right hand side evaluations   = 3
	stiffness matrix reformations = 1
	step from line search         = 1.000000
	convergence norms :     INITIAL         CURRENT         REQUIRED
	   residual            3.766634e+03    2.976610e+01    0.000000e+00 
	   energy              1.818503e+02    2.115243e+00    1.818503e+00 
	   displacement        1.612147e+02    2.296005e+01    2.529347e-02 
 3
 Nonlinear solution status: time= 140
	stiffness updates             = 2
	right hand side evaluations   = 4
	stiffness matrix reformations = 1
	step from line search         = 1.000000
	convergence norms :     INITIAL         CURRENT         REQUIRED
	   residual            3.766634e+03    5.549744e-01    0.000000e+00 
	   energy              1.818503e+02    1.655942e-01    1.818503e+00 
	   displacement        1.612147e+02    1.368931e+00    2.221218e-02 
 4
 Nonlinear solution status: time= 140
	stiffness updates             = 3
	right hand side evaluations   = 5
	stiffness matrix reformations = 1
	step from line search         = 1.000000
	convergence norms :     INITIAL         CURRENT         REQUIRED
	   residual            3.766634e+03    1.060698e-03    0.000000e+00 
	   energy              1.818503e+02    1.067850e-05    1.818503e+00 
	   displacement        1.612147e+02    3.485405e-02    2.199707e-02 
 5
 Nonlinear solution status: time= 140
	stiffness updates             = 4
	right hand side evaluations   = 6
	stiffness matrix reformations = 1
	step from line search         = 1.000000
	convergence norms :     INITIAL         CURRENT         REQUIRED
	   residual            3.766634e+03    1.814107e-05    0.000000e+00 
	   energy              1.818503e+02    1.813759e-05    1.818503e+00 
	   displacement        1.612147e+02    2.658565e-04    2.196162e-02 

........................ augmentation # 1
 sliding interface # 23
                        CURRENT        REQUIRED
    D multiplier :    3.121531e-02   1.000000e-01
    maximum gap  :    1.932045e+00       ***

convergence summary
    number of iterations   : 5
    number of reformations : 0

------- converged at time : 140


===== beginning time step 140 : 141 =====


Reforming stiffness matrix: reformation #1

===== reforming stiffness matrix:
	Nr of equations ........................... : 2658
	Nr of nonzeroes in stiffness matrix ....... : 105336
 1
 Nonlinear solution status: time= 141
	stiffness updates             = 0
	right hand side evaluations   = 2
	stiffness matrix reformations = 1
	step from line search         = 1.000000
	convergence norms :     INITIAL         CURRENT         REQUIRED
	   residual            3.847989e+03    8.540281e+01    0.000000e+00 
	   energy              1.849864e+02    6.160414e+00    1.849864e+00 
	   displacement        1.650650e+02    1.650650e+02    1.650650e-02 
 2
 Nonlinear solution status: time= 141
	stiffness updates             = 1
	right hand side evaluations   = 3
	stiffness matrix reformations = 1
	step from line search         = 1.000000
	convergence norms :     INITIAL         CURRENT         REQUIRED
	   residual            3.847989e+03    2.944081e+01    0.000000e+00 
	   energy              1.849864e+02    2.038827e+00    1.849864e+00 
	   displacement        1.650650e+02    2.405672e+01    2.543925e-02 
 3
 Nonlinear solution status: time= 141
	stiffness updates             = 2
	right hand side evaluations   = 4
	stiffness matrix reformations = 1
	step from line search         = 1.000000
	convergence norms :     INITIAL         CURRENT         REQUIRED
	   residual            3.847989e+03    4.580816e-01    0.000000e+00 
	   energy              1.849864e+02    1.417398e-01    1.849864e+00 
	   displacement        1.650650e+02    1.245173e+00    2.227084e-02 
 4
 Nonlinear solution status: time= 141
	stiffness updates             = 3
	right hand side evaluations   = 5
	stiffness matrix reformations = 1
	step from line search         = 1.000000
	convergence norms :     INITIAL         CURRENT         REQUIRED
	   residual            3.847989e+03    5.760213e-04    0.000000e+00 
	   energy              1.849864e+02    2.414263e-04    1.849864e+00 
	   displacement        1.650650e+02    2.015612e-02    2.206576e-02 

........................ augmentation # 1
 sliding interface # 23
                        CURRENT        REQUIRED
    D multiplier :    3.154247e-02   1.000000e-01
    maximum gap  :    1.975551e+00       ***

convergence summary
    number of iterations   : 4
    number of reformations : 0

------- converged at time : 141


===== beginning time step 141 : 142 =====


Reforming stiffness matrix: reformation #1

===== reforming stiffness matrix:
	Nr of equations ........................... : 2658
	Nr of nonzeroes in stiffness matrix ....... : 105336
 1
 Nonlinear solution status: time= 142
	stiffness updates             = 0
	right hand side evaluations   = 2
	stiffness matrix reformations = 1
	step from line search         = 1.000000
	convergence norms :     INITIAL         CURRENT         REQUIRED
	   residual            3.858727e+03    3.537503e+03    0.000000e+00 
	   energy              1.879785e+02    2.708505e+01    1.879785e+00 
	   displacement        1.699833e+02    1.699833e+02    1.699833e-02 
 2
 Nonlinear solution status: time= 142
	stiffness updates             = 1
	right hand side evaluations   = 3
	stiffness matrix reformations = 1
	step from line search         = 1.000000
	convergence norms :     INITIAL         CURRENT         REQUIRED
	   residual            3.858727e+03    1.897648e+03    0.000000e+00 
	   energy              1.879785e+02    6.537519e+01    1.879785e+00 
	   displacement        1.699833e+02    1.333206e+02    5.379772e-02 
 3
 Nonlinear solution status: time= 142
	stiffness updates             = 2
	right hand side evaluations   = 4
	stiffness matrix reformations = 1
	step from line search         = 1.000000
	convergence norms :     INITIAL         CURRENT         REQUIRED
	   residual            3.858727e+03    7.289762e+02    0.000000e+00 
	   energy              1.879785e+02    8.219561e+00    1.879785e+00 
	   displacement        1.699833e+02    8.832913e+01    1.989606e-02 
 4
 Nonlinear solution status: time= 142
	stiffness updates             = 3
	right hand side evaluations   = 5
	stiffness matrix reformations = 1
	step from line search         = 1.000000
	convergence norms :     INITIAL         CURRENT         REQUIRED
	   residual            3.858727e+03    4.639030e+02    0.000000e+00 
	   energy              1.879785e+02    1.674991e+00    1.879785e+00 
	   displacement        1.699833e+02    1.559635e+01    3.122908e-02 
 5
 Nonlinear solution status: time= 142
	stiffness updates             = 4
	right hand side evaluations   = 6
	stiffness matrix reformations = 1
	step from line search         = 1.000000
	convergence norms :     INITIAL         CURRENT         REQUIRED
	   residual            3.858727e+03    3.092373e+02    0.000000e+00 
	   energy              1.879785e+02    4.026871e-01    1.879785e+00 
	   displacement        1.699833e+02    6.898322e+00    2.304755e-02 
 6
 Nonlinear solution status: time= 142
	stiffness updates             = 5
	right hand side evaluations   = 7
	stiffness matrix reformations = 1
	step from line search         = 1.000000
	convergence norms :     INITIAL         CURRENT         REQUIRED
	   residual            3.858727e+03    2.143919e+02    0.000000e+00 
	   energy              1.879785e+02    7.547247e-01    1.879785e+00 
	   displacement        1.699833e+02    2.817364e+00    2.785903e-02 
 7
 Nonlinear solution status: time= 142
	stiffness updates             = 6
	right hand side evaluations   = 8
	stiffness matrix reformations = 1
	step from line search         = 1.000000
	convergence norms :     INITIAL         CURRENT         REQUIRED
	   residual            3.858727e+03    1.222351e+02    0.000000e+00 
	   energy              1.879785e+02    1.090515e+00    1.879785e+00 
	   displacement        1.699833e+02    1.751597e+00    2.385352e-02 
 8
 Nonlinear solution status: time= 142
	stiffness updates             = 7
	right hand side evaluations   = 9
	stiffness matrix reformations = 1
	step from line search         = 1.000000
	convergence norms :     INITIAL         CURRENT         REQUIRED
	   residual            3.858727e+03    6.043629e+01    0.000000e+00 
	   energy              1.879785e+02    6.727261e-01    1.879785e+00 
	   displacement        1.699833e+02    1.234330e+00    2.690374e-02 
 9
 Nonlinear solution status: time= 142
	stiffness updates             = 8
	right hand side evaluations   = 10
	stiffness matrix reformations = 1
	step from line search         = 1.000000
	convergence norms :     INITIAL         CURRENT         REQUIRED
	   residual            3.858727e+03    2.005114e+01    0.000000e+00 
	   energy              1.879785e+02    2.981440e-02    1.879785e+00 
	   displacement        1.699833e+02    1.535315e+00    2.325116e-02 
 10
 Nonlinear solution status: time= 142
	stiffness updates             = 9
	right hand side evaluations   = 11
	stiffness matrix reformations = 1
	step from line search         = 1.000000
	convergence norms :     INITIAL         CURRENT         REQUIRED
	   residual            3.858727e+03    1.138350e+01    0.000000e+00 
	   energy              1.879785e+02    2.415642e-01    1.879785e+00 
	   displacement        1.699833e+02    1.039726e+00    2.620506e-02 

 *************************************************************************
 *                               WARNING                                 *
 * Max nr of iterations reached.                                         *
 * Stiffness matrix will now be reformed.                                *
 *************************************************************************
Reforming stiffness matrix: reformation #2

===== reforming stiffness matrix:
	Nr of equations ........................... : 2658
	Nr of nonzeroes in stiffness matrix ....... : 105336
 11
 Nonlinear solution status: time= 142
	stiffness updates             = 0
	right hand side evaluations   = 12
	stiffness matrix reformations = 2
	step from line search         = 1.000000
	convergence norms :     INITIAL         CURRENT         REQUIRED
	   residual            3.858727e+03    1.033755e-03    0.000000e+00 
	   energy              1.879785e+02    2.781444e-03    1.879785e+00 
	   displacement        1.699833e+02    3.331330e-01    2.461749e-02 
 12
 Nonlinear solution status: time= 142
	stiffness updates             = 1
	right hand side evaluations   = 13
	stiffness matrix reformations = 2
	step from line search         = 1.000000
	convergence norms :     INITIAL         CURRENT         REQUIRED
	   residual            3.858727e+03    1.874637e-05    0.000000e+00 
	   energy              1.879785e+02    6.006452e-06    1.879785e+00 
	   displacement        1.699833e+02    1.440376e-04    2.461566e-02 

........................ augmentation # 1
 sliding interface # 23
                        CURRENT        REQUIRED
    D multiplier :    1.303618e-02   1.000000e-01
    maximum gap  :    8.336507e-01       ***

convergence summary
    number of iterations   : 12
    number of reformations : 0

------- converged at time : 142


===== beginning time step 142 : 143 =====


Reforming stiffness matrix: reformation #1

===== reforming stiffness matrix:
	Nr of equations ........................... : 2658
	Nr of nonzeroes in stiffness matrix ....... : 105336
 1
 Nonlinear solution status: time= 143
	stiffness updates             = 0
	right hand side evaluations   = 2
	stiffness matrix reformations = 1
	step from line search         = 1.000000
	convergence norms :     INITIAL         CURRENT         REQUIRED
	   residual            3.141631e+03    9.046255e+01    0.000000e+00 
	   energy              1.813766e+02    5.920327e-01    1.813766e+00 
	   displacement        1.750631e+02    1.750631e+02    1.750631e-02 
 2
 Nonlinear solution status: time= 143
	stiffness updates             = 1
	right hand side evaluations   = 3
	stiffness matrix reformations = 1
	step from line search         = 1.000000
	convergence norms :     INITIAL         CURRENT         REQUIRED
	   residual            3.141631e+03    2.018727e+01    0.000000e+00 
	   energy              1.813766e+02    1.367720e+00    1.813766e+00 
	   displacement        1.750631e+02    2.787615e+01    2.476973e-02 
 3
 Nonlinear solution status: time= 143
	stiffness updates             = 2
	right hand side evaluations   = 4
	stiffness matrix reformations = 1
	step from line search         = 1.000000
	convergence norms :     INITIAL         CURRENT         REQUIRED
	   residual            3.141631e+03    1.107615e-01    0.000000e+00 
	   energy              1.813766e+02    7.413203e-02    1.813766e+00 
	   displacement        1.750631e+02    9.336963e-01    2.202863e-02 
 4
 Nonlinear solution status: time= 143
	stiffness updates             = 3
	right hand side evaluations   = 5
	stiffness matrix reformations = 1
	step from line search         = 1.000000
	convergence norms :     INITIAL         CURRENT         REQUIRED
	   residual            3.141631e+03    2.198801e-05    0.000000e+00 
	   energy              1.813766e+02    2.061966e-05    1.813766e+00 
	   displacement        1.750631e+02    6.094024e-03    2.190215e-02 

........................ augmentation # 1
 sliding interface # 23
                        CURRENT        REQUIRED
    D multiplier :    1.316053e-02   1.000000e-01
    maximum gap  :    8.337992e-01       ***

convergence summary
    number of iterations   : 4
    number of reformations : 0

------- converged at time : 143


===== beginning time step 143 : 144 =====


Reforming stiffness matrix: reformation #1

===== reforming stiffness matrix:
	Nr of equations ........................... : 2658
	Nr of nonzeroes in stiffness matrix ....... : 105300
 1
 Nonlinear solution status: time= 144
	stiffness updates             = 0
	right hand side evaluations   = 2
	stiffness matrix reformations = 1
	step from line search         = 1.000000
	convergence norms :     INITIAL         CURRENT         REQUIRED
	   residual            3.142470e+03    1.003800e+02    0.000000e+00 
	   energy              1.843074e+02    3.120522e+00    1.843074e+00 
	   displacement        1.810517e+02    1.810517e+02    1.810517e-02 
 2
 Nonlinear solution status: time= 144
	stiffness updates             = 1
	right hand side evaluations   = 3
	stiffness matrix reformations = 1
	step from line search         = 1.000000
	convergence norms :     INITIAL         CURRENT         REQUIRED
	   residual            3.142470e+03    2.325240e+01    0.000000e+00 
	   energy              1.843074e+02    1.128012e+00    1.843074e+00 
	   displacement        1.810517e+02    3.074808e+01    2.463340e-02 
 3
 Nonlinear solution status: time= 144
	stiffness updates             = 2
	right hand side evaluations   = 4
	stiffness matrix reformations = 1
	step from line search         = 1.000000
	convergence norms :     INITIAL         CURRENT         REQUIRED
	   residual            3.142470e+03    8.699219e-02    0.000000e+00 
	   energy              1.843074e+02    7.401544e-02    1.843074e+00 
	   displacement        1.810517e+02    1.048781e+00    2.181579e-02 
 4
[truncated: 674,855 more chars]
