# Supplementary material for: Quantifying dynamic muscle lengths and moment arms of musculoskeletal joints using FEBio studio: A demonstration in the glenohumeral joint
Source: J Biomech. Author manuscript; Available in PMC 2026 Apr 28. (PMC13111909; doi:10.1016/j.jbiomech.2026.113308)
Supplement: Data_and_code.zip [file NIHMS2167395-supplement-Data_and_code_zip.zip › data_and_code_v1.1/provided_solutions_FEBio/Pre_operative_reverse_muscles.csv]

MusclePath22
length	x0	y0	z0	x1	y1	x1	xd	yd	zd	tx	ty	tz
150.684	76.2929	-26.696	118.1	104.841	53.2444	-6.04583	104.841	53.2444	-6.04583	-0.131954	-0.5776	0.805584
150.679	76.2907	-26.6962	118.097	104.843	53.2409	-6.0443	104.843	53.2409	-6.0443	-0.131979	-0.577548	0.805618
150.676	76.2894	-26.6969	118.094	104.844	53.239	-6.04358	104.844	53.239	-6.04358	-0.131994	-0.577529	0.805629
150.673	76.2882	-26.6976	118.092	104.844	53.2373	-6.04294	104.844	53.2373	-6.04294	-0.13201	-0.577515	0.805636
150.67	76.2868	-26.6984	118.089	104.845	53.2354	-6.0422	104.845	53.2354	-6.0422	-0.132031	-0.577499	0.805644
150.666	76.2852	-26.6992	118.086	104.847	53.2332	-6.04137	104.847	53.2332	-6.04137	-0.132057	-0.577482	0.805652
150.662	76.2836	-26.7002	118.083	104.848	53.2309	-6.04047	104.848	53.2309	-6.04047	-0.132087	-0.577465	0.80566
150.658	76.2818	-26.7012	118.08	104.849	53.2284	-6.03952	104.849	53.2284	-6.03952	-0.132121	-0.577447	0.805667
150.654	76.2799	-26.7022	118.076	104.851	53.2258	-6.03852	104.851	53.2258	-6.03852	-0.132157	-0.577429	0.805674
150.649	76.278	-26.7033	118.072	104.852	53.2231	-6.03749	104.852	53.2231	-6.03749	-0.132197	-0.577411	0.80568
150.645	76.276	-26.7044	118.069	104.853	53.2203	-6.03643	104.853	53.2203	-6.03643	-0.132239	-0.577394	0.805686
150.64	76.274	-26.7055	118.065	104.855	53.2175	-6.03535	104.855	53.2175	-6.03535	-0.132284	-0.577376	0.805691
150.636	76.2719	-26.7067	118.061	104.856	53.2146	-6.03425	104.856	53.2146	-6.03425	-0.13233	-0.57736	0.805695
150.634	76.271	-26.7072	118.059	104.857	53.2134	-6.03376	104.857	53.2134	-6.03376	-0.132356	-0.577362	0.805689
150.577	76.2477	-26.7186	118.009	104.875	53.1825	-6.02211	104.875	53.1825	-6.02211	-0.132791	-0.577051	0.80584
150.527	76.2247	-26.7291	117.968	104.89	53.151	-6.01082	104.89	53.151	-6.01082	-0.133236	-0.576702	0.806017
150.48	76.2054	-26.7382	117.93	104.908	53.1217	-6.00105	104.908	53.1217	-6.00105	-0.133707	-0.576397	0.806157
150.436	76.1862	-26.7477	117.893	104.926	53.0966	-5.98927	104.926	53.0966	-5.98927	-0.134174	-0.576155	0.806252
150.391	76.1659	-26.7574	117.845	104.943	53.069	-5.98818	104.943	53.069	-5.98818	-0.134594	-0.575837	0.806409
150.353	76.1502	-26.7629	117.813	104.964	53.0479	-5.9792	104.964	53.0479	-5.9792	-0.135095	-0.575635	0.80647
150.311	76.1339	-26.767	117.779	104.984	53.0245	-5.96927	104.984	53.0245	-5.96927	-0.135622	-0.575408	0.806543
150.273	76.1186	-26.7733	117.737	105.003	53.0034	-5.9706	105.003	53.0034	-5.9706	-0.136034	-0.575175	0.80664
150.234	76.1065	-26.7758	117.699	105.024	52.9881	-5.96233	105.024	52.9881	-5.96233	-0.136487	-0.575095	0.806621
150.212	76.0949	-26.777	117.672	105.047	52.9724	-5.96736	105.047	52.9724	-5.96736	-0.136978	-0.574874	0.806695
150.183	76.0835	-26.7789	117.635	105.069	52.9588	-5.97076	105.069	52.9588	-5.97076	-0.137416	-0.574731	0.806722
150.152	76.0756	-26.7749	117.602	105.092	52.9508	-5.96835	105.092	52.9508	-5.96835	-0.137888	-0.574731	0.806642
150.132	76.0685	-26.7705	117.571	105.115	52.9456	-5.97617	105.115	52.9456	-5.97617	-0.138315	-0.574683	0.806603
150.112	76.0615	-26.7675	117.54	105.139	52.9384	-5.98309	105.139	52.9384	-5.98309	-0.138738	-0.574504	0.806658
150.098	76.0583	-26.7569	117.513	105.163	52.9386	-5.99573	105.163	52.9386	-5.99573	-0.13914	-0.574364	0.806689
150.092	76.0563	-26.7467	117.491	105.186	52.9426	-6.0107	105.186	52.9426	-6.0107	-0.139494	-0.574266	0.806697
150.073	76.0535	-26.7352	117.456	105.21	52.9445	-6.02411	105.21	52.9445	-6.02411	-0.139855	-0.574162	0.806709
150.074	76.0545	-26.7198	117.436	105.232	52.9559	-6.04338	105.232	52.9559	-6.04338	-0.140113	-0.574154	0.806669
150.076	76.0557	-26.7014	117.408	105.253	52.9679	-6.07334	105.253	52.9679	-6.07334	-0.140343	-0.574069	0.80669
150.072	76.0582	-26.685	117.38	105.274	52.9808	-6.09403	105.274	52.9808	-6.09403	-0.140549	-0.574097	0.806634
150.084	76.0627	-26.6601	117.357	105.292	53.0023	-6.13001	105.292	53.0023	-6.13001	-0.140635	-0.57411	0.80661
150.1	76.0691	-26.6349	117.336	105.309	53.0259	-6.16811	105.309	53.0259	-6.16811	-0.14068	-0.574155	0.80657
150.108	76.0756	-26.6093	117.314	105.326	53.0517	-6.19485	105.326	53.0517	-6.19485	-0.140741	-0.574307	0.806451
150.141	76.0856	-26.5768	117.298	105.332	53.0828	-6.25089	105.332	53.0828	-6.25089	-0.140524	-0.574329	0.806473
150.163	76.0958	-26.5454	117.273	105.337	53.1189	-6.29766	105.337	53.1189	-6.29766	-0.140275	-0.574508	0.806389
150.194	76.1066	-26.5122	117.258	105.342	53.1552	-6.34544	105.342	53.1552	-6.34544	-0.139885	-0.57477	0.80627
150.24	76.1218	-26.4726	117.246	105.331	53.2012	-6.41043	105.331	53.2012	-6.41043	-0.139151	-0.575045	0.806201
150.281	76.1384	-26.4338	117.238	105.317	53.2464	-6.46652	105.317	53.2464	-6.46652	-0.138363	-0.5754	0.806083
150.329	76.1551	-26.3937	117.227	105.304	53.2937	-6.53242	105.304	53.2937	-6.53242	-0.137632	-0.575714	0.805984
150.387	76.1774	-26.35	117.219	105.268	53.3489	-6.60816	105.268	53.3489	-6.60816	-0.136495	-0.576063	0.805929
150.455	76.2016	-26.3052	117.225	105.225	53.4061	-6.68477	105.225	53.4061	-6.68477	-0.135283	-0.576407	0.805887
150.53	76.2267	-26.2615	117.228	105.182	53.4649	-6.77124	105.182	53.4649	-6.77124	-0.134029	-0.57671	0.805879
150.608	76.2592	-26.2159	117.24	105.109	53.5279	-6.85514	105.109	53.5279	-6.85514	-0.132323	-0.577101	0.805881
150.697	76.2936	-26.1716	117.255	105.028	53.5926	-6.9513	105.028	53.5926	-6.9513	-0.130447	-0.577437	0.805947
150.776	76.3295	-26.1254	117.269	104.945	53.6586	-7.03664	104.945	53.6586	-7.03664	-0.128578	-0.577874	0.805934
150.887	76.375	-26.0845	117.31	104.826	53.7249	-7.13808	104.826	53.7249	-7.13808	-0.126178	-0.578115	0.80614
150.987	76.4247	-26.0441	117.349	104.692	53.7923	-7.23067	104.692	53.7923	-7.23067	-0.123632	-0.578373	0.80635
151.095	76.4753	-26.004	117.389	104.556	53.8601	-7.33217	104.556	53.8601	-7.33217	-0.121064	-0.578586	0.806587
151.215	76.5391	-25.9726	117.454	104.376	53.9244	-7.43004	104.376	53.9244	-7.43004	-0.118006	-0.578708	0.806952
151.334	76.6073	-25.9438	117.523	104.176	53.9853	-7.52686	104.176	53.9853	-7.52686	-0.114771	-0.578779	0.807368
151.46	76.6772	-25.9161	117.592	103.975	54.0472	-7.63011	103.975	54.0472	-7.63011	-0.11145	-0.578998	0.807676
151.588	76.7623	-25.9009	117.691	103.72	54.0992	-7.7181	103.72	54.0992	-7.7181	-0.107337	-0.579276	0.808034
151.734	76.8551	-25.8924	117.804	103.439	54.147	-7.81677	103.439	54.147	-7.81677	-0.102929	-0.579419	0.808504
151.862	76.9481	-25.8832	117.909	103.16	54.1944	-7.89876	101.699	44.3615	5.80031	-0.103301	-0.579231	0.808591
152.003	77.0578	-25.8912	118.048	102.818	54.2293	-7.97474	101.428	43.4068	6.94354	-0.102333	-0.577743	0.809778
152.141	77.1779	-25.9106	118.191	102.443	54.2571	-8.0495	101.183	43.3536	6.81518	-0.0986777	-0.576223	0.811314
152.282	77.2983	-25.9278	118.345	102.066	54.2827	-8.11749	100.897	43.3111	6.68745	-0.0942309	-0.574915	0.812769
152.418	77.4342	-25.9644	118.521	101.625	54.2942	-8.16726	100.556	43.2669	6.5615	-0.0884852	-0.572763	0.814931
152.564	77.5804	-26.014	118.72	101.143	54.2969	-8.21194	100.165	43.2164	6.4422	-0.0830333	-0.570577	0.817036
152.705	77.7288	-26.0625	118.917	100.66	54.2978	-8.24857	99.7582	43.1629	6.33658	-0.0777082	-0.569058	0.818617
152.852	77.8893	-26.1328	119.139	100.108	54.2853	-8.27236	99.2716	43.104	6.24164	-0.0715522	-0.568213	0.819765
152.992	78.0608	-26.2162	119.371	99.5049	54.2606	-8.28106	98.7714	43.0295	6.16098	-0.0647996	-0.567455	0.820851
153.135	78.2338	-26.2995	119.603	98.9027	54.2383	-8.28653	98.2666	42.9511	6.09495	-0.058227	-0.56695	0.821692
153.272	78.4137	-26.4015	119.859	98.2318	54.2029	-8.26698	97.713	42.8638	6.04706	-0.0526129	-0.567179	0.821913
153.406	78.6039	-26.5204	120.134	97.505	54.1597	-8.22546	97.125	42.7692	6.01815	-0.0467429	-0.566719	0.822584
153.548	78.7953	-26.6369	120.409	96.7761	54.1156	-8.18764	96.5155	42.6692	5.99835	-0.0398053	-0.5657	0.82365
153.675	78.9899	-26.7725	120.691	95.9776	54.0638	-8.11795	95.8736	42.5649	5.99859	-0.0324436	-0.563722	0.825327
153.814	79.1898	-26.9239	121.001	95.1186	54.004	-8.03103	95.1884	42.4518	6.01568	-0.0254871	-0.561757	0.826909
153.947	79.3926	-27.0734	121.301	94.2592	53.9454	-7.93587	94.4744	42.3399	6.04939	-0.0181284	-0.560405	0.82802
154.066	79.5934	-27.2381	121.61	93.3298	53.8758	-7.8077	93.7226	42.2212	6.10398	-0.011318	-0.559357	0.828849
154.177	79.7951	-27.4195	121.935	92.3367	53.7989	-7.64289	92.9181	42.0992	6.18954	-0.00316092	-0.558919	0.829216
154.3	79.9984	-27.5964	122.262	91.3433	53.7224	-7.48402	92.0889	41.9705	6.28553	0.0054465	-0.558361	0.82958
154.407	80.1984	-27.7864	122.589	90.2851	53.6372	-7.29354	91.2252	41.8368	6.40181	0.0142223	-0.557633	0.829966
154.499	80.3947	-27.9895	122.936	89.1597	53.5404	-7.0552	90.3145	41.6995	6.55165	0.0232846	-0.556846	0.83029
154.587	80.5935	-28.1888	123.273	88.0379	53.4442	-6.81469	89.3757	41.5576	6.71905	0.0320397	-0.556881	0.829974
154.666	80.7878	-28.3959	123.623	86.8548	53.3362	-6.54167	88.3963	41.4086	6.90894	0.0411417	-0.556281	0.829975
154.728	80.9753	-28.614	123.992	85.621	53.2144	-6.22101	87.359	41.2587	7.13853	0.0505574	-0.555536	0.829954
154.794	81.1644	-28.8258	124.344	84.3707	53.0922	-5.90941	86.4611	40.2563	8.6137	0.0583818	-0.555	0.829799
154.85	81.3481	-29.0416	124.713	83.0835	52.9586	-5.55742	85.4044	40.0874	8.86536	0.0673719	-0.554438	0.829494
154.884	81.5259	-29.2642	125.084	81.7359	52.8073	-5.1657	84.296	39.9064	9.14858	0.0768664	-0.553825	0.829077
154.926	81.7066	-29.4801	125.457	80.3888	52.6586	-4.76922	83.1577	39.7229	9.45485	0.0868883	-0.553473	0.828322
154.971	81.8829	-29.6979	125.839	79.0012	52.4971	-4.35277	81.9919	39.5278	9.77758	0.0970973	-0.552854	0.827602
154.99	82.0533	-29.9203	126.224	77.5532	52.3212	-3.88215	80.7908	39.3277	10.1344	0.106362	-0.552207	0.826895
155.025	82.2272	-30.1364	126.614	76.1102	52.143	-3.41562	79.5575	39.1177	10.511	0.11773	-0.551722	0.825677
155.049	82.4005	-30.3514	127.003	74.6369	51.9568	-2.91753	78.3093	38.9037	10.9099	0.129199	-0.551158	0.824338
155.062	82.5742	-30.5709	127.4	73.1104	51.7519	-2.37639	77.0332	38.6791	11.3371	0.140979	-0.550401	0.822912
155.088	82.7485	-30.7823	127.799	71.5862	51.5467	-1.83612	75.7392	38.4475	11.7815	0.152955	-0.549604	0.821304
155.1	82.9268	-30.9945	128.191	70.0366	51.3294	-1.26674	74.4258	38.2123	12.2501	0.165178	-0.548908	0.8194
155.11	83.1101	-31.2119	128.6	68.4412	51.092	-0.652694	73.0903	37.9658	12.7468	0.177535	-0.548024	0.817405
155.12	83.2961	-31.4206	128.994	66.8551	50.8573	-0.0391197	71.7431	37.7149	13.2616	0.190042	-0.547273	0.815093
155.133	83.4864	-31.6295	129.388	65.2459	50.6096	0.59496	70.3835	37.4533	13.7911	0.202595	-0.546377	0.812667
155.141	83.6889	-31.8461	129.791	63.6041	50.34	1.26957	69.0043	37.1791	14.3455	0.215345	-0.545333	0.810085
155.151	83.8903	-32.0553	130.181	61.9622	50.0687	1.9479	67.6132	36.897	14.9164	0.228246	-0.544332	0.807221
155.152	84.1008	-32.263	130.559	60.3025	49.7866	2.65082	66.2107	36.6071	15.5055	0.241276	-0.543358	0.804082
155.144	84.3258	-32.4803	130.937	58.6282	49.4791	3.384	64.7741	36.3006	16.1246	0.254908	-0.542214	0.800641
155.149	84.5506	-32.6886	131.308	56.9521	49.1719	4.11599	63.3277	35.9854	16.7577	0.268566	-0.541049	0.796956
155.153	84.7846	-32.8967	131.674	55.2599	48.8535	4.87381	61.8669	35.6688	17.4152	0.282424	-0.540041	0.792838
155.127	85.0338	-33.1134	132.025	53.5779	48.5075	5.6607	60.3887	35.3406	18.1056	0.296627	-0.53907	0.788299
155.128	85.2853	-33.3212	132.362	51.8783	48.1626	6.43799	58.9117	34.9994	18.7984	0.310709	-0.537959	0.78362
155.116	85.5415	-33.5243	132.692	50.189	47.8079	7.24266	57.4459	34.6568	19.5067	0.324425	-0.53693	0.778752
155.095	85.8166	-33.736	132.998	48.501	47.4233	8.06323	56.0096	34.2934	20.2092	0.337597	-0.535645	0.774023
155.091	86.09	-33.9372	133.3	46.8129	47.0399	8.8907	54.5768	33.9262	20.9247	0.352693	-0.533853	0.768511
155.084	86.3686	-34.1336	133.586	45.1303	46.6486	9.72979	53.1568	33.5553	21.6431	0.366121	-0.532197	0.763362
155.059	86.6626	-34.3319	133.861	43.4752	46.23	10.5783	51.7251	33.1707	22.3864	0.379851	-0.53045	0.75785
155.028	86.9558	-34.5194	134.111	41.8216	45.8091	11.434	50.2944	32.7846	23.1493	0.393386	-0.52925	0.751759
155	87.2499	-34.6988	134.346	40.1764	45.383	12.2951	48.8764	32.3945	23.9207	0.406794	-0.527998	0.745477
154.951	87.5551	-34.8748	134.573	38.5688	44.928	13.171	47.4843	31.9946	24.7008	0.420161	-0.526398	0.739168
154.906	87.8572	-35.0392	134.775	36.9702	44.4747	14.0406	46.1006	31.5892	25.4909	0.433954	-0.524434	0.732566
154.856	88.1574	-35.1925	134.964	35.3819	44.0142	14.9195	43.9537	31.9489	25.2522	0.450065	-0.521854	0.724645
154.78	88.4615	-35.337	135.137	33.8594	43.5285	15.7909	42.5898	31.5296	26.0752	0.463901	-0.519638	0.717476
154.704	88.7623	-35.4708	135.286	32.3371	43.0432	16.6727	41.2611	31.1065	26.8907	0.477379	-0.517088	0.710443
154.647	89.0593	-35.5927	135.43	30.8274	42.552	17.5412	39.9585	30.6758	27.6911	0.490454	-0.514075	0.703692
154.526	89.3508	-35.699	135.55	29.4123	42.0392	18.407	38.7183	30.2574	28.4952	0.501985	-0.512516	0.696662
154.424	89.6407	-35.7959	135.666	27.9981	41.5271	19.2711	37.4962	29.8316	29.2987	0.513882	-0.509433	0.69022
154.31	89.9255	-35.8812	135.758	26.6012	41.0122	20.1348	36.2948	29.4058	30.1001	0.525194	-0.506834	0.683587
154.149	90.2003	-35.9513	135.836	25.3108	40.4764	20.9712	35.1563	28.9904	30.8971	0.535878	-0.504748	0.676804
154.002	90.4704	-36.0119	135.899	24.0077	39.9431	21.81	34.0318	28.5701	31.6955	0.548092	-0.502321	0.668782
153.856	90.7383	-36.0625	135.945	22.734	39.4093	22.6385	32.9454	28.1529	32.473	0.559071	-0.499801	0.661543
153.67	90.9957	-36.1	135.978	21.5739	38.8632	23.4299	31.9302	27.7516	33.2372	0.5695	-0.49757	0.654289
153.489	91.2497	-36.1298	136.003	20.4134	38.3185	24.2317	30.9396	27.3503	34.0033	0.579663	-0.495226	0.647103
153.325	91.4998	-36.1513	136.012	19.2623	37.7736	25.0108	29.9716	26.9429	34.7464	0.589555	-0.492572	0.640154
153.108	91.7414	-36.1611	135.995	18.2359	37.2235	25.7476	29.0783	26.559	35.4723	0.598877	-0.490521	0.633036
152.898	91.9806	-36.1641	135.969	17.2059	36.6781	26.4899	28.2235	26.1694	36.174	0.606335	-0.489566	0.626645
152.696	92.2159	-36.1617	135.935	16.1826	36.1307	27.2204	27.3767	25.7754	36.8651	0.613647	-0.488292	0.62049
152.453	92.45	-36.1516	135.873	15.2896	35.5909	27.8891	26.5916	25.4146	37.5483	0.620503	-0.48799	0.613874
152.228	92.6785	-36.1349	135.812	14.3933	35.0521	28.5583	25.8408	25.0514	38.2061	0.629632	-0.484668	0.607175
152.005	92.9046	-36.1134	135.734	13.5044	34.5145	29.2253	25.1187	24.6866	38.8351	0.637509	-0.4815	0.601449
151.752	93.1318	-36.0868	135.623	12.731	33.9927	29.8292	24.4618	24.3516	39.4394	0.644789	-0.479315	0.595402
151.512	93.3544	-36.0547	135.504	11.9554	33.4707	30.4286	23.8392	24.0055	40.0027	0.651457	-0.476607	0.590296
151.27	93.5744	-36.0169	135.39	11.1883	32.9532	31.0352	23.2255	23.6647	40.566	0.656512	-0.475662	0.585438
150.997	93.798	-35.9721	135.241	10.5368	32.4591	31.5702	22.6677	23.3674	41.1166	0.661003	-0.475753	0.580288
150.739	94.0193	-35.9246	135.085	9.86863	31.9646	32.1158	22.1268	23.0615	41.6436	0.666658	-0.474549	0.574778
150.482	94.2377	-35.8715	134.922	9.21456	31.4736	32.657	21.6041	22.7586	42.1525	0.671902	-0.473136	0.569816
150.207	94.4597	-35.8075	134.736	8.65258	31.0168	33.1529	21.1409	22.5059	42.6475	0.676687	-0.472671	0.564514
149.933	94.6782	-35.7416	134.554	8.09405	30.5588	33.6474	8.09405	30.5588	33.6474	0.689418	-0.469824	0.551334
149.664	94.8953	-35.6694	134.355	7.53012	30.1031	34.1445	7.53012	30.1031	34.1445	0.694629	-0.465894	0.548118
149.367	95.1151	-35.5845	134.147	7.05247	29.6914	34.6248	7.05247	29.6914	34.6248	0.698908	-0.46296	0.545156
149.066	95.3312	-35.4968	133.931	6.58077	29.2812	35.1093	6.58077	29.2812	35.1093	0.704046	-0.459796	0.541209
148.777	95.5459	-35.404	133.707	6.10384	28.8708	35.5839	6.10384	28.8708	35.5839	0.708971	-0.456573	0.537496
148.463	95.7631	-35.2949	133.479	5.69224	28.5117	36.0768	5.69224	28.5117	36.0768	0.713659	-0.454039	0.533423
148.157	95.9758	-35.1824	133.253	5.28632	28.1536	36.5611	5.28632	28.1536	36.5611	0.718444	-0.450765	0.529763
147.845	96.1861	-35.0659	133.018	4.88294	27.7976	37.0608	4.88294	27.7976	37.0608	0.724004	-0.445931	0.526274
147.511	96.3967	-34.9321	132.781	4.53181	27.4949	37.5875	4.53181	27.4949	37.5875	0.729196	-0.442278	0.522171
147.167	96.6031	-34.7957	132.535	4.18256	27.1944	38.1092	4.18256	27.1944	38.1092	0.733084	-0.440929	0.517851
146.829	96.8088	-34.6542	132.291	3.83843	26.8943	38.6332	3.83843	26.8943	38.6332	0.738046	-0.437996	0.513271
146.472	97.0121	-34.4979	132.057	3.53198	26.6458	39.2115	3.53198	26.6458	39.2115	0.743884	-0.435598	0.506844
146.114	97.2114	-34.3391	131.813	3.23244	26.401	39.7877	3.23244	26.401	39.7877	0.749298	-0.433383	0.500732
145.767	97.4127	-34.1757	131.572	2.92886	26.159	40.3665	2.92886	26.159	40.3665	0.754991	-0.429686	0.495337
145.393	97.6065	-34.0014	131.337	2.66362	25.9543	40.9876	2.66362	25.9543	40.9876	0.760432	-0.427181	0.489142
145.003	97.7897	-33.8241	131.105	2.40805	25.7586	41.6129	2.40805	25.7586	41.6129	0.764516	-0.427681	0.48229
144.635	97.9846	-33.6441	130.866	2.14257	25.5614	42.2387	2.14257	25.5614	42.2387	0.769374	-0.426703	0.475382
144.255	98.168	-33.4591	130.641	1.90531	25.3954	42.8965	1.90531	25.3954	42.8965	0.774397	-0.425571	0.468187
143.869	98.3444	-33.271	130.42	1.68235	25.23	43.5585	1.68235	25.23	43.5585	0.780082	-0.424189	0.45993
143.5	98.5187	-33.0817	130.201	1.45217	25.0725	44.2206	1.45217	25.0725	44.2206	0.785367	-0.422638	0.452301
143.124	98.6955	-32.8949	129.995	1.24003	24.9345	44.8936	1.24003	24.9345	44.8936	0.787828	-0.426726	0.444108
142.739	98.8633	-32.7059	129.792	1.04061	24.7909	45.5721	1.04061	24.7909	45.5721	0.791121	-0.428976	0.436012
142.372	99.0305	-32.5169	129.591	0.838432	24.6498	46.2498	0.838432	24.6498	46.2498	0.794886	-0.430193	0.42789
142.01	99.181	-32.3357	129.403	0.650093	24.5155	46.9264	0.650093	24.5155	46.9264	0.799223	-0.430673	0.419242
141.663	99.3438	-32.1536	129.226	0.476784	24.3857	47.599	0.476784	24.3857	47.599	0.803263	-0.430969	0.411138
141.308	99.4961	-31.9697	129.05	0.300217	24.2495	48.2733	0.300217	24.2495	48.2733	0.80708	-0.43154	0.402982
140.961	99.6323	-31.8002	128.897	0.13237	24.117	48.9368	0.13237	24.117	48.9368	0.810844	-0.43173	0.395147
140.619	99.7724	-31.6332	128.743	-0.016304	23.9938	49.5965	-0.016304	23.9938	49.5965	0.814576	-0.431833	0.387282
140.289	99.912	-31.4625	128.592	-0.178726	23.8543	50.2549	-0.178726	23.8543	50.2549	0.818585	-0.431263	0.379383
139.965	100.038	-31.3095	128.469	-0.312675	23.7157	50.8994	-0.312675	23.7157	50.8994	0.822916	-0.430264	0.371054
139.654	100.17	-31.1593	128.347	-0.444695	23.5728	51.5396	-0.444695	23.5728	51.5396	0.826942	-0.429193	0.363264
139.342	100.292	-31.0082	128.229	-0.576996	23.4293	52.1793	-0.576996	23.4293	52.1793	0.830846	-0.427936	0.355762
139.035	100.401	-30.876	128.145	-0.685722	23.2845	52.8054	-0.685722	23.2845	52.8054	0.834149	-0.427197	0.348851
138.722	100.507	-30.7471	128.063	-0.794228	23.1272	53.4279	-0.794228	23.1272	53.4279	0.837575	-0.426137	0.34187
138.408	100.602	-30.6184	127.981	-0.902473	22.9729	54.0493	-0.902473	22.9729	54.0493	0.840951	-0.425014	0.33491
138.118	100.699	-30.5098	127.936	-0.988754	22.8182	54.662	-0.988754	22.8182	54.662	0.844435	-0.423824	0.327571
137.815	100.784	-30.4076	127.889	-1.06181	22.6521	55.2682	-1.06181	22.6521	55.2682	0.847967	-0.422179	0.320496
137.528	100.868	-30.3044	127.855	-1.14373	22.4915	55.8776	-1.14373	22.4915	55.8776	0.851436	-0.420468	0.313469
137.235	100.943	-30.2203	127.846	-1.19658	22.3138	56.4807	-1.19658	22.3138	56.4807	0.85482	-0.418553	0.30675
136.95	101.006	-30.147	127.853	-1.24704	22.1392	57.0778	-1.24704	22.1392	57.0778	0.857772	-0.417015	0.300543
136.677	101.08	-30.0716	127.863	-1.29683	21.9653	57.6795	-1.29683	21.9653	57.6795	0.860715	-0.41546	0.294217
136.388	101.132	-30.0165	127.908	-1.31903	21.7918	58.2754	-1.31903	21.7918	58.2754	0.865131	-0.410202	0.288587
136.1	101.181	-29.9718	127.959	-1.33459	21.6073	58.8699	-1.33459	21.6073	58.8699	0.869046	-0.405891	0.282862
135.815	101.232	-29.9267	128.012	-1.35329	21.4218	59.4638	-1.35329	21.4218	59.4638	0.874029	-0.39922	0.276943
135.537	101.266	-29.8997	128.101	-1.36002	21.2333	60.0584	-1.36002	21.2333	60.0584	0.877481	-0.395652	0.271083
135.267	101.31	-29.8852	128.198	-1.34734	21.0494	60.6504	-1.34734	21.0494	60.6504	0.879902	-0.394444	0.264927
134.991	101.341	-29.8698	128.305	-1.3361	20.8604	61.2405	-1.3361	20.8604	61.2405	0.882094	-0.393482	0.259004
134.716	101.363	-29.874	128.439	-1.3148	20.6548	61.8328	-1.3148	20.6548	61.8328	0.884331	-0.392122	0.253376
134.461	101.39	-29.8911	128.58	-1.28996	20.4574	62.4221	-1.28996	20.4574	62.4221	0.885903	-0.392337	0.247484
134.2	101.407	-29.9067	128.722	-1.26521	20.2624	63.0103	-1.26521	20.2624	63.0103	0.888246	-0.390436	0.242029
133.943	101.428	-29.9417	128.891	-1.22769	20.0609	63.5976	-1.22769	20.0609	63.5976	0.889837	-0.389834	0.237107
133.699	101.444	-29.9908	129.068	-1.19807	19.8431	64.1835	-1.19807	19.8431	64.1835	0.892304	-0.387394	0.231776
133.456	101.459	-30.0393	129.247	-1.16216	19.6354	64.7687	-1.16216	19.6354	64.7687	0.894638	-0.385136	0.226478
133.209	101.464	-30.1063	129.435	-1.11684	19.4229	65.3498	-1.11684	19.4229	65.3498	0.896858	-0.382919	0.2214
132.998	101.48	-30.1863	129.629	-1.09219	19.1976	65.9286	-1.09219	19.1976	65.9286	0.899257	-0.380225	0.216256
132.767	101.486	-30.2677	129.835	-1.05161	18.9833	66.5088	-1.05161	18.9833	66.5088	0.900676	-0.379702	0.21121
132.559	101.499	-30.3647	130.03	-1.02342	18.7557	67.0807	-1.02342	18.7557	67.0807	0.902353	-0.378585	0.205991
132.36	101.51	-30.4754	130.245	-0.995735	18.5205	67.6505	-0.995735	18.5205	67.6505	0.904071	-0.377018	0.20128
132.155	101.512	-30.5882	130.451	-0.966736	18.2888	68.2182	-0.966736	18.2888	68.2182	0.905675	-0.375752	0.196376
131.973	101.529	-30.7134	130.646	-0.951561	18.0515	68.7777	-0.951561	18.0515	68.7777	0.907978	-0.372947	0.191013
131.8	101.543	-30.8518	130.842	-0.93718	17.8178	69.3277	-0.93718	17.8178	69.3277	0.910044	-0.370313	0.18625
131.619	101.556	-30.9909	131.038	-0.915367	17.5728	69.8781	-0.915367	17.5728	69.8781	0.91211	-0.367588	0.181479
131.462	101.576	-31.1388	131.216	-0.907104	17.3332	70.4149	-0.907104	17.3332	70.4149	0.914326	-0.364863	0.175737
131.322	101.6	-31.2975	131.385	-0.909416	17.089	70.9362	-0.909416	17.089	70.9362	0.916256	-0.362333	0.170853
131.181	101.624	-31.4574	131.545	-0.910553	16.8442	71.4585	-0.910553	16.8442	71.4585	0.918169	-0.359902	0.16564
131.036	101.653	-31.6211	131.696	-0.910591	16.5902	71.9613	-0.910591	16.5902	71.9613	0.918922	-0.360267	0.160593
130.913	101.688	-31.7906	131.819	-0.923561	16.3446	72.4418	-0.923561	16.3446	72.4418	0.919845	-0.360161	0.155467
130.786	101.724	-31.9616	131.935	-0.928864	16.0975	72.9228	-0.928864	16.0975	72.9228	0.92106	-0.359295	0.150188
130.675	101.766	-32.1339	132.04	-0.944992	15.8469	73.3824	-0.944992	15.8469	73.3824	0.922294	-0.358157	0.145253
130.577	101.822	-32.3078	132.109	-0.963585	15.6031	73.8108	-0.963585	15.6031	73.8108	0.922844	-0.358788	0.140106
130.478	101.88	-32.4828	132.18	-0.982559	15.3443	74.2418	-0.982559	15.3443	74.2418	0.923895	-0.358042	0.134993
130.384	101.935	-32.6556	132.233	-0.999786	15.1062	74.6481	-0.999786	15.1062	74.6481	0.925079	-0.356761	0.130194
130.31	102.009	-32.8268	132.25	-1.02225	14.8593	75.0203	-1.02225	14.8593	75.0203	0.927929	-0.351279	0.124705
130.217	102.072	-32.9993	132.266	-1.0359	14.6093	75.3929	-1.0359	14.6093	75.3929	0.929683	-0.348459	0.119439
130.148	102.147	-33.1679	132.264	-1.06104	14.3669	75.7398	-1.06104	14.3669	75.7398	0.930889	-0.346998	0.114188
130.08	102.225	-33.334	132.236	-1.07922	14.1269	76.0479	-1.07922	14.1269	76.0479	0.931948	-0.345689	0.109412
130.018	102.31	-33.5012	132.208	-1.09266	13.8939	76.3564	-1.09266	13.8939	76.3564	0.932819	-0.344784	0.104747
129.967	102.392	-33.6643	132.173	-1.11443	13.6651	76.6373	-1.11443	13.6651	76.6373	0.933729	-0.343579	0.100514
129.902	102.47	-33.8254	132.109	-1.1183	13.432	76.8743	-1.1183	13.432	76.8743	0.934773	-0.341878	0.0965396
129.854	102.557	-33.9868	132.055	-1.12639	13.2067	77.1125	-1.12639	13.2067	77.1125	0.935646	-0.34055	0.0926947
129.795	102.63	-34.1457	131.982	-1.13131	12.979	77.3222	-1.13131	12.979	77.3222	0.936573	-0.338997	0.0889529
129.747	102.707	-34.3025	131.9	-1.12179	12.7707	77.4803	-1.12179	12.7707	77.4803	0.937268	-0.337874	0.0858485
129.702	102.782	-34.4602	131.829	-1.11903	12.5558	77.6403	-1.11903	12.5558	77.6403	0.937671	-0.337493	0.0828919
129.662	102.857	-34.6171	131.738	-1.11033	12.3499	77.7722	-1.11033	12.3499	77.7722	0.937861	-0.337711	0.0797999
129.612	102.919	-34.7726	131.657	-1.07768	12.1588	77.8479	-1.07768	12.1588	77.8479	0.938025	-0.337682	0.0779725
129.567	102.981	-34.9269	131.576	-1.05246	11.958	77.9239	-1.05246	11.958	77.9239	0.938282	-0.337389	0.0761294
129.53	103.042	-35.0842	131.495	-1.02413	11.7626	77.9737	-1.02413	11.7626	77.9737	0.938519	-0.337064	0.0746336
129.487	103.084	-35.2402	131.414	-0.976639	11.5889	77.9651	-0.976639	11.5889	77.9651	0.938548	-0.33712	0.0740047
129.441	103.127	-35.3979	131.343	-0.929062	11.4032	77.955	-0.929062	11.4032	77.955	0.938599	-0.337052	0.0736759
129.399	103.167	-35.5544	131.273	-0.873192	11.2331	77.9257	-0.873192	11.2331	77.9257	0.938762	-0.336616	0.0735942
129.358	103.198	-35.7125	131.212	-0.801895	11.0621	77.8379	-0.801895	11.0621	77.8379	0.938606	-0.33686	0.0744535
129.311	103.22	-35.8715	131.16	-0.7286	10.9036	77.7507	-0.7286	10.9036	77.7507	0.938299	-0.337464	0.0755891
129.271	103.241	-36.0292	131.12	-0.655876	10.7417	77.6481	-0.655876	10.7417	77.6481	0.93792	-0.338162	0.0771549
129.242	103.254	-36.1884	131.101	-0.572662	10.5914	77.4975	-0.572662	10.5914	77.4975	0.937334	-0.339159	0.0798462
129.206	103.267	-36.3469	131.08	-0.478958	10.4501	77.3453	-0.478958	10.4501	77.3453	0.936693	-0.340285	0.0825364
129.168	103.265	-36.5074	131.07	-0.389915	10.3046	77.1844	-0.389915	10.3046	77.1844	0.936018	-0.341406	0.0855136
129.135	103.257	-36.6667	131.103	-0.282967	10.1702	76.9848	-0.282967	10.1702	76.9848	0.935054	-0.342889	0.090007
129.109	103.251	-36.8257	131.136	-0.180946	10.0347	76.7879	-0.180946	10.0347	76.7879	0.93413	-0.344218	0.0944217
129.089	103.248	-36.9859	131.178	-0.0769577	9.89555	76.584	-0.0769577	9.89555	76.584	0.932946	-0.34627	0.0985297
129.071	103.228	-37.1471	131.263	0.0424347	9.77414	76.3542	0.0424347	9.77414	76.3542	0.93156	-0.348356	0.104134
129.054	103.207	-37.3072	131.349	0.160408	9.65347	76.1275	0.160408	9.65347	76.1275	0.930202	-0.350271	0.109701
129.042	103.182	-37.468	131.444	0.276566	9.53143	75.8963	0.276566	9.53143	75.8963	0.928827	-0.352058	0.115477
129.037	103.149	-37.6308	131.593	0.403618	9.41224	75.6538	0.403618	9.41224	75.6538	0.927178	-0.354114	0.122244
129.049	103.115	-37.7922	131.74	0.519066	9.30299	75.4104	0.519066	9.30299	75.4104	0.925458	-0.356223	0.128966
129.045	103.076	-37.9558	131.899	0.650208	9.18424	75.1655	0.650208	9.18424	75.1655	0.923653	-0.358291	0.135987
129.07	103.037	-38.1227	132.107	0.78389	9.08242	74.9189	0.78389	9.08242	74.9189	0.921533	-0.360794	0.143543
129.092	102.99	-38.2875	132.307	0.915627	8.98488	74.6691	0.915627	8.98488	74.6691	0.919342	-0.363333	0.150994
129.106	102.934	-38.454	132.526	1.05517	8.88375	74.4225	1.05517	8.88375	74.4225	0.917032	-0.365813	0.158848
129.156	102.881	-38.628	132.785	1.19124	8.79599	74.1761	1.19124	8.79599	74.1761	0.91453	-0.368482	0.166898
129.189	102.818	-38.8006	133.044	1.33975	8.70608	73.9315	1.33975	8.70608	73.9315	0.911946	-0.371121	0.174998
129.236	102.756	-38.9735	133.301	1.48066	8.62057	73.6861	1.48066	8.62057	73.6861	0.909321	-0.373701	0.182984
129.315	102.688	-39.157	133.594	1.61932	8.56186	73.4491	1.61932	8.56186	73.4491	0.906466	-0.3767	0.19083
129.383	102.617	-39.3391	133.897	1.77291	8.50093	73.2112	1.77291	8.50093	73.2112	0.903544	-0.379607	0.198763
129.454	102.539	-39.5224	134.19	1.91833	8.43517	72.9768	1.91833	8.43517	72.9768	0.900766	-0.382119	0.20641
129.547	102.451	-39.716	134.515	2.06805	8.39675	72.7486	2.06805	8.39675	72.7486	0.897773	-0.38496	0.214032
129.645	102.364	-39.9102	134.83	2.21823	8.36696	72.5216	2.21823	8.36696	72.5216	0.894745	-0.387883	0.221309
129.753	102.277	-40.1052	135.155	2.36639	8.33508	72.2935	2.36639	8.33508	72.2935	0.891653	-0.390638	0.228816
129.88	102.17	-40.3132	135.486	2.51004	8.34602	72.0756	2.51004	8.34602	72.0756	0.888416	-0.39398	0.235579
130.012	102.072	-40.5191	135.81	2.65579	8.34809	71.8581	2.65579	8.34809	71.8581	0.885376	-0.396848	0.242119
130.136	101.965	-40.7253	136.144	2.8085	8.34779	71.6401	2.8085	8.34779	71.6401	0.88226	-0.399536	0.248973
130.282	101.844	-40.943	136.462	2.95926	8.4068	71.4263	2.95926	8.4068	71.4263	0.878949	-0.403156	0.254782
130.448	101.733	-41.1605	136.79	3.10661	8.46117	71.2139	3.10661	8.46117	71.2139	0.87661	-0.404875	0.260059
130.597	101.611	-41.376	137.109	3.25697	8.5126	70.9989	3.25697	8.5126	70.9989	0.873808	-0.407285	0.265667
130.773	101.482	-41.5976	137.421	3.40436	8.61343	70.7832	3.40436	8.61343	70.7832	0.870779	-0.41038	0.2708
130.95	101.352	-41.8193	137.727	3.55238	8.71443	70.5669	3.55238	8.71443	70.5669	0.867114	-0.414943	0.275565
131.109	101.213	-42.0384	138.032	3.70898	8.8138	70.3501	3.70898	8.8138	70.3501	0.863591	-0.418584	0.281067
131.302	101.08	-42.2566	138.311	3.86584	8.97594	70.1249	3.86584	8.97594	70.1249	0.86041	-0.421959	0.285737
131.487	100.929	-42.4755	138.582	4.015	9.13347	69.8991	4.015	9.13347	69.8991	0.857346	-0.425112	0.290239
131.679	100.787	-42.6912	138.863	4.1766	9.30223	69.6708	4.1766	9.30223	69.6708	0.854061	-0.428419	0.295021
131.882	100.639	-42.8974	139.112	4.33319	9.51208	69.4298	4.33319	9.51208	69.4298	0.850703	-0.432121	0.299292
132.088	100.492	-43.1038	139.352	4.49409	9.73238	69.1879	4.49409	9.73238	69.1879	0.847445	-0.435663	0.303374
132.28	100.334	-43.3073	139.592	4.66233	9.94597	68.9441	4.66233	9.94597	68.9441	0.844271	-0.438818	0.307644
132.498	100.179	-43.4998	139.802	4.8307	10.2235	68.6828	4.8307	10.2235	68.6828	0.839274	-0.44592	0.311087
132.708	100.017	-43.6882	140.014	5.00259	10.5055	68.4202	5.00259	10.5055	68.4202	0.834362	-0.452544	0.314713
132.922	99.8539	-43.8747	140.217	5.16839	10.7821	68.1588	5.16839	10.7821	68.1588	0.829739	-0.458623	0.318116
133.143	99.6853	-44.0435	140.403	5.34862	11.1146	67.876	5.34862	11.1146	67.876	0.8247	-0.46526	0.321565
133.372	99.5187	-44.2092	140.57	5.52454	11.456	67.5919	5.52454	11.456	67.5919	0.82003	-0.471392	0.324562
133.601	99.3433	-44.3731	140.739	5.69639	11.796	67.3062	5.69639	11.796	67.3062	0.815583	-0.476886	0.327725
133.845	99.1656	-44.5156	140.895	5.88256	12.195	67.0029	5.88256	12.195	67.0029	0.810784	-0.482979	0.330697
134.085	98.9815	-44.6528	141.043	6.07235	12.5994	66.6967	6.07235	12.5994	66.6967	0.806232	-0.488559	0.333615
134.326	98.7979	-44.7875	141.183	6.25916	13.0043	66.3921	6.25916	13.0043	66.3921	0.802163	-0.493216	0.336558
134.588	98.6103	-44.898	141.316	6.45373	13.469	66.0672	6.45373	13.469	66.0672	0.797883	-0.498161	0.339438
134.842	98.4044	-45.0012	141.441	6.64486	13.9394	65.7379	6.64486	13.9394	65.7379	0.794144	-0.502677	0.341542
135.104	98.2102	-45.1017	141.568	6.8451	14.412	65.4085	6.8451	14.412	65.4085	0.790247	-0.507266	0.34379
135.38	97.9946	-45.1728	141.691	7.04603	14.9297	65.0602	7.04603	14.9297	65.0602	0.78628	-0.512093	0.345725
135.656	97.7744	-45.2377	141.818	7.26183	15.4614	64.7081	7.26183	15.4614	64.7081	0.782269	-0.51687	0.347708
135.942	97.5568	-45.2975	141.936	7.47209	15.9993	64.3555	7.47209	15.9993	64.3555	0.778882	-0.52064	0.349681
136.232	97.3112	-45.3277	142.066	7.69828	16.5706	63.9782	7.69828	16.5706	63.9782	0.774941	-0.524992	0.351922
136.547	97.0708	-45.3471	142.2	7.92728	17.1667	63.5977	7.92728	17.1667	63.5977	0.770412	-0.530123	0.354169
136.851	96.8224	-45.3617	142.326	8.16087	17.7527	63.2136	8.16087	17.7527	63.2136	0.766073	-0.534794	0.356549
137.163	96.5536	-45.347	142.464	8.42574	18.3799	62.8017	8.42574	18.3799	62.8017	0.760829	-0.540742	0.358799
137.482	96.2794	-45.3214	142.619	8.69795	19.0196	62.3814	8.69795	19.0196	62.3814	0.755914	-0.546127	0.361025
137.807	95.9995	-45.2911	142.756	8.95844	19.6638	61.9602	8.95844	19.6638	61.9602	0.751594	-0.551095	0.362492
138.121	95.7	-45.233	142.928	9.28614	20.332	61.5049	9.28614	20.332	61.5049	0.746755	-0.556165	0.364742
138.444	95.3885	-45.1641	143.105	9.61564	21.0043	61.0377	9.61564	21.0043	61.0377	0.741645	-0.561352	0.367214
138.766	95.0748	-45.0888	143.267	9.94659	21.6796	60.5703	9.94659	21.6796	60.5703	0.736668	-0.566055	0.370002
139.081	94.7373	-44.9939	143.461	10.3465	22.3771	60.0644	10.3465	22.3771	60.0644	0.730963	-0.571054	0.373617
139.399	94.3883	-44.8896	143.664	10.7698	23.0847	59.5433	10.7698	23.0847	59.5433	0.724545	-0.57664	0.37752
139.711	94.0349	-44.7744	143.861	11.1882	23.7901	59.024	11.1882	23.7901	59.024	0.718238	-0.582038	0.381268
139.999	93.6603	-44.6468	144.08	11.7003	24.5124	58.466	11.7003	24.5124	58.466	0.711872	-0.586992	0.38559
140.285	93.2717	-44.5107	144.307	12.234	25.2296	57.8954	12.234	25.2296	57.8954	0.705497	-0.59187	0.389826
140.575	92.8787	-44.3637	144.518	12.7652	25.9525	57.3208	12.7652	25.9525	57.3208	0.698456	-0.597257	0.394263
140.838	92.4659	-44.2116	144.759	13.3937	26.6834	56.7191	13.3937	26.6834	56.7191	0.690622	-0.60256	0.399953
141.095	92.0416	-44.0501	144.999	14.0586	27.4182	56.1007	14.0586	27.4182	56.1007	0.682781	-0.607486	0.40592
141.365	91.6115	-43.8786	145.234	14.7121	28.1532	55.4833	14.7121	28.1532	55.4833	0.674594	-0.612767	0.411631
141.595	91.1667	-43.706	145.476	15.4604	28.8944	54.8523	15.4604	28.8944	54.8523	0.665215	-0.618788	0.41784
141.817	90.7118	-43.5276	145.723	16.252	29.6374	54.2076	16.252	29.6374	54.2076	0.655768	-0.62429	0.424536
142.047	90.253	-43.3388	145.945	17.0325	30.3825	53.5673	17.0325	30.3825	53.5673	0.646986	-0.629172	0.430757
142.261	89.7859	-43.1562	146.182	17.8904	31.1357	52.9217	17.8904	31.1357	52.9217	0.637669	-0.634402	0.436936
142.461	89.3126	-42.971	146.409	18.7932	31.8917	52.2699	18.7932	31.8917	52.2699	0.627516	-0.639611	0.443984
142.656	88.8351	-42.7724	146.613	19.696	32.6469	51.6262	19.696	32.6469	51.6262	0.617765	-0.644444	0.45062
142.848	88.3582	-42.5885	146.814	20.6433	33.41	50.9996	20.6433	33.41	50.9996	0.607555	-0.649458	0.457254
143.024	87.8801	-42.4057	147.005	21.6449	34.1815	50.3775	21.6449	34.1815	50.3775	0.596735	-0.654671	0.464018
143.218	87.401	-42.2111	147.182	22.6345	34.9518	49.751	22.6345	34.9518	49.751	0.586016	-0.659676	0.470545
143.383	86.927	-42.0333	147.329	23.6676	35.7307	49.1508	23.6676	35.7307	49.1508	0.575036	-0.664878	0.476729
143.544	86.4574	-41.8644	147.465	24.7286	36.5166	48.5708	24.7286	36.5166	48.5708	0.563998	-0.669935	0.482797
143.71	85.9847	-41.6829	147.584	25.7916	37.3032	47.9892	25.7916	37.3032	47.9892	0.553137	-0.67468	0.488719
143.865	85.5222	-41.5208	147.673	26.8842	38.0984	47.4311	26.8842	38.0984	47.4311	0.541969	-0.679666	0.49429
144.017	85.0686	-41.3699	147.746	27.9921	38.8967	46.8993	27.9921	38.8967	46.8993	0.530642	-0.684739	0.499553
144.173	84.6123	-41.2084	147.804	29.1085	39.6986	46.3697	29.1085	39.6986	46.3697	0.519275	-0.689717	0.504623
144.327	84.1666	-41.0652	147.84	30.2396	40.5021	45.8571	30.2396	40.5021	45.8571	0.509113	-0.693909	0.509209
144.474	83.7324	-40.935	147.838	31.3819	41.3114	45.3695	31.3819	41.3114	45.3695	0.497172	-0.699572	0.513244
144.633	83.2931	-40.7935	147.84	32.5238	42.1191	44.8809	32.5238	42.1191	44.8809	0.48535	-0.704624	0.517629
144.787	82.8652	-40.6673	147.803	33.6781	42.929	44.4007	33.6781	42.929	44.4007	0.473622	-0.709539	0.521763
144.929	82.4459	-40.554	147.747	34.8399	43.7378	43.9562	34.8399	43.7378	43.9562	0.461991	-0.714427	0.525507
145.091	82.0256	-40.4302	147.677	35.9928	44.5471	43.4938	35.9928	44.5471	43.4938	0.45056	-0.718893	0.529329
145.239	81.6114	-40.315	147.587	37.1569	45.3532	43.0598	37.1569	45.3532	43.0598	0.43906	-0.723382	0.532864
145.398	81.2035	-40.2093	147.482	38.3162	46.156	42.6239	38.3162	46.156	42.6239	0.427591	-0.727525	0.536539
145.559	80.7964	-40.0943	147.362	39.4761	46.9581	42.1947	39.4761	46.9581	42.1947	0.416305	-0.73153	0.539958
145.706	80.3924	-39.9828	147.216	40.6365	47.7532	41.782	40.6365	47.7532	41.782	0.40528	-0.735337	0.543165
145.867	79.993	-39.8756	147.066	41.7911	48.5426	41.3671	41.7911	48.5426	41.3671	0.394225	-0.738771	0.546629
146.033	79.5926	-39.76	146.9	42.9434	49.3325	40.9551	42.9434	49.3325	40.9551	0.383298	-0.742129	0.549843
146.193	79.1927	-39.6436	146.721	44.1041	50.1158	40.5522	44.1041	50.1158	40.5522	0.372215	-0.745401	0.553021
146.365	78.7952	-39.5271	146.532	45.2533	50.8933	40.1444	45.2533	50.8933	40.1444	0.361253	-0.748304	0.556361
146.544	78.3977	-39.4016	146.336	46.3958	51.6706	39.7439	46.3958	51.6706	39.7439	0.350361	-0.751101	0.559548
146.73	78.0003	-39.2713	146.13	47.5487	52.4417	39.3367	47.5487	52.4417	39.3367	0.339025	-0.753901	0.562756
146.915	77.6029	-39.1381	145.914	48.6923	53.2086	38.9441	48.6923	53.2086	38.9441	0.327115	-0.757198	0.565373
147.109	77.2058	-38.9958	145.683	49.8384	53.9763	38.5447	49.8384	53.9763	38.5447	0.31615	-0.7601	0.567713
147.31	76.8081	-38.8445	145.464	50.9879	54.738	38.1525	50.9879	54.738	38.1525	0.304371	-0.763183	0.570009
147.511	76.4081	-38.6884	145.228	52.1375	55.4972	37.762	52.1375	55.4972	37.762	0.292735	-0.766073	0.572223
147.722	76.0105	-38.5198	144.984	53.2802	56.2544	37.3677	53.2802	56.2544	37.3677	0.281318	-0.768705	0.574415
147.945	75.6109	-38.3448	144.745	54.4352	57.0093	36.9706	54.4352	57.0093	36.9706	0.269698	-0.771158	0.576696
148.155	75.2119	-38.1558	144.499	55.5997	57.7574	36.5915	55.5997	57.7574	36.5915	0.258227	-0.773436	0.578892
148.382	74.8133	-37.9588	144.246	56.7645	58.5044	36.1946	56.7645	58.5044	36.1946	0.246838	-0.775384	0.581249
148.617	74.4142	-37.7491	143.999	57.9298	59.251	35.8128	57.9298	59.251	35.8128	0.235094	-0.777435	0.583374
148.842	74.016	-37.5246	143.747	59.1158	59.9851	35.4319	59.1158	59.9851	35.4319	0.223074	-0.77918	0.585762
149.082	73.6199	-37.29	143.489	60.2993	60.7205	35.0464	60.2993	60.7205	35.0464	0.211141	-0.780724	0.588123
149.32	73.2239	-37.041	143.224	61.4837	61.4507	34.6679	61.4837	61.4507	34.6679	0.199371	-0.782129	0.590361
149.559	72.8296	-36.7702	142.968	62.6945	62.1671	34.2821	62.6945	62.1671	34.2821	0.187203	-0.783275	0.592819
149.807	72.4372	-36.4913	142.705	63.8972	62.8846	33.9002	63.8972	62.8846	33.9002	0.176596	-0.783903	0.59524
150.05	72.0462	-36.1951	142.428	65.117	63.5962	33.5146	65.117	63.5962	33.5146	0.165217	-0.784803	0.597317
150.291	71.6604	-35.8712	142.158	66.352	64.2915	33.124	66.352	64.2915	33.124	0.153522	-0.785588	0.599402
150.538	71.2772	-35.5397	141.884	67.5842	64.9865	32.7305	67.5842	64.9865	32.7305	0.141663	-0.786442	0.601199
150.78	70.8996	-35.1881	141.594	68.8242	65.6765	32.3355	68.8242	65.6765	32.3355	0.1295	-0.787443	0.60263
151.015	70.5307	-34.8044	141.297	70.0765	66.3474	31.9226	70.0765	66.3474	31.9226	0.117352	-0.788149	0.604194
151.265	70.1636	-34.412	141	71.331	67.0202	31.5054	71.331	67.0202	31.5054	0.105227	-0.788667	0.605748
151.51	69.8044	-34.0021	140.682	72.5886	67.6878	31.0788	72.5886	67.6878	31.0788	0.09339	-0.788848	0.607452
151.755	69.4636	-33.5535	140.354	73.8493	68.337	30.6117	73.8493	68.337	30.6117	0.0817363	-0.788508	0.609569
152.009	69.1259	-33.0984	140.021	75.1183	68.9891	30.1499	75.1183	68.9891	30.1499	0.0700016	-0.788145	0.611496
152.26	68.7958	-32.625	139.672	76.3772	69.6342	29.6772	76.3772	69.6342	29.6772	0.0585909	-0.787613	0.613379
152.506	68.4933	-32.1149	139.307	77.6447	70.2637	29.1697	77.6447	70.2637	29.1697	0.0473038	-0.786785	0.615411
152.761	68.1936	-31.5973	138.934	78.9088	70.8933	28.6554	78.9088	70.8933	28.6554	0.0372506	-0.785734	0.617442
153.024	67.9037	-31.0655	138.545	80.1689	71.5183	28.1196	80.1689	71.5183	28.1196	0.0266768	-0.784591	0.619439
153.27	67.646	-30.5002	138.115	81.4127	72.1262	27.5522	81.1688	57.9066	38.727	0.0293145	-0.781837	0.622793
153.537	67.3927	-29.9279	137.698	82.6632	72.7323	26.9829	82.0543	58.3682	38.2676	0.0217769	-0.780713	0.62451
153.807	67.1503	-29.3468	137.255	83.9079	73.3374	26.3886	83.0044	58.8509	37.7006	0.0128167	-0.778793	0.62715
154.052	66.9453	-28.7418	136.791	85.1366	73.917	25.7722	83.9676	59.3284	37.0823	0.00358991	-0.776415	0.630212
154.306	66.7439	-28.1328	136.314	86.3543	74.497	25.1457	84.934	59.8095	36.4419	-0.00568924	-0.773966	0.633202
154.562	66.5511	-27.5158	135.833	87.5654	75.0736	24.5208	85.8996	60.2963	35.7951	-0.0150968	-0.771526	0.636018
154.793	66.3997	-26.8949	135.318	88.7411	75.623	23.8666	86.8445	60.7642	35.1128	-0.0238444	-0.768712	0.63915
155.032	66.2501	-26.2679	134.803	89.9192	76.1709	23.2139	87.7957	61.2368	34.4287	-0.032924	-0.765978	0.642023
155.278	66.1091	-25.6406	134.278	91.0983	76.7159	22.5558	88.7437	61.7105	33.7353	-0.0419242	-0.763224	0.644772
155.491	66.0092	-25.0254	133.735	92.2148	77.2288	21.8954	89.6567	62.1634	33.0231	-0.0502089	-0.760129	0.64783
155.719	65.9103	-24.408	133.192	93.3315	77.74	21.2278	90.5669	62.613	32.3053	-0.0586119	-0.757014	0.650764
155.957	65.8178	-23.7901	132.649	94.449	78.2511	20.5563	91.4749	63.0636	31.5825	-0.0670613	-0.753865	0.653599
156.156	65.7618	-23.2064	132.099	95.5019	78.7259	19.9057	92.3483	63.4941	30.8575	-0.0749089	-0.750456	0.656661
156.364	65.7083	-22.6184	131.54	96.5513	79.2039	19.2482	93.2068	63.9228	30.1356	-0.0826708	-0.747227	0.659407
156.571	65.6584	-22.0315	130.978	97.5953	79.6764	18.5949	94.0607	64.3467	29.4182	-0.0898145	-0.744048	0.662062
156.763	65.6407	-21.4916	130.425	98.5594	80.1182	17.9611	94.871	64.7574	28.6926	-0.0967568	-0.740692	0.664841
156.963	65.6229	-20.9504	129.875	99.5299	80.5602	17.3318	95.6679	65.1683	27.9825	-0.103672	-0.737642	0.667186
157.17	65.6082	-20.4096	129.32	100.49	81.0009	16.6985	96.4525	65.5747	27.271	-0.110469	-0.734657	0.669385
157.356	65.617	-19.9223	128.787	101.374	81.4096	16.1091	97.1983	65.965	26.5787	-0.116985	-0.731651	0.671566
157.554	65.626	-19.4348	128.253	102.251	81.8215	15.5171	97.9234	66.3523	25.8967	-0.123343	-0.728912	0.673405
157.552	65.626	-19.4348	128.253	102.251	81.8215	15.5171	97.9807	66.3841	25.8348	-0.124129	-0.728235	0.673992
MusclePath23
length	x0	y0	z0	x1	y1	x1	xd	yd	zd	tx	ty	tz
157.157	134.708	-27.0241	135.115	114.363	48.026	-1.45693	114.77	46.525	1.27452	0.129457	-0.477548	0.869016
157.152	134.707	-27.0294	135.11	114.364	48.0234	-1.4545	114.771	46.5223	1.27679	0.129445	-0.477582	0.868999
157.148	134.706	-27.0332	135.106	114.365	48.022	-1.45323	114.772	46.5209	1.27796	0.129436	-0.477608	0.868986
157.145	134.705	-27.0366	135.103	114.366	48.0208	-1.4521	114.773	46.5196	1.279	0.129427	-0.477632	0.868974
157.141	134.704	-27.0405	135.098	114.367	48.0193	-1.45078	114.774	46.5181	1.28021	0.129418	-0.47766	0.86896
157.137	134.703	-27.045	135.094	114.368	48.0177	-1.44931	114.775	46.5165	1.28155	0.129407	-0.477691	0.868945
157.132	134.702	-27.0497	135.089	114.37	48.016	-1.44772	114.776	46.5147	1.28301	0.129395	-0.477724	0.868928
157.127	134.701	-27.0548	135.083	114.371	48.0142	-1.44603	114.778	46.5128	1.28456	0.129383	-0.47776	0.868911
157.122	134.699	-27.0601	135.078	114.372	48.0123	-1.44427	114.779	46.5108	1.28617	0.12937	-0.477797	0.868892
157.117	134.698	-27.0655	135.072	114.374	48.0103	-1.44244	114.78	46.5088	1.28785	0.129356	-0.477835	0.868873
157.111	134.697	-27.0712	135.066	114.375	48.0083	-1.44057	114.782	46.5067	1.28957	0.129343	-0.477874	0.868854
157.106	134.695	-27.0769	135.06	114.377	48.0062	-1.43866	114.783	46.5045	1.29132	0.129329	-0.477914	0.868834
157.1	134.694	-27.0828	135.054	114.378	48.0041	-1.43671	114.785	46.5024	1.2931	0.129314	-0.477955	0.868813
157.098	134.693	-27.0853	135.051	114.379	48.0032	-1.43586	114.785	46.5014	1.29388	0.129308	-0.477973	0.868804
157.071	134.676	-27.1469	134.977	114.397	47.9804	-1.41523	114.826	46.7587	1.45976	0.127387	-0.466568	0.875264
157.012	134.66	-27.2071	134.913	114.412	47.957	-1.395	114.839	46.7363	1.48015	0.126986	-0.466439	0.875391
156.956	134.646	-27.2609	134.855	114.43	47.9349	-1.37699	114.856	46.7149	1.49823	0.126596	-0.466324	0.875509
156.904	134.632	-27.3147	134.799	114.448	47.9169	-1.35705	114.872	46.6976	1.51831	0.126209	-0.466227	0.875616
156.849	134.617	-27.3688	134.731	114.465	47.8965	-1.34777	114.888	46.6779	1.52767	0.125817	-0.466121	0.875729
156.803	134.605	-27.4124	134.683	114.485	47.8812	-1.3316	114.907	46.6632	1.5439	0.125459	-0.46603	0.875829
156.754	134.593	-27.4545	134.634	114.506	47.8635	-1.3145	114.926	46.6462	1.56094	0.125098	-0.46593	0.875934
156.709	134.581	-27.4983	134.577	114.524	47.8482	-1.30872	114.943	46.6314	1.5668	0.124755	-0.46584	0.876031
156.663	134.572	-27.532	134.53	114.545	47.837	-1.29447	114.962	46.6206	1.5808	0.124441	-0.465797	0.876098
156.636	134.562	-27.5636	134.493	114.566	47.8253	-1.2936	114.983	46.6091	1.58178	0.124123	-0.465702	0.876193
156.601	134.553	-27.596	134.446	114.588	47.8157	-1.29115	115.003	46.5997	1.58417	0.123806	-0.465642	0.87627
156.565	134.546	-27.6159	134.409	114.61	47.8099	-1.2842	115.024	46.5939	1.59074	0.123535	-0.465622	0.876319
156.542	134.54	-27.6346	134.375	114.631	47.8066	-1.28764	115.044	46.5905	1.58714	0.123279	-0.465591	0.876372
156.518	134.534	-27.6543	134.34	114.654	47.8014	-1.29018	115.066	46.5851	1.58441	0.12301	-0.465557	0.876427
156.504	134.53	-27.6609	134.314	114.677	47.8013	-1.29995	115.088	46.5847	1.57431	0.122803	-0.465549	0.876461
156.497	134.527	-27.6669	134.293	114.698	47.8049	-1.3123	115.109	46.5877	1.56175	0.122614	-0.465554	0.876485
156.478	134.523	-27.6719	134.26	114.721	47.8064	-1.32305	115.13	46.5887	1.5505	0.122416	-0.465571	0.876503
156.481	134.523	-27.6677	134.246	114.74	47.8152	-1.34152	115.149	46.5965	1.53162	0.122296	-0.465625	0.876491
156.485	134.522	-27.6599	134.224	114.76	47.8241	-1.37094	115.168	46.6045	1.50175	0.122188	-0.465672	0.876482
156.483	134.522	-27.6541	134.203	114.779	47.834	-1.39112	115.187	46.6134	1.48098	0.122086	-0.465752	0.876453
156.5	134.524	-27.6354	134.188	114.795	47.8502	-1.42876	115.202	46.6281	1.4427	0.122075	-0.465853	0.876401
156.522	134.528	-27.6159	134.176	114.81	47.868	-1.46901	115.217	46.6444	1.40184	0.122087	-0.46597	0.876337
156.534	134.532	-27.5957	134.164	114.824	47.8881	-1.4979	115.232	46.6629	1.37212	0.122099	-0.466116	0.876258
156.577	134.539	-27.5649	134.156	114.829	47.9112	-1.55884	115.236	46.684	1.31051	0.122269	-0.466255	0.87616
156.607	134.547	-27.5343	134.141	114.832	47.9389	-1.61121	115.24	46.7095	1.25706	0.12245	-0.466477	0.876017
156.647	134.555	-27.5023	134.135	114.835	47.9667	-1.66461	115.244	46.7351	1.20278	0.122644	-0.466667	0.875888
156.706	134.568	-27.4597	134.13	114.823	48.0022	-1.7387	115.232	46.7679	1.12765	0.123043	-0.466904	0.875706
156.76	134.583	-27.4169	134.128	114.808	48.0365	-1.80482	115.218	46.7994	1.06022	0.12349	-0.467174	0.875499
156.821	134.598	-27.3727	134.123	114.794	48.0728	-1.88081	115.205	46.8329	0.98306	0.123928	-0.467428	0.875302
156.895	134.621	-27.3207	134.115	114.758	48.1156	-1.97092	115.172	46.8723	0.891391	0.124636	-0.467751	0.875029
156.981	134.645	-27.266	134.118	114.716	48.1599	-2.06328	115.132	46.9131	0.797528	0.125426	-0.468067	0.874747
157.075	134.671	-27.2122	134.119	114.673	48.2058	-2.16555	115.092	46.9555	0.693934	0.126222	-0.468375	0.874467
157.173	134.708	-27.1511	134.12	114.603	48.2554	-2.27023	115.025	47.0011	0.587324	0.127349	-0.468739	0.874109
157.284	134.747	-27.0891	134.119	114.525	48.3065	-2.38903	114.951	47.0482	0.466611	0.128576	-0.469106	0.873732
157.386	134.788	-27.0248	134.116	114.445	48.3591	-2.4971	114.875	47.0967	0.356397	0.129825	-0.469487	0.873343
157.521	134.842	-26.9584	134.126	114.333	48.4126	-2.62684	114.767	47.1453	0.224646	0.131389	-0.469989	0.872839
157.647	134.903	-26.8896	134.129	114.206	48.4675	-2.75006	114.646	47.1942	0.0987634	0.132955	-0.470836	0.872145
157.782	134.965	-26.8208	134.131	114.078	48.523	-2.8823	114.522	47.243	-0.0360342	0.134427	-0.471851	0.87137
157.93	135.046	-26.7509	134.138	113.909	48.5774	-3.01689	114.359	47.2901	-0.173622	0.136275	-0.472998	0.870461
158.077	135.133	-26.6792	134.141	113.723	48.6295	-3.15321	114.18	47.3347	-0.313324	0.138254	-0.47423	0.869478
158.232	135.223	-26.6083	134.144	113.535	48.6828	-3.29607	113.998	47.3802	-0.459479	0.140202	-0.475512	0.868465
158.391	135.334	-26.5378	134.151	113.298	48.7304	-3.42984	113.769	47.42	-0.597087	0.142632	-0.476804	0.86736
158.567	135.457	-26.4668	134.159	113.037	48.7761	-3.57754	116.252	38.4801	15.8453	0.141572	-0.47414	0.868993
158.723	135.58	-26.3958	134.159	112.779	48.8214	-3.70869	116.051	38.5031	15.7182	0.143939	-0.473572	0.868914
158.894	135.727	-26.3267	134.166	112.463	48.8602	-3.84008	115.805	38.5203	15.592	0.146797	-0.472891	0.868807
159.064	135.888	-26.2602	134.159	112.117	48.8951	-3.97385	115.535	38.5345	15.4613	0.149925	-0.472191	0.868653
159.238	136.05	-26.1919	134.163	111.769	48.9282	-4.10111	115.264	38.5464	15.3376	0.153062	-0.4715	0.868481
159.406	136.234	-26.1252	134.159	111.362	48.9539	-4.21624	114.945	38.546	15.2199	0.156706	-0.471187	0.868001
159.585	136.433	-26.0607	134.159	110.919	48.9755	-4.33031	114.597	38.5372	15.1027	0.160631	-0.471113	0.867323
159.758	136.634	-25.9951	134.156	110.474	48.9955	-4.43665	114.249	38.525	14.9905	0.164584	-0.471207	0.866531
159.937	136.852	-25.9332	134.15	109.965	49.0093	-4.53619	113.85	38.5037	14.8815	0.168994	-0.471352	0.865603
160.108	137.086	-25.8709	134.132	109.409	49.0163	-4.62515	113.417	38.475	14.7765	0.173736	-0.47126	0.864714
160.281	137.32	-25.8087	134.114	108.853	49.0259	-4.7113	112.987	38.4462	14.6715	0.178421	-0.47097	0.863917
160.452	137.566	-25.7468	134.093	108.233	49.0296	-4.77869	112.506	38.4048	14.5773	0.183502	-0.470933	0.862873
160.623	137.825	-25.6872	134.07	107.561	49.0311	-4.82921	111.984	38.356	14.4939	0.188929	-0.471084	0.861618
160.804	138.082	-25.6253	134.048	106.886	49.0323	-4.88409	111.461	38.3077	14.406	0.194312	-0.470955	0.860491
160.967	138.346	-25.5652	134.008	106.145	49.0325	-4.9138	110.884	38.2635	14.3357	0.200127	-0.470532	0.859389
161.146	138.617	-25.5054	133.976	105.347	49.0307	-4.93234	110.26	38.224	14.2771	0.206264	-0.469488	0.858508
161.317	138.888	-25.4436	133.935	104.547	49.0307	-4.94351	109.634	38.1879	14.2222	0.212399	-0.468198	0.857716
161.475	139.158	-25.3817	133.881	103.681	49.0261	-4.92878	108.953	38.1504	14.185	0.218944	-0.466745	0.856862
161.639	139.429	-25.3217	133.825	102.754	49.0207	-4.88452	108.229	38.113	14.1597	0.226485	-0.465556	0.855548
161.81	139.698	-25.2571	133.771	101.824	49.0162	-4.84725	108.264	36.5174	16.94	0.230905	-0.465907	0.854174
161.967	139.963	-25.1932	133.699	100.832	49.0092	-4.78565	107.501	36.4602	16.9269	0.23792	-0.465935	0.852231
162.114	140.224	-25.1292	133.628	99.7753	48.9975	-4.68386	106.685	36.4087	16.9472	0.24534	-0.465452	0.85039
162.261	140.482	-25.0617	133.548	98.7196	48.9868	-4.58121	105.87	36.3642	16.9665	0.252718	-0.464582	0.848703
162.405	140.734	-24.9924	133.465	97.6031	48.9702	-4.45254	105.005	36.3152	17.0027	0.260478	-0.463213	0.847104
162.536	140.977	-24.924	133.385	96.4369	48.9464	-4.2838	104.098	36.2668	17.0703	0.268524	-0.461442	0.845557
162.677	141.216	-24.8491	133.287	95.2513	48.9227	-4.12569	103.176	36.2122	17.1208	0.276716	-0.459172	0.84415
162.809	141.447	-24.7726	133.192	94.0279	48.8925	-3.93261	102.22	36.1573	17.2008	0.285138	-0.456799	0.842633
162.925	141.669	-24.695	133.083	92.7436	48.8505	-3.7065	101.213	36.0907	17.3013	0.294016	-0.454172	0.841001
163.053	141.888	-24.6105	132.976	91.4561	48.8116	-3.47745	100.2	36.0304	17.405	0.302885	-0.450654	0.839745
163.187	142.098	-24.5237	132.865	90.1259	48.7633	-3.23268	99.1505	35.9557	17.519	0.311887	-0.44788	0.837932
163.299	142.298	-24.4348	132.742	88.7332	48.7054	-2.93952	98.0457	35.862	17.6658	0.321293	-0.446335	0.835198
163.431	142.496	-24.3398	132.623	87.3413	48.6456	-2.65217	96.9387	35.7796	17.813	0.330599	-0.443832	0.832897
163.552	142.687	-24.2389	132.493	85.9158	48.5801	-2.33672	95.8017	35.6921	17.9799	0.340134	-0.441484	0.830302
163.664	142.874	-24.1343	132.356	84.4339	48.4994	-1.98311	94.6166	35.5908	18.1753	0.350117	-0.439349	0.827279
163.794	143.054	-24.0218	132.22	82.9495	48.4185	-1.63197	93.4283	35.4808	18.3692	0.360113	-0.438537	0.82341
163.912	143.232	-23.9039	132.068	81.4357	48.327	-1.25452	92.2125	35.3636	18.5797	0.370303	-0.437191	0.819597
164.028	143.407	-23.7802	131.919	79.8719	48.2181	-0.836531	90.9543	35.2372	18.8253	0.380826	-0.435642	0.81559
164.147	143.579	-23.648	131.754	78.3124	48.1117	-0.420613	89.6978	35.1148	19.0659	0.39132	-0.433924	0.811528
164.27	143.746	-23.5086	131.583	76.725	47.9931	0.013588	88.4166	34.9886	19.3223	0.40186	-0.431714	0.807547
164.388	143.917	-23.3631	131.409	75.1003	47.8546	0.485051	87.1054	34.8431	19.6065	0.412976	-0.429843	0.802924
164.512	144.079	-23.2102	131.221	73.47	47.714	0.958683	85.7901	34.6993	19.8882	0.424082	-0.427561	0.798339
164.631	144.241	-23.0488	131.018	71.8168	47.5629	1.45521	84.4545	34.5511	20.1858	0.435347	-0.425074	0.79359
164.742	144.408	-22.8806	130.804	70.1438	47.3879	1.97965	83.1013	34.3864	20.5041	0.446746	-0.422363	0.788687
164.871	144.566	-22.7043	130.584	68.4633	47.2123	2.50159	81.741	34.219	20.8138	0.45807	-0.41906	0.78394
165.004	144.723	-22.5214	130.357	66.7612	47.0258	3.04825	80.3608	34.0467	21.1434	0.469495	-0.41564	0.778985
165.108	144.884	-22.331	130.106	65.0639	46.8125	3.62274	78.9802	33.8587	21.4917	0.480916	-0.412022	0.773924
165.242	145.039	-22.1327	129.843	63.3431	46.5994	4.18649	77.5777	33.6717	21.8285	0.492328	-0.408058	0.768832
165.363	145.188	-21.9252	129.572	61.627	46.3763	4.77724	76.1747	33.4838	22.1862	0.503623	-0.403566	0.76387
165.469	145.344	-21.7126	129.273	59.9067	46.1244	5.38408	74.7673	33.2777	22.5539	0.514957	-0.398584	0.758914
165.59	145.49	-21.4904	128.971	58.1803	45.8724	5.99694	73.3502	33.0727	22.9252	0.526145	-0.393228	0.754018
165.711	145.631	-21.2612	128.653	56.4537	45.612	6.62165	71.9307	32.8525	23.3014	0.537325	-0.389159	0.748222
165.818	145.775	-21.024	128.326	54.7495	45.3258	7.2577	70.5258	32.6215	23.6908	0.548345	-0.384504	0.742613
165.923	145.909	-20.7773	127.975	53.0407	45.0356	7.90051	69.1126	32.3902	24.0806	0.559312	-0.379449	0.737013
166.031	146.035	-20.5227	127.613	51.3348	44.7396	8.54964	67.6998	32.1595	24.4753	0.570108	-0.374172	0.731417
166.121	146.162	-20.2603	127.251	49.6621	44.4166	9.21744	68.2897	30.6513	27.3609	0.576881	-0.384147	0.72086
166.218	146.277	-19.9879	126.865	47.9923	44.0934	9.87874	66.9352	30.3958	27.7387	0.587629	-0.381669	0.713457
166.312	146.382	-19.7063	126.471	46.3274	43.7619	10.5509	65.5795	30.1427	28.1287	0.598278	-0.378676	0.706165
166.382	146.484	-19.4185	126.079	44.7249	43.408	11.2215	64.271	29.8866	28.5282	0.608641	-0.375408	0.699017
166.447	146.574	-19.1218	125.664	43.1166	43.0522	11.9023	62.9534	29.6327	28.9316	0.619	-0.371765	0.691831
166.53	146.652	-18.8167	125.251	41.5157	42.6892	12.5719	61.6376	29.3789	29.3311	0.629173	-0.36756	0.684866
166.559	146.724	-18.5057	124.839	40.0071	42.3083	13.2465	60.3916	29.129	29.7452	0.638976	-0.363171	0.678098
166.606	146.786	-18.187	124.425	38.4936	41.9254	13.9194	59.1388	28.8797	30.1598	0.648651	-0.358362	0.671437
166.645	146.836	-17.8611	123.993	36.9924	41.5382	14.5939	55.6268	29.7847	28.2881	0.66271	-0.337645	0.66844
166.646	146.88	-17.5355	123.577	35.5963	41.1347	15.2503	56.7283	28.3837	30.9899	0.667332	-0.348182	0.658359
166.662	146.911	-17.2022	123.147	34.1819	40.7309	15.9093	55.5474	28.1332	31.4016	0.676388	-0.342796	0.651913
166.675	146.936	-16.8632	122.708	32.792	40.3247	16.5598	54.3839	27.8844	31.8089	0.685238	-0.337295	0.645508
166.654	146.956	-16.5302	122.288	31.5152	39.9119	17.1829	53.3112	27.6438	32.211	0.693472	-0.331852	0.639508
166.639	146.968	-16.1915	121.861	30.2323	39.4975	17.8168	52.2326	27.4004	32.6149	0.701694	-0.326258	0.633388
166.64	146.971	-15.8486	121.424	28.9541	39.0806	18.4295	51.1552	27.1557	33.004	0.709761	-0.320472	0.627325
166.596	146.975	-15.5146	120.993	27.8003	38.6649	19.0098	50.1786	26.9248	33.3763	0.717228	-0.314767	0.621696
166.563	146.971	-15.1758	120.556	26.6374	38.2509	19.5959	49.1931	26.6957	33.7542	0.724639	-0.308921	0.616008
166.543	146.96	-14.8351	120.115	25.4765	37.8323	20.1718	48.2075	26.4622	34.124	0.731897	-0.30282	0.610431
166.489	146.959	-14.5081	119.677	24.4453	37.428	20.6951	47.3307	26.2662	34.4695	0.738611	-0.298209	0.604587
166.455	146.949	-14.1761	119.241	23.4056	37.0214	21.2197	46.4419	26.044	34.8	0.745057	-0.291435	0.599963
166.422	146.932	-13.8417	118.793	22.3685	36.6132	21.7435	45.5525	25.8253	35.131	0.751461	-0.284666	0.595206
166.367	146.93	-13.5238	118.341	21.4459	36.2274	22.2128	44.7524	25.6528	35.4294	0.7572	-0.276618	0.591719
166.323	146.919	-13.2015	117.882	20.5161	35.838	22.6785	43.9552	25.4299	35.7031	0.763133	-0.272017	0.586204
166.284	146.903	-12.8754	117.429	19.59	35.4499	23.1528	43.1576	25.2064	35.9864	0.768981	-0.267376	0.58067
166.226	146.903	-12.5625	116.969	18.778	35.0909	23.5633	42.454	25.0088	36.2173	0.774315	-0.263078	0.575523
166.18	146.897	-12.2483	116.502	17.9444	34.7281	23.9856	41.7326	24.8088	36.4566	0.779696	-0.258617	0.570256
166.131	146.886	-11.9295	116.029	17.1202	34.3649	24.405	41.016	24.6089	36.6944	0.784953	-0.254088	0.565056
166.069	146.891	-11.6187	115.556	16.386	34.0397	24.7857	40.3779	24.444	36.8963	0.789837	-0.24987	0.560109
166.014	146.89	-11.3072	115.087	15.6505	33.7095	25.1664	39.7347	24.2723	37.0975	0.794641	-0.245573	0.555193
165.962	146.884	-10.9905	114.603	14.905	33.3779	25.5514	39.0828	24.1009	37.2984	0.799477	-0.24122	0.550135
165.884	146.892	-10.6779	114.128	14.2431	33.0904	25.9244	38.5007	23.9801	37.5006	0.804075	-0.237623	0.544977
165.813	146.895	-10.3638	113.644	13.5826	32.8004	26.3034	37.9151	23.8399	37.6898	0.808561	-0.233437	0.540126
165.758	146.893	-10.0457	113.154	12.9124	32.506	26.6743	37.3232	23.693	37.8668	0.812958	-0.229151	0.535341
165.671	146.903	-9.72596	112.673	12.3044	32.2591	27.0663	36.7831	23.5946	38.0675	0.817247	-0.225362	0.530395
165.591	146.908	-9.40408	112.195	11.6978	32.0089	27.4516	36.2421	23.4928	38.2651	0.821477	-0.221607	0.525419
165.502	146.907	-9.07938	111.709	11.0896	31.7564	27.8543	35.6984	23.3914	38.4751	0.825771	-0.2179	0.520213
165.385	146.915	-8.75001	111.23	10.53	31.5499	28.2852	35.1949	23.3345	38.7123	0.830006	-0.21464	0.5148
165.269	146.917	-8.41976	110.743	9.96831	31.3405	28.713	34.6888	23.2747	38.9455	0.834238	-0.211419	0.509263
165.157	146.916	-8.08515	110.26	9.40798	31.1267	29.1453	31.346	23.8544	37.4676	0.840154	-0.190368	0.507839
165.015	146.919	-7.74578	109.794	8.88165	30.9551	29.6322	30.8537	23.8144	37.7745	0.844409	-0.187726	0.501729
164.871	146.916	-7.40584	109.318	8.35859	30.7816	30.1188	30.3634	23.7744	38.0796	0.848645	-0.185123	0.495511
164.739	146.914	-7.06172	108.847	7.8279	30.6057	30.6104	29.8679	23.7348	38.3905	0.85293	-0.182565	0.489061
164.573	146.909	-6.71443	108.387	7.33247	30.4573	31.1449	29.4007	23.7221	38.7385	0.857254	-0.180485	0.482225
164.397	146.891	-6.36551	107.93	6.84337	30.3118	31.6856	28.9363	23.7136	39.0946	0.861576	-0.178767	0.475109
164.258	146.884	-6.01464	107.468	6.34129	30.1593	32.2295	28.4685	23.696	39.4298	0.866268	-0.177009	0.46717
164.083	146.868	-5.66367	107.024	5.86522	30.0294	32.807	28.0189	23.6996	39.8188	0.870487	-0.175203	0.459953
163.9	146.844	-5.31103	106.587	5.40044	29.8941	33.3911	27.5765	23.695	40.2108	0.874634	-0.17332	0.452743
163.73	146.816	-4.95793	106.151	4.926	29.7608	33.9782	27.1264	23.686	40.6049	0.878738	-0.1715	0.44543
163.562	146.793	-4.60943	105.734	4.46875	29.6408	34.5795	26.6941	23.6881	41.0157	0.882746	-0.169938	0.438042
163.38	146.759	-4.26013	105.321	4.02209	29.5093	35.1893	26.2699	23.6828	41.4336	0.88671	-0.168392	0.430569
163.209	146.724	-3.91169	104.911	3.57037	29.3744	35.8015	25.8433	23.674	41.8538	0.890639	-0.166882	0.42298
163.029	146.673	-3.57227	104.52	3.13364	29.2428	36.4174	25.4276	23.6675	42.2807	0.894417	-0.16546	0.415501
162.861	146.634	-3.23228	104.142	2.71068	29.1103	37.033	25.0224	23.6512	42.7091	0.898101	-0.164012	0.408062
162.692	146.583	-2.89136	103.767	2.28285	28.9657	37.6534	24.6091	23.6207	43.1419	0.901766	-0.162453	0.400534
162.526	146.52	-2.56622	103.422	1.86715	28.8234	38.2693	24.2049	23.5917	43.5778	0.905225	-0.161008	0.393248
162.358	146.459	-2.24405	103.08	1.47055	28.6859	38.8854	23.8157	23.5649	44.0135	0.908608	-0.159545	0.385975
162.204	146.397	-1.91866	102.741	1.05917	28.5266	39.5036	23.4153	23.5218	44.4531	0.912016	-0.157894	0.378545
162.041	146.327	-1.61282	102.442	0.682465	28.3686	40.1145	23.0403	23.4711	44.8957	0.915196	-0.156424	0.371412
161.889	146.264	-1.31084	102.147	0.309189	28.203	40.7254	22.6692	23.4116	45.3401	0.918352	-0.154905	0.364189
161.734	146.189	-1.00874	101.857	-0.0649414	28.0315	41.3391	22.2941	23.3462	45.7873	0.921459	-0.153252	0.356968
161.577	146.11	-0.728777	101.616	-0.406258	27.8606	41.9456	21.9489	23.2831	46.2407	0.924323	-0.151771	0.350132
161.422	146.031	-0.453733	101.382	-0.744194	27.6749	42.5527	21.6081	23.2088	46.6954	0.92715	-0.150162	0.343284
161.265	145.94	-0.179497	101.148	-1.08204	27.4875	43.1617	18.2573	23.5632	46.0938	0.934839	-0.138319	0.327023
161.119	145.862	0.0694313	100.968	-1.38587	27.3028	43.7678	17.9432	23.4767	46.5795	0.937349	-0.1385	0.31968
160.958	145.776	0.309278	100.793	-1.67166	27.1058	44.3711	17.6411	23.3722	47.0617	0.939779	-0.138379	0.312515
160.809	145.688	0.549925	100.631	-1.96616	26.9102	44.9802	17.3323	23.273	47.5554	0.94217	-0.138589	0.305138
160.648	145.606	0.764469	100.512	-2.218	26.7015	45.5876	17.0637	23.1661	48.0575	0.944404	-0.13898	0.297969
160.49	145.518	0.965006	100.417	-2.46112	26.4962	46.1922	16.8032	23.0619	48.562	0.946499	-0.139571	0.290962
160.344	145.44	1.16711	100.326	-2.70341	26.2882	46.8034	16.5461	22.9573	49.0752	0.948593	-0.140342	0.283681
160.179	145.355	1.34108	100.285	-2.90421	26.0853	47.4123	16.3247	22.854	49.5941	0.950489	-0.140775	0.277044
160.014	145.274	1.50046	100.258	-3.09129	25.8727	48.0222	16.1169	22.7433	50.1184	0.952346	-0.141179	0.27038
159.857	145.195	1.65988	100.235	-3.28107	25.6565	48.6331	15.9082	22.6271	50.6442	0.954173	-0.141404	0.263739
159.699	145.112	1.79311	100.261	-3.44624	25.4422	49.2469	15.7234	22.4917	51.1688	0.955784	-0.140111	0.258545
159.545	145.048	1.90885	100.304	-3.58461	25.2345	49.86	15.5656	22.3591	51.6964	0.95732	-0.13849	0.253689
159.385	144.971	2.02513	100.356	-3.72426	25.0197	50.4724	15.4043	22.2169	52.2238	0.958801	-0.136562	0.249102
159.224	144.896	2.1141	100.447	-3.84296	24.793	51.0886	15.2629	22.0651	52.762	0.960189	-0.134712	0.244723
159.075	144.835	2.18474	100.55	-3.95124	24.577	51.703	15.135	21.9243	53.3045	0.961524	-0.133076	0.240339
158.918	144.764	2.25652	100.656	-4.05934	24.3617	52.3172	15.0053	21.7849	53.8483	0.962842	-0.1315	0.235889
158.772	144.706	2.30182	100.796	-4.14606	24.144	52.9315	14.8967	21.6386	54.3951	0.964014	-0.129724	0.232054
158.637	144.651	2.32728	100.949	-4.23479	23.9125	53.5453	14.7885	21.4761	54.9395	0.965194	-0.128165	0.227979
158.498	144.595	2.35382	101.104	-4.31701	23.6897	54.1591	14.6854	21.3236	55.4874	0.966355	-0.126648	0.223873
158.351	144.535	2.3552	101.272	-4.38337	23.4649	54.7694	14.5943	21.162	56.0292	0.967426	-0.124745	0.220284
158.241	144.492	2.33919	101.45	-4.46523	23.2295	55.3777	14.495	20.9854	56.57	0.968489	-0.122737	0.216712
158.112	144.439	2.32116	101.64	-4.53128	23.0038	55.9883	14.4061	20.8192	57.1175	0.969495	-0.120873	0.213234
158.002	144.397	2.28341	101.82	-4.60492	22.7663	56.5906	14.3136	20.6411	57.6583	0.970503	-0.119032	0.209657
157.898	144.357	2.22834	102.022	-4.67516	22.5225	57.1911	14.2248	20.4561	58.2053	0.971468	-0.117305	0.206128
157.786	144.309	2.17075	102.214	-4.74397	22.2812	57.7899	14.1359	20.2702	58.744	0.972406	-0.11563	0.202623
157.7	144.275	2.09859	102.394	-4.82339	22.0343	58.3806	14.0418	20.0754	59.2733	0.973344	-0.114032	0.198991
157.615	144.24	2.01071	102.575	-4.90046	21.791	58.9614	13.9502	19.8844	59.8012	0.974255	-0.112786	0.19521
157.525	144.204	1.92239	102.756	-4.96998	21.5356	59.5432	10.8755	20.0518	59.8201	0.978807	-0.123418	0.163415
157.451	144.174	1.82469	102.917	-5.05081	21.2842	60.1109	10.7816	19.8385	60.3367	0.979574	-0.122047	0.159812
157.389	144.146	1.71575	103.066	-5.13974	21.0271	60.6625	-3.06207	21.2931	60.1757	0.995213	-0.0882787	-0.0419213
157.325	144.118	1.60536	103.204	-5.22743	20.7687	61.2156	-3.1559	21.0386	60.72	0.995182	-0.0867242	-0.0457423
157.26	144.091	1.49239	103.33	-5.31212	20.4988	61.7485	-3.24671	20.7723	61.2441	0.995126	-0.0852951	-0.0494853
157.208	144.065	1.3751	103.425	-5.40772	20.235	62.2579	-3.34788	20.5112	61.7443	0.995021	-0.0841265	-0.0534402
157.151	144.041	1.2562	103.512	-5.49543	19.969	62.7684	-3.44114	20.248	62.2447	0.994871	-0.082968	-0.0578654
157.105	144.018	1.13779	103.584	-5.59215	19.6967	63.2564	-3.54307	19.9778	62.7227	0.994686	-0.0820457	-0.0621886
157.066	144.003	1.02051	103.615	-5.68909	19.4282	63.7116	-3.64482	19.7108	63.1677	0.994461	-0.0813278	-0.0665754
157.03	143.991	0.901608	103.647	-5.78623	19.1439	64.1701	-3.74699	19.4281	63.6159	0.994223	-0.0805184	-0.0709694
156.986	143.972	0.786512	103.658	-5.87936	18.878	64.6023	-3.84521	19.163	64.0379	0.993952	-0.0799443	-0.075287
156.954	143.965	0.675949	103.627	-5.97462	18.6	64.9986	-3.94505	18.8858	64.4241	0.993669	-0.0793722	-0.0795114
156.905	143.948	0.563217	103.597	-6.06087	18.3183	65.3955	-4.03632	18.6049	64.8108	0.993364	-0.0787672	-0.0838071
156.875	143.941	0.455378	103.545	-6.15559	18.0427	65.7654	-4.13543	18.3297	65.1709	0.993051	-0.0782421	-0.087904
156.837	143.933	0.35021	103.465	-6.23875	17.7672	66.094	-4.22285	18.0543	65.4899	0.99273	-0.0778057	-0.0918386
156.804	143.933	0.243734	103.385	-6.31683	17.4982	66.4231	-4.3051	17.7851	65.8094	0.992382	-0.0774877	-0.0957796
156.778	143.93	0.140371	103.297	-6.39927	17.2331	66.723	-4.39142	17.5196	66.1001	0.99204	-0.0772191	-0.0994681
156.731	143.925	0.0360947	103.181	-6.45724	16.9635	66.976	-4.45324	17.2498	66.3444	0.991709	-0.076844	-0.102994
156.7	143.929	-0.0685215	103.075	-6.51922	16.7012	67.2302	-4.51873	16.9871	66.5903	0.99138	-0.0765522	-0.10633
156.655	143.923	-0.173971	102.951	-6.57328	16.4378	67.4543	-4.57634	16.7235	66.8063	0.991053	-0.0761663	-0.109604
156.612	143.928	-0.283834	102.822	-6.60404	16.1962	67.6231	-4.60999	16.4818	66.9683	0.990774	-0.0758346	-0.11232
156.575	143.931	-0.39469	102.703	-6.64138	15.9478	67.7939	-4.65018	16.2333	67.1326	0.990504	-0.0754483	-0.11493
156.539	143.941	-0.509773	102.569	-6.66763	15.7106	67.9347	-4.67893	15.9962	67.2671	0.990248	-0.0750117	-0.117398
156.487	143.949	-0.632977	102.451	-6.65929	15.4934	68.0153	-4.67257	15.7793	67.3431	0.990052	-0.0746273	-0.119284
156.442	143.959	-0.755432	102.333	-6.65836	15.2663	68.0962	-4.67361	15.5528	67.4194	0.98986	-0.0741357	-0.121162
156.403	143.974	-0.886585	102.218	-6.64921	15.0476	68.1492	-4.66594	15.3349	67.4686	0.989723	-0.0735771	-0.122615
156.349	143.986	-1.02836	102.112	-6.60905	14.8577	68.1394	-4.6269	15.1463	67.4571	0.989683	-0.0729379	-0.12332
156.297	143.998	-1.17216	102.016	-6.56882	14.6558	68.1281	-4.58782	14.9458	67.4442	0.989652	-0.072242	-0.123977
156.243	144.015	-1.31946	101.924	-6.51575	14.4724	68.096	-4.53556	14.764	67.411	0.989646	-0.071586	-0.124407
156.189	144.04	-1.48194	101.849	-6.43506	14.2961	68.0011	-4.45504	14.59	67.3173	0.989772	-0.0706503	-0.123936
156.146	144.056	-1.64556	101.784	-6.35235	14.1321	67.9067	-4.37296	14.4287	67.2226	0.989795	-0.0696788	-0.124301
156.091	144.076	-1.81167	101.732	-6.2663	13.9674	67.7956	-4.28704	14.2667	67.1138	0.98999	-0.068672	-0.123306
156.039	144.105	-1.99263	101.71	-6.15777	13.822	67.6322	-4.17811	14.1242	66.9557	0.990342	-0.0676051	-0.121043
155.98	144.134	-2.17278	101.686	-6.03871	13.6856	67.4673	-4.05845	13.9909	66.7951	0.990624	-0.0665317	-0.119325
155.917	144.152	-2.35856	101.674	-5.92101	13.5469	67.2926	-3.94017	13.8555	66.6254	0.990933	-0.0654979	-0.117313
155.856	144.178	-2.55493	101.711	-5.77377	13.4259	67.0749	-3.79186	13.7377	66.4144	0.991334	-0.0644216	-0.114481
155.8	144.206	-2.75062	101.75	-5.63148	13.3038	66.8602	-3.64831	13.6189	66.2071	0.991757	-0.0633226	-0.11139
155.749	144.241	-2.95054	101.798	-5.4844	13.1794	66.6377	-3.49998	13.4976	65.9928	0.992222	-0.0622837	-0.107777
155.69	144.271	-3.16223	101.895	-5.3107	13.0782	66.3852	-3.32451	13.3995	65.7496	0.992705	-0.0612609	-0.103842
155.632	144.3	-3.37266	101.993	-5.13837	12.9776	66.1362	-3.15045	13.3021	65.5098	0.993178	-0.0601922	-0.0998732
155.577	144.328	-3.58571	102.101	-4.96547	12.8765	65.882	-2.97586	13.2044	65.2656	0.993662	-0.0590639	-0.0956414
155.523	144.359	-3.8105	102.269	-4.77077	12.7827	65.6129	-2.77908	13.1136	65.0082	0.994194	-0.0580325	-0.0906099
155.482	144.39	-4.03388	102.436	-4.58749	12.6987	65.3433	-2.59345	13.0325	64.7504	0.994705	-0.0570488	-0.0854855
155.425	144.418	-4.26106	102.616	-4.38647	12.6056	65.0719	-2.39043	12.9426	64.4911	0.995203	-0.0559605	-0.0802438
155.385	144.459	-4.50032	102.853	-4.17228	12.5335	64.7957	-2.17432	12.8735	64.23	0.995797	-0.0546376	-0.0735005
155.343	144.491	-4.7376	103.082	-3.95968	12.4652	64.5166	-1.95877	12.8074	63.9641	0.996235	-0.0539878	-0.067827
155.29	144.517	-4.97794	103.333	-3.73766	12.3935	64.2409	-1.73467	12.7376	63.7024	0.996674	-0.0533511	-0.0616064
155.269	144.56	-5.23413	103.635	-3.50876	12.3389	63.9628	-1.50207	12.6846	63.4391	0.997075	-0.0528483	-0.0552189
155.23	144.594	-5.48939	103.937	-3.26709	12.2814	63.6871	-1.25647	12.6272	63.1766	0.997367	-0.0530276	-0.0494644
155.202	144.629	-5.74532	104.24	-3.03152	12.2283	63.4109	-1.01692	12.5742	62.914	0.997631	-0.0532053	-0.0435974
155.199	144.677	-6.02025	104.597	-2.78838	12.2058	63.1415	-0.768933	12.5507	62.6594	0.997861	-0.053777	-0.0371743
155.183	144.722	-6.29413	104.963	-2.52981	12.1801	62.8717	-0.506021	12.5242	62.4046	0.998055	-0.0542916	-0.0306267
155.17	144.762	-6.5702	105.322	-2.2783	12.1491	62.6062	-0.250182	12.4924	62.154	0.998206	-0.0547659	-0.0241781
155.176	144.812	-6.86385	105.734	-2.01257	12.1495	62.3457	0.0206674	12.491	61.9095	0.998301	-0.0556376	-0.017297
155.182	144.862	-7.15867	106.137	-1.74609	12.1574	62.0875	0.292335	12.4968	61.6669	0.998341	-0.0565993	-0.0105384
155.2	144.914	-7.45504	106.553	-1.48058	12.1624	61.829	0.563073	12.4997	61.4244	0.998335	-0.0575744	-0.00362329
155.233	144.967	-7.77124	107.001	-1.20959	12.2147	61.5803	0.840209	12.5487	61.1923	0.998251	-0.0590238	0.00344956
155.272	145.029	-8.08573	107.441	-0.936134	12.2567	61.3332	1.11997	12.5875	60.9618	0.99812	-0.0603875	0.0104538
155.304	145.083	-8.40132	107.894	-0.6549	12.2951	61.0866	1.4071	12.6224	60.7316	0.997934	-0.0618397	0.0174238
155.352	145.143	-8.73357	108.36	-0.365189	12.3978	60.8446	1.70378	12.7201	60.5063	0.997656	-0.0639131	0.0244335
155.42	145.214	-9.06651	108.837	-0.0784378	12.4942	60.6052	1.99795	12.8114	60.2843	0.997318	-0.0660139	0.0316042
155.476	145.272	-9.39792	109.305	0.211899	12.586	60.3646	2.29583	12.8977	60.0599	0.996932	-0.0683152	0.0382062
155.557	145.344	-9.7392	109.795	0.510323	12.7325	60.1243	2.60304	13.0376	59.8367	0.996453	-0.0710966	0.0450293
155.639	145.413	-10.0813	110.279	0.809891	12.8772	59.8849	16.3347	11.5684	61.5199	0.961585	-0.139322	0.236526
155.706	145.471	-10.4214	110.763	1.11851	13.0182	59.6465	16.6497	11.6572	61.378	0.959783	-0.142491	0.241893
155.8	145.551	-10.7623	111.247	1.43858	13.227	59.4015	16.9812	11.8042	61.2307	0.957904	-0.146033	0.247173
155.886	145.612	-11.1049	111.724	1.75176	13.4287	59.1575	17.3043	11.9444	61.0826	0.956007	-0.149681	0.252281
155.976	145.679	-11.4448	112.211	2.07788	13.6395	58.9127	17.64	12.0918	60.9359	0.954021	-0.153457	0.257477
156.076	145.751	-11.7757	112.686	2.40972	13.8949	58.6573	20.8719	11.8051	61.5774	0.946489	-0.153621	0.283828
156.177	145.823	-12.1079	113.153	2.74678	14.1582	58.403	21.2186	11.9871	61.4358	0.944355	-0.157807	0.288602
156.264	145.883	-12.4379	113.622	3.09169	14.4122	58.1487	21.5685	12.1632	61.2964	0.942161	-0.1618	0.29352
156.366	145.952	-12.7581	114.077	3.44636	14.7311	57.8792	21.9308	12.3975	61.1447	0.939871	-0.166148	0.29839
156.463	146.013	-13.075	114.535	3.80569	15.0519	57.6105	22.2953	12.6336	60.9952	0.937526	-0.1705	0.303272
156.565	146.072	-13.391	114.985	4.1591	15.3642	57.345	22.6547	12.8623	60.8475	0.935192	-0.174766	0.308014
156.666	146.131	-13.6922	115.431	4.53469	15.7304	57.0601	23.034	13.139	60.6842	0.932713	-0.179288	0.312894
156.773	146.191	-13.9917	115.86	4.90693	16.1024	56.776	23.412	13.4167	60.514	0.93022	-0.183881	0.317613
156.88	146.241	-14.2904	116.292	5.27515	16.4694	56.4926	23.7847	13.6902	60.3463	0.927682	-0.188437	0.322332
156.995	146.295	-14.5743	116.721	5.6627	16.8904	56.1928	24.1764	14.0077	60.1601	0.924977	-0.193316	0.327179
157.104	146.342	-14.8551	117.145	6.05447	17.3128	55.8922	24.5704	14.3269	59.9731	0.922238	-0.198161	0.331978
157.217	146.387	-15.134	117.562	6.44292	17.7321	55.5954	24.9606	14.644	59.7911	0.919512	-0.20296	0.336607
157.35	146.437	-15.4002	117.981	6.84121	18.2033	55.2787	25.3632	15.0007	59.5865	0.916647	-0.208072	0.341268
157.475	146.468	-15.662	118.395	7.23611	18.6756	54.9596	25.7584	15.3596	59.3818	0.913743	-0.213061	0.345945
157.607	146.508	-15.9219	118.811	7.63937	19.1463	54.6424	26.1609	15.7184	59.1828	0.910795	-0.217875	0.350689
157.752	146.538	-16.169	119.233	8.04305	19.6526	54.306	26.5627	16.1045	58.9647	0.907737	-0.222768	0.35551
157.895	146.563	-16.4139	119.662	8.46059	20.1679	53.9672	26.9744	16.4962	58.7445	0.904553	-0.227601	0.36053
158.049	146.588	-16.6548	120.084	8.87158	20.6855	53.63	27.3809	16.8886	58.5241	0.901368	-0.232333	0.365455
158.21	146.598	-16.8874	120.527	9.29652	21.227	53.2676	27.7987	17.2932	58.2752	0.898022	-0.237303	0.370464
158.393	146.614	-17.1148	120.977	9.72269	21.7881	52.9032	28.2199	17.7109	58.0235	0.89461	-0.242385	0.375397
158.567	146.619	-17.3386	121.421	10.152	22.3355	52.5371	28.6425	18.1128	57.7652	0.891247	-0.247515	0.38002
158.752	146.618	-17.5582	121.888	10.6101	22.9161	52.1431	29.0913	18.5383	57.4799	0.88767	-0.252987	0.384759
158.953	146.613	-17.7748	122.378	11.0736	23.5045	51.742	29.5439	18.9654	57.1895	0.883941	-0.258316	0.389772
159.162	146.599	-17.9881	122.85	11.5233	24.0939	51.3419	29.9851	19.3894	56.8909	0.880281	-0.263549	0.394521
159.365	146.58	-18.2013	123.37	12.0384	24.7027	50.9089	30.4819	19.8272	56.5679	0.876247	-0.268887	0.399863
159.583	146.551	-18.4136	123.901	12.5534	25.3118	50.4656	30.9822	20.2523	56.2265	0.872261	-0.274692	0.404605
159.803	146.516	-18.6213	124.42	13.0674	25.9203	50.0237	31.4804	20.6743	55.8824	0.868253	-0.280414	0.409273
160.018	146.473	-18.8387	124.985	13.6501	26.5501	49.5466	32.0356	21.1098	55.5133	0.863735	-0.285957	0.414957
160.235	146.42	-19.0585	125.566	14.2544	27.1873	49.0562	32.6019	21.5532	55.1407	0.858723	-0.290824	0.42192
160.463	146.357	-19.2693	126.144	14.8513	27.8191	48.5692	33.1679	21.9859	54.7602	0.854011	-0.296408	0.427559
160.667	146.287	-19.4964	126.761	15.5431	28.4698	48.0484	33.8134	22.4311	54.3563	0.848756	-0.30154	0.434381
160.874	146.204	-19.7286	127.396	16.2552	29.114	47.5178	34.4729	22.8729	53.9511	0.843238	-0.306123	0.441859
161.097	146.112	-19.952	128.016	16.9624	29.7608	46.9847	35.1286	23.3402	53.5388	0.838003	-0.312047	0.447636
161.286	146.009	-20.1964	128.684	17.7689	30.4191	46.4304	35.865	23.7946	53.1175	0.831784	-0.316173	0.456256
161.47	145.896	-20.445	129.361	18.6115	31.081	45.8631	36.6294	24.2532	52.6925	0.825315	-0.319974	0.465265
161.669	145.77	-20.6862	130.036	19.4399	31.7399	45.2981	37.3794	24.7108	52.2675	0.818786	-0.323588	0.474215
161.831	145.634	-20.9463	130.735	20.3655	32.409	44.726	38.2102	25.1779	51.8448	0.811802	-0.3279	0.483177
161.987	145.487	-21.2132	131.449	21.3344	33.0803	44.1444	39.077	25.6526	51.4229	0.804481	-0.33223	0.492376
162.152	145.328	-21.4722	132.141	22.2894	33.7504	43.5685	39.9306	26.1249	51.0014	0.797217	-0.336639	0.501118
162.296	145.161	-21.7504	132.862	23.3236	34.4323	42.9937	40.8499	26.6105	50.5932	0.789412	-0.341279	0.510253
162.427	144.983	-22.0344	133.583	24.403	35.1173	42.417	41.8055	27.1005	50.1868	0.781294	-0.346165	0.519375
162.555	144.792	-22.3073	134.283	25.4794	35.7982	41.85	42.756	27.5881	49.7851	0.773176	-0.350977	0.528218
162.671	144.596	-22.6	134.991	26.6014	36.49	41.3058	43.7455	28.0878	49.4097	0.764758	-0.35616	0.536932
162.768	144.391	-22.8978	135.695	27.7775	37.1906	40.7707	44.7817	28.5917	49.0411	0.756149	-0.36273	0.54467
162.887	144.177	-23.1859	136.387	28.9384	37.8865	40.2326	45.8044	29.0898	48.6671	0.747583	-0.369607	0.551824
162.971	143.959	-23.4891	137.057	30.1433	38.593	39.726	49.2976	28.3659	50.1698	0.732146	-0.385632	0.561472
163.046	143.735	-23.8007	137.72	31.3753	39.3065	39.2439	50.3468	28.8718	49.8796	0.723058	-0.392593	0.568382
163.127	143.5	-24.1018	138.368	32.6062	40.0173	38.7615	51.3918	29.3775	49.5875	0.713877	-0.39927	0.575294
163.187	143.263	-24.4162	138.987	33.8661	40.7376	38.3074	52.4587	29.895	49.319	0.70454	-0.406123	0.581968
163.24	143.025	-24.7384	139.594	35.1402	41.4606	37.8836	53.5371	30.4181	49.0771	0.695135	-0.41303	0.588381
163.296	142.775	-25.0512	140.186	36.4194	42.1837	37.4631	54.6176	30.9393	48.834	0.685649	-0.419928	0.594598
163.345	142.525	-25.3757	140.757	37.7123	42.908	37.0637	55.706	31.4641	48.6097	0.675982	-0.426881	0.600683
163.376	142.275	-25.7072	141.289	39.015	43.6371	36.6931	56.801	31.9968	48.4066	0.666326	-0.433992	0.60635
163.424	142.012	-26.0287	141.827	40.3136	44.3613	36.3226	57.8881	32.528	48.2074	0.656504	-0.440693	0.612203
163.462	141.749	-26.3591	142.323	41.6231	45.0861	35.9641	58.9822	33.0606	48.0118	0.64658	-0.4473	0.617945
163.479	141.484	-26.6964	142.797	42.9386	45.808	35.6448	60.0789	33.5959	47.8492	0.636668	-0.454033	0.623304
163.523	141.21	-27.0242	143.258	44.2412	46.5269	35.3086	61.1628	34.1309	47.6739	0.626682	-0.460498	0.628658
163.551	140.932	-27.3562	143.695	45.5532	47.2401	35.0042	62.2517	34.6514	47.5125	0.616642	-0.466761	0.633946
163.587	140.651	-27.6922	144.112	46.8588	47.9474	34.7012	63.332	35.1726	47.3571	0.606501	-0.472838	0.639203
163.627	140.362	-28.02	144.515	48.1608	48.6503	34.4059	64.4085	35.6884	47.2034	0.596397	-0.479085	0.64404
163.649	140.068	-28.3484	144.886	49.4611	49.343	34.1301	65.4813	36.1972	47.0621	0.586356	-0.485414	0.648506
163.684	139.77	-28.6777	145.246	50.7538	50.0265	33.8557	66.5447	36.7004	46.9249	0.576203	-0.491488	0.653016
163.725	139.463	-28.9995	145.593	52.0396	50.7071	33.5847	67.6	37.2038	46.788	0.566022	-0.497267	0.657529
163.756	139.149	-29.3191	145.92	53.3313	51.3771	33.3258	68.6584	37.6909	46.6542	0.555802	-0.503399	0.661569
163.796	138.829	-29.6367	146.23	54.6096	52.0372	33.0659	69.7032	38.1739	46.5219	0.545519	-0.509118	0.665739
163.847	138.502	-29.9462	146.534	55.8762	52.6937	32.8136	70.7352	38.6552	46.3957	0.535249	-0.514472	0.669946
163.897	138.168	-30.2508	146.823	57.1504	53.34	32.5576	71.7696	39.1295	46.2665	0.524794	-0.519563	0.674274
163.941	137.827	-30.5523	147.096	58.4129	53.9774	32.3204	72.7922	39.5981	46.1523	0.51436	-0.52459	0.678409
163.995	137.478	-30.8448	147.354	59.6726	54.6125	32.0765	73.8105	40.0622	46.0252	0.503837	-0.529385	0.682569
164.056	137.123	-31.1296	147.619	60.9323	55.2376	31.8426	74.8248	40.5195	45.9112	0.493167	-0.53389	0.686839
164.108	136.758	-31.4099	147.86	62.1894	55.8555	31.615	75.8383	40.9705	45.8004	0.482624	-0.538795	0.690488
164.179	136.389	-31.678	148.094	63.4339	56.4682	31.3835	76.8442	41.4035	45.6756	0.472246	-0.544556	0.69314
164.254	136.011	-31.9414	148.328	64.6866	57.0749	31.1518	77.852	41.8354	45.5568	0.461656	-0.549875	0.696068
164.304	135.627	-32.192	148.548	65.9458	57.6704	30.9432	78.8616	42.2663	45.4616	0.451031	-0.554954	0.698997
164.38	135.238	-32.4351	148.762	67.1992	58.2617	30.7164	79.8635	42.6917	45.3479	0.440253	-0.559457	0.702271
164.459	134.841	-32.6667	148.978	68.4483	58.8495	30.5068	80.8602	43.1164	45.2489	0.42938	-0.563626	0.705661
164.517	134.439	-32.8858	149.181	69.7146	59.4206	30.3036	81.8684	43.5323	45.1596	0.41844	-0.567823	0.708861
164.591	134.033	-33.0954	149.379	70.9718	59.9904	30.0949	82.8668	43.9496	45.0653	0.407454	-0.571454	0.712335
164.664	133.62	-33.2913	149.565	72.2245	60.5525	29.895	83.8649	44.3518	44.976	0.396819	-0.576276	0.714451
164.732	133.204	-33.4675	149.755	73.4996	61.0975	29.6931	84.88	44.7455	44.8833	0.385809	-0.580301	0.717219
164.811	132.782	-33.6356	149.937	74.7596	61.6412	29.4938	85.8808	45.141	44.7927	0.374863	-0.583972	0.720038
164.879	132.356	-33.7866	150.103	76.0307	62.1772	29.2919	86.8891	45.5367	44.7001	0.36381	-0.587347	0.722957
164.938	131.929	-33.9087	150.271	77.3123	62.6952	29.0897	87.9051	45.9249	44.6116	0.352673	-0.590337	0.726033
165.014	131.499	-34.0235	150.433	78.5841	63.2109	28.883	88.9106	46.3107	44.5172	0.341549	-0.593025	0.729154
165.081	131.067	-34.1154	150.579	79.8572	63.7207	28.6749	89.9158	46.6963	44.4184	0.330434	-0.59552	0.732236
165.136	130.638	-34.1695	150.715	81.1376	64.2117	28.4522	90.929	47.0726	44.3079	0.319305	-0.597951	0.735186
165.211	130.205	-34.2145	150.849	82.4132	64.703	28.2235	91.9358	47.4469	44.1909	0.3081	-0.600108	0.738203
165.281	129.773	-34.2369	150.961	83.6852	65.189	27.9844	92.9362	47.8189	44.0589	0.296931	-0.601873	0.741337
165.354	129.355	-34.207	151.061	84.9553	65.6592	27.7063	94.8959	46.1478	46.4114	0.278651	-0.605281	0.745646
165.434	128.933	-34.1698	151.155	86.2266	66.1312	27.4315	95.8477	46.5119	46.2589	0.267403	-0.605999	0.749174
165.517	128.514	-34.1083	151.23	87.4817	66.5969	27.1437	96.7856	46.8763	46.092	0.256267	-0.606279	0.75283
165.595	128.117	-33.9882	151.285	88.7407	67.0518	26.8208	97.7299	47.2403	45.8881	0.245223	-0.60594	0.756771
165.686	127.718	-33.8597	151.331	89.9897	67.506	26.4888	98.6619	47.6156	45.6822	0.234037	-0.604194	0.761693
165.794	127.325	-33.71	151.358	91.2288	67.9571	26.1325	99.5956	47.9588	45.4309	0.223324	-0.604467	0.764687
165.873	126.961	-33.4999	151.334	92.448	68.3979	25.7422	100.518	48.307	45.144	0.212993	-0.604641	0.767491
165.975	126.597	-33.282	151.323	93.6677	68.8364	25.3474	101.438	48.6467	44.8537	0.202656	-0.604785	0.770172
166.087	126.24	-33.0486	151.28	94.8766	69.2757	24.9242	102.349	48.9881	44.5343	0.192494	-0.604696	0.772844
166.175	125.922	-32.7622	151.199	96.0669	69.6982	24.4747	103.252	49.3238	44.1814	0.18273	-0.604264	0.775548
166.276	125.604	-32.471	151.103	97.241	70.1209	24.0124	104.141	49.6622	43.8152	0.173081	-0.603635	0.778246
166.38	125.291	-32.1667	150.998	98.404	70.5422	23.5479	105.023	50.002	43.4475	0.163486	-0.602843	0.780931
166.46	125.026	-31.8307	150.829	99.5305	70.9463	23.0476	105.878	50.3352	43.0356	0.15438	-0.601759	0.783615
166.55	124.76	-31.488	150.658	100.655	71.349	22.5463	106.213	52.6793	39.9228	0.152493	-0.591449	0.791791
166.647	124.5	-31.1411	150.472	101.777	71.7506	22.0357	107.585	50.9958	42.1902	0.136016	-0.598997	0.789115
166.711	124.292	-30.7827	150.226	102.837	72.131	21.5144	108.395	51.3172	41.7338	0.127692	-0.597639	0.791531
166.793	124.082	-30.4216	149.981	103.893	72.51	20.9833	109.198	51.6362	41.27	0.119323	-0.595997	0.794072
166.885	123.878	-30.0573	149.729	104.947	72.8904	20.4449	110	51.9544	40.7985	0.110931	-0.594217	0.796618
166.954	123.724	-29.7085	149.423	105.938	73.2454	19.9173	110.769	52.25	40.306	0.103649	-0.592766	0.798677
167.019	123.571	-29.3548	149.107	106.923	73.6039	19.3804	111.517	52.551	39.8191	0.0958422	-0.590816	0.801093
167.087	123.42	-29.0005	148.783	107.9	73.9582	18.8447	112.255	52.846	39.3286	0.0881038	-0.588777	0.80348
167.143	123.317	-28.6782	148.42	108.801	74.2921	18.3177	112.936	53.1239	38.8359	0.0811639	-0.587061	0.805463
167.202	123.212	-28.3546	148.058	109.705	74.6266	17.7933	113.617	53.4061	38.3469	0.0741667	-0.585363	0.807372
167.269	123.11	-28.0304	147.689	110.597	74.9607	17.2623	114.284	53.6836	37.8469	0.067332	-0.58364	0.809216
167.314	123.047	-27.7466	147.297	111.417	75.2726	16.7643	114.668	55.8619	34.5304	0.0662651	-0.558707	0.826714
167.37	122.982	-27.4622	146.903	112.228	75.588	16.2618	115.499	54.2034	36.8854	0.0551038	-0.581006	0.812032
167.374	122.982	-27.4622	146.903	112.228	75.588	16.2618	115.494	54.1913	36.8739	0.0551668	-0.580795	0.812178
MusclePath25
length	x0	y0	z0	x1	y1	x1	xd	yd	zd	tx	ty	tz
174.971	202.431	-29.3389	139.367	124.208	49.2604	4.02291	124.208	49.2604	4.02291	0.447067	-0.449214	0.773523
174.965	202.43	-29.3493	139.359	124.209	49.2587	4.02515	124.209	49.2587	4.02515	0.447064	-0.449277	0.773488
174.962	202.429	-29.3563	139.353	124.21	49.2579	4.02631	124.21	49.2579	4.02631	0.447062	-0.449321	0.773464
174.959	202.428	-29.3625	139.348	124.211	49.2572	4.02734	124.211	49.2572	4.02734	0.44706	-0.44936	0.773442
174.955	202.427	-29.3697	139.342	124.212	49.2564	4.02854	124.212	49.2564	4.02854	0.447058	-0.449406	0.773417
174.952	202.426	-29.3777	139.335	124.213	49.2555	4.02988	124.213	49.2555	4.02988	0.447055	-0.449457	0.773389
174.947	202.425	-29.3864	139.328	124.214	49.2545	4.03132	124.214	49.2545	4.03132	0.447052	-0.449512	0.773359
174.943	202.424	-29.3957	139.321	124.216	49.2534	4.03286	124.216	49.2534	4.03286	0.447049	-0.449571	0.773326
174.938	202.422	-29.4053	139.313	124.217	49.2523	4.03446	124.217	49.2523	4.03446	0.447046	-0.449632	0.773293
174.933	202.421	-29.4153	139.305	124.218	49.2512	4.03612	124.218	49.2512	4.03612	0.447042	-0.449695	0.773258
174.928	202.42	-29.4256	139.296	124.22	49.2501	4.03783	124.22	49.2501	4.03783	0.447039	-0.44976	0.773222
174.923	202.418	-29.4361	139.288	124.221	49.2489	4.03957	124.221	49.2489	4.03957	0.447035	-0.449826	0.773186
174.918	202.417	-29.4468	139.279	124.223	49.2477	4.04134	124.223	49.2477	4.04134	0.447032	-0.449894	0.773148
174.916	202.416	-29.4514	139.275	124.224	49.2471	4.04211	124.224	49.2471	4.04211	0.44703	-0.449923	0.773132
175.078	202.399	-29.5646	139.173	124.241	49.234	4.06086	124.241	49.234	4.06086	0.362325	-0.30863	0.87947
175.022	202.382	-29.6759	139.081	124.256	49.2202	4.07915	124.256	49.2202	4.07915	0.362243	-0.309558	0.879178
174.969	202.368	-29.7753	138.998	124.274	49.2065	4.09573	124.274	49.2065	4.09573	0.362176	-0.310426	0.878899
174.919	202.354	-29.8745	138.919	124.291	49.1969	4.11418	124.291	49.1969	4.11418	0.362105	-0.311317	0.878613
174.867	202.339	-29.9738	138.827	124.309	49.1849	4.12202	124.309	49.1849	4.12202	0.362031	-0.312192	0.878334
174.823	202.327	-30.0563	138.761	124.328	49.1764	4.1373	124.328	49.1764	4.1373	0.361975	-0.312984	0.878075
174.775	202.314	-30.1369	138.694	124.348	49.1655	4.15357	124.348	49.1655	4.15357	0.361928	-0.313746	0.877822
174.733	202.302	-30.2188	138.619	124.366	49.1569	4.15847	124.366	49.1569	4.15847	0.361888	-0.314525	0.87756
174.689	202.292	-30.284	138.56	124.386	49.1507	4.17257	124.386	49.1507	4.17257	0.361887	-0.315226	0.877309
174.662	202.282	-30.3464	138.511	124.407	49.1437	4.17335	124.407	49.1437	4.17335	0.361834	-0.315889	0.877092
174.628	202.272	-30.4097	138.453	124.428	49.1389	4.17568	124.428	49.1389	4.17568	0.361803	-0.316577	0.876857
174.595	202.265	-30.4537	138.41	124.449	49.1355	4.18331	124.449	49.1355	4.18331	0.361834	-0.31716	0.876633
174.572	202.258	-30.4958	138.371	124.47	49.1347	4.18061	124.47	49.1347	4.18061	0.361849	-0.317738	0.876418
174.549	202.251	-30.5386	138.332	124.492	49.1318	4.17881	124.492	49.1318	4.17881	0.361851	-0.318309	0.876209
174.534	202.246	-30.5627	138.307	124.514	49.1317	4.17059	124.514	49.1317	4.17059	0.361909	-0.318777	0.876016
174.528	202.242	-30.5854	138.288	124.535	49.1349	4.15986	124.535	49.1349	4.15986	0.361966	-0.31925	0.875819
174.51	202.238	-30.6074	138.257	124.556	49.1361	4.15071	124.556	49.1361	4.15071	0.36205	-0.319713	0.875616
174.513	202.236	-30.6155	138.249	124.575	49.142	4.13453	124.575	49.142	4.13453	0.362168	-0.320109	0.875422
174.517	202.235	-30.6194	138.234	124.594	49.1476	4.1075	124.594	49.1476	4.1075	0.362297	-0.320469	0.875238
174.516	202.234	-30.6253	138.22	124.612	49.1543	4.08974	124.612	49.1543	4.08974	0.362454	-0.320853	0.875032
174.533	202.235	-30.6149	138.215	124.627	49.1645	4.05496	124.627	49.1645	4.05496	0.362665	-0.321144	0.874837
174.555	202.238	-30.6032	138.214	124.641	49.1759	4.01771	124.641	49.1759	4.01771	0.362891	-0.321426	0.87464
174.568	202.241	-30.5906	138.212	124.655	49.1896	3.99176	124.655	49.1896	3.99176	0.363141	-0.321726	0.874426
174.611	202.247	-30.5649	138.216	124.659	49.2036	3.9339	124.659	49.2036	3.9339	0.363486	-0.321909	0.874216
174.643	202.254	-30.539	138.212	124.662	49.2217	3.88462	124.662	49.2217	3.88462	0.363872	-0.32213	0.873973
174.683	202.261	-30.5119	138.217	124.665	49.2398	3.83429	124.665	49.2398	3.83429	0.364249	-0.322332	0.873742
174.743	202.274	-30.4713	138.221	124.652	49.2634	3.76289	124.652	49.2634	3.76289	0.364782	-0.322455	0.873474
174.799	202.288	-30.4303	138.226	124.637	49.285	3.69933	124.637	49.285	3.69933	0.365381	-0.322562	0.873184
174.861	202.302	-30.3876	138.229	124.623	49.3086	3.62589	124.623	49.3086	3.62589	0.365946	-0.322666	0.872909
174.938	202.325	-30.3344	138.222	124.588	49.3367	3.53726	124.588	49.3367	3.53726	0.36674	-0.322702	0.872562
175.025	202.35	-30.2774	138.224	124.548	49.3659	3.44599	124.548	49.3659	3.44599	0.367581	-0.322706	0.872207
175.121	202.376	-30.221	138.224	124.506	49.3966	3.34476	124.506	49.3966	3.34476	0.368402	-0.322715	0.871857
175.223	202.413	-30.1533	138.212	124.439	49.4299	3.23918	124.439	49.4299	3.23918	0.36951	-0.322643	0.871415
175.336	202.454	-30.0829	138.194	124.364	49.4645	3.11876	124.364	49.4645	3.11876	0.370665	-0.32255	0.870959
175.441	202.496	-30.0098	138.174	124.287	49.5004	3.00898	124.287	49.5004	3.00898	0.371876	-0.322441	0.870483
175.578	202.554	-29.9278	138.15	124.179	49.5377	2.87459	124.179	49.5377	2.87459	0.373252	-0.322233	0.86997
175.709	202.618	-29.8408	138.111	124.057	49.5764	2.74545	124.057	49.5764	2.74545	0.374685	-0.321989	0.869445
175.847	202.683	-29.7536	138.073	123.934	49.6158	2.60717	123.934	49.6158	2.60717	0.376049	-0.321732	0.868951
175.999	202.768	-29.6551	138.015	123.772	49.6561	2.46248	123.772	49.6561	2.46248	0.377694	-0.3214	0.86836
176.15	202.862	-29.5507	137.943	123.594	49.6951	2.31417	123.594	49.6951	2.31417	0.379453	-0.32102	0.867733
176.309	202.957	-29.4466	137.871	123.414	49.7353	2.15915	123.414	49.7353	2.15915	0.38119	-0.320636	0.867114
176.472	203.076	-29.3296	137.775	123.188	49.7738	2.00816	123.188	49.7738	2.00816	0.383291	-0.320159	0.866364
176.649	203.207	-29.2048	137.664	122.939	49.8125	1.84052	122.939	49.8125	1.84052	0.385504	-0.319629	0.865577
176.808	203.338	-29.0805	137.546	122.692	49.8508	1.68932	122.692	49.8508	1.68932	0.387741	-0.319109	0.86477
176.982	203.495	-28.9407	137.401	122.39	49.8882	1.53196	122.39	49.8882	1.53196	0.390338	-0.318498	0.863826
177.154	203.668	-28.7941	137.224	122.06	49.9252	1.36877	122.06	49.9252	1.36877	0.393139	-0.317865	0.862788
177.33	203.839	-28.646	137.058	121.728	49.9603	1.21186	121.728	49.9603	1.21186	0.395901	-0.317232	0.861758
177.499	204.036	-28.4788	136.849	121.339	49.9949	1.06083	121.339	49.9949	1.06083	0.398925	-0.316789	0.860525
177.677	204.247	-28.3017	136.621	120.915	50.0298	0.9068	120.915	50.0298	0.9068	0.402048	-0.316503	0.859176
177.85	204.459	-28.1233	136.392	120.49	50.0632	0.760218	120.49	50.0632	0.760218	0.40514	-0.316305	0.857795
178.027	204.69	-27.9275	136.125	120.003	50.0975	0.614141	120.003	50.0975	0.614141	0.408544	-0.316314	0.856176
178.197	204.936	-27.7153	135.822	119.47	50.1302	0.474057	119.47	50.1302	0.474057	0.412282	-0.316505	0.854311
178.369	205.18	-27.5037	135.52	118.937	50.1656	0.336488	118.937	50.1656	0.336488	0.416	-0.316962	0.852338
178.535	205.436	-27.2702	135.184	118.342	50.2019	0.211412	118.342	50.2019	0.211412	0.419926	-0.317772	0.850108
178.704	205.703	-27.0217	134.822	117.696	50.2417	0.0981648	117.696	50.2417	0.0981648	0.424067	-0.318838	0.847649
178.881	205.967	-26.7712	134.461	117.047	50.2812	-0.0198517	117.047	50.2812	-0.0198517	0.428232	-0.319929	0.845141
179.044	206.236	-26.5013	134.056	116.333	50.3262	-0.119103	116.333	50.3262	-0.119103	0.432869	-0.320931	0.842394
179.222	206.509	-26.2129	133.635	115.564	50.3747	-0.212834	115.564	50.3747	-0.212834	0.437897	-0.321711	0.839492
179.395	206.779	-25.9228	133.205	114.792	50.4251	-0.299702	114.792	50.4251	-0.299702	0.443	-0.322467	0.83652
179.558	207.044	-25.6138	132.74	113.955	50.4771	-0.367224	113.955	50.4771	-0.367224	0.448505	-0.323173	0.833308
179.718	207.307	-25.2882	132.252	113.058	50.534	-0.411552	113.058	50.534	-0.411552	0.454943	-0.324121	0.829441
179.892	207.564	-24.9586	131.764	112.157	50.5919	-0.463493	112.157	50.5919	-0.463493	0.46027	-0.325873	0.825808
180.059	207.812	-24.6142	131.24	111.195	50.6528	-0.497489	111.195	50.6528	-0.497489	0.466046	-0.327375	0.821965
180.221	208.051	-24.2533	130.697	110.168	50.7149	-0.497956	110.168	50.7149	-0.497956	0.472322	-0.328627	0.817873
180.383	208.283	-23.8898	130.145	109.14	50.7783	-0.498387	109.14	50.7783	-0.498387	0.478754	-0.329915	0.813604
180.547	208.502	-23.5129	129.574	108.052	50.8406	-0.478372	108.052	50.8406	-0.478372	0.485539	-0.331357	0.808983
180.702	208.706	-23.1244	128.986	106.913	50.9015	-0.424737	106.913	50.9015	-0.424737	0.492746	-0.332994	0.803938
180.87	208.901	-22.7297	128.381	105.754	50.9624	-0.382655	105.754	50.9624	-0.382655	0.500061	-0.334916	0.798605
181.03	209.081	-22.3267	127.765	104.555	51.0209	-0.31022	104.555	51.0209	-0.31022	0.507563	-0.336796	0.793063
181.181	209.245	-21.9133	127.116	103.294	51.0725	-0.210471	103.294	51.0725	-0.210471	0.515412	-0.338747	0.787147
181.345	209.399	-21.4935	126.47	102.028	51.1271	-0.108816	102.028	51.1271	-0.108816	0.523088	-0.340412	0.781344
181.516	209.538	-21.0671	125.808	100.717	51.175	0.00488949	100.717	51.175	0.00488949	0.530811	-0.342254	0.775308
181.674	209.657	-20.631	125.117	99.3417	51.2173	0.161968	99.3417	51.2173	0.161968	0.538583	-0.344348	0.768995
181.849	209.767	-20.1899	124.429	97.9649	51.2573	0.312248	97.9649	51.2573	0.312248	0.546355	-0.346156	0.762674
182.017	209.863	-19.7379	123.721	96.5522	51.2934	0.487625	98.6264	49.9906	3.31668	0.582735	-0.379786	0.718459
182.182	209.944	-19.2736	122.988	95.0804	51.3172	0.696626	97.1917	50.0024	3.50712	0.589685	-0.381043	0.712094
182.362	210.012	-18.8026	122.257	93.6037	51.3403	0.902271	95.7524	50.0122	3.69463	0.59633	-0.382444	0.705781
182.534	210.068	-18.3197	121.503	92.0947	51.3538	1.1317	94.2796	50.0135	3.90532	0.603013	-0.383862	0.699303
182.708	210.11	-17.8197	120.735	90.5329	51.3522	1.39762	92.757	49.9998	4.1504	0.610208	-0.385083	0.692356
182.883	210.14	-17.3121	119.953	88.9725	51.3522	1.66062	91.2374	49.9868	4.39134	0.617672	-0.386532	0.68489
183.064	210.157	-16.7896	119.16	87.3811	51.3407	1.93977	89.6901	49.9627	4.64644	0.62571	-0.387779	0.676841
183.242	210.164	-16.2462	118.351	85.7492	51.3108	2.25277	88.1033	49.9205	4.93356	0.634262	-0.389193	0.668013
183.424	210.154	-15.6963	117.529	84.1087	51.278	2.56701	86.5125	49.8741	5.21844	0.643548	-0.390823	0.658106
183.607	210.134	-15.1305	116.687	82.4419	51.2349	2.9025	84.8961	49.8191	5.52273	0.653142	-0.392052	0.647843
183.779	210.103	-14.5396	115.826	80.7516	51.1692	3.26311	83.258	49.7428	5.8497	0.663144	-0.393031	0.636998
183.969	210.056	-13.9427	114.96	79.0506	51.1018	3.62038	81.6118	49.6636	6.17017	0.673576	-0.394323	0.625143
184.166	209.997	-13.3325	114.085	77.3244	51.0234	4.00111	79.9408	49.5752	6.51234	0.684119	-0.395194	0.613028
184.332	209.927	-12.6963	113.18	75.5989	50.9194	4.40757	78.2695	49.4634	6.87776	0.69472	-0.395768	0.600609
184.532	209.841	-12.0545	112.265	73.8466	50.8145	4.8025	87.7963	43.4675	16.3059	0.70135	-0.36346	0.613192
184.718	209.738	-11.3988	111.341	72.0951	50.6994	5.2236	86.28	43.3491	16.5255	0.70985	-0.35926	0.605843
184.892	209.628	-10.7219	110.388	70.3348	50.5571	5.65945	84.7542	43.2119	16.7519	0.718429	-0.354731	0.598352
185.081	209.497	-10.0377	109.434	68.5649	50.4133	6.10057	83.2149	43.0758	16.9818	0.726886	-0.350027	0.590862
185.272	209.351	-9.34464	108.466	66.7907	50.2608	6.55304	81.6638	42.9312	17.222	0.735144	-0.345319	0.583367
185.448	209.196	-8.63174	107.491	65.0336	50.0849	7.01636	80.1243	42.7719	17.4716	0.743342	-0.340246	0.575913
185.627	209.02	-7.91221	106.495	63.2683	49.9034	7.48597	78.5739	42.6082	17.7158	0.751373	-0.334849	0.568608
185.811	208.826	-7.18539	105.493	61.5015	49.7158	7.96183	77.0203	42.4525	17.9645	0.758914	-0.329402	0.561733
185.984	208.624	-6.44555	104.501	59.7618	49.5046	8.4568	75.4854	42.2563	18.2197	0.766557	-0.323477	0.554755
186.161	208.4	-5.69866	103.489	58.0213	49.2913	8.94508	73.9356	42.052	18.4714	0.773739	-0.31778	0.548037
186.34	208.157	-4.94548	102.475	56.2813	49.0691	9.44446	72.3796	41.8471	18.7361	0.780862	-0.311814	0.54132
186.503	207.908	-4.18892	101.482	54.5967	48.829	9.94431	70.8699	41.6322	19.0074	0.787754	-0.305482	0.534906
186.668	207.637	-3.42633	100.47	52.9025	48.5849	10.4542	69.3464	41.4136	19.2801	0.794627	-0.298821	0.528464
186.852	207.349	-2.66037	99.4681	51.2113	48.3327	10.9537	67.8234	41.187	19.5436	0.801289	-0.291845	0.522267
186.998	207.056	-1.89891	98.4942	49.6046	48.0678	11.4618	66.3782	40.9536	19.8119	0.807296	-0.284566	0.517007
187.164	206.746	-1.13271	97.522	47.9894	47.7985	11.9682	64.9274	40.7153	20.0733	0.812899	-0.277081	0.51227
187.331	206.419	-0.364639	96.5402	46.382	47.5236	12.4775	63.494	40.4693	20.3153	0.817557	-0.269281	0.509007
187.474	206.094	0.386301	95.6065	44.8718	47.2382	12.9739	62.1551	40.2179	20.5481	0.821415	-0.261162	0.507022
187.64	205.75	1.14232	94.6621	43.3395	46.9498	13.4734	60.7994	39.9575	20.7724	0.824951	-0.252646	0.505594
187.805	205.394	1.89868	93.717	41.8276	46.6573	13.966	59.46	39.6945	20.9967	0.828502	-0.243944	0.504059
187.947	205.048	2.62953	92.8242	40.4207	46.3639	14.4382	58.2148	39.433	21.2235	0.831804	-0.234715	0.503003
188.098	204.687	3.3632	91.9288	39.0041	46.066	14.922	56.9696	39.1714	21.4552	0.835193	-0.226072	0.501343
188.275	204.314	4.09607	91.0298	37.5883	45.7634	15.3862	55.7275	38.8912	21.6507	0.837633	-0.215752	0.501818
188.414	203.958	4.80003	90.1703	36.2893	45.4675	15.8267	54.5886	38.6247	21.8494	0.840168	-0.205264	0.501981
188.567	203.59	5.50621	89.3083	34.9778	45.17	16.2741	53.4335	38.3593	22.0656	0.843046	-0.194532	0.501429
188.735	203.21	6.20995	88.4471	33.6645	44.8653	16.7131	52.2739	38.0863	22.2812	0.846034	-0.183354	0.500607
188.874	202.86	6.88039	87.6227	32.4744	44.5797	17.1096	51.2302	37.8345	22.4728	0.848933	-0.171974	0.499737
189.027	202.495	7.5536	86.8025	31.2724	44.2884	17.5085	50.1671	37.5753	22.6759	0.851831	-0.160362	0.498667
189.185	202.121	8.22605	85.9739	30.0698	43.9925	17.9086	49.0973	37.3124	22.8821	0.85489	-0.148483	0.497108
189.324	201.78	8.86298	85.1729	28.9759	43.7228	18.2647	48.1294	37.0849	23.0566	0.857942	-0.136515	0.495276
189.471	201.427	9.50242	84.3665	27.8717	43.4461	18.6187	47.1478	36.8407	23.2424	0.860852	-0.125887	0.493038
189.635	201.064	10.1432	83.5691	26.7682	43.1671	18.9832	46.1534	36.5804	23.4208	0.863033	-0.113234	0.492292
189.778	200.737	10.7531	82.7917	25.7741	42.9203	19.2941	45.2582	36.3573	23.5646	0.865047	-0.101127	0.491392
189.936	200.401	11.3622	82.0095	24.7555	42.6659	19.6187	47.8848	35.77	25.7303	0.892285	-0.127946	0.432963
190.086	200.056	11.9743	81.2235	23.7436	42.4074	19.942	46.9853	35.5964	25.9065	0.895938	-0.120557	0.427505
190.225	199.744	12.5611	80.46	22.8178	42.1882	20.2355	46.1753	35.4553	26.0449	0.899205	-0.114341	0.422323
190.366	199.423	13.1469	79.7023	21.8879	41.9603	20.5307	45.3586	35.314	26.1917	0.90244	-0.108158	0.417019
190.514	199.095	13.7364	78.9317	20.9457	41.727	20.8321	44.5296	35.172	26.3418	0.90572	-0.102002	0.41142
190.639	198.795	14.3053	78.1869	20.0838	41.5368	21.1272	43.7758	35.0705	26.491	0.908855	-0.0963037	0.405842
190.763	198.488	14.8736	77.4356	19.2209	41.3405	21.4302	43.0179	34.9605	26.6421	0.91187	-0.0903421	0.400414
190.902	198.174	15.4445	76.6808	18.3461	41.1356	21.727	42.2562	34.835	26.7775	0.914645	-0.0838732	0.395462
191.017	197.885	16.0014	75.9466	17.5307	40.9748	22.047	41.5495	34.758	26.9408	0.917415	-0.0779865	0.390216
191.139	197.588	16.5583	75.218	16.7144	40.8068	22.3622	40.8453	34.6671	27.0917	0.919984	-0.0717436	0.385335
191.258	197.285	17.1169	74.484	15.8945	40.6324	22.6967	40.137	34.577	27.2566	0.922574	-0.0656168	0.3802
191.356	196.999	17.665	73.7648	15.121	40.4982	23.0584	39.4721	34.5294	27.4484	0.925119	-0.0599068	0.374923
191.457	196.708	18.2118	73.041	14.3433	40.357	23.4185	38.8048	34.4782	27.6375	0.927643	-0.0543556	0.369491
191.561	196.411	18.7619	72.3222	13.5654	40.2071	23.785	38.1382	34.4172	27.828	0.930095	-0.0487723	0.364066
191.655	196.127	19.304	71.6268	12.8194	40.0927	24.2036	37.5079	34.3781	28.048	0.931851	-0.0413237	0.360481
191.747	195.837	19.8441	70.9246	12.075	39.9717	24.6233	36.8772	34.3344	28.266	0.933581	-0.0338768	0.356762
191.854	195.544	20.3876	70.227	11.3215	39.8439	25.0498	36.2398	34.2814	28.4811	0.935255	-0.0265739	0.352976
191.936	195.256	20.9237	69.5471	10.6021	39.7365	25.5168	35.6291	34.2523	28.7326	0.937047	-0.0198505	0.34864
192.008	194.954	21.4594	68.8713	9.88736	39.6274	25.9914	35.0242	34.2107	28.9754	0.93854	-0.0121712	0.344957
192.109	194.662	21.996	68.193	9.15849	39.5067	26.471	34.4005	34.1723	29.2101	0.940509	-0.00531824	0.339728
192.19	194.365	22.5252	67.5366	8.45528	39.4024	26.9838	33.7968	34.1523	29.503	0.942433	0.00108658	0.334393
192.264	194.06	23.0542	66.8888	7.76213	39.2878	27.5046	33.196	34.1264	29.8061	0.944429	0.00723181	0.328635
192.354	193.749	23.5824	66.2429	7.05843	39.1707	28.0303	36.5703	34.1571	31.4747	0.96161	-0.0451636	0.270677
192.449	193.446	24.102	65.6224	6.37279	39.062	28.5724	35.987	34.1629	31.7746	0.963632	-0.0404926	0.264147
192.532	193.133	24.6203	65.0067	5.69707	38.9374	29.1249	35.4076	34.1559	32.0779	0.965601	-0.0357277	0.257562
192.629	192.817	25.1367	64.3963	5.01534	38.8047	29.6816	34.8227	34.1439	32.3843	0.967522	-0.0309428	0.250884
192.712	192.489	25.6414	63.8101	4.351	38.6722	30.247	34.2482	34.1303	32.6994	0.969355	-0.0263082	0.244252
192.805	192.173	26.1459	63.2405	3.70033	38.5347	30.8143	33.6859	34.1104	33.0194	0.97109	-0.02167	0.237728
192.9	191.844	26.65	62.6744	3.04418	38.3806	31.3885	33.1139	34.0756	33.3429	0.97277	-0.0169361	0.231153
192.99	191.508	27.1363	62.1463	2.40408	38.2273	31.9646	32.5539	34.036	33.6708	0.974324	-0.0123937	0.224811
193.073	191.175	27.6189	61.6244	1.7838	38.0752	32.544	32.0091	33.9958	33.9984	0.975799	-0.00789508	0.218526
193.178	190.84	28.1038	61.1068	1.14841	37.8972	33.1274	31.4505	33.9343	34.3255	0.977229	-0.00320812	0.212162
193.264	190.505	28.5672	60.6404	0.553215	37.7199	33.7109	30.9211	33.868	34.6662	0.978557	0.00137506	0.205971
193.365	190.179	29.0257	60.1832	-0.0368195	37.5323	34.2979	30.3966	33.7937	35.0106	0.979836	0.00594833	0.199714
193.46	189.841	29.4831	59.731	-0.627686	37.3351	34.8895	29.8674	33.7106	35.3564	0.981054	0.0105229	0.193451
193.542	189.511	29.9155	59.3414	-1.17851	37.1388	35.4812	29.374	33.6256	35.7117	0.982136	0.014841	0.187586
193.628	189.184	30.3415	58.964	-1.72318	36.9257	36.0771	28.8839	33.5281	36.0697	0.983169	0.0192008	0.181684
193.708	188.845	30.7659	58.5883	-2.26755	36.7076	36.6767	28.3892	33.4276	36.4341	0.984132	0.0236576	0.175855
193.79	188.536	31.1607	58.2828	-2.76901	36.4934	37.28	27.9374	33.3298	36.8147	0.984974	0.0279041	0.170436
193.857	188.226	31.544	57.9886	-3.24873	36.2657	37.8844	27.4984	33.2237	37.1986	0.985751	0.0322035	0.165098
193.936	187.912	31.9277	57.7077	-3.73664	36.0365	38.4959	27.0531	33.1154	37.5898	0.986472	0.0365356	0.159805
193.999	187.624	32.2797	57.4869	-4.17228	35.7961	39.1116	26.6525	32.9995	37.9948	0.987108	0.0407538	0.15478
194.059	187.338	32.6149	57.2979	-4.59449	35.5588	39.7278	26.2638	32.8875	38.4091	0.987692	0.0447801	0.149862
194.132	187.061	32.951	57.1131	-5.01536	35.3161	40.352	25.8775	32.7733	38.8305	0.98824	0.0488872	0.144887
194.175	186.797	33.2526	56.9945	-5.38499	35.0812	40.9788	25.534	32.6685	39.27	0.988709	0.0526868	0.140283
194.218	186.547	33.536	56.8984	-5.73574	34.8368	41.6095	25.206	32.5593	39.7187	0.989139	0.0564646	0.135707
194.269	186.299	33.8191	56.8059	-6.08839	34.5866	42.2423	24.8765	32.4455	40.1701	0.989529	0.0603236	0.131127
194.308	186.065	34.0694	56.7762	-6.40728	34.3412	42.8822	24.5762	32.3381	40.6448	0.989851	0.0639916	0.126886
194.346	185.86	34.2979	56.7701	-6.69386	34.1032	43.5237	24.3077	32.2383	41.1292	0.990139	0.0674767	0.122763
194.377	185.642	34.5265	56.7739	-6.98116	33.8564	44.1655	24.0351	32.1294	41.616	0.990389	0.0710096	0.118692
194.403	185.442	34.7214	56.8276	-7.23898	33.6005	44.8144	23.788	32.0116	42.1188	0.9906	0.0743669	0.114806
194.438	185.266	34.8935	56.8999	-7.48087	33.3566	45.4635	23.5592	31.9055	42.6292	0.990799	0.0774655	0.110978
194.464	185.079	35.0663	56.9745	-7.72187	33.1119	46.1131	23.3276	31.7997	43.1406	0.990972	0.0805849	0.107146
194.488	184.918	35.2066	57.0907	-7.93401	32.8673	46.7651	23.1249	31.7075	43.6811	0.991208	0.082909	0.103119
194.531	184.768	35.3223	57.225	-8.14286	32.6106	47.4183	22.9242	31.5768	44.1987	0.991303	0.0859253	0.0996763
194.566	184.617	35.4393	57.3619	-8.34451	32.3613	48.0721	22.7293	31.4607	44.7233	0.991373	0.0889408	0.0962745
194.584	184.471	35.5256	57.5152	-8.52381	32.1122	48.7235	22.5501	31.3467	45.254	0.991416	0.0918529	0.0930463
194.641	184.348	35.5909	57.6824	-8.71334	31.8539	49.3741	22.3676	31.2134	45.7816	0.991454	0.094592	0.0898406
194.673	184.216	35.6533	57.8605	-8.88673	31.6044	50.0275	22.196	31.0902	46.3177	0.99148	0.0972053	0.0867121
194.724	184.099	35.6925	58.0312	-9.06203	31.3445	50.6729	22.024	30.9536	46.8462	0.991497	0.0997428	0.0835726
194.775	183.987	35.7114	58.2243	-9.22927	31.0795	51.3166	21.8599	30.806	47.3783	0.991493	0.102193	0.0806159
194.819	183.867	35.7273	58.4085	-9.3946	30.8161	51.9593	21.694	30.659	47.9058	0.991482	0.104594	0.0776093
194.885	183.763	35.7266	58.5796	-9.56603	30.5479	52.5931	21.5256	30.5036	48.4247	0.99146	0.106961	0.0746077
194.946	183.658	35.7079	58.7504	-9.73086	30.284	53.2162	21.363	30.3451	48.936	0.991425	0.10923	0.0717316
195.002	183.552	35.689	58.922	-9.88766	30.0073	53.8408	21.2032	30.1737	49.4465	0.991369	0.111577	0.0688374
195.071	183.449	35.6598	59.071	-10.0523	29.7345	54.4497	21.038	30.0006	49.942	0.991302	0.113886	0.0659534
195.145	183.346	35.6188	59.2048	-10.2211	29.4562	55.041	20.8691	29.8149	50.4209	0.991221	0.116166	0.0631454
195.22	183.243	35.576	59.3287	-10.3884	29.1759	55.6341	20.6997	29.628	50.8989	0.991123	0.118509	0.0602553
195.288	183.136	35.5313	59.4367	-10.5497	28.8836	56.2047	20.5333	29.4232	51.3554	0.991005	0.120879	0.0574277
195.361	183.025	35.4829	59.5091	-10.7187	28.5968	56.7493	20.3603	29.2169	51.7857	0.990887	0.123143	0.0545841
195.429	182.916	35.4327	59.5737	-10.8794	28.3073	57.2953	20.1918	29.0097	52.2148	0.990757	0.12542	0.0516771
195.502	182.802	35.3839	59.6196	-11.0466	28.0106	57.8159	20.018	28.7905	52.6214	0.990604	0.127736	0.0488565
195.574	182.688	35.3376	59.6185	-11.211	27.7167	58.3006	19.8463	28.5682	52.9917	0.99044	0.130045	0.0460211
195.652	182.578	35.2892	59.6201	-11.3754	27.4066	58.7886	19.6736	28.3324	53.3636	0.990247	0.132473	0.0431418
195.712	182.456	35.2451	59.5957	-11.5333	27.1139	59.2476	19.5048	28.1072	53.7099	0.990055	0.134773	0.0403388
195.779	182.339	35.2066	59.5258	-11.6901	26.8082	59.6666	19.3372	27.8662	54.0159	0.989835	0.137179	0.0375219
195.829	182.212	35.1651	59.4559	-11.8378	26.4983	60.0865	19.1729	27.6211	54.3216	0.989597	0.139622	0.0346821
195.892	182.092	35.1283	59.3626	-11.9914	26.194	60.4767	19.0075	27.3785	54.6012	0.989351	0.142009	0.031903
195.937	181.969	35.0925	59.2375	-12.1296	25.8892	60.8213	18.8538	27.131	54.8407	0.989095	0.144351	0.0292264
195.986	181.854	35.0552	59.1125	-12.2625	25.5907	61.1665	18.7067	26.8887	55.0817	0.988833	0.146644	0.0265647
196.034	181.737	35.019	58.9805	-12.3969	25.2961	61.4801	18.5601	26.6472	55.2977	0.988565	0.148862	0.024075
196.054	181.621	34.9772	58.8188	-12.5021	24.9974	61.7428	18.4353	26.4007	55.4697	0.988293	0.151023	0.0216712
196.086	181.514	34.9348	58.6674	-12.6111	24.7059	62.0068	18.3122	26.1587	55.6462	0.988022	0.153093	0.0193473
196.102	181.402	34.8874	58.4998	-12.7091	24.414	62.2389	18.1952	25.9171	55.7949	0.987747	0.155124	0.0170818
196.105	181.312	34.8275	58.33	-12.7778	24.1461	62.4121	18.1111	25.6932	55.9011	0.987516	0.156788	0.0151733
196.112	181.219	34.7664	58.1707	-12.8529	23.8711	62.5873	18.022	25.4626	56.0117	0.98728	0.158432	0.0133077
196.118	181.142	34.6953	57.998	-12.9136	23.6087	62.7311	17.9483	25.2456	56.0974	0.987062	0.159925	0.0115195
196.089	181.079	34.605	57.8469	-12.9326	23.3699	62.8117	17.9159	25.0445	56.1408	0.986906	0.160971	0.0102341
196.069	181.018	34.5152	57.6967	-12.9591	23.121	62.8928	17.8777	24.8369	56.186	0.986743	0.162049	0.0089043
196.049	180.973	34.4102	57.5521	-12.974	22.8822	62.9448	17.855	24.6373	56.2118	0.986608	0.162922	0.00777985
195.998	180.945	34.2811	57.4231	-12.95	22.677	62.9316	17.8715	24.4663	56.1937	0.986553	0.163287	0.00711495
195.948	180.918	34.1495	57.3041	-12.926	22.4597	62.9171	17.8884	24.2845	56.1774	0.986499	0.163636	0.00650338
195.889	180.904	34.0091	57.1916	-12.886	22.2628	62.8807	17.9229	24.1204	56.1477	0.986486	0.163734	0.00606343
195.818	180.921	33.8381	57.1035	-12.8101	22.0782	62.7793	17.997	23.9658	56.0743	0.986539	0.163414	0.00611477
195.737	180.929	33.6657	57.0251	-12.7322	21.9059	62.6783	18.0613	23.8231	55.9939	0.986638	0.162827	0.00565948
195.654	180.948	33.4863	56.9624	-12.648	21.7348	62.5599	18.1464	23.6775	55.9159	0.98675	0.162138	0.00598467
195.561	180.999	33.2764	56.9345	-12.5325	21.5883	62.3864	18.2675	23.5609	55.8115	0.986911	0.161111	0.00711148
195.458	181.048	33.0674	56.9049	-12.4066	21.4506	62.2115	18.3979	23.4321	55.6906	0.987111	0.159845	0.00783999
195.343	181.093	32.8483	56.8891	-12.2793	21.3125	62.0258	18.5273	23.3261	55.5872	0.987376	0.158147	0.00889182
195.208	181.166	32.6041	56.9277	-12.1132	21.1972	61.7938	18.6993	23.2133	55.4402	0.987648	0.156334	0.0105554
195.088	181.241	32.3609	56.9673	-11.952	21.0807	61.5649	18.8691	23.0907	55.2933	0.987895	0.15466	0.0120009
194.966	181.326	32.1097	57.0172	-11.7836	20.9633	61.3271	19.0484	22.9755	55.156	0.988133	0.153005	0.0134935
194.818	181.426	31.8329	57.1204	-11.5786	20.8741	61.0553	19.263	22.8669	54.9907	0.988469	0.150622	0.0155396
194.668	181.523	31.5575	57.2242	-11.375	20.7854	60.7871	15.2881	21.8159	54.5306	0.972871	0.220519	0.0699495
194.519	181.623	31.2771	57.3403	-11.1686	20.6974	60.5131	15.5062	21.729	54.366	0.97358	0.216966	0.0711942
194.354	181.743	30.9722	57.5198	-10.93	20.6215	60.2196	15.7562	21.6422	54.1968	0.974309	0.213076	0.0729431
194.201	181.863	30.669	57.6991	-10.7028	20.5552	59.9258	15.9986	21.5636	54.0288	0.975044	0.209074	0.0746866
194.03	181.983	30.3598	57.8929	-10.4558	20.4806	59.6297	16.2553	21.4757	53.8607	0.975748	0.20509	0.0765058
193.864	182.133	30.0279	58.1505	-10.185	20.4318	59.3244	16.5406	21.4025	53.692	0.976444	0.200903	0.0787157
193.694	182.275	29.6979	58.4014	-9.91552	20.3866	59.0166	16.8212	21.3299	53.5242	0.977141	0.196543	0.081038
193.509	182.414	29.3632	58.6748	-9.63503	20.3383	58.7118	17.1052	21.263	53.3738	0.97759	0.193061	0.083939
193.35	182.589	29.0039	59.0097	-9.33691	20.3119	58.401	17.4172	21.1833	53.2055	0.978247	0.188422	0.0867737
193.171	182.756	28.6451	59.3465	-9.02578	20.2822	58.0928	17.7341	21.1155	53.0471	0.978813	0.184013	0.0898044
193	182.926	28.2853	59.6858	-8.71928	20.257	57.7842	18.048	21.0483	52.8913	0.979377	0.179447	0.0928381
192.85	183.133	27.8996	60.0943	-8.3946	20.2671	57.4798	18.3837	21.0035	52.7514	0.979917	0.174602	0.0963126
192.685	183.336	27.5144	60.5129	-8.0541	20.2735	57.1753	18.7312	20.9537	52.613	0.980385	0.169897	0.0999037
192.527	183.537	27.1264	60.927	-7.71947	20.2744	56.8753	19.0706	20.8993	52.477	0.980805	0.165312	0.103412
192.384	183.773	26.7171	61.4155	-7.35995	20.3114	56.5786	19.4361	20.8692	52.354	0.981178	0.160501	0.107373
192.245	184.01	26.306	61.8948	-6.99935	20.3551	56.2848	19.8018	20.8451	52.2321	0.981515	0.155716	0.11127
192.114	184.25	25.8927	62.3895	-6.63866	20.3954	55.991	20.169	20.8162	52.1126	0.981796	0.150964	0.115269
192.002	184.521	25.4585	62.9422	-6.26173	20.4879	55.7066	20.552	20.8294	52.0084	0.982046	0.145924	0.119546
191.9	184.798	25.0255	63.488	-5.88192	20.569	55.4244	20.9369	20.8343	51.904	0.982232	0.141083	0.123756
191.789	185.069	24.5905	64.0477	-5.49349	20.6458	55.1432	21.327	20.8332	51.8011	0.982353	0.136314	0.128064
191.696	185.373	24.1413	64.6493	-5.08576	20.7917	54.8672	21.7335	20.9102	51.7299	0.982572	0.130655	0.13222
191.628	185.687	23.6902	65.2627	-4.6805	20.93	54.5946	22.1439	20.9509	51.635	0.982534	0.12593	0.136994
191.547	185.989	23.24	65.8676	-4.27099	21.0626	54.3214	22.5526	20.991	51.5426	0.982493	0.121066	0.141599
191.491	186.327	22.7845	66.5239	-3.84257	21.2546	54.0501	22.9822	21.0858	51.4623	0.982403	0.115893	0.146466
191.437	186.662	22.327	67.1741	-3.41242	21.4434	53.7806	23.4116	21.1791	51.3849	0.982274	0.110741	0.151242
191.369	186.985	21.8708	67.826	-2.97264	21.627	53.5129	23.8451	21.2682	51.3089	0.98208	0.105713	0.156027
191.327	187.348	21.4202	68.5021	-2.51099	21.8824	53.2409	24.302	21.4262	51.2364	0.981803	0.100536	0.161103
191.279	187.691	20.9667	69.1728	-2.05537	22.1292	52.9706	24.7488	21.5734	51.1635	0.981505	0.0952688	0.166045
191.231	188.04	20.5153	69.8552	-1.58611	22.3834	52.7006	25.2093	21.7245	51.0939	0.981144	0.0899269	0.171086
191.193	188.405	20.0793	70.5458	-1.10138	22.6851	52.4224	25.6816	21.9214	51.0196	0.980726	0.0844768	0.176183
191.156	188.769	19.6409	71.2307	-0.610336	22.993	52.1463	26.1591	22.1203	50.9461	0.980298	0.0787803	0.181135
191.106	189.12	19.2037	71.9182	-0.110725	23.2897	51.8714	26.639	22.3114	50.8733	0.979788	0.0733159	0.186118
191.066	189.489	18.7808	72.6076	0.407875	23.6527	51.5829	27.1368	22.5613	50.7921	0.979225	0.067528	0.191202
191.02	189.849	18.3604	73.3025	0.932594	24.0157	51.2965	27.6366	22.8111	50.7133	0.978597	0.0617837	0.196293
190.983	190.205	17.9396	73.9909	1.45193	24.368	51.0146	28.1293	23.0528	50.6365	0.977936	0.0561055	0.201227
190.938	190.57	17.5342	74.6883	2.00217	24.7738	50.7138	28.647	23.34	50.5455	0.97718	0.0502508	0.206381
190.902	190.935	17.1294	75.3713	2.55063	25.1831	50.4153	29.1611	23.6298	50.4533	0.976406	0.0443328	0.211345
190.867	191.288	16.724	76.0585	3.0957	25.585	50.1186	29.6694	23.913	50.3629	0.975563	0.0384994	0.216319
190.835	191.654	16.328	76.7537	3.66798	26.0385	49.8051	30.2008	24.2352	50.2548	0.9746	0.032567	0.221574
190.8	192.014	15.9327	77.446	4.24619	26.4908	49.4918	30.7338	24.5553	50.1428	0.973541	0.0268654	0.226928
190.772	192.37	15.5384	78.133	4.82166	26.9373	49.184	31.262	24.87	50.0329	0.972397	0.0214702	0.232342
190.765	192.743	15.144	78.8318	5.41391	27.4316	48.8544	31.8073	25.2139	49.8935	0.971131	0.015933	0.238013
190.753	193.097	14.7507	79.5284	6.00462	27.9237	48.5234	32.3447	25.5575	49.7516	0.969779	0.0107062	0.24375
190.75	193.459	14.3579	80.2286	6.60422	28.4115	48.196	32.8894	25.8973	49.6112	0.968336	0.00581053	0.249581
190.769	193.825	13.9578	80.9436	7.21049	28.9295	47.8471	33.4373	26.2532	49.4426	0.966739	0.00121191	0.255762
190.785	194.189	13.5549	81.669	7.83221	29.4527	47.4967	33.9957	26.6105	49.2711	0.965017	-0.0030561	0.262169
190.816	194.551	13.1542	82.3897	8.44794	29.975	47.1496	34.5483	26.963	49.094	0.963213	-0.00698329	0.26865
190.861	194.916	12.7353	83.14	9.08277	30.5155	46.7754	35.1154	27.316	48.8841	0.961238	-0.0107977	0.275508
190.93	195.289	12.3142	83.9025	9.72054	31.0716	46.4002	35.687	27.6752	48.6689	0.959158	-0.0144743	0.282499
190.993	195.648	11.8949	84.6601	10.3617	31.6103	46.0254	36.2579	28.011	48.4417	0.957031	-0.0179716	0.289429
191.072	196.023	11.4483	85.4517	11.0356	32.177	45.622	36.859	28.3603	48.1858	0.954736	-0.0216083	0.296669
191.17	196.398	10.9946	86.2718	11.7161	32.7473	45.213	37.4656	28.7045	47.9212	0.952227	-0.0248218	0.304379
191.279	196.759	10.5418	87.0749	12.3829	33.315	44.8071	38.0589	29.0399	47.6444	0.949799	-0.0282646	0.311582
191.383	197.139	10.0551	87.9416	13.1172	33.8977	44.3699	38.714	29.3843	47.3474	0.947109	-0.0319032	0.319323
191.505	197.513	9.55645	88.8243	13.852	34.477	43.9247	39.3693	29.7098	47.0398	0.944341	-0.0362207	0.326969
191.632	197.877	9.05984	89.6969	14.5855	35.0518	43.4829	40.0185	30.0355	46.7341	0.941498	-0.0403091	0.3346
191.755	198.255	8.51789	90.6332	15.3878	35.6455	43.0102	40.7301	30.3736	46.4126	0.9383	-0.0444039	0.34296
191.887	198.628	7.95868	91.5926	16.2116	36.2433	42.5271	41.4505	30.7302	46.0966	0.93444	-0.0463367	0.353092
192.03	198.986	7.40574	92.5516	17.0274	36.8319	42.0496	42.1715	31.0531	45.7595	0.930981	-0.0502203	0.361597
192.146	199.357	6.80277	93.5688	17.9364	37.4388	41.5446	42.9775	31.3948	45.4144	0.927224	-0.0547084	0.370489
192.268	199.721	6.17804	94.6132	18.8649	38.0367	41.0335	43.7979	31.7345	45.0769	0.923335	-0.0586647	0.379487
192.404	200.067	5.55882	95.646	19.7876	38.6335	40.5222	44.6084	32.0829	44.7049	0.919544	-0.0625061	0.387984
192.507	200.42	4.88854	96.7469	20.8071	39.2424	39.997	45.5114	32.4339	44.3527	0.915161	-0.0671985	0.397448
192.607	200.766	4.19843	97.8682	21.8612	39.8533	39.4633	46.4446	32.7942	44.0042	0.910579	-0.0719638	0.407022
192.727	201.092	3.51154	98.9906	22.8998	40.4575	38.9341	47.3623	33.1496	43.6524	0.905923	-0.0766799	0.416443
192.805	201.417	2.78378	100.157	24.0329	41.0733	38.4055	48.3625	33.515	43.3129	0.900962	-0.082147	0.426052
192.875	201.731	2.03506	101.349	25.2074	41.6903	37.8724	49.4011	33.8904	42.9823	0.895749	-0.0879748	0.435769
192.959	202.025	1.29013	102.523	26.3666	42.3025	37.3469	50.4225	34.262	42.6518	0.890484	-0.0937904	0.445244
193.015	202.312	0.513617	103.744	27.6021	42.9279	36.8301	51.5131	34.6479	42.3447	0.88488	-0.100166	0.454923
193.053	202.585	-0.277983	104.974	28.8806	43.5556	36.3166	52.6397	35.0395	42.0469	0.878992	-0.106945	0.464689
193.094	202.836	-1.06173	106.188	30.1546	44.1759	35.8145	53.7569	35.4277	41.754	0.87306	-0.113555	0.474207
193.118	203.076	-1.86812	107.422	31.4715	44.808	35.3423	54.9132	35.8324	41.4976	0.866865	-0.120709	0.483709
193.11	203.301	-2.68216	108.66	32.8402	45.4483	34.8844	56.1109	36.2403	41.26	0.860397	-0.129169	0.492983
193.127	203.506	-3.49012	109.892	34.192	46.0807	34.4251	57.2907	36.6407	41.0206	0.853809	-0.138033	0.501953
193.106	203.696	-4.30731	111.107	35.5853	46.7239	34.0038	58.5031	37.0646	40.8174	0.847116	-0.146928	0.510693
193.073	203.87	-5.12939	112.323	37.0032	47.3734	33.6117	59.7353	37.5004	40.6423	0.840268	-0.1559	0.519273
193.048	204.023	-5.94458	113.527	38.4183	48.0169	33.2211	60.9614	37.933	40.4647	0.833297	-0.164687	0.527725
192.996	204.161	-6.76166	114.706	39.8602	48.6694	32.8643	62.2077	38.3798	40.3159	0.826198	-0.17374	0.535921
192.935	204.286	-7.57917	115.876	41.314	49.3237	32.5425	63.4624	38.835	40.1988	0.819021	-0.182813	0.543861
192.877	204.389	-8.38972	117.034	42.7708	49.9746	32.2255	64.7174	39.286	40.078	0.811644	-0.191934	0.55172
192.806	204.477	-9.2	118.172	44.2392	50.6256	31.9346	65.9788	39.7419	39.9816	0.804125	-0.201326	0.559331
192.714	204.553	-10.0069	119.271	45.7156	51.2798	31.6769	67.2434	40.2088	39.9102	0.796573	-0.211	0.566525
192.638	204.606	-10.8064	120.378	47.1853	51.9256	31.4204	68.5002	40.6698	39.8415	0.788847	-0.220453	0.57369
192.545	204.646	-11.6037	121.443	48.6644	52.57	31.1805	69.7612	41.1348	39.7821	0.781071	-0.23	0.580541
192.431	204.672	-12.3979	122.482	50.1474	53.2092	30.9837	71.0217	41.6021	39.7563	0.773306	-0.239648	0.586998
192.343	204.679	-13.1845	123.512	51.615	53.8419	30.7712	72.2681	42.063	39.7153	0.76543	-0.249106	0.59335
192.231	204.671	-13.9677	124.513	53.0904	54.4661	30.5943	73.5157	42.5201	39.7006	0.757472	-0.25867	0.599438
192.121	204.646	-14.7461	125.49	54.5577	55.0812	30.4228	74.7546	42.9728	39.689	0.749455	-0.268061	0.60536
192.018	204.607	-15.5182	126.454	56.0187	55.6885	30.2601	75.9859	43.419	39.6802	0.741368	-0.277358	0.611102
191.896	204.551	-16.2863	127.383	57.476	56.2822	30.1201	77.2102	43.8586	39.6848	0.733314	-0.286636	0.616515
191.778	204.479	-17.0496	128.294	58.9242	56.8629	29.9854	78.4242	44.2909	39.6948	0.725184	-0.295764	0.621797
191.67	204.392	-17.8073	129.194	60.3622	57.4372	29.8551	79.6285	44.7212	39.7041	0.717057	-0.304601	0.626934
191.545	204.286	-18.5606	130.07	61.8043	57.9968	29.7399	80.829	45.1339	39.7225	0.708757	-0.313941	0.631747
191.423	204.166	-19.3091	130.922	63.231	58.5425	29.6276	82.0153	45.5406	39.7438	0.700469	-0.323158	0.636326
191.315	204.031	-20.0514	131.769	64.6427	59.0808	29.5238	83.187	45.9434	39.7699	0.692178	-0.332005	0.640829
191.201	203.879	-20.789	132.598	66.0595	59.6049	29.4192	84.36	46.3357	39.7939	0.683764	-0.340593	0.645339
191.077	203.712	-21.5234	133.404	67.4623	60.1157	29.3374	85.518	46.7223	39.8346	0.675369	-0.349107	0.649616
190.963	203.53	-22.25	134.195	68.8586	60.6204	29.2495	86.6679	47.1046	39.8665	0.666885	-0.357595	0.65375
190.852	203.333	-22.9713	134.991	70.2517	61.1113	29.1747	87.8127	47.4773	39.9129	0.658276	-0.365999	0.657813
190.724	203.118	-23.6896	135.755	71.6395	61.5905	29.1101	88.9535	47.8477	39.9661	0.649628	-0.374504	0.661612
190.613	202.892	-24.3969	136.514	73.0105	62.0607	29.0423	90.076	48.2009	40.0138	0.640779	-0.383832	0.664887
190.502	202.65	-25.1032	137.269	74.3859	62.5214	28.9768	91.201	48.547	40.0676	0.631827	-0.39329	0.66792
190.362	202.394	-25.7999	138.004	75.7642	62.9667	28.9385	92.3258	48.8917	40.1466	0.622995	-0.402872	0.6705
190.245	202.125	-26.4909	138.734	77.132	63.4044	28.8826	93.4404	49.2305	40.2116	0.614119	-0.412327	0.672937
190.123	201.842	-27.1735	139.461	78.491	63.835	28.8461	94.5422	49.58	40.3072	0.605562	-0.422631	0.674298
189.981	201.546	-27.8494	140.169	79.8628	64.2459	28.8199	95.669	49.8885	40.3847	0.596033	-0.430507	0.677796
189.853	201.238	-28.5172	140.873	81.2205	64.6518	28.7885	96.7873	50.2002	40.4644	0.586418	-0.438421	0.681103
189.713	200.917	-29.1747	141.562	82.5684	65.0475	28.7677	97.8983	50.5019	40.5584	0.57667	-0.447086	0.683788
189.553	200.585	-29.8185	142.249	83.9333	65.4238	28.7483	96.7149	52.5505	37.5958	0.547073	-0.415437	0.726721
189.403	200.241	-30.455	142.928	85.2777	65.7957	28.7316	97.8844	52.8892	37.7281	0.536624	-0.428229	0.727086
189.237	199.885	-31.0774	143.589	86.6275	66.1578	28.7134	99.061	53.2276	37.8749	0.526432	-0.441962	0.726319
189.055	199.521	-31.6744	144.248	87.9815	66.5012	28.6975	100.239	53.5594	38.0416	0.516757	-0.456281	0.72441
188.891	199.146	-32.2651	144.902	89.32	66.8396	28.6769	101.398	53.8898	38.2126	0.507785	-0.47094	0.721367
188.719	198.763	-32.8327	145.537	90.6538	67.1708	28.6551	102.543	54.2225	38.3905	0.499781	-0.485763	0.717115
188.533	198.376	-33.3615	146.159	91.988	67.4846	28.6202	103.68	54.5516	38.5695	0.493018	-0.50061	0.711564
188.367	197.978	-33.8818	146.781	93.3116	67.7961	28.5789	104.791	54.8874	38.7532	0.487708	-0.515464	0.704583
188.204	197.575	-34.3764	147.379	94.6255	68.1018	28.5265	105.874	55.2252	38.9231	0.483796	-0.529879	0.696541
188.076	197.177	-34.8097	147.962	95.9304	68.3953	28.4353	106.957	55.5249	38.9762	0.476936	-0.538019	0.695031
187.971	196.77	-35.2356	148.539	97.2309	68.6883	28.3464	108.037	55.8141	38.9927	0.467708	-0.542785	0.697591
187.862	196.359	-35.6329	149.096	98.5092	68.9753	28.2434	109.077	56.127	39.0296	0.460119	-0.548803	0.697929
187.744	195.965	-35.9535	149.629	99.7843	69.2569	28.1036	110.11	56.4464	39.0391	0.453195	-0.554684	0.697811
187.643	195.561	-36.2655	150.152	101.044	69.536	27.9537	111.126	56.7692	39.0414	0.446837	-0.560144	0.697549
187.559	195.157	-36.5506	150.655	102.289	69.8127	27.7776	112.129	57.0778	39.0138	0.439919	-0.56583	0.697358
187.461	194.778	-36.7508	151.095	103.507	70.0863	27.5643	113.142	57.3708	38.9124	0.431035	-0.569493	0.699919
187.386	194.393	-36.9431	151.547	104.721	70.3563	27.3453	114.14	57.6524	38.8173	0.422812	-0.572864	0.70218
187.322	194.01	-37.1142	151.963	105.919	70.6281	27.0956	115.131	57.9237	38.6906	0.415459	-0.576577	0.703529
187.232	193.663	-37.2039	152.321	107.093	70.8918	26.8147	116.109	58.201	38.5326	0.408575	-0.579875	0.704849
187.162	193.31	-37.2888	152.663	108.246	71.1548	26.5195	117.083	58.4713	38.3474	0.401467	-0.583207	0.706183
187.094	192.959	-37.3555	152.991	109.384	71.4175	26.2196	118.04	58.7524	38.1727	0.394834	-0.586726	0.707007
187.001	192.654	-37.3622	153.22	110.482	71.6731	25.8771	118.959	59.0397	37.9622	0.388949	-0.590333	0.707266
186.915	192.343	-37.3619	153.447	111.574	71.9265	25.5322	119.866	59.3326	37.7589	0.383361	-0.594109	0.707155
186.836	192.036	-37.3538	153.652	112.659	72.1799	25.1753	120.768	59.6245	37.5364	0.377628	-0.597716	0.7072
186.738	191.782	-37.3082	153.751	113.681	72.4228	24.7992	121.648	59.8837	37.2222	0.370359	-0.59949	0.709539
186.655	191.522	-37.2597	153.85	114.695	72.6637	24.412	122.516	60.1521	36.9142	0.363075	-0.601312	0.711759
186.578	191.265	-37.2049	153.935	115.704	72.907	24.0149	123.373	60.4305	36.6091	0.355857	-0.603168	0.713831
186.467	191.062	-37.1435	153.913	116.651	73.1355	23.6188	116.651	73.1355	23.6188	0.42598	-0.671779	0.606015
186.366	190.857	-37.0768	153.878	117.588	73.3671	23.2119	117.588	73.3671	23.2119	0.417785	-0.670116	0.613515
186.266	190.653	-37.0075	153.832	118.515	73.5953	22.8041	118.515	73.5953	22.8041	0.408915	-0.668583	0.621116
186.158	190.501	-36.951	153.689	119.366	73.813	22.3944	119.366	73.813	22.3944	0.400233	-0.667379	0.628028
186.054	190.345	-36.8933	153.547	120.219	74.0312	21.9862	120.219	74.0312	21.9862	0.390969	-0.666039	0.635244
185.96	190.191	-36.8337	153.395	121.057	74.2495	21.5694	128.984	59.6955	37.5022	0.328736	-0.60424	0.725828
185.85	190.08	-36.7968	153.167	121.826	74.455	21.1751	129.563	59.9456	37.1874	0.325638	-0.605647	0.726052
185.753	189.967	-36.7589	152.937	122.584	74.6641	20.7751	130.128	60.1985	36.8646	0.322782	-0.606894	0.726286
185.755	189.967	-36.7589	152.937	122.584	74.6641	20.7751	130.115	60.1857	36.8622	0.323261	-0.606844	0.726115
