# Supplementary material for: Quantifying dynamic muscle lengths and moment arms of musculoskeletal joints using FEBio studio: A demonstration in the glenohumeral joint
Source: J Biomech. Author manuscript; Available in PMC 2026 Apr 28. (PMC13111909; doi:10.1016/j.jbiomech.2026.113308)
Supplement: Data_and_code.zip [file NIHMS2167395-supplement-Data_and_code_zip.zip › data_and_code_v1.1/provided_solutions_FEBio/Pre_operative_reverse_probes.csv]

GC
x	y	z	value
114.505	45.0706	42.5014	0
114.506	45.0708	42.5001	0
114.506	45.0703	42.4985	0
114.506	45.0698	42.497	0
114.506	45.0693	42.4953	0
114.506	45.0687	42.4934	0
114.506	45.0681	42.4913	0
114.506	45.0674	42.4892	0
114.506	45.0667	42.4869	0
114.506	45.0659	42.4845	0
114.506	45.0652	42.4821	0
114.506	45.0644	42.4796	0
114.506	45.0636	42.4771	0
114.506	45.0633	42.476	0
114.505	45.056	42.4409	0
114.504	45.0498	42.4156	0
114.506	45.0453	42.3921	0
114.508	45.0407	42.3711	0
114.509	45.0361	42.3384	0
114.514	45.0358	42.3214	0
114.517	45.0372	42.3028	0
114.522	45.036	42.2756	0
114.53	45.0388	42.2536	0
114.537	45.0427	42.2409	0
114.546	45.0456	42.2183	0
114.557	45.0536	42.1989	0
114.569	45.0617	42.1815	0
114.581	45.0682	42.1639	0
114.598	45.0803	42.1485	0
114.615	45.0913	42.1365	0
114.632	45.1036	42.1124	0
114.653	45.1155	42.0994	0
114.675	45.1304	42.0788	0
114.698	45.1425	42.0571	0
114.722	45.1576	42.0349	0
114.749	45.1717	42.0135	0
114.775	45.1863	41.992	0
114.803	45.2	41.967	0
114.831	45.2106	41.9311	0
114.86	45.2229	41.9055	0
114.887	45.233	41.872	0
114.915	45.2391	41.8379	0
114.942	45.2473	41.8022	0
114.965	45.2492	41.7552	0
114.986	45.2491	41.7161	0
115.007	45.2477	41.6747	0
115.019	45.2404	41.6269	0
115.027	45.2283	41.5744	0
115.035	45.2186	41.5214	0
115.026	45.1977	41.4765	0
115.012	45.1741	41.4232	0
114.997	45.1501	41.3703	0
114.96	45.1154	41.3216	0
114.91	45.0778	41.2699	0
114.862	45.0387	41.2178	0
114.782	44.9902	41.1755	0
114.685	44.9359	41.1363	0
114.589	44.8822	41.0897	0
114.454	44.8181	41.0581	0
114.297	44.7457	41.0186	0
114.141	44.6754	40.9916	0
113.938	44.5966	40.9685	0
113.707	44.5109	40.9581	0
113.478	44.4252	40.9473	0
113.199	44.3308	40.9479	0
112.886	44.2334	40.9499	0
112.574	44.134	40.954	0
112.209	44.0313	40.974	0
111.808	43.924	41.0084	0
111.407	43.8163	41.0459	0
110.955	43.7059	41.0872	0
110.46	43.5935	41.1556	0
109.967	43.4794	41.2182	0
109.424	43.366	41.2918	0
108.836	43.2495	41.3854	0
108.248	43.1338	41.4852	0
107.615	43.0164	41.5891	0
106.936	42.899	41.7192	0
106.258	42.7805	41.8456	0
105.542	42.661	41.99	0
104.781	42.5386	42.1609	0
104.019	42.4178	42.3217	0
103.226	42.2949	42.5045	0
102.392	42.1686	42.6963	0
101.56	42.0436	42.898	0
100.7	41.9137	43.1136	0
99.8024	41.7796	43.3393	0
98.9068	41.6442	43.577	0
97.9891	41.5061	43.821	0
97.0392	41.3611	44.0797	0
96.088	41.2165	44.3488	0
95.1206	41.0663	44.6189	0
94.1231	40.9074	44.9146	0
93.1268	40.7497	45.205	0
92.1153	40.5877	45.5069	0
91.0802	40.4156	45.8307	0
90.0426	40.2416	46.1505	0
88.9972	40.0653	46.473	0
87.9295	39.8793	46.8132	0
86.8619	39.6931	47.1579	0
85.79	39.5018	47.5126	0
84.7001	39.3043	47.8742	0
83.6132	39.1044	48.2341	0
82.5208	38.9041	48.6041	0
81.422	38.6977	48.9758	0
80.3219	38.49	49.3554	0
79.2237	38.2804	49.7352	0
78.1258	38.0691	50.1293	0
77.0286	37.8575	50.5117	0
75.9352	37.6455	50.8953	0
74.8559	37.4342	51.291	0
73.7753	37.224	51.6758	0
72.7004	37.0153	52.0612	0
71.6543	36.8109	52.4448	0
70.6071	36.6071	52.818	0
69.5681	36.4058	53.1979	0
68.5683	36.2166	53.5624	0
67.5703	36.0269	53.9342	0
66.5799	35.8406	54.2925	0
65.6395	35.6701	54.6399	0
64.6978	35.5	54.9815	0
63.7674	35.3341	55.3169	0
62.8935	35.1877	55.6407	0
62.0203	35.0423	55.966	0
61.1546	34.8993	56.283	0
60.3504	34.784	56.577	0
59.5479	34.6688	56.8707	0
58.7507	34.5551	57.1638	0
58.0223	34.4721	57.4334	0
57.291	34.3906	57.7116	0
56.5648	34.3098	57.9793	0
55.9065	34.2613	58.2205	0
55.2461	34.2144	58.4605	0
54.5876	34.1685	58.7099	0
53.9943	34.1583	58.9315	0
53.4011	34.1456	59.1507	0
52.8082	34.1345	59.3672	0
52.2735	34.1578	59.5634	0
51.7377	34.1785	59.7671	0
51.2034	34.2022	59.9594	0
50.7178	34.2531	60.1384	0
50.2316	34.3032	60.3122	0
49.7472	34.3555	60.4826	0
49.3028	34.4291	60.6385	0
48.8577	34.5026	60.7985	0
48.4134	34.5785	60.9543	0
47.9996	34.6682	61.0919	0
47.5862	34.7583	61.2232	0
47.1745	34.8511	61.3604	0
46.7849	34.9506	61.4886	0
46.3956	35.0502	61.6092	0
46.01	35.1515	61.7347	0
45.6363	35.254	61.8497	0
45.2549	35.356	61.9676	0
44.8882	35.4589	62.0819	0
44.5237	35.5556	62.1939	0
44.1564	35.6527	62.3108	0
43.7883	35.7481	62.4308	0
43.434	35.8319	62.5524	0
43.0741	35.9143	62.676	0
42.716	35.9948	62.8038	0
42.3517	36.0599	62.9332	0
42.003	36.1229	63.0738	0
41.6462	36.1854	63.2172	0
41.2864	36.2301	63.3727	0
40.935	36.2699	63.5272	0
40.5846	36.3113	63.6861	0
40.2385	36.335	63.8626	0
39.9061	36.3555	64.0379	0
39.5642	36.3753	64.218	0
39.2346	36.3811	64.4203	0
38.9109	36.3847	64.6203	0
38.5784	36.3871	64.822	0
38.2777	36.3793	65.0461	0
37.9782	36.3687	65.263	0
37.6777	36.3579	65.4935	0
37.4035	36.3423	65.7334	0
37.133	36.322	65.983	0
36.8743	36.3023	66.2364	0
36.6276	36.2794	66.5092	0
36.3952	36.2532	66.7802	0
36.1661	36.2274	67.055	0
35.951	36.2005	67.3515	0
35.7641	36.1705	67.6493	0
35.5653	36.141	67.9568	0
35.3839	36.1083	68.282	0
35.2254	36.0728	68.6071	0
35.0568	36.0396	68.9347	0
34.9137	36.0005	69.2826	0
34.7806	35.9584	69.6339	0
34.6472	35.9162	69.9872	0
34.518	35.8677	70.3464	0
34.4122	35.8161	70.7112	0
34.2966	35.7621	71.0863	0
34.1972	35.7018	71.4517	0
34.1026	35.6342	71.837	0
34.0005	35.5644	72.2126	0
33.9142	35.4861	72.5796	0
33.828	35.3983	72.9504	0
33.7412	35.3089	73.3211	0
33.6589	35.2102	73.6767	0
33.5773	35.0995	74.0266	0
33.496	34.9874	74.3663	0
33.4121	34.8657	74.7012	0
33.3265	34.7327	75.012	0
33.2421	34.598	75.315	0
33.1552	34.4536	75.6098	0
33.0708	34.2976	75.8707	0
32.9895	34.14	76.1334	0
32.8982	33.9764	76.3775	0
32.814	33.801	76.5849	0
32.7208	33.6252	76.7927	0
32.6348	33.4451	76.9779	0
32.5469	33.2568	77.1322	0
32.4673	33.0665	77.286	0
32.3855	32.8764	77.426	0
32.3044	32.6807	77.5245	0
32.2323	32.4836	77.6321	0
32.1543	32.2893	77.7112	0
32.0952	32.0943	77.7598	0
32.0334	31.8978	77.8194	0
31.9848	31.7041	77.8463	0
31.9459	31.514	77.8551	0
31.9087	31.3261	77.8646	0
31.8838	31.1379	77.8592	0
31.8697	30.9558	77.8205	0
31.8561	30.772	77.7914	0
31.8527	30.5919	77.7498	0
31.8724	30.4149	77.6806	0
31.8832	30.2376	77.6215	0
31.9026	30.0617	77.5604	0
31.9452	29.8872	77.4836	0
31.9872	29.7128	77.4042	0
32.0223	29.5358	77.3248	0
32.0788	29.3585	77.2504	0
32.1364	29.181	77.1765	0
32.2035	29.0008	77.1021	0
32.278	28.8154	77.0342	0
32.3508	28.6298	76.967	0
32.4252	28.4434	76.9017	0
32.5136	28.2491	76.8548	0
32.6024	28.0566	76.8074	0
32.6902	27.8612	76.7657	0
32.8033	27.6616	76.7417	0
32.9087	27.4638	76.71	0
33.0097	27.2647	76.6935	0
33.1426	27.0648	76.6892	0
33.2675	26.8663	76.6852	0
33.3959	26.6685	76.6792	0
33.5554	26.4781	76.686	0
33.7133	26.2883	76.7035	0
33.869	26.0999	76.7113	0
34.0561	25.9301	76.736	0
34.2449	25.759	76.7512	0
34.4388	25.5885	76.7773	0
34.6592	25.4465	76.8038	0
34.8894	25.3055	76.824	0
35.1144	25.1646	76.8546	0
35.3721	25.0615	76.8739	0
35.6425	24.9569	76.9047	0
35.903	24.8539	76.927	0
36.2012	24.797	76.9572	0
36.5001	24.7371	76.9801	0
36.7905	24.6793	77.0053	0
37.1236	24.671	77.0251	0
37.4409	24.6602	77.0376	0
37.768	24.6515	77.0626	0
38.1159	24.6931	77.0785	0
38.4676	24.7338	77.0879	0
38.8113	24.776	77.0992	0
39.1778	24.861	77.1014	0
39.5401	24.9501	77.1082	0
39.9038	25.039	77.1086	0
40.2816	25.1681	77.1044	0
40.6654	25.3008	77.0843	0
41.0419	25.4323	77.0688	0
41.439	25.5982	77.0402	0
41.8351	25.7688	77.0052	0
42.2326	25.9392	76.9662	0
42.6558	26.1372	76.9045	0
43.0668	26.34	76.8354	0
43.4912	26.5426	76.7706	0
43.9311	26.7699	76.6747	0
44.3759	26.9992	76.5783	0
44.8256	27.2307	76.4778	0
45.2925	27.4798	76.3477	0
45.7772	27.7347	76.2167	0
46.2564	27.9909	76.0821	0
46.7682	28.2619	75.9138	0
47.2926	28.537	75.754	0
47.8139	28.8119	75.5799	0
48.3762	29.1018	75.3961	0
48.948	29.394	75.207	0
49.5214	29.6868	75.0089	0
50.1367	29.9888	74.8017	0
50.7665	30.2916	74.5939	0
51.3962	30.5986	74.3874	0
52.0708	30.9113	74.1725	0
52.7623	31.2237	73.958	0
53.4536	31.539	73.7357	0
54.1871	31.8563	73.5264	0
54.9409	32.176	73.3129	0
55.6943	32.4959	73.1044	0
56.4829	32.8175	72.9026	0
57.2907	33.14	72.71	0
58.1001	33.4615	72.5033	0
58.9354	33.7826	72.3279	0
59.786	34.104	72.1574	0
60.6367	34.4278	71.9756	0
61.5043	34.7474	71.8225	0
62.3815	35.0686	71.6836	0
63.2618	35.3896	71.5432	0
64.1468	35.7099	71.4159	0
65.037	36.0292	71.3107	0
65.9274	36.3494	71.2011	0
66.816	36.6686	71.1075	0
67.7064	36.9891	71.0376	0
68.5951	37.3084	70.9642	0
69.4784	37.6278	70.9153	0
70.3586	37.9482	70.8681	0
71.2347	38.2692	70.8371	0
72.1043	38.5893	70.8076	0
72.9648	38.9095	70.796	0
73.8246	39.2299	70.7823	0
74.6733	39.5506	70.7818	0
75.5093	39.8717	70.7988	0
76.3462	40.1921	70.8113	0
77.1713	40.5121	70.8229	0
77.9836	40.8331	70.8566	0
78.7953	41.1519	70.8845	0
79.5948	41.4697	70.9175	0
80.3819	41.7871	70.9593	0
81.1693	42.1041	71.0037	0
81.9477	42.4186	71.0503	0
82.7144	42.7302	71.0997	0
83.4799	43.0415	71.1428	0
84.2391	43.3511	71.2053	0
84.9861	43.655	71.2564	0
85.7341	43.9621	71.31	0
86.4761	44.2623	71.3705	0
87.2106	44.5607	71.4252	0
87.9449	44.8581	71.4816	0
88.674	45.1531	71.545	0
89.3989	45.4425	71.5973	0
90.1251	45.7328	71.6524	0
90.8472	46.0215	71.6997	0
91.5677	46.3074	71.7453	0
92.2877	46.5931	71.7921	0
93.0063	46.8786	71.8223	0
93.7243	47.1644	71.8447	0
94.4433	47.4489	71.8695	0
95.1619	47.7375	71.877	0
95.8798	48.0285	71.8571	0
96.5968	48.32	71.8449	0
97.3132	48.6139	71.8081	0
98.0295	48.9179	71.7377	0
98.7457	49.2206	71.6693	0
99.4589	49.5287	71.5816	0
100.169	49.8484	71.4513	0
100.878	50.1683	71.3181	0
101.584	50.4926	71.1683	0
102.278	50.8309	70.9466	0
102.973	51.1702	70.7445	0
103.666	51.5109	70.5134	0
104.339	51.8654	70.2334	0
105.012	52.2177	69.9428	0
105.68	52.5734	69.6491	0
106.321	52.9322	69.2905	0
106.961	53.2928	68.9357	0
107.597	53.6503	68.5709	0
108.196	54.0043	68.158	0
108.795	54.3568	67.7497	0
109.389	54.7088	67.3398	0
109.939	55.0413	66.8969	0
110.49	55.3754	66.4458	0
111.037	55.7085	65.9929	0
111.537	56.0139	65.5245	0
112.037	56.3187	65.0599	0
112.534	56.6224	64.5919	0
112.983	56.8954	64.1248	0
113.431	57.1672	63.6581	0
113.431	57.1672	63.6581	0
TS
x	y	z	value
80.4705	-29.0954	126.986	0
80.4685	-29.0963	126.983	0
80.4673	-29.0975	126.98	0
80.4662	-29.0985	126.978	0
80.4649	-29.0998	126.975	0
80.4635	-29.1011	126.972	0
80.462	-29.1026	126.968	0
80.4603	-29.1041	126.964	0
80.4586	-29.1057	126.961	0
80.4568	-29.1074	126.957	0
80.455	-29.1091	126.953	0
80.4532	-29.1109	126.949	0
80.4513	-29.1127	126.944	0
80.4504	-29.1135	126.943	0
80.4289	-29.1318	126.889	0
80.4077	-29.1491	126.846	0
80.3898	-29.1644	126.805	0
80.372	-29.1801	126.767	0
80.3531	-29.196	126.716	0
80.3384	-29.2068	126.682	0
80.3229	-29.2164	126.646	0
80.3086	-29.228	126.602	0
80.2968	-29.235	126.563	0
80.2856	-29.2406	126.534	0
80.2745	-29.2469	126.496	0
80.2664	-29.2463	126.462	0
80.259	-29.2453	126.43	0
80.2517	-29.2455	126.399	0
80.2476	-29.2373	126.372	0
80.2448	-29.2292	126.349	0
80.2411	-29.22	126.314	0
80.2409	-29.2057	126.294	0
80.2406	-29.1884	126.267	0
80.2417	-29.173	126.239	0
80.2446	-29.148	126.217	0
80.2494	-29.1226	126.196	0
80.2543	-29.0967	126.176	0
80.2626	-29.0628	126.161	0
80.2713	-29.0296	126.137	0
80.2804	-28.9948	126.123	0
80.2946	-28.9522	126.113	0
80.3102	-28.91	126.106	0
80.3259	-28.8665	126.096	0
80.3483	-28.818	126.09	0
80.3729	-28.7679	126.096	0
80.3984	-28.719	126.101	0
80.4329	-28.6667	126.114	0
80.4701	-28.6151	126.13	0
80.5087	-28.5616	126.144	0
80.5594	-28.5119	126.185	0
80.6155	-28.4622	126.224	0
80.6724	-28.4127	126.264	0
80.7458	-28.3705	126.326	0
80.8253	-28.3303	126.394	0
80.9064	-28.2911	126.461	0
81.007	-28.2631	126.556	0
81.1174	-28.2411	126.664	0
81.228	-28.2183	126.763	0
81.3602	-28.2114	126.896	0
81.5056	-28.215	127.03	0
81.6511	-28.2165	127.176	0
81.8173	-28.2361	127.341	0
81.997	-28.2678	127.528	0
82.179	-28.2984	127.713	0
82.3778	-28.3496	127.92	0
82.5913	-28.4129	128.136	0
82.8059	-28.4761	128.351	0
83.0321	-28.5571	128.588	0
83.272	-28.6542	128.842	0
83.5128	-28.7486	129.096	0
83.7608	-28.8615	129.354	0
84.0173	-28.9894	129.638	0
84.2764	-29.1151	129.912	0
84.5368	-29.2555	130.192	0
84.801	-29.4121	130.488	0
85.0664	-29.5638	130.784	0
85.3312	-29.7281	131.078	0
85.5949	-29.9051	131.389	0
85.8607	-30.0779	131.691	0
86.124	-30.2581	132.003	0
86.3828	-30.4487	132.333	0
86.6428	-30.6327	132.645	0
86.8989	-30.8203	132.971	0
87.1512	-31.0141	133.298	0
87.4058	-31.2007	133.626	0
87.6573	-31.3887	133.961	0
87.9046	-31.5805	134.297	0
88.1549	-31.7654	134.637	0
88.4054	-31.9485	134.976	0
88.658	-32.135	135.319	0
88.9106	-32.3128	135.664	0
89.1677	-32.4904	136	0
89.4313	-32.6716	136.351	0
89.6969	-32.8436	136.686	0
89.967	-33.0147	137.02	0
90.2505	-33.1918	137.361	0
90.5321	-33.3608	137.688	0
90.8228	-33.5273	138.001	0
91.1287	-33.7016	138.313	0
91.4336	-33.8664	138.617	0
91.7472	-34.0299	138.914	0
92.0764	-34.2004	139.194	0
92.4069	-34.3615	139.459	0
92.7416	-34.517	139.716	0
93.095	-34.6799	139.949	0
93.4456	-34.8317	140.176	0
93.8006	-34.9779	140.385	0
94.1702	-35.1252	140.582	0
94.5378	-35.261	140.754	0
94.905	-35.3883	140.911	0
95.2816	-35.5116	141.059	0
95.654	-35.6228	141.181	0
96.0229	-35.7225	141.29	0
96.3931	-35.8135	141.384	0
96.7588	-35.8934	141.454	0
97.1191	-35.9611	141.519	0
97.4704	-36.0142	141.562	0
97.819	-36.0575	141.601	0
98.161	-36.0892	141.616	0
98.489	-36.1075	141.62	0
98.8115	-36.116	141.607	0
99.1302	-36.1146	141.579	0
99.4348	-36.1028	141.542	0
99.7349	-36.0832	141.496	0
100.03	-36.0554	141.434	0
100.313	-36.0196	141.35	0
100.593	-35.9769	141.257	0
100.868	-35.9288	141.156	0
101.139	-35.8775	141.031	0
101.403	-35.8194	140.906	0
101.665	-35.7565	140.764	0
101.925	-35.6933	140.593	0
102.18	-35.6245	140.414	0
102.431	-35.5498	140.239	0
102.684	-35.4728	140.033	0
102.934	-35.3929	139.819	0
103.181	-35.3072	139.598	0
103.43	-35.2147	139.357	0
103.675	-35.1202	139.12	0
103.918	-35.0192	138.866	0
104.162	-34.9086	138.605	0
104.402	-34.795	138.335	0
104.641	-34.6762	138.058	0
104.88	-34.5432	137.778	0
105.115	-34.4065	137.501	0
105.347	-34.266	137.214	0
105.578	-34.1091	136.927	0
105.805	-33.9497	136.631	0
106.031	-33.7851	136.338	0
106.253	-33.6061	136.055	0
106.471	-33.4245	135.763	0
106.69	-33.2382	135.473	0
106.902	-33.0409	135.191	0
107.102	-32.8404	134.911	0
107.313	-32.6372	134.626	0
107.513	-32.4286	134.354	0
107.704	-32.2169	134.088	0
107.894	-32.0038	133.822	0
108.085	-31.7926	133.572	0
108.267	-31.5791	133.324	0
108.448	-31.3656	133.078	0
108.611	-31.1593	132.846	0
108.787	-30.9519	132.626	0
108.951	-30.7427	132.407	0
109.099	-30.5478	132.211	0
109.25	-30.3552	132.016	0
109.4	-30.1588	131.824	0
109.536	-29.9803	131.662	0
109.678	-29.8048	131.501	0
109.808	-29.6283	131.344	0
109.926	-29.4714	131.224	0
110.039	-29.3182	131.107	0
110.142	-29.1652	130.989	0
110.246	-29.0336	130.912	0
110.337	-28.9091	130.834	0
110.426	-28.7834	130.769	0
110.507	-28.6788	130.732	0
110.575	-28.5858	130.712	0
110.653	-28.4908	130.696	0
110.709	-28.4181	130.718	0
110.762	-28.3569	130.747	0
110.816	-28.2954	130.779	0
110.853	-28.2542	130.849	0
110.9	-28.2268	130.928	0
110.934	-28.1984	131.017	0
110.958	-28.1918	131.136	0
110.988	-28.1995	131.263	0
111.007	-28.2057	131.391	0
111.03	-28.2332	131.547	0
111.048	-28.2764	131.712	0
111.066	-28.3187	131.88	0
111.072	-28.3813	132.056	0
111.091	-28.4581	132.24	0
111.099	-28.5363	132.436	0
111.114	-28.6312	132.62	0
111.128	-28.7407	132.825	0
111.133	-28.8524	133.021	0
111.152	-28.977	133.205	0
111.169	-29.1153	133.39	0
111.185	-29.2543	133.576	0
111.208	-29.4021	133.743	0
111.235	-29.5606	133.901	0
111.262	-29.7203	134.048	0
111.294	-29.8834	134.186	0
111.332	-30.0515	134.297	0
111.371	-30.221	134.399	0
111.417	-30.3911	134.49	0
111.476	-30.5616	134.544	0
111.537	-30.7334	134.6	0
111.595	-30.902	134.637	0
111.672	-31.0675	134.637	0
111.738	-31.2346	134.638	0
111.816	-31.3969	134.619	0
111.896	-31.5558	134.574	0
111.985	-31.7159	134.529	0
112.069	-31.8715	134.478	0
112.149	-32.0247	134.398	0
112.238	-32.1781	134.328	0
112.314	-32.3293	134.24	0
112.393	-32.4788	134.144	0
112.469	-32.6291	134.06	0
112.546	-32.7792	133.956	0
112.609	-32.9289	133.865	0
112.673	-33.0776	133.775	0
112.735	-33.23	133.685	0
112.777	-33.3825	133.598	0
112.82	-33.5367	133.521	0
112.861	-33.6903	133.446	0
112.892	-33.8472	133.383	0
112.914	-34.005	133.33	0
112.935	-34.1618	133.289	0
112.948	-34.3215	133.272	0
112.96	-34.4805	133.254	0
112.958	-34.6418	133.247	0
112.949	-34.8026	133.286	0
112.941	-34.9631	133.325	0
112.938	-35.125	133.374	0
112.916	-35.2884	133.468	0
112.893	-35.4506	133.564	0
112.867	-35.6136	133.669	0
112.831	-35.779	133.83	0
112.795	-35.9431	133.99	0
112.753	-36.1094	134.162	0
112.711	-36.2797	134.385	0
112.661	-36.4479	134.601	0
112.602	-36.618	134.837	0
112.545	-36.7968	135.114	0
112.479	-36.9744	135.392	0
112.412	-37.1524	135.67	0
112.34	-37.3432	135.986	0
112.265	-37.5327	136.312	0
112.182	-37.7237	136.629	0
112.09	-37.9281	136.981	0
111.997	-38.1332	137.323	0
111.905	-38.3393	137.677	0
111.792	-38.5625	138.04	0
111.689	-38.7836	138.396	0
111.576	-39.0052	138.762	0
111.448	-39.243	139.116	0
111.33	-39.4806	139.481	0
111.201	-39.7161	139.835	0
111.066	-39.9627	140.188	0
110.929	-40.2093	140.533	0
110.782	-40.4532	140.877	0
110.641	-40.7007	141.199	0
110.482	-40.9488	141.513	0
110.331	-41.1938	141.836	0
110.174	-41.4327	142.129	0
110.018	-41.6721	142.413	0
109.852	-41.9086	142.697	0
109.687	-42.137	142.952	0
109.514	-42.3614	143.21	0
109.341	-42.5839	143.458	0
109.161	-42.791	143.691	0
108.983	-42.9952	143.904	0
108.796	-43.1975	144.12	0
108.606	-43.3803	144.324	0
108.409	-43.558	144.52	0
108.213	-43.733	144.708	0
108.011	-43.8853	144.891	0
107.79	-44.0305	145.067	0
107.58	-44.1728	145.243	0
107.348	-44.2869	145.419	0
107.111	-44.395	145.599	0
106.875	-44.4978	145.77	0
106.61	-44.5721	145.956	0
106.349	-44.6357	146.146	0
106.08	-44.6943	146.328	0
105.788	-44.7249	146.526	0
105.49	-44.7448	146.743	0
105.186	-44.7599	146.94	0
104.859	-44.7487	147.176	0
104.519	-44.727	147.418	0
104.177	-44.6987	147.646	0
103.808	-44.6529	147.908	0
103.426	-44.5981	148.181	0
103.039	-44.5322	148.448	0
102.628	-44.4562	148.74	0
102.201	-44.3726	149.042	0
101.769	-44.2777	149.327	0
101.315	-44.1802	149.645	0
100.847	-44.0743	149.962	0
100.372	-43.958	150.275	0
99.8806	-43.8429	150.597	0
99.3768	-43.7232	150.924	0
98.868	-43.5925	151.226	0
98.3488	-43.4703	151.544	0
97.8217	-43.3463	151.852	0
97.2892	-43.2085	152.137	0
96.7558	-43.0873	152.418	0
96.2198	-42.9681	152.689	0
95.6816	-42.8366	152.945	0
95.1475	-42.7233	153.17	0
94.6168	-42.6201	153.383	0
94.0819	-42.5037	153.579	0
93.5567	-42.408	153.742	0
93.0397	-42.3245	153.888	0
92.5188	-42.2299	154.018	0
92.0084	-42.1547	154.124	0
91.5091	-42.0935	154.19	0
91.0036	-42.0204	154.26	0
90.5094	-41.9636	154.289	0
90.0237	-41.9204	154.295	0
89.5359	-41.8661	154.288	0
89.0542	-41.8211	154.259	0
88.5789	-41.7862	154.212	0
88.1033	-41.7414	154.15	0
87.6308	-41.7003	154.059	0
87.163	-41.6639	153.962	0
86.6931	-41.6185	153.85	0
86.2237	-41.5722	153.723	0
85.7566	-41.5258	153.583	0
85.2887	-41.4699	153.435	0
84.8204	-41.4088	153.277	0
84.3522	-41.3445	153.108	0
83.8834	-41.2704	152.923	0
83.4135	-41.1869	152.748	0
82.9413	-41.0977	152.555	0
82.4706	-40.9955	152.354	0
81.9974	-40.8861	152.156	0
81.5248	-40.7617	151.951	0
81.0516	-40.6287	151.738	0
80.5775	-40.4819	151.53	0
80.104	-40.3189	151.317	0
79.6319	-40.1454	151.097	0
79.1594	-39.9562	150.869	0
78.6883	-39.7433	150.65	0
78.2184	-39.5219	150.423	0
77.7493	-39.2817	150.182	0
77.2852	-39.0114	149.948	0
76.823	-38.7328	149.708	0
76.3659	-38.4325	149.453	0
75.9172	-38.0967	149.191	0
75.4699	-37.7516	148.929	0
75.0301	-37.3872	148.645	0
74.609	-36.9798	148.351	0
74.1905	-36.5651	148.053	0
73.7794	-36.1305	147.737	0
73.3971	-35.654	147.407	0
73.0172	-35.1693	147.067	0
72.6472	-34.6688	146.712	0
72.3118	-34.1295	146.315	0
71.9804	-33.5827	145.931	0
71.6604	-33.0256	145.519	0
71.3816	-32.4399	145.087	0
71.1062	-31.8495	144.64	0
70.8402	-31.2503	144.19	0
70.6209	-30.6434	143.703	0
70.4034	-30.03	143.215	0
70.1953	-29.4156	142.718	0
70.0354	-28.8109	142.198	0
69.8763	-28.2038	141.68	0
69.7244	-27.5958	141.159	0
69.617	-27.0209	140.629	0
69.5121	-26.4415	140.089	0
69.4113	-25.863	139.546	0
69.3509	-25.3313	139.008	0
69.2903	-24.7981	138.472	0
69.2333	-24.2653	137.932	0
69.2073	-23.7864	137.41	0
69.1814	-23.3072	136.887	0
69.1814	-23.3072	136.887	0
IA
x	y	z	value
220.639	-26.1382	142.608	0
220.638	-26.15	142.599	0
220.638	-26.1579	142.593	0
220.637	-26.1649	142.588	0
220.636	-26.173	142.582	0
220.635	-26.1821	142.575	0
220.634	-26.192	142.567	0
220.633	-26.2024	142.559	0
220.632	-26.2133	142.55	0
220.631	-26.2246	142.542	0
220.63	-26.2362	142.533	0
220.629	-26.2481	142.524	0
220.628	-26.2601	142.514	0
220.628	-26.2654	142.51	0
220.614	-26.3933	142.402	0
220.601	-26.5193	142.304	0
220.59	-26.6318	142.217	0
220.579	-26.7439	142.132	0
220.567	-26.8563	142.036	0
220.557	-26.95	141.967	0
220.547	-27.0417	141.896	0
220.538	-27.1346	141.817	0
220.529	-27.2089	141.756	0
220.521	-27.2802	141.705	0
220.514	-27.3525	141.645	0
220.507	-27.4034	141.602	0
220.501	-27.4523	141.562	0
220.496	-27.5018	141.523	0
220.492	-27.5309	141.499	0
220.489	-27.5583	141.48	0
220.485	-27.5853	141.45	0
220.484	-27.5967	141.444	0
220.482	-27.6038	141.432	0
220.482	-27.6129	141.419	0
220.483	-27.6047	141.417	0
220.485	-27.5949	141.418	0
220.488	-27.5841	141.419	0
220.494	-27.5595	141.425	0
220.5	-27.5343	141.423	0
220.507	-27.508	141.431	0
220.52	-27.4672	141.435	0
220.534	-27.4258	141.441	0
220.548	-27.3827	141.444	0
220.571	-27.328	141.436	0
220.596	-27.2692	141.435	0
220.622	-27.2108	141.432	0
220.66	-27.1398	141.414	0
220.702	-27.0655	141.388	0
220.744	-26.9884	141.361	0
220.803	-26.9002	141.324	0
220.869	-26.8063	141.271	0
220.935	-26.7122	141.217	0
221.023	-26.6039	141.139	0
221.118	-26.4884	141.042	0
221.215	-26.373	140.946	0
221.337	-26.2412	140.817	0
221.472	-26.0993	140.67	0
221.606	-25.9582	140.516	0
221.767	-25.797	140.325	0
221.943	-25.6262	140.097	0
222.118	-25.4541	139.881	0
222.319	-25.2574	139.612	0
222.534	-25.0473	139.318	0
222.75	-24.8361	139.023	0
222.985	-24.6017	138.681	0
223.234	-24.3468	138.297	0
223.481	-24.0926	137.913	0
223.739	-23.8105	137.488	0
224.008	-23.5091	137.031	0
224.273	-23.2056	136.574	0
224.542	-22.8773	136.067	0
224.813	-22.5256	135.538	0
225.081	-22.1722	135	0
225.344	-21.7951	134.421	0
225.601	-21.3967	133.814	0
225.853	-20.9943	133.208	0
226.094	-20.5733	132.559	0
226.323	-20.1316	131.888	0
226.544	-19.6876	131.207	0
226.752	-19.2272	130.503	0
226.942	-18.752	129.777	0
227.122	-18.2708	129.035	0
227.284	-17.7796	128.277	0
227.428	-17.2755	127.483	0
227.562	-16.7653	126.692	0
227.677	-16.2472	125.881	0
227.771	-15.7176	125.036	0
227.855	-15.1833	124.196	0
227.922	-14.6367	123.331	0
227.971	-14.0756	122.439	0
228.005	-13.508	121.547	0
228.024	-12.927	120.63	0
228.027	-12.3257	119.697	0
228.015	-11.7171	118.749	0
227.987	-11.0916	117.787	0
227.946	-10.4412	116.808	0
227.885	-9.7846	115.815	0
227.811	-9.11031	114.803	0
227.722	-8.40612	113.768	0
227.614	-7.69651	112.729	0
227.491	-6.97183	111.68	0
227.352	-6.21667	110.601	0
227.195	-5.45641	109.512	0
227.018	-4.68115	108.415	0
226.829	-3.88072	107.288	0
226.616	-3.07355	106.16	0
226.386	-2.25723	105.02	0
226.142	-1.41824	103.874	0
225.874	-0.573388	102.707	0
225.587	0.278453	101.537	0
225.288	1.14444	100.38	0
224.964	2.01665	99.2023	0
224.619	2.89429	98.0261	0
224.268	3.77435	96.8761	0
223.892	4.65963	95.7076	0
223.497	5.54687	94.5517	0
223.098	6.42671	93.4312	0
222.679	7.31046	92.3135	0
222.242	8.19456	91.1885	0
221.81	9.05695	90.1203	0
221.357	9.92364	89.0425	0
220.891	10.7892	87.9661	0
220.44	11.6238	86.9514	0
219.971	12.4605	85.9351	0
219.489	13.295	84.917	0
219.03	14.0949	83.948	0
218.557	14.8964	82.9775	0
218.072	15.6942	82.0092	0
217.622	16.4531	81.0872	0
217.157	17.2141	80.1702	0
216.681	17.9735	79.246	0
216.245	18.6919	78.3582	0
215.795	19.4123	77.4657	0
215.336	20.1332	76.583	0
214.918	20.8183	75.7283	0
214.49	21.502	74.8691	0
214.051	22.1883	74.0069	0
213.652	22.8445	73.1737	0
213.243	23.499	72.3467	0
212.827	24.1569	71.5074	0
212.444	24.7898	70.6987	0
212.052	25.4216	69.8838	0
211.654	26.0555	69.066	0
211.284	26.6714	68.272	0
210.906	27.2868	67.484	0
210.521	27.9035	66.6913	0
210.157	28.506	65.9151	0
209.787	29.1067	65.1349	0
209.412	29.7104	64.3601	0
209.051	30.303	63.61	0
208.684	30.893	62.8532	0
208.315	31.4861	62.1016	0
207.951	32.0695	61.3685	0
207.574	32.6519	60.6396	0
207.205	33.2349	59.9088	0
206.833	33.8089	59.2004	0
206.453	34.3823	58.5013	0
206.067	34.9544	57.804	0
205.69	35.5172	57.1333	0
205.302	36.0782	56.4677	0
204.911	36.637	55.8077	0
204.509	37.1835	55.1734	0
204.118	37.7297	54.5562	0
203.714	38.2752	53.9428	0
203.304	38.8023	53.3695	0
202.898	39.3255	52.8032	0
202.489	39.8508	52.2414	0
202.081	40.3541	51.7338	0
201.685	40.8522	51.2365	0
201.274	41.3489	50.7445	0
200.876	41.8198	50.3188	0
200.482	42.2838	49.9068	0
200.075	42.7461	49.4967	0
199.702	43.1775	49.1613	0
199.33	43.5967	48.8389	0
198.954	44.0162	48.5301	0
198.608	44.4024	48.2859	0
198.268	44.771	48.0758	0
197.936	45.1404	47.8699	0
197.623	45.4734	47.7346	0
197.325	45.7872	47.624	0
197.03	46.1007	47.5171	0
196.755	46.3794	47.4768	0
196.51	46.6352	47.4621	0
196.253	46.891	47.4574	0
196.019	47.1113	47.5056	0
195.811	47.3075	47.574	0
195.592	47.5044	47.645	0
195.404	47.6671	47.7595	0
195.228	47.8038	47.8934	0
195.052	47.942	48.0302	0
194.883	48.0479	48.1843	0
194.739	48.1318	48.3534	0
194.586	48.2126	48.5334	0
194.45	48.2693	48.7064	0
194.321	48.3048	48.9022	0
194.183	48.3371	49.0892	0
194.062	48.3524	49.2628	0
193.94	48.3491	49.4359	0
193.817	48.3456	49.61	0
193.697	48.3317	49.7606	0
193.576	48.3057	49.8954	0
193.456	48.2779	50.0202	0
193.329	48.2484	50.128	0
193.198	48.2155	50.1991	0
193.068	48.1807	50.2624	0
192.932	48.1476	50.3057	0
192.794	48.1175	50.3005	0
192.659	48.0853	50.298	0
192.512	48.0574	50.2684	0
192.367	48.0358	50.1917	0
192.213	48.0109	50.115	0
192.064	47.9907	50.0141	0
191.912	47.9714	49.8802	0
191.767	47.9505	49.7464	0
191.621	47.9303	49.6055	0
191.476	47.9035	49.4341	0
191.34	47.876	49.2732	0
191.2	47.8427	49.0962	0
191.086	47.795	48.9173	0
190.968	47.7459	48.7488	0
190.868	47.6856	48.5674	0
190.787	47.6035	48.4084	0
190.708	47.5217	48.2504	0
190.646	47.4232	48.0987	0
190.608	47.2974	47.9636	0
190.571	47.1691	47.8385	0
190.549	47.0307	47.7205	0
190.564	46.858	47.6279	0
190.57	46.6839	47.5451	0
190.588	46.5016	47.4782	0
190.644	46.2853	47.447	0
190.699	46.0699	47.4141	0
190.751	45.8434	47.395	0
190.836	45.5884	47.431	0
190.922	45.3346	47.4679	0
191.02	45.0718	47.515	0
191.137	44.7804	47.6159	0
191.251	44.4904	47.7171	0
191.369	44.1947	47.831	0
191.511	43.8718	48.0086	0
191.653	43.5505	48.1862	0
191.796	43.2228	48.3785	0
191.973	42.8699	48.6358	0
192.143	42.5189	48.8865	0
192.309	42.1628	49.1601	0
192.518	41.7799	49.4978	0
192.718	41.3974	49.8376	0
192.922	41.0138	50.1802	0
193.168	40.6024	50.5966	0
193.412	40.1913	51.0231	0
193.653	39.7773	51.4458	0
193.938	39.3406	51.949	0
194.222	38.9019	52.4432	0
194.511	38.4608	52.9533	0
194.838	37.9981	53.5294	0
195.172	37.5362	54.0987	0
195.498	37.0723	54.6824	0
195.867	36.5938	55.3169	0
196.246	36.1131	55.9635	0
196.611	35.6331	56.6018	0
197.021	35.1482	57.3008	0
197.427	34.6609	57.9939	0
197.821	34.1747	58.6889	0
198.26	33.6948	59.4165	0
198.679	33.2117	60.1391	0
199.103	32.7305	60.8737	0
199.548	32.2655	61.6234	0
199.991	31.7978	62.368	0
200.422	31.331	63.1157	0
200.872	30.879	63.8707	0
201.314	30.4292	64.6318	0
201.751	29.9786	65.3868	0
202.199	29.5432	66.155	0
202.648	29.1079	66.9097	0
203.084	28.6716	67.6688	0
203.536	28.2432	68.4391	0
203.981	27.8148	69.2073	0
204.422	27.3872	69.9704	0
204.883	26.9563	70.7478	0
205.326	26.5256	71.5235	0
205.776	26.0949	72.3032	0
206.234	25.6523	73.0993	0
206.691	25.2055	73.9066	0
207.144	24.7605	74.7096	0
207.606	24.2911	75.5435	0
208.076	23.8177	76.3904	0
208.532	23.3456	77.2328	0
209.009	22.8389	78.1107	0
209.487	22.3225	79.018	0
209.951	21.8064	79.9089	0
210.44	21.2484	80.8655	0
210.925	20.6753	81.8392	0
211.397	20.1037	82.8034	0
211.891	19.478	83.8344	0
212.38	18.8315	84.89	0
212.855	18.1905	85.946	0
213.347	17.4911	87.0641	0
213.834	16.7658	88.2117	0
214.303	16.0452	89.3484	0
214.783	15.2659	90.5578	0
215.257	14.4627	91.7906	0
215.709	13.6616	93.0253	0
216.164	12.8138	94.3091	0
216.608	11.9414	95.6215	0
217.031	11.0715	96.9171	0
217.447	10.1665	98.2638	0
217.849	9.24372	99.624	0
218.227	8.32782	100.968	0
218.593	7.3879	102.337	0
218.941	6.43918	103.714	0
219.267	5.49551	105.084	0
219.576	4.5433	106.442	0
219.867	3.58646	107.803	0
220.133	2.63547	109.153	0
220.381	1.68465	110.481	0
220.612	0.734536	111.802	0
220.82	-0.209323	113.112	0
221.009	-1.15072	114.404	0
221.181	-2.08682	115.658	0
221.329	-3.01624	116.921	0
221.459	-3.94139	118.143	0
221.572	-4.86151	119.34	0
221.664	-5.77468	120.527	0
221.736	-6.68315	121.687	0
221.789	-7.58499	122.822	0
221.825	-8.48131	123.945	0
221.841	-9.37267	125.031	0
221.838	-10.2584	126.1	0
221.818	-11.139	127.158	0
221.777	-12.0151	128.19	0
221.717	-12.8857	129.198	0
221.641	-13.7509	130.201	0
221.546	-14.6116	131.185	0
221.433	-15.4692	132.144	0
221.303	-16.3194	133.09	0
221.156	-17.165	134.038	0
220.989	-18.008	134.953	0
220.808	-18.8404	135.864	0
220.61	-19.6727	136.769	0
220.395	-20.4962	137.651	0
220.165	-21.3144	138.529	0
219.919	-22.125	139.404	0
219.658	-22.9301	140.256	0
219.384	-23.7275	141.105	0
219.095	-24.5153	141.939	0
218.792	-25.2908	142.767	0
218.476	-26.0591	143.588	0
218.146	-26.8137	144.39	0
217.805	-27.5434	145.187	0
217.453	-28.2672	145.979	0
217.09	-28.9674	146.753	0
216.721	-29.6279	147.51	0
216.338	-30.28	148.268	0
215.948	-30.9053	149.001	0
215.562	-31.4659	149.718	0
215.165	-32.0191	150.429	0
214.761	-32.5424	151.119	0
214.372	-32.9829	151.782	0
213.972	-33.415	152.435	0
213.569	-33.8183	153.067	0
213.19	-34.1291	153.631	0
212.802	-34.4319	154.209	0
212.416	-34.7118	154.748	0
212.063	-34.902	155.223	0
211.704	-35.0872	155.682	0
211.345	-35.2528	156.124	0
211.032	-35.3503	156.458	0
210.712	-35.4407	156.79	0
210.395	-35.5223	157.098	0
210.131	-35.5591	157.287	0
209.862	-35.5929	157.477	0
209.595	-35.6198	157.65	0
209.383	-35.6342	157.701	0
209.168	-35.6432	157.74	0
208.955	-35.6491	157.766	0
208.795	-35.663	157.68	0
208.632	-35.6757	157.596	0
208.47	-35.6863	157.5	0
208.353	-35.7151	157.314	0
208.235	-35.7428	157.127	0
208.235	-35.7428	157.127	0
PLA
x	y	z	value
77.4616	83.9704	52.9153	0
77.4649	83.9729	52.9172	0
77.467	83.9737	52.9174	0
77.4688	83.9745	52.9177	0
77.4709	83.9754	52.9179	0
77.4732	83.9765	52.9182	0
77.4758	83.9776	52.9186	0
77.4785	83.9787	52.9189	0
77.4813	83.98	52.9193	0
77.4842	83.9812	52.9196	0
77.4872	83.9825	52.92	0
77.4903	83.9839	52.9204	0
77.4934	83.9852	52.9208	0
77.4948	83.9858	52.921	0
77.5269	84.0013	52.9173	0
77.5585	84.0175	52.9234	0
77.5893	84.0328	52.9276	0
77.6198	84.0479	52.9342	0
77.6493	84.0629	52.9292	0
77.6782	84.0793	52.9353	0
77.706	84.0971	52.9397	0
77.7344	84.1123	52.9354	0
77.7614	84.1284	52.9311	0
77.788	84.1452	52.9355	0
77.8151	84.1612	52.93	0
77.8406	84.1793	52.922	0
77.8665	84.1972	52.9154	0
77.892	84.2135	52.9084	0
77.9179	84.2332	52.898	0
77.9445	84.2515	52.8901	0
77.9707	84.2712	52.8701	0
77.9978	84.2892	52.8553	0
78.0248	84.31	52.8323	0
78.0533	84.328	52.8079	0
78.0812	84.3484	52.7778	0
78.111	84.3678	52.7475	0
78.1404	84.3876	52.717	0
78.1701	84.4068	52.6783	0
78.1995	84.4229	52.6276	0
78.23	84.4409	52.5872	0
78.2581	84.4567	52.5354	0
78.2865	84.4691	52.4818	0
78.3145	84.4832	52.4268	0
78.338	84.4915	52.3588	0
78.3597	84.4977	52.2978	0
78.3817	84.5026	52.2347	0
78.3938	84.501	52.1664	0
78.4011	84.4944	52.0936	0
78.4091	84.4898	52.0204	0
78.3995	84.472	51.9599	0
78.3832	84.4505	51.8931	0
78.3673	84.4286	51.8265	0
78.326	84.3917	51.773	0
78.2719	84.3499	51.7209	0
78.2184	84.3065	51.6682	0
78.1309	84.2471	51.6388	0
78.0239	84.1783	51.619	0
77.9182	84.1103	51.592	0
77.7685	84.0229	51.5967	0
77.5948	83.9223	51.6027	0
77.4216	83.8237	51.6216	0
77.1955	83.7053	51.6634	0
76.9377	83.5733	51.7298	0
76.6815	83.4413	51.7958	0
76.3692	83.2885	51.8928	0
76.018	83.1236	52.0057	0
75.6686	82.9568	52.1203	0
75.2587	82.7738	52.2705	0
74.8077	82.5758	52.4505	0
74.3575	82.3775	52.6334	0
73.8496	82.1636	52.8389	0
73.2934	81.9361	53.0878	0
72.7403	81.707	53.3305	0
72.132	81.4666	53.6019	0
71.4737	81.2114	53.9095	0
70.8173	80.9571	54.2237	0
70.1137	80.691	54.5571	0
69.3607	80.414	54.9331	0
68.6116	80.136	55.3055	0
67.8234	79.8494	55.7088	0
66.99	79.5514	56.1535	0
66.1592	79.2547	56.5886	0
65.2989	78.9512	57.0563	0
64.4003	78.6376	57.5462	0
63.5064	78.3254	58.0465	0
62.5891	78.0051	58.5689	0
61.6374	77.6754	59.1136	0
60.6918	77.3447	59.67	0
59.7276	77.008	60.2398	0
58.7347	76.6587	60.835	0
57.7448	76.31	61.4407	0
56.7414	75.9517	62.0529	0
55.7103	75.5774	62.7008	0
54.6849	75.2043	63.3434	0
53.6466	74.8215	64.0026	0
52.5853	74.419	64.6935	0
51.5263	74.0147	65.3798	0
50.4621	73.6027	66.0736	0
49.375	73.1685	66.7952	0
48.2938	72.7345	67.521	0
47.211	72.2904	68.2604	0
46.1104	71.8266	69.0171	0
45.0185	71.3612	69.7712	0
43.9255	70.8909	70.539	0
42.827	70.4022	71.3174	0
41.7336	69.9127	72.103	0
40.6472	69.4185	72.8904	0
39.5632	68.9129	73.698	0
38.4867	68.4075	74.4933	0
37.4195	67.9006	75.2893	0
36.3684	67.3889	76.0967	0
35.3231	66.8787	76.8932	0
34.289	66.3706	77.6878	0
33.2849	65.8666	78.4728	0
32.2865	65.3636	79.247	0
31.3018	64.865	80.0243	0
30.3564	64.3834	80.7724	0
29.4188	63.9018	81.5267	0
28.494	63.4261	82.264	0
27.6188	62.975	82.9729	0
26.7476	62.525	83.6751	0
25.8922	62.0813	84.3678	0
25.0927	61.6681	85.0309	0
24.2989	61.2565	85.6949	0
23.5168	60.8495	86.3475	0
22.7959	60.481	86.9615	0
22.081	60.1135	87.5741	0
21.3756	59.7491	88.1841	0
20.7391	59.4259	88.7571	0
20.1041	59.1047	89.3382	0
19.4775	58.7855	89.907	0
18.9199	58.5086	90.4378	0
18.3641	58.2337	90.9672	0
17.8137	57.961	91.5046	0
17.3299	57.7331	92.0048	0
16.8497	57.5039	92.5015	0
16.3728	57.2766	92.9946	0
15.9555	57.0937	93.458	0
15.5402	56.909	93.9279	0
15.1294	56.7278	94.3856	0
14.7679	56.5843	94.82	0
14.4086	56.4411	95.2482	0
14.0538	56.3007	95.6717	0
13.7385	56.1926	96.0705	0
13.4246	56.0856	96.4715	0
13.1141	55.9814	96.8677	0
12.8326	55.9026	97.2344	0
12.5535	55.8254	97.5934	0
12.2783	55.7515	97.9572	0
12.0222	55.6945	98.3009	0
11.7684	55.6394	98.6354	0
11.5201	55.5863	98.9739	0
11.2802	55.5433	99.2916	0
11.0342	55.5013	99.6107	0
10.8042	55.4606	99.925	0
10.5727	55.4203	100.228	0
10.3391	55.3818	100.534	0
10.1065	55.3423	100.843	0
9.88295	55.2949	101.145	0
9.65448	55.2475	101.448	0
9.42908	55.1988	101.754	0
9.19254	55.1372	102.054	0
8.9714	55.0739	102.363	0
8.74321	55.011	102.675	0
8.5065	54.9317	102.991	0
8.27743	54.8479	103.305	0
8.05047	54.7662	103.622	0
7.8205	54.6679	103.948	0
7.60287	54.567	104.271	0
7.37671	54.4661	104.599	0
7.15438	54.3527	104.939	0
6.93555	54.238	105.274	0
6.7089	54.1224	105.61	0
6.50424	53.9991	105.959	0
6.29768	53.8745	106.297	0
6.09097	53.7497	106.648	0
5.90048	53.6235	106.999	0
5.70976	53.4943	107.354	0
5.53138	53.366	107.713	0
5.35635	53.2387	108.083	0
5.19117	53.1103	108.446	0
5.02984	52.9824	108.813	0
4.87535	52.8578	109.193	0
4.74522	52.7329	109.571	0
4.60373	52.6087	109.958	0
4.47432	52.4856	110.357	0
4.36518	52.3629	110.752	0
4.24653	52.2426	111.149	0
4.15059	52.1206	111.563	0
4.06313	51.999	111.978	0
3.97528	51.8769	112.395	0
3.89149	51.7525	112.815	0
3.83092	51.6274	113.24	0
3.76071	51.5007	113.674	0
3.7079	51.37	114.099	0
3.6608	51.2341	114.543	0
3.60624	51.0964	114.978	0
3.56981	50.9516	115.404	0
3.53564	50.799	115.835	0
3.50057	50.6444	116.265	0
3.47245	50.4814	116.682	0
3.44787	50.3069	117.095	0
3.4238	50.1312	117.497	0
3.39955	49.9458	117.895	0
3.3764	49.7486	118.272	0
3.35452	49.5499	118.64	0
3.33231	49.3412	119.002	0
3.31501	49.1204	119.331	0
3.30094	48.8983	119.661	0
3.2781	48.6703	119.974	0
3.26329	48.4305	120.25	0
3.2401	48.1907	120.526	0
3.22358	47.9475	120.779	0
3.20461	47.6982	121	0
3.19386	47.4471	121.22	0
3.17901	47.1981	121.423	0
3.16134	46.9484	121.581	0
3.15244	46.6975	121.748	0
3.13477	46.4529	121.883	0
3.12863	46.2153	121.98	0
3.12	45.9764	122.088	0
3.12002	45.7452	122.158	0
3.11991	45.5276	122.201	0
3.12159	45.3124	122.245	0
3.13065	45.1025	122.268	0
3.13857	44.9108	122.247	0
3.14684	44.7176	122.235	0
3.16057	44.5328	122.206	0
3.18462	44.3649	122.136	0
3.20003	44.1969	122.077	0
3.21931	44.0344	122.012	0
3.24911	43.8872	121.918	0
3.27798	43.7402	121.822	0
3.29646	43.5945	121.722	0
3.32333	43.462	121.614	0
3.35113	43.3289	121.506	0
3.3857	43.1966	121.395	0
3.41507	43.0719	121.279	0
3.4428	42.9468	121.163	0
3.46956	42.8231	121.046	0
3.49811	42.7033	120.935	0
3.52732	42.5849	120.824	0
3.55339	42.4655	120.716	0
3.59277	42.3515	120.615	0
3.62461	42.2392	120.505	0
3.65052	42.1269	120.409	0
3.69654	42.0211	120.314	0
3.73451	41.9169	120.219	0
3.7754	41.8134	120.121	0
3.83495	41.7222	120.024	0
3.89367	41.6318	119.938	0
3.94962	41.5432	119.842	0
4.02563	41.4743	119.753	0
4.1039	41.4046	119.654	0
4.18707	41.3357	119.565	0
4.2867	41.2934	119.469	0
4.39702	41.2524	119.366	0
4.50212	41.2119	119.272	0
4.63187	41.2036	119.163	0
4.77508	41.1948	119.064	0
4.90938	41.1878	118.957	0
5.07592	41.219	118.855	0
5.24358	41.2481	118.745	0
5.40377	41.2795	118.637	0
5.60434	41.3511	118.525	0
5.78939	41.421	118.404	0
5.98521	41.493	118.295	0
6.20168	41.6063	118.18	0
6.42247	41.7191	118.057	0
6.63577	41.8338	117.936	0
6.87255	41.9843	117.808	0
7.10553	42.1391	117.685	0
7.34058	42.2942	117.554	0
7.58922	42.4864	117.418	0
7.84421	42.6823	117.266	0
8.09254	42.8778	117.117	0
8.359	43.1103	116.952	0
8.62465	43.3488	116.778	0
8.89251	43.5873	116.6	0
9.18096	43.863	116.39	0
9.45714	44.1458	116.17	0
9.74757	44.4288	115.954	0
10.0468	44.753	115.692	0
10.35	45.0831	115.426	0
10.6593	45.4161	115.154	0
10.9774	45.7892	114.833	0
11.3128	46.1736	114.506	0
11.6443	46.5603	114.175	0
12.0003	46.9884	113.787	0
12.368	47.4285	113.401	0
12.735	47.8697	112.999	0
13.1358	48.354	112.563	0
13.5462	48.8506	112.113	0
13.9613	49.3491	111.653	0
14.4133	49.8852	111.159	0
14.881	50.4333	110.656	0
15.3527	50.9868	110.152	0
15.8671	51.5716	109.617	0
16.4007	52.1681	109.073	0
16.9397	52.769	108.52	0
17.5218	53.393	107.961	0
18.1283	54.0299	107.388	0
18.7406	54.6687	106.819	0
19.3923	55.3229	106.245	0
20.0693	55.9863	105.672	0
20.7546	56.6501	105.084	0
21.4727	57.3187	104.522	0
22.2132	57.9912	103.963	0
22.9611	58.6667	103.391	0
23.7342	59.3349	102.851	0
24.5249	60.0027	102.328	0
25.3256	60.671	101.802	0
26.1398	61.3285	101.3	0
26.9667	61.9776	100.827	0
27.8005	62.6286	100.35	0
28.6402	63.2641	99.9029	0
29.4887	63.8906	99.4912	0
30.341	64.5159	99.0759	0
31.1949	65.1271	98.7013	0
32.0515	65.7265	98.3421	0
32.9087	66.3267	97.9993	0
33.765	66.9131	97.6731	0
34.6174	67.4875	97.3793	0
35.4728	68.062	97.0833	0
36.3225	68.6271	96.8139	0
37.164	69.182	96.5757	0
38.0096	69.7361	96.333	0
38.848	70.2831	96.0997	0
39.6785	70.8234	95.9004	0
40.5105	71.3616	95.6947	0
41.3349	71.8946	95.502	0
42.1512	72.4224	95.327	0
42.97	72.9496	95.1545	0
43.7838	73.4728	94.9886	0
44.5905	73.9911	94.832	0
45.3979	74.5085	94.669	0
46.2031	75.0248	94.5277	0
47.0007	75.5353	94.379	0
47.8012	76.0485	94.2327	0
48.5999	76.5567	94.0941	0
49.3962	77.0652	93.9512	0
50.1944	77.5726	93.8099	0
50.9915	78.0797	93.6756	0
51.7904	78.5858	93.5293	0
52.5928	79.0926	93.3859	0
53.3953	79.6002	93.2338	0
54.2021	80.111	93.0764	0
55.0107	80.6209	92.9212	0
55.8217	81.1332	92.7466	0
56.6367	81.6513	92.5584	0
57.4555	82.1679	92.373	0
58.2761	82.6893	92.1674	0
59.0983	83.2176	91.9256	0
59.9224	83.7457	91.6919	0
60.7471	84.2759	91.4305	0
61.5698	84.8169	91.1245	0
62.3955	85.356	90.821	0
63.2191	85.8994	90.4958	0
64.0335	86.4509	90.1172	0
64.8507	87.0021	89.736	0
65.6656	87.5556	89.3372	0
66.4613	88.1163	88.8594	0
67.2618	88.6774	88.4018	0
68.0604	89.2376	87.9155	0
68.8322	89.8014	87.3813	0
69.6083	90.3629	86.8364	0
70.3805	90.9254	86.2913	0
71.121	91.479	85.6922	0
71.8635	92.0338	85.0975	0
72.6041	92.5836	84.4964	0
73.3072	93.117	83.8695	0
74.0117	93.6484	83.2476	0
74.7133	94.1771	82.6284	0
75.3727	94.6737	82.0065	0
76.0341	95.1714	81.3769	0
76.6926	95.6662	80.7492	0
77.3072	96.1209	80.1402	0
77.9222	96.5745	79.5354	0
78.5361	97.0258	78.9298	0
79.1022	97.434	78.3584	0
79.668	97.8403	77.7877	0
79.668	97.8403	77.7877	0
AC
x	y	z	value
52.5655	53.3688	19.071	0
52.5652	53.3745	19.0726	0
52.5651	53.3774	19.0727	0
52.5649	53.3799	19.0728	0
52.5648	53.3829	19.0728	0
52.5646	53.3863	19.0729	0
52.5644	53.3899	19.073	0
52.5642	53.3937	19.0731	0
52.5639	53.3977	19.0732	0
52.5637	53.4018	19.0733	0
52.5635	53.406	19.0735	0
52.5632	53.4104	19.0736	0
52.563	53.4148	19.0737	0
52.5629	53.4167	19.0737	0
52.559	53.465	19.067	0
52.5548	53.5138	19.0701	0
52.5544	53.5586	19.0708	0
52.554	53.6032	19.0738	0
52.5525	53.6476	19.0652	0
52.5559	53.6898	19.0672	0
52.5585	53.7332	19.0673	0
52.5619	53.7737	19.0588	0
52.5697	53.8111	19.0496	0
52.5777	53.8488	19.0493	0
52.5861	53.8856	19.039	0
52.5988	53.9201	19.026	0
52.6126	53.9538	19.0143	0
52.6262	53.9856	19.0024	0
52.6453	54.0167	18.9869	0
52.6657	54.0456	18.9742	0
52.6856	54.076	18.9493	0
52.7106	54.1	18.9308	0
52.7362	54.1265	18.9038	0
52.7631	54.1499	18.8757	0
52.7921	54.1713	18.8439	0
52.8235	54.1908	18.8123	0
52.8546	54.2107	18.7805	0
52.8869	54.2252	18.7441	0
52.919	54.2354	18.6965	0
52.9523	54.2477	18.6591	0
52.9824	54.2525	18.6157	0
53.0126	54.2523	18.5719	0
53.0424	54.254	18.5266	0
53.0652	54.2442	18.4752	0
53.0854	54.2304	18.4334	0
53.1058	54.215	18.3895	0
53.1121	54.1874	18.3489	0
53.1121	54.1524	18.307	0
53.1129	54.1193	18.2648	0
53.0904	54.0665	18.2456	0
53.0585	54.0076	18.2242	0
53.0274	53.948	18.2031	0
52.9636	53.8667	18.2069	0
52.8838	53.7779	18.2172	0
52.8049	53.687	18.2271	0
52.6838	53.5736	18.2729	0
52.5394	53.4466	18.3352	0
52.3965	53.3209	18.3901	0
52.2015	53.1684	18.4903	0
51.9779	52.9982	18.5999	0
51.7553	52.8305	18.7222	0
51.4729	52.6351	18.8807	0
51.1544	52.4216	19.0724	0
50.8384	52.2079	19.2641	0
50.4607	51.9663	19.4987	0
50.0412	51.7076	19.7575	0
49.6243	51.4468	20.0185	0
49.144	51.1633	20.3252	0
48.6209	50.8602	20.6688	0
48.0998	50.5563	21.0162	0
47.52	50.2317	21.3935	0
46.8918	49.8888	21.8206	0
46.2683	49.5439	22.2424	0
45.5897	49.1839	22.6982	0
44.8619	48.8051	23.1956	0
44.1376	48.4268	23.7002	0
43.3667	48.0337	24.2288	0
42.5473	47.6268	24.8042	0
41.7334	47.2187	25.377	0
40.8807	46.7995	25.985	0
39.9825	46.3666	26.6395	0
39.0892	45.9348	27.2849	0
38.1657	45.4946	27.9675	0
37.203	45.0423	28.6782	0
36.2473	44.591	29.3998	0
35.2675	44.1297	30.149	0
34.2523	43.6567	30.9268	0
33.2455	43.182	31.7178	0
32.2211	42.6991	32.5271	0
31.1683	42.1998	33.3689	0
30.1212	41.7006	34.2225	0
29.0636	41.1885	35.0869	0
27.9811	40.6554	35.9939	0
26.9076	40.123	36.8966	0
25.826	39.5777	37.8187	0
24.7276	39.0068	38.7777	0
23.6351	38.4332	39.7333	0
22.5432	37.8492	40.6978	0
21.4373	37.2371	41.6929	0
20.3409	36.6251	42.6927	0
19.2493	36.0005	43.7065	0
18.1498	35.3518	44.7375	0
17.063	34.7009	45.7666	0
15.9809	34.0441	46.809	0
14.9034	33.3659	47.8592	0
13.8349	32.6865	48.9174	0
12.7788	32.0022	49.9758	0
11.7345	31.3051	51.0502	0
10.7014	30.6082	52.1125	0
9.68276	29.9103	53.1733	0
8.6891	29.2078	54.2387	0
7.70459	28.5075	55.293	0
6.73575	27.8099	56.343	0
5.80459	27.1191	57.3736	0
4.88228	26.43	58.3931	0
3.97726	25.7466	59.4128	0
3.1169	25.0858	60.3906	0
2.26744	24.4255	61.3741	0
1.43352	23.7728	62.3377	0
0.651317	23.1532	63.2578	0
-0.124076	22.5351	64.1706	0
-0.881606	21.9257	65.0703	0
-1.58433	21.3574	65.9236	0
-2.27943	20.7917	66.7768	0
-2.96124	20.2324	67.6161	0
-3.58632	19.725	68.3973	0
-4.20381	19.2192	69.1764	0
-4.81105	18.7185	69.9508	0
-5.35658	18.2739	70.6674	0
-5.89972	17.8321	71.3917	0
-6.43352	17.3934	72.102	0
-6.90799	17.0126	72.7541	0
-7.38011	16.6346	73.4043	0
-7.84618	16.2593	74.0619	0
-8.25637	15.944	74.6635	0
-8.66259	15.6275	75.262	0
-9.06488	15.3133	75.8565	0
-9.418	15.0563	76.4066	0
-9.76894	14.7976	76.9637	0
-10.1151	14.5428	77.5082	0
-10.4207	14.335	78.0202	0
-10.7242	14.1276	78.5262	0
-11.023	13.9235	79.0274	0
-11.2888	13.7574	79.4996	0
-11.553	13.5924	79.9744	0
-11.814	13.4308	80.4437	0
-12.0501	13.2972	80.8838	0
-12.284	13.1656	81.3162	0
-12.5139	13.0375	81.7533	0
-12.726	12.9266	82.172	0
-12.9363	12.8179	82.5821	0
-13.1405	12.7113	82.9962	0
-13.3362	12.6139	83.3919	0
-13.5377	12.5172	83.7899	0
-13.7229	12.4222	84.1827	0
-13.9077	12.3257	84.567	0
-14.094	12.2311	84.954	0
-14.279	12.1353	85.3443	0
-14.4515	12.0299	85.7284	0
-14.6283	11.9242	86.1134	0
-14.8016	11.8174	86.5014	0
-14.9825	11.6962	86.8832	0
-15.1465	11.5729	87.2737	0
-15.3171	11.4501	87.6661	0
-15.4933	11.3107	88.0606	0
-15.6605	11.1667	88.4508	0
-15.825	11.0248	88.8447	0
-15.99	10.8671	89.2428	0
-16.1418	10.7074	89.6349	0
-16.302	10.5478	90.0311	0
-16.4574	10.3782	90.433	0
-16.6088	10.2082	90.8262	0
-16.768	10.0376	91.2205	0
-16.9062	9.8632	91.6176	0
-17.0469	9.68935	91.9998	0
-17.1875	9.51546	92.3949	0
-17.315	9.34546	92.7789	0
-17.4443	9.17492	93.1633	0
-17.5609	9.00529	93.551	0
-17.6793	8.84263	93.939	0
-17.7899	8.68173	94.3154	0
-17.897	8.52153	94.6952	0
-18.0029	8.37061	95.0801	0
-18.0881	8.22284	95.4571	0
-18.1848	8.0759	95.8436	0
-18.2757	7.93556	96.2345	0
-18.3508	7.79925	96.6179	0
-18.4359	7.66566	97.0034	0
-18.5045	7.53507	97.4005	0
-18.5698	7.40863	97.795	0
-18.6351	7.28164	98.1911	0
-18.7029	7.15653	98.5884	0
-18.7522	7.03399	98.9874	0
-18.8113	6.90968	99.3968	0
-18.8581	6.78445	99.7948	0
-18.9029	6.65634	100.211	0
-18.9555	6.52648	100.618	0
-18.9929	6.39092	101.017	0
-19.0311	6.24889	101.422	0
-19.0698	6.1048	101.826	0
-19.1027	5.95214	102.218	0
-19.1329	5.78792	102.608	0
-19.1628	5.62248	102.987	0
-19.1917	5.4457	103.367	0
-19.2183	5.25561	103.727	0
-19.2438	5.06395	104.079	0
-19.2672	4.85992	104.428	0
-19.2827	4.64071	104.75	0
-19.295	4.42027	105.072	0
-19.3136	4.19154	105.381	0
-19.3196	3.94693	105.658	0
-19.3348	3.70284	105.935	0
-19.3405	3.45292	106.192	0
-19.3455	3.19384	106.42	0
-19.3421	2.93285	106.648	0
-19.3416	2.67302	106.862	0
-19.3422	2.41038	107.033	0
-19.3336	2.14635	107.213	0
-19.3346	1.88894	107.361	0
-19.3241	1.63808	107.473	0
-19.316	1.38577	107.596	0
-19.3007	1.14204	107.682	0
-19.2878	0.913001	107.74	0
-19.2736	0.686651	107.798	0
-19.254	0.46671	107.836	0
-19.2389	0.266798	107.829	0
-19.2235	0.0654503	107.831	0
-19.2042	-0.126608	107.816	0
-19.1786	-0.299797	107.761	0
-19.1619	-0.472944	107.716	0
-19.1418	-0.6404	107.664	0
-19.1146	-0.791102	107.586	0
-19.0881	-0.941771	107.504	0
-19.0723	-1.09121	107.42	0
-19.0497	-1.22731	107.33	0
-19.0257	-1.36409	107.241	0
-18.9951	-1.50038	107.148	0
-18.9701	-1.62972	107.053	0
-18.9464	-1.75969	106.958	0
-18.9237	-1.88821	106.863	0
-18.8988	-2.01392	106.777	0
-18.8734	-2.13788	106.689	0
-18.8512	-2.26289	106.606	0
-18.8163	-2.38207	106.528	0
-18.7889	-2.49955	106.442	0
-18.7679	-2.61661	106.368	0
-18.7291	-2.72457	106.292	0
-18.6987	-2.83072	106.215	0
-18.6657	-2.93568	106.134	0
-18.6193	-3.02241	106.044	0
-18.5739	-3.10834	105.966	0
-18.5324	-3.19154	105.875	0
-18.4783	-3.24607	105.775	0
-18.4223	-3.30129	105.666	0
-18.362	-3.35504	105.565	0
-18.296	-3.36975	105.435	0
-18.2193	-3.38322	105.299	0
-18.1481	-3.39562	105.171	0
-18.0642	-3.36127	105.001	0
-17.9666	-3.32748	104.841	0
-17.8779	-3.29163	104.673	0
-17.7693	-3.20207	104.482	0
-17.6585	-3.115	104.284	0
-17.5549	-3.02524	104.087	0
-17.4216	-2.88086	103.86	0
-17.303	-2.73802	103.624	0
-17.1728	-2.59277	103.4	0
-17.0303	-2.39379	103.148	0
-16.8828	-2.19472	102.887	0
-16.7416	-1.99347	102.627	0
-16.5833	-1.74623	102.343	0
-16.4279	-1.49387	102.062	0
-16.2691	-1.24083	101.774	0
-16.101	-0.942872	101.469	0
-15.9258	-0.639934	101.145	0
-15.7556	-0.337258	100.825	0
-15.5705	0.00814687	100.481	0
-15.3853	0.360612	100.128	0
-15.196	0.713321	99.7699	0
-14.9886	1.10686	99.377	0
-14.7921	1.5081	98.9742	0
-14.5796	1.90994	98.5748	0
-14.3606	2.35488	98.1314	0
-14.1362	2.80603	97.6834	0
-13.904	3.26055	97.2303	0
-13.6653	3.75564	96.7328	0
-13.4085	4.2626	96.2298	0
-13.1537	4.77208	95.7222	0
-12.878	5.32366	95.1641	0
-12.5901	5.8877	94.608	0
-12.3012	6.45293	94.037	0
-11.9833	7.06337	93.4363	0
-11.6562	7.6869	92.8233	0
-11.3227	8.31242	92.1999	0
-10.9588	8.97957	91.5456	0
-10.5804	9.66027	90.8823	0
-10.1963	10.3467	90.2183	0
-9.77662	11.0705	89.5234	0
-9.33958	11.8087	88.8181	0
-8.89577	12.5517	88.1037	0
-8.41564	13.3257	87.3801	0
-7.91322	14.1165	86.6404	0
-7.40332	14.9099	85.9041	0
-6.85908	15.7274	85.1551	0
-6.29165	16.5592	84.4045	0
-5.71372	17.3921	83.6377	0
-5.10594	18.2391	82.8876	0
-4.47621	19.0957	82.1334	0
-3.83649	19.9561	81.3663	0
-3.17188	20.8186	80.6191	0
-2.48868	21.6868	79.8807	0
-1.79209	22.5563	79.139	0
-1.08026	23.4241	78.4082	0
-0.352706	24.2901	77.6969	0
0.385284	25.1588	76.9802	0
1.13312	26.0203	76.2816	0
1.89367	26.8798	75.6077	0
2.66257	27.7385	74.9299	0
3.43746	28.5908	74.2814	0
4.22014	29.4378	73.6388	0
5.00827	30.2862	73.0122	0
5.80041	31.127	72.3937	0
6.59364	31.9619	71.7999	0
7.39533	32.7971	71.2038	0
8.19542	33.628	70.6292	0
8.99211	34.4536	70.0807	0
9.79833	35.2788	69.5278	0
10.6014	36.1003	68.982	0
11.4	36.9192	68.468	0
12.2062	37.736	67.9478	0
13.0081	38.5499	67.4408	0
13.8052	39.3609	66.9517	0
14.6105	40.172	66.4653	0
15.4143	40.9797	65.9873	0
16.2133	41.7836	65.5213	0
17.0189	42.5867	65.0491	0
17.8253	43.3887	64.6017	0
18.6262	44.1845	64.1512	0
19.4355	44.983	63.7036	0
20.2457	45.7756	63.2677	0
21.055	46.5663	62.8336	0
21.8714	47.3562	62.4016	0
22.6892	48.1438	61.9813	0
23.5092	48.927	61.5569	0
24.3377	49.711	61.1356	0
25.1688	50.4931	60.7107	0
26.0047	51.2731	60.2894	0
26.847	52.0523	59.8706	0
27.6947	52.8301	59.4372	0
28.5481	53.6053	59.0001	0
29.4094	54.3788	58.5663	0
30.2768	55.1523	58.1167	0
31.1493	55.92	57.6414	0
32.0275	56.687	57.1752	0
32.9111	57.45	56.6852	0
33.7991	58.206	56.1623	0
34.6934	58.9594	55.6425	0
35.5898	59.7108	55.1053	0
36.4846	60.448	54.5278	0
37.3848	61.1839	53.9485	0
38.2859	61.9159	53.3557	0
39.1732	62.6309	52.6992	0
40.0674	63.3458	52.0634	0
40.9613	64.0541	51.4033	0
41.8288	64.7437	50.712	0
42.7019	65.4297	50.0113	0
43.5707	66.113	49.3144	0
44.4006	66.769	48.5823	0
45.2333	67.4256	47.8554	0
46.0624	68.0748	47.1258	0
46.8386	68.6949	46.3905	0
47.6166	69.3127	45.6607	0
48.3898	69.9267	44.9362	0
49.099	70.5017	44.2293	0
49.8106	71.0774	43.5151	0
50.5177	71.6501	42.8044	0
51.1568	72.1798	42.1311	0
51.7967	72.7088	41.4619	0
52.4343	73.2354	40.7929	0
53.0021	73.7184	40.1738	0
53.5699	74.1994	39.5555	0
53.5699	74.1994	39.5555	0
GSC
x	y	z	value
117.198	49.3688	40.113	0
117.199	49.3731	40.1152	0
117.2	49.376	40.1163	0
117.201	49.3787	40.1173	0
117.202	49.3817	40.1185	0
117.203	49.3851	40.1198	0
117.204	49.3887	40.1212	0
117.206	49.3926	40.1227	0
117.207	49.3967	40.1243	0
117.208	49.4009	40.1259	0
117.21	49.4052	40.1276	0
117.211	49.4096	40.1293	0
117.213	49.4141	40.131	0
117.213	49.416	40.1318	0
117.23	49.4634	40.15	0
117.244	49.5102	40.1678	0
117.261	49.5505	40.1835	0
117.276	49.5947	40.2011	0
117.292	49.6364	40.208	0
117.309	49.6733	40.2221	0
117.326	49.7071	40.2372	0
117.341	49.7433	40.2409	0
117.357	49.7717	40.2536	0
117.374	49.7985	40.253	0
117.391	49.8275	40.2539	0
117.407	49.8465	40.2601	0
117.422	49.8667	40.2559	0
117.439	49.885	40.2526	0
117.454	49.8935	40.2429	0
117.468	49.9036	40.2307	0
117.483	49.9117	40.2201	0
117.495	49.9111	40.2027	0
117.506	49.908	40.1744	0
117.517	49.9056	40.1554	0
117.525	49.8925	40.1197	0
117.532	49.8772	40.0816	0
117.539	49.8643	40.0548	0
117.537	49.8359	39.9966	0
117.535	49.8073	39.9472	0
117.533	49.7789	39.8966	0
117.52	49.7381	39.8259	0
117.504	49.6909	39.7631	0
117.49	49.6453	39.6903	0
117.461	49.5853	39.6035	0
117.428	49.5206	39.5142	0
117.394	49.4572	39.4148	0
117.343	49.3778	39.3126	0
117.288	49.2926	39.1957	0
117.231	49.2086	39.0891	0
117.156	49.1087	38.9597	0
117.072	49.0032	38.8359	0
116.987	48.8982	38.7024	0
116.88	48.7798	38.5647	0
116.764	48.6536	38.4238	0
116.647	48.529	38.2754	0
116.503	48.392	38.1335	0
116.347	48.25	37.9756	0
116.194	48.1079	37.8331	0
116.009	47.9582	37.6871	0
115.81	47.8049	37.5361	0
115.61	47.65	37.39	0
115.377	47.4913	37.2523	0
115.126	47.3307	37.1123	0
114.876	47.1694	36.9782	0
114.588	47.007	36.8463	0
114.274	46.842	36.7209	0
113.963	46.6807	36.5959	0
113.614	46.5185	36.4843	0
113.237	46.3589	36.3842	0
112.858	46.2004	36.2767	0
112.442	46.0455	36.1875	0
111.994	45.8933	36.1026	0
111.547	45.7445	36.0211	0
111.063	45.5961	35.957	0
110.545	45.4515	35.9132	0
110.028	45.3103	35.8574	0
109.476	45.1716	35.8156	0
108.888	45.034	35.8025	0
[truncated: 2,608 more rows]
