# Supplementary material for: Quantifying dynamic muscle lengths and moment arms of musculoskeletal joints using FEBio studio: A demonstration in the glenohumeral joint
Source: J Biomech. Author manuscript; Available in PMC 2026 Apr 28. (PMC13111909; doi:10.1016/j.jbiomech.2026.113308)
Supplement: Data_and_code.zip [file NIHMS2167395-supplement-Data_and_code_zip.zip › data_and_code_v1.1/provided_solutions_FEBio/Verification_Validation_model.feb]

<?xml version="1.0" encoding="ISO-8859-1"?>
<febio_spec version="4.0">
	<Module type="solid"/>
	<Control>
		<analysis>STATIC</analysis>
		<time_steps>101</time_steps>
		<step_size>1</step_size>
		<plot_zero_state>0</plot_zero_state>
		<plot_range>0,-1</plot_range>
		<plot_level>PLOT_MAJOR_ITRS</plot_level>
		<output_level>OUTPUT_MAJOR_ITRS</output_level>
		<plot_stride>1</plot_stride>
		<output_stride>1</output_stride>
		<adaptor_re_solve>1</adaptor_re_solve>
		<solver type="solid">
			<symmetric_stiffness>preferred</symmetric_stiffness>
			<equation_scheme>staggered</equation_scheme>
			<equation_order>default</equation_order>
			<optimize_bw>0</optimize_bw>
			<lstol>0.9</lstol>
			<lsmin>0.01</lsmin>
			<lsiter>5</lsiter>
			<ls_check_jacobians>0</ls_check_jacobians>
			<max_refs>15</max_refs>
			<check_zero_diagonal>0</check_zero_diagonal>
			<zero_diagonal_tol>0</zero_diagonal_tol>
			<force_partition>0</force_partition>
			<reform_each_time_step>1</reform_each_time_step>
			<reform_augment>0</reform_augment>
			<diverge_reform>1</diverge_reform>
			<min_residual>1e-20</min_residual>
			<max_residual>0</max_residual>
			<dtol>0.001</dtol>
			<etol>0.01</etol>
			<rtol>0</rtol>
			<rhoi>-2</rhoi>
			<alpha>1</alpha>
			<beta>0.25</beta>
			<gamma>0.5</gamma>
			<logSolve>0</logSolve>
			<arc_length>0</arc_length>
			<arc_length_scale>0</arc_length_scale>
			<qn_method type="BFGS">
				<max_ups>10</max_ups>
				<max_buffer_size>0</max_buffer_size>
				<cycle_buffer>1</cycle_buffer>
				<cmax>100000</cmax>
			</qn_method>
		</solver>
	</Control>
	<Globals>
		<Constants>
			<T>0</T>
			<P>0</P>
			<R>8.31446</R>
			<Fc>96485.3</Fc>
		</Constants>
	</Globals>
	<Material>
		<material id="1" name="Part1" type="rigid body">
			<density>1</density>
			<E>1</E>
			<v>0</v>
			<center_of_mass>0,0,0</center_of_mass>
		</material>
		<material id="2" name="Part2" type="rigid body">
			<density>1</density>
			<E>1</E>
			<v>0</v>
			<center_of_mass>0,0,0</center_of_mass>
		</material>
		<material id="3" name="Material3" type="neo-Hookean">
			<density>1</density>
			<E>1</E>
			<v>0</v>
		</material>
	</Material>
	<Mesh>
		<Nodes name="sphere_misaligned_cylinder_box_scapula_051325">
			<node id="1">5,-24.375,-125</node>
			<node id="2">5,-22.5,-125</node>
			<node id="3">5,-23.4375,-123.4375</node>
			<node id="4">5,-22.5,-121.875</node>
			<node id="5">5,-24.375,-121.875</node>
			<node id="6">5,-25.3125,-123.4375</node>
			<node id="7">5,-26.25,-125</node>
			<node id="8">5,-26.25,-121.875</node>
			<node id="9">5,-25.3125,-120.3125</node>
			<node id="10">5,-24.375,-118.75</node>
			<node id="11">5,-26.25,-118.75</node>
			<node id="12">5,-23.4375,-120.3125</node>
			<node id="13">5,-22.5,-118.75</node>
			<node id="14">5,-28.125,-118.75</node>
			<node id="15">5,-27.1875,-120.3125</node>
			<node id="16">5,-28.125,-121.875</node>
			<node id="17">5,-28.125,-125</node>
			<node id="18">5,-27.1875,-123.4375</node>
			<node id="19">5,-30,-121.875</node>
			<node id="20">5,-29.0625,-123.4375</node>
			<node id="21">5,-30,-125</node>
			<node id="22">5,-22.5,-115.625</node>
			<node id="23">5,-23.4375,-114.0625</node>
			<node id="24">5,-24.375,-115.625</node>
			<node id="25">5,-24.375,-112.5</node>
			<node id="26">5,-22.5,-112.5</node>
			<node id="27">5,-23.4375,-117.1875</node>
			<node id="28">5,-25.3125,-117.1875</node>
			<node id="29">5,-26.25,-115.625</node>
			<node id="30">5,-26.25,-112.5</node>
			<node id="31">5,-25.3125,-114.0625</node>
			<node id="32">5,-30,-115.625</node>
			<node id="33">5,-28.125,-115.625</node>
			<node id="34">5,-29.0625,-114.0625</node>
			<node id="35">5,-28.125,-112.5</node>
			<node id="36">5,-30,-112.5</node>
			<node id="37">5,-27.1875,-114.0625</node>
			<node id="38">5,-27.1875,-117.1875</node>
			<node id="39">5,-30,-118.75</node>
			<node id="40">5,-29.0625,-120.3125</node>
			<node id="41">5,-29.0625,-117.1875</node>
			<node id="42">5,-30,-120.3125</node>
			<node id="43">5,-30,-123.4375</node>
			<node id="44">5,22.5,-78.125</node>
			<node id="45">5,23.4375,-79.6875</node>
			<node id="46">5,24.375,-78.125</node>
			<node id="47">5,24.375,-81.25</node>
			<node id="48">5,22.5,-81.25</node>
			<node id="49">5,23.4375,-76.5625</node>
			<node id="50">5,24.375,-75</node>
			<node id="51">5,22.5,-75</node>
			<node id="52">5,26.25,-81.25</node>
			<node id="53">5,25.3125,-79.6875</node>
			<node id="54">5,26.25,-78.125</node>
			<node id="55">5,25.3125,-76.5625</node>
			<node id="56">5,26.25,-75</node>
			<node id="57">5,28.125,-81.25</node>
			<node id="58">5,27.1875,-79.6875</node>
			<node id="59">5,28.125,-78.125</node>
			<node id="60">5,28.125,-75</node>
			<node id="61">5,27.1875,-76.5625</node>
			<node id="62">5,30,-78.125</node>
			<node id="63">5,29.0625,-76.5625</node>
			<node id="64">5,30,-75</node>
			<node id="65">5,22.5,-84.375</node>
			<node id="66">5,23.4375,-85.9375</node>
			<node id="67">5,24.375,-84.375</node>
			<node id="68">5,24.375,-87.5</node>
			<node id="69">5,22.5,-87.5</node>
			<node id="70">5,23.4375,-82.8125</node>
			<node id="71">5,25.3125,-82.8125</node>
			<node id="72">5,26.25,-84.375</node>
			<node id="73">5,26.25,-87.5</node>
			<node id="74">5,25.3125,-85.9375</node>
			<node id="75">5,30,-84.375</node>
			<node id="76">5,28.125,-84.375</node>
			<node id="77">5,29.0625,-85.9375</node>
			<node id="78">5,28.125,-87.5</node>
			<node id="79">5,30,-87.5</node>
			<node id="80">5,27.1875,-85.9375</node>
			<node id="81">5,27.1875,-82.8125</node>
			<node id="82">5,30,-81.25</node>
			<node id="83">5,29.0625,-79.6875</node>
			<node id="84">5,29.0625,-82.8125</node>
			<node id="85">5,30,-79.6875</node>
			<node id="86">5,30,-76.5625</node>
			<node id="87">5,-30,-117.1875</node>
			<node id="88">5,-30,-114.0625</node>
			<node id="89">5,30,-82.8125</node>
			<node id="90">5,30,-85.9375</node>
			<node id="91">5,0,-128.125</node>
			<node id="92">5,-0.9375,-126.5625</node>
			<node id="93">5,-1.875,-128.125</node>
			<node id="94">5,-1.875,-125</node>
			<node id="95">5,0,-125</node>
			<node id="96">5,-0.9375,-129.6875</node>
			<node id="97">5,-1.875,-131.25</node>
			<node id="98">5,0,-131.25</node>
			<node id="99">5,-2.8125,-129.6875</node>
			<node id="100">5,-3.75,-131.25</node>
			<node id="101">5,-3.75,-128.125</node>
			<node id="102">5,-3.75,-125</node>
			<node id="103">5,-2.8125,-126.5625</node>
			<node id="104">5,-2.8125,-132.8125</node>
			<node id="105">5,-3.75,-134.375</node>
			<node id="106">5,-1.875,-134.375</node>
			<node id="107">5,0,-134.375</node>
			<node id="108">5,-0.9375,-132.8125</node>
			<node id="109">5,-0.9375,-135.9375</node>
			<node id="110">5,-1.875,-137.5</node>
			<node id="111">5,0,-137.5</node>
			<node id="112">5,-2.8125,-135.9375</node>
			<node id="113">5,-3.75,-137.5</node>
			<node id="114">5,-4.6875,-132.8125</node>
			<node id="115">5,-5.625,-134.375</node>
			<node id="116">5,-5.625,-131.25</node>
			<node id="117">5,-4.6875,-135.9375</node>
			<node id="118">5,-5.625,-137.5</node>
			<node id="119">5,-6.5625,-135.9375</node>
			<node id="120">5,-7.5,-137.5</node>
			<node id="121">5,-7.5,-134.375</node>
			<node id="122">5,-7.5,-131.25</node>
			<node id="123">5,-6.5625,-132.8125</node>
			<node id="124">5,-5.625,-125</node>
			<node id="125">5,-7.5,-125</node>
			<node id="126">5,-6.5625,-126.5625</node>
			<node id="127">5,-7.5,-128.125</node>
			<node id="128">5,-5.625,-128.125</node>
			<node id="129">5,-4.6875,-126.5625</node>
			<node id="130">5,-4.6875,-129.6875</node>
			<node id="131">5,-6.5625,-129.6875</node>
			<node id="132">5,-6.5625,-139.0625</node>
			<node id="133">5,-7.5,-140.625</node>
			<node id="134">5,-5.625,-140.625</node>
			<node id="135">5,-4.6875,-139.0625</node>
			<node id="136">5,-3.75,-140.625</node>
			<node id="137">5,-4.6875,-142.1875</node>
			<node id="138">5,-5.625,-143.75</node>
			<node id="139">5,-3.75,-143.75</node>
			<node id="140">5,-6.5625,-142.1875</node>
			<node id="141">5,-7.5,-143.75</node>
			<node id="142">5,0,-140.625</node>
			<node id="143">5,-1.875,-140.625</node>
			<node id="144">5,-0.9375,-142.1875</node>
			<node id="145">5,-1.875,-143.75</node>
			<node id="146">5,0,-143.75</node>
			<node id="147">5,-2.8125,-142.1875</node>
			<node id="148">5,-0.9375,-139.0625</node>
			<node id="149">5,-2.8125,-139.0625</node>
			<node id="150">5,-2.8125,-145.3125</node>
			<node id="151">5,-3.75,-146.875</node>
			<node id="152">5,-1.875,-146.875</node>
			<node id="153">5,0,-146.875</node>
			<node id="154">5,-0.9375,-145.3125</node>
			<node id="155">5,-0.9375,-148.4375</node>
			<node id="156">5,-1.875,-150</node>
			<node id="157">5,0,-150</node>
			<node id="158">5,-2.8125,-148.4375</node>
			<node id="159">5,-3.75,-150</node>
			<node id="160">5,-7.5,-146.875</node>
			<node id="161">5,-6.5625,-148.4375</node>
			<node id="162">5,-5.625,-146.875</node>
			<node id="163">5,-6.5625,-145.3125</node>
			<node id="164">5,-4.6875,-145.3125</node>
			<node id="165">5,-4.6875,-148.4375</node>
			<node id="166">5,-13.125,-125</node>
			<node id="167">5,-15,-125</node>
			<node id="168">5,-14.0625,-126.5625</node>
			<node id="169">5,-15,-128.125</node>
			<node id="170">5,-13.125,-128.125</node>
			<node id="171">5,-12.1875,-126.5625</node>
			<node id="172">5,-11.25,-125</node>
			<node id="173">5,-11.25,-128.125</node>
			<node id="174">5,-12.1875,-129.6875</node>
			<node id="175">5,-13.125,-131.25</node>
			<node id="176">5,-11.25,-131.25</node>
			<node id="177">5,-14.0625,-129.6875</node>
			<node id="178">5,-15,-131.25</node>
			<node id="179">5,-9.375,-128.125</node>
			<node id="180">5,-8.4375,-129.6875</node>
			<node id="181">5,-9.375,-131.25</node>
			<node id="182">5,-10.3125,-129.6875</node>
			<node id="183">5,-8.4375,-126.5625</node>
			<node id="184">5,-9.375,-125</node>
			<node id="185">5,-10.3125,-126.5625</node>
			<node id="186">5,-10.3125,-132.8125</node>
			<node id="187">5,-11.25,-134.375</node>
			<node id="188">5,-9.375,-134.375</node>
			<node id="189">5,-8.4375,-132.8125</node>
			<node id="190">5,-8.4375,-135.9375</node>
			<node id="191">5,-9.375,-137.5</node>
			<node id="192">5,-10.3125,-135.9375</node>
			<node id="193">5,-11.25,-137.5</node>
			<node id="194">5,-15,-134.375</node>
			<node id="195">5,-14.0625,-135.9375</node>
			<node id="196">5,-13.125,-134.375</node>
			<node id="197">5,-13.125,-137.5</node>
			<node id="198">5,-15,-137.5</node>
			<node id="199">5,-14.0625,-132.8125</node>
			<node id="200">5,-12.1875,-132.8125</node>
			<node id="201">5,-12.1875,-135.9375</node>
			<node id="202">5,-8.4375,-139.0625</node>
			<node id="203">5,-9.375,-140.625</node>
			<node id="204">5,-8.4375,-142.1875</node>
			<node id="205">5,-9.375,-143.75</node>
			<node id="206">5,-10.3125,-142.1875</node>
			<node id="207">5,-11.25,-143.75</node>
			<node id="208">5,-11.25,-140.625</node>
			<node id="209">5,-10.3125,-139.0625</node>
			<node id="210">5,-10.3125,-145.3125</node>
			<node id="211">5,-11.25,-146.875</node>
			<node id="212">5,-9.375,-146.875</node>
			<node id="213">5,-8.4375,-145.3125</node>
			<node id="214">5,-8.4375,-148.4375</node>
			<node id="215">5,-10.3125,-148.4375</node>
			<node id="216">5,-9.375,-150</node>
			<node id="217">5,-11.25,-150</node>
			<node id="218">5,-12.1875,-145.3125</node>
			<node id="219">5,-13.125,-146.875</node>
			<node id="220">5,-13.125,-143.75</node>
			<node id="221">5,-12.1875,-148.4375</node>
			<node id="222">5,-13.125,-150</node>
			<node id="223">5,-14.0625,-148.4375</node>
			<node id="224">5,-15,-150</node>
			<node id="225">5,-15,-146.875</node>
			<node id="226">5,-15,-143.75</node>
			<node id="227">5,-14.0625,-145.3125</node>
			<node id="228">5,-14.0625,-139.0625</node>
			<node id="229">5,-15,-140.625</node>
			<node id="230">5,-13.125,-140.625</node>
			<node id="231">5,-12.1875,-139.0625</node>
			<node id="232">5,-12.1875,-142.1875</node>
			<node id="233">5,-14.0625,-142.1875</node>
			<node id="234">5,-16.875,-125</node>
			<node id="235">5,-15.9375,-126.5625</node>
			<node id="236">5,-16.875,-128.125</node>
			<node id="237">5,-15.9375,-129.6875</node>
			<node id="238">5,-16.875,-131.25</node>
			<node id="239">5,-18.75,-128.125</node>
			<node id="240">5,-17.8125,-129.6875</node>
			<node id="241">5,-18.75,-131.25</node>
			<node id="242">5,-17.8125,-132.8125</node>
			<node id="243">5,-18.75,-134.375</node>
			<node id="244">5,-16.875,-134.375</node>
			<node id="245">5,-15.9375,-132.8125</node>
			<node id="246">5,-15.9375,-135.9375</node>
			<node id="247">5,-16.875,-137.5</node>
			<node id="248">5,-17.8125,-135.9375</node>
			<node id="249">5,-18.75,-137.5</node>
			<node id="250">5,-20.625,-131.25</node>
			<node id="251">5,-19.6875,-132.8125</node>
			<node id="252">5,-20.625,-134.375</node>
			<node id="253">5,-19.6875,-135.9375</node>
			<node id="254">5,-20.625,-137.5</node>
			<node id="255">5,-22.5,-134.375</node>
			<node id="256">5,-21.5625,-135.9375</node>
			<node id="257">5,-22.5,-137.5</node>
			<node id="258">5,-21.5625,-139.0625</node>
			<node id="259">5,-22.5,-140.625</node>
			<node id="260">5,-20.625,-140.625</node>
			<node id="261">5,-19.6875,-139.0625</node>
			<node id="262">5,-18.75,-140.625</node>
			<node id="263">5,-19.6875,-142.1875</node>
			<node id="264">5,-20.625,-143.75</node>
			<node id="265">5,-18.75,-143.75</node>
			<node id="266">5,-21.5625,-142.1875</node>
			<node id="267">5,-22.5,-143.75</node>
			<node id="268">5,-16.875,-140.625</node>
			<node id="269">5,-15.9375,-142.1875</node>
			<node id="270">5,-16.875,-143.75</node>
			<node id="271">5,-17.8125,-142.1875</node>
			<node id="272">5,-15.9375,-139.0625</node>
			<node id="273">5,-17.8125,-139.0625</node>
			<node id="274">5,-17.8125,-145.3125</node>
			<node id="275">5,-18.75,-146.875</node>
			<node id="276">5,-16.875,-146.875</node>
			<node id="277">5,-15.9375,-145.3125</node>
			<node id="278">5,-15.9375,-148.4375</node>
			<node id="279">5,-16.875,-150</node>
			<node id="280">5,-17.8125,-148.4375</node>
			<node id="281">5,-18.75,-150</node>
			<node id="282">5,-22.5,-146.875</node>
			<node id="283">5,-21.5625,-148.4375</node>
			<node id="284">5,-20.625,-146.875</node>
			<node id="285">5,-20.625,-150</node>
			<node id="286">5,-22.5,-150</node>
			<node id="287">5,-21.5625,-145.3125</node>
			<node id="288">5,-19.6875,-145.3125</node>
			<node id="289">5,-19.6875,-148.4375</node>
			<node id="290">5,-24.375,-137.5</node>
			<node id="291">5,-23.4375,-139.0625</node>
			<node id="292">5,-24.375,-140.625</node>
			<node id="293">5,-23.4375,-142.1875</node>
			<node id="294">5,-24.375,-143.75</node>
			<node id="295">5,-26.25,-140.625</node>
			<node id="296">5,-25.3125,-142.1875</node>
			<node id="297">5,-26.25,-143.75</node>
			<node id="298">5,-25.3125,-145.3125</node>
			<node id="299">5,-26.25,-146.875</node>
			<node id="300">5,-24.375,-146.875</node>
			<node id="301">5,-23.4375,-145.3125</node>
			<node id="302">5,-23.4375,-148.4375</node>
			<node id="303">5,-25.3125,-148.4375</node>
			<node id="304">5,-24.375,-150</node>
			<node id="305">5,-26.25,-150</node>
			<node id="306">5,-28.125,-143.75</node>
			<node id="307">5,-27.1875,-145.3125</node>
			<node id="308">5,-28.125,-146.875</node>
			<node id="309">5,-27.1875,-148.4375</node>
			<node id="310">5,-28.125,-150</node>
			<node id="311">5,-30,-146.875</node>
			<node id="312">5,-29.0625,-148.4375</node>
			<node id="313">5,-30,-150</node>
			<node id="314">5,0,-103.125</node>
			<node id="315">5,-0.9375,-101.5625</node>
			<node id="316">5,-1.875,-103.125</node>
			<node id="317">5,-1.875,-100</node>
			<node id="318">5,0,-100</node>
			<node id="319">5,-0.9375,-104.6875</node>
			<node id="320">5,-1.875,-106.25</node>
			<node id="321">5,0,-106.25</node>
			<node id="322">5,-2.8125,-104.6875</node>
			<node id="323">5,-3.75,-106.25</node>
			<node id="324">5,-3.75,-103.125</node>
			<node id="325">5,-3.75,-100</node>
			<node id="326">5,-2.8125,-101.5625</node>
			<node id="327">5,-2.8125,-107.8125</node>
			<node id="328">5,-3.75,-109.375</node>
			<node id="329">5,-1.875,-109.375</node>
			<node id="330">5,0,-109.375</node>
			<node id="331">5,-0.9375,-107.8125</node>
			<node id="332">5,-0.9375,-110.9375</node>
			<node id="333">5,-1.875,-112.5</node>
			<node id="334">5,0,-112.5</node>
			<node id="335">5,-2.8125,-110.9375</node>
			<node id="336">5,-3.75,-112.5</node>
			<node id="337">5,-4.6875,-107.8125</node>
			<node id="338">5,-5.625,-109.375</node>
			<node id="339">5,-5.625,-106.25</node>
			<node id="340">5,-4.6875,-110.9375</node>
			<node id="341">5,-5.625,-112.5</node>
			<node id="342">5,-6.5625,-110.9375</node>
			<node id="343">5,-7.5,-112.5</node>
			<node id="344">5,-7.5,-109.375</node>
			<node id="345">5,-7.5,-106.25</node>
			<node id="346">5,-6.5625,-107.8125</node>
			<node id="347">5,-5.625,-100</node>
			<node id="348">5,-7.5,-100</node>
			<node id="349">5,-6.5625,-101.5625</node>
			<node id="350">5,-7.5,-103.125</node>
			<node id="351">5,-5.625,-103.125</node>
			<node id="352">5,-4.6875,-101.5625</node>
			<node id="353">5,-4.6875,-104.6875</node>
			<node id="354">5,-6.5625,-104.6875</node>
			<node id="355">5,-6.5625,-114.0625</node>
			<node id="356">5,-7.5,-115.625</node>
			<node id="357">5,-5.625,-115.625</node>
			<node id="358">5,-4.6875,-114.0625</node>
			<node id="359">5,-3.75,-115.625</node>
			<node id="360">5,-4.6875,-117.1875</node>
			<node id="361">5,-5.625,-118.75</node>
			<node id="362">5,-3.75,-118.75</node>
			<node id="363">5,-6.5625,-117.1875</node>
			<node id="364">5,-7.5,-118.75</node>
			<node id="365">5,0,-115.625</node>
			<node id="366">5,-1.875,-115.625</node>
			<node id="367">5,-0.9375,-117.1875</node>
			<node id="368">5,-1.875,-118.75</node>
			<node id="369">5,0,-118.75</node>
			<node id="370">5,-2.8125,-117.1875</node>
			<node id="371">5,-0.9375,-114.0625</node>
			<node id="372">5,-2.8125,-114.0625</node>
			<node id="373">5,-2.8125,-120.3125</node>
			<node id="374">5,-3.75,-121.875</node>
			<node id="375">5,-1.875,-121.875</node>
			<node id="376">5,0,-121.875</node>
			<node id="377">5,-0.9375,-120.3125</node>
			<node id="378">5,-0.9375,-123.4375</node>
			<node id="379">5,-2.8125,-123.4375</node>
			<node id="380">5,-4.6875,-123.4375</node>
			<node id="381">5,-5.625,-121.875</node>
			<node id="382">5,-6.5625,-123.4375</node>
			<node id="383">5,-7.5,-121.875</node>
			<node id="384">5,-4.6875,-120.3125</node>
			<node id="385">5,-6.5625,-120.3125</node>
			<node id="386">5,-8.4375,-114.0625</node>
			<node id="387">5,-9.375,-115.625</node>
			<node id="388">5,-9.375,-112.5</node>
			<node id="389">5,-8.4375,-117.1875</node>
			<node id="390">5,-9.375,-118.75</node>
			<node id="391">5,-10.3125,-117.1875</node>
			<node id="392">5,-11.25,-118.75</node>
			<node id="393">5,-11.25,-115.625</node>
			<node id="394">5,-11.25,-112.5</node>
			<node id="395">5,-10.3125,-114.0625</node>
			<node id="396">5,-10.3125,-123.4375</node>
			<node id="397">5,-11.25,-121.875</node>
			<node id="398">5,-9.375,-121.875</node>
			<node id="399">5,-10.3125,-120.3125</node>
			<node id="400">5,-8.4375,-123.4375</node>
			<node id="401">5,-8.4375,-120.3125</node>
			<node id="402">5,-12.1875,-120.3125</node>
			<node id="403">5,-13.125,-121.875</node>
			<node id="404">5,-13.125,-118.75</node>
			<node id="405">5,-12.1875,-123.4375</node>
			<node id="406">5,-14.0625,-123.4375</node>
			<node id="407">5,-15,-121.875</node>
			<node id="408">5,-15,-118.75</node>
			<node id="409">5,-14.0625,-120.3125</node>
			<node id="410">5,-13.125,-112.5</node>
			<node id="411">5,-15,-112.5</node>
			<node id="412">5,-14.0625,-114.0625</node>
			<node id="413">5,-15,-115.625</node>
			<node id="414">5,-13.125,-115.625</node>
			<node id="415">5,-12.1875,-114.0625</node>
			<node id="416">5,-12.1875,-117.1875</node>
			<node id="417">5,-14.0625,-117.1875</node>
			<node id="418">5,-13.125,-100</node>
			<node id="419">5,-15,-100</node>
			<node id="420">5,-14.0625,-101.5625</node>
			<node id="421">5,-15,-103.125</node>
			<node id="422">5,-13.125,-103.125</node>
			<node id="423">5,-12.1875,-101.5625</node>
			<node id="424">5,-11.25,-100</node>
			<node id="425">5,-11.25,-103.125</node>
			<node id="426">5,-12.1875,-104.6875</node>
			<node id="427">5,-13.125,-106.25</node>
			<node id="428">5,-11.25,-106.25</node>
			<node id="429">5,-14.0625,-104.6875</node>
			<node id="430">5,-15,-106.25</node>
			<node id="431">5,-10.3125,-104.6875</node>
			<node id="432">5,-9.375,-103.125</node>
			<node id="433">5,-9.375,-106.25</node>
			<node id="434">5,-9.375,-100</node>
			<node id="435">5,-10.3125,-101.5625</node>
			<node id="436">5,-8.4375,-101.5625</node>
			<node id="437">5,-8.4375,-104.6875</node>
			<node id="438">5,-10.3125,-107.8125</node>
			<node id="439">5,-11.25,-109.375</node>
			<node id="440">5,-9.375,-109.375</node>
			<node id="441">5,-8.4375,-107.8125</node>
			<node id="442">5,-8.4375,-110.9375</node>
			<node id="443">5,-10.3125,-110.9375</node>
			<node id="444">5,-12.1875,-110.9375</node>
			<node id="445">5,-13.125,-109.375</node>
			<node id="446">5,-14.0625,-110.9375</node>
			<node id="447">5,-15,-109.375</node>
			<node id="448">5,-12.1875,-107.8125</node>
			<node id="449">5,-14.0625,-107.8125</node>
			<node id="450">5,-30,-103.125</node>
			<node id="451">5,-28.125,-103.125</node>
			<node id="452">5,-29.0625,-101.5625</node>
			<node id="453">5,-28.125,-100</node>
			<node id="454">5,-30,-100</node>
			<node id="455">5,-27.1875,-101.5625</node>
			<node id="456">5,-26.25,-100</node>
			<node id="457">5,-26.25,-103.125</node>
			<node id="458">5,-28.125,-106.25</node>
			<node id="459">5,-26.25,-106.25</node>
			<node id="460">5,-27.1875,-104.6875</node>
			<node id="461">5,-25.3125,-104.6875</node>
			<node id="462">5,-24.375,-103.125</node>
			<node id="463">5,-24.375,-106.25</node>
			<node id="464">5,-25.3125,-101.5625</node>
			<node id="465">5,-24.375,-100</node>
			<node id="466">5,-23.4375,-101.5625</node>
			<node id="467">5,-22.5,-100</node>
			<node id="468">5,-22.5,-103.125</node>
			<node id="469">5,-22.5,-106.25</node>
			<node id="470">5,-23.4375,-104.6875</node>
			<node id="471">5,-26.25,-109.375</node>
			<node id="472">5,-24.375,-109.375</node>
			<node id="473">5,-25.3125,-107.8125</node>
			<node id="474">5,-23.4375,-107.8125</node>
			<node id="475">5,-22.5,-109.375</node>
			<node id="476">5,-23.4375,-110.9375</node>
			<node id="477">5,-15.9375,-107.8125</node>
			<node id="478">5,-16.875,-109.375</node>
			<node id="479">5,-16.875,-106.25</node>
			<node id="480">5,-15.9375,-110.9375</node>
			<node id="481">5,-16.875,-112.5</node>
			<node id="482">5,-18.75,-106.25</node>
			<node id="483">5,-17.8125,-107.8125</node>
			<node id="484">5,-18.75,-109.375</node>
			<node id="485">5,-17.8125,-110.9375</node>
			<node id="486">5,-18.75,-112.5</node>
			<node id="487">5,-20.625,-109.375</node>
			<node id="488">5,-21.5625,-107.8125</node>
			<node id="489">5,-20.625,-106.25</node>
			<node id="490">5,-19.6875,-107.8125</node>
			<node id="491">5,-21.5625,-110.9375</node>
			<node id="492">5,-20.625,-112.5</node>
			<node id="493">5,-19.6875,-110.9375</node>
			<node id="494">5,-15.9375,-101.5625</node>
			<node id="495">5,-16.875,-103.125</node>
			<node id="496">5,-16.875,-100</node>
			<node id="497">5,-15.9375,-104.6875</node>
			<node id="498">5,-17.8125,-104.6875</node>
			<node id="499">5,-18.75,-103.125</node>
			<node id="500">5,-18.75,-100</node>
			<node id="501">5,-17.8125,-101.5625</node>
			<node id="502">5,-19.6875,-104.6875</node>
			<node id="503">5,-20.625,-103.125</node>
			<node id="504">5,-21.5625,-104.6875</node>
			<node id="505">5,-21.5625,-101.5625</node>
			<node id="506">5,-20.625,-100</node>
			<node id="507">5,-19.6875,-101.5625</node>
			<node id="508">5,-20.625,-115.625</node>
			<node id="509">5,-21.5625,-114.0625</node>
			<node id="510">5,-19.6875,-114.0625</node>
			<node id="511">5,-18.75,-115.625</node>
			<node id="512">5,-20.625,-118.75</node>
			<node id="513">5,-18.75,-118.75</node>
			<node id="514">5,-19.6875,-117.1875</node>
			<node id="515">5,-16.875,-115.625</node>
			<node id="516">5,-15.9375,-117.1875</node>
			<node id="517">5,-16.875,-118.75</node>
			<node id="518">5,-17.8125,-117.1875</node>
			<node id="519">5,-15.9375,-114.0625</node>
			<node id="520">5,-17.8125,-114.0625</node>
			<node id="521">5,-18.75,-121.875</node>
			<node id="522">5,-16.875,-121.875</node>
			<node id="523">5,-17.8125,-120.3125</node>
			<node id="524">5,-15.9375,-120.3125</node>
			<node id="525">5,-15.9375,-123.4375</node>
			<node id="526">5,-18.75,-125</node>
			<node id="527">5,-17.8125,-126.5625</node>
			<node id="528">5,-17.8125,-123.4375</node>
			<node id="529">5,-19.6875,-126.5625</node>
			<node id="530">5,-20.625,-128.125</node>
			<node id="531">5,-20.625,-125</node>
			<node id="532">5,-19.6875,-129.6875</node>
			<node id="533">5,-21.5625,-126.5625</node>
			<node id="534">5,-22.5,-128.125</node>
			<node id="535">5,-19.6875,-123.4375</node>
			<node id="536">5,-20.625,-121.875</node>
			<node id="537">5,-21.5625,-123.4375</node>
			<node id="538">5,-19.6875,-120.3125</node>
			<node id="539">5,-23.4375,-126.5625</node>
			<node id="540">5,-24.375,-128.125</node>
			<node id="541">5,-21.5625,-129.6875</node>
			<node id="542">5,-22.5,-131.25</node>
			<node id="543">5,-23.4375,-129.6875</node>
			<node id="544">5,-24.375,-131.25</node>
			<node id="545">5,-21.5625,-132.8125</node>
			<node id="546">5,-23.4375,-132.8125</node>
			<node id="547">5,-24.375,-134.375</node>
			<node id="548">5,-23.4375,-135.9375</node>
			<node id="549">5,-25.3125,-129.6875</node>
			<node id="550">5,-26.25,-131.25</node>
			<node id="551">5,-26.25,-128.125</node>
			<node id="552">5,-25.3125,-132.8125</node>
			<node id="553">5,-26.25,-134.375</node>
			<node id="554">5,-25.3125,-126.5625</node>
			<node id="555">5,-27.1875,-126.5625</node>
			<node id="556">5,-28.125,-128.125</node>
			<node id="557">5,-27.1875,-129.6875</node>
			<node id="558">5,-28.125,-131.25</node>
			<node id="559">5,-29.0625,-126.5625</node>
			<node id="560">5,-30,-128.125</node>
			<node id="561">5,-21.5625,-117.1875</node>
			<node id="562">5,-21.5625,-120.3125</node>
			<node id="563">5,-30,-126.5625</node>
			<node id="564">5,-29.0625,-129.6875</node>
			<node id="565">5,-30,-131.25</node>
			<node id="566">5,-30,-129.6875</node>
			<node id="567">5,-29.0625,-132.8125</node>
			<node id="568">5,-27.1875,-132.8125</node>
			<node id="569">5,-28.125,-134.375</node>
			<node id="570">5,-30,-132.8125</node>
			<node id="571">5,-28.125,-137.5</node>
			<node id="572">5,-29.0625,-135.9375</node>
			<node id="573">5,-30,-137.5</node>
			<node id="574">5,-30,-135.9375</node>
			<node id="575">5,-28.125,-140.625</node>
			<node id="576">5,-27.1875,-142.1875</node>
			<node id="577">5,-25.3125,-139.0625</node>
			<node id="578">5,-26.25,-137.5</node>
			<node id="579">5,-27.1875,-139.0625</node>
			<node id="580">5,-27.1875,-135.9375</node>
			<node id="581">5,-29.0625,-139.0625</node>
			<node id="582">5,-25.3125,-135.9375</node>
			<node id="583">5,-30,-139.0625</node>
			<node id="584">5,-30,-140.625</node>
			<node id="585">5,-29.0625,-142.1875</node>
			<node id="586">5,-30,-143.75</node>
			<node id="587">5,-30,-142.1875</node>
			<node id="588">5,-29.0625,-145.3125</node>
			<node id="589">5,-30,-145.3125</node>
			<node id="590">5,-30,-148.4375</node>
			<node id="591">5,30,-96.875</node>
			<node id="592">5,28.125,-96.875</node>
			<node id="593">5,29.0625,-98.4375</node>
			<node id="594">5,28.125,-100</node>
			<node id="595">5,30,-100</node>
			<node id="596">5,27.1875,-98.4375</node>
			<node id="597">5,26.25,-100</node>
			<node id="598">5,26.25,-96.875</node>
			<node id="599">5,28.125,-93.75</node>
			<node id="600">5,26.25,-93.75</node>
			<node id="601">5,27.1875,-95.3125</node>
			<node id="602">5,25.3125,-95.3125</node>
			<node id="603">5,24.375,-96.875</node>
			<node id="604">5,24.375,-93.75</node>
			<node id="605">5,24.375,-100</node>
			<node id="606">5,25.3125,-98.4375</node>
			<node id="607">5,23.4375,-98.4375</node>
			<node id="608">5,22.5,-100</node>
			<node id="609">5,22.5,-96.875</node>
			<node id="610">5,22.5,-93.75</node>
			<node id="611">5,23.4375,-95.3125</node>
			<node id="612">5,26.25,-90.625</node>
			<node id="613">5,24.375,-90.625</node>
			<node id="614">5,25.3125,-92.1875</node>
			<node id="615">5,23.4375,-92.1875</node>
			<node id="616">5,22.5,-90.625</node>
			<node id="617">5,23.4375,-89.0625</node>
			<node id="618">5,21.5625,-89.0625</node>
			<node id="619">5,20.625,-90.625</node>
			<node id="620">5,20.625,-87.5</node>
			<node id="621">5,21.5625,-92.1875</node>
			<node id="622">5,20.625,-93.75</node>
			<node id="623">5,19.6875,-92.1875</node>
			<node id="624">5,18.75,-93.75</node>
			<node id="625">5,18.75,-90.625</node>
			<node id="626">5,18.75,-87.5</node>
			<node id="627">5,19.6875,-89.0625</node>
			<node id="628">5,20.625,-100</node>
			<node id="629">5,19.6875,-98.4375</node>
			<node id="630">5,18.75,-100</node>
			<node id="631">5,18.75,-96.875</node>
			<node id="632">5,20.625,-96.875</node>
			<node id="633">5,19.6875,-95.3125</node>
			<node id="634">5,21.5625,-98.4375</node>
			<node id="635">5,21.5625,-95.3125</node>
			<node id="636">5,17.8125,-95.3125</node>
			<node id="637">5,16.875,-96.875</node>
			<node id="638">5,16.875,-93.75</node>
			<node id="639">5,16.875,-100</node>
			<node id="640">5,17.8125,-98.4375</node>
			<node id="641">5,15.9375,-98.4375</node>
			<node id="642">5,15,-100</node>
			<node id="643">5,15,-96.875</node>
			<node id="644">5,15,-93.75</node>
			<node id="645">5,15.9375,-95.3125</node>
			<node id="646">5,16.875,-87.5</node>
			<node id="647">5,15,-87.5</node>
			<node id="648">5,15.9375,-89.0625</node>
			<node id="649">5,15,-90.625</node>
			<node id="650">5,16.875,-90.625</node>
			<node id="651">5,17.8125,-89.0625</node>
			<node id="652">5,17.8125,-92.1875</node>
			<node id="653">5,15.9375,-92.1875</node>
			<node id="654">5,20.625,-84.375</node>
			<node id="655">5,21.5625,-85.9375</node>
			<node id="656">5,19.6875,-85.9375</node>
			<node id="657">5,18.75,-84.375</node>
			<node id="658">5,20.625,-81.25</node>
			<node id="659">5,18.75,-81.25</node>
			<node id="660">5,19.6875,-82.8125</node>
			<node id="661">5,17.8125,-82.8125</node>
			<node id="662">5,16.875,-84.375</node>
			<node id="663">5,16.875,-81.25</node>
			<node id="664">5,17.8125,-85.9375</node>
			<node id="665">5,15.9375,-85.9375</node>
			<node id="666">5,15,-84.375</node>
			<node id="667">5,15,-81.25</node>
			<node id="668">5,15.9375,-82.8125</node>
			<node id="669">5,18.75,-78.125</node>
			<node id="670">5,16.875,-78.125</node>
			<node id="671">5,17.8125,-79.6875</node>
			<node id="672">5,15.9375,-79.6875</node>
			<node id="673">5,15,-78.125</node>
			<node id="674">5,16.875,-75</node>
			<node id="675">5,15,-75</node>
			<node id="676">5,15.9375,-76.5625</node>
			<node id="677">5,14.0625,-76.5625</node>
			<node id="678">5,13.125,-78.125</node>
			<node id="679">5,13.125,-75</node>
			<node id="680">5,14.0625,-79.6875</node>
			<node id="681">5,13.125,-81.25</node>
			<node id="682">5,12.1875,-79.6875</node>
			<node id="683">5,11.25,-81.25</node>
			<node id="684">5,11.25,-78.125</node>
			<node id="685">5,11.25,-75</node>
			<node id="686">5,12.1875,-76.5625</node>
			<node id="687">5,12.1875,-82.8125</node>
			<node id="688">5,11.25,-84.375</node>
			<node id="689">5,13.125,-84.375</node>
			<node id="690">5,14.0625,-82.8125</node>
			<node id="691">5,14.0625,-85.9375</node>
			<node id="692">5,13.125,-87.5</node>
			<node id="693">5,12.1875,-85.9375</node>
			<node id="694">5,11.25,-87.5</node>
			<node id="695">5,10.3125,-82.8125</node>
			<node id="696">5,9.375,-84.375</node>
			<node id="697">5,9.375,-81.25</node>
			<node id="698">5,10.3125,-85.9375</node>
			<node id="699">5,9.375,-87.5</node>
			<node id="700">5,8.4375,-85.9375</node>
			<node id="701">5,7.5,-87.5</node>
			<node id="702">5,7.5,-84.375</node>
			<node id="703">5,7.5,-81.25</node>
			<node id="704">5,8.4375,-82.8125</node>
			<node id="705">5,9.375,-75</node>
			<node id="706">5,7.5,-75</node>
			<node id="707">5,8.4375,-76.5625</node>
			<node id="708">5,7.5,-78.125</node>
			<node id="709">5,9.375,-78.125</node>
			<node id="710">5,10.3125,-76.5625</node>
			<node id="711">5,10.3125,-79.6875</node>
			<node id="712">5,8.4375,-79.6875</node>
			<node id="713">5,9.375,-100</node>
			<node id="714">5,11.25,-100</node>
			<node id="715">5,10.3125,-98.4375</node>
			<node id="716">5,11.25,-96.875</node>
			<node id="717">5,9.375,-96.875</node>
			<node id="718">5,8.4375,-98.4375</node>
			<node id="719">5,7.5,-100</node>
			<node id="720">5,7.5,-96.875</node>
			<node id="721">5,10.3125,-95.3125</node>
			<node id="722">5,9.375,-93.75</node>
			<node id="723">5,11.25,-93.75</node>
			<node id="724">5,8.4375,-95.3125</node>
			<node id="725">5,7.5,-93.75</node>
			<node id="726">5,10.3125,-89.0625</node>
			<node id="727">5,11.25,-90.625</node>
			<node id="728">5,9.375,-90.625</node>
			<node id="729">5,10.3125,-92.1875</node>
			<node id="730">5,8.4375,-89.0625</node>
			<node id="731">5,7.5,-90.625</node>
			<node id="732">5,8.4375,-92.1875</node>
			<node id="733">5,13.125,-100</node>
			<node id="734">5,14.0625,-98.4375</node>
			<node id="735">5,13.125,-96.875</node>
			<node id="736">5,12.1875,-98.4375</node>
			<node id="737">5,12.1875,-95.3125</node>
			<node id="738">5,13.125,-93.75</node>
			<node id="739">5,14.0625,-95.3125</node>
			<node id="740">5,13.125,-90.625</node>
			<node id="741">5,14.0625,-92.1875</node>
			<node id="742">5,12.1875,-92.1875</node>
			<node id="743">5,14.0625,-89.0625</node>
			<node id="744">5,12.1875,-89.0625</node>
			<node id="745">5,6.5625,-89.0625</node>
			<node id="746">5,5.625,-90.625</node>
			<node id="747">5,5.625,-87.5</node>
			<node id="748">5,6.5625,-92.1875</node>
			<node id="749">5,5.625,-93.75</node>
			<node id="750">5,4.6875,-92.1875</node>
			<node id="751">5,3.75,-93.75</node>
			<node id="752">5,3.75,-90.625</node>
			<node id="753">5,3.75,-87.5</node>
			<node id="754">5,4.6875,-89.0625</node>
			<node id="755">5,5.625,-100</node>
			<node id="756">5,4.6875,-98.4375</node>
			<node id="757">5,3.75,-100</node>
			<node id="758">5,3.75,-96.875</node>
			<node id="759">5,5.625,-96.875</node>
			<node id="760">5,4.6875,-95.3125</node>
			<node id="761">5,6.5625,-98.4375</node>
			<node id="762">5,6.5625,-95.3125</node>
			<node id="763">5,2.8125,-95.3125</node>
			<node id="764">5,1.875,-96.875</node>
			<node id="765">5,1.875,-93.75</node>
			<node id="766">5,1.875,-100</node>
			<node id="767">5,2.8125,-98.4375</node>
			<node id="768">5,0.9375,-98.4375</node>
			<node id="769">5,0,-96.875</node>
			<node id="770">5,0.9375,-95.3125</node>
			<node id="771">5,0,-93.75</node>
			<node id="772">5,0,-90.625</node>
			<node id="773">5,0.9375,-92.1875</node>
			<node id="774">5,1.875,-90.625</node>
			<node id="775">5,0.9375,-89.0625</node>
			<node id="776">5,1.875,-87.5</node>
			<node id="777">5,0,-87.5</node>
			<node id="778">5,2.8125,-92.1875</node>
			<node id="779">5,2.8125,-89.0625</node>
			<node id="780">5,0,-84.375</node>
			<node id="781">5,0.9375,-85.9375</node>
			<node id="782">5,1.875,-84.375</node>
			<node id="783">5,0.9375,-82.8125</node>
			<node id="784">5,1.875,-81.25</node>
			<node id="785">5,0,-81.25</node>
			<node id="786">5,2.8125,-82.8125</node>
			<node id="787">5,3.75,-81.25</node>
			<node id="788">5,3.75,-84.375</node>
			<node id="789">5,2.8125,-85.9375</node>
			<node id="790">5,2.8125,-79.6875</node>
			<node id="791">5,3.75,-78.125</node>
			<node id="792">5,1.875,-78.125</node>
			<node id="793">5,0,-78.125</node>
			<node id="794">5,0.9375,-79.6875</node>
			<node id="795">5,0.9375,-76.5625</node>
			<node id="796">5,1.875,-75</node>
			<node id="797">5,0,-75</node>
			<node id="798">5,2.8125,-76.5625</node>
			<node id="799">5,3.75,-75</node>
			<node id="800">5,6.5625,-82.8125</node>
			<node id="801">5,5.625,-84.375</node>
			<node id="802">5,5.625,-81.25</node>
			<node id="803">5,6.5625,-85.9375</node>
			<node id="804">5,4.6875,-82.8125</node>
			<node id="805">5,4.6875,-85.9375</node>
			<node id="806">5,5.625,-78.125</node>
			<node id="807">5,6.5625,-79.6875</node>
			<node id="808">5,4.6875,-79.6875</node>
			<node id="809">5,6.5625,-76.5625</node>
			<node id="810">5,5.625,-75</node>
			<node id="811">5,4.6875,-76.5625</node>
			<node id="812">5,0,-71.875</node>
			<node id="813">5,0.9375,-73.4375</node>
			<node id="814">5,1.875,-71.875</node>
			<node id="815">5,0.9375,-70.3125</node>
			<node id="816">5,1.875,-68.75</node>
			<node id="817">5,0,-68.75</node>
			<node id="818">5,2.8125,-70.3125</node>
			<node id="819">5,3.75,-68.75</node>
			<node id="820">5,3.75,-71.875</node>
			<node id="821">5,2.8125,-73.4375</node>
			<node id="822">5,2.8125,-67.1875</node>
			<node id="823">5,3.75,-65.625</node>
			<node id="824">5,1.875,-65.625</node>
			<node id="825">5,0,-65.625</node>
			<node id="826">5,0.9375,-67.1875</node>
			<node id="827">5,0.9375,-64.0625</node>
			<node id="828">5,1.875,-62.5</node>
			<node id="829">5,0,-62.5</node>
			<node id="830">5,2.8125,-64.0625</node>
			<node id="831">5,3.75,-62.5</node>
			<node id="832">5,4.6875,-67.1875</node>
			<node id="833">5,5.625,-65.625</node>
			<node id="834">5,5.625,-68.75</node>
			<node id="835">5,4.6875,-64.0625</node>
			<node id="836">5,5.625,-62.5</node>
			<node id="837">5,6.5625,-64.0625</node>
			<node id="838">5,7.5,-62.5</node>
			<node id="839">5,7.5,-65.625</node>
			<node id="840">5,7.5,-68.75</node>
			<node id="841">5,6.5625,-67.1875</node>
			<node id="842">5,6.5625,-73.4375</node>
			<node id="843">5,7.5,-71.875</node>
			<node id="844">5,5.625,-71.875</node>
			<node id="845">5,4.6875,-73.4375</node>
			<node id="846">5,4.6875,-70.3125</node>
			<node id="847">5,6.5625,-70.3125</node>
			<node id="848">5,6.5625,-60.9375</node>
			<node id="849">5,7.5,-59.375</node>
			<node id="850">5,5.625,-59.375</node>
			<node id="851">5,4.6875,-60.9375</node>
			<node id="852">5,3.75,-59.375</node>
			<node id="853">5,4.6875,-57.8125</node>
			<node id="854">5,5.625,-56.25</node>
			<node id="855">5,3.75,-56.25</node>
			<node id="856">5,6.5625,-57.8125</node>
			<node id="857">5,7.5,-56.25</node>
			<node id="858">5,0,-59.375</node>
			<node id="859">5,1.875,-59.375</node>
			<node id="860">5,0.9375,-57.8125</node>
			<node id="861">5,1.875,-56.25</node>
			<node id="862">5,0,-56.25</node>
			<node id="863">5,2.8125,-57.8125</node>
			<node id="864">5,0.9375,-60.9375</node>
			<node id="865">5,2.8125,-60.9375</node>
			<node id="866">5,2.8125,-54.6875</node>
			<node id="867">5,3.75,-53.125</node>
			<node id="868">5,1.875,-53.125</node>
			<node id="869">5,0,-53.125</node>
			<node id="870">5,0.9375,-54.6875</node>
			<node id="871">5,0.9375,-51.5625</node>
			<node id="872">5,1.875,-50</node>
			<node id="873">5,0,-50</node>
			<node id="874">5,2.8125,-51.5625</node>
			<node id="875">5,3.75,-50</node>
			<node id="876">5,7.5,-53.125</node>
			<node id="877">5,6.5625,-51.5625</node>
			<node id="878">5,5.625,-53.125</node>
			<node id="879">5,6.5625,-54.6875</node>
			<node id="880">5,4.6875,-54.6875</node>
			<node id="881">5,4.6875,-51.5625</node>
			<node id="882">5,14.0625,-73.4375</node>
			<node id="883">5,15,-71.875</node>
			<node id="884">5,13.125,-71.875</node>
			<node id="885">5,12.1875,-73.4375</node>
			<node id="886">5,11.25,-71.875</node>
			<node id="887">5,12.1875,-70.3125</node>
			<node id="888">5,13.125,-68.75</node>
			<node id="889">5,11.25,-68.75</node>
			<node id="890">5,14.0625,-70.3125</node>
			<node id="891">5,15,-68.75</node>
			<node id="892">5,10.3125,-70.3125</node>
			<node id="893">5,9.375,-71.875</node>
			<node id="894">5,9.375,-68.75</node>
			<node id="895">5,10.3125,-73.4375</node>
			<node id="896">5,8.4375,-73.4375</node>
			<node id="897">5,8.4375,-70.3125</node>
			<node id="898">5,10.3125,-67.1875</node>
			<node id="899">5,11.25,-65.625</node>
			<node id="900">5,9.375,-65.625</node>
			<node id="901">5,8.4375,-67.1875</node>
			<node id="902">5,8.4375,-64.0625</node>
			<node id="903">5,9.375,-62.5</node>
			<node id="904">5,10.3125,-64.0625</node>
			<node id="905">5,11.25,-62.5</node>
			<node id="906">5,15,-65.625</node>
			<node id="907">5,14.0625,-64.0625</node>
			<node id="908">5,13.125,-65.625</node>
			<node id="909">5,13.125,-62.5</node>
			<node id="910">5,15,-62.5</node>
			<node id="911">5,14.0625,-67.1875</node>
			<node id="912">5,12.1875,-67.1875</node>
			<node id="913">5,12.1875,-64.0625</node>
			<node id="914">5,8.4375,-60.9375</node>
			<node id="915">5,9.375,-59.375</node>
			<node id="916">5,8.4375,-57.8125</node>
			<node id="917">5,9.375,-56.25</node>
			<node id="918">5,10.3125,-57.8125</node>
			<node id="919">5,11.25,-56.25</node>
			<node id="920">5,11.25,-59.375</node>
			<node id="921">5,10.3125,-60.9375</node>
			<node id="922">5,10.3125,-54.6875</node>
			<node id="923">5,11.25,-53.125</node>
			<node id="924">5,9.375,-53.125</node>
			<node id="925">5,8.4375,-54.6875</node>
			<node id="926">5,8.4375,-51.5625</node>
			<node id="927">5,10.3125,-51.5625</node>
			<node id="928">5,9.375,-50</node>
			<node id="929">5,11.25,-50</node>
			<node id="930">5,12.1875,-54.6875</node>
			<node id="931">5,13.125,-53.125</node>
			<node id="932">5,13.125,-56.25</node>
			<node id="933">5,12.1875,-51.5625</node>
			<node id="934">5,13.125,-50</node>
			<node id="935">5,14.0625,-51.5625</node>
			<node id="936">5,15,-50</node>
			<node id="937">5,15,-53.125</node>
			<node id="938">5,15,-56.25</node>
			<node id="939">5,14.0625,-54.6875</node>
			<node id="940">5,14.0625,-60.9375</node>
			<node id="941">5,15,-59.375</node>
			<node id="942">5,13.125,-59.375</node>
			<node id="943">5,12.1875,-60.9375</node>
			<node id="944">5,12.1875,-57.8125</node>
			<node id="945">5,14.0625,-57.8125</node>
			<node id="946">5,15.9375,-73.4375</node>
			<node id="947">5,16.875,-71.875</node>
			<node id="948">5,15.9375,-70.3125</node>
			<node id="949">5,16.875,-68.75</node>
			<node id="950">5,18.75,-71.875</node>
			<node id="951">5,17.8125,-70.3125</node>
			<node id="952">5,18.75,-68.75</node>
			<node id="953">5,17.8125,-67.1875</node>
			<node id="954">5,18.75,-65.625</node>
			<node id="955">5,16.875,-65.625</node>
			<node id="956">5,15.9375,-67.1875</node>
			<node id="957">5,15.9375,-64.0625</node>
			<node id="958">5,16.875,-62.5</node>
			<node id="959">5,17.8125,-64.0625</node>
			<node id="960">5,18.75,-62.5</node>
			<node id="961">5,20.625,-68.75</node>
			<node id="962">5,19.6875,-67.1875</node>
			<node id="963">5,20.625,-65.625</node>
			<node id="964">5,19.6875,-64.0625</node>
			<node id="965">5,20.625,-62.5</node>
			<node id="966">5,22.5,-65.625</node>
			<node id="967">5,21.5625,-64.0625</node>
			<node id="968">5,22.5,-62.5</node>
			<node id="969">5,21.5625,-60.9375</node>
			<node id="970">5,22.5,-59.375</node>
			<node id="971">5,20.625,-59.375</node>
			<node id="972">5,19.6875,-60.9375</node>
			<node id="973">5,18.75,-59.375</node>
			<node id="974">5,19.6875,-57.8125</node>
			<node id="975">5,20.625,-56.25</node>
			<node id="976">5,18.75,-56.25</node>
			<node id="977">5,21.5625,-57.8125</node>
			<node id="978">5,22.5,-56.25</node>
			<node id="979">5,16.875,-59.375</node>
			<node id="980">5,15.9375,-57.8125</node>
			<node id="981">5,16.875,-56.25</node>
			<node id="982">5,17.8125,-57.8125</node>
			<node id="983">5,15.9375,-60.9375</node>
			<node id="984">5,17.8125,-60.9375</node>
			<node id="985">5,17.8125,-54.6875</node>
			<node id="986">5,18.75,-53.125</node>
			<node id="987">5,16.875,-53.125</node>
			<node id="988">5,15.9375,-54.6875</node>
			<node id="989">5,15.9375,-51.5625</node>
			<node id="990">5,16.875,-50</node>
			<node id="991">5,17.8125,-51.5625</node>
			<node id="992">5,18.75,-50</node>
			<node id="993">5,22.5,-53.125</node>
			<node id="994">5,21.5625,-51.5625</node>
			<node id="995">5,20.625,-53.125</node>
			<node id="996">5,20.625,-50</node>
			<node id="997">5,22.5,-50</node>
			<node id="998">5,21.5625,-54.6875</node>
			<node id="999">5,19.6875,-54.6875</node>
			<node id="1000">5,19.6875,-51.5625</node>
			<node id="1001">5,24.375,-62.5</node>
			<node id="1002">5,23.4375,-60.9375</node>
			<node id="1003">5,24.375,-59.375</node>
			<node id="1004">5,23.4375,-57.8125</node>
			<node id="1005">5,24.375,-56.25</node>
			<node id="1006">5,26.25,-59.375</node>
			<node id="1007">5,25.3125,-57.8125</node>
			<node id="1008">5,26.25,-56.25</node>
			<node id="1009">5,25.3125,-54.6875</node>
			<node id="1010">5,26.25,-53.125</node>
			<node id="1011">5,24.375,-53.125</node>
			<node id="1012">5,23.4375,-54.6875</node>
			<node id="1013">5,23.4375,-51.5625</node>
			<node id="1014">5,25.3125,-51.5625</node>
			<node id="1015">5,24.375,-50</node>
			<node id="1016">5,26.25,-50</node>
			<node id="1017">5,28.125,-56.25</node>
			<node id="1018">5,27.1875,-54.6875</node>
			<node id="1019">5,28.125,-53.125</node>
			<node id="1020">5,27.1875,-51.5625</node>
			<node id="1021">5,28.125,-50</node>
			<node id="1022">5,30,-53.125</node>
			<node id="1023">5,29.0625,-51.5625</node>
			<node id="1024">5,30,-50</node>
			<node id="1025">5,21.5625,-82.8125</node>
			<node id="1026">5,21.5625,-79.6875</node>
			<node id="1027">5,20.625,-78.125</node>
			<node id="1028">5,19.6875,-79.6875</node>
			<node id="1029">5,21.5625,-76.5625</node>
			<node id="1030">5,20.625,-75</node>
			<node id="1031">5,18.75,-75</node>
			<node id="1032">5,19.6875,-76.5625</node>
			<node id="1033">5,21.5625,-73.4375</node>
			<node id="1034">5,22.5,-71.875</node>
			<node id="1035">5,20.625,-71.875</node>
			<node id="1036">5,19.6875,-73.4375</node>
			<node id="1037">5,17.8125,-76.5625</node>
			<node id="1038">5,17.8125,-73.4375</node>
			<node id="1039">5,19.6875,-70.3125</node>
			<node id="1040">5,23.4375,-73.4375</node>
			<node id="1041">5,24.375,-71.875</node>
			<node id="1042">5,21.5625,-70.3125</node>
			<node id="1043">5,22.5,-68.75</node>
			<node id="1044">5,23.4375,-70.3125</node>
			<node id="1045">5,24.375,-68.75</node>
			<node id="1046">5,21.5625,-67.1875</node>
			<node id="1047">5,23.4375,-67.1875</node>
			<node id="1048">5,24.375,-65.625</node>
			<node id="1049">5,23.4375,-64.0625</node>
			<node id="1050">5,25.3125,-70.3125</node>
			<node id="1051">5,26.25,-68.75</node>
			<node id="1052">5,26.25,-71.875</node>
			<node id="1053">5,25.3125,-67.1875</node>
			<node id="1054">5,26.25,-65.625</node>
			<node id="1055">5,25.3125,-73.4375</node>
			<node id="1056">5,27.1875,-73.4375</node>
			<node id="1057">5,28.125,-71.875</node>
			<node id="1058">5,27.1875,-70.3125</node>
			<node id="1059">5,28.125,-68.75</node>
			<node id="1060">5,29.0625,-73.4375</node>
			<node id="1061">5,30,-71.875</node>
			<node id="1062">5,30,-73.4375</node>
			<node id="1063">5,29.0625,-70.3125</node>
			<node id="1064">5,30,-68.75</node>
			<node id="1065">5,30,-70.3125</node>
			<node id="1066">5,29.0625,-67.1875</node>
			<node id="1067">5,27.1875,-67.1875</node>
			<node id="1068">5,28.125,-65.625</node>
			<node id="1069">5,30,-67.1875</node>
			<node id="1070">5,28.125,-62.5</node>
			<node id="1071">5,29.0625,-64.0625</node>
			<node id="1072">5,30,-62.5</node>
			<node id="1073">5,30,-64.0625</node>
			<node id="1074">5,28.125,-59.375</node>
			<node id="1075">5,27.1875,-57.8125</node>
			<node id="1076">5,25.3125,-60.9375</node>
			<node id="1077">5,26.25,-62.5</node>
			<node id="1078">5,27.1875,-60.9375</node>
			<node id="1079">5,27.1875,-64.0625</node>
			<node id="1080">5,29.0625,-60.9375</node>
			<node id="1081">5,25.3125,-64.0625</node>
			<node id="1082">5,30,-60.9375</node>
			<node id="1083">5,30,-59.375</node>
			<node id="1084">5,29.0625,-57.8125</node>
			<node id="1085">5,30,-56.25</node>
			<node id="1086">5,30,-57.8125</node>
			<node id="1087">5,29.0625,-54.6875</node>
			<node id="1088">5,30,-54.6875</node>
			<node id="1089">5,30,-51.5625</node>
			<node id="1090">5,-30,-78.125</node>
			<node id="1091">5,-28.125,-78.125</node>
			<node id="1092">5,-29.0625,-76.5625</node>
			<node id="1093">5,-28.125,-75</node>
			<node id="1094">5,-30,-75</node>
			<node id="1095">5,-27.1875,-76.5625</node>
			<node id="1096">5,-26.25,-75</node>
			<node id="1097">5,-26.25,-78.125</node>
			<node id="1098">5,-28.125,-81.25</node>
			<node id="1099">5,-26.25,-81.25</node>
			<node id="1100">5,-27.1875,-79.6875</node>
			<node id="1101">5,-25.3125,-79.6875</node>
			<node id="1102">5,-24.375,-78.125</node>
			<node id="1103">5,-24.375,-81.25</node>
			<node id="1104">5,-24.375,-75</node>
			<node id="1105">5,-25.3125,-76.5625</node>
			<node id="1106">5,-23.4375,-76.5625</node>
			<node id="1107">5,-22.5,-75</node>
			<node id="1108">5,-22.5,-78.125</node>
			<node id="1109">5,-22.5,-81.25</node>
			<node id="1110">5,-23.4375,-79.6875</node>
			<node id="1111">5,-26.25,-84.375</node>
			<node id="1112">5,-24.375,-84.375</node>
			<node id="1113">5,-25.3125,-82.8125</node>
			<node id="1114">5,-23.4375,-82.8125</node>
			<node id="1115">5,-22.5,-84.375</node>
			<node id="1116">5,-24.375,-87.5</node>
			<node id="1117">5,-22.5,-87.5</node>
			<node id="1118">5,-23.4375,-85.9375</node>
			<node id="1119">5,-21.5625,-85.9375</node>
			<node id="1120">5,-20.625,-84.375</node>
			<node id="1121">5,-20.625,-87.5</node>
			<node id="1122">5,-21.5625,-82.8125</node>
			<node id="1123">5,-20.625,-81.25</node>
			<node id="1124">5,-19.6875,-82.8125</node>
			<node id="1125">5,-18.75,-81.25</node>
			<node id="1126">5,-18.75,-84.375</node>
			<node id="1127">5,-18.75,-87.5</node>
			<node id="1128">5,-19.6875,-85.9375</node>
			<node id="1129">5,-20.625,-75</node>
			<node id="1130">5,-19.6875,-76.5625</node>
			<node id="1131">5,-18.75,-75</node>
			<node id="1132">5,-18.75,-78.125</node>
			<node id="1133">5,-20.625,-78.125</node>
			<node id="1134">5,-19.6875,-79.6875</node>
			<node id="1135">5,-21.5625,-76.5625</node>
			<node id="1136">5,-21.5625,-79.6875</node>
			<node id="1137">5,-17.8125,-79.6875</node>
			<node id="1138">5,-16.875,-78.125</node>
			<node id="1139">5,-16.875,-81.25</node>
			<node id="1140">5,-16.875,-75</node>
			<node id="1141">5,-17.8125,-76.5625</node>
			<node id="1142">5,-15.9375,-76.5625</node>
			<node id="1143">5,-15,-75</node>
			<node id="1144">5,-15,-78.125</node>
			<node id="1145">5,-15.9375,-79.6875</node>
			<node id="1146">5,-15,-81.25</node>
			<node id="1147">5,-15,-84.375</node>
			<node id="1148">5,-15.9375,-82.8125</node>
			<node id="1149">5,-16.875,-84.375</node>
			<node id="1150">5,-15.9375,-85.9375</node>
			<node id="1151">5,-16.875,-87.5</node>
			<node id="1152">5,-15,-87.5</node>
			<node id="1153">5,-17.8125,-82.8125</node>
			<node id="1154">5,-17.8125,-85.9375</node>
			<node id="1155">5,-15,-90.625</node>
			<node id="1156">5,-15.9375,-89.0625</node>
			<node id="1157">5,-16.875,-90.625</node>
			<node id="1158">5,-15.9375,-92.1875</node>
			<node id="1159">5,-16.875,-93.75</node>
			<node id="1160">5,-15,-93.75</node>
			<node id="1161">5,-17.8125,-92.1875</node>
			<node id="1162">5,-18.75,-93.75</node>
			<node id="1163">5,-18.75,-90.625</node>
			<node id="1164">5,-17.8125,-89.0625</node>
			<node id="1165">5,-17.8125,-95.3125</node>
			<node id="1166">5,-18.75,-96.875</node>
			<node id="1167">5,-16.875,-96.875</node>
			<node id="1168">5,-15,-96.875</node>
			<node id="1169">5,-15.9375,-95.3125</node>
			<node id="1170">5,-15.9375,-98.4375</node>
			<node id="1171">5,-17.8125,-98.4375</node>
			<node id="1172">5,-21.5625,-89.0625</node>
			<node id="1173">5,-22.5,-90.625</node>
			<node id="1174">5,-20.625,-90.625</node>
			<node id="1175">5,-19.6875,-89.0625</node>
			<node id="1176">5,-19.6875,-92.1875</node>
			<node id="1177">5,-20.625,-93.75</node>
			<node id="1178">5,-21.5625,-92.1875</node>
			<node id="1179">5,-22.5,-93.75</node>
			<node id="1180">5,-19.6875,-95.3125</node>
			<node id="1181">5,-20.625,-96.875</node>
			<node id="1182">5,-19.6875,-98.4375</node>
			<node id="1183">5,-21.5625,-98.4375</node>
			<node id="1184">5,-22.5,-96.875</node>
			<node id="1185">5,-21.5625,-95.3125</node>
			<node id="1186">5,-23.4375,-89.0625</node>
			<node id="1187">5,-24.375,-90.625</node>
			<node id="1188">5,-23.4375,-92.1875</node>
			<node id="1189">5,-24.375,-93.75</node>
			<node id="1190">5,-26.25,-90.625</node>
			<node id="1191">5,-25.3125,-92.1875</node>
			<node id="1192">5,-26.25,-93.75</node>
			<node id="1193">5,-25.3125,-98.4375</node>
			<node id="1194">5,-26.25,-96.875</node>
			<node id="1195">5,-24.375,-96.875</node>
			<node id="1196">5,-25.3125,-95.3125</node>
			<node id="1197">5,-23.4375,-98.4375</node>
			<node id="1198">5,-23.4375,-95.3125</node>
			<node id="1199">5,-28.125,-93.75</node>
			<node id="1200">5,-27.1875,-95.3125</node>
			<node id="1201">5,-28.125,-96.875</node>
			<node id="1202">5,-27.1875,-98.4375</node>
			<node id="1203">5,-30,-96.875</node>
			<node id="1204">5,-29.0625,-98.4375</node>
			<node id="1205">5,-27.1875,-82.8125</node>
			<node id="1206">5,-28.125,-84.375</node>
			<node id="1207">5,-25.3125,-85.9375</node>
			<node id="1208">5,-26.25,-87.5</node>
			<node id="1209">5,-27.1875,-85.9375</node>
			<node id="1210">5,-28.125,-87.5</node>
			<node id="1211">5,-25.3125,-89.0625</node>
			<node id="1212">5,-29.0625,-85.9375</node>
			<node id="1213">5,-30,-87.5</node>
			<node id="1214">5,-30,-84.375</node>
			<node id="1215">5,-29.0625,-89.0625</node>
			<node id="1216">5,-30,-90.625</node>
			<node id="1217">5,-28.125,-90.625</node>
			<node id="1218">5,-27.1875,-89.0625</node>
			<node id="1219">5,-27.1875,-92.1875</node>
			<node id="1220">5,-30,-89.0625</node>
			<node id="1221">5,-29.0625,-92.1875</node>
			<node id="1222">5,-30,-93.75</node>
			<node id="1223">5,-30,-92.1875</node>
			<node id="1224">5,-29.0625,-95.3125</node>
			<node id="1225">5,-30,-95.3125</node>
			<node id="1226">5,-30,-98.4375</node>
			<node id="1227">5,-29.0625,-110.9375</node>
			<node id="1228">5,-30,-109.375</node>
			<node id="1229">5,-28.125,-109.375</node>
			<node id="1230">5,-27.1875,-110.9375</node>
			<node id="1231">5,-25.3125,-110.9375</node>
			<node id="1232">5,-27.1875,-107.8125</node>
			<node id="1233">5,29.0625,-89.0625</node>
			<node id="1234">5,30,-90.625</node>
			<node id="1235">5,28.125,-90.625</node>
			<node id="1236">5,27.1875,-89.0625</node>
			<node id="1237">5,25.3125,-89.0625</node>
			<node id="1238">5,27.1875,-92.1875</node>
			<node id="1239">5,-29.0625,-104.6875</node>
			<node id="1240">5,-30,-106.25</node>
			<node id="1241">5,-29.0625,-107.8125</node>
			<node id="1242">5,-30,-107.8125</node>
			<node id="1243">5,-30,-110.9375</node>
			<node id="1244">5,-30,-101.5625</node>
			<node id="1245">5,-30,-104.6875</node>
			<node id="1246">5,-29.0625,-79.6875</node>
			<node id="1247">5,-30,-81.25</node>
			<node id="1248">5,-29.0625,-82.8125</node>
			<node id="1249">5,-30,-82.8125</node>
			<node id="1250">5,-30,-85.9375</node>
			<node id="1251">5,-30,-76.5625</node>
			<node id="1252">5,-30,-79.6875</node>
			<node id="1253">5,29.0625,-95.3125</node>
			<node id="1254">5,30,-93.75</node>
			<node id="1255">5,29.0625,-92.1875</node>
			<node id="1256">5,30,-92.1875</node>
			<node id="1257">5,30,-89.0625</node>
			<node id="1258">5,30,-98.4375</node>
			<node id="1259">5,30,-95.3125</node>
			<node id="1260">5,1.875,-103.125</node>
			<node id="1261">5,0.9375,-101.5625</node>
			<node id="1262">5,0.9375,-104.6875</node>
			<node id="1263">5,1.875,-106.25</node>
			<node id="1264">5,3.75,-106.25</node>
			<node id="1265">5,2.8125,-104.6875</node>
			<node id="1266">5,3.75,-103.125</node>
			<node id="1267">5,0.9375,-107.8125</node>
			<node id="1268">5,1.875,-109.375</node>
			<node id="1269">5,2.8125,-107.8125</node>
			<node id="1270">5,3.75,-109.375</node>
			<node id="1271">5,0.9375,-110.9375</node>
			<node id="1272">5,1.875,-112.5</node>
			<node id="1273">5,3.75,-112.5</node>
			<node id="1274">5,2.8125,-110.9375</node>
			<node id="1275">5,0.9375,-114.0625</node>
			<node id="1276">5,1.875,-115.625</node>
			<node id="1277">5,2.8125,-114.0625</node>
			<node id="1278">5,3.75,-115.625</node>
			<node id="1279">5,4.6875,-110.9375</node>
			<node id="1280">5,5.625,-109.375</node>
			<node id="1281">5,5.625,-112.5</node>
			<node id="1282">5,4.6875,-107.8125</node>
			<node id="1283">5,5.625,-106.25</node>
			<node id="1284">5,7.5,-112.5</node>
			<node id="1285">5,6.5625,-110.9375</node>
			<node id="1286">5,7.5,-109.375</node>
			<node id="1287">5,4.6875,-114.0625</node>
			<node id="1288">5,5.625,-115.625</node>
			<node id="1289">5,6.5625,-114.0625</node>
			<node id="1290">5,7.5,-115.625</node>
			<node id="1291">5,2.8125,-117.1875</node>
			<node id="1292">5,1.875,-118.75</node>
			<node id="1293">5,3.75,-118.75</node>
			<node id="1294">5,4.6875,-117.1875</node>
			<node id="1295">5,5.625,-118.75</node>
			<node id="1296">5,0.9375,-117.1875</node>
			<node id="1297">5,0.9375,-120.3125</node>
			<node id="1298">5,1.875,-121.875</node>
			<node id="1299">5,2.8125,-120.3125</node>
			<node id="1300">5,3.75,-121.875</node>
			<node id="1301">5,0.9375,-123.4375</node>
			<node id="1302">5,1.875,-125</node>
			<node id="1303">5,3.75,-125</node>
			<node id="1304">5,2.8125,-123.4375</node>
			<node id="1305">5,0.9375,-126.5625</node>
			<node id="1306">5,1.875,-128.125</node>
			<node id="1307">5,2.8125,-126.5625</node>
			<node id="1308">5,3.75,-128.125</node>
			<node id="1309">5,4.6875,-123.4375</node>
			<node id="1310">5,5.625,-121.875</node>
			<node id="1311">5,5.625,-125</node>
			<node id="1312">5,4.6875,-120.3125</node>
			<node id="1313">5,7.5,-125</node>
			<node id="1314">5,6.5625,-123.4375</node>
			<node id="1315">5,7.5,-121.875</node>
			<node id="1316">5,4.6875,-126.5625</node>
			<node id="1317">5,5.625,-128.125</node>
			<node id="1318">5,6.5625,-126.5625</node>
			<node id="1319">5,7.5,-128.125</node>
			<node id="1320">5,2.8125,-129.6875</node>
			<node id="1321">5,1.875,-131.25</node>
			<node id="1322">5,3.75,-131.25</node>
			<node id="1323">5,4.6875,-129.6875</node>
			<node id="1324">5,5.625,-131.25</node>
			<node id="1325">5,8.4375,-123.4375</node>
			<node id="1326">5,9.375,-121.875</node>
			<node id="1327">5,9.375,-125</node>
			<node id="1328">5,6.5625,-120.3125</node>
			<node id="1329">5,7.5,-118.75</node>
			<node id="1330">5,8.4375,-120.3125</node>
			<node id="1331">5,9.375,-118.75</node>
			<node id="1332">5,6.5625,-117.1875</node>
			<node id="1333">5,8.4375,-117.1875</node>
			<node id="1334">5,9.375,-115.625</node>
			<node id="1335">5,8.4375,-114.0625</node>
			<node id="1336">5,9.375,-112.5</node>
			<node id="1337">5,10.3125,-120.3125</node>
			<node id="1338">5,11.25,-118.75</node>
			<node id="1339">5,11.25,-121.875</node>
			<node id="1340">5,10.3125,-117.1875</node>
			<node id="1341">5,11.25,-115.625</node>
			<node id="1342">5,11.25,-125</node>
			<node id="1343">5,10.3125,-123.4375</node>
			<node id="1344">5,8.4375,-126.5625</node>
			<node id="1345">5,9.375,-128.125</node>
			<node id="1346">5,10.3125,-126.5625</node>
			<node id="1347">5,11.25,-128.125</node>
			<node id="1348">5,12.1875,-123.4375</node>
			<node id="1349">5,13.125,-121.875</node>
			<node id="1350">5,13.125,-125</node>
			<node id="1351">5,12.1875,-120.3125</node>
			<node id="1352">5,13.125,-118.75</node>
			<node id="1353">5,15,-125</node>
			<node id="1354">5,14.0625,-123.4375</node>
			<node id="1355">5,15,-121.875</node>
			<node id="1356">5,12.1875,-126.5625</node>
			<node id="1357">5,13.125,-128.125</node>
			<node id="1358">5,14.0625,-126.5625</node>
			<node id="1359">5,15,-128.125</node>
			<node id="1360">5,10.3125,-129.6875</node>
			<node id="1361">5,9.375,-131.25</node>
			<node id="1362">5,11.25,-131.25</node>
			<node id="1363">5,12.1875,-129.6875</node>
			<node id="1364">5,13.125,-131.25</node>
			<node id="1365">5,7.5,-134.375</node>
			<node id="1366">5,5.625,-134.375</node>
			<node id="1367">5,6.5625,-135.9375</node>
			<node id="1368">5,5.625,-137.5</node>
			<node id="1369">5,7.5,-137.5</node>
			<node id="1370">5,8.4375,-135.9375</node>
			<node id="1371">5,9.375,-134.375</node>
			<node id="1372">5,9.375,-137.5</node>
			<node id="1373">5,6.5625,-132.8125</node>
			<node id="1374">5,7.5,-131.25</node>
			<node id="1375">5,8.4375,-132.8125</node>
			<node id="1376">5,6.5625,-129.6875</node>
			<node id="1377">5,4.6875,-132.8125</node>
			<node id="1378">5,3.75,-134.375</node>
			<node id="1379">5,8.4375,-129.6875</node>
			<node id="1380">5,10.3125,-132.8125</node>
			<node id="1381">5,11.25,-134.375</node>
			<node id="1382">5,0.9375,-129.6875</node>
			<node id="1383">5,0.9375,-132.8125</node>
			<node id="1384">5,1.875,-134.375</node>
			<node id="1385">5,2.8125,-132.8125</node>
			<node id="1386">5,0.9375,-135.9375</node>
			<node id="1387">5,1.875,-137.5</node>
			<node id="1388">5,3.75,-137.5</node>
			<node id="1389">5,2.8125,-135.9375</node>
			<node id="1390">5,0.9375,-139.0625</node>
			<node id="1391">5,1.875,-140.625</node>
			<node id="1392">5,2.8125,-139.0625</node>
			<node id="1393">5,3.75,-140.625</node>
			<node id="1394">5,4.6875,-135.9375</node>
			<node id="1395">5,4.6875,-139.0625</node>
			<node id="1396">5,5.625,-140.625</node>
			<node id="1397">5,6.5625,-139.0625</node>
			<node id="1398">5,7.5,-140.625</node>
			<node id="1399">5,2.8125,-142.1875</node>
			<node id="1400">5,1.875,-143.75</node>
			<node id="1401">5,3.75,-143.75</node>
			<node id="1402">5,4.6875,-142.1875</node>
			<node id="1403">5,5.625,-143.75</node>
			<node id="1404">5,0.9375,-142.1875</node>
			<node id="1405">5,0.9375,-145.3125</node>
			<node id="1406">5,1.875,-146.875</node>
			<node id="1407">5,2.8125,-145.3125</node>
			<node id="1408">5,3.75,-146.875</node>
			<node id="1409">5,0.9375,-148.4375</node>
			<node id="1410">5,1.875,-150</node>
			<node id="1411">5,3.75,-150</node>
			<node id="1412">5,2.8125,-148.4375</node>
			<node id="1413">5,4.6875,-148.4375</node>
			<node id="1414">5,5.625,-146.875</node>
			<node id="1415">5,5.625,-150</node>
			<node id="1416">5,4.6875,-145.3125</node>
			<node id="1417">5,7.5,-146.875</node>
			<node id="1418">5,6.5625,-148.4375</node>
			<node id="1419">5,6.5625,-150</node>
			<node id="1420">5,7.5,-150</node>
			<node id="1421">5,8.4375,-148.4375</node>
			<node id="1422">5,9.375,-146.875</node>
			<node id="1423">5,6.5625,-145.3125</node>
			<node id="1424">5,7.5,-143.75</node>
			<node id="1425">5,8.4375,-145.3125</node>
			<node id="1426">5,9.375,-143.75</node>
			<node id="1427">5,6.5625,-142.1875</node>
			<node id="1428">5,8.4375,-142.1875</node>
			<node id="1429">5,9.375,-140.625</node>
			<node id="1430">5,8.4375,-139.0625</node>
			<node id="1431">5,10.3125,-145.3125</node>
			<node id="1432">5,11.25,-143.75</node>
			<node id="1433">5,11.25,-146.875</node>
			<node id="1434">5,10.3125,-142.1875</node>
			<node id="1435">5,11.25,-140.625</node>
			<node id="1436">5,8.4375,-150</node>
			<node id="1437">5,9.375,-150</node>
			<node id="1438">5,11.25,-150</node>
			<node id="1439">5,10.3125,-148.4375</node>
			<node id="1440">5,12.1875,-148.4375</node>
			<node id="1441">5,13.125,-146.875</node>
			<node id="1442">5,13.125,-150</node>
			<node id="1443">5,12.1875,-145.3125</node>
			<node id="1444">5,13.125,-143.75</node>
			<node id="1445">5,15,-150</node>
			<node id="1446">5,14.0625,-148.4375</node>
			<node id="1447">5,15,-146.875</node>
			<node id="1448">5,15.9375,-148.4375</node>
			<node id="1449">5,16.875,-146.875</node>
			<node id="1450">5,14.0625,-145.3125</node>
			<node id="1451">5,15,-143.75</node>
			<node id="1452">5,15.9375,-145.3125</node>
			<node id="1453">5,16.875,-143.75</node>
			<node id="1454">5,14.0625,-142.1875</node>
			<node id="1455">5,15,-140.625</node>
			<node id="1456">5,13.125,-140.625</node>
			<node id="1457">5,12.1875,-142.1875</node>
			<node id="1458">5,15.9375,-142.1875</node>
			<node id="1459">5,16.875,-140.625</node>
			<node id="1460">5,14.0625,-139.0625</node>
			<node id="1461">5,13.125,-137.5</node>
			<node id="1462">5,15,-137.5</node>
			<node id="1463">5,15.9375,-139.0625</node>
			<node id="1464">5,16.875,-137.5</node>
			<node id="1465">5,17.8125,-145.3125</node>
			<node id="1466">5,18.75,-143.75</node>
			<node id="1467">5,18.75,-146.875</node>
			<node id="1468">5,17.8125,-142.1875</node>
			<node id="1469">5,18.75,-140.625</node>
			<node id="1470">5,13.125,-134.375</node>
			<node id="1471">5,12.1875,-132.8125</node>
			<node id="1472">5,10.3125,-135.9375</node>
			<node id="1473">5,11.25,-137.5</node>
			<node id="1474">5,12.1875,-135.9375</node>
			<node id="1475">5,12.1875,-139.0625</node>
			<node id="1476">5,14.0625,-135.9375</node>
			<node id="1477">5,15,-134.375</node>
			<node id="1478">5,10.3125,-139.0625</node>
			<node id="1479">5,15.9375,-135.9375</node>
			<node id="1480">5,16.875,-134.375</node>
			<node id="1481">5,14.0625,-132.8125</node>
			<node id="1482">5,15,-131.25</node>
			<node id="1483">5,15.9375,-132.8125</node>
			<node id="1484">5,16.875,-131.25</node>
			<node id="1485">5,14.0625,-129.6875</node>
			<node id="1486">5,15.9375,-129.6875</node>
			<node id="1487">5,16.875,-128.125</node>
			<node id="1488">5,15.9375,-126.5625</node>
			<node id="1489">5,16.875,-125</node>
			<node id="1490">5,17.8125,-132.8125</node>
			<node id="1491">5,18.75,-131.25</node>
			<node id="1492">5,18.75,-134.375</node>
			<node id="1493">5,17.8125,-129.6875</node>
			<node id="1494">5,18.75,-128.125</node>
			<node id="1495">5,20.625,-137.5</node>
			<node id="1496">5,21.5625,-139.0625</node>
			<node id="1497">5,22.5,-137.5</node>
			<node id="1498">5,22.5,-140.625</node>
			<node id="1499">5,20.625,-140.625</node>
			<node id="1500">5,18.75,-137.5</node>
			<node id="1501">5,19.6875,-139.0625</node>
			<node id="1502">5,21.5625,-135.9375</node>
			<node id="1503">5,22.5,-134.375</node>
			<node id="1504">5,20.625,-134.375</node>
			<node id="1505">5,19.6875,-135.9375</node>
			<node id="1506">5,17.8125,-139.0625</node>
			<node id="1507">5,19.6875,-142.1875</node>
			<node id="1508">5,20.625,-143.75</node>
			<node id="1509">5,17.8125,-135.9375</node>
			<node id="1510">5,19.6875,-132.8125</node>
			<node id="1511">5,20.625,-131.25</node>
			<node id="1512">5,15.9375,-150</node>
			<node id="1513">5,16.875,-150</node>
			<node id="1514">5,18.75,-150</node>
			<node id="1515">5,17.8125,-148.4375</node>
			<node id="1516">5,19.6875,-148.4375</node>
			<node id="1517">5,20.625,-146.875</node>
			<node id="1518">5,20.625,-150</node>
			<node id="1519">5,19.6875,-145.3125</node>
			<node id="1520">5,22.5,-146.875</node>
			<node id="1521">5,21.5625,-148.4375</node>
			<node id="1522">5,21.5625,-150</node>
			<node id="1523">5,22.5,-150</node>
			<node id="1524">5,23.4375,-148.4375</node>
			<node id="1525">5,24.375,-146.875</node>
			<node id="1526">5,21.5625,-145.3125</node>
			<node id="1527">5,22.5,-143.75</node>
			<node id="1528">5,23.4375,-145.3125</node>
			<node id="1529">5,24.375,-143.75</node>
			<node id="1530">5,21.5625,-142.1875</node>
			<node id="1531">5,23.4375,-142.1875</node>
			<node id="1532">5,24.375,-140.625</node>
			<node id="1533">5,23.4375,-139.0625</node>
			<node id="1534">5,24.375,-137.5</node>
			<node id="1535">5,25.3125,-145.3125</node>
			<node id="1536">5,26.25,-143.75</node>
			<node id="1537">5,26.25,-146.875</node>
			<node id="1538">5,25.3125,-142.1875</node>
			<node id="1539">5,26.25,-140.625</node>
			<node id="1540">5,23.4375,-150</node>
			<node id="1541">5,24.375,-150</node>
			<node id="1542">5,26.25,-150</node>
			<node id="1543">5,25.3125,-148.4375</node>
			<node id="1544">5,27.1875,-148.4375</node>
			<node id="1545">5,28.125,-146.875</node>
			<node id="1546">5,28.125,-150</node>
			<node id="1547">5,27.1875,-145.3125</node>
			<node id="1548">5,28.125,-143.75</node>
			<node id="1549">5,30,-150</node>
			<node id="1550">5,29.0625,-148.4375</node>
			<node id="1551">5,30,-146.875</node>
			<node id="1552">5,30,-148.4375</node>
			<node id="1553">5,29.0625,-145.3125</node>
			<node id="1554">5,30,-143.75</node>
			<node id="1555">5,30,-145.3125</node>
			<node id="1556">5,29.0625,-142.1875</node>
			<node id="1557">5,30,-140.625</node>
			<node id="1558">5,28.125,-140.625</node>
			<node id="1559">5,27.1875,-142.1875</node>
			<node id="1560">5,30,-142.1875</node>
			<node id="1561">5,29.0625,-139.0625</node>
			<node id="1562">5,28.125,-137.5</node>
			<node id="1563">5,30,-137.5</node>
			<node id="1564">5,30,-139.0625</node>
			<node id="1565">5,26.25,-137.5</node>
			<node id="1566">5,27.1875,-139.0625</node>
			<node id="1567">5,29.0625,-135.9375</node>
			<node id="1568">5,27.1875,-135.9375</node>
			<node id="1569">5,26.25,-134.375</node>
			<node id="1570">5,28.125,-134.375</node>
			<node id="1571">5,25.3125,-139.0625</node>
			<node id="1572">5,25.3125,-135.9375</node>
			<node id="1573">5,24.375,-134.375</node>
			<node id="1574">5,23.4375,-135.9375</node>
			<node id="1575">5,27.1875,-132.8125</node>
			<node id="1576">5,28.125,-131.25</node>
			<node id="1577">5,26.25,-131.25</node>
			<node id="1578">5,25.3125,-132.8125</node>
			<node id="1579">5,24.375,-131.25</node>
			<node id="1580">5,30,-135.9375</node>
			<node id="1581">5,30,-134.375</node>
			<node id="1582">5,29.0625,-132.8125</node>
			<node id="1583">5,30,-131.25</node>
			<node id="1584">5,30,-132.8125</node>
			<node id="1585">5,29.0625,-129.6875</node>
			<node id="1586">5,30,-128.125</node>
			<node id="1587">5,28.125,-128.125</node>
			<node id="1588">5,27.1875,-129.6875</node>
			<node id="1589">5,26.25,-128.125</node>
			<node id="1590">5,30,-129.6875</node>
			<node id="1591">5,29.0625,-126.5625</node>
			<node id="1592">5,28.125,-125</node>
			<node id="1593">5,30,-125</node>
			<node id="1594">5,30,-126.5625</node>
			<node id="1595">5,26.25,-125</node>
			<node id="1596">5,27.1875,-126.5625</node>
			<node id="1597">5,29.0625,-123.4375</node>
			<node id="1598">5,27.1875,-123.4375</node>
			<node id="1599">5,26.25,-121.875</node>
			<node id="1600">5,28.125,-121.875</node>
			<node id="1601">5,25.3125,-126.5625</node>
			<node id="1602">5,24.375,-128.125</node>
			<node id="1603">5,24.375,-125</node>
			<node id="1604">5,25.3125,-129.6875</node>
			<node id="1605">5,22.5,-125</node>
			<node id="1606">5,23.4375,-126.5625</node>
			<node id="1607">5,22.5,-128.125</node>
			<node id="1608">5,25.3125,-123.4375</node>
			<node id="1609">5,24.375,-121.875</node>
			<node id="1610">5,23.4375,-123.4375</node>
			<node id="1611">5,22.5,-121.875</node>
			<node id="1612">5,27.1875,-120.3125</node>
			<node id="1613">5,28.125,-118.75</node>
			<node id="1614">5,26.25,-118.75</node>
			<node id="1615">5,25.3125,-120.3125</node>
			<node id="1616">5,24.375,-118.75</node>
			<node id="1617">5,21.5625,-132.8125</node>
			<node id="1618">5,22.5,-131.25</node>
			<node id="1619">5,19.6875,-129.6875</node>
			<node id="1620">5,20.625,-128.125</node>
			<node id="1621">5,21.5625,-129.6875</node>
			<node id="1622">5,23.4375,-129.6875</node>
			<node id="1623">5,21.5625,-126.5625</node>
			<node id="1624">5,20.625,-125</node>
			<node id="1625">5,23.4375,-132.8125</node>
			<node id="1626">5,18.75,-125</node>
			<node id="1627">5,19.6875,-126.5625</node>
			<node id="1628">5,21.5625,-123.4375</node>
			<node id="1629">5,20.625,-121.875</node>
			<node id="1630">5,19.6875,-123.4375</node>
			<node id="1631">5,18.75,-121.875</node>
			<node id="1632">5,17.8125,-126.5625</node>
			<node id="1633">5,17.8125,-123.4375</node>
			<node id="1634">5,16.875,-121.875</node>
			<node id="1635">5,15.9375,-123.4375</node>
			<node id="1636">5,19.6875,-120.3125</node>
			<node id="1637">5,20.625,-118.75</node>
			<node id="1638">5,18.75,-118.75</node>
			<node id="1639">5,17.8125,-120.3125</node>
			<node id="1640">5,16.875,-118.75</node>
			<node id="1641">5,22.5,-115.625</node>
			<node id="1642">5,24.375,-115.625</node>
			<node id="1643">5,23.4375,-114.0625</node>
			<node id="1644">5,24.375,-112.5</node>
			<node id="1645">5,22.5,-112.5</node>
			<node id="1646">5,21.5625,-114.0625</node>
			<node id="1647">5,20.625,-115.625</node>
			<node id="1648">5,20.625,-112.5</node>
			<node id="1649">5,23.4375,-117.1875</node>
			<node id="1650">5,22.5,-118.75</node>
			<node id="1651">5,21.5625,-117.1875</node>
			<node id="1652">5,23.4375,-120.3125</node>
			<node id="1653">5,25.3125,-117.1875</node>
			<node id="1654">5,26.25,-115.625</node>
			<node id="1655">5,21.5625,-120.3125</node>
			<node id="1656">5,19.6875,-117.1875</node>
			<node id="1657">5,18.75,-115.625</node>
			<node id="1658">5,30,-123.4375</node>
			<node id="1659">5,30,-121.875</node>
			<node id="1660">5,29.0625,-120.3125</node>
			<node id="1661">5,30,-118.75</node>
			<node id="1662">5,30,-120.3125</node>
			<node id="1663">5,29.0625,-117.1875</node>
			<node id="1664">5,30,-115.625</node>
			<node id="1665">5,28.125,-115.625</node>
			<node id="1666">5,27.1875,-117.1875</node>
			<node id="1667">5,30,-117.1875</node>
			<node id="1668">5,29.0625,-114.0625</node>
			<node id="1669">5,28.125,-112.5</node>
			<node id="1670">5,30,-112.5</node>
			<node id="1671">5,30,-114.0625</node>
			<node id="1672">5,26.25,-112.5</node>
			<node id="1673">5,27.1875,-114.0625</node>
			<node id="1674">5,29.0625,-110.9375</node>
			<node id="1675">5,30,-109.375</node>
			<node id="1676">5,28.125,-109.375</node>
			<node id="1677">5,27.1875,-110.9375</node>
			<node id="1678">5,26.25,-109.375</node>
			<node id="1679">5,25.3125,-114.0625</node>
			<node id="1680">5,25.3125,-110.9375</node>
			<node id="1681">5,24.375,-109.375</node>
			<node id="1682">5,23.4375,-110.9375</node>
			<node id="1683">5,22.5,-109.375</node>
			<node id="1684">5,27.1875,-107.8125</node>
			<node id="1685">5,28.125,-106.25</node>
			<node id="1686">5,26.25,-106.25</node>
			<node id="1687">5,25.3125,-107.8125</node>
			<node id="1688">5,24.375,-106.25</node>
			<node id="1689">5,30,-110.9375</node>
			<node id="1690">5,29.0625,-107.8125</node>
			<node id="1691">5,30,-106.25</node>
			<node id="1692">5,30,-107.8125</node>
			<node id="1693">5,29.0625,-104.6875</node>
			<node id="1694">5,30,-103.125</node>
			<node id="1695">5,28.125,-103.125</node>
			<node id="1696">5,27.1875,-104.6875</node>
			<node id="1697">5,26.25,-103.125</node>
			<node id="1698">5,30,-104.6875</node>
			<node id="1699">5,29.0625,-101.5625</node>
			<node id="1700">5,30,-101.5625</node>
			<node id="1701">5,27.1875,-101.5625</node>
			<node id="1702">5,25.3125,-101.5625</node>
			<node id="1703">5,24.375,-103.125</node>
			<node id="1704">5,25.3125,-104.6875</node>
			<node id="1705">5,23.4375,-101.5625</node>
			<node id="1706">5,22.5,-103.125</node>
			<node id="1707">5,21.5625,-101.5625</node>
			<node id="1708">5,20.625,-103.125</node>
			<node id="1709">5,23.4375,-104.6875</node>
			<node id="1710">5,22.5,-106.25</node>
			<node id="1711">5,21.5625,-104.6875</node>
			<node id="1712">5,20.625,-106.25</node>
			<node id="1713">5,23.4375,-107.8125</node>
			<node id="1714">5,21.5625,-107.8125</node>
			<node id="1715">5,20.625,-109.375</node>
			<node id="1716">5,21.5625,-110.9375</node>
			<node id="1717">5,19.6875,-104.6875</node>
			<node id="1718">5,18.75,-106.25</node>
			<node id="1719">5,18.75,-103.125</node>
			<node id="1720">5,19.6875,-107.8125</node>
			<node id="1721">5,18.75,-109.375</node>
			<node id="1722">5,19.6875,-101.5625</node>
			<node id="1723">5,17.8125,-101.5625</node>
			<node id="1724">5,16.875,-103.125</node>
			<node id="1725">5,17.8125,-104.6875</node>
			<node id="1726">5,16.875,-106.25</node>
			<node id="1727">5,15.9375,-101.5625</node>
			<node id="1728">5,15,-103.125</node>
			<node id="1729">5,12.1875,-117.1875</node>
			<node id="1730">5,13.125,-115.625</node>
			<node id="1731">5,10.3125,-114.0625</node>
			<node id="1732">5,11.25,-112.5</node>
			<node id="1733">5,12.1875,-114.0625</node>
			<node id="1734">5,13.125,-112.5</node>
			<node id="1735">5,10.3125,-110.9375</node>
			<node id="1736">5,11.25,-109.375</node>
			<node id="1737">5,9.375,-109.375</node>
			<node id="1738">5,8.4375,-110.9375</node>
			<node id="1739">5,14.0625,-114.0625</node>
			<node id="1740">5,15,-112.5</node>
			<node id="1741">5,15,-115.625</node>
			<node id="1742">5,14.0625,-110.9375</node>
			<node id="1743">5,15,-109.375</node>
			<node id="1744">5,13.125,-109.375</node>
			<node id="1745">5,12.1875,-110.9375</node>
			<node id="1746">5,10.3125,-107.8125</node>
			<node id="1747">5,9.375,-106.25</node>
			<node id="1748">5,11.25,-106.25</node>
			<node id="1749">5,12.1875,-107.8125</node>
			<node id="1750">5,13.125,-106.25</node>
			<node id="1751">5,15.9375,-104.6875</node>
			<node id="1752">5,15,-106.25</node>
			<node id="1753">5,17.8125,-107.8125</node>
			<node id="1754">5,16.875,-109.375</node>
			<node id="1755">5,15.9375,-107.8125</node>
			<node id="1756">5,14.0625,-107.8125</node>
			<node id="1757">5,15.9375,-110.9375</node>
			<node id="1758">5,16.875,-112.5</node>
			<node id="1759">5,14.0625,-101.5625</node>
			<node id="1760">5,13.125,-103.125</node>
			<node id="1761">5,14.0625,-104.6875</node>
			<node id="1762">5,12.1875,-104.6875</node>
			<node id="1763">5,11.25,-103.125</node>
			<node id="1764">5,14.0625,-120.3125</node>
			<node id="1765">5,15,-118.75</node>
			<node id="1766">5,15.9375,-120.3125</node>
			<node id="1767">5,14.0625,-117.1875</node>
			<node id="1768">5,15.9375,-117.1875</node>
			<node id="1769">5,16.875,-115.625</node>
			<node id="1770">5,15.9375,-114.0625</node>
			<node id="1771">5,17.8125,-117.1875</node>
			<node id="1772">5,19.6875,-114.0625</node>
			<node id="1773">5,18.75,-112.5</node>
			<node id="1774">5,17.8125,-114.0625</node>
			<node id="1775">5,17.8125,-110.9375</node>
			<node id="1776">5,19.6875,-110.9375</node>
			<node id="1777">5,12.1875,-101.5625</node>
			<node id="1778">5,10.3125,-101.5625</node>
			<node id="1779">5,9.375,-103.125</node>
			<node id="1780">5,10.3125,-104.6875</node>
			<node id="1781">5,8.4375,-101.5625</node>
			<node id="1782">5,7.5,-103.125</node>
			<node id="1783">5,6.5625,-107.8125</node>
			<node id="1784">5,7.5,-106.25</node>
			<node id="1785">5,4.6875,-104.6875</node>
			<node id="1786">5,5.625,-103.125</node>
			<node id="1787">5,6.5625,-104.6875</node>
			<node id="1788">5,8.4375,-104.6875</node>
			<node id="1789">5,6.5625,-101.5625</node>
			<node id="1790">5,8.4375,-107.8125</node>
			<node id="1791">5,4.6875,-101.5625</node>
			<node id="1792">5,2.8125,-101.5625</node>
			<node id="1793">5,-1.875,-96.875</node>
			<node id="1794">5,-0.9375,-98.4375</node>
			<node id="1795">5,-0.9375,-95.3125</node>
			<node id="1796">5,-1.875,-93.75</node>
			<node id="1797">5,-3.75,-93.75</node>
			<node id="1798">5,-2.8125,-95.3125</node>
			<node id="1799">5,-3.75,-96.875</node>
			<node id="1800">5,-0.9375,-92.1875</node>
			<node id="1801">5,-1.875,-90.625</node>
			<node id="1802">5,-2.8125,-92.1875</node>
			<node id="1803">5,-3.75,-90.625</node>
			<node id="1804">5,-0.9375,-89.0625</node>
			<node id="1805">5,-1.875,-87.5</node>
			<node id="1806">5,-3.75,-87.5</node>
			<node id="1807">5,-2.8125,-89.0625</node>
			<node id="1808">5,-0.9375,-85.9375</node>
			<node id="1809">5,-1.875,-84.375</node>
			<node id="1810">5,-2.8125,-85.9375</node>
			<node id="1811">5,-3.75,-84.375</node>
			<node id="1812">5,-4.6875,-89.0625</node>
			<node id="1813">5,-5.625,-90.625</node>
			<node id="1814">5,-5.625,-87.5</node>
			<node id="1815">5,-4.6875,-92.1875</node>
			<node id="1816">5,-5.625,-93.75</node>
			<node id="1817">5,-7.5,-87.5</node>
			<node id="1818">5,-6.5625,-89.0625</node>
			<node id="1819">5,-7.5,-90.625</node>
			<node id="1820">5,-4.6875,-85.9375</node>
			<node id="1821">5,-5.625,-84.375</node>
			<node id="1822">5,-6.5625,-85.9375</node>
			<node id="1823">5,-7.5,-84.375</node>
			<node id="1824">5,-2.8125,-82.8125</node>
			<node id="1825">5,-1.875,-81.25</node>
			<node id="1826">5,-3.75,-81.25</node>
			<node id="1827">5,-4.6875,-82.8125</node>
			<node id="1828">5,-5.625,-81.25</node>
			<node id="1829">5,-0.9375,-82.8125</node>
			<node id="1830">5,-0.9375,-79.6875</node>
			<node id="1831">5,-1.875,-78.125</node>
			<node id="1832">5,-2.8125,-79.6875</node>
			<node id="1833">5,-3.75,-78.125</node>
			<node id="1834">5,-0.9375,-76.5625</node>
			<node id="1835">5,-1.875,-75</node>
			<node id="1836">5,-3.75,-75</node>
			<node id="1837">5,-2.8125,-76.5625</node>
			<node id="1838">5,-0.9375,-73.4375</node>
			<node id="1839">5,-1.875,-71.875</node>
			<node id="1840">5,-2.8125,-73.4375</node>
			<node id="1841">5,-3.75,-71.875</node>
			<node id="1842">5,-4.6875,-76.5625</node>
			<node id="1843">5,-5.625,-78.125</node>
			<node id="1844">5,-5.625,-75</node>
			<node id="1845">5,-4.6875,-79.6875</node>
			<node id="1846">5,-7.5,-75</node>
			<node id="1847">5,-6.5625,-76.5625</node>
			<node id="1848">5,-7.5,-78.125</node>
			<node id="1849">5,-4.6875,-73.4375</node>
			<node id="1850">5,-5.625,-71.875</node>
			<node id="1851">5,-6.5625,-73.4375</node>
			<node id="1852">5,-7.5,-71.875</node>
			<node id="1853">5,-2.8125,-70.3125</node>
			<node id="1854">5,-1.875,-68.75</node>
			<node id="1855">5,-3.75,-68.75</node>
			<node id="1856">5,-4.6875,-70.3125</node>
			<node id="1857">5,-5.625,-68.75</node>
			<node id="1858">5,-8.4375,-76.5625</node>
			<node id="1859">5,-9.375,-78.125</node>
			<node id="1860">5,-9.375,-75</node>
			<node id="1861">5,-6.5625,-79.6875</node>
			<node id="1862">5,-7.5,-81.25</node>
			<node id="1863">5,-8.4375,-79.6875</node>
			<node id="1864">5,-9.375,-81.25</node>
			<node id="1865">5,-6.5625,-82.8125</node>
			<node id="1866">5,-8.4375,-82.8125</node>
			<node id="1867">5,-9.375,-84.375</node>
			<node id="1868">5,-8.4375,-85.9375</node>
			<node id="1869">5,-9.375,-87.5</node>
			<node id="1870">5,-10.3125,-79.6875</node>
			<node id="1871">5,-11.25,-81.25</node>
			<node id="1872">5,-11.25,-78.125</node>
			<node id="1873">5,-10.3125,-82.8125</node>
			<node id="1874">5,-11.25,-84.375</node>
			<node id="1875">5,-11.25,-75</node>
			<node id="1876">5,-10.3125,-76.5625</node>
			<node id="1877">5,-8.4375,-73.4375</node>
			<node id="1878">5,-9.375,-71.875</node>
			<node id="1879">5,-10.3125,-73.4375</node>
			<node id="1880">5,-11.25,-71.875</node>
			<node id="1881">5,-12.1875,-76.5625</node>
			<node id="1882">5,-13.125,-78.125</node>
			<node id="1883">5,-13.125,-75</node>
			<node id="1884">5,-12.1875,-79.6875</node>
			<node id="1885">5,-13.125,-81.25</node>
			<node id="1886">5,-14.0625,-76.5625</node>
			<node id="1887">5,-12.1875,-73.4375</node>
			<node id="1888">5,-13.125,-71.875</node>
			<node id="1889">5,-14.0625,-73.4375</node>
			<node id="1890">5,-15,-71.875</node>
			<node id="1891">5,-10.3125,-70.3125</node>
			<node id="1892">5,-9.375,-68.75</node>
			<node id="1893">5,-11.25,-68.75</node>
			<node id="1894">5,-12.1875,-70.3125</node>
			<node id="1895">5,-13.125,-68.75</node>
			<node id="1896">5,-7.5,-65.625</node>
			<node id="1897">5,-5.625,-65.625</node>
			<node id="1898">5,-6.5625,-64.0625</node>
			<node id="1899">5,-5.625,-62.5</node>
			<node id="1900">5,-7.5,-62.5</node>
			<node id="1901">5,-8.4375,-64.0625</node>
			<node id="1902">5,-9.375,-65.625</node>
			<node id="1903">5,-9.375,-62.5</node>
			<node id="1904">5,-6.5625,-67.1875</node>
			<node id="1905">5,-7.5,-68.75</node>
			<node id="1906">5,-8.4375,-67.1875</node>
			<node id="1907">5,-6.5625,-70.3125</node>
			<node id="1908">5,-4.6875,-67.1875</node>
			<node id="1909">5,-3.75,-65.625</node>
			<node id="1910">5,-8.4375,-70.3125</node>
			<node id="1911">5,-10.3125,-67.1875</node>
			<node id="1912">5,-11.25,-65.625</node>
			<node id="1913">5,-0.9375,-70.3125</node>
			<node id="1914">5,-0.9375,-67.1875</node>
			<node id="1915">5,-1.875,-65.625</node>
			<node id="1916">5,-2.8125,-67.1875</node>
			<node id="1917">5,-0.9375,-64.0625</node>
			<node id="1918">5,-1.875,-62.5</node>
			<node id="1919">5,-3.75,-62.5</node>
			<node id="1920">5,-2.8125,-64.0625</node>
			<node id="1921">5,-0.9375,-60.9375</node>
			<node id="1922">5,-1.875,-59.375</node>
			<node id="1923">5,-2.8125,-60.9375</node>
			<node id="1924">5,-3.75,-59.375</node>
			<node id="1925">5,-4.6875,-64.0625</node>
			<node id="1926">5,-4.6875,-60.9375</node>
			<node id="1927">5,-5.625,-59.375</node>
			<node id="1928">5,-6.5625,-60.9375</node>
			<node id="1929">5,-7.5,-59.375</node>
			<node id="1930">5,-2.8125,-57.8125</node>
			<node id="1931">5,-1.875,-56.25</node>
			<node id="1932">5,-3.75,-56.25</node>
			<node id="1933">5,-4.6875,-57.8125</node>
			<node id="1934">5,-5.625,-56.25</node>
			<node id="1935">5,-0.9375,-57.8125</node>
			<node id="1936">5,-0.9375,-54.6875</node>
			<node id="1937">5,-1.875,-53.125</node>
			<node id="1938">5,-2.8125,-54.6875</node>
			<node id="1939">5,-3.75,-53.125</node>
			<node id="1940">5,-0.9375,-51.5625</node>
			<node id="1941">5,-1.875,-50</node>
			<node id="1942">5,-3.75,-50</node>
			<node id="1943">5,-2.8125,-51.5625</node>
			<node id="1944">5,-4.6875,-51.5625</node>
			<node id="1945">5,-5.625,-53.125</node>
			<node id="1946">5,-5.625,-50</node>
			<node id="1947">5,-4.6875,-54.6875</node>
			<node id="1948">5,-7.5,-53.125</node>
			<node id="1949">5,-6.5625,-51.5625</node>
			<node id="1950">5,-6.5625,-50</node>
			<node id="1951">5,-7.5,-50</node>
			<node id="1952">5,-8.4375,-51.5625</node>
			<node id="1953">5,-9.375,-53.125</node>
			<node id="1954">5,-6.5625,-54.6875</node>
			<node id="1955">5,-7.5,-56.25</node>
			<node id="1956">5,-8.4375,-54.6875</node>
			<node id="1957">5,-9.375,-56.25</node>
			<node id="1958">5,-6.5625,-57.8125</node>
			<node id="1959">5,-8.4375,-57.8125</node>
			<node id="1960">5,-9.375,-59.375</node>
			<node id="1961">5,-8.4375,-60.9375</node>
			<node id="1962">5,-10.3125,-54.6875</node>
			<node id="1963">5,-11.25,-56.25</node>
			<node id="1964">5,-11.25,-53.125</node>
			<node id="1965">5,-10.3125,-57.8125</node>
			<node id="1966">5,-11.25,-59.375</node>
			<node id="1967">5,-8.4375,-50</node>
			<node id="1968">5,-9.375,-50</node>
			<node id="1969">5,-11.25,-50</node>
			<node id="1970">5,-10.3125,-51.5625</node>
			<node id="1971">5,-12.1875,-51.5625</node>
			<node id="1972">5,-13.125,-53.125</node>
			<node id="1973">5,-13.125,-50</node>
			<node id="1974">5,-12.1875,-54.6875</node>
			<node id="1975">5,-13.125,-56.25</node>
			<node id="1976">5,-15,-50</node>
			<node id="1977">5,-14.0625,-51.5625</node>
			<node id="1978">5,-15,-53.125</node>
			<node id="1979">5,-15.9375,-51.5625</node>
			<node id="1980">5,-16.875,-53.125</node>
			<node id="1981">5,-14.0625,-54.6875</node>
			<node id="1982">5,-15,-56.25</node>
			<node id="1983">5,-15.9375,-54.6875</node>
			<node id="1984">5,-16.875,-56.25</node>
			<node id="1985">5,-14.0625,-57.8125</node>
			<node id="1986">5,-15,-59.375</node>
			<node id="1987">5,-13.125,-59.375</node>
			<node id="1988">5,-12.1875,-57.8125</node>
			<node id="1989">5,-15.9375,-57.8125</node>
			<node id="1990">5,-16.875,-59.375</node>
			<node id="1991">5,-14.0625,-60.9375</node>
			<node id="1992">5,-13.125,-62.5</node>
			<node id="1993">5,-15,-62.5</node>
			<node id="1994">5,-15.9375,-60.9375</node>
			<node id="1995">5,-16.875,-62.5</node>
			<node id="1996">5,-17.8125,-54.6875</node>
			<node id="1997">5,-18.75,-56.25</node>
			<node id="1998">5,-18.75,-53.125</node>
			<node id="1999">5,-17.8125,-57.8125</node>
			<node id="2000">5,-18.75,-59.375</node>
			<node id="2001">5,-13.125,-65.625</node>
			<node id="2002">5,-12.1875,-67.1875</node>
			<node id="2003">5,-10.3125,-64.0625</node>
			<node id="2004">5,-11.25,-62.5</node>
			<node id="2005">5,-12.1875,-64.0625</node>
			<node id="2006">5,-12.1875,-60.9375</node>
			<node id="2007">5,-14.0625,-64.0625</node>
			<node id="2008">5,-15,-65.625</node>
			<node id="2009">5,-10.3125,-60.9375</node>
			<node id="2010">5,-15.9375,-64.0625</node>
			<node id="2011">5,-16.875,-65.625</node>
			<node id="2012">5,-14.0625,-67.1875</node>
			<node id="2013">5,-15,-68.75</node>
			<node id="2014">5,-15.9375,-67.1875</node>
			<node id="2015">5,-16.875,-68.75</node>
			<node id="2016">5,-14.0625,-70.3125</node>
			<node id="2017">5,-15.9375,-70.3125</node>
			<node id="2018">5,-16.875,-71.875</node>
			<node id="2019">5,-15.9375,-73.4375</node>
			<node id="2020">5,-17.8125,-67.1875</node>
			<node id="2021">5,-18.75,-68.75</node>
			<node id="2022">5,-18.75,-65.625</node>
			<node id="2023">5,-17.8125,-70.3125</node>
			<node id="2024">5,-18.75,-71.875</node>
			<node id="2025">5,-20.625,-62.5</node>
			<node id="2026">5,-21.5625,-60.9375</node>
			<node id="2027">5,-22.5,-62.5</node>
			<node id="2028">5,-22.5,-59.375</node>
			<node id="2029">5,-20.625,-59.375</node>
			<node id="2030">5,-18.75,-62.5</node>
			<node id="2031">5,-19.6875,-60.9375</node>
			<node id="2032">5,-21.5625,-64.0625</node>
			<node id="2033">5,-22.5,-65.625</node>
			<node id="2034">5,-20.625,-65.625</node>
			<node id="2035">5,-19.6875,-64.0625</node>
			<node id="2036">5,-17.8125,-60.9375</node>
			<node id="2037">5,-19.6875,-57.8125</node>
			<node id="2038">5,-20.625,-56.25</node>
			<node id="2039">5,-17.8125,-64.0625</node>
			<node id="2040">5,-19.6875,-67.1875</node>
			<node id="2041">5,-20.625,-68.75</node>
			<node id="2042">5,-15.9375,-50</node>
			<node id="2043">5,-16.875,-50</node>
			<node id="2044">5,-18.75,-50</node>
			<node id="2045">5,-17.8125,-51.5625</node>
			<node id="2046">5,-19.6875,-51.5625</node>
			<node id="2047">5,-20.625,-53.125</node>
			<node id="2048">5,-20.625,-50</node>
			<node id="2049">5,-19.6875,-54.6875</node>
			<node id="2050">5,-22.5,-53.125</node>
			<node id="2051">5,-21.5625,-51.5625</node>
			<node id="2052">5,-21.5625,-50</node>
			<node id="2053">5,-22.5,-50</node>
			<node id="2054">5,-23.4375,-51.5625</node>
			<node id="2055">5,-24.375,-53.125</node>
			<node id="2056">5,-21.5625,-54.6875</node>
			<node id="2057">5,-22.5,-56.25</node>
			<node id="2058">5,-23.4375,-54.6875</node>
			<node id="2059">5,-24.375,-56.25</node>
			<node id="2060">5,-21.5625,-57.8125</node>
			<node id="2061">5,-23.4375,-57.8125</node>
			<node id="2062">5,-24.375,-59.375</node>
			<node id="2063">5,-23.4375,-60.9375</node>
			<node id="2064">5,-24.375,-62.5</node>
			<node id="2065">5,-25.3125,-54.6875</node>
			<node id="2066">5,-26.25,-56.25</node>
			<node id="2067">5,-26.25,-53.125</node>
			<node id="2068">5,-25.3125,-57.8125</node>
			<node id="2069">5,-26.25,-59.375</node>
			<node id="2070">5,-23.4375,-50</node>
			<node id="2071">5,-24.375,-50</node>
			<node id="2072">5,-26.25,-50</node>
			<node id="2073">5,-25.3125,-51.5625</node>
			<node id="2074">5,-27.1875,-51.5625</node>
			<node id="2075">5,-28.125,-53.125</node>
			<node id="2076">5,-28.125,-50</node>
			<node id="2077">5,-27.1875,-54.6875</node>
			<node id="2078">5,-28.125,-56.25</node>
			<node id="2079">5,-30,-50</node>
			<node id="2080">5,-29.0625,-51.5625</node>
			<node id="2081">5,-30,-53.125</node>
			<node id="2082">5,-30,-51.5625</node>
			<node id="2083">5,-29.0625,-54.6875</node>
			<node id="2084">5,-30,-56.25</node>
			<node id="2085">5,-30,-54.6875</node>
			<node id="2086">5,-29.0625,-57.8125</node>
			<node id="2087">5,-30,-59.375</node>
			<node id="2088">5,-28.125,-59.375</node>
			<node id="2089">5,-27.1875,-57.8125</node>
			<node id="2090">5,-30,-57.8125</node>
			<node id="2091">5,-29.0625,-60.9375</node>
			<node id="2092">5,-28.125,-62.5</node>
			<node id="2093">5,-30,-62.5</node>
			<node id="2094">5,-30,-60.9375</node>
			<node id="2095">5,-26.25,-62.5</node>
			<node id="2096">5,-27.1875,-60.9375</node>
			<node id="2097">5,-29.0625,-64.0625</node>
			<node id="2098">5,-27.1875,-64.0625</node>
			<node id="2099">5,-26.25,-65.625</node>
			<node id="2100">5,-28.125,-65.625</node>
			<node id="2101">5,-25.3125,-60.9375</node>
			<node id="2102">5,-25.3125,-64.0625</node>
			<node id="2103">5,-24.375,-65.625</node>
			<node id="2104">5,-23.4375,-64.0625</node>
			<node id="2105">5,-27.1875,-67.1875</node>
			<node id="2106">5,-28.125,-68.75</node>
			<node id="2107">5,-26.25,-68.75</node>
			<node id="2108">5,-25.3125,-67.1875</node>
			<node id="2109">5,-24.375,-68.75</node>
			<node id="2110">5,-30,-64.0625</node>
			<node id="2111">5,-30,-65.625</node>
			<node id="2112">5,-29.0625,-67.1875</node>
			<node id="2113">5,-30,-68.75</node>
			<node id="2114">5,-30,-67.1875</node>
			<node id="2115">5,-29.0625,-70.3125</node>
			<node id="2116">5,-30,-71.875</node>
			<node id="2117">5,-28.125,-71.875</node>
			<node id="2118">5,-27.1875,-70.3125</node>
			<node id="2119">5,-26.25,-71.875</node>
			<node id="2120">5,-30,-70.3125</node>
			<node id="2121">5,-29.0625,-73.4375</node>
			<node id="2122">5,-30,-73.4375</node>
			<node id="2123">5,-27.1875,-73.4375</node>
			<node id="2124">5,-25.3125,-73.4375</node>
			<node id="2125">5,-24.375,-71.875</node>
			<node id="2126">5,-25.3125,-70.3125</node>
			<node id="2127">5,-23.4375,-73.4375</node>
			<node id="2128">5,-22.5,-71.875</node>
			<node id="2129">5,-21.5625,-67.1875</node>
			<node id="2130">5,-22.5,-68.75</node>
			<node id="2131">5,-19.6875,-70.3125</node>
			<node id="2132">5,-20.625,-71.875</node>
			<node id="2133">5,-21.5625,-70.3125</node>
			<node id="2134">5,-23.4375,-70.3125</node>
			<node id="2135">5,-21.5625,-73.4375</node>
			<node id="2136">5,-23.4375,-67.1875</node>
			<node id="2137">5,-19.6875,-73.4375</node>
			<node id="2138">5,-17.8125,-73.4375</node>
			<node id="2139">5,-14.0625,-79.6875</node>
			<node id="2140">5,-14.0625,-82.8125</node>
			<node id="2141">5,-13.125,-84.375</node>
			<node id="2142">5,-12.1875,-82.8125</node>
			<node id="2143">5,-14.0625,-85.9375</node>
			<node id="2144">5,-13.125,-87.5</node>
			<node id="2145">5,-11.25,-87.5</node>
			<node id="2146">5,-12.1875,-85.9375</node>
			<node id="2147">5,-14.0625,-89.0625</node>
			<node id="2148">5,-13.125,-90.625</node>
			<node id="2149">5,-12.1875,-89.0625</node>
			<node id="2150">5,-11.25,-90.625</node>
			<node id="2151">5,-10.3125,-85.9375</node>
			<node id="2152">5,-10.3125,-89.0625</node>
			<node id="2153">5,-9.375,-90.625</node>
			<node id="2154">5,-8.4375,-89.0625</node>
			<node id="2155">5,-12.1875,-92.1875</node>
			<node id="2156">5,-13.125,-93.75</node>
			<node id="2157">5,-11.25,-93.75</node>
			<node id="2158">5,-10.3125,-92.1875</node>
			<node id="2159">5,-9.375,-93.75</node>
			<node id="2160">5,-14.0625,-92.1875</node>
			<node id="2161">5,-14.0625,-95.3125</node>
			<node id="2162">5,-13.125,-96.875</node>
			<node id="2163">5,-12.1875,-95.3125</node>
			<node id="2164">5,-11.25,-96.875</node>
			<node id="2165">5,-14.0625,-98.4375</node>
			<node id="2166">5,-12.1875,-98.4375</node>
			<node id="2167">5,-10.3125,-98.4375</node>
			<node id="2168">5,-9.375,-96.875</node>
			<node id="2169">5,-10.3125,-95.3125</node>
			<node id="2170">5,-8.4375,-98.4375</node>
			<node id="2171">5,-7.5,-96.875</node>
			<node id="2172">5,-6.5625,-92.1875</node>
			<node id="2173">5,-7.5,-93.75</node>
			<node id="2174">5,-4.6875,-95.3125</node>
			<node id="2175">5,-5.625,-96.875</node>
			<node id="2176">5,-6.5625,-95.3125</node>
			<node id="2177">5,-8.4375,-95.3125</node>
			<node id="2178">5,-6.5625,-98.4375</node>
			<node id="2179">5,-8.4375,-92.1875</node>
			<node id="2180">5,-4.6875,-98.4375</node>
			<node id="2181">5,-2.8125,-98.4375</node>
			<node id="2182">5,-7.5,-150</node>
			<node id="2183">5,-5.625,-150</node>
			<node id="2184">5,-4.6875,-150</node>
			<node id="2185">5,-8.4375,-150</node>
			<node id="2186">5,-23.4375,-150</node>
			<node id="2187">5,-30,-134.375</node>
			<node id="2188">5,-29.5313,-141.4063</node>
			<node id="2189">5,-30,-141.4063</node>
			<node id="2190">5,7.5,-50</node>
			<node id="2191">5,6.5625,-50</node>
			<node id="2192">5,5.625,-50</node>
			<node id="2193">5,4.6875,-50</node>
			<node id="2194">5,8.4375,-50</node>
			<node id="2195">5,23.4375,-50</node>
			<node id="2196">5,29.0625,-65.625</node>
			<node id="2197">5,30,-64.843803</node>
			<node id="2198">5,-6.5625,-150</node>
			<node id="2199">5,30,-66.406303</node>
			<node id="2200">5,-29.5313,-66.406303</node>
			<node id="2201">5,-30,-66.406303</node>
			<node id="2202">-5,-22.5,-78.125</node>
			<node id="2203">-5,-23.4375,-79.6875</node>
			<node id="2204">-5,-24.375,-78.125</node>
			<node id="2205">-5,-24.375,-81.25</node>
			<node id="2206">-5,-22.5,-81.25</node>
			<node id="2207">-5,-23.4375,-76.5625</node>
			<node id="2208">-5,-24.375,-75</node>
			<node id="2209">-5,-22.5,-75</node>
			<node id="2210">-5,-26.25,-81.25</node>
			<node id="2211">-5,-25.3125,-79.6875</node>
			<node id="2212">-5,-26.25,-78.125</node>
			<node id="2213">-5,-25.3125,-76.5625</node>
			<node id="2214">-5,-26.25,-75</node>
			<node id="2215">-5,-28.125,-81.25</node>
			<node id="2216">-5,-27.1875,-79.6875</node>
			<node id="2217">-5,-28.125,-78.125</node>
			<node id="2218">-5,-28.125,-75</node>
			<node id="2219">-5,-27.1875,-76.5625</node>
			<node id="2220">-5,-30,-78.125</node>
			<node id="2221">-5,-29.0625,-76.5625</node>
			<node id="2222">-5,-30,-75</node>
			<node id="2223">-5,-22.5,-84.375</node>
			<node id="2224">-5,-23.4375,-85.9375</node>
			<node id="2225">-5,-24.375,-84.375</node>
			<node id="2226">-5,-24.375,-87.5</node>
			<node id="2227">-5,-22.5,-87.5</node>
			<node id="2228">-5,-23.4375,-82.8125</node>
			<node id="2229">-5,-25.3125,-82.8125</node>
			<node id="2230">-5,-26.25,-84.375</node>
			<node id="2231">-5,-26.25,-87.5</node>
			<node id="2232">-5,-25.3125,-85.9375</node>
			<node id="2233">-5,-30,-84.375</node>
			<node id="2234">-5,-28.125,-84.375</node>
			<node id="2235">-5,-29.0625,-85.9375</node>
			<node id="2236">-5,-28.125,-87.5</node>
			<node id="2237">-5,-30,-87.5</node>
			<node id="2238">-5,-27.1875,-85.9375</node>
			<node id="2239">-5,-27.1875,-82.8125</node>
			<node id="2240">-5,-30,-81.25</node>
			<node id="2241">-5,-29.0625,-79.6875</node>
			<node id="2242">-5,-29.0625,-82.8125</node>
			<node id="2243">-5,-30,-79.6875</node>
			<node id="2244">-5,-30,-76.5625</node>
			<node id="2245">-5,24.375,-125</node>
			<node id="2246">-5,22.5,-125</node>
			<node id="2247">-5,23.4375,-123.4375</node>
			<node id="2248">-5,22.5,-121.875</node>
			<node id="2249">-5,24.375,-121.875</node>
			<node id="2250">-5,25.3125,-123.4375</node>
			<node id="2251">-5,26.25,-125</node>
			<node id="2252">-5,26.25,-121.875</node>
			<node id="2253">-5,25.3125,-120.3125</node>
			<node id="2254">-5,24.375,-118.75</node>
			<node id="2255">-5,26.25,-118.75</node>
			<node id="2256">-5,23.4375,-120.3125</node>
			<node id="2257">-5,22.5,-118.75</node>
			<node id="2258">-5,28.125,-118.75</node>
			<node id="2259">-5,27.1875,-120.3125</node>
			<node id="2260">-5,28.125,-121.875</node>
			<node id="2261">-5,28.125,-125</node>
			<node id="2262">-5,27.1875,-123.4375</node>
			<node id="2263">-5,30,-121.875</node>
			<node id="2264">-5,29.0625,-123.4375</node>
			<node id="2265">-5,30,-125</node>
			<node id="2266">-5,22.5,-115.625</node>
			<node id="2267">-5,23.4375,-114.0625</node>
			<node id="2268">-5,24.375,-115.625</node>
			<node id="2269">-5,24.375,-112.5</node>
			<node id="2270">-5,22.5,-112.5</node>
			<node id="2271">-5,23.4375,-117.1875</node>
			<node id="2272">-5,25.3125,-117.1875</node>
			<node id="2273">-5,26.25,-115.625</node>
			<node id="2274">-5,26.25,-112.5</node>
			<node id="2275">-5,25.3125,-114.0625</node>
			<node id="2276">-5,30,-115.625</node>
			<node id="2277">-5,28.125,-115.625</node>
			<node id="2278">-5,29.0625,-114.0625</node>
			<node id="2279">-5,28.125,-112.5</node>
			<node id="2280">-5,30,-112.5</node>
			<node id="2281">-5,27.1875,-114.0625</node>
			<node id="2282">-5,27.1875,-117.1875</node>
			<node id="2283">-5,30,-118.75</node>
			<node id="2284">-5,29.0625,-120.3125</node>
			<node id="2285">-5,29.0625,-117.1875</node>
			<node id="2286">-5,30,-120.3125</node>
			<node id="2287">-5,30,-123.4375</node>
			<node id="2288">-5,-30,-82.8125</node>
			<node id="2289">-5,-30,-85.9375</node>
			<node id="2290">-5,30,-117.1875</node>
			<node id="2291">-5,30,-114.0625</node>
			<node id="2292">-5,-30,-96.875</node>
			<node id="2293">-5,-28.125,-96.875</node>
			<node id="2294">-5,-29.0625,-98.4375</node>
			<node id="2295">-5,-28.125,-100</node>
			<node id="2296">-5,-30,-100</node>
			<node id="2297">-5,-27.1875,-98.4375</node>
			<node id="2298">-5,-26.25,-100</node>
			<node id="2299">-5,-26.25,-96.875</node>
			<node id="2300">-5,-28.125,-93.75</node>
			<node id="2301">-5,-26.25,-93.75</node>
			<node id="2302">-5,-27.1875,-95.3125</node>
			<node id="2303">-5,-25.3125,-95.3125</node>
			<node id="2304">-5,-24.375,-96.875</node>
			<node id="2305">-5,-24.375,-93.75</node>
			<node id="2306">-5,-24.375,-100</node>
			<node id="2307">-5,-25.3125,-98.4375</node>
			<node id="2308">-5,-23.4375,-98.4375</node>
			<node id="2309">-5,-22.5,-100</node>
			<node id="2310">-5,-22.5,-96.875</node>
			<node id="2311">-5,-22.5,-93.75</node>
			<node id="2312">-5,-23.4375,-95.3125</node>
			<node id="2313">-5,-26.25,-90.625</node>
			<node id="2314">-5,-24.375,-90.625</node>
			<node id="2315">-5,-25.3125,-92.1875</node>
			<node id="2316">-5,-23.4375,-92.1875</node>
			<node id="2317">-5,-22.5,-90.625</node>
			<node id="2318">-5,-23.4375,-89.0625</node>
			<node id="2319">-5,-21.5625,-89.0625</node>
			<node id="2320">-5,-20.625,-90.625</node>
			<node id="2321">-5,-20.625,-87.5</node>
			<node id="2322">-5,-21.5625,-92.1875</node>
			<node id="2323">-5,-20.625,-93.75</node>
			<node id="2324">-5,-19.6875,-92.1875</node>
			<node id="2325">-5,-18.75,-93.75</node>
			<node id="2326">-5,-18.75,-90.625</node>
			<node id="2327">-5,-18.75,-87.5</node>
			<node id="2328">-5,-19.6875,-89.0625</node>
			<node id="2329">-5,-20.625,-100</node>
			<node id="2330">-5,-19.6875,-98.4375</node>
			<node id="2331">-5,-18.75,-100</node>
			<node id="2332">-5,-18.75,-96.875</node>
			<node id="2333">-5,-20.625,-96.875</node>
			<node id="2334">-5,-19.6875,-95.3125</node>
			<node id="2335">-5,-21.5625,-98.4375</node>
			<node id="2336">-5,-21.5625,-95.3125</node>
			<node id="2337">-5,-17.8125,-95.3125</node>
			<node id="2338">-5,-16.875,-96.875</node>
			<node id="2339">-5,-16.875,-93.75</node>
			<node id="2340">-5,-16.875,-100</node>
			<node id="2341">-5,-17.8125,-98.4375</node>
			<node id="2342">-5,-15.9375,-98.4375</node>
			<node id="2343">-5,-15,-100</node>
			<node id="2344">-5,-15,-96.875</node>
			<node id="2345">-5,-15,-93.75</node>
			<node id="2346">-5,-15.9375,-95.3125</node>
			<node id="2347">-5,-16.875,-87.5</node>
			<node id="2348">-5,-15,-87.5</node>
			<node id="2349">-5,-15.9375,-89.0625</node>
			<node id="2350">-5,-15,-90.625</node>
			<node id="2351">-5,-16.875,-90.625</node>
			<node id="2352">-5,-17.8125,-89.0625</node>
			<node id="2353">-5,-17.8125,-92.1875</node>
			<node id="2354">-5,-15.9375,-92.1875</node>
			<node id="2355">-5,-20.625,-84.375</node>
			<node id="2356">-5,-21.5625,-85.9375</node>
			<node id="2357">-5,-19.6875,-85.9375</node>
			<node id="2358">-5,-18.75,-84.375</node>
			<node id="2359">-5,-20.625,-81.25</node>
			<node id="2360">-5,-18.75,-81.25</node>
			<node id="2361">-5,-19.6875,-82.8125</node>
			<node id="2362">-5,-17.8125,-82.8125</node>
			<node id="2363">-5,-16.875,-84.375</node>
			<node id="2364">-5,-16.875,-81.25</node>
			<node id="2365">-5,-17.8125,-85.9375</node>
			<node id="2366">-5,-15.9375,-85.9375</node>
			<node id="2367">-5,-15,-84.375</node>
			<node id="2368">-5,-15,-81.25</node>
			<node id="2369">-5,-15.9375,-82.8125</node>
			<node id="2370">-5,-18.75,-78.125</node>
			<node id="2371">-5,-16.875,-78.125</node>
			<node id="2372">-5,-17.8125,-79.6875</node>
			<node id="2373">-5,-15.9375,-79.6875</node>
			<node id="2374">-5,-15,-78.125</node>
			<node id="2375">-5,-16.875,-75</node>
			<node id="2376">-5,-15,-75</node>
			<node id="2377">-5,-15.9375,-76.5625</node>
			<node id="2378">-5,-14.0625,-76.5625</node>
			<node id="2379">-5,-13.125,-78.125</node>
			<node id="2380">-5,-13.125,-75</node>
			<node id="2381">-5,-14.0625,-79.6875</node>
			<node id="2382">-5,-13.125,-81.25</node>
			<node id="2383">-5,-12.1875,-79.6875</node>
			<node id="2384">-5,-11.25,-81.25</node>
			<node id="2385">-5,-11.25,-78.125</node>
			<node id="2386">-5,-11.25,-75</node>
			<node id="2387">-5,-12.1875,-76.5625</node>
			<node id="2388">-5,-12.1875,-82.8125</node>
			<node id="2389">-5,-11.25,-84.375</node>
			<node id="2390">-5,-13.125,-84.375</node>
			<node id="2391">-5,-14.0625,-82.8125</node>
			<node id="2392">-5,-14.0625,-85.9375</node>
			<node id="2393">-5,-13.125,-87.5</node>
			<node id="2394">-5,-12.1875,-85.9375</node>
			<node id="2395">-5,-11.25,-87.5</node>
			<node id="2396">-5,-10.3125,-82.8125</node>
			<node id="2397">-5,-9.375,-84.375</node>
			<node id="2398">-5,-9.375,-81.25</node>
			<node id="2399">-5,-10.3125,-85.9375</node>
			<node id="2400">-5,-9.375,-87.5</node>
			<node id="2401">-5,-8.4375,-85.9375</node>
			<node id="2402">-5,-7.5,-87.5</node>
			<node id="2403">-5,-7.5,-84.375</node>
			<node id="2404">-5,-7.5,-81.25</node>
			<node id="2405">-5,-8.4375,-82.8125</node>
			<node id="2406">-5,-9.375,-75</node>
			<node id="2407">-5,-7.5,-75</node>
			<node id="2408">-5,-8.4375,-76.5625</node>
			<node id="2409">-5,-7.5,-78.125</node>
			<node id="2410">-5,-9.375,-78.125</node>
			<node id="2411">-5,-10.3125,-76.5625</node>
			<node id="2412">-5,-10.3125,-79.6875</node>
			<node id="2413">-5,-8.4375,-79.6875</node>
			<node id="2414">-5,-9.375,-100</node>
			<node id="2415">-5,-11.25,-100</node>
			<node id="2416">-5,-10.3125,-98.4375</node>
			<node id="2417">-5,-11.25,-96.875</node>
			<node id="2418">-5,-9.375,-96.875</node>
			<node id="2419">-5,-8.4375,-98.4375</node>
			<node id="2420">-5,-7.5,-100</node>
			<node id="2421">-5,-7.5,-96.875</node>
			<node id="2422">-5,-10.3125,-95.3125</node>
			<node id="2423">-5,-9.375,-93.75</node>
			<node id="2424">-5,-11.25,-93.75</node>
			<node id="2425">-5,-8.4375,-95.3125</node>
			<node id="2426">-5,-7.5,-93.75</node>
			<node id="2427">-5,-10.3125,-89.0625</node>
			<node id="2428">-5,-11.25,-90.625</node>
			<node id="2429">-5,-9.375,-90.625</node>
			<node id="2430">-5,-10.3125,-92.1875</node>
			<node id="2431">-5,-8.4375,-89.0625</node>
			<node id="2432">-5,-7.5,-90.625</node>
			<node id="2433">-5,-8.4375,-92.1875</node>
			<node id="2434">-5,-13.125,-100</node>
			<node id="2435">-5,-14.0625,-98.4375</node>
			<node id="2436">-5,-13.125,-96.875</node>
			<node id="2437">-5,-12.1875,-98.4375</node>
			<node id="2438">-5,-12.1875,-95.3125</node>
			<node id="2439">-5,-13.125,-93.75</node>
			<node id="2440">-5,-14.0625,-95.3125</node>
			<node id="2441">-5,-13.125,-90.625</node>
			<node id="2442">-5,-14.0625,-92.1875</node>
			<node id="2443">-5,-12.1875,-92.1875</node>
			<node id="2444">-5,-14.0625,-89.0625</node>
			<node id="2445">-5,-12.1875,-89.0625</node>
			<node id="2446">-5,-6.5625,-89.0625</node>
			<node id="2447">-5,-5.625,-90.625</node>
			<node id="2448">-5,-5.625,-87.5</node>
			<node id="2449">-5,-6.5625,-92.1875</node>
			<node id="2450">-5,-5.625,-93.75</node>
			<node id="2451">-5,-4.6875,-92.1875</node>
			<node id="2452">-5,-3.75,-93.75</node>
			<node id="2453">-5,-3.75,-90.625</node>
			<node id="2454">-5,-3.75,-87.5</node>
			<node id="2455">-5,-4.6875,-89.0625</node>
			<node id="2456">-5,-5.625,-100</node>
			<node id="2457">-5,-4.6875,-98.4375</node>
			<node id="2458">-5,-3.75,-100</node>
			<node id="2459">-5,-3.75,-96.875</node>
			<node id="2460">-5,-5.625,-96.875</node>
			<node id="2461">-5,-4.6875,-95.3125</node>
			<node id="2462">-5,-6.5625,-98.4375</node>
			<node id="2463">-5,-6.5625,-95.3125</node>
			<node id="2464">-5,-2.8125,-95.3125</node>
			<node id="2465">-5,-1.875,-96.875</node>
			<node id="2466">-5,-1.875,-93.75</node>
			<node id="2467">-5,-1.875,-100</node>
			<node id="2468">-5,-2.8125,-98.4375</node>
			<node id="2469">-5,-0.9375,-98.4375</node>
			<node id="2470">-5,0,-100</node>
			<node id="2471">-5,0,-96.875</node>
			<node id="2472">-5,-0.9375,-95.3125</node>
			<node id="2473">-5,0,-93.75</node>
			<node id="2474">-5,0,-90.625</node>
			<node id="2475">-5,-0.9375,-92.1875</node>
			<node id="2476">-5,-1.875,-90.625</node>
			<node id="2477">-5,-0.9375,-89.0625</node>
			<node id="2478">-5,-1.875,-87.5</node>
			<node id="2479">-5,0,-87.5</node>
			<node id="2480">-5,-2.8125,-92.1875</node>
			<node id="2481">-5,-2.8125,-89.0625</node>
			<node id="2482">-5,0,-84.375</node>
			<node id="2483">-5,-0.9375,-85.9375</node>
			<node id="2484">-5,-1.875,-84.375</node>
			<node id="2485">-5,-0.9375,-82.8125</node>
			<node id="2486">-5,-1.875,-81.25</node>
			<node id="2487">-5,0,-81.25</node>
			<node id="2488">-5,-2.8125,-82.8125</node>
			<node id="2489">-5,-3.75,-81.25</node>
			<node id="2490">-5,-3.75,-84.375</node>
			<node id="2491">-5,-2.8125,-85.9375</node>
			<node id="2492">-5,-2.8125,-79.6875</node>
			<node id="2493">-5,-3.75,-78.125</node>
			<node id="2494">-5,-1.875,-78.125</node>
			<node id="2495">-5,0,-78.125</node>
			<node id="2496">-5,-0.9375,-79.6875</node>
			<node id="2497">-5,-0.9375,-76.5625</node>
			<node id="2498">-5,-1.875,-75</node>
			<node id="2499">-5,0,-75</node>
			<node id="2500">-5,-2.8125,-76.5625</node>
			<node id="2501">-5,-3.75,-75</node>
			<node id="2502">-5,-6.5625,-82.8125</node>
			<node id="2503">-5,-5.625,-84.375</node>
			<node id="2504">-5,-5.625,-81.25</node>
			<node id="2505">-5,-6.5625,-85.9375</node>
			<node id="2506">-5,-4.6875,-82.8125</node>
			<node id="2507">-5,-4.6875,-85.9375</node>
			<node id="2508">-5,-5.625,-78.125</node>
			<node id="2509">-5,-6.5625,-79.6875</node>
			<node id="2510">-5,-4.6875,-79.6875</node>
			<node id="2511">-5,-6.5625,-76.5625</node>
			<node id="2512">-5,-5.625,-75</node>
			<node id="2513">-5,-4.6875,-76.5625</node>
			<node id="2514">-5,0,-71.875</node>
			<node id="2515">-5,-0.9375,-73.4375</node>
			<node id="2516">-5,-1.875,-71.875</node>
			<node id="2517">-5,-0.9375,-70.3125</node>
			<node id="2518">-5,-1.875,-68.75</node>
			<node id="2519">-5,0,-68.75</node>
			<node id="2520">-5,-2.8125,-70.3125</node>
			<node id="2521">-5,-3.75,-68.75</node>
			<node id="2522">-5,-3.75,-71.875</node>
			<node id="2523">-5,-2.8125,-73.4375</node>
			<node id="2524">-5,-2.8125,-67.1875</node>
			<node id="2525">-5,-3.75,-65.625</node>
			<node id="2526">-5,-1.875,-65.625</node>
			<node id="2527">-5,0,-65.625</node>
			<node id="2528">-5,-0.9375,-67.1875</node>
			<node id="2529">-5,-0.9375,-64.0625</node>
			<node id="2530">-5,-1.875,-62.5</node>
			<node id="2531">-5,0,-62.5</node>
			<node id="2532">-5,-2.8125,-64.0625</node>
			<node id="2533">-5,-3.75,-62.5</node>
			<node id="2534">-5,-4.6875,-67.1875</node>
			<node id="2535">-5,-5.625,-65.625</node>
			<node id="2536">-5,-5.625,-68.75</node>
			<node id="2537">-5,-4.6875,-64.0625</node>
			<node id="2538">-5,-5.625,-62.5</node>
			<node id="2539">-5,-6.5625,-64.0625</node>
			<node id="2540">-5,-7.5,-62.5</node>
			<node id="2541">-5,-7.5,-65.625</node>
			<node id="2542">-5,-7.5,-68.75</node>
			<node id="2543">-5,-6.5625,-67.1875</node>
			<node id="2544">-5,-6.5625,-73.4375</node>
			<node id="2545">-5,-7.5,-71.875</node>
			<node id="2546">-5,-5.625,-71.875</node>
			<node id="2547">-5,-4.6875,-73.4375</node>
			<node id="2548">-5,-4.6875,-70.3125</node>
			<node id="2549">-5,-6.5625,-70.3125</node>
			<node id="2550">-5,-6.5625,-60.9375</node>
			<node id="2551">-5,-7.5,-59.375</node>
			<node id="2552">-5,-5.625,-59.375</node>
			<node id="2553">-5,-4.6875,-60.9375</node>
			<node id="2554">-5,-3.75,-59.375</node>
			<node id="2555">-5,-4.6875,-57.8125</node>
			<node id="2556">-5,-5.625,-56.25</node>
			<node id="2557">-5,-3.75,-56.25</node>
			<node id="2558">-5,-6.5625,-57.8125</node>
			<node id="2559">-5,-7.5,-56.25</node>
			<node id="2560">-5,0,-59.375</node>
			<node id="2561">-5,-1.875,-59.375</node>
			<node id="2562">-5,-0.9375,-57.8125</node>
			<node id="2563">-5,-1.875,-56.25</node>
			<node id="2564">-5,0,-56.25</node>
			<node id="2565">-5,-2.8125,-57.8125</node>
			<node id="2566">-5,-0.9375,-60.9375</node>
			<node id="2567">-5,-2.8125,-60.9375</node>
			<node id="2568">-5,-2.8125,-54.6875</node>
			<node id="2569">-5,-3.75,-53.125</node>
			<node id="2570">-5,-1.875,-53.125</node>
			<node id="2571">-5,0,-53.125</node>
			<node id="2572">-5,-0.9375,-54.6875</node>
			<node id="2573">-5,-0.9375,-51.5625</node>
			<node id="2574">-5,-1.875,-50</node>
			<node id="2575">-5,0,-50</node>
			<node id="2576">-5,-2.8125,-51.5625</node>
			<node id="2577">-5,-3.75,-50</node>
			<node id="2578">-5,-7.5,-53.125</node>
			<node id="2579">-5,-6.5625,-51.5625</node>
			<node id="2580">-5,-5.625,-53.125</node>
			<node id="2581">-5,-6.5625,-54.6875</node>
			<node id="2582">-5,-4.6875,-54.6875</node>
			<node id="2583">-5,-4.6875,-51.5625</node>
			<node id="2584">-5,-14.0625,-73.4375</node>
			<node id="2585">-5,-15,-71.875</node>
			<node id="2586">-5,-13.125,-71.875</node>
			<node id="2587">-5,-12.1875,-73.4375</node>
			<node id="2588">-5,-11.25,-71.875</node>
			<node id="2589">-5,-12.1875,-70.3125</node>
			<node id="2590">-5,-13.125,-68.75</node>
			<node id="2591">-5,-11.25,-68.75</node>
			<node id="2592">-5,-14.0625,-70.3125</node>
			<node id="2593">-5,-15,-68.75</node>
			<node id="2594">-5,-10.3125,-70.3125</node>
			<node id="2595">-5,-9.375,-71.875</node>
			<node id="2596">-5,-9.375,-68.75</node>
			<node id="2597">-5,-10.3125,-73.4375</node>
			<node id="2598">-5,-8.4375,-73.4375</node>
			<node id="2599">-5,-8.4375,-70.3125</node>
			<node id="2600">-5,-10.3125,-67.1875</node>
			<node id="2601">-5,-11.25,-65.625</node>
			<node id="2602">-5,-9.375,-65.625</node>
			<node id="2603">-5,-8.4375,-67.1875</node>
			<node id="2604">-5,-8.4375,-64.0625</node>
			<node id="2605">-5,-9.375,-62.5</node>
			<node id="2606">-5,-10.3125,-64.0625</node>
			<node id="2607">-5,-11.25,-62.5</node>
			<node id="2608">-5,-15,-65.625</node>
			<node id="2609">-5,-14.0625,-64.0625</node>
			<node id="2610">-5,-13.125,-65.625</node>
			<node id="2611">-5,-13.125,-62.5</node>
			<node id="2612">-5,-15,-62.5</node>
			<node id="2613">-5,-14.0625,-67.1875</node>
			<node id="2614">-5,-12.1875,-67.1875</node>
			<node id="2615">-5,-12.1875,-64.0625</node>
			<node id="2616">-5,-8.4375,-60.9375</node>
			<node id="2617">-5,-9.375,-59.375</node>
			<node id="2618">-5,-8.4375,-57.8125</node>
			<node id="2619">-5,-9.375,-56.25</node>
			<node id="2620">-5,-10.3125,-57.8125</node>
			<node id="2621">-5,-11.25,-56.25</node>
			<node id="2622">-5,-11.25,-59.375</node>
			<node id="2623">-5,-10.3125,-60.9375</node>
			<node id="2624">-5,-10.3125,-54.6875</node>
			<node id="2625">-5,-11.25,-53.125</node>
			<node id="2626">-5,-9.375,-53.125</node>
			<node id="2627">-5,-8.4375,-54.6875</node>
			<node id="2628">-5,-8.4375,-51.5625</node>
			<node id="2629">-5,-10.3125,-51.5625</node>
			<node id="2630">-5,-9.375,-50</node>
			<node id="2631">-5,-11.25,-50</node>
			<node id="2632">-5,-12.1875,-54.6875</node>
			<node id="2633">-5,-13.125,-53.125</node>
			<node id="2634">-5,-13.125,-56.25</node>
			<node id="2635">-5,-12.1875,-51.5625</node>
			<node id="2636">-5,-13.125,-50</node>
			<node id="2637">-5,-14.0625,-51.5625</node>
			<node id="2638">-5,-15,-50</node>
			<node id="2639">-5,-15,-53.125</node>
			<node id="2640">-5,-15,-56.25</node>
			<node id="2641">-5,-14.0625,-54.6875</node>
			<node id="2642">-5,-14.0625,-60.9375</node>
			<node id="2643">-5,-15,-59.375</node>
			<node id="2644">-5,-13.125,-59.375</node>
			<node id="2645">-5,-12.1875,-60.9375</node>
			<node id="2646">-5,-12.1875,-57.8125</node>
			<node id="2647">-5,-14.0625,-57.8125</node>
			<node id="2648">-5,-15.9375,-73.4375</node>
			<node id="2649">-5,-16.875,-71.875</node>
			<node id="2650">-5,-15.9375,-70.3125</node>
			<node id="2651">-5,-16.875,-68.75</node>
			<node id="2652">-5,-18.75,-71.875</node>
			<node id="2653">-5,-17.8125,-70.3125</node>
			<node id="2654">-5,-18.75,-68.75</node>
			<node id="2655">-5,-17.8125,-67.1875</node>
			<node id="2656">-5,-18.75,-65.625</node>
			<node id="2657">-5,-16.875,-65.625</node>
			<node id="2658">-5,-15.9375,-67.1875</node>
			<node id="2659">-5,-15.9375,-64.0625</node>
			<node id="2660">-5,-16.875,-62.5</node>
			<node id="2661">-5,-17.8125,-64.0625</node>
			<node id="2662">-5,-18.75,-62.5</node>
			<node id="2663">-5,-20.625,-68.75</node>
			<node id="2664">-5,-19.6875,-67.1875</node>
			<node id="2665">-5,-20.625,-65.625</node>
			<node id="2666">-5,-19.6875,-64.0625</node>
			<node id="2667">-5,-20.625,-62.5</node>
			<node id="2668">-5,-22.5,-65.625</node>
			<node id="2669">-5,-21.5625,-64.0625</node>
			<node id="2670">-5,-22.5,-62.5</node>
			<node id="2671">-5,-21.5625,-60.9375</node>
			<node id="2672">-5,-22.5,-59.375</node>
			<node id="2673">-5,-20.625,-59.375</node>
			<node id="2674">-5,-19.6875,-60.9375</node>
			<node id="2675">-5,-18.75,-59.375</node>
			<node id="2676">-5,-19.6875,-57.8125</node>
			<node id="2677">-5,-20.625,-56.25</node>
			<node id="2678">-5,-18.75,-56.25</node>
			<node id="2679">-5,-21.5625,-57.8125</node>
			<node id="2680">-5,-22.5,-56.25</node>
			<node id="2681">-5,-16.875,-59.375</node>
			<node id="2682">-5,-15.9375,-57.8125</node>
			<node id="2683">-5,-16.875,-56.25</node>
			<node id="2684">-5,-17.8125,-57.8125</node>
			<node id="2685">-5,-15.9375,-60.9375</node>
			<node id="2686">-5,-17.8125,-60.9375</node>
			<node id="2687">-5,-17.8125,-54.6875</node>
			<node id="2688">-5,-18.75,-53.125</node>
			<node id="2689">-5,-16.875,-53.125</node>
			<node id="2690">-5,-15.9375,-54.6875</node>
			<node id="2691">-5,-15.9375,-51.5625</node>
			<node id="2692">-5,-16.875,-50</node>
			<node id="2693">-5,-17.8125,-51.5625</node>
			<node id="2694">-5,-18.75,-50</node>
			<node id="2695">-5,-22.5,-53.125</node>
			<node id="2696">-5,-21.5625,-51.5625</node>
			<node id="2697">-5,-20.625,-53.125</node>
			<node id="2698">-5,-20.625,-50</node>
			<node id="2699">-5,-22.5,-50</node>
			<node id="2700">-5,-21.5625,-54.6875</node>
			<node id="2701">-5,-19.6875,-54.6875</node>
			<node id="2702">-5,-19.6875,-51.5625</node>
			<node id="2703">-5,-24.375,-62.5</node>
			<node id="2704">-5,-23.4375,-60.9375</node>
			<node id="2705">-5,-24.375,-59.375</node>
			<node id="2706">-5,-23.4375,-57.8125</node>
			<node id="2707">-5,-24.375,-56.25</node>
			<node id="2708">-5,-26.25,-59.375</node>
			<node id="2709">-5,-25.3125,-57.8125</node>
			<node id="2710">-5,-26.25,-56.25</node>
			<node id="2711">-5,-25.3125,-54.6875</node>
			<node id="2712">-5,-26.25,-53.125</node>
			<node id="2713">-5,-24.375,-53.125</node>
			<node id="2714">-5,-23.4375,-54.6875</node>
			<node id="2715">-5,-23.4375,-51.5625</node>
			<node id="2716">-5,-25.3125,-51.5625</node>
			<node id="2717">-5,-24.375,-50</node>
			<node id="2718">-5,-26.25,-50</node>
			<node id="2719">-5,-28.125,-56.25</node>
			<node id="2720">-5,-27.1875,-54.6875</node>
			<node id="2721">-5,-28.125,-53.125</node>
			<node id="2722">-5,-27.1875,-51.5625</node>
			<node id="2723">-5,-28.125,-50</node>
			<node id="2724">-5,-30,-53.125</node>
			<node id="2725">-5,-29.0625,-51.5625</node>
			<node id="2726">-5,-30,-50</node>
			<node id="2727">-5,-21.5625,-82.8125</node>
			<node id="2728">-5,-21.5625,-79.6875</node>
			<node id="2729">-5,-20.625,-78.125</node>
			<node id="2730">-5,-19.6875,-79.6875</node>
			<node id="2731">-5,-21.5625,-76.5625</node>
			<node id="2732">-5,-20.625,-75</node>
			<node id="2733">-5,-18.75,-75</node>
			<node id="2734">-5,-19.6875,-76.5625</node>
			<node id="2735">-5,-21.5625,-73.4375</node>
			<node id="2736">-5,-22.5,-71.875</node>
			<node id="2737">-5,-20.625,-71.875</node>
			<node id="2738">-5,-19.6875,-73.4375</node>
			<node id="2739">-5,-17.8125,-76.5625</node>
			<node id="2740">-5,-17.8125,-73.4375</node>
			<node id="2741">-5,-19.6875,-70.3125</node>
			<node id="2742">-5,-23.4375,-73.4375</node>
			<node id="2743">-5,-24.375,-71.875</node>
			<node id="2744">-5,-21.5625,-70.3125</node>
			<node id="2745">-5,-22.5,-68.75</node>
			<node id="2746">-5,-23.4375,-70.3125</node>
			<node id="2747">-5,-24.375,-68.75</node>
			<node id="2748">-5,-21.5625,-67.1875</node>
			<node id="2749">-5,-23.4375,-67.1875</node>
			<node id="2750">-5,-24.375,-65.625</node>
			<node id="2751">-5,-23.4375,-64.0625</node>
			<node id="2752">-5,-25.3125,-70.3125</node>
			<node id="2753">-5,-26.25,-68.75</node>
			<node id="2754">-5,-26.25,-71.875</node>
			<node id="2755">-5,-25.3125,-67.1875</node>
			<node id="2756">-5,-26.25,-65.625</node>
			<node id="2757">-5,-25.3125,-73.4375</node>
			<node id="2758">-5,-27.1875,-73.4375</node>
			<node id="2759">-5,-28.125,-71.875</node>
			<node id="2760">-5,-27.1875,-70.3125</node>
			<node id="2761">-5,-28.125,-68.75</node>
			<node id="2762">-5,-29.0625,-73.4375</node>
			<node id="2763">-5,-30,-71.875</node>
			<node id="2764">-5,-30,-73.4375</node>
			<node id="2765">-5,-29.0625,-70.3125</node>
			<node id="2766">-5,-30,-68.75</node>
			<node id="2767">-5,-30,-70.3125</node>
			<node id="2768">-5,-29.0625,-67.1875</node>
			<node id="2769">-5,-27.1875,-67.1875</node>
			<node id="2770">-5,-28.125,-65.625</node>
			<node id="2771">-5,-30,-67.1875</node>
			<node id="2772">-5,-28.125,-62.5</node>
			<node id="2773">-5,-29.0625,-64.0625</node>
			<node id="2774">-5,-30,-62.5</node>
			<node id="2775">-5,-30,-64.0625</node>
			<node id="2776">-5,-28.125,-59.375</node>
			<node id="2777">-5,-27.1875,-57.8125</node>
			<node id="2778">-5,-25.3125,-60.9375</node>
			<node id="2779">-5,-26.25,-62.5</node>
			<node id="2780">-5,-27.1875,-60.9375</node>
			<node id="2781">-5,-27.1875,-64.0625</node>
			<node id="2782">-5,-29.0625,-60.9375</node>
			<node id="2783">-5,-25.3125,-64.0625</node>
			<node id="2784">-5,-30,-60.9375</node>
			<node id="2785">-5,-30,-59.375</node>
			<node id="2786">-5,-29.0625,-57.8125</node>
			<node id="2787">-5,-30,-56.25</node>
			<node id="2788">-5,-30,-57.8125</node>
			<node id="2789">-5,-29.0625,-54.6875</node>
			<node id="2790">-5,-30,-54.6875</node>
			<node id="2791">-5,-30,-51.5625</node>
			<node id="2792">-5,0,-128.125</node>
			<node id="2793">-5,0.9375,-126.5625</node>
			<node id="2794">-5,1.875,-128.125</node>
			<node id="2795">-5,1.875,-125</node>
			<node id="2796">-5,0,-125</node>
			<node id="2797">-5,0.9375,-129.6875</node>
			<node id="2798">-5,1.875,-131.25</node>
			<node id="2799">-5,0,-131.25</node>
			<node id="2800">-5,2.8125,-129.6875</node>
			<node id="2801">-5,3.75,-131.25</node>
			<node id="2802">-5,3.75,-128.125</node>
			<node id="2803">-5,3.75,-125</node>
			<node id="2804">-5,2.8125,-126.5625</node>
			<node id="2805">-5,2.8125,-132.8125</node>
			<node id="2806">-5,3.75,-134.375</node>
			<node id="2807">-5,1.875,-134.375</node>
			<node id="2808">-5,0,-134.375</node>
			<node id="2809">-5,0.9375,-132.8125</node>
			<node id="2810">-5,0.9375,-135.9375</node>
			<node id="2811">-5,1.875,-137.5</node>
			<node id="2812">-5,0,-137.5</node>
			<node id="2813">-5,2.8125,-135.9375</node>
			<node id="2814">-5,3.75,-137.5</node>
			<node id="2815">-5,4.6875,-132.8125</node>
			<node id="2816">-5,5.625,-134.375</node>
			<node id="2817">-5,5.625,-131.25</node>
			<node id="2818">-5,4.6875,-135.9375</node>
			<node id="2819">-5,5.625,-137.5</node>
			<node id="2820">-5,6.5625,-135.9375</node>
			<node id="2821">-5,7.5,-137.5</node>
			<node id="2822">-5,7.5,-134.375</node>
			<node id="2823">-5,7.5,-131.25</node>
			<node id="2824">-5,6.5625,-132.8125</node>
			<node id="2825">-5,5.625,-125</node>
			<node id="2826">-5,7.5,-125</node>
			<node id="2827">-5,6.5625,-126.5625</node>
			<node id="2828">-5,7.5,-128.125</node>
			<node id="2829">-5,5.625,-128.125</node>
			<node id="2830">-5,4.6875,-126.5625</node>
			<node id="2831">-5,4.6875,-129.6875</node>
			<node id="2832">-5,6.5625,-129.6875</node>
			<node id="2833">-5,6.5625,-139.0625</node>
			<node id="2834">-5,7.5,-140.625</node>
			<node id="2835">-5,5.625,-140.625</node>
			<node id="2836">-5,4.6875,-139.0625</node>
			<node id="2837">-5,3.75,-140.625</node>
			<node id="2838">-5,4.6875,-142.1875</node>
			<node id="2839">-5,5.625,-143.75</node>
			<node id="2840">-5,3.75,-143.75</node>
			<node id="2841">-5,6.5625,-142.1875</node>
			<node id="2842">-5,7.5,-143.75</node>
			<node id="2843">-5,0,-140.625</node>
			<node id="2844">-5,1.875,-140.625</node>
			<node id="2845">-5,0.9375,-142.1875</node>
			<node id="2846">-5,1.875,-143.75</node>
			<node id="2847">-5,0,-143.75</node>
			<node id="2848">-5,2.8125,-142.1875</node>
			<node id="2849">-5,0.9375,-139.0625</node>
			<node id="2850">-5,2.8125,-139.0625</node>
			<node id="2851">-5,2.8125,-145.3125</node>
			<node id="2852">-5,3.75,-146.875</node>
			<node id="2853">-5,1.875,-146.875</node>
			<node id="2854">-5,0,-146.875</node>
			<node id="2855">-5,0.9375,-145.3125</node>
			<node id="2856">-5,0.9375,-148.4375</node>
			<node id="2857">-5,1.875,-150</node>
			<node id="2858">-5,0,-150</node>
			<node id="2859">-5,2.8125,-148.4375</node>
			<node id="2860">-5,3.75,-150</node>
			<node id="2861">-5,7.5,-146.875</node>
			<node id="2862">-5,6.5625,-148.4375</node>
			<node id="2863">-5,5.625,-146.875</node>
			<node id="2864">-5,6.5625,-145.3125</node>
			<node id="2865">-5,4.6875,-145.3125</node>
			<node id="2866">-5,4.6875,-148.4375</node>
			<node id="2867">-5,13.125,-125</node>
			<node id="2868">-5,15,-125</node>
			<node id="2869">-5,14.0625,-126.5625</node>
			<node id="2870">-5,15,-128.125</node>
			<node id="2871">-5,13.125,-128.125</node>
			<node id="2872">-5,12.1875,-126.5625</node>
			<node id="2873">-5,11.25,-125</node>
			<node id="2874">-5,11.25,-128.125</node>
			<node id="2875">-5,12.1875,-129.6875</node>
			<node id="2876">-5,13.125,-131.25</node>
			<node id="2877">-5,11.25,-131.25</node>
			<node id="2878">-5,14.0625,-129.6875</node>
			<node id="2879">-5,15,-131.25</node>
			<node id="2880">-5,9.375,-128.125</node>
			<node id="2881">-5,8.4375,-129.6875</node>
			<node id="2882">-5,9.375,-131.25</node>
			<node id="2883">-5,10.3125,-129.6875</node>
			<node id="2884">-5,8.4375,-126.5625</node>
			<node id="2885">-5,9.375,-125</node>
			<node id="2886">-5,10.3125,-126.5625</node>
			<node id="2887">-5,10.3125,-132.8125</node>
			<node id="2888">-5,11.25,-134.375</node>
			<node id="2889">-5,9.375,-134.375</node>
			<node id="2890">-5,8.4375,-132.8125</node>
			<node id="2891">-5,8.4375,-135.9375</node>
			<node id="2892">-5,9.375,-137.5</node>
			<node id="2893">-5,10.3125,-135.9375</node>
			<node id="2894">-5,11.25,-137.5</node>
			<node id="2895">-5,15,-134.375</node>
			<node id="2896">-5,14.0625,-135.9375</node>
			<node id="2897">-5,13.125,-134.375</node>
			<node id="2898">-5,13.125,-137.5</node>
			<node id="2899">-5,15,-137.5</node>
			<node id="2900">-5,14.0625,-132.8125</node>
			<node id="2901">-5,12.1875,-132.8125</node>
			<node id="2902">-5,12.1875,-135.9375</node>
			<node id="2903">-5,8.4375,-139.0625</node>
			<node id="2904">-5,9.375,-140.625</node>
			<node id="2905">-5,8.4375,-142.1875</node>
			<node id="2906">-5,9.375,-143.75</node>
			<node id="2907">-5,10.3125,-142.1875</node>
			<node id="2908">-5,11.25,-143.75</node>
			<node id="2909">-5,11.25,-140.625</node>
			<node id="2910">-5,10.3125,-139.0625</node>
			<node id="2911">-5,10.3125,-145.3125</node>
			<node id="2912">-5,11.25,-146.875</node>
			<node id="2913">-5,9.375,-146.875</node>
			<node id="2914">-5,8.4375,-145.3125</node>
			<node id="2915">-5,8.4375,-148.4375</node>
			<node id="2916">-5,10.3125,-148.4375</node>
			<node id="2917">-5,9.375,-150</node>
			<node id="2918">-5,11.25,-150</node>
			<node id="2919">-5,12.1875,-145.3125</node>
			<node id="2920">-5,13.125,-146.875</node>
			<node id="2921">-5,13.125,-143.75</node>
			<node id="2922">-5,12.1875,-148.4375</node>
			<node id="2923">-5,13.125,-150</node>
			<node id="2924">-5,14.0625,-148.4375</node>
			<node id="2925">-5,15,-150</node>
			<node id="2926">-5,15,-146.875</node>
			<node id="2927">-5,15,-143.75</node>
			<node id="2928">-5,14.0625,-145.3125</node>
			<node id="2929">-5,14.0625,-139.0625</node>
			<node id="2930">-5,15,-140.625</node>
			<node id="2931">-5,13.125,-140.625</node>
			<node id="2932">-5,12.1875,-139.0625</node>
			<node id="2933">-5,12.1875,-142.1875</node>
			<node id="2934">-5,14.0625,-142.1875</node>
			<node id="2935">-5,16.875,-125</node>
			<node id="2936">-5,15.9375,-126.5625</node>
			<node id="2937">-5,16.875,-128.125</node>
			<node id="2938">-5,15.9375,-129.6875</node>
			<node id="2939">-5,16.875,-131.25</node>
			<node id="2940">-5,18.75,-128.125</node>
			<node id="2941">-5,17.8125,-129.6875</node>
			<node id="2942">-5,18.75,-131.25</node>
			<node id="2943">-5,17.8125,-132.8125</node>
			<node id="2944">-5,18.75,-134.375</node>
			<node id="2945">-5,16.875,-134.375</node>
			<node id="2946">-5,15.9375,-132.8125</node>
			<node id="2947">-5,15.9375,-135.9375</node>
			<node id="2948">-5,16.875,-137.5</node>
			<node id="2949">-5,17.8125,-135.9375</node>
			<node id="2950">-5,18.75,-137.5</node>
			<node id="2951">-5,20.625,-131.25</node>
			<node id="2952">-5,19.6875,-132.8125</node>
			<node id="2953">-5,20.625,-134.375</node>
			<node id="2954">-5,19.6875,-135.9375</node>
			<node id="2955">-5,20.625,-137.5</node>
			<node id="2956">-5,22.5,-134.375</node>
			<node id="2957">-5,21.5625,-135.9375</node>
			<node id="2958">-5,22.5,-137.5</node>
			<node id="2959">-5,21.5625,-139.0625</node>
			<node id="2960">-5,22.5,-140.625</node>
			<node id="2961">-5,20.625,-140.625</node>
			<node id="2962">-5,19.6875,-139.0625</node>
			<node id="2963">-5,18.75,-140.625</node>
			<node id="2964">-5,19.6875,-142.1875</node>
			<node id="2965">-5,20.625,-143.75</node>
			<node id="2966">-5,18.75,-143.75</node>
			<node id="2967">-5,21.5625,-142.1875</node>
			<node id="2968">-5,22.5,-143.75</node>
			<node id="2969">-5,16.875,-140.625</node>
			<node id="2970">-5,15.9375,-142.1875</node>
			<node id="2971">-5,16.875,-143.75</node>
			<node id="2972">-5,17.8125,-142.1875</node>
			<node id="2973">-5,15.9375,-139.0625</node>
			<node id="2974">-5,17.8125,-139.0625</node>
			<node id="2975">-5,17.8125,-145.3125</node>
			<node id="2976">-5,18.75,-146.875</node>
			<node id="2977">-5,16.875,-146.875</node>
			<node id="2978">-5,15.9375,-145.3125</node>
			<node id="2979">-5,15.9375,-148.4375</node>
			<node id="2980">-5,16.875,-150</node>
			<node id="2981">-5,17.8125,-148.4375</node>
			<node id="2982">-5,18.75,-150</node>
			<node id="2983">-5,22.5,-146.875</node>
			<node id="2984">-5,21.5625,-148.4375</node>
			<node id="2985">-5,20.625,-146.875</node>
			<node id="2986">-5,20.625,-150</node>
			<node id="2987">-5,22.5,-150</node>
			<node id="2988">-5,21.5625,-145.3125</node>
			<node id="2989">-5,19.6875,-145.3125</node>
			<node id="2990">-5,19.6875,-148.4375</node>
			<node id="2991">-5,24.375,-137.5</node>
			<node id="2992">-5,23.4375,-139.0625</node>
			<node id="2993">-5,24.375,-140.625</node>
			<node id="2994">-5,23.4375,-142.1875</node>
			<node id="2995">-5,24.375,-143.75</node>
			<node id="2996">-5,26.25,-140.625</node>
			<node id="2997">-5,25.3125,-142.1875</node>
			<node id="2998">-5,26.25,-143.75</node>
			<node id="2999">-5,25.3125,-145.3125</node>
			<node id="3000">-5,26.25,-146.875</node>
			<node id="3001">-5,24.375,-146.875</node>
			<node id="3002">-5,23.4375,-145.3125</node>
			<node id="3003">-5,23.4375,-148.4375</node>
			<node id="3004">-5,25.3125,-148.4375</node>
			<node id="3005">-5,24.375,-150</node>
			<node id="3006">-5,26.25,-150</node>
			<node id="3007">-5,28.125,-143.75</node>
			<node id="3008">-5,27.1875,-145.3125</node>
			<node id="3009">-5,28.125,-146.875</node>
			<node id="3010">-5,27.1875,-148.4375</node>
			<node id="3011">-5,28.125,-150</node>
			<node id="3012">-5,30,-146.875</node>
			<node id="3013">-5,29.0625,-148.4375</node>
			<node id="3014">-5,30,-150</node>
			<node id="3015">-5,0,-103.125</node>
			<node id="3016">-5,0.9375,-101.5625</node>
			<node id="3017">-5,1.875,-103.125</node>
			<node id="3018">-5,1.875,-100</node>
			<node id="3019">-5,0.9375,-104.6875</node>
			<node id="3020">-5,1.875,-106.25</node>
			<node id="3021">-5,0,-106.25</node>
			<node id="3022">-5,2.8125,-104.6875</node>
			<node id="3023">-5,3.75,-106.25</node>
			<node id="3024">-5,3.75,-103.125</node>
			<node id="3025">-5,3.75,-100</node>
			<node id="3026">-5,2.8125,-101.5625</node>
			<node id="3027">-5,2.8125,-107.8125</node>
			<node id="3028">-5,3.75,-109.375</node>
			<node id="3029">-5,1.875,-109.375</node>
			<node id="3030">-5,0,-109.375</node>
			<node id="3031">-5,0.9375,-107.8125</node>
			<node id="3032">-5,0.9375,-110.9375</node>
			<node id="3033">-5,1.875,-112.5</node>
			<node id="3034">-5,0,-112.5</node>
			<node id="3035">-5,2.8125,-110.9375</node>
			<node id="3036">-5,3.75,-112.5</node>
			<node id="3037">-5,4.6875,-107.8125</node>
			<node id="3038">-5,5.625,-109.375</node>
			<node id="3039">-5,5.625,-106.25</node>
			<node id="3040">-5,4.6875,-110.9375</node>
			<node id="3041">-5,5.625,-112.5</node>
			<node id="3042">-5,6.5625,-110.9375</node>
			<node id="3043">-5,7.5,-112.5</node>
			<node id="3044">-5,7.5,-109.375</node>
			<node id="3045">-5,7.5,-106.25</node>
			<node id="3046">-5,6.5625,-107.8125</node>
			<node id="3047">-5,5.625,-100</node>
			<node id="3048">-5,7.5,-100</node>
			<node id="3049">-5,6.5625,-101.5625</node>
			<node id="3050">-5,7.5,-103.125</node>
			<node id="3051">-5,5.625,-103.125</node>
			<node id="3052">-5,4.6875,-101.5625</node>
			<node id="3053">-5,4.6875,-104.6875</node>
			<node id="3054">-5,6.5625,-104.6875</node>
			<node id="3055">-5,6.5625,-114.0625</node>
			<node id="3056">-5,7.5,-115.625</node>
			<node id="3057">-5,5.625,-115.625</node>
			<node id="3058">-5,4.6875,-114.0625</node>
			<node id="3059">-5,3.75,-115.625</node>
			<node id="3060">-5,4.6875,-117.1875</node>
			<node id="3061">-5,5.625,-118.75</node>
			<node id="3062">-5,3.75,-118.75</node>
			<node id="3063">-5,6.5625,-117.1875</node>
			<node id="3064">-5,7.5,-118.75</node>
			<node id="3065">-5,0,-115.625</node>
			<node id="3066">-5,1.875,-115.625</node>
			<node id="3067">-5,0.9375,-117.1875</node>
			<node id="3068">-5,1.875,-118.75</node>
			<node id="3069">-5,0,-118.75</node>
			<node id="3070">-5,2.8125,-117.1875</node>
			<node id="3071">-5,0.9375,-114.0625</node>
			<node id="3072">-5,2.8125,-114.0625</node>
			<node id="3073">-5,2.8125,-120.3125</node>
			<node id="3074">-5,3.75,-121.875</node>
			<node id="3075">-5,1.875,-121.875</node>
			<node id="3076">-5,0,-121.875</node>
			<node id="3077">-5,0.9375,-120.3125</node>
			<node id="3078">-5,0.9375,-123.4375</node>
			<node id="3079">-5,2.8125,-123.4375</node>
			<node id="3080">-5,4.6875,-123.4375</node>
			<node id="3081">-5,5.625,-121.875</node>
			<node id="3082">-5,6.5625,-123.4375</node>
			<node id="3083">-5,7.5,-121.875</node>
			<node id="3084">-5,4.6875,-120.3125</node>
			<node id="3085">-5,6.5625,-120.3125</node>
			<node id="3086">-5,8.4375,-114.0625</node>
			<node id="3087">-5,9.375,-115.625</node>
			<node id="3088">-5,9.375,-112.5</node>
			<node id="3089">-5,8.4375,-117.1875</node>
			<node id="3090">-5,9.375,-118.75</node>
			<node id="3091">-5,10.3125,-117.1875</node>
			<node id="3092">-5,11.25,-118.75</node>
			<node id="3093">-5,11.25,-115.625</node>
			<node id="3094">-5,11.25,-112.5</node>
			<node id="3095">-5,10.3125,-114.0625</node>
			<node id="3096">-5,10.3125,-123.4375</node>
			<node id="3097">-5,11.25,-121.875</node>
			<node id="3098">-5,9.375,-121.875</node>
			<node id="3099">-5,10.3125,-120.3125</node>
			<node id="3100">-5,8.4375,-123.4375</node>
			<node id="3101">-5,8.4375,-120.3125</node>
			<node id="3102">-5,12.1875,-120.3125</node>
			<node id="3103">-5,13.125,-121.875</node>
			<node id="3104">-5,13.125,-118.75</node>
			<node id="3105">-5,12.1875,-123.4375</node>
			<node id="3106">-5,14.0625,-123.4375</node>
			<node id="3107">-5,15,-121.875</node>
			<node id="3108">-5,15,-118.75</node>
			<node id="3109">-5,14.0625,-120.3125</node>
			<node id="3110">-5,13.125,-112.5</node>
			<node id="3111">-5,15,-112.5</node>
			<node id="3112">-5,14.0625,-114.0625</node>
			<node id="3113">-5,15,-115.625</node>
			<node id="3114">-5,13.125,-115.625</node>
			<node id="3115">-5,12.1875,-114.0625</node>
			<node id="3116">-5,12.1875,-117.1875</node>
			<node id="3117">-5,14.0625,-117.1875</node>
			<node id="3118">-5,13.125,-100</node>
			<node id="3119">-5,15,-100</node>
			<node id="3120">-5,14.0625,-101.5625</node>
			<node id="3121">-5,15,-103.125</node>
			<node id="3122">-5,13.125,-103.125</node>
			<node id="3123">-5,12.1875,-101.5625</node>
			<node id="3124">-5,11.25,-100</node>
			<node id="3125">-5,11.25,-103.125</node>
			<node id="3126">-5,12.1875,-104.6875</node>
			<node id="3127">-5,13.125,-106.25</node>
			<node id="3128">-5,11.25,-106.25</node>
			<node id="3129">-5,14.0625,-104.6875</node>
			<node id="3130">-5,15,-106.25</node>
			<node id="3131">-5,10.3125,-104.6875</node>
			<node id="3132">-5,9.375,-103.125</node>
			<node id="3133">-5,9.375,-106.25</node>
			<node id="3134">-5,9.375,-100</node>
			<node id="3135">-5,10.3125,-101.5625</node>
			<node id="3136">-5,8.4375,-101.5625</node>
			<node id="3137">-5,8.4375,-104.6875</node>
			<node id="3138">-5,10.3125,-107.8125</node>
			<node id="3139">-5,11.25,-109.375</node>
			<node id="3140">-5,9.375,-109.375</node>
			<node id="3141">-5,8.4375,-107.8125</node>
			<node id="3142">-5,8.4375,-110.9375</node>
			<node id="3143">-5,10.3125,-110.9375</node>
			<node id="3144">-5,12.1875,-110.9375</node>
			<node id="3145">-5,13.125,-109.375</node>
			<node id="3146">-5,14.0625,-110.9375</node>
			<node id="3147">-5,15,-109.375</node>
			<node id="3148">-5,12.1875,-107.8125</node>
			<node id="3149">-5,14.0625,-107.8125</node>
			<node id="3150">-5,30,-103.125</node>
			<node id="3151">-5,28.125,-103.125</node>
			<node id="3152">-5,29.0625,-101.5625</node>
			<node id="3153">-5,28.125,-100</node>
			<node id="3154">-5,30,-100</node>
			<node id="3155">-5,27.1875,-101.5625</node>
			<node id="3156">-5,26.25,-100</node>
			<node id="3157">-5,26.25,-103.125</node>
			<node id="3158">-5,28.125,-106.25</node>
			<node id="3159">-5,26.25,-106.25</node>
			<node id="3160">-5,27.1875,-104.6875</node>
			<node id="3161">-5,25.3125,-104.6875</node>
			<node id="3162">-5,24.375,-103.125</node>
			<node id="3163">-5,24.375,-106.25</node>
			<node id="3164">-5,25.3125,-101.5625</node>
			<node id="3165">-5,24.375,-100</node>
			<node id="3166">-5,23.4375,-101.5625</node>
			<node id="3167">-5,22.5,-100</node>
			<node id="3168">-5,22.5,-103.125</node>
			<node id="3169">-5,22.5,-106.25</node>
			<node id="3170">-5,23.4375,-104.6875</node>
			<node id="3171">-5,26.25,-109.375</node>
			<node id="3172">-5,24.375,-109.375</node>
			<node id="3173">-5,25.3125,-107.8125</node>
			<node id="3174">-5,23.4375,-107.8125</node>
			<node id="3175">-5,22.5,-109.375</node>
			<node id="3176">-5,23.4375,-110.9375</node>
			<node id="3177">-5,15.9375,-107.8125</node>
			<node id="3178">-5,16.875,-109.375</node>
			<node id="3179">-5,16.875,-106.25</node>
			<node id="3180">-5,15.9375,-110.9375</node>
			<node id="3181">-5,16.875,-112.5</node>
			<node id="3182">-5,18.75,-106.25</node>
			<node id="3183">-5,17.8125,-107.8125</node>
			<node id="3184">-5,18.75,-109.375</node>
			<node id="3185">-5,17.8125,-110.9375</node>
			<node id="3186">-5,18.75,-112.5</node>
			<node id="3187">-5,20.625,-109.375</node>
			<node id="3188">-5,21.5625,-107.8125</node>
			<node id="3189">-5,20.625,-106.25</node>
			<node id="3190">-5,19.6875,-107.8125</node>
			<node id="3191">-5,21.5625,-110.9375</node>
			<node id="3192">-5,20.625,-112.5</node>
			<node id="3193">-5,19.6875,-110.9375</node>
			<node id="3194">-5,15.9375,-101.5625</node>
			<node id="3195">-5,16.875,-103.125</node>
			<node id="3196">-5,16.875,-100</node>
			<node id="3197">-5,15.9375,-104.6875</node>
			<node id="3198">-5,17.8125,-104.6875</node>
			<node id="3199">-5,18.75,-103.125</node>
			<node id="3200">-5,18.75,-100</node>
			<node id="3201">-5,17.8125,-101.5625</node>
			<node id="3202">-5,19.6875,-104.6875</node>
			<node id="3203">-5,20.625,-103.125</node>
			<node id="3204">-5,21.5625,-104.6875</node>
			<node id="3205">-5,21.5625,-101.5625</node>
			<node id="3206">-5,20.625,-100</node>
			<node id="3207">-5,19.6875,-101.5625</node>
			<node id="3208">-5,20.625,-115.625</node>
			<node id="3209">-5,21.5625,-114.0625</node>
			<node id="3210">-5,19.6875,-114.0625</node>
			<node id="3211">-5,18.75,-115.625</node>
			<node id="3212">-5,20.625,-118.75</node>
			<node id="3213">-5,18.75,-118.75</node>
			<node id="3214">-5,19.6875,-117.1875</node>
			<node id="3215">-5,16.875,-115.625</node>
			<node id="3216">-5,15.9375,-117.1875</node>
			<node id="3217">-5,16.875,-118.75</node>
			<node id="3218">-5,17.8125,-117.1875</node>
			<node id="3219">-5,15.9375,-114.0625</node>
			<node id="3220">-5,17.8125,-114.0625</node>
			<node id="3221">-5,18.75,-121.875</node>
			<node id="3222">-5,16.875,-121.875</node>
			<node id="3223">-5,17.8125,-120.3125</node>
			<node id="3224">-5,15.9375,-120.3125</node>
			<node id="3225">-5,15.9375,-123.4375</node>
			<node id="3226">-5,18.75,-125</node>
			<node id="3227">-5,17.8125,-126.5625</node>
			<node id="3228">-5,17.8125,-123.4375</node>
			<node id="3229">-5,19.6875,-126.5625</node>
			<node id="3230">-5,20.625,-128.125</node>
			<node id="3231">-5,20.625,-125</node>
			<node id="3232">-5,19.6875,-129.6875</node>
			<node id="3233">-5,21.5625,-126.5625</node>
			<node id="3234">-5,22.5,-128.125</node>
			<node id="3235">-5,19.6875,-123.4375</node>
			<node id="3236">-5,20.625,-121.875</node>
			<node id="3237">-5,21.5625,-123.4375</node>
			<node id="3238">-5,19.6875,-120.3125</node>
			<node id="3239">-5,23.4375,-126.5625</node>
			<node id="3240">-5,24.375,-128.125</node>
			<node id="3241">-5,21.5625,-129.6875</node>
			<node id="3242">-5,22.5,-131.25</node>
			<node id="3243">-5,23.4375,-129.6875</node>
			<node id="3244">-5,24.375,-131.25</node>
			<node id="3245">-5,21.5625,-132.8125</node>
			<node id="3246">-5,23.4375,-132.8125</node>
			<node id="3247">-5,24.375,-134.375</node>
			<node id="3248">-5,23.4375,-135.9375</node>
			<node id="3249">-5,25.3125,-129.6875</node>
			<node id="3250">-5,26.25,-131.25</node>
			<node id="3251">-5,26.25,-128.125</node>
			<node id="3252">-5,25.3125,-132.8125</node>
			<node id="3253">-5,26.25,-134.375</node>
			<node id="3254">-5,25.3125,-126.5625</node>
			<node id="3255">-5,27.1875,-126.5625</node>
			<node id="3256">-5,28.125,-128.125</node>
			<node id="3257">-5,27.1875,-129.6875</node>
			<node id="3258">-5,28.125,-131.25</node>
			<node id="3259">-5,29.0625,-126.5625</node>
			<node id="3260">-5,30,-128.125</node>
			<node id="3261">-5,21.5625,-117.1875</node>
			<node id="3262">-5,21.5625,-120.3125</node>
			<node id="3263">-5,30,-126.5625</node>
			<node id="3264">-5,29.0625,-129.6875</node>
			<node id="3265">-5,30,-131.25</node>
			<node id="3266">-5,30,-129.6875</node>
			<node id="3267">-5,29.0625,-132.8125</node>
			<node id="3268">-5,27.1875,-132.8125</node>
			<node id="3269">-5,28.125,-134.375</node>
			<node id="3270">-5,30,-132.8125</node>
			<node id="3271">-5,28.125,-137.5</node>
			<node id="3272">-5,29.0625,-135.9375</node>
			<node id="3273">-5,30,-137.5</node>
			<node id="3274">-5,30,-135.9375</node>
			<node id="3275">-5,28.125,-140.625</node>
			<node id="3276">-5,27.1875,-142.1875</node>
			<node id="3277">-5,25.3125,-139.0625</node>
			<node id="3278">-5,26.25,-137.5</node>
			<node id="3279">-5,27.1875,-139.0625</node>
			<node id="3280">-5,27.1875,-135.9375</node>
			<node id="3281">-5,29.0625,-139.0625</node>
			<node id="3282">-5,25.3125,-135.9375</node>
			<node id="3283">-5,30,-139.0625</node>
			<node id="3284">-5,30,-140.625</node>
			<node id="3285">-5,29.0625,-142.1875</node>
			<node id="3286">-5,30,-143.75</node>
			<node id="3287">-5,30,-142.1875</node>
			<node id="3288">-5,29.0625,-145.3125</node>
			<node id="3289">-5,30,-145.3125</node>
			<node id="3290">-5,30,-148.4375</node>
			<node id="3291">-5,-29.0625,-89.0625</node>
			<node id="3292">-5,-30,-90.625</node>
			<node id="3293">-5,-28.125,-90.625</node>
			<node id="3294">-5,-27.1875,-89.0625</node>
			<node id="3295">-5,-25.3125,-89.0625</node>
			<node id="3296">-5,-27.1875,-92.1875</node>
			<node id="3297">-5,30,-78.125</node>
			<node id="3298">-5,28.125,-78.125</node>
			<node id="3299">-5,29.0625,-76.5625</node>
			<node id="3300">-5,28.125,-75</node>
			<node id="3301">-5,30,-75</node>
			<node id="3302">-5,27.1875,-76.5625</node>
			<node id="3303">-5,26.25,-75</node>
			<node id="3304">-5,26.25,-78.125</node>
			<node id="3305">-5,28.125,-81.25</node>
			<node id="3306">-5,26.25,-81.25</node>
			<node id="3307">-5,27.1875,-79.6875</node>
			<node id="3308">-5,25.3125,-79.6875</node>
			<node id="3309">-5,24.375,-78.125</node>
			<node id="3310">-5,24.375,-81.25</node>
			<node id="3311">-5,24.375,-75</node>
			<node id="3312">-5,25.3125,-76.5625</node>
			<node id="3313">-5,23.4375,-76.5625</node>
			<node id="3314">-5,22.5,-75</node>
			<node id="3315">-5,22.5,-78.125</node>
			<node id="3316">-5,22.5,-81.25</node>
			<node id="3317">-5,23.4375,-79.6875</node>
			<node id="3318">-5,26.25,-84.375</node>
			<node id="3319">-5,24.375,-84.375</node>
			<node id="3320">-5,25.3125,-82.8125</node>
			<node id="3321">-5,23.4375,-82.8125</node>
			<node id="3322">-5,22.5,-84.375</node>
			<node id="3323">-5,24.375,-87.5</node>
			<node id="3324">-5,22.5,-87.5</node>
			<node id="3325">-5,23.4375,-85.9375</node>
			<node id="3326">-5,21.5625,-85.9375</node>
			<node id="3327">-5,20.625,-84.375</node>
			<node id="3328">-5,20.625,-87.5</node>
			<node id="3329">-5,21.5625,-82.8125</node>
			<node id="3330">-5,20.625,-81.25</node>
			<node id="3331">-5,19.6875,-82.8125</node>
			<node id="3332">-5,18.75,-81.25</node>
			<node id="3333">-5,18.75,-84.375</node>
			<node id="3334">-5,18.75,-87.5</node>
			<node id="3335">-5,19.6875,-85.9375</node>
			<node id="3336">-5,20.625,-75</node>
			<node id="3337">-5,19.6875,-76.5625</node>
			<node id="3338">-5,18.75,-75</node>
			<node id="3339">-5,18.75,-78.125</node>
			<node id="3340">-5,20.625,-78.125</node>
			<node id="3341">-5,19.6875,-79.6875</node>
			<node id="3342">-5,21.5625,-76.5625</node>
			<node id="3343">-5,21.5625,-79.6875</node>
			<node id="3344">-5,17.8125,-79.6875</node>
			<node id="3345">-5,16.875,-78.125</node>
			<node id="3346">-5,16.875,-81.25</node>
			<node id="3347">-5,16.875,-75</node>
			<node id="3348">-5,17.8125,-76.5625</node>
			<node id="3349">-5,15.9375,-76.5625</node>
			<node id="3350">-5,15,-75</node>
			<node id="3351">-5,15,-78.125</node>
			<node id="3352">-5,15.9375,-79.6875</node>
			<node id="3353">-5,15,-81.25</node>
			<node id="3354">-5,15,-84.375</node>
			<node id="3355">-5,15.9375,-82.8125</node>
			<node id="3356">-5,16.875,-84.375</node>
			<node id="3357">-5,15.9375,-85.9375</node>
			<node id="3358">-5,16.875,-87.5</node>
			<node id="3359">-5,15,-87.5</node>
			<node id="3360">-5,17.8125,-82.8125</node>
			<node id="3361">-5,17.8125,-85.9375</node>
			<node id="3362">-5,15,-90.625</node>
			<node id="3363">-5,15.9375,-89.0625</node>
			<node id="3364">-5,16.875,-90.625</node>
			<node id="3365">-5,15.9375,-92.1875</node>
			<node id="3366">-5,16.875,-93.75</node>
			<node id="3367">-5,15,-93.75</node>
			<node id="3368">-5,17.8125,-92.1875</node>
			<node id="3369">-5,18.75,-93.75</node>
			<node id="3370">-5,18.75,-90.625</node>
			<node id="3371">-5,17.8125,-89.0625</node>
			<node id="3372">-5,17.8125,-95.3125</node>
			<node id="3373">-5,18.75,-96.875</node>
			<node id="3374">-5,16.875,-96.875</node>
			<node id="3375">-5,15,-96.875</node>
			<node id="3376">-5,15.9375,-95.3125</node>
			<node id="3377">-5,15.9375,-98.4375</node>
			<node id="3378">-5,17.8125,-98.4375</node>
			<node id="3379">-5,21.5625,-89.0625</node>
			<node id="3380">-5,22.5,-90.625</node>
			<node id="3381">-5,20.625,-90.625</node>
			<node id="3382">-5,19.6875,-89.0625</node>
			<node id="3383">-5,19.6875,-92.1875</node>
			<node id="3384">-5,20.625,-93.75</node>
			<node id="3385">-5,21.5625,-92.1875</node>
			<node id="3386">-5,22.5,-93.75</node>
			<node id="3387">-5,19.6875,-95.3125</node>
			<node id="3388">-5,20.625,-96.875</node>
			<node id="3389">-5,19.6875,-98.4375</node>
			<node id="3390">-5,21.5625,-98.4375</node>
			<node id="3391">-5,22.5,-96.875</node>
			<node id="3392">-5,21.5625,-95.3125</node>
			<node id="3393">-5,23.4375,-89.0625</node>
			<node id="3394">-5,24.375,-90.625</node>
			<node id="3395">-5,23.4375,-92.1875</node>
			<node id="3396">-5,24.375,-93.75</node>
			<node id="3397">-5,26.25,-90.625</node>
			<node id="3398">-5,25.3125,-92.1875</node>
			<node id="3399">-5,26.25,-93.75</node>
			<node id="3400">-5,25.3125,-98.4375</node>
			<node id="3401">-5,26.25,-96.875</node>
			<node id="3402">-5,24.375,-96.875</node>
			<node id="3403">-5,25.3125,-95.3125</node>
			<node id="3404">-5,23.4375,-98.4375</node>
			<node id="3405">-5,23.4375,-95.3125</node>
			<node id="3406">-5,28.125,-93.75</node>
			<node id="3407">-5,27.1875,-95.3125</node>
			<node id="3408">-5,28.125,-96.875</node>
			<node id="3409">-5,27.1875,-98.4375</node>
			<node id="3410">-5,30,-96.875</node>
			<node id="3411">-5,29.0625,-98.4375</node>
			<node id="3412">-5,27.1875,-82.8125</node>
			<node id="3413">-5,28.125,-84.375</node>
			<node id="3414">-5,25.3125,-85.9375</node>
			<node id="3415">-5,26.25,-87.5</node>
			<node id="3416">-5,27.1875,-85.9375</node>
			<node id="3417">-5,28.125,-87.5</node>
			<node id="3418">-5,25.3125,-89.0625</node>
			<node id="3419">-5,29.0625,-85.9375</node>
			<node id="3420">-5,30,-87.5</node>
			<node id="3421">-5,30,-84.375</node>
			<node id="3422">-5,29.0625,-89.0625</node>
			<node id="3423">-5,30,-90.625</node>
			<node id="3424">-5,28.125,-90.625</node>
			<node id="3425">-5,27.1875,-89.0625</node>
			<node id="3426">-5,27.1875,-92.1875</node>
			<node id="3427">-5,30,-89.0625</node>
			<node id="3428">-5,29.0625,-92.1875</node>
			<node id="3429">-5,30,-93.75</node>
			<node id="3430">-5,30,-92.1875</node>
			<node id="3431">-5,29.0625,-95.3125</node>
			<node id="3432">-5,30,-95.3125</node>
			<node id="3433">-5,30,-98.4375</node>
			<node id="3434">-5,29.0625,-110.9375</node>
			<node id="3435">-5,30,-109.375</node>
			<node id="3436">-5,28.125,-109.375</node>
			<node id="3437">-5,27.1875,-110.9375</node>
			<node id="3438">-5,25.3125,-110.9375</node>
			<node id="3439">-5,27.1875,-107.8125</node>
			<node id="3440">-5,-29.0625,-95.3125</node>
			<node id="3441">-5,-30,-93.75</node>
			<node id="3442">-5,-29.0625,-92.1875</node>
			<node id="3443">-5,-30,-92.1875</node>
			<node id="3444">-5,-30,-89.0625</node>
			<node id="3445">-5,-30,-98.4375</node>
			<node id="3446">-5,-30,-95.3125</node>
			<node id="3447">-5,29.0625,-104.6875</node>
			<node id="3448">-5,30,-106.25</node>
			<node id="3449">-5,29.0625,-107.8125</node>
			<node id="3450">-5,30,-107.8125</node>
			<node id="3451">-5,30,-110.9375</node>
			<node id="3452">-5,30,-101.5625</node>
			<node id="3453">-5,30,-104.6875</node>
			<node id="3454">-5,29.0625,-79.6875</node>
			<node id="3455">-5,30,-81.25</node>
			<node id="3456">-5,29.0625,-82.8125</node>
			<node id="3457">-5,30,-82.8125</node>
			<node id="3458">-5,30,-85.9375</node>
			<node id="3459">-5,30,-76.5625</node>
			<node id="3460">-5,30,-79.6875</node>
			<node id="3461">-5,-1.875,-103.125</node>
			<node id="3462">-5,-0.9375,-101.5625</node>
			<node id="3463">-5,-0.9375,-104.6875</node>
			<node id="3464">-5,-1.875,-106.25</node>
			<node id="3465">-5,-3.75,-106.25</node>
			<node id="3466">-5,-2.8125,-104.6875</node>
			<node id="3467">-5,-3.75,-103.125</node>
			<node id="3468">-5,-0.9375,-107.8125</node>
			<node id="3469">-5,-1.875,-109.375</node>
			<node id="3470">-5,-2.8125,-107.8125</node>
			<node id="3471">-5,-3.75,-109.375</node>
			<node id="3472">-5,-0.9375,-110.9375</node>
			<node id="3473">-5,-1.875,-112.5</node>
			<node id="3474">-5,-3.75,-112.5</node>
			<node id="3475">-5,-2.8125,-110.9375</node>
			<node id="3476">-5,-0.9375,-114.0625</node>
			<node id="3477">-5,-1.875,-115.625</node>
			<node id="3478">-5,-2.8125,-114.0625</node>
			<node id="3479">-5,-3.75,-115.625</node>
			<node id="3480">-5,-4.6875,-110.9375</node>
			<node id="3481">-5,-5.625,-109.375</node>
			<node id="3482">-5,-5.625,-112.5</node>
			<node id="3483">-5,-4.6875,-107.8125</node>
			<node id="3484">-5,-5.625,-106.25</node>
			<node id="3485">-5,-7.5,-112.5</node>
			<node id="3486">-5,-6.5625,-110.9375</node>
			<node id="3487">-5,-7.5,-109.375</node>
			<node id="3488">-5,-4.6875,-114.0625</node>
			<node id="3489">-5,-5.625,-115.625</node>
			<node id="3490">-5,-6.5625,-114.0625</node>
			<node id="3491">-5,-7.5,-115.625</node>
			<node id="3492">-5,-2.8125,-117.1875</node>
			<node id="3493">-5,-1.875,-118.75</node>
			<node id="3494">-5,-3.75,-118.75</node>
			<node id="3495">-5,-4.6875,-117.1875</node>
			<node id="3496">-5,-5.625,-118.75</node>
			<node id="3497">-5,-0.9375,-117.1875</node>
			<node id="3498">-5,-0.9375,-120.3125</node>
			<node id="3499">-5,-1.875,-121.875</node>
			<node id="3500">-5,-2.8125,-120.3125</node>
			<node id="3501">-5,-3.75,-121.875</node>
			<node id="3502">-5,-0.9375,-123.4375</node>
			<node id="3503">-5,-1.875,-125</node>
			<node id="3504">-5,-3.75,-125</node>
			<node id="3505">-5,-2.8125,-123.4375</node>
			<node id="3506">-5,-0.9375,-126.5625</node>
			<node id="3507">-5,-1.875,-128.125</node>
			<node id="3508">-5,-2.8125,-126.5625</node>
			<node id="3509">-5,-3.75,-128.125</node>
			<node id="3510">-5,-4.6875,-123.4375</node>
			<node id="3511">-5,-5.625,-121.875</node>
			<node id="3512">-5,-5.625,-125</node>
			<node id="3513">-5,-4.6875,-120.3125</node>
			<node id="3514">-5,-7.5,-125</node>
			<node id="3515">-5,-6.5625,-123.4375</node>
			<node id="3516">-5,-7.5,-121.875</node>
			<node id="3517">-5,-4.6875,-126.5625</node>
			<node id="3518">-5,-5.625,-128.125</node>
			<node id="3519">-5,-6.5625,-126.5625</node>
			<node id="3520">-5,-7.5,-128.125</node>
			<node id="3521">-5,-2.8125,-129.6875</node>
			<node id="3522">-5,-1.875,-131.25</node>
			<node id="3523">-5,-3.75,-131.25</node>
			<node id="3524">-5,-4.6875,-129.6875</node>
			<node id="3525">-5,-5.625,-131.25</node>
			<node id="3526">-5,-8.4375,-123.4375</node>
			<node id="3527">-5,-9.375,-121.875</node>
			<node id="3528">-5,-9.375,-125</node>
			<node id="3529">-5,-6.5625,-120.3125</node>
			<node id="3530">-5,-7.5,-118.75</node>
			<node id="3531">-5,-8.4375,-120.3125</node>
			<node id="3532">-5,-9.375,-118.75</node>
			<node id="3533">-5,-6.5625,-117.1875</node>
			<node id="3534">-5,-8.4375,-117.1875</node>
			<node id="3535">-5,-9.375,-115.625</node>
			<node id="3536">-5,-8.4375,-114.0625</node>
			<node id="3537">-5,-9.375,-112.5</node>
			<node id="3538">-5,-10.3125,-120.3125</node>
			<node id="3539">-5,-11.25,-118.75</node>
			<node id="3540">-5,-11.25,-121.875</node>
			<node id="3541">-5,-10.3125,-117.1875</node>
			<node id="3542">-5,-11.25,-115.625</node>
			<node id="3543">-5,-11.25,-125</node>
			<node id="3544">-5,-10.3125,-123.4375</node>
			<node id="3545">-5,-8.4375,-126.5625</node>
			<node id="3546">-5,-9.375,-128.125</node>
			<node id="3547">-5,-10.3125,-126.5625</node>
			<node id="3548">-5,-11.25,-128.125</node>
			<node id="3549">-5,-12.1875,-123.4375</node>
			<node id="3550">-5,-13.125,-121.875</node>
			<node id="3551">-5,-13.125,-125</node>
			<node id="3552">-5,-12.1875,-120.3125</node>
			<node id="3553">-5,-13.125,-118.75</node>
			<node id="3554">-5,-15,-125</node>
			<node id="3555">-5,-14.0625,-123.4375</node>
			<node id="3556">-5,-15,-121.875</node>
			<node id="3557">-5,-12.1875,-126.5625</node>
			<node id="3558">-5,-13.125,-128.125</node>
			<node id="3559">-5,-14.0625,-126.5625</node>
			<node id="3560">-5,-15,-128.125</node>
			<node id="3561">-5,-10.3125,-129.6875</node>
			<node id="3562">-5,-9.375,-131.25</node>
			<node id="3563">-5,-11.25,-131.25</node>
			<node id="3564">-5,-12.1875,-129.6875</node>
			<node id="3565">-5,-13.125,-131.25</node>
			<node id="3566">-5,-7.5,-134.375</node>
			<node id="3567">-5,-5.625,-134.375</node>
			<node id="3568">-5,-6.5625,-135.9375</node>
			<node id="3569">-5,-5.625,-137.5</node>
			<node id="3570">-5,-7.5,-137.5</node>
			<node id="3571">-5,-8.4375,-135.9375</node>
			<node id="3572">-5,-9.375,-134.375</node>
			<node id="3573">-5,-9.375,-137.5</node>
			<node id="3574">-5,-6.5625,-132.8125</node>
			<node id="3575">-5,-7.5,-131.25</node>
			<node id="3576">-5,-8.4375,-132.8125</node>
			<node id="3577">-5,-6.5625,-129.6875</node>
			<node id="3578">-5,-4.6875,-132.8125</node>
			<node id="3579">-5,-3.75,-134.375</node>
			<node id="3580">-5,-8.4375,-129.6875</node>
			<node id="3581">-5,-10.3125,-132.8125</node>
			<node id="3582">-5,-11.25,-134.375</node>
			<node id="3583">-5,-0.9375,-129.6875</node>
			<node id="3584">-5,-0.9375,-132.8125</node>
			<node id="3585">-5,-1.875,-134.375</node>
			<node id="3586">-5,-2.8125,-132.8125</node>
			<node id="3587">-5,-0.9375,-135.9375</node>
			<node id="3588">-5,-1.875,-137.5</node>
			<node id="3589">-5,-3.75,-137.5</node>
			<node id="3590">-5,-2.8125,-135.9375</node>
			<node id="3591">-5,-0.9375,-139.0625</node>
			<node id="3592">-5,-1.875,-140.625</node>
			<node id="3593">-5,-2.8125,-139.0625</node>
			<node id="3594">-5,-3.75,-140.625</node>
			<node id="3595">-5,-4.6875,-135.9375</node>
			<node id="3596">-5,-4.6875,-139.0625</node>
			<node id="3597">-5,-5.625,-140.625</node>
			<node id="3598">-5,-6.5625,-139.0625</node>
			<node id="3599">-5,-7.5,-140.625</node>
			<node id="3600">-5,-2.8125,-142.1875</node>
			<node id="3601">-5,-1.875,-143.75</node>
			<node id="3602">-5,-3.75,-143.75</node>
			<node id="3603">-5,-4.6875,-142.1875</node>
			<node id="3604">-5,-5.625,-143.75</node>
			<node id="3605">-5,-0.9375,-142.1875</node>
			<node id="3606">-5,-0.9375,-145.3125</node>
			<node id="3607">-5,-1.875,-146.875</node>
			<node id="3608">-5,-2.8125,-145.3125</node>
			<node id="3609">-5,-3.75,-146.875</node>
			<node id="3610">-5,-0.9375,-148.4375</node>
			<node id="3611">-5,-1.875,-150</node>
			<node id="3612">-5,-3.75,-150</node>
			<node id="3613">-5,-2.8125,-148.4375</node>
			<node id="3614">-5,-4.6875,-148.4375</node>
			<node id="3615">-5,-5.625,-146.875</node>
			<node id="3616">-5,-5.625,-150</node>
			<node id="3617">-5,-4.6875,-145.3125</node>
			<node id="3618">-5,-7.5,-146.875</node>
			<node id="3619">-5,-6.5625,-148.4375</node>
			<node id="3620">-5,-6.5625,-150</node>
			<node id="3621">-5,-7.5,-150</node>
			<node id="3622">-5,-8.4375,-148.4375</node>
			<node id="3623">-5,-9.375,-146.875</node>
			<node id="3624">-5,-6.5625,-145.3125</node>
			<node id="3625">-5,-7.5,-143.75</node>
			<node id="3626">-5,-8.4375,-145.3125</node>
			<node id="3627">-5,-9.375,-143.75</node>
			<node id="3628">-5,-6.5625,-142.1875</node>
			<node id="3629">-5,-8.4375,-142.1875</node>
			<node id="3630">-5,-9.375,-140.625</node>
			<node id="3631">-5,-8.4375,-139.0625</node>
			<node id="3632">-5,-10.3125,-145.3125</node>
			<node id="3633">-5,-11.25,-143.75</node>
			<node id="3634">-5,-11.25,-146.875</node>
			<node id="3635">-5,-10.3125,-142.1875</node>
			<node id="3636">-5,-11.25,-140.625</node>
			<node id="3637">-5,-8.4375,-150</node>
			<node id="3638">-5,-9.375,-150</node>
			<node id="3639">-5,-11.25,-150</node>
			<node id="3640">-5,-10.3125,-148.4375</node>
			<node id="3641">-5,-12.1875,-148.4375</node>
			<node id="3642">-5,-13.125,-146.875</node>
			<node id="3643">-5,-13.125,-150</node>
			<node id="3644">-5,-12.1875,-145.3125</node>
			<node id="3645">-5,-13.125,-143.75</node>
			<node id="3646">-5,-15,-150</node>
			<node id="3647">-5,-14.0625,-148.4375</node>
			<node id="3648">-5,-15,-146.875</node>
			<node id="3649">-5,-15.9375,-148.4375</node>
			<node id="3650">-5,-16.875,-146.875</node>
			<node id="3651">-5,-14.0625,-145.3125</node>
			<node id="3652">-5,-15,-143.75</node>
			<node id="3653">-5,-15.9375,-145.3125</node>
			<node id="3654">-5,-16.875,-143.75</node>
			<node id="3655">-5,-14.0625,-142.1875</node>
			<node id="3656">-5,-15,-140.625</node>
			<node id="3657">-5,-13.125,-140.625</node>
			<node id="3658">-5,-12.1875,-142.1875</node>
			<node id="3659">-5,-15.9375,-142.1875</node>
			<node id="3660">-5,-16.875,-140.625</node>
			<node id="3661">-5,-14.0625,-139.0625</node>
			<node id="3662">-5,-13.125,-137.5</node>
			<node id="3663">-5,-15,-137.5</node>
			<node id="3664">-5,-15.9375,-139.0625</node>
			<node id="3665">-5,-16.875,-137.5</node>
			<node id="3666">-5,-17.8125,-145.3125</node>
			<node id="3667">-5,-18.75,-143.75</node>
			<node id="3668">-5,-18.75,-146.875</node>
			<node id="3669">-5,-17.8125,-142.1875</node>
			<node id="3670">-5,-18.75,-140.625</node>
			<node id="3671">-5,-13.125,-134.375</node>
			<node id="3672">-5,-12.1875,-132.8125</node>
			<node id="3673">-5,-10.3125,-135.9375</node>
			<node id="3674">-5,-11.25,-137.5</node>
			<node id="3675">-5,-12.1875,-135.9375</node>
			<node id="3676">-5,-12.1875,-139.0625</node>
			<node id="3677">-5,-14.0625,-135.9375</node>
			<node id="3678">-5,-15,-134.375</node>
			<node id="3679">-5,-10.3125,-139.0625</node>
			<node id="3680">-5,-15.9375,-135.9375</node>
			<node id="3681">-5,-16.875,-134.375</node>
			<node id="3682">-5,-14.0625,-132.8125</node>
			<node id="3683">-5,-15,-131.25</node>
			<node id="3684">-5,-15.9375,-132.8125</node>
			<node id="3685">-5,-16.875,-131.25</node>
			<node id="3686">-5,-14.0625,-129.6875</node>
			<node id="3687">-5,-15.9375,-129.6875</node>
			<node id="3688">-5,-16.875,-128.125</node>
			<node id="3689">-5,-15.9375,-126.5625</node>
			<node id="3690">-5,-16.875,-125</node>
			<node id="3691">-5,-17.8125,-132.8125</node>
			<node id="3692">-5,-18.75,-131.25</node>
			<node id="3693">-5,-18.75,-134.375</node>
			<node id="3694">-5,-17.8125,-129.6875</node>
			<node id="3695">-5,-18.75,-128.125</node>
			<node id="3696">-5,-20.625,-137.5</node>
			<node id="3697">-5,-21.5625,-139.0625</node>
			<node id="3698">-5,-22.5,-137.5</node>
			<node id="3699">-5,-22.5,-140.625</node>
			<node id="3700">-5,-20.625,-140.625</node>
			<node id="3701">-5,-18.75,-137.5</node>
			<node id="3702">-5,-19.6875,-139.0625</node>
			<node id="3703">-5,-21.5625,-135.9375</node>
			<node id="3704">-5,-22.5,-134.375</node>
			<node id="3705">-5,-20.625,-134.375</node>
			<node id="3706">-5,-19.6875,-135.9375</node>
			<node id="3707">-5,-17.8125,-139.0625</node>
			<node id="3708">-5,-19.6875,-142.1875</node>
			<node id="3709">-5,-20.625,-143.75</node>
			<node id="3710">-5,-17.8125,-135.9375</node>
			<node id="3711">-5,-19.6875,-132.8125</node>
			<node id="3712">-5,-20.625,-131.25</node>
			<node id="3713">-5,-15.9375,-150</node>
			<node id="3714">-5,-16.875,-150</node>
			<node id="3715">-5,-18.75,-150</node>
			<node id="3716">-5,-17.8125,-148.4375</node>
			<node id="3717">-5,-19.6875,-148.4375</node>
			<node id="3718">-5,-20.625,-146.875</node>
			<node id="3719">-5,-20.625,-150</node>
			<node id="3720">-5,-19.6875,-145.3125</node>
			<node id="3721">-5,-22.5,-146.875</node>
			<node id="3722">-5,-21.5625,-148.4375</node>
			<node id="3723">-5,-21.5625,-150</node>
			<node id="3724">-5,-22.5,-150</node>
			<node id="3725">-5,-23.4375,-148.4375</node>
			<node id="3726">-5,-24.375,-146.875</node>
			<node id="3727">-5,-21.5625,-145.3125</node>
			<node id="3728">-5,-22.5,-143.75</node>
			<node id="3729">-5,-23.4375,-145.3125</node>
			<node id="3730">-5,-24.375,-143.75</node>
			<node id="3731">-5,-21.5625,-142.1875</node>
			<node id="3732">-5,-23.4375,-142.1875</node>
			<node id="3733">-5,-24.375,-140.625</node>
			<node id="3734">-5,-23.4375,-139.0625</node>
			<node id="3735">-5,-24.375,-137.5</node>
			<node id="3736">-5,-25.3125,-145.3125</node>
			<node id="3737">-5,-26.25,-143.75</node>
			<node id="3738">-5,-26.25,-146.875</node>
			<node id="3739">-5,-25.3125,-142.1875</node>
			<node id="3740">-5,-26.25,-140.625</node>
			<node id="3741">-5,-23.4375,-150</node>
			<node id="3742">-5,-24.375,-150</node>
			<node id="3743">-5,-26.25,-150</node>
			<node id="3744">-5,-25.3125,-148.4375</node>
			<node id="3745">-5,-27.1875,-148.4375</node>
			<node id="3746">-5,-28.125,-146.875</node>
			<node id="3747">-5,-28.125,-150</node>
			<node id="3748">-5,-27.1875,-145.3125</node>
			<node id="3749">-5,-28.125,-143.75</node>
			<node id="3750">-5,-30,-150</node>
			<node id="3751">-5,-29.0625,-148.4375</node>
			<node id="3752">-5,-30,-146.875</node>
			<node id="3753">-5,-30,-148.4375</node>
			<node id="3754">-5,-29.0625,-145.3125</node>
			<node id="3755">-5,-30,-143.75</node>
			<node id="3756">-5,-30,-145.3125</node>
			<node id="3757">-5,-29.0625,-142.1875</node>
			<node id="3758">-5,-30,-140.625</node>
			<node id="3759">-5,-28.125,-140.625</node>
			<node id="3760">-5,-27.1875,-142.1875</node>
			<node id="3761">-5,-30,-142.1875</node>
			<node id="3762">-5,-29.0625,-139.0625</node>
			<node id="3763">-5,-28.125,-137.5</node>
			<node id="3764">-5,-30,-137.5</node>
			<node id="3765">-5,-30,-139.0625</node>
			<node id="3766">-5,-26.25,-137.5</node>
			<node id="3767">-5,-27.1875,-139.0625</node>
			<node id="3768">-5,-29.0625,-135.9375</node>
			<node id="3769">-5,-27.1875,-135.9375</node>
			<node id="3770">-5,-26.25,-134.375</node>
			<node id="3771">-5,-28.125,-134.375</node>
			<node id="3772">-5,-25.3125,-139.0625</node>
			<node id="3773">-5,-25.3125,-135.9375</node>
			<node id="3774">-5,-24.375,-134.375</node>
			<node id="3775">-5,-23.4375,-135.9375</node>
			<node id="3776">-5,-27.1875,-132.8125</node>
			<node id="3777">-5,-28.125,-131.25</node>
			<node id="3778">-5,-26.25,-131.25</node>
			<node id="3779">-5,-25.3125,-132.8125</node>
			<node id="3780">-5,-24.375,-131.25</node>
			<node id="3781">-5,-30,-135.9375</node>
			<node id="3782">-5,-30,-134.375</node>
			<node id="3783">-5,-29.0625,-132.8125</node>
			<node id="3784">-5,-30,-131.25</node>
			<node id="3785">-5,-30,-132.8125</node>
			<node id="3786">-5,-29.0625,-129.6875</node>
			<node id="3787">-5,-30,-128.125</node>
			<node id="3788">-5,-28.125,-128.125</node>
			<node id="3789">-5,-27.1875,-129.6875</node>
			<node id="3790">-5,-26.25,-128.125</node>
			<node id="3791">-5,-30,-129.6875</node>
			<node id="3792">-5,-29.0625,-126.5625</node>
			<node id="3793">-5,-28.125,-125</node>
			<node id="3794">-5,-30,-125</node>
			<node id="3795">-5,-30,-126.5625</node>
			<node id="3796">-5,-26.25,-125</node>
			<node id="3797">-5,-27.1875,-126.5625</node>
			<node id="3798">-5,-29.0625,-123.4375</node>
			<node id="3799">-5,-27.1875,-123.4375</node>
			<node id="3800">-5,-26.25,-121.875</node>
			<node id="3801">-5,-28.125,-121.875</node>
			<node id="3802">-5,-25.3125,-126.5625</node>
			<node id="3803">-5,-24.375,-128.125</node>
			<node id="3804">-5,-24.375,-125</node>
			<node id="3805">-5,-25.3125,-129.6875</node>
			<node id="3806">-5,-22.5,-125</node>
			<node id="3807">-5,-23.4375,-126.5625</node>
			<node id="3808">-5,-22.5,-128.125</node>
			<node id="3809">-5,-25.3125,-123.4375</node>
			<node id="3810">-5,-24.375,-121.875</node>
			<node id="3811">-5,-23.4375,-123.4375</node>
			<node id="3812">-5,-22.5,-121.875</node>
			<node id="3813">-5,-27.1875,-120.3125</node>
			<node id="3814">-5,-28.125,-118.75</node>
			<node id="3815">-5,-26.25,-118.75</node>
			<node id="3816">-5,-25.3125,-120.3125</node>
			<node id="3817">-5,-24.375,-118.75</node>
			<node id="3818">-5,-21.5625,-132.8125</node>
			<node id="3819">-5,-22.5,-131.25</node>
			<node id="3820">-5,-19.6875,-129.6875</node>
			<node id="3821">-5,-20.625,-128.125</node>
			<node id="3822">-5,-21.5625,-129.6875</node>
			<node id="3823">-5,-23.4375,-129.6875</node>
			<node id="3824">-5,-21.5625,-126.5625</node>
			<node id="3825">-5,-20.625,-125</node>
			<node id="3826">-5,-23.4375,-132.8125</node>
			<node id="3827">-5,-18.75,-125</node>
			<node id="3828">-5,-19.6875,-126.5625</node>
			<node id="3829">-5,-21.5625,-123.4375</node>
			<node id="3830">-5,-20.625,-121.875</node>
			<node id="3831">-5,-19.6875,-123.4375</node>
			<node id="3832">-5,-18.75,-121.875</node>
			<node id="3833">-5,-17.8125,-126.5625</node>
			<node id="3834">-5,-17.8125,-123.4375</node>
			<node id="3835">-5,-16.875,-121.875</node>
			<node id="3836">-5,-15.9375,-123.4375</node>
			<node id="3837">-5,-19.6875,-120.3125</node>
			<node id="3838">-5,-20.625,-118.75</node>
			<node id="3839">-5,-18.75,-118.75</node>
			<node id="3840">-5,-17.8125,-120.3125</node>
			<node id="3841">-5,-16.875,-118.75</node>
			<node id="3842">-5,-22.5,-115.625</node>
			<node id="3843">-5,-24.375,-115.625</node>
			<node id="3844">-5,-23.4375,-114.0625</node>
			<node id="3845">-5,-24.375,-112.5</node>
			<node id="3846">-5,-22.5,-112.5</node>
			<node id="3847">-5,-21.5625,-114.0625</node>
			<node id="3848">-5,-20.625,-115.625</node>
			<node id="3849">-5,-20.625,-112.5</node>
			<node id="3850">-5,-23.4375,-117.1875</node>
			<node id="3851">-5,-22.5,-118.75</node>
			<node id="3852">-5,-21.5625,-117.1875</node>
			<node id="3853">-5,-23.4375,-120.3125</node>
			<node id="3854">-5,-25.3125,-117.1875</node>
			<node id="3855">-5,-26.25,-115.625</node>
			<node id="3856">-5,-21.5625,-120.3125</node>
			<node id="3857">-5,-19.6875,-117.1875</node>
			<node id="3858">-5,-18.75,-115.625</node>
			<node id="3859">-5,-30,-123.4375</node>
			<node id="3860">-5,-30,-121.875</node>
			<node id="3861">-5,-29.0625,-120.3125</node>
			<node id="3862">-5,-30,-118.75</node>
			<node id="3863">-5,-30,-120.3125</node>
			<node id="3864">-5,-29.0625,-117.1875</node>
			<node id="3865">-5,-30,-115.625</node>
			<node id="3866">-5,-28.125,-115.625</node>
			<node id="3867">-5,-27.1875,-117.1875</node>
			<node id="3868">-5,-30,-117.1875</node>
			<node id="3869">-5,-29.0625,-114.0625</node>
			<node id="3870">-5,-28.125,-112.5</node>
			<node id="3871">-5,-30,-112.5</node>
			<node id="3872">-5,-30,-114.0625</node>
			<node id="3873">-5,-26.25,-112.5</node>
			<node id="3874">-5,-27.1875,-114.0625</node>
			<node id="3875">-5,-29.0625,-110.9375</node>
			<node id="3876">-5,-30,-109.375</node>
			<node id="3877">-5,-28.125,-109.375</node>
			<node id="3878">-5,-27.1875,-110.9375</node>
			<node id="3879">-5,-26.25,-109.375</node>
			<node id="3880">-5,-25.3125,-114.0625</node>
			<node id="3881">-5,-25.3125,-110.9375</node>
			<node id="3882">-5,-24.375,-109.375</node>
			<node id="3883">-5,-23.4375,-110.9375</node>
			<node id="3884">-5,-22.5,-109.375</node>
			<node id="3885">-5,-27.1875,-107.8125</node>
			<node id="3886">-5,-28.125,-106.25</node>
			<node id="3887">-5,-26.25,-106.25</node>
			<node id="3888">-5,-25.3125,-107.8125</node>
			<node id="3889">-5,-24.375,-106.25</node>
			<node id="3890">-5,-30,-110.9375</node>
			<node id="3891">-5,-29.0625,-107.8125</node>
			<node id="3892">-5,-30,-106.25</node>
			<node id="3893">-5,-30,-107.8125</node>
			<node id="3894">-5,-29.0625,-104.6875</node>
			<node id="3895">-5,-30,-103.125</node>
			<node id="3896">-5,-28.125,-103.125</node>
			<node id="3897">-5,-27.1875,-104.6875</node>
			<node id="3898">-5,-26.25,-103.125</node>
			<node id="3899">-5,-30,-104.6875</node>
			<node id="3900">-5,-29.0625,-101.5625</node>
			<node id="3901">-5,-30,-101.5625</node>
			<node id="3902">-5,-27.1875,-101.5625</node>
			<node id="3903">-5,-25.3125,-101.5625</node>
			<node id="3904">-5,-24.375,-103.125</node>
			<node id="3905">-5,-25.3125,-104.6875</node>
			<node id="3906">-5,-23.4375,-101.5625</node>
			<node id="3907">-5,-22.5,-103.125</node>
			<node id="3908">-5,-21.5625,-101.5625</node>
			<node id="3909">-5,-20.625,-103.125</node>
			<node id="3910">-5,-23.4375,-104.6875</node>
			<node id="3911">-5,-22.5,-106.25</node>
			<node id="3912">-5,-21.5625,-104.6875</node>
			<node id="3913">-5,-20.625,-106.25</node>
			<node id="3914">-5,-23.4375,-107.8125</node>
			<node id="3915">-5,-21.5625,-107.8125</node>
			<node id="3916">-5,-20.625,-109.375</node>
			<node id="3917">-5,-21.5625,-110.9375</node>
			<node id="3918">-5,-19.6875,-104.6875</node>
			<node id="3919">-5,-18.75,-106.25</node>
			<node id="3920">-5,-18.75,-103.125</node>
			<node id="3921">-5,-19.6875,-107.8125</node>
			<node id="3922">-5,-18.75,-109.375</node>
			<node id="3923">-5,-19.6875,-101.5625</node>
			<node id="3924">-5,-17.8125,-101.5625</node>
			<node id="3925">-5,-16.875,-103.125</node>
			<node id="3926">-5,-17.8125,-104.6875</node>
			<node id="3927">-5,-16.875,-106.25</node>
			<node id="3928">-5,-15.9375,-101.5625</node>
			<node id="3929">-5,-15,-103.125</node>
			<node id="3930">-5,-12.1875,-117.1875</node>
			<node id="3931">-5,-13.125,-115.625</node>
			<node id="3932">-5,-10.3125,-114.0625</node>
			<node id="3933">-5,-11.25,-112.5</node>
			<node id="3934">-5,-12.1875,-114.0625</node>
			<node id="3935">-5,-13.125,-112.5</node>
			<node id="3936">-5,-10.3125,-110.9375</node>
			<node id="3937">-5,-11.25,-109.375</node>
			<node id="3938">-5,-9.375,-109.375</node>
			<node id="3939">-5,-8.4375,-110.9375</node>
			<node id="3940">-5,-14.0625,-114.0625</node>
			<node id="3941">-5,-15,-112.5</node>
			<node id="3942">-5,-15,-115.625</node>
			<node id="3943">-5,-14.0625,-110.9375</node>
			<node id="3944">-5,-15,-109.375</node>
			<node id="3945">-5,-13.125,-109.375</node>
			<node id="3946">-5,-12.1875,-110.9375</node>
			<node id="3947">-5,-10.3125,-107.8125</node>
			<node id="3948">-5,-9.375,-106.25</node>
			<node id="3949">-5,-11.25,-106.25</node>
			<node id="3950">-5,-12.1875,-107.8125</node>
			<node id="3951">-5,-13.125,-106.25</node>
			<node id="3952">-5,-15.9375,-104.6875</node>
			<node id="3953">-5,-15,-106.25</node>
			<node id="3954">-5,-17.8125,-107.8125</node>
			<node id="3955">-5,-16.875,-109.375</node>
			<node id="3956">-5,-15.9375,-107.8125</node>
			<node id="3957">-5,-14.0625,-107.8125</node>
			<node id="3958">-5,-15.9375,-110.9375</node>
			<node id="3959">-5,-16.875,-112.5</node>
			<node id="3960">-5,-14.0625,-101.5625</node>
			<node id="3961">-5,-13.125,-103.125</node>
			<node id="3962">-5,-14.0625,-104.6875</node>
			<node id="3963">-5,-12.1875,-104.6875</node>
			<node id="3964">-5,-11.25,-103.125</node>
			<node id="3965">-5,-14.0625,-120.3125</node>
			<node id="3966">-5,-15,-118.75</node>
			<node id="3967">-5,-15.9375,-120.3125</node>
			<node id="3968">-5,-14.0625,-117.1875</node>
			<node id="3969">-5,-15.9375,-117.1875</node>
			<node id="3970">-5,-16.875,-115.625</node>
			<node id="3971">-5,-15.9375,-114.0625</node>
			<node id="3972">-5,-17.8125,-117.1875</node>
			<node id="3973">-5,-19.6875,-114.0625</node>
			<node id="3974">-5,-18.75,-112.5</node>
			<node id="3975">-5,-17.8125,-114.0625</node>
			<node id="3976">-5,-17.8125,-110.9375</node>
			<node id="3977">-5,-19.6875,-110.9375</node>
			<node id="3978">-5,-12.1875,-101.5625</node>
			<node id="3979">-5,-10.3125,-101.5625</node>
			<node id="3980">-5,-9.375,-103.125</node>
			<node id="3981">-5,-10.3125,-104.6875</node>
			<node id="3982">-5,-8.4375,-101.5625</node>
			<node id="3983">-5,-7.5,-103.125</node>
			<node id="3984">-5,-6.5625,-107.8125</node>
			<node id="3985">-5,-7.5,-106.25</node>
			<node id="3986">-5,-4.6875,-104.6875</node>
			<node id="3987">-5,-5.625,-103.125</node>
			<node id="3988">-5,-6.5625,-104.6875</node>
			<node id="3989">-5,-8.4375,-104.6875</node>
			<node id="3990">-5,-6.5625,-101.5625</node>
			<node id="3991">-5,-8.4375,-107.8125</node>
			<node id="3992">-5,-4.6875,-101.5625</node>
			<node id="3993">-5,-2.8125,-101.5625</node>
			<node id="3994">-5,1.875,-96.875</node>
			<node id="3995">-5,0.9375,-98.4375</node>
			<node id="3996">-5,0.9375,-95.3125</node>
			<node id="3997">-5,1.875,-93.75</node>
			<node id="3998">-5,3.75,-93.75</node>
			<node id="3999">-5,2.8125,-95.3125</node>
			<node id="4000">-5,3.75,-96.875</node>
			<node id="4001">-5,0.9375,-92.1875</node>
			<node id="4002">-5,1.875,-90.625</node>
			<node id="4003">-5,2.8125,-92.1875</node>
			<node id="4004">-5,3.75,-90.625</node>
			<node id="4005">-5,0.9375,-89.0625</node>
			<node id="4006">-5,1.875,-87.5</node>
			<node id="4007">-5,3.75,-87.5</node>
			<node id="4008">-5,2.8125,-89.0625</node>
			<node id="4009">-5,0.9375,-85.9375</node>
			<node id="4010">-5,1.875,-84.375</node>
			<node id="4011">-5,2.8125,-85.9375</node>
			<node id="4012">-5,3.75,-84.375</node>
			<node id="4013">-5,4.6875,-89.0625</node>
			<node id="4014">-5,5.625,-90.625</node>
			<node id="4015">-5,5.625,-87.5</node>
			<node id="4016">-5,4.6875,-92.1875</node>
			<node id="4017">-5,5.625,-93.75</node>
			<node id="4018">-5,7.5,-87.5</node>
			<node id="4019">-5,6.5625,-89.0625</node>
			<node id="4020">-5,7.5,-90.625</node>
			<node id="4021">-5,4.6875,-85.9375</node>
			<node id="4022">-5,5.625,-84.375</node>
			<node id="4023">-5,6.5625,-85.9375</node>
			<node id="4024">-5,7.5,-84.375</node>
			<node id="4025">-5,2.8125,-82.8125</node>
			<node id="4026">-5,1.875,-81.25</node>
			<node id="4027">-5,3.75,-81.25</node>
			<node id="4028">-5,4.6875,-82.8125</node>
			<node id="4029">-5,5.625,-81.25</node>
			<node id="4030">-5,0.9375,-82.8125</node>
			<node id="4031">-5,0.9375,-79.6875</node>
			<node id="4032">-5,1.875,-78.125</node>
			<node id="4033">-5,2.8125,-79.6875</node>
			<node id="4034">-5,3.75,-78.125</node>
			<node id="4035">-5,0.9375,-76.5625</node>
			<node id="4036">-5,1.875,-75</node>
			<node id="4037">-5,3.75,-75</node>
			<node id="4038">-5,2.8125,-76.5625</node>
			<node id="4039">-5,0.9375,-73.4375</node>
			<node id="4040">-5,1.875,-71.875</node>
			<node id="4041">-5,2.8125,-73.4375</node>
			<node id="4042">-5,3.75,-71.875</node>
			<node id="4043">-5,4.6875,-76.5625</node>
			<node id="4044">-5,5.625,-78.125</node>
			<node id="4045">-5,5.625,-75</node>
			<node id="4046">-5,4.6875,-79.6875</node>
			<node id="4047">-5,7.5,-75</node>
			<node id="4048">-5,6.5625,-76.5625</node>
			<node id="4049">-5,7.5,-78.125</node>
			<node id="4050">-5,4.6875,-73.4375</node>
			<node id="4051">-5,5.625,-71.875</node>
			<node id="4052">-5,6.5625,-73.4375</node>
			<node id="4053">-5,7.5,-71.875</node>
			<node id="4054">-5,2.8125,-70.3125</node>
			<node id="4055">-5,1.875,-68.75</node>
			<node id="4056">-5,3.75,-68.75</node>
			<node id="4057">-5,4.6875,-70.3125</node>
			<node id="4058">-5,5.625,-68.75</node>
			<node id="4059">-5,8.4375,-76.5625</node>
			<node id="4060">-5,9.375,-78.125</node>
			<node id="4061">-5,9.375,-75</node>
			<node id="4062">-5,6.5625,-79.6875</node>
			<node id="4063">-5,7.5,-81.25</node>
			<node id="4064">-5,8.4375,-79.6875</node>
			<node id="4065">-5,9.375,-81.25</node>
			<node id="4066">-5,6.5625,-82.8125</node>
			<node id="4067">-5,8.4375,-82.8125</node>
			<node id="4068">-5,9.375,-84.375</node>
			<node id="4069">-5,8.4375,-85.9375</node>
			<node id="4070">-5,9.375,-87.5</node>
			<node id="4071">-5,10.3125,-79.6875</node>
			<node id="4072">-5,11.25,-81.25</node>
			<node id="4073">-5,11.25,-78.125</node>
			<node id="4074">-5,10.3125,-82.8125</node>
			<node id="4075">-5,11.25,-84.375</node>
			<node id="4076">-5,11.25,-75</node>
			<node id="4077">-5,10.3125,-76.5625</node>
			<node id="4078">-5,8.4375,-73.4375</node>
			<node id="4079">-5,9.375,-71.875</node>
			<node id="4080">-5,10.3125,-73.4375</node>
			<node id="4081">-5,11.25,-71.875</node>
			<node id="4082">-5,12.1875,-76.5625</node>
			<node id="4083">-5,13.125,-78.125</node>
			<node id="4084">-5,13.125,-75</node>
			<node id="4085">-5,12.1875,-79.6875</node>
			<node id="4086">-5,13.125,-81.25</node>
			<node id="4087">-5,14.0625,-76.5625</node>
			<node id="4088">-5,12.1875,-73.4375</node>
			<node id="4089">-5,13.125,-71.875</node>
			<node id="4090">-5,14.0625,-73.4375</node>
			<node id="4091">-5,15,-71.875</node>
			<node id="4092">-5,10.3125,-70.3125</node>
			<node id="4093">-5,9.375,-68.75</node>
			<node id="4094">-5,11.25,-68.75</node>
			<node id="4095">-5,12.1875,-70.3125</node>
			<node id="4096">-5,13.125,-68.75</node>
			<node id="4097">-5,7.5,-65.625</node>
			<node id="4098">-5,5.625,-65.625</node>
			<node id="4099">-5,6.5625,-64.0625</node>
			<node id="4100">-5,5.625,-62.5</node>
			<node id="4101">-5,7.5,-62.5</node>
			<node id="4102">-5,8.4375,-64.0625</node>
			<node id="4103">-5,9.375,-65.625</node>
			<node id="4104">-5,9.375,-62.5</node>
			<node id="4105">-5,6.5625,-67.1875</node>
			<node id="4106">-5,7.5,-68.75</node>
			<node id="4107">-5,8.4375,-67.1875</node>
			<node id="4108">-5,6.5625,-70.3125</node>
			<node id="4109">-5,4.6875,-67.1875</node>
			<node id="4110">-5,3.75,-65.625</node>
			<node id="4111">-5,8.4375,-70.3125</node>
			<node id="4112">-5,10.3125,-67.1875</node>
			<node id="4113">-5,11.25,-65.625</node>
			<node id="4114">-5,0.9375,-70.3125</node>
			<node id="4115">-5,0.9375,-67.1875</node>
			<node id="4116">-5,1.875,-65.625</node>
			<node id="4117">-5,2.8125,-67.1875</node>
			<node id="4118">-5,0.9375,-64.0625</node>
			<node id="4119">-5,1.875,-62.5</node>
			<node id="4120">-5,3.75,-62.5</node>
			<node id="4121">-5,2.8125,-64.0625</node>
			<node id="4122">-5,0.9375,-60.9375</node>
			<node id="4123">-5,1.875,-59.375</node>
			<node id="4124">-5,2.8125,-60.9375</node>
			<node id="4125">-5,3.75,-59.375</node>
			<node id="4126">-5,4.6875,-64.0625</node>
			<node id="4127">-5,4.6875,-60.9375</node>
			<node id="4128">-5,5.625,-59.375</node>
			<node id="4129">-5,6.5625,-60.9375</node>
			<node id="4130">-5,7.5,-59.375</node>
			<node id="4131">-5,2.8125,-57.8125</node>
			<node id="4132">-5,1.875,-56.25</node>
			<node id="4133">-5,3.75,-56.25</node>
			<node id="4134">-5,4.6875,-57.8125</node>
			<node id="4135">-5,5.625,-56.25</node>
			<node id="4136">-5,0.9375,-57.8125</node>
			<node id="4137">-5,0.9375,-54.6875</node>
			<node id="4138">-5,1.875,-53.125</node>
			<node id="4139">-5,2.8125,-54.6875</node>
			<node id="4140">-5,3.75,-53.125</node>
			<node id="4141">-5,0.9375,-51.5625</node>
			<node id="4142">-5,1.875,-50</node>
			<node id="4143">-5,3.75,-50</node>
			<node id="4144">-5,2.8125,-51.5625</node>
			<node id="4145">-5,4.6875,-51.5625</node>
			<node id="4146">-5,5.625,-53.125</node>
			<node id="4147">-5,5.625,-50</node>
			<node id="4148">-5,4.6875,-54.6875</node>
			<node id="4149">-5,7.5,-53.125</node>
			<node id="4150">-5,6.5625,-51.5625</node>
			<node id="4151">-5,6.5625,-50</node>
			<node id="4152">-5,7.5,-50</node>
			<node id="4153">-5,8.4375,-51.5625</node>
			<node id="4154">-5,9.375,-53.125</node>
			<node id="4155">-5,6.5625,-54.6875</node>
			<node id="4156">-5,7.5,-56.25</node>
			<node id="4157">-5,8.4375,-54.6875</node>
			<node id="4158">-5,9.375,-56.25</node>
			<node id="4159">-5,6.5625,-57.8125</node>
			<node id="4160">-5,8.4375,-57.8125</node>
			<node id="4161">-5,9.375,-59.375</node>
			<node id="4162">-5,8.4375,-60.9375</node>
			<node id="4163">-5,10.3125,-54.6875</node>
			<node id="4164">-5,11.25,-56.25</node>
			<node id="4165">-5,11.25,-53.125</node>
			<node id="4166">-5,10.3125,-57.8125</node>
			<node id="4167">-5,11.25,-59.375</node>
			<node id="4168">-5,8.4375,-50</node>
			<node id="4169">-5,9.375,-50</node>
			<node id="4170">-5,11.25,-50</node>
			<node id="4171">-5,10.3125,-51.5625</node>
			<node id="4172">-5,12.1875,-51.5625</node>
			<node id="4173">-5,13.125,-53.125</node>
			<node id="4174">-5,13.125,-50</node>
			<node id="4175">-5,12.1875,-54.6875</node>
			<node id="4176">-5,13.125,-56.25</node>
			<node id="4177">-5,15,-50</node>
			<node id="4178">-5,14.0625,-51.5625</node>
			<node id="4179">-5,15,-53.125</node>
			<node id="4180">-5,15.9375,-51.5625</node>
			<node id="4181">-5,16.875,-53.125</node>
			<node id="4182">-5,14.0625,-54.6875</node>
			<node id="4183">-5,15,-56.25</node>
			<node id="4184">-5,15.9375,-54.6875</node>
			<node id="4185">-5,16.875,-56.25</node>
			<node id="4186">-5,14.0625,-57.8125</node>
			<node id="4187">-5,15,-59.375</node>
			<node id="4188">-5,13.125,-59.375</node>
			<node id="4189">-5,12.1875,-57.8125</node>
			<node id="4190">-5,15.9375,-57.8125</node>
			<node id="4191">-5,16.875,-59.375</node>
			<node id="4192">-5,14.0625,-60.9375</node>
			<node id="4193">-5,13.125,-62.5</node>
			<node id="4194">-5,15,-62.5</node>
			<node id="4195">-5,15.9375,-60.9375</node>
			<node id="4196">-5,16.875,-62.5</node>
			<node id="4197">-5,17.8125,-54.6875</node>
			<node id="4198">-5,18.75,-56.25</node>
			<node id="4199">-5,18.75,-53.125</node>
			<node id="4200">-5,17.8125,-57.8125</node>
			<node id="4201">-5,18.75,-59.375</node>
			<node id="4202">-5,13.125,-65.625</node>
			<node id="4203">-5,12.1875,-67.1875</node>
			<node id="4204">-5,10.3125,-64.0625</node>
			<node id="4205">-5,11.25,-62.5</node>
			<node id="4206">-5,12.1875,-64.0625</node>
			<node id="4207">-5,12.1875,-60.9375</node>
			<node id="4208">-5,14.0625,-64.0625</node>
			<node id="4209">-5,15,-65.625</node>
			<node id="4210">-5,10.3125,-60.9375</node>
			<node id="4211">-5,15.9375,-64.0625</node>
			<node id="4212">-5,16.875,-65.625</node>
			<node id="4213">-5,14.0625,-67.1875</node>
			<node id="4214">-5,15,-68.75</node>
			<node id="4215">-5,15.9375,-67.1875</node>
			<node id="4216">-5,16.875,-68.75</node>
			<node id="4217">-5,14.0625,-70.3125</node>
			<node id="4218">-5,15.9375,-70.3125</node>
			<node id="4219">-5,16.875,-71.875</node>
			<node id="4220">-5,15.9375,-73.4375</node>
			<node id="4221">-5,17.8125,-67.1875</node>
			<node id="4222">-5,18.75,-68.75</node>
			<node id="4223">-5,18.75,-65.625</node>
			<node id="4224">-5,17.8125,-70.3125</node>
			<node id="4225">-5,18.75,-71.875</node>
			<node id="4226">-5,20.625,-62.5</node>
			<node id="4227">-5,21.5625,-60.9375</node>
			<node id="4228">-5,22.5,-62.5</node>
			<node id="4229">-5,22.5,-59.375</node>
			<node id="4230">-5,20.625,-59.375</node>
			<node id="4231">-5,18.75,-62.5</node>
			<node id="4232">-5,19.6875,-60.9375</node>
			<node id="4233">-5,21.5625,-64.0625</node>
			<node id="4234">-5,22.5,-65.625</node>
			<node id="4235">-5,20.625,-65.625</node>
			<node id="4236">-5,19.6875,-64.0625</node>
			<node id="4237">-5,17.8125,-60.9375</node>
			<node id="4238">-5,19.6875,-57.8125</node>
			<node id="4239">-5,20.625,-56.25</node>
			<node id="4240">-5,17.8125,-64.0625</node>
			<node id="4241">-5,19.6875,-67.1875</node>
			<node id="4242">-5,20.625,-68.75</node>
			<node id="4243">-5,15.9375,-50</node>
			<node id="4244">-5,16.875,-50</node>
			<node id="4245">-5,18.75,-50</node>
			<node id="4246">-5,17.8125,-51.5625</node>
			<node id="4247">-5,19.6875,-51.5625</node>
			<node id="4248">-5,20.625,-53.125</node>
			<node id="4249">-5,20.625,-50</node>
			<node id="4250">-5,19.6875,-54.6875</node>
			<node id="4251">-5,22.5,-53.125</node>
			<node id="4252">-5,21.5625,-51.5625</node>
			<node id="4253">-5,21.5625,-50</node>
			<node id="4254">-5,22.5,-50</node>
			<node id="4255">-5,23.4375,-51.5625</node>
			<node id="4256">-5,24.375,-53.125</node>
			<node id="4257">-5,21.5625,-54.6875</node>
			<node id="4258">-5,22.5,-56.25</node>
			<node id="4259">-5,23.4375,-54.6875</node>
			<node id="4260">-5,24.375,-56.25</node>
			<node id="4261">-5,21.5625,-57.8125</node>
			<node id="4262">-5,23.4375,-57.8125</node>
			<node id="4263">-5,24.375,-59.375</node>
			<node id="4264">-5,23.4375,-60.9375</node>
			<node id="4265">-5,24.375,-62.5</node>
			<node id="4266">-5,25.3125,-54.6875</node>
			<node id="4267">-5,26.25,-56.25</node>
			<node id="4268">-5,26.25,-53.125</node>
			<node id="4269">-5,25.3125,-57.8125</node>
			<node id="4270">-5,26.25,-59.375</node>
			<node id="4271">-5,23.4375,-50</node>
			<node id="4272">-5,24.375,-50</node>
			<node id="4273">-5,26.25,-50</node>
			<node id="4274">-5,25.3125,-51.5625</node>
			<node id="4275">-5,27.1875,-51.5625</node>
			<node id="4276">-5,28.125,-53.125</node>
			<node id="4277">-5,28.125,-50</node>
			<node id="4278">-5,27.1875,-54.6875</node>
			<node id="4279">-5,28.125,-56.25</node>
			<node id="4280">-5,30,-50</node>
			<node id="4281">-5,29.0625,-51.5625</node>
			<node id="4282">-5,30,-53.125</node>
			<node id="4283">-5,30,-51.5625</node>
			<node id="4284">-5,29.0625,-54.6875</node>
			<node id="4285">-5,30,-56.25</node>
			<node id="4286">-5,30,-54.6875</node>
			<node id="4287">-5,29.0625,-57.8125</node>
			<node id="4288">-5,30,-59.375</node>
			<node id="4289">-5,28.125,-59.375</node>
			<node id="4290">-5,27.1875,-57.8125</node>
			<node id="4291">-5,30,-57.8125</node>
			<node id="4292">-5,29.0625,-60.9375</node>
			<node id="4293">-5,28.125,-62.5</node>
			<node id="4294">-5,30,-62.5</node>
			<node id="4295">-5,30,-60.9375</node>
			<node id="4296">-5,26.25,-62.5</node>
			<node id="4297">-5,27.1875,-60.9375</node>
			<node id="4298">-5,29.0625,-64.0625</node>
			<node id="4299">-5,27.1875,-64.0625</node>
			<node id="4300">-5,26.25,-65.625</node>
			<node id="4301">-5,28.125,-65.625</node>
			<node id="4302">-5,25.3125,-60.9375</node>
			<node id="4303">-5,25.3125,-64.0625</node>
			<node id="4304">-5,24.375,-65.625</node>
			<node id="4305">-5,23.4375,-64.0625</node>
			<node id="4306">-5,27.1875,-67.1875</node>
			<node id="4307">-5,28.125,-68.75</node>
			<node id="4308">-5,26.25,-68.75</node>
			<node id="4309">-5,25.3125,-67.1875</node>
			<node id="4310">-5,24.375,-68.75</node>
			<node id="4311">-5,30,-64.0625</node>
			<node id="4312">-5,30,-65.625</node>
			<node id="4313">-5,29.0625,-67.1875</node>
			<node id="4314">-5,30,-68.75</node>
			<node id="4315">-5,30,-67.1875</node>
			<node id="4316">-5,29.0625,-70.3125</node>
			<node id="4317">-5,30,-71.875</node>
			<node id="4318">-5,28.125,-71.875</node>
			<node id="4319">-5,27.1875,-70.3125</node>
			<node id="4320">-5,26.25,-71.875</node>
			<node id="4321">-5,30,-70.3125</node>
			<node id="4322">-5,29.0625,-73.4375</node>
			<node id="4323">-5,30,-73.4375</node>
			<node id="4324">-5,27.1875,-73.4375</node>
			<node id="4325">-5,25.3125,-73.4375</node>
			<node id="4326">-5,24.375,-71.875</node>
			<node id="4327">-5,25.3125,-70.3125</node>
			<node id="4328">-5,23.4375,-73.4375</node>
			<node id="4329">-5,22.5,-71.875</node>
			<node id="4330">-5,21.5625,-67.1875</node>
			<node id="4331">-5,22.5,-68.75</node>
			<node id="4332">-5,19.6875,-70.3125</node>
			<node id="4333">-5,20.625,-71.875</node>
			<node id="4334">-5,21.5625,-70.3125</node>
			<node id="4335">-5,23.4375,-70.3125</node>
			<node id="4336">-5,21.5625,-73.4375</node>
			<node id="4337">-5,23.4375,-67.1875</node>
			<node id="4338">-5,19.6875,-73.4375</node>
			<node id="4339">-5,17.8125,-73.4375</node>
			<node id="4340">-5,14.0625,-79.6875</node>
			<node id="4341">-5,14.0625,-82.8125</node>
			<node id="4342">-5,13.125,-84.375</node>
			<node id="4343">-5,12.1875,-82.8125</node>
			<node id="4344">-5,14.0625,-85.9375</node>
			<node id="4345">-5,13.125,-87.5</node>
			<node id="4346">-5,11.25,-87.5</node>
			<node id="4347">-5,12.1875,-85.9375</node>
			<node id="4348">-5,14.0625,-89.0625</node>
			<node id="4349">-5,13.125,-90.625</node>
			<node id="4350">-5,12.1875,-89.0625</node>
			<node id="4351">-5,11.25,-90.625</node>
			<node id="4352">-5,10.3125,-85.9375</node>
			<node id="4353">-5,10.3125,-89.0625</node>
			<node id="4354">-5,9.375,-90.625</node>
			<node id="4355">-5,8.4375,-89.0625</node>
			<node id="4356">-5,12.1875,-92.1875</node>
			<node id="4357">-5,13.125,-93.75</node>
			<node id="4358">-5,11.25,-93.75</node>
			<node id="4359">-5,10.3125,-92.1875</node>
			<node id="4360">-5,9.375,-93.75</node>
			<node id="4361">-5,14.0625,-92.1875</node>
			<node id="4362">-5,14.0625,-95.3125</node>
			<node id="4363">-5,13.125,-96.875</node>
			<node id="4364">-5,12.1875,-95.3125</node>
			<node id="4365">-5,11.25,-96.875</node>
			<node id="4366">-5,14.0625,-98.4375</node>
			<node id="4367">-5,12.1875,-98.4375</node>
			<node id="4368">-5,10.3125,-98.4375</node>
			<node id="4369">-5,9.375,-96.875</node>
			<node id="4370">-5,10.3125,-95.3125</node>
			<node id="4371">-5,8.4375,-98.4375</node>
			<node id="4372">-5,7.5,-96.875</node>
			<node id="4373">-5,6.5625,-92.1875</node>
			<node id="4374">-5,7.5,-93.75</node>
			<node id="4375">-5,4.6875,-95.3125</node>
			<node id="4376">-5,5.625,-96.875</node>
			<node id="4377">-5,6.5625,-95.3125</node>
			<node id="4378">-5,8.4375,-95.3125</node>
			<node id="4379">-5,6.5625,-98.4375</node>
			<node id="4380">-5,8.4375,-92.1875</node>
			<node id="4381">-5,4.6875,-98.4375</node>
			<node id="4382">-5,2.8125,-98.4375</node>
			<node id="4383">-5,-7.5,-50</node>
			<node id="4384">-5,-5.625,-50</node>
			<node id="4385">-5,-4.6875,-50</node>
			<node id="4386">-5,-8.4375,-50</node>
			<node id="4387">-5,-23.4375,-50</node>
			<node id="4388">-5,-29.0625,-65.625</node>
			<node id="4389">-5,-30,-64.843803</node>
			<node id="4390">-5,7.5,-150</node>
			<node id="4391">-5,6.5625,-150</node>
			<node id="4392">-5,5.625,-150</node>
			<node id="4393">-5,4.6875,-150</node>
			<node id="4394">-5,8.4375,-150</node>
			<node id="4395">-5,23.4375,-150</node>
			<node id="4396">-5,30,-134.375</node>
			<node id="4397">-5,29.5313,-141.4063</node>
			<node id="4398">-5,30,-141.4063</node>
			<node id="4399">-5,-6.5625,-50</node>
			<node id="4400">-5,-30,-66.406303</node>
			<node id="4401">-5,29.5313,-66.406303</node>
			<node id="4402">-5,30,-66.406303</node>
			<node id="4403">2.8125,-30,-128.125</node>
			<node id="4404">4.0625,-30,-128.125</node>
			<node id="4405">3.2813001,-30,-126.5625</node>
			<node id="4406">3.4375,-30,-121.875</node>
			<node id="4407">4.2188001,-30,-123.4375</node>
			<node id="4408">3.75,-30,-125</node>
			<node id="4409">2.5,-30,-125</node>
			<node id="4410">-2.8125,-30,-71.875</node>
			<node id="4411">-4.0625,-30,-71.875</node>
			<node id="4412">-3.2813001,-30,-73.4375</node>
			<node id="4413">-3.4375,-30,-78.125</node>
			<node id="4414">-4.2188001,-30,-76.5625</node>
			<node id="4415">-3.75,-30,-75</node>
			<node id="4416">-2.5,-30,-75</node>
			<node id="4417">1.5625,-30,-84.375</node>
			<node id="4418">2.3438001,-30,-85.9375</node>
			<node id="4419">3.4375,-30,-84.375</node>
			<node id="4420">2.3438001,-30,-89.0625</node>
			<node id="4421">3.125,-30,-87.5</node>
			<node id="4422">1.25,-30,-87.5</node>
			<node id="4423">-0.3125,-30,-103.125</node>
			<node id="4424">0.46880001,-30,-104.6875</node>
			<node id="4425">1.5625,-30,-103.125</node>
			<node id="4426">-0.625,-30,-106.25</node>
			<node id="4427">1.25,-30,-106.25</node>
			<node id="4428">2.3438001,-30,-104.6875</node>
			<node id="4429">0.78130001,-30,-101.5625</node>
			<node id="4430">2.6563001,-30,-95.3125</node>
			<node id="4431">3.4375,-30,-96.875</node>
			<node id="4432">3.9063001,-30,-95.3125</node>
			<node id="4433">4.2188001,-30,-98.4375</node>
			<node id="4434">3.2813001,-30,-101.5625</node>
			<node id="4435">3.75,-30,-100</node>
			<node id="4436">2.5,-30,-100</node>
			<node id="4437">2.0313001,-30,-101.5625</node>
			<node id="4438">1.25,-30,-100</node>
			<node id="4439">0,-30,-100</node>
			<node id="4440">1.7187999,-30,-98.4375</node>
			<node id="4441">2.9688001,-30,-98.4375</node>
			<node id="4442">-2.3438001,-30,-104.6875</node>
			<node id="4443">-3.125,-30,-106.25</node>
			<node id="4444">-1.875,-30,-106.25</node>
			<node id="4445">-1.4062999,-30,-107.8125</node>
			<node id="4446">-1.5625,-30,-103.125</node>
			<node id="4447">-0.46880001,-30,-104.6875</node>
			<node id="4448">-0.78130001,-30,-101.5625</node>
			<node id="4449">-0.9375,-30,-90.625</node>
			<node id="4450">0.3125,-30,-90.625</node>
			<node id="4451">-0.46880001,-30,-89.0625</node>
			<node id="4452">-0.46880001,-30,-85.9375</node>
			<node id="4453">-1.25,-30,-87.5</node>
			<node id="4454">0,-30,-87.5</node>
			<node id="4455">-2.1875,-30,-90.625</node>
			<node id="4456">-1.4062999,-30,-92.1875</node>
			<node id="4457">-2.3438001,-30,-95.3125</node>
			<node id="4458">-1.875,-30,-93.75</node>
			<node id="4459">-3.125,-30,-93.75</node>
			<node id="4460">-0.625,-30,-93.75</node>
			<node id="4461">-1.5625,-30,-96.875</node>
			<node id="4462">-1.0937999,-30,-95.3125</node>
			<node id="4463">-1.25,-30,-100</node>
			<node id="4464">-0.78130001,-30,-98.4375</node>
			<node id="4465">-3.2813001,-30,-101.5625</node>
			<node id="4466">-2.0313001,-30,-101.5625</node>
			<node id="4467">-2.5,-30,-100</node>
			<node id="4468">-3.75,-30,-100</node>
			<node id="4469">-3.2813001,-30,-98.4375</node>
			<node id="4470">-2.0313001,-30,-98.4375</node>
			<node id="4471">-3.4375,-30,-140.625</node>
			<node id="4472">-2.1875,-30,-140.625</node>
			<node id="4473">-2.9688001,-30,-139.0625</node>
			<node id="4474">2.8125,-30,-121.875</node>
			<node id="4475">2.0313001,-30,-120.3125</node>
			<node id="4476">0.9375,-30,-121.875</node>
			<node id="4477">3.125,-30,-118.75</node>
			<node id="4478">1.25,-30,-118.75</node>
			<node id="4479">0.15629999,-30,-120.3125</node>
			<node id="4480">-1.7187999,-30,-120.3125</node>
			<node id="4481">-0.625,-30,-118.75</node>
			<node id="4482">1.7187999,-30,-123.4375</node>
			<node id="4483">-2.5,-30,-125</node>
			<node id="4484">-2.9688001,-30,-126.5625</node>
			<node id="4485">-1.4844,-30,-125.7813</node>
			<node id="4486">0.78130001,-30,-126.5625</node>
			<node id="4487">0,-30,-125</node>
			<node id="4488">-0.46880001,-30,-126.5625</node>
			<node id="4489">1.25,-30,-125</node>
			<node id="4490">-2.0313001,-30,-123.4375</node>
			<node id="4491">-0.9375,-30,-121.875</node>
			<node id="4492">-2.8125,-30,-121.875</node>
			<node id="4493">-0.54689997,-30,-122.6563</node>
			<node id="4494">0.46880001,-30,-123.4375</node>
			<node id="4495">4.5313001,-30,-126.5625</node>
			<node id="4496">3.5938001,-30,-129.6875</node>
			<node id="4497">2.9688001,-30,-129.6875</node>
			<node id="4498">4.2188001,-30,-120.3125</node>
			<node id="4499">3.2813001,-30,-120.3125</node>
			<node id="4500">2.9688001,-30,-123.4375</node>
			<node id="4501">0.3125,-30,-128.125</node>
			<node id="4502">1.5625,-30,-128.125</node>
			<node id="4503">-0.15629999,-30,-129.6875</node>
			<node id="4504">-0.9375,-30,-128.125</node>
			<node id="4505">2.0313001,-30,-126.5625</node>
			<node id="4506">-1.4062999,-30,-129.6875</node>
			<node id="4507">-2.6563001,-30,-129.6875</node>
			<node id="4508">-1.875,-30,-131.25</node>
			<node id="4509">-0.46880001,-30,-139.0625</node>
			<node id="4510">0.3125,-30,-140.625</node>
			<node id="4511">0.78130001,-30,-139.0625</node>
			<node id="4512">0,-30,-137.5</node>
			<node id="4513">-1.25,-30,-137.5</node>
			<node id="4514">0.46880001,-30,-135.9375</node>
			<node id="4515">1.25,-30,-137.5</node>
			<node id="4516">1.7187999,-30,-135.9375</node>
			<node id="4517">2.8125,-30,-140.625</node>
			<node id="4518">2.6563001,-30,-139.0625</node>
			<node id="4519">1.5625,-30,-140.625</node>
			<node id="4520">1.0937999,-30,-142.1875</node>
			<node id="4521">1.875,-30,-143.75</node>
			<node id="4522">2.3438001,-30,-142.1875</node>
			<node id="4523">3.5938001,-30,-142.1875</node>
			<node id="4524">2.6563001,-30,-145.3125</node>
			<node id="4525">3.125,-30,-143.75</node>
			<node id="4526">3.9063001,-30,-145.3125</node>
			<node id="4527">3.4375,-30,-146.875</node>
			<node id="4528">4.2188001,-30,-148.4375</node>
			<node id="4529">-0.78130001,-30,-148.4375</node>
			<node id="4530">0,-30,-150</node>
			<node id="4531">0.46880001,-30,-148.4375</node>
			<node id="4532">1.7187999,-30,-148.4375</node>
			<node id="4533">0.9375,-30,-146.875</node>
			<node id="4534">0.15629999,-30,-145.3125</node>
			<node id="4535">-0.3125,-30,-146.875</node>
			<node id="4536">-1.5625,-30,-146.875</node>
			<node id="4537">1.4062999,-30,-145.3125</node>
			<node id="4538">2.1875,-30,-146.875</node>
			<node id="4539">3.4375,-30,-59.375</node>
			<node id="4540">2.1875,-30,-59.375</node>
			<node id="4541">2.9688001,-30,-60.9375</node>
			<node id="4542">0.15629999,-30,-70.3125</node>
			<node id="4543">0.9375,-30,-71.875</node>
			<node id="4544">1.4062999,-30,-70.3125</node>
			<node id="4545">2.6563001,-30,-70.3125</node>
			<node id="4546">1.875,-30,-68.75</node>
			<node id="4547">1.0937999,-30,-82.8125</node>
			<node id="4548">0.3125,-30,-84.375</node>
			<node id="4549">0.15629999,-30,-79.6875</node>
			<node id="4550">-0.625,-30,-81.25</node>
			<node id="4551">0.625,-30,-81.25</node>
			<node id="4552">1.875,-30,-81.25</node>
			<node id="4553">1.4062999,-30,-79.6875</node>
			<node id="4554">0.9375,-30,-78.125</node>
			<node id="4555">2.6563001,-30,-79.6875</node>
			<node id="4556">2.5,-30,-75</node>
			<node id="4557">2.9688001,-30,-73.4375</node>
			<node id="4558">1.4844,-30,-74.218803</node>
			<node id="4559">-0.78130001,-30,-73.4375</node>
			<node id="4560">0,-30,-75</node>
			<node id="4561">0.46880001,-30,-73.4375</node>
			<node id="4562">-0.78130001,-30,-76.5625</node>
			<node id="4563">-1.25,-30,-75</node>
			<node id="4564">1.4844,-30,-75.781303</node>
			<node id="4565">2.9688001,-30,-76.5625</node>
			<node id="4566">0.46880001,-30,-76.5625</node>
			<node id="4567">-4.5313001,-30,-73.4375</node>
			<node id="4568">-3.5938001,-30,-70.3125</node>
			<node id="4569">-2.9688001,-30,-70.3125</node>
			<node id="4570">-3.125,-30,-81.25</node>
			<node id="4571">-4.2188001,-30,-79.6875</node>
			<node id="4572">-2.9688001,-30,-79.6875</node>
			<node id="4573">-2.9688001,-30,-76.5625</node>
			<node id="4574">-2.1875,-30,-78.125</node>
			<node id="4575">-0.3125,-30,-71.875</node>
			<node id="4576">-1.5625,-30,-71.875</node>
			<node id="4577">-2.0313001,-30,-73.4375</node>
			<node id="4578">0.46880001,-30,-60.9375</node>
			<node id="4579">-0.3125,-30,-59.375</node>
			<node id="4580">-0.78130001,-30,-60.9375</node>
			<node id="4581">0,-30,-62.5</node>
			<node id="4582">1.25,-30,-62.5</node>
			<node id="4583">-0.46880001,-30,-64.0625</node>
			<node id="4584">-1.25,-30,-62.5</node>
			<node id="4585">-1.7187999,-30,-64.0625</node>
			<node id="4586">-2.8125,-30,-59.375</node>
			<node id="4587">-2.6563001,-30,-60.9375</node>
			<node id="4588">-1.5625,-30,-59.375</node>
			<node id="4589">-1.0937999,-30,-57.8125</node>
			<node id="4590">-1.875,-30,-56.25</node>
			<node id="4591">-2.3438001,-30,-57.8125</node>
			<node id="4592">-3.5938001,-30,-57.8125</node>
			<node id="4593">-2.6563001,-30,-54.6875</node>
			<node id="4594">-3.125,-30,-56.25</node>
			<node id="4595">-3.9063001,-30,-54.6875</node>
			<node id="4596">-3.4375,-30,-53.125</node>
			<node id="4597">-4.2188001,-30,-51.5625</node>
			<node id="4598">0.78130001,-30,-51.5625</node>
			<node id="4599">0,-30,-50</node>
			<node id="4600">-0.46880001,-30,-51.5625</node>
			<node id="4601">-1.7187999,-30,-51.5625</node>
			<node id="4602">-0.9375,-30,-53.125</node>
			<node id="4603">-0.15629999,-30,-54.6875</node>
			<node id="4604">0.3125,-30,-53.125</node>
			<node id="4605">1.5625,-30,-53.125</node>
			<node id="4606">-1.4062999,-30,-54.6875</node>
			<node id="4607">-2.1875,-30,-53.125</node>
			<node id="4608">-3.2813001,-30,-148.4375</node>
			<node id="4609">-2.5,-30,-150</node>
			<node id="4610">-2.0313001,-30,-148.4375</node>
			<node id="4611">-1.25,-30,-150</node>
			<node id="4612">-3.75,-30,-150</node>
			<node id="4613">2.9688001,-30,-148.4375</node>
			<node id="4614">2.5,-30,-150</node>
			<node id="4615">3.75,-30,-150</node>
			<node id="4616">1.25,-30,-150</node>
			<node id="4617">3.2813001,-30,-51.5625</node>
			<node id="4618">2.5,-30,-50</node>
			<node id="4619">2.0313001,-30,-51.5625</node>
			<node id="4620">1.25,-30,-50</node>
			<node id="4621">3.75,-30,-50</node>
			<node id="4622">-2.9688001,-30,-51.5625</node>
			<node id="4623">-2.5,-30,-50</node>
			<node id="4624">-3.75,-30,-50</node>
			<node id="4625">-1.25,-30,-50</node>
			<node id="4626">3.5938001,-30,-114.0625</node>
			<node id="4627">4.0625,-30,-115.625</node>
			<node id="4628">-3.5938001,-30,-85.9375</node>
			<node id="4629">-4.0625,-30,-84.375</node>
			<node id="4630">4.0625,-30,-109.375</node>
			<node id="4631">4.5313001,-30,-110.9375</node>
			<node id="4632">3.5938001,-30,-107.8125</node>
			<node id="4633">3.125,-30,-106.25</node>
			<node id="4634">2.6563001,-30,-107.8125</node>
			<node id="4635">2.1875,-30,-109.375</node>
			<node id="4636">3.3594,-30,-110.1563</node>
			<node id="4637">2.6563001,-30,-110.9375</node>
			<node id="4638">3.125,-30,-112.5</node>
			<node id="4639">3.8282001,-30,-111.7188</node>
			<node id="4640">1.9532,-30,-111.7188</node>
			<node id="4641">1.25,-30,-112.5</node>
			<node id="4642">0.78130001,-30,-110.9375</node>
			<node id="4643">3.5938001,-30,-117.1875</node>
			<node id="4644">2.6563001,-30,-117.1875</node>
			<node id="4645">2.8907001,-30,-114.8438</node>
			<node id="4646">2.1875,-30,-115.625</node>
			<node id="4647">1.7187999,-30,-114.0625</node>
			<node id="4648">2.4219,-30,-113.2813</node>
			<node id="4649">4.2968998,-30,-113.2813</node>
			<node id="4650">4.0625,-30,-103.125</node>
			<node id="4651">4.5313001,-30,-101.5625</node>
			<node id="4652">3.5938001,-30,-104.6875</node>
			<node id="4653">2.6563001,-30,-92.1875</node>
			<node id="4654">1.5625,-30,-90.625</node>
			<node id="4655">1.0937999,-30,-92.1875</node>
			<node id="4656">1.0937999,-30,-89.0625</node>
			<node id="4657">4.2188001,-30,-85.9375</node>
			<node id="4658">3.4375,-30,-81.25</node>
			<node id="4659">2.6563001,-30,-82.8125</node>
			<node id="4660">3.6719,-30,-88.281303</node>
			<node id="4661">3.125,-30,-90.625</node>
			<node id="4662">3.5157001,-30,-89.843803</node>
			<node id="4663">0.78130001,-30,-85.9375</node>
			<node id="4664">0.9375,-30,-96.875</node>
			<node id="4665">0.46880001,-30,-98.4375</node>
			<node id="4666">0.3125,-30,-96.875</node>
			<node id="4667">-0.46880001,-30,-110.9375</node>
			<node id="4668">0.3125,-30,-109.375</node>
			<node id="4669">-2.1875,-30,-109.375</node>
			<node id="4670">-0.9375,-30,-109.375</node>
			<node id="4671">1.9532,-30,-107.0313</node>
			<node id="4672">0.78130001,-30,-107.8125</node>
			<node id="4673">1.4844,-30,-108.5938</node>
			<node id="4674">-0.15629999,-30,-107.8125</node>
			<node id="4675">0.078199998,-30,-107.0313</node>
			<node id="4676">-2.5,-30,-118.75</node>
			<node id="4677">-3.2813001,-30,-117.1875</node>
			<node id="4678">-1.4062999,-30,-117.1875</node>
			<node id="4679">-2.1875,-30,-115.625</node>
			<node id="4680">-1.7187999,-30,-110.9375</node>
			<node id="4681">-1.25,-30,-112.5</node>
			<node id="4682">0,-30,-112.5</node>
			<node id="4683">-0.46880001,-30,-114.0625</node>
			<node id="4684">-1.7187999,-30,-114.0625</node>
			<node id="4685">2.8125,-30,-103.125</node>
			<node id="4686">2.1875,-30,-96.875</node>
			<node id="4687">0.78130001,-30,-95.3125</node>
			<node id="4688">1.7969,-30,-96.093803</node>
			<node id="4689">3.125,-30,-93.75</node>
			<node id="4690">1.875,-30,-93.75</node>
			<node id="4691">0.625,-30,-93.75</node>
			<node id="4692">3.6719,-30,-91.406303</node>
			<node id="4693">3.8282001,-30,-92.968803</node>
			<node id="4694">-4.2188001,-30,-104.6875</node>
			<node id="4695">-4.0625,-30,-103.125</node>
			<node id="4696">-4.5313001,-30,-101.5625</node>
			<node id="4697">-4.0625,-30,-90.625</node>
			<node id="4698">-4.5313001,-30,-89.0625</node>
			<node id="4699">-2.6563001,-30,-92.1875</node>
			<node id="4700">-3.5938001,-30,-92.1875</node>
			<node id="4701">-1.875,-30,-81.25</node>
			<node id="4702">-2.6563001,-30,-82.8125</node>
			<node id="4703">-1.5625,-30,-84.375</node>
			<node id="4704">-2.1875,-30,-84.375</node>
			<node id="4705">-1.7187999,-30,-85.9375</node>
			<node id="4706">-3.3594,-30,-89.843803</node>
			<node id="4707">-2.6563001,-30,-89.0625</node>
			<node id="4708">-3.125,-30,-87.5</node>
			<node id="4709">-3.8282001,-30,-88.281303</node>
			<node id="4710">-1.7187999,-30,-89.0625</node>
			<node id="4711">-1.9532,-30,-88.281303</node>
			<node id="4712">-3.5938001,-30,-82.8125</node>
			<node id="4713">-2.8907001,-30,-85.156303</node>
			<node id="4714">-2.4219,-30,-86.718803</node>
			<node id="4715">-4.2968998,-30,-86.718803</node>
			<node id="4716">-4.0625,-30,-96.875</node>
			<node id="4717">-4.5313001,-30,-98.4375</node>
			<node id="4718">-3.5938001,-30,-95.3125</node>
			<node id="4719">-3.4375,-30,-109.375</node>
			<node id="4720">-2.6563001,-30,-107.8125</node>
			<node id="4721">-3.9063001,-30,-107.8125</node>
			<node id="4722">-3.5938001,-30,-110.9375</node>
			<node id="4723">-4.2188001,-30,-110.9375</node>
			<node id="4724">-2.8125,-30,-103.125</node>
			<node id="4725">-3.2032001,-30,-103.9063</node>
			<node id="4726">-1.4844,-30,-105.4688</node>
			<node id="4727">-0.15629999,-30,-92.1875</node>
			<node id="4728">-0.46880001,-30,-95.3125</node>
			<node id="4729">-0.15629999,-30,-82.8125</node>
			<node id="4730">-0.78130001,-30,-82.8125</node>
			<node id="4731">-2.8125,-30,-96.875</node>
			<node id="4732">0.78130001,-30,-114.0625</node>
			<node id="4733">0.3125,-30,-115.625</node>
			<node id="4734">0.78130001,-30,-117.1875</node>
			<node id="4735">-0.15629999,-30,-117.1875</node>
			<node id="4736">-0.9375,-30,-115.625</node>
			<node id="4737">-3.5938001,-30,-120.3125</node>
			<node id="4738">-1.5625,-30,-134.375</node>
			<node id="4739">-1.7187999,-30,-132.8125</node>
			<node id="4740">-2.8125,-30,-134.375</node>
			<node id="4741">-3.5938001,-30,-132.8125</node>
			<node id="4742">-3.125,-30,-131.25</node>
			<node id="4743">-3.4375,-30,-128.125</node>
			<node id="4744">-3.9063001,-30,-129.6875</node>
			<node id="4745">-4.2188001,-30,-126.5625</node>
			<node id="4746">-4.2188001,-30,-139.0625</node>
			<node id="4747">-2.5,-30,-137.5</node>
			<node id="4748">-3.75,-30,-137.5</node>
			<node id="4749">-3.9063001,-30,-135.9375</node>
			<node id="4750">-2.0313001,-30,-135.9375</node>
			<node id="4751">-1.4062999,-30,-135.9375</node>
			<node id="4752">-3.125,-30,-143.75</node>
			<node id="4753">-3.9063001,-30,-142.1875</node>
			<node id="4754">-2.6563001,-30,-142.1875</node>
			<node id="4755">-1.4062999,-30,-142.1875</node>
			<node id="4756">-1.7187999,-30,-139.0625</node>
			<node id="4757">-1.9532,-30,-127.3438</node>
			<node id="4758">-2.1875,-30,-128.125</node>
			<node id="4759">-3.9844,-30,-125.7813</node>
			<node id="4760">1.4844,-30,-116.4063</node>
			<node id="4761">1.9532,-30,-117.9688</node>
			<node id="4762">0.078199998,-30,-117.9688</node>
			<node id="4763">-3.5157001,-30,-124.2188</node>
			<node id="4764">-3.9063001,-30,-123.4375</node>
			<node id="4765">-1.0157,-30,-124.2188</node>
			<node id="4766">-4.0625,-30,-146.875</node>
			<node id="4767">-4.5313001,-30,-148.4375</node>
			<node id="4768">-4.2188001,-30,-145.3125</node>
			<node id="4769">-2.3438001,-30,-145.3125</node>
			<node id="4770">4.375,-30,-131.25</node>
			<node id="4771">3.2813001,-30,-132.8125</node>
			<node id="4772">2.2657001,-30,-128.9063</node>
			<node id="4773">1.4062999,-30,-129.6875</node>
			<node id="4774">2.8125,-30,-131.25</node>
			<node id="4775">1.25,-30,-131.25</node>
			<node id="4776">2.1094,-30,-130.4688</node>
			<node id="4777">0.15629999,-30,-132.8125</node>
			<node id="4778">-0.3125,-30,-131.25</node>
			<node id="4779">0.54689997,-30,-130.4688</node>
			<node id="4780">-1.875,-30,-143.75</node>
			<node id="4781">-0.625,-30,-143.75</node>
			<node id="4782">-0.15629999,-30,-142.1875</node>
			<node id="4783">-0.9375,-30,-140.625</node>
			<node id="4784">0.625,-30,-143.75</node>
			<node id="4785">-0.3906,-30,-136.7188</node>
			<node id="4786">-0.54689997,-30,-135.1563</node>
			<node id="4787">0.3125,-30,-134.375</node>
			<node id="4788">1.3282,-30,-135.1563</node>
			<node id="4789">2.1875,-30,-134.375</node>
			<node id="4790">1.7187999,-30,-132.8125</node>
			<node id="4791">1.1719,-30,-133.5938</node>
			<node id="4792">-0.70310003,-30,-133.5938</node>
			<node id="4793">-0.85939997,-30,-132.0313</node>
			<node id="4794">3.4375,-30,-134.375</node>
			<node id="4795">2.8907001,-30,-135.1563</node>
			<node id="4796">3.5938001,-30,-135.9375</node>
			<node id="4797">3.125,-30,-137.5</node>
			<node id="4798">4.2968998,-30,-136.7188</node>
			<node id="4799">1.9532,-30,-138.2813</node>
			<node id="4800">2.4219,-30,-136.7188</node>
			<node id="4801">3.9063001,-30,-139.0625</node>
			<node id="4802">-2.8125,-30,-146.875</node>
			<node id="4803">-3.2032001,-30,-146.0938</node>
			<node id="4804">-1.0937999,-30,-145.3125</node>
			<node id="4805">4.2968998,-30,-142.9688</node>
			<node id="4806">-1.0937999,-30,-79.6875</node>
			<node id="4807">-1.5625,-30,-78.125</node>
			<node id="4808">-2.0313001,-30,-76.5625</node>
			<node id="4809">1.5625,-30,-65.625</node>
			<node id="4810">1.7187999,-30,-67.1875</node>
			<node id="4811">2.8125,-30,-65.625</node>
			<node id="4812">3.5938001,-30,-67.1875</node>
			<node id="4813">3.125,-30,-68.75</node>
			<node id="4814">3.4375,-30,-71.875</node>
			<node id="4815">3.9063001,-30,-70.3125</node>
			<node id="4816">4.2188001,-30,-73.4375</node>
			<node id="4817">2.0313001,-30,-64.0625</node>
			<node id="4818">2.5,-30,-62.5</node>
			<node id="4819">1.4062999,-30,-64.0625</node>
			<node id="4820">3.125,-30,-56.25</node>
			<node id="4821">3.9063001,-30,-57.8125</node>
			<node id="4822">4.2188001,-30,-60.9375</node>
			<node id="4823">2.6563001,-30,-57.8125</node>
			<node id="4824">1.4062999,-30,-57.8125</node>
			<node id="4825">1.7187999,-30,-60.9375</node>
			<node id="4826">3.75,-30,-62.5</node>
			<node id="4827">3.9063001,-30,-64.0625</node>
			<node id="4828">-0.15629999,-30,-67.1875</node>
			<node id="4829">-1.25,-30,-68.75</node>
			<node id="4830">0.3125,-30,-68.75</node>
			<node id="4831">-1.4062999,-30,-70.3125</node>
			<node id="4832">-0.54689997,-30,-69.531303</node>
			<node id="4833">1.9532,-30,-72.656303</node>
			<node id="4834">2.1875,-30,-71.875</node>
			<node id="4835">3.9844,-30,-74.218803</node>
			<node id="4836">3.4375,-30,-78.125</node>
			<node id="4837">4.2188001,-30,-76.5625</node>
			<node id="4838">4.2188001,-30,-79.6875</node>
			<node id="4839">-0.3125,-30,-78.125</node>
			<node id="4840">1.9532,-30,-77.343803</node>
			<node id="4841">2.1875,-30,-78.125</node>
			<node id="4842">3.9844,-30,-75.781303</node>
			<node id="4843">4.0625,-30,-53.125</node>
			<node id="4844">4.5313001,-30,-51.5625</node>
			<node id="4845">4.2188001,-30,-54.6875</node>
			<node id="4846">2.3438001,-30,-54.6875</node>
			<node id="4847">-4.375,-30,-68.75</node>
			<node id="4848">-2.2657001,-30,-71.093803</node>
			<node id="4849">-3.2813001,-30,-67.1875</node>
			<node id="4850">-2.8125,-30,-68.75</node>
			<node id="4851">-2.1094,-30,-69.531303</node>
			<node id="4852">1.875,-30,-56.25</node>
			<node id="4853">0.625,-30,-56.25</node>
			<node id="4854">0.15629999,-30,-57.8125</node>
			<node id="4855">0.9375,-30,-59.375</node>
			<node id="4856">-0.625,-30,-56.25</node>
			<node id="4857">0.3906,-30,-63.2813</node>
			<node id="4858">0.54689997,-30,-64.843803</node>
			<node id="4859">-0.3125,-30,-65.625</node>
			<node id="4860">-1.3282,-30,-64.843803</node>
			<node id="4861">-2.1875,-30,-65.625</node>
			<node id="4862">-1.7187999,-30,-67.1875</node>
			<node id="4863">-1.1719,-30,-66.406303</node>
			<node id="4864">0.70310003,-30,-66.406303</node>
			<node id="4865">0.85939997,-30,-67.968803</node>
			<node id="4866">-4.5313001,-30,-67.1875</node>
			<node id="4867">-3.4375,-30,-65.625</node>
			<node id="4868">-2.8907001,-30,-64.843803</node>
			<node id="4869">-3.5938001,-30,-64.0625</node>
			<node id="4870">-3.125,-30,-62.5</node>
			<node id="4871">-4.2968998,-30,-63.2813</node>
			<node id="4872">-1.9532,-30,-61.7188</node>
			<node id="4873">-2.4219,-30,-63.2813</node>
			<node id="4874">-3.9063001,-30,-60.9375</node>
			<node id="4875">2.8125,-30,-53.125</node>
			<node id="4876">3.2032001,-30,-53.9063</node>
			<node id="4877">1.0937999,-30,-54.6875</node>
			<node id="4878">-4.2968998,-30,-57.0313</node>
			<node id="4879">3.3594,-30,-121.0938</node>
			<node id="4880">4.6875,-30,-140.625</node>
			<node id="4881">4.4531999,-30,-139.8438</node>
			<node id="4882">-4.1406999,-30,-58.5938</node>
			<node id="4883">-4.4531999,-30,-60.1563</node>
			<node id="4884">4.2968998,-30,-117.9688</node>
			<node id="4885">-4.2968998,-30,-82.031303</node>
			<node id="4886">4.2968998,-30,-107.0313</node>
			<node id="4887">2.8907001,-30,-108.5938</node>
			<node id="4888">1.4844,-30,-110.1563</node>
			<node id="4889">2.8907001,-30,-116.4063</node>
			<node id="4890">1.0157,-30,-114.8438</node>
			<node id="4891">4.2968998,-30,-105.4688</node>
			<node id="4892">3.8282001,-30,-82.031303</node>
			<node id="4893">3.8282001,-30,-83.593803</node>
			<node id="4894">-3.75,-30,-118.75</node>
			<node id="4895">-3.4375,-30,-115.625</node>
			<node id="4896">-3.9844,-30,-116.4063</node>
			<node id="4897">-2.8907001,-30,-114.8438</node>
			<node id="4898">-3.5938001,-30,-114.0625</node>
			<node id="4899">-3.125,-30,-112.5</node>
			<node id="4900">-4.2968998,-30,-113.2813</node>
			<node id="4901">-2.8907001,-30,-110.1563</node>
			<node id="4902">-2.4219,-30,-113.2813</node>
			<node id="4903">-2.4219,-30,-111.7188</node>
			<node id="4904">-4.2968998,-30,-92.968803</node>
			<node id="4905">-2.8907001,-30,-91.406303</node>
			<node id="4906">-3.3594,-30,-83.593803</node>
			<node id="4907">-4.2968998,-30,-94.531303</node>
			<node id="4908">-4.2968998,-30,-132.0313</node>
			<node id="4909">-2.7344,-30,-132.0313</node>
			<node id="4910">-3.2032001,-30,-136.7188</node>
			<node id="4911">4.2968998,-30,-67.968803</node>
			<node id="4912">2.7344,-30,-67.968803</node>
			<node id="4913">3.2032001,-30,-63.2813</node>
			<node id="4914">4.1406999,-30,-135.1563</node>
			<node id="4915">-4.1406999,-30,-121.0938</node>
			<node id="4916">-4.4531999,-30,-122.6563</node>
			<node id="4917">-4.1406999,-30,-133.5938</node>
			<node id="4918">-4.4531999,-30,-135.1563</node>
			<node id="4919">4.6875,-30,-65.625</node>
			<node id="4920">4.4531999,-30,-64.843803</node>
			<node id="4921">-4.1406999,-30,-114.8438</node>
			<node id="4922">-4.2968998,-30,-117.9688</node>
			<node id="4923">-4.2968998,-30,-119.5313</node>
			<node id="4924">3.9844,-30,-133.5938</node>
			<node id="4925">-2.8125,30,-128.125</node>
			<node id="4926">-4.0625,30,-128.125</node>
			<node id="4927">-3.2813001,30,-126.5625</node>
			<node id="4928">-3.4375,30,-121.875</node>
			<node id="4929">-4.2188001,30,-123.4375</node>
			<node id="4930">-3.75,30,-125</node>
			<node id="4931">-2.5,30,-125</node>
			<node id="4932">2.8125,30,-71.875</node>
			<node id="4933">4.0625,30,-71.875</node>
			<node id="4934">3.2813001,30,-73.4375</node>
			<node id="4935">3.4375,30,-78.125</node>
			<node id="4936">4.2188001,30,-76.5625</node>
			<node id="4937">3.75,30,-75</node>
			<node id="4938">2.5,30,-75</node>
			<node id="4939">-1.5625,30,-84.375</node>
			<node id="4940">-2.3438001,30,-85.9375</node>
			<node id="4941">-3.4375,30,-84.375</node>
			<node id="4942">-2.3438001,30,-89.0625</node>
			<node id="4943">-3.125,30,-87.5</node>
			<node id="4944">-1.25,30,-87.5</node>
			<node id="4945">0.3125,30,-103.125</node>
			<node id="4946">-0.46880001,30,-104.6875</node>
			<node id="4947">-1.5625,30,-103.125</node>
			<node id="4948">0.625,30,-106.25</node>
			<node id="4949">-1.25,30,-106.25</node>
			<node id="4950">-2.3438001,30,-104.6875</node>
			<node id="4951">-0.78130001,30,-101.5625</node>
			<node id="4952">-2.6563001,30,-95.3125</node>
			<node id="4953">-3.4375,30,-96.875</node>
			<node id="4954">-3.9063001,30,-95.3125</node>
			<node id="4955">-4.2188001,30,-98.4375</node>
			<node id="4956">-3.2813001,30,-101.5625</node>
			<node id="4957">-3.75,30,-100</node>
			<node id="4958">-2.5,30,-100</node>
			<node id="4959">-2.0313001,30,-101.5625</node>
			<node id="4960">-1.25,30,-100</node>
			<node id="4961">0,30,-100</node>
			<node id="4962">-1.7187999,30,-98.4375</node>
			<node id="4963">-2.9688001,30,-98.4375</node>
			<node id="4964">2.3438001,30,-104.6875</node>
			<node id="4965">3.125,30,-106.25</node>
			<node id="4966">1.875,30,-106.25</node>
			<node id="4967">1.4062999,30,-107.8125</node>
			<node id="4968">1.5625,30,-103.125</node>
			<node id="4969">0.46880001,30,-104.6875</node>
			<node id="4970">0.78130001,30,-101.5625</node>
			<node id="4971">0.9375,30,-90.625</node>
			<node id="4972">-0.3125,30,-90.625</node>
			<node id="4973">0.46880001,30,-89.0625</node>
			<node id="4974">0.46880001,30,-85.9375</node>
			<node id="4975">1.25,30,-87.5</node>
			<node id="4976">0,30,-87.5</node>
			<node id="4977">2.1875,30,-90.625</node>
			<node id="4978">1.4062999,30,-92.1875</node>
			<node id="4979">2.3438001,30,-95.3125</node>
			<node id="4980">1.875,30,-93.75</node>
			<node id="4981">3.125,30,-93.75</node>
			<node id="4982">0.625,30,-93.75</node>
			<node id="4983">1.5625,30,-96.875</node>
			<node id="4984">1.0937999,30,-95.3125</node>
			<node id="4985">1.25,30,-100</node>
			<node id="4986">0.78130001,30,-98.4375</node>
			<node id="4987">3.2813001,30,-101.5625</node>
			<node id="4988">2.0313001,30,-101.5625</node>
			<node id="4989">2.5,30,-100</node>
			<node id="4990">3.75,30,-100</node>
			<node id="4991">3.2813001,30,-98.4375</node>
			<node id="4992">2.0313001,30,-98.4375</node>
			<node id="4993">3.4375,30,-140.625</node>
			<node id="4994">2.1875,30,-140.625</node>
			<node id="4995">2.9688001,30,-139.0625</node>
			<node id="4996">0.15629999,30,-129.6875</node>
			<node id="4997">0.9375,30,-128.125</node>
			<node id="4998">1.4062999,30,-129.6875</node>
			<node id="4999">2.6563001,30,-129.6875</node>
			<node id="5000">1.875,30,-131.25</node>
			<node id="5001">-2.8125,30,-121.875</node>
			<node id="5002">-2.0313001,30,-120.3125</node>
			<node id="5003">-0.9375,30,-121.875</node>
			<node id="5004">-3.125,30,-118.75</node>
			<node id="5005">-1.25,30,-118.75</node>
			<node id="5006">-0.15629999,30,-120.3125</node>
			<node id="5007">1.7187999,30,-120.3125</node>
			<node id="5008">0.625,30,-118.75</node>
			<node id="5009">-1.7187999,30,-123.4375</node>
			<node id="5010">2.5,30,-125</node>
			<node id="5011">2.9688001,30,-126.5625</node>
			<node id="5012">1.4844,30,-125.7813</node>
			<node id="5013">-0.78130001,30,-126.5625</node>
			<node id="5014">0,30,-125</node>
			<node id="5015">0.46880001,30,-126.5625</node>
			<node id="5016">-1.25,30,-125</node>
			<node id="5017">2.0313001,30,-123.4375</node>
			<node id="5018">0.9375,30,-121.875</node>
			<node id="5019">2.8125,30,-121.875</node>
			<node id="5020">0.54689997,30,-122.6563</node>
			<node id="5021">-0.46880001,30,-123.4375</node>
			<node id="5022">-4.5313001,30,-126.5625</node>
			<node id="5023">-3.5938001,30,-129.6875</node>
			<node id="5024">-2.9688001,30,-129.6875</node>
			<node id="5025">-4.2188001,30,-120.3125</node>
			<node id="5026">-3.2813001,30,-120.3125</node>
			<node id="5027">-2.9688001,30,-123.4375</node>
			<node id="5028">-0.3125,30,-128.125</node>
			<node id="5029">-1.5625,30,-128.125</node>
			<node id="5030">-2.0313001,30,-126.5625</node>
			<node id="5031">0.46880001,30,-139.0625</node>
			<node id="5032">-0.3125,30,-140.625</node>
			<node id="5033">-0.78130001,30,-139.0625</node>
			<node id="5034">0,30,-137.5</node>
			<node id="5035">1.25,30,-137.5</node>
			<node id="5036">-0.46880001,30,-135.9375</node>
			<node id="5037">-1.25,30,-137.5</node>
			<node id="5038">-1.7187999,30,-135.9375</node>
			<node id="5039">-2.8125,30,-140.625</node>
			<node id="5040">-2.6563001,30,-139.0625</node>
			<node id="5041">-1.5625,30,-140.625</node>
			<node id="5042">-1.0937999,30,-142.1875</node>
			<node id="5043">-1.875,30,-143.75</node>
			<node id="5044">-2.3438001,30,-142.1875</node>
			<node id="5045">-3.5938001,30,-142.1875</node>
			<node id="5046">-2.6563001,30,-145.3125</node>
			<node id="5047">-3.125,30,-143.75</node>
			<node id="5048">-3.9063001,30,-145.3125</node>
			<node id="5049">-3.4375,30,-146.875</node>
			<node id="5050">-4.2188001,30,-148.4375</node>
			<node id="5051">0.78130001,30,-148.4375</node>
			<node id="5052">0,30,-150</node>
			<node id="5053">-0.46880001,30,-148.4375</node>
			<node id="5054">-1.7187999,30,-148.4375</node>
			<node id="5055">-0.9375,30,-146.875</node>
			<node id="5056">-0.15629999,30,-145.3125</node>
			<node id="5057">0.3125,30,-146.875</node>
			<node id="5058">1.5625,30,-146.875</node>
			<node id="5059">-1.4062999,30,-145.3125</node>
			<node id="5060">-2.1875,30,-146.875</node>
			<node id="5061">-3.4375,30,-59.375</node>
			<node id="5062">-2.1875,30,-59.375</node>
			<node id="5063">-2.9688001,30,-60.9375</node>
			<node id="5064">-1.0937999,30,-82.8125</node>
			<node id="5065">-0.3125,30,-84.375</node>
			<node id="5066">-0.15629999,30,-79.6875</node>
			<node id="5067">0.625,30,-81.25</node>
			<node id="5068">-0.625,30,-81.25</node>
			<node id="5069">-1.875,30,-81.25</node>
			<node id="5070">-1.4062999,30,-79.6875</node>
			<node id="5071">-0.9375,30,-78.125</node>
			<node id="5072">-2.6563001,30,-79.6875</node>
			<node id="5073">-2.5,30,-75</node>
			<node id="5074">-2.9688001,30,-73.4375</node>
			<node id="5075">-1.4844,30,-74.218803</node>
			<node id="5076">0.78130001,30,-73.4375</node>
			<node id="5077">0,30,-75</node>
			<node id="5078">-0.46880001,30,-73.4375</node>
			<node id="5079">0.78130001,30,-76.5625</node>
			<node id="5080">1.25,30,-75</node>
			<node id="5081">-1.4844,30,-75.781303</node>
			<node id="5082">-2.9688001,30,-76.5625</node>
			<node id="5083">-0.46880001,30,-76.5625</node>
			<node id="5084">4.5313001,30,-73.4375</node>
			<node id="5085">3.5938001,30,-70.3125</node>
			<node id="5086">2.9688001,30,-70.3125</node>
			<node id="5087">3.125,30,-81.25</node>
			<node id="5088">4.2188001,30,-79.6875</node>
			<node id="5089">2.9688001,30,-79.6875</node>
			<node id="5090">2.9688001,30,-76.5625</node>
			<node id="5091">2.1875,30,-78.125</node>
			<node id="5092">0.3125,30,-71.875</node>
			<node id="5093">1.5625,30,-71.875</node>
			<node id="5094">-0.15629999,30,-70.3125</node>
			<node id="5095">-0.9375,30,-71.875</node>
			<node id="5096">2.0313001,30,-73.4375</node>
			<node id="5097">-1.4062999,30,-70.3125</node>
			<node id="5098">-2.6563001,30,-70.3125</node>
			<node id="5099">-1.875,30,-68.75</node>
			<node id="5100">-0.46880001,30,-60.9375</node>
			<node id="5101">0.3125,30,-59.375</node>
			<node id="5102">0.78130001,30,-60.9375</node>
			<node id="5103">0,30,-62.5</node>
			<node id="5104">-1.25,30,-62.5</node>
			<node id="5105">0.46880001,30,-64.0625</node>
			<node id="5106">1.25,30,-62.5</node>
			<node id="5107">1.7187999,30,-64.0625</node>
			<node id="5108">2.8125,30,-59.375</node>
			<node id="5109">2.6563001,30,-60.9375</node>
			<node id="5110">1.5625,30,-59.375</node>
			<node id="5111">1.0937999,30,-57.8125</node>
			<node id="5112">1.875,30,-56.25</node>
			<node id="5113">2.3438001,30,-57.8125</node>
			<node id="5114">3.5938001,30,-57.8125</node>
			<node id="5115">2.6563001,30,-54.6875</node>
			<node id="5116">3.125,30,-56.25</node>
			<node id="5117">3.9063001,30,-54.6875</node>
			<node id="5118">3.4375,30,-53.125</node>
			<node id="5119">4.2188001,30,-51.5625</node>
			<node id="5120">-0.78130001,30,-51.5625</node>
			<node id="5121">0,30,-50</node>
			<node id="5122">0.46880001,30,-51.5625</node>
			<node id="5123">1.7187999,30,-51.5625</node>
			<node id="5124">0.9375,30,-53.125</node>
			<node id="5125">0.15629999,30,-54.6875</node>
			<node id="5126">-0.3125,30,-53.125</node>
			<node id="5127">-1.5625,30,-53.125</node>
			<node id="5128">1.4062999,30,-54.6875</node>
			<node id="5129">2.1875,30,-53.125</node>
			<node id="5130">3.2813001,30,-148.4375</node>
			<node id="5131">2.5,30,-150</node>
			<node id="5132">2.0313001,30,-148.4375</node>
			<node id="5133">1.25,30,-150</node>
			<node id="5134">3.75,30,-150</node>
			<node id="5135">-2.9688001,30,-148.4375</node>
			<node id="5136">-2.5,30,-150</node>
			<node id="5137">-3.75,30,-150</node>
			<node id="5138">-1.25,30,-150</node>
			<node id="5139">-3.2813001,30,-51.5625</node>
			<node id="5140">-2.5,30,-50</node>
			<node id="5141">-2.0313001,30,-51.5625</node>
			<node id="5142">-1.25,30,-50</node>
			<node id="5143">-3.75,30,-50</node>
			<node id="5144">2.9688001,30,-51.5625</node>
			<node id="5145">2.5,30,-50</node>
			<node id="5146">3.75,30,-50</node>
			<node id="5147">1.25,30,-50</node>
			<node id="5148">3.5938001,30,-85.9375</node>
			<node id="5149">4.0625,30,-84.375</node>
			<node id="5150">-3.5938001,30,-114.0625</node>
			<node id="5151">-4.0625,30,-115.625</node>
			<node id="5152">-4.0625,30,-109.375</node>
			<node id="5153">-4.5313001,30,-110.9375</node>
			<node id="5154">-3.5938001,30,-107.8125</node>
			<node id="5155">-3.125,30,-106.25</node>
			<node id="5156">-2.6563001,30,-107.8125</node>
			<node id="5157">-2.1875,30,-109.375</node>
			<node id="5158">-3.3594,30,-110.1563</node>
			<node id="5159">-2.6563001,30,-110.9375</node>
			<node id="5160">-3.125,30,-112.5</node>
			<node id="5161">-3.8282001,30,-111.7188</node>
			<node id="5162">-1.9532,30,-111.7188</node>
			<node id="5163">-1.25,30,-112.5</node>
			<node id="5164">-0.78130001,30,-110.9375</node>
			<node id="5165">-3.5938001,30,-117.1875</node>
			<node id="5166">-2.6563001,30,-117.1875</node>
			<node id="5167">-2.8907001,30,-114.8438</node>
			<node id="5168">-2.1875,30,-115.625</node>
			<node id="5169">-1.7187999,30,-114.0625</node>
			<node id="5170">-2.4219,30,-113.2813</node>
			<node id="5171">-4.2968998,30,-113.2813</node>
			<node id="5172">-4.0625,30,-103.125</node>
			<node id="5173">-4.5313001,30,-101.5625</node>
			<node id="5174">-3.5938001,30,-104.6875</node>
			<node id="5175">-2.6563001,30,-92.1875</node>
			<node id="5176">-1.5625,30,-90.625</node>
			<node id="5177">-1.0937999,30,-92.1875</node>
			<node id="5178">-1.0937999,30,-89.0625</node>
			<node id="5179">-4.2188001,30,-85.9375</node>
			<node id="5180">-3.4375,30,-81.25</node>
			<node id="5181">-2.6563001,30,-82.8125</node>
			<node id="5182">-3.6719,30,-88.281303</node>
			<node id="5183">-3.125,30,-90.625</node>
			<node id="5184">-3.5157001,30,-89.843803</node>
			<node id="5185">-0.78130001,30,-85.9375</node>
			<node id="5186">-0.9375,30,-96.875</node>
			<node id="5187">-0.46880001,30,-98.4375</node>
			<node id="5188">-0.3125,30,-96.875</node>
			<node id="5189">0.46880001,30,-110.9375</node>
			<node id="5190">-0.3125,30,-109.375</node>
			<node id="5191">2.1875,30,-109.375</node>
			<node id="5192">0.9375,30,-109.375</node>
			<node id="5193">-1.9532,30,-107.0313</node>
			<node id="5194">-0.78130001,30,-107.8125</node>
			<node id="5195">-1.4844,30,-108.5938</node>
			<node id="5196">0.15629999,30,-107.8125</node>
			<node id="5197">-0.078199998,30,-107.0313</node>
			<node id="5198">2.5,30,-118.75</node>
			<node id="5199">3.2813001,30,-117.1875</node>
			<node id="5200">1.4062999,30,-117.1875</node>
			<node id="5201">2.1875,30,-115.625</node>
			<node id="5202">1.7187999,30,-110.9375</node>
			<node id="5203">1.25,30,-112.5</node>
			<node id="5204">0,30,-112.5</node>
			<node id="5205">0.46880001,30,-114.0625</node>
			<node id="5206">1.7187999,30,-114.0625</node>
			<node id="5207">-2.8125,30,-103.125</node>
			<node id="5208">-2.1875,30,-96.875</node>
			<node id="5209">-0.78130001,30,-95.3125</node>
			<node id="5210">-1.7969,30,-96.093803</node>
			<node id="5211">-3.125,30,-93.75</node>
			<node id="5212">-1.875,30,-93.75</node>
			<node id="5213">-0.625,30,-93.75</node>
			<node id="5214">-3.6719,30,-91.406303</node>
			<node id="5215">-3.8282001,30,-92.968803</node>
			<node id="5216">3.5938001,30,-110.9375</node>
			<node id="5217">3.4375,30,-109.375</node>
			<node id="5218">4.2188001,30,-110.9375</node>
			<node id="5219">2.6563001,30,-107.8125</node>
			<node id="5220">3.9063001,30,-107.8125</node>
			<node id="5221">4.2188001,30,-104.6875</node>
			<node id="5222">4.0625,30,-103.125</node>
			<node id="5223">4.5313001,30,-101.5625</node>
			<node id="5224">4.0625,30,-90.625</node>
			<node id="5225">4.5313001,30,-89.0625</node>
			<node id="5226">2.6563001,30,-92.1875</node>
			<node id="5227">3.5938001,30,-92.1875</node>
			<node id="5228">1.875,30,-81.25</node>
			<node id="5229">2.6563001,30,-82.8125</node>
			<node id="5230">1.5625,30,-84.375</node>
			<node id="5231">2.1875,30,-84.375</node>
			<node id="5232">1.7187999,30,-85.9375</node>
			<node id="5233">3.3594,30,-89.843803</node>
			<node id="5234">2.6563001,30,-89.0625</node>
			<node id="5235">3.125,30,-87.5</node>
			<node id="5236">3.8282001,30,-88.281303</node>
			<node id="5237">1.7187999,30,-89.0625</node>
			<node id="5238">1.9532,30,-88.281303</node>
			<node id="5239">3.5938001,30,-82.8125</node>
			<node id="5240">2.8907001,30,-85.156303</node>
			<node id="5241">2.4219,30,-86.718803</node>
			<node id="5242">4.2968998,30,-86.718803</node>
			<node id="5243">4.0625,30,-96.875</node>
			<node id="5244">4.5313001,30,-98.4375</node>
			<node id="5245">3.5938001,30,-95.3125</node>
			<node id="5246">2.8125,30,-103.125</node>
			<node id="5247">3.2032001,30,-103.9063</node>
			<node id="5248">1.4844,30,-105.4688</node>
			<node id="5249">0.15629999,30,-92.1875</node>
			<node id="5250">0.46880001,30,-95.3125</node>
			<node id="5251">0.15629999,30,-82.8125</node>
			<node id="5252">0.78130001,30,-82.8125</node>
			<node id="5253">2.8125,30,-96.875</node>
			<node id="5254">-0.78130001,30,-114.0625</node>
			<node id="5255">-0.3125,30,-115.625</node>
			<node id="5256">-0.78130001,30,-117.1875</node>
			<node id="5257">0.15629999,30,-117.1875</node>
			<node id="5258">0.9375,30,-115.625</node>
			<node id="5259">3.5938001,30,-120.3125</node>
			<node id="5260">1.5625,30,-134.375</node>
			<node id="5261">1.7187999,30,-132.8125</node>
			<node id="5262">2.8125,30,-134.375</node>
			<node id="5263">3.5938001,30,-132.8125</node>
			<node id="5264">3.125,30,-131.25</node>
			<node id="5265">3.4375,30,-128.125</node>
			<node id="5266">3.9063001,30,-129.6875</node>
			<node id="5267">4.2188001,30,-126.5625</node>
			<node id="5268">2.0313001,30,-135.9375</node>
			<node id="5269">2.5,30,-137.5</node>
			<node id="5270">1.4062999,30,-135.9375</node>
			<node id="5271">3.125,30,-143.75</node>
			<node id="5272">3.9063001,30,-142.1875</node>
			<node id="5273">4.2188001,30,-139.0625</node>
			<node id="5274">2.6563001,30,-142.1875</node>
			<node id="5275">1.4062999,30,-142.1875</node>
			<node id="5276">1.7187999,30,-139.0625</node>
			<node id="5277">3.75,30,-137.5</node>
			<node id="5278">3.9063001,30,-135.9375</node>
			<node id="5279">-0.15629999,30,-132.8125</node>
			<node id="5280">-1.25,30,-131.25</node>
			<node id="5281">0.3125,30,-131.25</node>
			<node id="5282">-1.4062999,30,-129.6875</node>
			<node id="5283">-0.54689997,30,-130.4688</node>
			<node id="5284">1.9532,30,-127.3438</node>
			<node id="5285">2.1875,30,-128.125</node>
			<node id="5286">3.9844,30,-125.7813</node>
			<node id="5287">-1.4844,30,-116.4063</node>
			<node id="5288">-1.9532,30,-117.9688</node>
			<node id="5289">-0.078199998,30,-117.9688</node>
			<node id="5290">3.5157001,30,-124.2188</node>
			<node id="5291">3.9063001,30,-123.4375</node>
			<node id="5292">1.0157,30,-124.2188</node>
			<node id="5293">4.0625,30,-146.875</node>
			<node id="5294">4.5313001,30,-148.4375</node>
			<node id="5295">4.2188001,30,-145.3125</node>
			<node id="5296">2.3438001,30,-145.3125</node>
			<node id="5297">-4.375,30,-131.25</node>
			<node id="5298">-2.2657001,30,-128.9063</node>
			<node id="5299">-3.2813001,30,-132.8125</node>
			<node id="5300">-2.8125,30,-131.25</node>
			<node id="5301">-2.1094,30,-130.4688</node>
			<node id="5302">1.875,30,-143.75</node>
			<node id="5303">0.625,30,-143.75</node>
			<node id="5304">0.15629999,30,-142.1875</node>
			<node id="5305">0.9375,30,-140.625</node>
			<node id="5306">-0.625,30,-143.75</node>
			<node id="5307">0.3906,30,-136.7188</node>
			<node id="5308">0.54689997,30,-135.1563</node>
			<node id="5309">-0.3125,30,-134.375</node>
			<node id="5310">-1.3282,30,-135.1563</node>
			<node id="5311">-2.1875,30,-134.375</node>
			<node id="5312">-1.7187999,30,-132.8125</node>
			<node id="5313">-1.1719,30,-133.5938</node>
			<node id="5314">0.70310003,30,-133.5938</node>
			<node id="5315">0.85939997,30,-132.0313</node>
			<node id="5316">-3.4375,30,-134.375</node>
			<node id="5317">-2.8907001,30,-135.1563</node>
			<node id="5318">-3.5938001,30,-135.9375</node>
			<node id="5319">-3.125,30,-137.5</node>
			<node id="5320">-4.2968998,30,-136.7188</node>
			<node id="5321">-1.9532,30,-138.2813</node>
			<node id="5322">-2.4219,30,-136.7188</node>
			<node id="5323">-3.9063001,30,-139.0625</node>
			<node id="5324">2.8125,30,-146.875</node>
			<node id="5325">3.2032001,30,-146.0938</node>
			<node id="5326">1.0937999,30,-145.3125</node>
			<node id="5327">-4.2968998,30,-142.9688</node>
			<node id="5328">1.0937999,30,-79.6875</node>
			<node id="5329">1.5625,30,-78.125</node>
			<node id="5330">2.0313001,30,-76.5625</node>
			<node id="5331">-1.5625,30,-65.625</node>
			<node id="5332">-1.7187999,30,-67.1875</node>
			<node id="5333">-2.8125,30,-65.625</node>
			<node id="5334">-3.5938001,30,-67.1875</node>
			<node id="5335">-3.125,30,-68.75</node>
			<node id="5336">-3.4375,30,-71.875</node>
			<node id="5337">-3.9063001,30,-70.3125</node>
			<node id="5338">-4.2188001,30,-73.4375</node>
			<node id="5339">-4.2188001,30,-60.9375</node>
			<node id="5340">-2.5,30,-62.5</node>
			<node id="5341">-3.75,30,-62.5</node>
			<node id="5342">-3.9063001,30,-64.0625</node>
			<node id="5343">-2.0313001,30,-64.0625</node>
			<node id="5344">-1.4062999,30,-64.0625</node>
			<node id="5345">-3.125,30,-56.25</node>
			<node id="5346">-3.9063001,30,-57.8125</node>
			<node id="5347">-2.6563001,30,-57.8125</node>
			<node id="5348">-1.4062999,30,-57.8125</node>
			<node id="5349">-1.7187999,30,-60.9375</node>
			<node id="5350">-1.9532,30,-72.656303</node>
			<node id="5351">-2.1875,30,-71.875</node>
			<node id="5352">-3.9844,30,-74.218803</node>
			<node id="5353">-3.4375,30,-78.125</node>
			<node id="5354">-4.2188001,30,-76.5625</node>
			<node id="5355">-4.2188001,30,-79.6875</node>
			<node id="5356">0.3125,30,-78.125</node>
			<node id="5357">-1.9532,30,-77.343803</node>
			<node id="5358">-2.1875,30,-78.125</node>
			<node id="5359">-3.9844,30,-75.781303</node>
			<node id="5360">-4.0625,30,-53.125</node>
			<node id="5361">-4.5313001,30,-51.5625</node>
			<node id="5362">-4.2188001,30,-54.6875</node>
			<node id="5363">-2.3438001,30,-54.6875</node>
			<node id="5364">4.375,30,-68.75</node>
			<node id="5365">4.5313001,30,-67.1875</node>
			<node id="5366">3.2813001,30,-67.1875</node>
			<node id="5367">2.2657001,30,-71.093803</node>
			<node id="5368">1.4062999,30,-70.3125</node>
			<node id="5369">2.8125,30,-68.75</node>
			<node id="5370">1.25,30,-68.75</node>
			<node id="5371">2.1094,30,-69.531303</node>
			<node id="5372">0.15629999,30,-67.1875</node>
			<node id="5373">-0.3125,30,-68.75</node>
			<node id="5374">0.54689997,30,-69.531303</node>
			<node id="5375">-1.875,30,-56.25</node>
			<node id="5376">-0.625,30,-56.25</node>
			<node id="5377">-0.15629999,30,-57.8125</node>
			<node id="5378">-0.9375,30,-59.375</node>
			<node id="5379">0.625,30,-56.25</node>
			<node id="5380">-0.3906,30,-63.2813</node>
			<node id="5381">-0.54689997,30,-64.843803</node>
			<node id="5382">0.3125,30,-65.625</node>
			<node id="5383">1.3282,30,-64.843803</node>
			<node id="5384">2.1875,30,-65.625</node>
			<node id="5385">1.7187999,30,-67.1875</node>
			<node id="5386">1.1719,30,-66.406303</node>
			<node id="5387">-0.70310003,30,-66.406303</node>
			<node id="5388">-0.85939997,30,-67.968803</node>
			<node id="5389">3.4375,30,-65.625</node>
			<node id="5390">2.8907001,30,-64.843803</node>
			<node id="5391">3.5938001,30,-64.0625</node>
			<node id="5392">3.125,30,-62.5</node>
			<node id="5393">4.2968998,30,-63.2813</node>
			<node id="5394">1.9532,30,-61.7188</node>
			<node id="5395">2.4219,30,-63.2813</node>
			<node id="5396">3.9063001,30,-60.9375</node>
			<node id="5397">-2.8125,30,-53.125</node>
			<node id="5398">-3.2032001,30,-53.9063</node>
			<node id="5399">-1.0937999,30,-54.6875</node>
			<node id="5400">4.2968998,30,-57.0313</node>
			<node id="5401">-3.3594,30,-121.0938</node>
			<node id="5402">-4.6875,30,-140.625</node>
			<node id="5403">-4.4531999,30,-139.8438</node>
			<node id="5404">4.1406999,30,-58.5938</node>
			<node id="5405">4.4531999,30,-60.1563</node>
			<node id="5406">4.2968998,30,-82.031303</node>
			<node id="5407">-4.2968998,30,-117.9688</node>
			<node id="5408">-4.2968998,30,-107.0313</node>
			<node id="5409">-2.8907001,30,-108.5938</node>
			<node id="5410">-1.4844,30,-110.1563</node>
			<node id="5411">-2.8907001,30,-116.4063</node>
			<node id="5412">-1.0157,30,-114.8438</node>
			<node id="5413">-4.2968998,30,-105.4688</node>
			<node id="5414">-3.8282001,30,-82.031303</node>
			<node id="5415">-3.8282001,30,-83.593803</node>
			<node id="5416">3.75,30,-118.75</node>
			<node id="5417">3.4375,30,-115.625</node>
			<node id="5418">3.9844,30,-116.4063</node>
			<node id="5419">2.8907001,30,-114.8438</node>
			<node id="5420">3.5938001,30,-114.0625</node>
			<node id="5421">3.125,30,-112.5</node>
			<node id="5422">4.2968998,30,-113.2813</node>
			<node id="5423">2.8907001,30,-110.1563</node>
			<node id="5424">2.4219,30,-113.2813</node>
			<node id="5425">2.4219,30,-111.7188</node>
			<node id="5426">4.2968998,30,-92.968803</node>
			<node id="5427">2.8907001,30,-91.406303</node>
			<node id="5428">3.3594,30,-83.593803</node>
			<node id="5429">4.2968998,30,-94.531303</node>
			<node id="5430">4.2968998,30,-132.0313</node>
			<node id="5431">2.7344,30,-132.0313</node>
			<node id="5432">3.2032001,30,-136.7188</node>
			<node id="5433">-4.2968998,30,-67.968803</node>
			<node id="5434">-2.7344,30,-67.968803</node>
			<node id="5435">-3.2032001,30,-63.2813</node>
			<node id="5436">-4.1406999,30,-135.1563</node>
			<node id="5437">4.1406999,30,-121.0938</node>
			<node id="5438">4.4531999,30,-122.6563</node>
			<node id="5439">4.1406999,30,-133.5938</node>
			<node id="5440">4.4531999,30,-135.1563</node>
			<node id="5441">-4.6875,30,-65.625</node>
			<node id="5442">-4.4531999,30,-64.843803</node>
			<node id="5443">4.1406999,30,-114.8438</node>
			<node id="5444">4.2968998,30,-117.9688</node>
			<node id="5445">4.2968998,30,-119.5313</node>
			<node id="5446">-3.9844,30,-133.5938</node>
			<node id="5447">-1.7187999,-29.0625,-150</node>
			<node id="5448">-0.9375,-28.125,-150</node>
			<node id="5449">-2.1875,-28.125,-150</node>
			<node id="5450">-0.46880001,-29.0625,-150</node>
			<node id="5451">0.3125,-28.125,-150</node>
			<node id="5452">-3.9063001,-27.1875,-150</node>
			<node id="5453">-3.4375,-28.125,-150</node>
			<node id="5454">-3.125,-26.25,-150</node>
			<node id="5455">-4.2188001,-29.0625,-150</node>
			<node id="5456">-2.6563001,-27.1875,-150</node>
			<node id="5457">-1.875,-26.25,-150</node>
			<node id="5458">-2.9688001,-29.0625,-150</node>
			<node id="5459">2.8125,-28.125,-150</node>
			<node id="5460">3.5938001,-27.1875,-150</node>
			<node id="5461">3.2813001,-29.0625,-150</node>
			<node id="5462">3.125,-26.25,-150</node>
			<node id="5463">0.78130001,-29.0625,-150</node>
			<node id="5464">1.5625,-28.125,-150</node>
			<node id="5465">2.0313001,-29.0625,-150</node>
			<node id="5466">1.7187999,29.0625,-150</node>
			<node id="5467">0.9375,28.125,-150</node>
			<node id="5468">2.1875,28.125,-150</node>
			<node id="5469">0.46880001,29.0625,-150</node>
			<node id="5470">-0.3125,28.125,-150</node>
			<node id="5471">3.9063001,27.1875,-150</node>
			<node id="5472">3.4375,28.125,-150</node>
			<node id="5473">3.125,26.25,-150</node>
			<node id="5474">4.2188001,29.0625,-150</node>
			<node id="5475">2.6563001,27.1875,-150</node>
			<node id="5476">1.875,26.25,-150</node>
			<node id="5477">2.9688001,29.0625,-150</node>
			<node id="5478">-2.8125,28.125,-150</node>
			<node id="5479">-3.5938001,27.1875,-150</node>
			<node id="5480">-3.2813001,29.0625,-150</node>
			<node id="5481">-3.125,26.25,-150</node>
			<node id="5482">-0.78130001,29.0625,-150</node>
			<node id="5483">-1.5625,28.125,-150</node>
			<node id="5484">-2.0313001,29.0625,-150</node>
			<node id="5485">-4.0625,-9.375,-150</node>
			<node id="5486">-3.75,-7.5,-150</node>
			<node id="5487">-2.9688001,-8.4375,-150</node>
			<node id="5488">-2.6563001,-12.1875,-150</node>
			<node id="5489">-3.9063001,-12.1875,-150</node>
			<node id="5490">-4.375,-11.25,-150</node>
			<node id="5491">-3.4375,-13.125,-150</node>
			<node id="5492">-3.75,-15,-150</node>
			<node id="5493">-4.2188001,-14.0625,-150</node>
			<node id="5494">-2.9688001,-14.0625,-150</node>
			<node id="5495">-2.5,-15,-150</node>
			<node id="5496">-2.1875,-13.125,-150</node>
			<node id="5497">-4.375,-18.75,-150</node>
			<node id="5498">-3.5938001,-17.8125,-150</node>
			<node id="5499">-3.125,-18.75,-150</node>
			<node id="5500">-2.8125,-16.875,-150</node>
			<node id="5501">-4.0625,-16.875,-150</node>
			<node id="5502">-3.2813001,-15.9375,-150</node>
			<node id="5503">-3.75,15,-150</node>
			<node id="5504">-4.2188001,14.0625,-150</node>
			<node id="5505">-3.4375,13.125,-150</node>
			<node id="5506">-3.125,11.25,-150</node>
			<node id="5507">-3.9063001,12.1875,-150</node>
			<node id="5508">-4.2188001,10.3125,-150</node>
			<node id="5509">-2.9688001,14.0625,-150</node>
			<node id="5510">-2.1875,13.125,-150</node>
			<node id="5511">-2.9688001,17.8125,-150</node>
			<node id="5512">-3.9063001,17.8125,-150</node>
			<node id="5513">-3.2813001,19.6875,-150</node>
			<node id="5514">-3.4375,16.875,-150</node>
			<node id="5515">-4.2188001,15.9375,-150</node>
			<node id="5516">-2.6563001,15.9375,-150</node>
			<node id="5517">-4.5313001,-6.5625,-150</node>
			<node id="5518">-4.2188001,-4.6875,-150</node>
			<node id="5519">-2.8125,-5.625,-150</node>
			<node id="5520">-3.125,-3.75,-150</node>
			<node id="5521">-2.5,-7.5,-150</node>
			<node id="5522">-3.2813001,-6.5625,-150</node>
			<node id="5523">-1.5625,-5.625,-150</node>
			<node id="5524">-2.3438001,-4.6875,-150</node>
			<node id="5525">-1.875,-3.75,-150</node>
			<node id="5526">-2.1875,-9.375,-150</node>
			<node id="5527">-1.875,-11.25,-150</node>
			<node id="5528">-3.2813001,-10.3125,-150</node>
			<node id="5529">-1.7187999,-8.4375,-150</node>
			<node id="5530">-1.25,-7.5,-150</node>
			<node id="5531">-2.0313001,-6.5625,-150</node>
			<node id="5532">-3.75,0,-150</node>
			<node id="5533">-4.2188001,-0.9375,-150</node>
			<node id="5534">-3.4375,-1.875,-150</node>
			<node id="5535">-3.9063001,-2.8125,-150</node>
			<node id="5536">-2.1875,-1.875,-150</node>
			<node id="5537">-2.6563001,-2.8125,-150</node>
			<node id="5538">-1.0937999,-4.6875,-150</node>
			<node id="5539">-0.625,-3.75,-150</node>
			<node id="5540">-1.4062999,-2.8125,-150</node>
			<node id="5541">-0.9375,-1.875,-150</node>
			<node id="5542">-1.25,0,-150</node>
			<node id="5543">0.15629999,-0.9375,-150</node>
			<node id="5544">-0.46880001,0.9375,-150</node>
			<node id="5545">-0.15629999,-2.8125,-150</node>
			<node id="5546">-4.6875,5.625,-150</node>
			<node id="5547">-2.8125,5.625,-150</node>
			<node id="5548">-3.5938001,4.6875,-150</node>
			<node id="5549">-3.125,3.75,-150</node>
			<node id="5550">-1.5625,5.625,-150</node>
			<node id="5551">-2.3438001,4.6875,-150</node>
			<node id="5552">-1.875,3.75,-150</node>
			<node id="5553">-2.5,7.5,-150</node>
			<node id="5554">-3.2813001,6.5625,-150</node>
			<node id="5555">-3.75,7.5,-150</node>
			<node id="5556">-1.875,11.25,-150</node>
			<node id="5557">-2.6563001,10.3125,-150</node>
			<node id="5558">-2.1875,9.375,-150</node>
			<node id="5559">-3.4375,9.375,-150</node>
			<node id="5560">-2.9688001,8.4375,-150</node>
			<node id="5561">-1.7187999,8.4375,-150</node>
			<node id="5562">-1.25,7.5,-150</node>
			<node id="5563">-2.0313001,6.5625,-150</node>
			<node id="5564">-2.1875,1.875,-150</node>
			<node id="5565">-2.6563001,2.8125,-150</node>
			<node id="5566">-3.4375,1.875,-150</node>
			<node id="5567">-3.9063001,2.8125,-150</node>
			<node id="5568">-4.2188001,0.9375,-150</node>
			<node id="5569">-1.0937999,4.6875,-150</node>
			<node id="5570">-0.625,3.75,-150</node>
			<node id="5571">-0.9375,1.875,-150</node>
			<node id="5572">0.3125,1.875,-150</node>
			<node id="5573">-1.4062999,2.8125,-150</node>
			<node id="5574">-2.5,0,-150</node>
			<node id="5575">-2.9688001,-0.9375,-150</node>
			<node id="5576">-2.9688001,0.9375,-150</node>
			<node id="5577">-1.7187999,-0.9375,-150</node>
			<node id="5578">-1.7187999,0.9375,-150</node>
			<node id="5579">3.75,-15,-150</node>
			<node id="5580">4.2188001,-14.0625,-150</node>
			<node id="5581">3.4375,-13.125,-150</node>
			<node id="5582">3.125,-11.25,-150</node>
			<node id="5583">3.9063001,-12.1875,-150</node>
			<node id="5584">4.2188001,-10.3125,-150</node>
			<node id="5585">2.0313001,-14.0625,-150</node>
			<node id="5586">2.6563001,-15.9375,-150</node>
			<node id="5587">1.5625,-13.125,-150</node>
			<node id="5588">2.9688001,-17.8125,-150</node>
			<node id="5589">3.9063001,-17.8125,-150</node>
			<node id="5590">3.2813001,-19.6875,-150</node>
			<node id="5591">3.4375,-16.875,-150</node>
			<node id="5592">4.2188001,-15.9375,-150</node>
			<node id="5593">0.9375,-1.875,-150</node>
			<node id="5594">0.625,-3.75,-150</node>
			<node id="5595">-1.0937999,-10.3125,-150</node>
			<node id="5596">-0.3125,-9.375,-150</node>
			<node id="5597">-0.625,-11.25,-150</node>
			<node id="5598">0.9375,-9.375,-150</node>
			<node id="5599">0.15629999,-10.3125,-150</node>
			<node id="5600">0.625,-11.25,-150</node>
			<node id="5601">0,-7.5,-150</node>
			<node id="5602">0.3125,-5.625,-150</node>
			<node id="5603">-0.46880001,-6.5625,-150</node>
			<node id="5604">1.0937999,-6.5625,-150</node>
			<node id="5605">1.4062999,-8.4375,-150</node>
			<node id="5606">4.6875,-5.625,-150</node>
			<node id="5607">2.8125,-5.625,-150</node>
			<node id="5608">3.5938001,-4.6875,-150</node>
			<node id="5609">3.125,-3.75,-150</node>
			<node id="5610">1.5625,-5.625,-150</node>
			<node id="5611">2.3438001,-4.6875,-150</node>
			<node id="5612">1.875,-3.75,-150</node>
			<node id="5613">2.5,-7.5,-150</node>
			<node id="5614">3.2813001,-6.5625,-150</node>
			<node id="5615">3.75,-7.5,-150</node>
			<node id="5616">1.875,-11.25,-150</node>
			<node id="5617">2.6563001,-10.3125,-150</node>
			<node id="5618">3.4375,-9.375,-150</node>
			<node id="5619">2.1875,-9.375,-150</node>
			<node id="5620">2.9688001,-8.4375,-150</node>
			<node id="5621">-1.0937999,10.3125,-150</node>
			<node id="5622">-0.3125,9.375,-150</node>
			<node id="5623">-0.625,11.25,-150</node>
			<node id="5624">0,7.5,-150</node>
			<node id="5625">0.9375,9.375,-150</node>
			<node id="5626">0.15629999,10.3125,-150</node>
			<node id="5627">0.625,11.25,-150</node>
			<node id="5628">-0.46880001,6.5625,-150</node>
			<node id="5629">0.3125,5.625,-150</node>
			<node id="5630">0.625,3.75,-150</node>
			<node id="5631">0.78130001,6.5625,-150</node>
			<node id="5632">1.4062999,8.4375,-150</node>
			<node id="5633">2.1875,-1.875,-150</node>
			<node id="5634">2.6563001,-2.8125,-150</node>
			<node id="5635">3.4375,-1.875,-150</node>
			<node id="5636">3.9063001,-2.8125,-150</node>
			<node id="5637">3.75,0,-150</node>
			<node id="5638">4.2188001,-0.9375,-150</node>
			<node id="5639">0.78130001,-4.6875,-150</node>
			<node id="5640">1.25,0,-150</node>
			<node id="5641">1.4062999,-2.8125,-150</node>
			<node id="5642">3.125,11.25,-150</node>
			<node id="5643">3.9063001,12.1875,-150</node>
			<node id="5644">4.2188001,10.3125,-150</node>
			<node id="5645">3.4375,13.125,-150</node>
			<node id="5646">3.75,15,-150</node>
			<node id="5647">4.2188001,14.0625,-150</node>
			<node id="5648">2.0313001,14.0625,-150</node>
			<node id="5649">2.0313001,15.9375,-150</node>
			<node id="5650">1.5625,13.125,-150</node>
			<node id="5651">4.375,18.75,-150</node>
			<node id="5652">3.5938001,17.8125,-150</node>
			<node id="5653">3.125,18.75,-150</node>
			<node id="5654">2.8125,16.875,-150</node>
			<node id="5655">4.0625,16.875,-150</node>
			<node id="5656">3.2813001,15.9375,-150</node>
			<node id="5657">1.4062999,4.6875,-150</node>
			<node id="5658">2.1875,5.625,-150</node>
			<node id="5659">1.875,3.75,-150</node>
			<node id="5660">3.4375,5.625,-150</node>
			<node id="5661">2.6563001,4.6875,-150</node>
			<node id="5662">3.125,3.75,-150</node>
			<node id="5663">2.5,7.5,-150</node>
			<node id="5664">2.9688001,8.4375,-150</node>
			<node id="5665">3.75,7.5,-150</node>
			<node id="5666">2.1875,9.375,-150</node>
			<node id="5667">3.4375,9.375,-150</node>
			<node id="5668">1.875,11.25,-150</node>
			<node id="5669">2.6563001,10.3125,-150</node>
			<node id="5670">2.9688001,6.5625,-150</node>
			<node id="5671">2.8125,1.875,-150</node>
			<node id="5672">2.3438001,2.8125,-150</node>
			<node id="5673">1.5625,1.875,-150</node>
			<node id="5674">1.0937999,2.8125,-150</node>
			<node id="5675">0.78130001,0.9375,-150</node>
			<node id="5676">3.9063001,4.6875,-150</node>
			<node id="5677">3.5938001,2.8125,-150</node>
			<node id="5678">3.2813001,0.9375,-150</node>
			<node id="5679">2.5,0,-150</node>
			<node id="5680">1.7187999,-0.9375,-150</node>
			<node id="5681">2.0313001,0.9375,-150</node>
			<node id="5682">2.9688001,-0.9375,-150</node>
			<node id="5683">-3.4375,-20.625,-150</node>
			<node id="5684">-2.6563001,-19.6875,-150</node>
			<node id="5685">-2.1875,-20.625,-150</node>
			<node id="5686">-1.875,-18.75,-150</node>
			<node id="5687">-2.9688001,-21.5625,-150</node>
			<node id="5688">-3.75,-22.5,-150</node>
			<node id="5689">-2.5,-22.5,-150</node>
			<node id="5690">-0.625,-18.75,-150</node>
			<node id="5691">-1.4062999,-19.6875,-150</node>
			<node id="5692">-0.9375,-20.625,-150</node>
			<node id="5693">-1.7187999,-21.5625,-150</node>
			<node id="5694">-1.25,-22.5,-150</node>
			<node id="5695">0.625,-18.75,-150</node>
			<node id="5696">-0.15629999,-19.6875,-150</node>
			<node id="5697">0.3125,-20.625,-150</node>
			<node id="5698">-0.46880001,-21.5625,-150</node>
			<node id="5699">0,-22.5,-150</node>
			<node id="5700">1.5625,-20.625,-150</node>
			<node id="5701">0.78130001,-21.5625,-150</node>
			<node id="5702">1.25,-22.5,-150</node>
			<node id="5703">-1.25,-15,-150</node>
			<node id="5704">-2.0313001,-15.9375,-150</node>
			<node id="5705">-1.5625,-16.875,-150</node>
			<node id="5706">-2.3438001,-17.8125,-150</node>
			<node id="5707">-0.3125,-16.875,-150</node>
			<node id="5708">-1.0937999,-17.8125,-150</node>
			<node id="5709">0.3125,-13.125,-150</node>
			<node id="5710">-0.15629999,-12.1875,-150</node>
			<node id="5711">-0.9375,-13.125,-150</node>
			<node id="5712">-1.4062999,-12.1875,-150</node>
			<node id="5713">-1.7187999,-14.0625,-150</node>
			<node id="5714">1.7187999,-10.3125,-150</node>
			<node id="5715">1.25,-15,-150</node>
			<node id="5716">1.0937999,-12.1875,-150</node>
			<node id="5717">-0.78130001,-15.9375,-150</node>
			<node id="5718">0,-15,-150</node>
			<node id="5719">0.9375,-16.875,-150</node>
			<node id="5720">0.15629999,-17.8125,-150</node>
			<node id="5721">0.46880001,-15.9375,-150</node>
			<node id="5722">0.78130001,-14.0625,-150</node>
			<node id="5723">2.1875,-16.875,-150</node>
			<node id="5724">-0.46880001,-14.0625,-150</node>
			<node id="5725">0.9375,-24.375,-150</node>
			<node id="5726">0.46880001,-23.4375,-150</node>
			<node id="5727">-0.3125,-24.375,-150</node>
			<node id="5728">-0.78130001,-23.4375,-150</node>
			<node id="5729">-1.5625,-24.375,-150</node>
			<node id="5730">-0.625,-26.25,-150</node>
			<node id="5731">-1.0937999,-25.3125,-150</node>
			<node id="5732">-4.5313001,-23.4375,-150</node>
			<node id="5733">-2.8125,-24.375,-150</node>
			<node id="5734">-4.2188001,-25.3125,-150</node>
			<node id="5735">-2.3438001,-25.3125,-150</node>
			<node id="5736">-3.2813001,-23.4375,-150</node>
			<node id="5737">-2.0313001,-23.4375,-150</node>
			<node id="5738">2.5,-22.5,-150</node>
			<node id="5739">3.9063001,-21.5625,-150</node>
			<node id="5740">3.75,-22.5,-150</node>
			<node id="5741">2.8125,-20.625,-150</node>
			<node id="5742">1.875,-18.75,-150</node>
			<node id="5743">1.4062999,-17.8125,-150</node>
			<node id="5744">2.0313001,-21.5625,-150</node>
			<node id="5745">2.9688001,-23.4375,-150</node>
			<node id="5746">2.1875,-24.375,-150</node>
			<node id="5747">3.4375,-24.375,-150</node>
			<node id="5748">1.7187999,-23.4375,-150</node>
			<node id="5749">1.0937999,-19.6875,-150</node>
			<node id="5750">3.9063001,-25.3125,-150</node>
			<node id="5751">2.6563001,-25.3125,-150</node>
			<node id="5752">1.875,-26.25,-150</node>
			<node id="5753">0.625,-26.25,-150</node>
			<node id="5754">0.15629999,-25.3125,-150</node>
			<node id="5755">1.4062999,-25.3125,-150</node>
			<node id="5756">-0.15629999,-27.1875,-150</node>
			<node id="5757">-1.4062999,-27.1875,-150</node>
			<node id="5758">1.0937999,-27.1875,-150</node>
			<node id="5759">2.3438001,-27.1875,-150</node>
			<node id="5760">3.4375,20.625,-150</node>
			<node id="5761">2.6563001,19.6875,-150</node>
			<node id="5762">2.1875,20.625,-150</node>
			<node id="5763">1.875,18.75,-150</node>
			<node id="5764">2.9688001,21.5625,-150</node>
			<node id="5765">3.75,22.5,-150</node>
			<node id="5766">2.5,22.5,-150</node>
			<node id="5767">0.625,18.75,-150</node>
			<node id="5768">1.4062999,19.6875,-150</node>
			<node id="5769">0.9375,20.625,-150</node>
			<node id="5770">1.7187999,21.5625,-150</node>
			<node id="5771">1.25,22.5,-150</node>
			<node id="5772">-0.625,18.75,-150</node>
			<node id="5773">0.15629999,19.6875,-150</node>
			<node id="5774">-0.3125,20.625,-150</node>
			<node id="5775">0.46880001,21.5625,-150</node>
			<node id="5776">0,22.5,-150</node>
			<node id="5777">-1.5625,20.625,-150</node>
			<node id="5778">-0.78130001,21.5625,-150</node>
			<node id="5779">-1.25,22.5,-150</node>
			<node id="5780">1.25,15,-150</node>
			<node id="5781">1.5625,16.875,-150</node>
			<node id="5782">2.3438001,17.8125,-150</node>
			<node id="5783">0.3125,16.875,-150</node>
			<node id="5784">1.0937999,17.8125,-150</node>
			<node id="5785">-1.25,15,-150</node>
			<node id="5786">-1.7187999,14.0625,-150</node>
			<node id="5787">-0.9375,13.125,-150</node>
			<node id="5788">-1.4062999,12.1875,-150</node>
			<node id="5789">0.3125,13.125,-150</node>
			<node id="5790">-0.15629999,12.1875,-150</node>
			<node id="5791">1.7187999,10.3125,-150</node>
			<node id="5792">1.0937999,12.1875,-150</node>
			<node id="5793">0.78130001,15.9375,-150</node>
			<node id="5794">0,15,-150</node>
			<node id="5795">-0.9375,16.875,-150</node>
			<node id="5796">-0.15629999,17.8125,-150</node>
			<node id="5797">-0.46880001,15.9375,-150</node>
			<node id="5798">-0.46880001,14.0625,-150</node>
			<node id="5799">-2.1875,16.875,-150</node>
			<node id="5800">0.78130001,14.0625,-150</node>
			<node id="5801">-0.9375,24.375,-150</node>
			<node id="5802">-0.46880001,23.4375,-150</node>
			<node id="5803">0.3125,24.375,-150</node>
			<node id="5804">0.78130001,23.4375,-150</node>
			<node id="5805">1.5625,24.375,-150</node>
			<node id="5806">0.625,26.25,-150</node>
			<node id="5807">1.0937999,25.3125,-150</node>
			<node id="5808">4.5313001,23.4375,-150</node>
			<node id="5809">2.8125,24.375,-150</node>
			<node id="5810">4.2188001,25.3125,-150</node>
			<node id="5811">2.3438001,25.3125,-150</node>
			<node id="5812">3.2813001,23.4375,-150</node>
			<node id="5813">2.0313001,23.4375,-150</node>
			<node id="5814">-2.5,22.5,-150</node>
			<node id="5815">-3.9063001,21.5625,-150</node>
			<node id="5816">-3.75,22.5,-150</node>
			<node id="5817">-2.8125,20.625,-150</node>
			<node id="5818">-1.875,18.75,-150</node>
			<node id="5819">-1.4062999,17.8125,-150</node>
			<node id="5820">-2.0313001,21.5625,-150</node>
			<node id="5821">-2.9688001,23.4375,-150</node>
			<node id="5822">-2.1875,24.375,-150</node>
			<node id="5823">-3.4375,24.375,-150</node>
			<node id="5824">-1.7187999,23.4375,-150</node>
			<node id="5825">-1.0937999,19.6875,-150</node>
			<node id="5826">-4.2188001,25.3125,-150</node>
			<node id="5827">-2.6563001,25.3125,-150</node>
			<node id="5828">-1.875,26.25,-150</node>
			<node id="5829">-0.625,26.25,-150</node>
			<node id="5830">-0.15629999,25.3125,-150</node>
			<node id="5831">-1.4062999,25.3125,-150</node>
			<node id="5832">0.15629999,27.1875,-150</node>
			<node id="5833">1.4062999,27.1875,-150</node>
			<node id="5834">-1.0937999,27.1875,-150</node>
			<node id="5835">-2.3438001,27.1875,-150</node>
			<node id="5836">-4.2188001,-19.6875,-150</node>
			<node id="5837">-2.6563001,12.1875,-150</node>
			<node id="5838">-0.15629999,2.8125,-150</node>
			<node id="5839">2.6563001,-12.1875,-150</node>
			<node id="5840">2.6563001,12.1875,-150</node>
			<node id="5841">4.2188001,19.6875,-150</node>
			<node id="5842">1.7187999,-29.0625,-50</node>
			<node id="5843">0.9375,-28.125,-50</node>
			<node id="5844">2.1875,-28.125,-50</node>
			<node id="5845">0.46880001,-29.0625,-50</node>
			<node id="5846">-0.3125,-28.125,-50</node>
			<node id="5847">3.9063001,-27.1875,-50</node>
			<node id="5848">3.4375,-28.125,-50</node>
			<node id="5849">3.125,-26.25,-50</node>
			<node id="5850">4.2188001,-29.0625,-50</node>
			<node id="5851">2.6563001,-27.1875,-50</node>
			<node id="5852">1.875,-26.25,-50</node>
			<node id="5853">2.9688001,-29.0625,-50</node>
			<node id="5854">-2.8125,-28.125,-50</node>
			<node id="5855">-3.5938001,-27.1875,-50</node>
			<node id="5856">-3.2813001,-29.0625,-50</node>
			<node id="5857">-3.125,-26.25,-50</node>
			<node id="5858">-0.78130001,-29.0625,-50</node>
			<node id="5859">-1.5625,-28.125,-50</node>
			<node id="5860">-2.0313001,-29.0625,-50</node>
			<node id="5861">-1.7187999,29.0625,-50</node>
			<node id="5862">-0.9375,28.125,-50</node>
			<node id="5863">-2.1875,28.125,-50</node>
			<node id="5864">-0.46880001,29.0625,-50</node>
			<node id="5865">0.3125,28.125,-50</node>
			<node id="5866">-3.9063001,27.1875,-50</node>
			<node id="5867">-3.4375,28.125,-50</node>
			<node id="5868">-3.125,26.25,-50</node>
			<node id="5869">-4.2188001,29.0625,-50</node>
			<node id="5870">-2.6563001,27.1875,-50</node>
			<node id="5871">-1.875,26.25,-50</node>
			<node id="5872">-2.9688001,29.0625,-50</node>
			<node id="5873">2.8125,28.125,-50</node>
			<node id="5874">3.5938001,27.1875,-50</node>
			<node id="5875">3.2813001,29.0625,-50</node>
			<node id="5876">3.125,26.25,-50</node>
			<node id="5877">0.78130001,29.0625,-50</node>
			<node id="5878">1.5625,28.125,-50</node>
			<node id="5879">2.0313001,29.0625,-50</node>
			<node id="5880">4.0625,-9.375,-50</node>
			<node id="5881">3.75,-7.5,-50</node>
			<node id="5882">2.9688001,-8.4375,-50</node>
			<node id="5883">2.6563001,-12.1875,-50</node>
			<node id="5884">3.9063001,-12.1875,-50</node>
			<node id="5885">4.375,-11.25,-50</node>
			<node id="5886">3.4375,-13.125,-50</node>
			<node id="5887">3.75,-15,-50</node>
			<node id="5888">4.2188001,-14.0625,-50</node>
			<node id="5889">2.9688001,-14.0625,-50</node>
			<node id="5890">2.5,-15,-50</node>
			<node id="5891">2.1875,-13.125,-50</node>
			<node id="5892">4.375,-18.75,-50</node>
			<node id="5893">3.5938001,-17.8125,-50</node>
			<node id="5894">3.125,-18.75,-50</node>
			<node id="5895">2.8125,-16.875,-50</node>
			<node id="5896">4.0625,-16.875,-50</node>
			<node id="5897">3.2813001,-15.9375,-50</node>
			<node id="5898">3.75,15,-50</node>
			<node id="5899">4.2188001,14.0625,-50</node>
			<node id="5900">3.4375,13.125,-50</node>
			<node id="5901">3.125,11.25,-50</node>
			<node id="5902">3.9063001,12.1875,-50</node>
			<node id="5903">4.2188001,10.3125,-50</node>
			<node id="5904">2.9688001,14.0625,-50</node>
			<node id="5905">2.1875,13.125,-50</node>
			<node id="5906">2.9688001,17.8125,-50</node>
			<node id="5907">3.9063001,17.8125,-50</node>
			<node id="5908">3.2813001,19.6875,-50</node>
			<node id="5909">3.4375,16.875,-50</node>
			<node id="5910">4.2188001,15.9375,-50</node>
			<node id="5911">2.6563001,15.9375,-50</node>
			<node id="5912">4.5313001,-6.5625,-50</node>
			<node id="5913">4.2188001,-4.6875,-50</node>
			<node id="5914">2.8125,-5.625,-50</node>
			<node id="5915">3.125,-3.75,-50</node>
			<node id="5916">2.5,-7.5,-50</node>
			<node id="5917">3.2813001,-6.5625,-50</node>
			<node id="5918">1.5625,-5.625,-50</node>
			<node id="5919">2.3438001,-4.6875,-50</node>
			<node id="5920">1.875,-3.75,-50</node>
			<node id="5921">2.1875,-9.375,-50</node>
			<node id="5922">1.875,-11.25,-50</node>
			<node id="5923">3.2813001,-10.3125,-50</node>
			<node id="5924">1.7187999,-8.4375,-50</node>
			<node id="5925">1.25,-7.5,-50</node>
			<node id="5926">2.0313001,-6.5625,-50</node>
			<node id="5927">3.75,0,-50</node>
			<node id="5928">4.2188001,-0.9375,-50</node>
			<node id="5929">3.4375,-1.875,-50</node>
			<node id="5930">3.9063001,-2.8125,-50</node>
			<node id="5931">2.1875,-1.875,-50</node>
			<node id="5932">2.6563001,-2.8125,-50</node>
			<node id="5933">1.0937999,-4.6875,-50</node>
			<node id="5934">0.625,-3.75,-50</node>
			<node id="5935">1.4062999,-2.8125,-50</node>
			<node id="5936">0.9375,-1.875,-50</node>
			<node id="5937">1.25,0,-50</node>
			<node id="5938">-0.46880001,-0.9375,-50</node>
			<node id="5939">0,0,-50</node>
			<node id="5940">-0.9375,-1.875,-50</node>
			<node id="5941">4.6875,5.625,-50</node>
			<node id="5942">2.8125,5.625,-50</node>
			<node id="5943">3.5938001,4.6875,-50</node>
			<node id="5944">3.125,3.75,-50</node>
			<node id="5945">1.5625,5.625,-50</node>
			<node id="5946">2.3438001,4.6875,-50</node>
			<node id="5947">1.875,3.75,-50</node>
			<node id="5948">2.5,7.5,-50</node>
			<node id="5949">3.2813001,6.5625,-50</node>
			<node id="5950">3.75,7.5,-50</node>
			<node id="5951">1.875,11.25,-50</node>
			<node id="5952">2.6563001,10.3125,-50</node>
			<node id="5953">2.1875,9.375,-50</node>
			<node id="5954">3.4375,9.375,-50</node>
			<node id="5955">2.9688001,8.4375,-50</node>
			<node id="5956">1.7187999,8.4375,-50</node>
			<node id="5957">1.25,7.5,-50</node>
			<node id="5958">2.0313001,6.5625,-50</node>
			<node id="5959">2.1875,1.875,-50</node>
			<node id="5960">2.6563001,2.8125,-50</node>
			<node id="5961">3.4375,1.875,-50</node>
			<node id="5962">3.9063001,2.8125,-50</node>
			<node id="5963">4.2188001,0.9375,-50</node>
			<node id="5964">1.0937999,4.6875,-50</node>
			<node id="5965">0.625,3.75,-50</node>
			<node id="5966">0.46880001,0.9375,-50</node>
			<node id="5967">0.9375,1.875,-50</node>
			<node id="5968">-0.3125,1.875,-50</node>
			<node id="5969">1.4062999,2.8125,-50</node>
			<node id="5970">2.5,0,-50</node>
			<node id="5971">2.9688001,-0.9375,-50</node>
			<node id="5972">2.9688001,0.9375,-50</node>
			<node id="5973">1.7187999,-0.9375,-50</node>
			<node id="5974">1.7187999,0.9375,-50</node>
			<node id="5975">-3.75,-15,-50</node>
			<node id="5976">-4.2188001,-14.0625,-50</node>
			<node id="5977">-3.4375,-13.125,-50</node>
			<node id="5978">-3.125,-11.25,-50</node>
			<node id="5979">-3.9063001,-12.1875,-50</node>
			<node id="5980">-4.2188001,-10.3125,-50</node>
			<node id="5981">-2.3438001,-14.0625,-50</node>
			<node id="5982">-2.6563001,-12.1875,-50</node>
			<node id="5983">-2.9688001,-17.8125,-50</node>
			<node id="5984">-3.9063001,-17.8125,-50</node>
			<node id="5985">-3.2813001,-19.6875,-50</node>
			<node id="5986">-3.4375,-16.875,-50</node>
			<node id="5987">-4.2188001,-15.9375,-50</node>
			<node id="5988">-2.6563001,-15.9375,-50</node>
			<node id="5989">1.0937999,-10.3125,-50</node>
			<node id="5990">0.3125,-9.375,-50</node>
			<node id="5991">0.625,-11.25,-50</node>
			<node id="5992">-0.9375,-9.375,-50</node>
			<node id="5993">-0.15629999,-10.3125,-50</node>
			<node id="5994">-0.625,-11.25,-50</node>
			<node id="5995">0,-7.5,-50</node>
			<node id="5996">-0.625,-3.75,-50</node>
			<node id="5997">-0.3125,-5.625,-50</node>
			<node id="5998">0.46880001,-6.5625,-50</node>
			<node id="5999">-1.0937999,-6.5625,-50</node>
			<node id="6000">-1.4062999,-8.4375,-50</node>
			<node id="6001">-1.5625,-13.125,-50</node>
			<node id="6002">-1.875,-11.25,-50</node>
			<node id="6003">-4.6875,-5.625,-50</node>
			<node id="6004">-2.8125,-5.625,-50</node>
			<node id="6005">-3.5938001,-4.6875,-50</node>
			<node id="6006">-3.125,-3.75,-50</node>
			<node id="6007">-1.5625,-5.625,-50</node>
			<node id="6008">-2.3438001,-4.6875,-50</node>
			<node id="6009">-1.875,-3.75,-50</node>
			<node id="6010">-2.5,-7.5,-50</node>
			<node id="6011">-3.2813001,-6.5625,-50</node>
			<node id="6012">-3.75,-7.5,-50</node>
			<node id="6013">-2.6563001,-10.3125,-50</node>
			<node id="6014">-3.4375,-9.375,-50</node>
			<node id="6015">-2.1875,-9.375,-50</node>
			<node id="6016">-2.9688001,-8.4375,-50</node>
			<node id="6017">1.0937999,10.3125,-50</node>
			<node id="6018">0.3125,9.375,-50</node>
			<node id="6019">0.625,11.25,-50</node>
			<node id="6020">0,7.5,-50</node>
			<node id="6021">-0.9375,9.375,-50</node>
			<node id="6022">-0.15629999,10.3125,-50</node>
			<node id="6023">-0.625,11.25,-50</node>
			<node id="6024">0.46880001,6.5625,-50</node>
			<node id="6025">-0.3125,5.625,-50</node>
			<node id="6026">-0.625,3.75,-50</node>
			<node id="6027">-0.78130001,6.5625,-50</node>
			<node id="6028">-1.4062999,8.4375,-50</node>
			<node id="6029">-2.1875,-1.875,-50</node>
			<node id="6030">-2.6563001,-2.8125,-50</node>
			<node id="6031">-3.4375,-1.875,-50</node>
			<node id="6032">-3.9063001,-2.8125,-50</node>
			<node id="6033">-3.75,0,-50</node>
			<node id="6034">-4.2188001,-0.9375,-50</node>
			<node id="6035">-0.78130001,-4.6875,-50</node>
			<node id="6036">-1.25,0,-50</node>
			<node id="6037">-1.4062999,-2.8125,-50</node>
			<node id="6038">-3.125,11.25,-50</node>
			<node id="6039">-3.9063001,12.1875,-50</node>
			<node id="6040">-4.2188001,10.3125,-50</node>
			<node id="6041">-3.4375,13.125,-50</node>
			<node id="6042">-3.75,15,-50</node>
			<node id="6043">-4.2188001,14.0625,-50</node>
			<node id="6044">-2.3438001,14.0625,-50</node>
			<node id="6045">-2.0313001,15.9375,-50</node>
			<node id="6046">-2.6563001,12.1875,-50</node>
			<node id="6047">-4.375,18.75,-50</node>
			<node id="6048">-3.5938001,17.8125,-50</node>
			<node id="6049">-3.125,18.75,-50</node>
			<node id="6050">-2.8125,16.875,-50</node>
			<node id="6051">-4.0625,16.875,-50</node>
			<node id="6052">-3.2813001,15.9375,-50</node>
			<node id="6053">-1.5625,13.125,-50</node>
			<node id="6054">-1.875,11.25,-50</node>
			<node id="6055">-1.4062999,4.6875,-50</node>
			<node id="6056">-2.1875,5.625,-50</node>
			<node id="6057">-1.875,3.75,-50</node>
			<node id="6058">-3.4375,5.625,-50</node>
			<node id="6059">-2.6563001,4.6875,-50</node>
			<node id="6060">-3.125,3.75,-50</node>
			<node id="6061">-2.5,7.5,-50</node>
			<node id="6062">-2.9688001,8.4375,-50</node>
			<node id="6063">-3.75,7.5,-50</node>
			<node id="6064">-2.1875,9.375,-50</node>
			<node id="6065">-3.4375,9.375,-50</node>
			<node id="6066">-2.6563001,10.3125,-50</node>
			<node id="6067">-2.9688001,6.5625,-50</node>
			<node id="6068">-2.8125,1.875,-50</node>
			<node id="6069">-2.3438001,2.8125,-50</node>
			<node id="6070">-1.5625,1.875,-50</node>
			<node id="6071">-1.0937999,2.8125,-50</node>
			<node id="6072">-0.78130001,0.9375,-50</node>
			<node id="6073">-4.2188001,4.6875,-50</node>
			<node id="6074">-3.5938001,2.8125,-50</node>
			<node id="6075">-3.2813001,0.9375,-50</node>
			<node id="6076">-2.5,0,-50</node>
			<node id="6077">-1.7187999,-0.9375,-50</node>
			<node id="6078">-2.0313001,0.9375,-50</node>
			<node id="6079">-2.9688001,-0.9375,-50</node>
			<node id="6080">3.4375,-20.625,-50</node>
			<node id="6081">2.6563001,-19.6875,-50</node>
			<node id="6082">2.1875,-20.625,-50</node>
			<node id="6083">1.875,-18.75,-50</node>
			<node id="6084">2.9688001,-21.5625,-50</node>
			<node id="6085">3.75,-22.5,-50</node>
			<node id="6086">2.5,-22.5,-50</node>
			<node id="6087">0.625,-18.75,-50</node>
			<node id="6088">1.4062999,-19.6875,-50</node>
			<node id="6089">0.9375,-20.625,-50</node>
			<node id="6090">1.7187999,-21.5625,-50</node>
			<node id="6091">1.25,-22.5,-50</node>
			<node id="6092">-0.625,-18.75,-50</node>
			<node id="6093">0.15629999,-19.6875,-50</node>
			<node id="6094">-0.3125,-20.625,-50</node>
			<node id="6095">0.46880001,-21.5625,-50</node>
			<node id="6096">0,-22.5,-50</node>
			<node id="6097">-1.5625,-20.625,-50</node>
			<node id="6098">-0.78130001,-21.5625,-50</node>
			<node id="6099">-1.25,-22.5,-50</node>
			<node id="6100">1.25,-15,-50</node>
			<node id="6101">2.0313001,-15.9375,-50</node>
			<node id="6102">1.5625,-16.875,-50</node>
			<node id="6103">2.3438001,-17.8125,-50</node>
			<node id="6104">0.3125,-16.875,-50</node>
			<node id="6105">1.0937999,-17.8125,-50</node>
			<node id="6106">-0.3125,-13.125,-50</node>
			<node id="6107">0.15629999,-12.1875,-50</node>
			<node id="6108">0.9375,-13.125,-50</node>
			<node id="6109">1.4062999,-12.1875,-50</node>
			<node id="6110">1.7187999,-14.0625,-50</node>
			<node id="6111">-1.7187999,-10.3125,-50</node>
			<node id="6112">-1.25,-15,-50</node>
			<node id="6113">-1.0937999,-12.1875,-50</node>
			<node id="6114">0.78130001,-15.9375,-50</node>
			<node id="6115">0,-15,-50</node>
			<node id="6116">-0.9375,-16.875,-50</node>
			<node id="6117">-0.15629999,-17.8125,-50</node>
			<node id="6118">-0.46880001,-15.9375,-50</node>
			<node id="6119">-0.78130001,-14.0625,-50</node>
			<node id="6120">-2.1875,-16.875,-50</node>
			<node id="6121">0.46880001,-14.0625,-50</node>
			<node id="6122">-0.9375,-24.375,-50</node>
			<node id="6123">-0.46880001,-23.4375,-50</node>
			<node id="6124">0.3125,-24.375,-50</node>
			<node id="6125">0.78130001,-23.4375,-50</node>
			<node id="6126">1.5625,-24.375,-50</node>
			<node id="6127">0.625,-26.25,-50</node>
			<node id="6128">1.0937999,-25.3125,-50</node>
			<node id="6129">4.5313001,-23.4375,-50</node>
			<node id="6130">2.8125,-24.375,-50</node>
			<node id="6131">4.2188001,-25.3125,-50</node>
			<node id="6132">2.3438001,-25.3125,-50</node>
			<node id="6133">3.2813001,-23.4375,-50</node>
			<node id="6134">2.0313001,-23.4375,-50</node>
			<node id="6135">-2.5,-22.5,-50</node>
			<node id="6136">-3.9063001,-21.5625,-50</node>
			<node id="6137">-3.75,-22.5,-50</node>
			<node id="6138">-2.8125,-20.625,-50</node>
			<node id="6139">-1.875,-18.75,-50</node>
			<node id="6140">-1.4062999,-17.8125,-50</node>
			<node id="6141">-2.0313001,-21.5625,-50</node>
			<node id="6142">-2.9688001,-23.4375,-50</node>
			<node id="6143">-2.1875,-24.375,-50</node>
			<node id="6144">-3.4375,-24.375,-50</node>
			<node id="6145">-1.7187999,-23.4375,-50</node>
			<node id="6146">-1.0937999,-19.6875,-50</node>
			<node id="6147">-4.2188001,-25.3125,-50</node>
			<node id="6148">-2.6563001,-25.3125,-50</node>
			<node id="6149">-1.875,-26.25,-50</node>
			<node id="6150">-0.625,-26.25,-50</node>
			<node id="6151">-0.15629999,-25.3125,-50</node>
			<node id="6152">-1.4062999,-25.3125,-50</node>
			<node id="6153">0.15629999,-27.1875,-50</node>
			<node id="6154">1.4062999,-27.1875,-50</node>
			<node id="6155">-1.0937999,-27.1875,-50</node>
			<node id="6156">-2.3438001,-27.1875,-50</node>
			<node id="6157">-3.4375,20.625,-50</node>
			<node id="6158">-2.6563001,19.6875,-50</node>
			<node id="6159">-2.1875,20.625,-50</node>
			<node id="6160">-1.875,18.75,-50</node>
			<node id="6161">-2.9688001,21.5625,-50</node>
			<node id="6162">-3.75,22.5,-50</node>
			<node id="6163">-2.5,22.5,-50</node>
			<node id="6164">-0.625,18.75,-50</node>
			<node id="6165">-1.4062999,19.6875,-50</node>
			<node id="6166">-0.9375,20.625,-50</node>
			<node id="6167">-1.7187999,21.5625,-50</node>
			<node id="6168">-1.25,22.5,-50</node>
			<node id="6169">0.625,18.75,-50</node>
			<node id="6170">-0.15629999,19.6875,-50</node>
			<node id="6171">0.3125,20.625,-50</node>
			<node id="6172">-0.46880001,21.5625,-50</node>
			<node id="6173">0,22.5,-50</node>
			<node id="6174">1.5625,20.625,-50</node>
			<node id="6175">0.78130001,21.5625,-50</node>
			<node id="6176">1.25,22.5,-50</node>
			<node id="6177">-1.25,15,-50</node>
			<node id="6178">-1.5625,16.875,-50</node>
			<node id="6179">-2.3438001,17.8125,-50</node>
			<node id="6180">-0.3125,16.875,-50</node>
			<node id="6181">-1.0937999,17.8125,-50</node>
			<node id="6182">1.25,15,-50</node>
			<node id="6183">1.7187999,14.0625,-50</node>
			<node id="6184">0.9375,13.125,-50</node>
			<node id="6185">1.4062999,12.1875,-50</node>
			<node id="6186">-0.3125,13.125,-50</node>
			<node id="6187">0.15629999,12.1875,-50</node>
			<node id="6188">-1.7187999,10.3125,-50</node>
			<node id="6189">-1.0937999,12.1875,-50</node>
			<node id="6190">-0.78130001,15.9375,-50</node>
			<node id="6191">0,15,-50</node>
			<node id="6192">0.9375,16.875,-50</node>
			<node id="6193">0.15629999,17.8125,-50</node>
			<node id="6194">0.46880001,15.9375,-50</node>
			<node id="6195">0.46880001,14.0625,-50</node>
			<node id="6196">2.1875,16.875,-50</node>
			<node id="6197">-0.78130001,14.0625,-50</node>
			<node id="6198">0.9375,24.375,-50</node>
			<node id="6199">0.46880001,23.4375,-50</node>
			<node id="6200">-0.3125,24.375,-50</node>
			<node id="6201">-0.78130001,23.4375,-50</node>
			<node id="6202">-1.5625,24.375,-50</node>
			<node id="6203">-0.625,26.25,-50</node>
			<node id="6204">-1.0937999,25.3125,-50</node>
			<node id="6205">-4.5313001,23.4375,-50</node>
			<node id="6206">-2.8125,24.375,-50</node>
			<node id="6207">-4.2188001,25.3125,-50</node>
			<node id="6208">-2.3438001,25.3125,-50</node>
			<node id="6209">-3.2813001,23.4375,-50</node>
			<node id="6210">-2.0313001,23.4375,-50</node>
			<node id="6211">2.5,22.5,-50</node>
			<node id="6212">3.9063001,21.5625,-50</node>
			<node id="6213">3.75,22.5,-50</node>
			<node id="6214">2.8125,20.625,-50</node>
			<node id="6215">1.875,18.75,-50</node>
			<node id="6216">1.4062999,17.8125,-50</node>
			<node id="6217">2.0313001,21.5625,-50</node>
			<node id="6218">2.9688001,23.4375,-50</node>
			<node id="6219">2.1875,24.375,-50</node>
			<node id="6220">3.4375,24.375,-50</node>
			<node id="6221">1.7187999,23.4375,-50</node>
			<node id="6222">1.0937999,19.6875,-50</node>
			<node id="6223">3.9063001,25.3125,-50</node>
			<node id="6224">2.6563001,25.3125,-50</node>
			<node id="6225">1.875,26.25,-50</node>
			<node id="6226">0.625,26.25,-50</node>
			<node id="6227">0.15629999,25.3125,-50</node>
			<node id="6228">1.4062999,25.3125,-50</node>
			<node id="6229">-0.15629999,27.1875,-50</node>
			<node id="6230">-1.4062999,27.1875,-50</node>
			<node id="6231">1.0937999,27.1875,-50</node>
			<node id="6232">2.3438001,27.1875,-50</node>
			<node id="6233">4.2188001,-19.6875,-50</node>
			<node id="6234">2.6563001,12.1875,-50</node>
			<node id="6235">0.15629999,-2.8125,-50</node>
			<node id="6236">0.15629999,2.8125,-50</node>
			<node id="6237">-4.2188001,19.6875,-50</node>
			<node id="6238">-2.5653999,-29.8281,-1.9728</node>
			<node id="6239">-1.4381,-29.9606,-0.65930003</node>
			<node id="6240">-3,-29.841101,-0.77759999</node>
			<node id="6241">-1.3084,-29.9011,-1.8051</node>
			<node id="6242">-2.2290001,-29.9016,0.074699998</node>
			<node id="6243">-4.3157001,-29.6483,-1.7397</node>
			<node id="6244">-1.3329999,-29.841801,-2.8178</node>
			<node id="6245">0.1943,-29.966801,-1.6041</node>
			<node id="6246">-1.385,-29.9613,0.116</node>
			<node id="6247">-2.6789999,-29.867701,0.36269999</node>
			<node id="6248">-4.4678998,-29.645599,-0.74479997</node>
			<node id="6249">-3.2398,-29.6444,-3.2660999</node>
			<node id="6250">-0.00030000001,-30,-0.00050000002</node>
			<node id="6251">-2.0485001,-29.9137,0.2427</node>
			<node id="6252">-1.2255,-29.965799,0.085600004</node>
			<node id="6253">-2.5035,-29.8811,0.3294</node>
			<node id="6254">-2.8327,-29.8561,0.41049999</node>
			<node id="6255">-4.6201,-29.6429,0.2502</node>
			<node id="6256">-6.0634999,-29.3694,-1.0913</node>
			<node id="6257">-4.2609,-29.505699,-3.2114999</node>
			<node id="6258">0.16230001,-29.841999,-3.0925</node>
			<node id="6259">-1.957,-29.642599,-4.1813002</node>
			<node id="6260">-0.18610001,-29.994801,0.0035999999</node>
			<node id="6261">-2.4561999,-29.884501,0.32049999</node>
			<node id="6262">-0.90289998,-29.9748,0.055300001</node>
			<node id="6263">-3.0157001,-29.842199,0.47389999</node>
			<node id="6264">-3.4909999,-29.783701,0.64429998</node>
			<node id="6265">-5.6726999,-29.3682,-2.1241</node>
			<node id="6266">-5.2818999,-29.367001,-3.1568</node>
			<node id="6267">-4.2971001,-29.3661,-4.3917999</node>
			<node id="6268">1.7919,-29.8449,-2.5509</node>
			<node id="6269">-0.95950001,-29.643101,-4.5307999</node>
			<node id="6270">-3.2079,-29.5054,-4.2656999</node>
			<node id="6271">0.0044999998,-29.999901,-0.00089999998</node>
			<node id="6272">-3.3401,-29.802299,0.58609998</node>
			<node id="6273">-3.7951,-29.7383,0.76160002</node>
			<node id="6274">-6.1069002,-29.3659,0.64230001</node>
			<node id="6275">-7.1658001,-29.0126,-2.6881001</node>
			<node id="6276">1.1542,-29.743099,-3.5836</node>
			<node id="6277">1.673,-29.9028,-1.4233</node>
			<node id="6278">0.5165,-29.6413,-4.6162</node>
			<node id="6279">-1.8791,-29.3661,-5.8499999</node>
			<node id="6280">-3.1759,-29.3664,-5.2652001</node>
			<node id="6281">1.5541,-29.9606,-0.29570001</node>
			<node id="6282">-4.0370002,-29.702,0.86080003</node>
			<node id="6283">-4.6036,-29.6066,1.1437</node>
			<node id="6284">-6.8548002,-29.190599,-0.4413</node>
			<node id="6285">-7.5553002,-29.011299,-1.1661</node>
			<node id="6286">-5.3228998,-29.186899,-4.3436999</node>
			<node id="6287">2.2781,-29.6455,-4.0524001</node>
			<node id="6288">2.8220999,-29.841101,-1.2988</node>
			<node id="6289">-0.64310002,-29.3661,-6.1107001</node>
			<node id="6290">0.043499999,-29.998899,-0.0018</node>
			<node id="6291">-4.408,-29.6451,1.0459</node>
			<node id="6292">-4.8006001,-29.569401,1.2421</node>
			<node id="6293">-7.6461,-29.011801,0.2087</node>
			<node id="6294">-6.3485999,-29.007601,-4.2968998</node>
			<node id="6295">-8.0517998,-28.796301,-2.2723999</node>
			<node id="6296">-5.4537001,-29.013,-5.3466001</node>
			<node id="6297">-4.5953999,-29.011299,-6.1096001</node>
			<node id="6298">3.2121,-29.617201,-3.3636</node>
			<node id="6299">3.0171001,-29.7292,-2.3311999</node>
			<node id="6300">0.93440002,-29.367001,-6.0819998</node>
			<node id="6301">-3.4294,-29.0117,-6.8372002</node>
			<node id="6302">-1.9581,-29.0117,-7.3943</node>
			<node id="6303">0.91149998,-29.9757,0.0722</node>
			<node id="6304">-4.8943,-29.5516,1.2912</node>
			<node id="6305">-7.4415998,-29.011801,1.7684</node>
			<node id="6306">-7.4085999,-28.796301,-3.8450999</node>
			<node id="6307">-8.9377003,-28.579901,-1.8566999</node>
			<node id="6308">-8.4642,-28.580799,-3.4301</node>
			<node id="6309">1.4838001,-29.503599,-5.1258001</node>
			<node id="6310">3.5513999,-29.365999,-5.0144</node>
			<node id="6311">3.0977001,-29.8421,0.3876</node>
			<node id="6312">4.1459999,-29.5889,-2.6747999</node>
			<node id="6313">-0.2093,-29.0126,-7.6507001</node>
			<node id="6314">1.4802999,-29.960501,0.1213</node>
			<node id="6315">-5.4731998,-29.4401,1.6401</node>
			<node id="6316">-5.8537002,-29.3664,1.8818001</node>
			<node id="6317">-8.3144999,-28.796301,0.9285</node>
			<node id="6318">-9.1299,-28.5809,-0.22319999</node>
			<node id="6319">-7.5837002,-28.580799,-5.0886998</node>
			<node id="6320">-6.3825998,-28.580799,-6.5321999</node>
			<node id="6321">-5.3098998,-28.5868,-7.3912001</node>
			<node id="6322">2.4514,-29.3659,-5.6353998</node>
			<node id="6323">4.8913999,-29.370899,-3.7121999</node>
			<node id="6324">2.3237,-29.8986,0.27520001</node>
			<node id="6325">3.7465,-29.7425,-0.60610002</node>
			<node id="6326">4.3701,-29.643101,-1.5332</node>
			<node id="6327">1.5538,-29.011801,-7.4896002</node>
			<node id="6328">-3.1092,-28.796301,-7.7669001</node>
			<node id="6329">-1.1819,-28.579901,-9.0517998</node>
			<node id="6330">1.4953001,-29.9594,0.1226</node>
			<node id="6331">-5.6153998,-29.412701,1.7271</node>
			<node id="6332">-6.0752001,-29.2969,2.1027999</node>
			<node id="6333">-8.9827995,-28.580799,1.6483001</node>
			<node id="6334">-10.5329,-28.072901,-1.0797</node>
			<node id="6335">-10.2415,-28.072901,-2.6861</node>
			<node id="6336">-4.2972002,-28.579201,-8.0560999</node>
			<node id="6337">3.0527,-29.011801,-7.0135002</node>
			<node id="6338">4.5785999,-29.1889,-5.1093001</node>
			<node id="6339">2.7588,-29.865999,0.4003</node>
			<node id="6340">1.8393,-29.9342,0.1851</node>
			<node id="6341">4.6357999,-29.6434,-0.0128</node>
			<node id="6342">5.8537002,-29.3664,-1.8818001</node>
			<node id="6343">2.0025001,-29.1889,-6.5625</node>
			<node id="6344">1.0061001,-28.796301,-8.3055</node>
			<node id="6345">-2.7888999,-28.580799,-8.6966</node>
			<node id="6346">0.45829999,-28.580799,-9.1212997</node>
			<node id="6347">-5.8898001,-29.352301,1.9511</node>
			<node id="6348">-6.7160001,-29.1063,2.6182001</node>
			<node id="6349">-5.7479,-29.3862,1.8352</node>
			<node id="6350">-7.9485998,-28.796301,2.6099999</node>
			<node id="6351">-9.4826002,-28.0776,-4.7242999</node>
			<node id="6352">-10.5349,-28.0753,0.0112</node>
			<node id="6353">-9.8620996,-28.0753,-3.7052</node>
			<node id="6354">-8.5047998,-28.075001,-6.2837</node>
			<node id="6355">-6.3624001,-28.072901,-8.4631996</node>
			<node id="6356">-5.2186999,-28.072001,-9.2084999</node>
			<node id="6357">4.4221001,-29.011801,-6.2410998</node>
			<node id="6358">5.3726001,-29.3687,-2.7969999</node>
			<node id="6359">5.6057,-29.011801,-5.2041998</node>
			<node id="6360">2.8692,-29.8577,0.43599999</node>
			<node id="6361">3.5005,-29.7796,0.64950001</node>
			<node id="6362">5.2477002,-29.5028,-1.0687</node>
			<node id="6363">2.0876,-28.579901,-8.8866997</node>
			<node id="6364">-2.1717,-28.0721,-10.3593</node>
			<node id="6365">-0.55500001,-28.045,-10.6506</node>
			<node id="6366">-5.8390999,-29.366501,1.9097</node>
			<node id="6367">-6.9127002,-29.0467,2.7902</node>
			<node id="6368">-5.8137999,-29.372801,1.8890001</node>
			<node id="6369">-7.0188999,-29.0131,2.8985</node>
			<node id="6370">-8.4554996,-28.580799,3.4514999</node>
			<node id="6371">-10.5368,-28.0776,1.102</node>
			<node id="6372">-11.9564,-27.491699,-1.2258</node>
			<node id="6373">-11.099,-27.782301,-1.956</node>
			<node id="6374">-11.2502,-27.4918,-4.2296</node>
			<node id="6375">-7.5991998,-28.080099,-7.3469</node>
			<node id="6376">-3.7472999,-28.0748,-9.9062996</node>
			<node id="6377">4.0341001,-28.7964,-7.3072</node>
			<node id="6378">6.7526999,-29.014,-3.6103001</node>
			<node id="6379">3.0518,-29.8421,0.49489999</node>
			<node id="6380">4.2937002,-29.661501,0.99589998</node>
			<node id="6381">3.2650001,-29.814199,0.5636</node>
			<node id="6382">6.1251998,-29.362499,-0.60409999</node>
			<node id="6383">2.5702,-28.7959,-7.9500999</node>
			<node id="6384">1.0817,-28.0721,-10.529</node>
			<node id="6385">-7.2825999,-28.9175,3.1671</node>
			<node id="6386">-7.5935001,-28.8001,3.5318999</node>
			<node id="6387">-10.0833,-28.072901,3.2298</node>
			<node id="6388">-10.3101,-28.0753,2.1659</node>
			<node id="6389">-9.6420002,-27.7847,-5.8404999</node>
			<node id="6390">-12.0116,-27.490299,0.3145</node>
			<node id="6391">-11.6959,-27.4904,-2.753</node>
			<node id="6392">-8.8226995,-27.490299,-8.1569004</node>
			<node id="6393">-7.7077999,-27.491699,-9.2222996</node>
			<node id="6394">-6.4549999,-27.4904,-10.1345</node>
			<node id="6395">-5.2273002,-27.6483,-10.3534</node>
			<node id="6396">3.6461,-28.5809,-8.3732004</node>
			<node id="6397">5.0874,-28.579901,-7.5795002</node>
			<node id="6398">5.3941002,-28.796301,-6.3947001</node>
			<node id="6399">6.5883999,-28.796301,-5.1560001</node>
			<node id="6400">3.2212999,-29.820601,0.54960001</node>
			<node id="6401">4.4688001,-29.635401,1.0726</node>
			<node id="6402">7.4415998,-29.011801,-1.7684</node>
			<node id="6403">-3.6612999,-27.490299,-11.4444</node>
			<node id="6404">-1.7323999,-27.5119,-11.8535</node>
			<node id="6405">-0.0060999999,-27.49,-12.0165</node>
			<node id="6406">-7.3776999,-28.882999,3.2639999</node>
			<node id="6407">-7.9464998,-28.642799,3.9709001</node>
			<node id="6408">-9.5797997,-28.0728,4.4963999</node>
			<node id="6409">-11.7662,-27.499201,2.4718001</node>
			<node id="6410">-10.6098,-27.4904,-5.6395998</node>
			<node id="6411">-9.8013,-27.491699,-6.9566002</node>
			<node id="6412">-11.8889,-27.494801,1.3932</node>
			<node id="6413">-12.6652,-27.1731,-0.5</node>
			<node id="6414">-12.1867,-27.1593,-3.5918</node>
			<node id="6415">6.3660002,-28.580799,-6.5482998</node>
			<node id="6416">7.5710001,-28.580799,-5.1076999</node>
			<node id="6417">6.0634999,-29.3694,1.0913</node>
			<node id="6418">4.6655002,-29.5998,1.1586</node>
			<node id="6419">7.6606002,-29.010099,-0.036600001</node>
			<node id="6420">7.9485998,-28.796301,-2.6099999</node>
			<node id="6421">2.1579001,-28.0721,-10.3621</node>
			<node id="6422">3.2121999,-28.0721,-10.0852</node>
			<node id="6423">1.2292,-27.49,-11.9534</node>
			<node id="6424">-8.0837002,-28.580799,4.1476002</node>
			<node id="6425">-9.0702,-28.0721,5.4551001</node>
			<node id="6426">-11.1285,-27.4902,4.5317001</node>
			<node id="6427">-12.1527,-26.835899,-5.6799998</node>
			<node id="6428">-13.4103,-26.8358,0.35179999</node>
			<node id="6429">-12.5004,-27.163099,-2.2344</node>
			<node id="6430">-13.3188,-26.855801,-1.3144</node>
			<node id="6431">-13.0577,-26.835699,-3.075</node>
			<node id="6432">-12.6775,-26.8281,-4.4306002</node>
			<node id="6433">-9.3748999,-26.8416,-9.6040001</node>
			<node id="6434">-10.0541,-26.8388,-8.8253002</node>
			<node id="6435">-7.7779999,-26.835699,-10.9298</node>
			<node id="6436">-5.2357998,-27.2246,-11.4983</node>
			<node id="6437">4.7251,-28.0746,-9.4793997</node>
			<node id="6438">8.4554996,-28.580799,-3.4514999</node>
			<node id="6439">4.8139,-29.572201,1.2467999</node>
			<node id="6440">9.0791998,-28.579901,-0.949</node>
			<node id="6441">8.8795004,-28.579399,-2.1029</node>
			<node id="6442">-2.5650001,-27.1826,-12.4109</node>
			<node id="6443">-0.69679999,-27.163,-12.6795</node>
			<node id="6444">-0.0068000001,-26.8358,-13.4148</node>
			<node id="6445">-8.3095999,-28.4657,4.4383998</node>
			<node id="6446">-8.4359999,-28.391899,4.6592999</node>
			<node id="6447">-10.4561,-27.4916,5.9274001</node>
			<node id="6448">-11.4474,-27.494699,3.5018001</node>
			<node id="6449">-13.3029,-26.8358,1.7292</node>
			<node id="6450">-11.5048,-26.835899,-6.8986001</node>
			<node id="6451">-8.2790003,-27.026699,-9.9642</node>
			<node id="6452">-10.7333,-26.835899,-8.0466003</node>
			<node id="6453">-6.6135998,-26.8358,-11.6712</node>
			<node id="6454">-4.3167,-27.039,-12.2333</node>
			<node id="6455">6.1272001,-28.0723,-8.6300001</node>
			<node id="6456">8.2961998,-28.072901,-6.5785999</node>
			<node id="6457">9.0702,-28.0721,-5.4551001</node>
			<node id="6458">5.256,-29.489901,1.5125999</node>
			<node id="6459">7.4808002,-29.013201,1.1401</node>
			<node id="6460">9.0974998,-28.587,0.1495</node>
			<node id="6461">2.4516001,-27.4902,-11.7631</node>
			<node id="6462">4.2150002,-27.756901,-10.4915</node>
			<node id="6463">-3.3975999,-26.8533,-12.9683</node>
			<node id="6464">-1.3867,-26.8358,-13.3429</node>
			<node id="6465">1.3729,-26.835699,-13.3445</node>
			<node id="6466">-8.8661003,-28.141399,5.4078002</node>
			<node id="6467">-9.6063995,-27.490299,7.2175002</node>
			<node id="6468">-12.1473,-26.835699,5.6925001</node>
			<node id="6469">-12.5149,-26.8388,4.7276001</node>
			<node id="6470">-12.8824,-26.841801,3.7625999</node>
			<node id="6471">-13.0927,-26.8388,2.7458999</node>
			<node id="6472">-13.6923,-26.110201,-5.5605001</node>
			<node id="6473">-13.0477,-26.1101,-6.9394002</node>
			<node id="6474">-14.0328,-26.473,1.1282001</node>
			<node id="6475">-14.7848,-26.0903,-0.8021</node>
			<node id="6476">-14.1913,-26.110001,-4.1248999</node>
			<node id="6477">-9.9224005,-26.287701,-10.4824</node>
			<node id="6478">-8.8501997,-26.561701,-10.7061</node>
			<node id="6479">-11.3525,-26.110001,-9.4618998</node>
			<node id="6480">-7.9373999,-26.1101,-12.4659</node>
			<node id="6481">-5.2275,-26.6674,-12.6622</node>
			<node id="6482">6.1794,-27.491699,-10.309</node>
			<node id="6483">7.1835999,-28.073099,-7.7775002</node>
			<node id="6484">9.5797997,-28.0728,-4.4963999</node>
			<node id="6485">5.6532998,-29.3971,1.7514</node>
			<node id="6486">7.2256999,-29.0376,2.2946999</node>
			<node id="6487">10.4603,-28.073,-1.6390001</node>
			<node id="6488">10.5882,-28.072901,-0.0089999996</node>
			<node id="6489">10.0833,-28.072901,-3.2298</node>
			<node id="6490">4.2561002,-27.391701,-11.4863</node>
			<node id="6491">5.2178001,-27.4417,-10.8977</node>
			<node id="6492">-2.2233,-26.4688,-13.9074</node>
			<node id="6493">0.68309999,-26.4729,-14.0615</node>
			<node id="6494">-8.8915005,-28.125,5.4520998</node>
			<node id="6495">-9.4369001,-27.6567,6.7367001</node>
			<node id="6496">-11.1276,-26.841801,7.5025001</node>
			<node id="6497">-11.6375,-26.8388,6.5974998</node>
			<node id="6498">-14.4639,-26.1085,3.0225</node>
			<node id="6499">-12.2653,-26.110201,-8.2437</node>
			<node id="6500">-14.6552,-26.1101,1.9046</node>
			<node id="6501">-14.7732,-26.110201,0.38690001</node>
			<node id="6502">-14.6594,-26.0826,-2.2574</node>
			<node id="6503">-9.3542995,-25.980101,-11.7413</node>
			<node id="6504">-6.6131001,-26.1101,-13.2163</node>
			<node id="6505">7.4520001,-27.490299,-9.4258003</node>
			<node id="6506">8.6000996,-27.491699,-8.3963003</node>
			<node id="6507">9.6063995,-27.490299,-7.2175002</node>
			<node id="6508">10.4561,-27.4916,-5.9274001</node>
			<node id="6509">5.7733998,-29.367599,1.8430001</node>
			<node id="6510">8.9870005,-28.580799,1.6255</node>
			<node id="6511">6.2607999,-29.239,2.2163</node>
			<node id="6512">10.4977,-28.0721,1.3514</node>
			<node id="6513">3.2555001,-27.164801,-12.271</node>
			<node id="6514">2.7390001,-26.835699,-13.1324</node>
			<node id="6515">-3.0599,-26.101801,-14.4719</node>
			<node id="6516">-1.5258,-26.110001,-14.6996</node>
			<node id="6517">-0.76630002,-26.4729,-14.0572</node>
			<node id="6518">-0.0068000001,-26.1101,-14.7785</node>
			<node id="6519">1.512,-26.110201,-14.7007</node>
			<node id="6520">-8.9146004,-28.110201,5.4921999</node>
			<node id="6521">-9.3495998,-27.738899,6.5047002</node>
			<node id="6522">-9.5747004,-27.5044,7.2020998</node>
			<node id="6523">-9.6286001,-27.432301,7.3839998</node>
			<node id="6524">-13.0415,-26.110001,6.9513998</node>
			<node id="6525">-13.6874,-26.1099,5.5735002</node>
			<node id="6526">-14.1872,-26.110201,4.1377001</node>
			<node id="6527">-15.1125,-25.317301,-5.4668002</node>
			<node id="6528">-14.6785,-25.362801,-6.4306002</node>
			<node id="6529">-14.0122,-25.3132,-7.9303999</node>
			<node id="6530">-16.0975,-25.315201,0.42039999</node>
			<node id="6531">-15.9826,-25.305099,-2.0857999</node>
			<node id="6532">-15.7352,-25.333401,-3.2428</node>
			<node id="6533">-10.9114,-25.9219,-10.4111</node>
			<node id="6534">-12.7339,-25.3172,-9.8044996</node>
			<node id="6535">-9.3361998,-25.315399,-13.1198</node>
			<node id="6536">-7.9370999,-25.3151,-14.0112</node>
			<node id="6537">-5.2192001,-26.1101,-13.8261</node>
			<node id="6538">-4.1210999,-26.251699,-13.887</node>
			<node id="6539">5.9889998,-26.8416,-12.0107</node>
			<node id="6540">7.7666998,-26.8358,-10.9378</node>
			<node id="6541">11.1285,-27.4902,-4.5317001</node>
			<node id="6542">6.0416999,-29.2969,2.0474</node>
			<node id="6543">8.4642,-28.580799,3.4301</node>
			<node id="6544">6.2625999,-29.238501,2.2179</node>
			<node id="6545">11.6204,-27.4916,-3.0704999</node>
			<node id="6546">11.2519,-27.781601,-0.77869999</node>
			<node id="6547">11.253,-27.7815,0.76380002</node>
			<node id="6548">4.0588002,-26.839199,-12.7792</node>
			<node id="6549">2.1255,-26.473,-13.9166</node>
			<node id="6550">-8.9265003,-28.102301,5.5142999</node>
			<node id="6551">-9.1687002,-27.9126,6.0091</node>
			<node id="6552">-9.5862999,-27.490299,7.2410998</node>
			<node id="6553">-9.6254997,-27.4366,7.3736</node>
			<node id="6554">-9.7515001,-27.264099,7.7944999</node>
			<node id="6555">-12.2579,-26.110001,8.2553997</node>
			<node id="6556">-15.7603,-25.3132,3.2934</node>
			<node id="6557">-15.4632,-25.315399,-4.4928002</node>
			<node id="6558">-13.3637,-25.315201,-8.9841995</node>
			<node id="6559">-15.3709,-25.712799,1.2312</node>
			<node id="6560">-16.079399,-25.3132,-0.82880002</node>
			<node id="6561">-10.4703,-25.7337,-11.3603</node>
			<node id="6562">-12.104,-25.319099,-10.6248</node>
			<node id="6563">-10.8023,-25.0924,-12.3543</node>
			<node id="6564">-6.2536001,-25.2575,-14.9416</node>
			<node id="6565">6.8782001,-26.8388,-11.4739</node>
			<node id="6566">9.3528996,-26.865299,-9.5516996</node>
			<node id="6567">9.7228003,-27.163099,-8.1680002</node>
			<node id="6568">11.1276,-26.841801,-7.5025001</node>
			<node id="6569">12.1473,-26.835699,-5.6925001</node>
			<node id="6570">10.2415,-28.072901,2.6861</node>
			<node id="6571">7.3818998,-28.875,3.2737999</node>
			<node id="6572">6.3298998,-29.2181,2.2772999</node>
			<node id="6573">11.9156,-27.490299,-1.5483</node>
			<node id="6574">12.0191,-27.491699,-0.0102</node>
			<node id="6575">11.9173,-27.490299,1.5348001</node>
			<node id="6576">3.3852,-26.113001,-14.3887</node>
			<node id="6577">-4.8445001,-25.65,-14.8056</node>
			<node id="6578">-2.8971,-25.319099,-15.843</node>
			<node id="6579">0.3565,-25.312099,-16.107</node>
			<node id="6580">-8.9693003,-28.072201,5.6016002</node>
			<node id="6581">-9.8119001,-27.1427,8.1258001</node>
			<node id="6582">-11.2356,-26.476,8.4874001</node>
			<node id="6583">-13.199,-25.7127,7.973</node>
			<node id="6584">-14.4025,-25.318701,7.2097998</node>
			<node id="6585">-15.0657,-25.3132,5.6795001</node>
			<node id="6586">-15.4599,-25.3151,4.5057001</node>
			<node id="6587">-15.9685,-25.3153,2.0755</node>
			<node id="6588">-16.421499,-24.453699,-5.7049999</node>
			<node id="6589">-15.7481,-24.4533,-7.3639998</node>
			<node id="6590">-14.88,-24.883301,-7.6473999</node>
			<node id="6591">-14.9077,-24.4533,-8.9436998</node>
			<node id="6592">-17.3486,-24.4559,0.2321</node>
			<node id="6593">-17.234501,-24.4559,-1.9967</node>
			<node id="6594">-17.1043,-24.4534,-3.1094</node>
			<node id="6595">-16.809401,-24.4508,-4.4267998</node>
			<node id="6596">-14.2743,-24.4557,-9.8629999</node>
			<node id="6597">-13.2124,-24.6227,-10.8046</node>
			<node id="6598">-10.1101,-24.542,-13.9851</node>
			<node id="6599">-9.0380001,-24.9105,-14.0223</node>
			<node id="6600">-7.2231998,-24.9734,-14.9273</node>
			<node id="6601">6.6009998,-26.1101,-13.2223</node>
			<node id="6602">7.9260998,-26.1101,-12.4732</node>
			<node id="6603">9.1662998,-26.1101,-11.5924</node>
			<node id="6604">11.6375,-26.8388,-6.5974998</node>
			<node id="6605">12.6687,-26.8356,-4.4124999</node>
			<node id="6606">11.7066,-27.4834,2.7746</node>
			<node id="6607">7.5205998,-28.8221,3.4147999</node>
			<node id="6608">7.1272001,-28.9739,3.0014999</node>
			<node id="6609">9.8620996,-28.0753,3.7052</node>
			<node id="6610">6.7388,-29.0931,2.6465001</node>
			<node id="6611">12.485,-27.163099,-2.3183</node>
			<node id="6612">5.2063999,-26.110001,-13.8311</node>
			<node id="6613">-3.8708,-25.4846,-15.3243</node>
			<node id="6614">-1.2835,-25.326599,-16.0273</node>
			<node id="6615">2.4707,-25.3153,-15.9122</node>
			<node id="6616">-9.8234997,-27.117399,8.1892996</node>
			<node id="6617">-11.3435,-26.1101,9.4722996</node>
			<node id="6618">-13.3565,-25.3153,8.9946003</node>
			<node id="6619">-16.717699,-24.455799,4.6419001</node>
			<node id="6620">-17.1751,-24.455799,2.457</node>
			<node id="6621">-17.332399,-24.4533,1.3480999</node>
			<node id="6622">-17.3647,-24.458401,-0.88389999</node>
			<node id="6623">-11.4532,-25.205799,-11.4896</node>
			<node id="6624">-12.9737,-24.280701,-11.8664</node>
			<node id="6625">-11.0052,-24.434,-13.3824</node>
			<node id="6626">-9.3220997,-24.2572,-14.9559</node>
			<node id="6627">-8.1927004,-24.689199,-14.9129</node>
			<node id="6628">-6.5565,-24.4848,-15.999</node>
			<node id="6629">-4.6398001,-25.0518,-15.8074</node>
			<node id="6630">9.8888998,-26.292999,-10.5014</node>
			<node id="6631">10.3506,-26.476,-9.5460997</node>
			<node id="6632">11.2356,-26.476,-8.4874001</node>
			<node id="6633">12.2579,-26.110001,-8.2553997</node>
			<node id="6634">13.0415,-26.110001,-6.9513998</node>
			<node id="6635">13.6874,-26.1099,-5.5735002</node>
			<node id="6636">13.0543,-26.8358,-3.0883</node>
			<node id="6637">11.2502,-27.4918,4.2296</node>
			<node id="6638">7.6514001,-28.7677,3.5843</node>
			<node id="6639">7.1005998,-28.9825,2.9730999</node>
			<node id="6640">9.4826002,-28.0776,4.7242999</node>
			<node id="6641">13.3458,-26.8379,-1.3903</node>
			<node id="6642">12.6825,-27.164801,-0.70029998</node>
			<node id="6643">12.6643,-27.162901,0.93720001</node>
			<node id="6644">13.3048,-26.835699,1.7158</node>
			<node id="6645">-2.3459001,-24.886299,-16.5674</node>
			<node id="6646">-0.6451,-24.889999,-16.705999</node>
			<node id="6647">1.7817,-24.4533,-17.2932</node>
			<node id="6648">3.6981001,-25.3132,-15.6703</node>
			<node id="6649">-9.9049997,-26.953199,8.6353998</node>
			<node id="6650">-9.9355001,-26.789301,9.1410999</node>
			<node id="6651">-12.3094,-25.712601,9.2880001</node>
			<node id="6652">-14.6515,-24.8862,8.0822001</node>
			<node id="6653">-15.404,-24.883499,6.5275002</node>
			<node id="6654">-16.417601,-24.4533,5.7178001</node>
			<node id="6655">-17.0177,-24.4583,3.5659001</node>
			<node id="6656">-16.5847,-23.9884,-6.9657998</node>
			<node id="6657">-17.8804,-23.526699,-5.1967001</node>
			<node id="6658">-15.4525,-23.5266,-10.3892</node>
			<node id="6659">-18.614,-23.526699,0.48550001</node>
			<node id="6660">-18.5935,-23.5235,-0.95840001</node>
			<node id="6661">-18.4671,-23.5266,-2.3843999</node>
			<node id="6662">-18.224501,-23.5235,-3.8083</node>
			<node id="6663">-12.0656,-24.5926,-12.2357</node>
			<node id="6664">-14.3207,-23.9263,-10.9843</node>
			<node id="6665">-12.0676,-23.988701,-13.3395</node>
			<node id="6666">-11.2081,-23.775499,-14.4104</node>
			<node id="6667">-5.5064998,-24.445299,-16.4674</node>
			<node id="6668">7.9246998,-25.3153,-14.0178</node>
			<node id="6669">6.4421,-25.315201,-14.7581</node>
			<node id="6670">9.3254995,-25.3151,-13.1279</node>
			<node id="6671">10.42,-25.7442,-11.3828</node>
			<node id="6672">14.1872,-26.110201,-4.1377001</node>
			<node id="6673">12.1898,-27.1565,3.6050999</node>
			<node id="6674">7.9298,-28.6476,3.9449999</node>
			<node id="6675">8.3359003,-28.4508,4.5015998</node>
			<node id="6676">13.4107,-26.8358,0.33790001</node>
			<node id="6677">13.0577,-26.835699,3.075</node>
			<node id="6678">4.8910999,-25.3151,-15.3422</node>
			<node id="6679">-3.6659999,-24.886299,-16.3262</node>
			<node id="6680">-3.1163001,-24.4508,-17.100901</node>
			<node id="6681">-1.7948,-24.4534,-17.2917</node>
			<node id="6682">-0.0066999998,-24.4534,-17.384701</node>
			<node id="6683">2.8831999,-24.455799,-17.108999</node>
			<node id="6684">-9.9075003,-26.9482,8.6491003</node>
			<node id="6685">-9.9544001,-26.6583,9.4778004</node>
			<node id="6686">-9.9319,-26.811899,9.0764999</node>
			<node id="6687">-12.0405,-25.3734,10.5604</node>
			<node id="6688">-13.2855,-24.8748,10.1851</node>
			<node id="6689">-14.9005,-24.453699,8.9545002</node>
			<node id="6690">-15.7422,-24.453699,7.3754001</node>
			<node id="6691">-17.8769,-23.5266,5.2093</node>
			<node id="6692">-18.224501,-23.5235,3.8083</node>
			<node id="6693">-18.4653,-23.526699,2.3973999</node>
			<node id="6694">-17.421301,-23.5235,-6.5675998</node>
			<node id="6695">-16.867001,-23.526699,-7.8878002</node>
			<node id="6696">-15.9745,-23.978701,-8.2929001</node>
			<node id="6697">-16.201099,-23.504,-9.2214003</node>
			<node id="6698">-14.3751,-23.365101,-12.1593</node>
			<node id="6699">-10.0073,-23.650999,-15.4636</node>
			<node id="6700">-8.4482002,-24.063299,-15.8146</node>
			<node id="6701">-6.8593001,-23.712099,-17.0564</node>
			<node id="6702">-4.4348001,-24.453501,-16.809299</node>
			<node id="6703">10.4561,-25.084101,-12.6482</node>
			<node id="6704">10.8818,-25.9272,-10.4276</node>
			<node id="6705">11.3435,-26.1101,-9.4722996</node>
			<node id="6706">13.8793,-25.3172,-8.1020002</node>
			<node id="6707">14.3418,-25.3626,-7.151</node>
			<node id="6708">15.0657,-25.3132,-5.6795001</node>
			<node id="6709">14.4638,-26.108601,-3.0218999</node>
			<node id="6710">12.6775,-26.8281,4.4306002</node>
			<node id="6711">8.0808001,-28.580799,4.1522999</node>
			<node id="6712">10.6098,-27.4904,5.6395998</node>
			<node id="6713">8.5557003,-28.3232,4.9022002</node>
			<node id="6714">14.6594,-26.0826,2.2574</node>
			<node id="6715">2.8594999,-23.5266,-18.3995</node>
			<node id="6716">0.73869997,-23.978701,-17.983601</node>
			<node id="6717">5.0562,-24.4557,-16.597</node>
			<node id="6718">3.9847,-24.4582,-16.9247</node>
			<node id="6719">-9.9078999,-26.947399,8.6513004</node>
			<node id="6720">-10.3103,-26.110001,10.5879</node>
			<node id="6721">-9.9085999,-26.9438,8.6623001</node>
			<node id="6722">-14.21,-24.434401,10.0497</node>
			<node id="6723">-17.4594,-23.503901,6.5331998</node>
			<node id="6724">-18.615601,-23.041599,-4.6466999</node>
			<node id="6725">-18.214001,-23.041599,-6.0264001</node>
			<node id="6726">-15.3581,-23.138,-11.3082</node>
			<node id="6727">-16.3193,-23.031799,-10.1144</node>
			<node id="6728">-19.804501,-22.533899,3.1272067e-16</node>
			<node id="6729">-19.121099,-23.030899,1.7095</node>
			<node id="6730">-19.1089,-23.0417,-1.7269</node>
			<node id="6731">-18.9244,-23.0417,-3.1517999</node>
			<node id="6732">-13.3445,-23.664,-12.6632</node>
			<node id="6733">-15.2636,-22.7493,-12.2271</node>
			<node id="6734">-12.2773,-23.0452,-14.7873</node>
			<node id="6735">-10.7157,-23.0446,-15.9551</node>
			<node id="6736">-7.6669998,-23.887699,-16.4296</node>
			<node id="6737">-5.6665001,-23.527201,-17.736401</node>
			<node id="6738">7.6466999,-24.883101,-14.8806</node>
			<node id="6739">9.4924002,-24.455999,-14.5229</node>
			<node id="6740">6.1276002,-24.453199,-16.269199</node>
			<node id="6741">10.4419,-24.443001,-13.914</node>
			<node id="6742">12.0531,-24.952,-11.4672</node>
			<node id="6743">12.0413,-25.3734,-10.5594</node>
			<node id="6744">12.3495,-25.7129,-9.2336998</node>
			<node id="6745">13.3555,-25.315701,-8.9951</node>
			<node id="6746">15.4599,-25.3151,-4.5057001</node>
			<node id="6747">12.1527,-26.835899,5.6799998</node>
			<node id="6748">9.6420002,-27.7847,5.8404999</node>
			<node id="6749">8.8605003,-28.125,5.4591999</node>
			<node id="6750">14.6536,-26.110901,-1.9067</node>
			<node id="6751">14.7568,-26.1085,-0.76059997</node>
			<node id="6752">14.0394,-26.4729,1.0448</node>
			<node id="6753">14.1913,-26.110001,4.1248999</node>
			<node id="6754">-2.8722999,-23.5268,-18.397301</node>
			<node id="6755">-0.72180003,-23.988501,-17.9737</node>
			<node id="6756">4.2763,-23.5235,-18.120399</node>
			<node id="6757">1.4841,-23.503901,-18.5825</node>
			<node id="6758">-0.0065000001,-23.526699,-18.6203</node>
			<node id="6759">-9.9827003,-26.4583,9.9813995</node>
			<node id="6760">-10.6259,-25.3151,12.0994</node>
			<node id="6761">-13.345,-24.4533,11.1418</node>
			<node id="6762">-15.4453,-23.5266,10.4</node>
			<node id="6763">-15.9727,-23.988701,8.2727003</node>
			<node id="6764">-16.6008,-23.9788,6.9542999</node>
			<node id="6765">-18.603201,-23.0417,4.6891999</node>
			<node id="6766">-18.2206,-23.0319,6.0517001</node>
			<node id="6767">-18.9188,-23.041599,3.1956</node>
			<node id="6768">-17.678301,-23.041599,-7.4572001</node>
			<node id="6769">-19.3857,-22.533899,-4.0510001</node>
			<node id="6770">-19.006701,-22.5597,-5.4850998</node>
			<node id="6771">-18.531401,-22.533899,-6.9860001</node>
			<node id="6772">-16.437401,-22.5595,-11.0073</node>
			<node id="6773">-17.2355,-22.533899,-9.7545996</node>
			<node id="6774">-19.776899,-22.535,1.0216</node>
			<node id="6775">-19.7782,-22.533899,-1.0195</node>
			<node id="6776">-19.6131,-22.559601,2.5829</node>
			<node id="6777">-19.624201,-22.559799,-2.4953001</node>
			<node id="6778">-13.7152,-23.047199,-13.4599</node>
			<node id="6779">-14.5556,-22.279301,-13.8118</node>
			<node id="6780">-9.2289,-23.4611,-16.1856</node>
			<node id="6781">-8.4504004,-23.2712,-16.9076</node>
			<node id="6782">-6.5637002,-23.0306,-18.040899</node>
			<node id="6783">-4.2763,-23.5235,-18.120399</node>
			<node id="6784">7.3687,-24.4508,-15.7434</node>
			<node id="6785">8.5572004,-24.453501,-15.1326</node>
			<node id="6786">11.2533,-24.486799,-13.1446</node>
			<node id="6787">12.0646,-24.5305,-12.3752</node>
			<node id="6788">14.9006,-24.4536,-8.9547005</node>
			<node id="6789">15.7418,-24.4536,-7.3766999</node>
			<node id="6790">16.417601,-24.4533,-5.7178001</node>
			<node id="6791">15.7603,-25.3132,-3.2934</node>
			<node id="6792">13.6923,-26.110201,5.5605001</node>
			<node id="6793">9.8013,-27.491699,6.9566002</node>
			<node id="6794">8.9378996,-28.0762,5.5929999</node>
			<node id="6795">11.5048,-26.835899,6.8986001</node>
			<node id="6796">14.7739,-26.110001,0.37369999</node>
			<node id="6797">15.7603,-25.3132,3.2934</node>
			<node id="6798">-1.4368,-23.5235,-18.562599</node>
			<node id="6799">3.6387,-23.0417,-18.8368</node>
			<node id="6800">2.2426,-23.0319,-19.0679</node>
			<node id="6801">5.6560001,-23.526699,-17.7404</node>
			<node id="6802">-9.9535999,-26.2873,10.4641</node>
			<node id="6803">-9.9091997,-25.998699,11.1906</node>
			<node id="6804">-12.1274,-24.453501,12.4557</node>
			<node id="6805">-14.2303,-23.988899,11.0026</node>
			<node id="6806">-16.2031,-23.5236,9.1698999</node>
			<node id="6807">-16.861601,-23.526699,7.8994002</node>
			<node id="6808">-18.9818,-22.5599,5.5700998</node>
			<node id="6809">-19.3857,-22.533899,4.0510001</node>
			<node id="6810">-18.531401,-22.533899,6.9860001</node>
			<node id="6811">-17.935301,-22.559601,-8.3467999</node>
			<node id="6812">-17.068199,-23.031799,-8.7840996</node>
			<node id="6813">-20.9105,-21.484501,1.0778</node>
			<node id="6814">-20.938299,-21.484501,2.9815734e-16</node>
			<node id="6815">-15.4541,-22.024099,-13.233</node>
			<node id="6816">-13.2133,-22.3785,-14.9509</node>
			<node id="6817">-11.6068,-22.378401,-16.229799</node>
			<node id="6818">-10.0009,-22.493099,-17.1497</node>
			<node id="6819">-7.4608998,-22.533899,-18.345301</node>
			<node id="6820">-6.0592999,-22.559999,-18.8311</node>
			<node id="6821">-5.1677999,-23.0418,-18.4758</node>
			<node id="6822">9.2402,-23.472401,-16.2146</node>
			<node id="6823">11.019,-23.739,-14.6277</node>
			<node id="6824">7.0138998,-23.5235,-17.246401</node>
			<node id="6825">13.4321,-24.4013,-11.1742</node>
			<node id="6826">13.1015,-24.9004,-10.3152</node>
			<node id="6827">14.1616,-24.427401,-10.071</node>
			<node id="6828">16.717699,-24.455799,-4.6419001</node>
			<node id="6829">13.0477,-26.1101,6.9394002</node>
			<node id="6830">9.4265003,-27.660299,6.7621002</node>
			<node id="6831">9.0563002,-27.992399,5.7971001</node>
			<node id="6832">15.9685,-25.3153,-2.0755</node>
			<node id="6833">16.042101,-25.3335,-0.87110001</node>
			<node id="6834">15.3773,-25.7127,1.149</node>
			<node id="6835">15.9705,-25.315201,2.0618999</node>
			<node id="6836">15.463,-25.3153,4.4938998</node>
			<node id="6837">-3.6826,-23.0417,-18.83</node>
			<node id="6838">-2.2628,-23.0417,-19.0511</node>
			<node id="6839">3.0011001,-22.559799,-19.5532</node>
			<node id="6840">4.5488,-22.533899,-19.275</node>
			<node id="6841">1.5283999,-22.533899,-19.745399</node>
			<node id="6842">0.72000003,-23.0319,-19.1824</node>
			<node id="6843">-9.9254999,-26.110001,10.9258</node>
			<node id="6844">-9.8896999,-25.889,11.4546</node>
			<node id="6845">-11.2775,-24.455999,13.1845</node>
			<node id="6846">-13.1677,-23.99,12.2411</node>
			<node id="6847">-14.2933,-23.526899,11.9334</node>
			<node id="6848">-16.710501,-22.533899,10.6289</node>
			<node id="6849">-17.6786,-23.0319,7.4798999</node>
			<node id="6850">-20.259501,-21.4648,-5.3639002</node>
			<node id="6851">-19.946501,-21.484501,-6.3676</node>
			<node id="6852">-16.164499,-22.116899,-12.1796</node>
			<node id="6853">-17.668699,-21.464701,-11.2712</node>
			<node id="6854">-20.827299,-21.484501,2.1528001</node>
			<node id="6855">-20.9105,-21.484501,-1.0778</node>
			<node id="6856">-20.8433,-21.4652,-2.1819</node>
			<node id="6857">-20.688801,-21.484501,-3.2221999</node>
			<node id="6858">-16.4181,-21.484501,-12.9945</node>
			<node id="6859">-15.3792,-21.513599,-14.176</node>
			<node id="6860">-12.4101,-22.3785,-15.5904</node>
			<node id="6861">-8.3954,-22.533899,-17.936899</node>
			<node id="6862">-4.5488,-22.533899,-19.275</node>
			<node id="6863">8.3182001,-23.526899,-16.6588</node>
			<node id="6864">10.2167,-23.384899,-15.7857</node>
			<node id="6865">12.1606,-23.2917,-14.3863</node>
			<node id="6866">12.7251,-23.5485,-13.4311</node>
			<node id="6867">13.0786,-23.974899,-12.3027</node>
			<node id="6868">15.9271,-23.9723,-8.3634996</node>
			<node id="6869">15.4453,-23.5266,-10.4</node>
			<node id="6870">16.6008,-23.9788,-6.9542999</node>
			<node id="6871">17.8769,-23.5266,-5.2093</node>
			<node id="6872">17.0177,-24.4583,-3.5659001</node>
			<node id="6873">14.5777,-25.712799,5.0272002</node>
			<node id="6874">14.7618,-25.319099,6.4407001</node>
			<node id="6875">10.7333,-26.835899,8.0466003</node>
			<node id="6876">9.5900002,-27.4914,7.2157001</node>
			<node id="6877">9.1956997,-27.8759,6.1204</node>
			<node id="6878">9.1273003,-27.938,5.9387999</node>
			<node id="6879">12.2653,-26.110201,8.2437</node>
			<node id="6880">17.1751,-24.455799,-2.457</node>
			<node id="6881">16.097601,-25.3153,0.40689999</node>
			<node id="6882">17.1775,-24.455999,2.4407001</node>
			<node id="6883">16.721701,-24.455999,4.6258001</node>
			<node id="6884">-3.0888,-22.5599,-19.539499</node>
			<node id="6885">-1.5283999,-22.533899,-19.745399</node>
			<node id="6886">-0.74049997,-23.0417,-19.1724</node>
			<node id="6887">5.1258998,-23.0415,-18.4895</node>
			<node id="6888">-0.044100001,-22.559799,-19.7822</node>
			<node id="6889">6.4947,-23.0415,-18.0525</node>
			<node id="6890">-9.8704996,-25.8591,11.5386</node>
			<node id="6891">-10.409,-24.4259,13.9625</node>
			<node id="6892">-12.9903,-23.526699,13.3403</node>
			<node id="6893">-15.7827,-22.507401,12.0111</node>
			<node id="6894">-17.2355,-22.533899,9.7545996</node>
			<node id="6895">-17.0504,-23.0417,8.7982998</node>
			<node id="6896">-20.2479,-21.484501,5.3323002</node>
			<node id="6897">-17.897699,-22.559799,8.4266005</node>
			<node id="6898">-19.9729,-21.465099,6.3473001</node>
			<node id="6899">-20.711901,-21.464899,3.198</node>
			<node id="6900">-19.1926,-21.464899,-8.4176998</node>
			<node id="6901">-20.495501,-21.484501,-4.2828999</node>
			<node id="6902">-19.5923,-21.484501,-7.3860002</node>
			<node id="6903">-17.0653,-21.484501,-12.132</node>
			<node id="6904">-18.2222,-21.484501,-10.3131</node>
			<node id="6905">-18.729,-21.484501,-9.3613005</node>
			<node id="6906">-21.899799,-20.378201,2.2637</node>
			<node id="6907">-21.987301,-20.378201,1.1332999</node>
			<node id="6908">-22.0165,-20.378201,2.8280434e-16</node>
			<node id="6909">-14.1492,-21.7117,-15.1145</node>
			<node id="6910">-12.5211,-21.711901,-16.4883</node>
			<node id="6911">-10.7578,-21.711901,-17.689301</node>
			<node id="6912">-8.8760004,-21.484501,-18.9638</node>
			<node id="6913">-6.8596001,-21.4653,-19.802601</node>
			<node id="6914">10.1924,-22.535101,-16.978701</node>
			<node id="6915">8.8051996,-22.5599,-17.7145</node>
			<node id="6916">11.5961,-23.034901,-15.3414</node>
			<node id="6917">7.9095998,-23.0417,-17.480499</node>
			<node id="6918">14.2391,-23.678301,-11.6548</node>
			<node id="6919">16.1122,-23.491199,-9.3497</node>
			<node id="6920">16.816,-23.475901,-7.9656</node>
			<node id="6921">17.238899,-23.752701,-6.0818</node>
			<node id="6922">18.224501,-23.5235,-3.8083</node>
			<node id="6923">14.0122,-25.3132,7.9303999</node>
			<node id="6924">10.0541,-26.8388,8.8253002</node>
			<node id="6925">9.5916996,-27.489401,7.2203999</node>
			<node id="6926">9.1609001,-27.907499,6.0279999</node>
			<node id="6927">17.332399,-24.4533,-1.3480999</node>
			<node id="6928">17.382601,-24.4508,3.3932301e-16</node>
			<node id="6929">17.333401,-24.4534,1.3346</node>
			<node id="6930">17.0215,-24.4585,3.5467</node>
			<node id="6931">15.5914,-24.886499,6.073</node>
			<node id="6932">16.421,-24.453899,5.7052999</node>
			<node id="6933">3.7537999,-21.484501,-20.599001</node>
			<node id="6934">5.9754,-22.5595,-18.858601</node>
			<node id="6935">2.7181001,-21.464899,-20.7803</node>
			<node id="6936">7.4608998,-22.533899,-18.345301</node>
			<node id="6937">-9.8169003,-25.7813,11.7609</node>
			<node id="6938">-9.5380001,-25.3151,12.9599</node>
			<node id="6939">-11.5497,-23.5268,14.6053</node>
			<node id="6940">-15.1232,-22.5075,12.7908</node>
			<node id="6941">-17.0653,-21.484501,12.132</node>
			<node id="6942">-17.6672,-21.484501,11.2375</node>
			<node id="6943">-20.495501,-21.484501,4.2828999</node>
			<node id="6944">-19.5923,-21.484501,7.3860002</node>
			<node id="6945">-19.1861,-21.484501,8.3848</node>
			<node id="6946">-21.5509,-20.378201,-4.5035</node>
			<node id="6947">-21.290501,-20.378201,-5.6069002</node>
			<node id="6948">-20.9736,-20.378201,-6.6954999</node>
			<node id="6949">-19.160601,-20.378201,-10.8441</node>
			<node id="6950">-18.5769,-20.378201,-11.8161</node>
			<node id="6951">-21.7542,-20.378201,3.3880999</node>
			<node id="6952">-21.987301,-20.378201,-1.1332999</node>
			<node id="6953">-21.899799,-20.378201,-2.2637</node>
			<node id="6954">-21.7542,-20.378201,-3.3880999</node>
			<node id="6955">-14.1264,-21.045,-16.0103</node>
			<node id="6956">-16.533001,-20.3556,-14.5691</node>
			<node id="6957">-14.9582,-21.045,-15.2404</node>
			<node id="6958">-12.4058,-21.045099,-17.377399</node>
			<node id="6959">-9.8404999,-21.484501,-18.481701</node>
			<node id="6960">-7.888,-21.484501,-19.395599</node>
			<node id="6961">-5.8519001,-21.484501,-20.103901</node>
			<node id="6962">11.827,-22.2796,-16.209299</node>
			<node id="6963">13.1313,-22.378099,-15.0236</node>
			<node id="6964">13.295,-22.9139,-13.9732</node>
			<node id="6965">13.6606,-23.362101,-12.868</node>
			<node id="6966">16.823099,-22.625099,-10.2764</node>
			<node id="6967">15.0461,-22.955299,-12.1353</node>
			<node id="6968">17.5672,-23.2603,-6.9554</node>
			<node id="6969">18.603201,-23.0417,-4.6891999</node>
			<node id="6970">14.88,-24.883301,7.6473999</node>
			<node id="6971">11.3525,-26.110001,9.4618998</node>
			<node id="6972">9.7940998,-27.1838,7.9921999</node>
			<node id="6973">9.7616997,-27.247601,7.8189998</node>
			<node id="6974">13.3637,-25.315201,8.9841995</node>
			<node id="6975">18.4653,-23.526699,-2.3973999</node>
			<node id="6976">18.4671,-23.5266,2.3843999</node>
			<node id="6977">18.224501,-23.5235,3.8083</node>
			<node id="6978">17.8804,-23.526699,5.1967001</node>
			<node id="6979">-3.7300999,-21.464899,-20.6227</node>
			<node id="6980">-2.6884,-21.484501,-20.7649</node>
			<node id="6981">4.8091998,-21.484501,-20.3785</node>
			<node id="6982">5.8836002,-21.465,-20.1145</node>
			<node id="6983">1.6159,-21.484501,-20.875799</node>
			<node id="6984">0.53909999,-21.484501,-20.931299</node>
			<node id="6985">-9.8046999,-25.7624,11.8141</node>
			<node id="6986">-9.5914001,-25.396099,12.7483</node>
			<node id="6987">-9.4897003,-25.234699,13.151</node>
			<node id="6988">-9.9867001,-23.527201,15.7148</node>
			<node id="6989">-12.9924,-22.507401,14.985</node>
			<node id="6990">-14.4636,-22.5075,13.5704</node>
			<node id="6991">-16.4181,-21.484501,12.9945</node>
			<node id="6992">-18.2222,-21.484501,10.3131</node>
			<node id="6993">-20.9736,-20.378201,6.6954999</node>
			<node id="6994">-21.290501,-20.378201,5.6069002</node>
			<node id="6995">-20.6012,-20.378201,7.7663002</node>
			<node id="6996">-18.757999,-21.4652,9.3452997</node>
			<node id="6997">-21.5509,-20.378201,4.5035</node>
			<node id="6998">-20.6012,-20.378201,-7.7663002</node>
			<node id="6999">-20.174,-20.378201,-8.8164997</node>
			<node id="7000">-17.944,-20.378201,-12.7568</node>
			<node id="7001">-19.693399,-20.378201,-9.8434</node>
			<node id="7002">-22.7619,-19.217699,3.5450001</node>
			<node id="7003">-22.914301,-19.217699,2.3685999</node>
			<node id="7004">-23.0058,-19.217699,1.1858</node>
			<node id="7005">-23.0364,-19.217699,2.6669915e-16</node>
			<node id="7006">-14.9552,-20.378201,-16.157499</node>
			<node id="7007">-17.2635,-20.378201,-13.6636</node>
			<node id="7008">-15.7671,-20.378201,-15.3662</node>
			<node id="7009">-13.2146,-20.378201,-17.6096</node>
			<node id="7010">-11.3339,-20.378201,-18.875</node>
			<node id="7011">-10.3472,-20.378201,-19.433399</node>
			<node id="7012">-9.3331003,-20.378201,-19.9403</node>
			<node id="7013">-8.2941999,-20.378201,-20.3944</node>
			<node id="7014">-7.2333002,-20.378201,-20.7943</node>
			<node id="7015">-4.8091998,-21.484501,-20.3785</node>
			<node id="7016">9.8404999,-21.484501,-18.481701</node>
			<node id="7017">11.1376,-22.024599,-17.025499</node>
			<node id="7018">14.4294,-22.535999,-13.5601</node>
			<node id="7019">17.031099,-22.973,-8.9769001</node>
			<node id="7020">15.9487,-22.7582,-11.2499</node>
			<node id="7021">18.8486,-22.6451,-5.6784</node>
			<node id="7022">19.3857,-22.533899,-4.0510001</node>
			<node id="7023">15.7478,-24.4534,7.3642998</node>
			<node id="7024">14.9077,-24.4533,8.9436998</node>
			<node id="7025">9.9712,-26.491899,9.8683004</node>
			<node id="7026">9.8755999,-26.953199,8.6618996</node>
			<node id="7027">12.7339,-25.3172,9.8044996</node>
			<node id="7028">18.5935,-23.5235,-0.95840001</node>
			<node id="7029">18.614401,-23.5266,0.4725</node>
			<node id="7030">17.421301,-23.5235,6.5675998</node>
			<node id="7031">-1.6159,-21.484501,-20.875799</node>
			<node id="7032">-0.5122,-21.465,-20.951099</node>
			<node id="7033">2.8268001,-20.378201,-21.8342</node>
			<node id="7034">3.9470999,-20.378201,-21.6597</node>
			<node id="7035">6.8790998,-21.484501,-19.7759</node>
			<node id="7036">1.6991,-20.378201,-21.9508</node>
			<node id="7037">-9.4583998,-25.205999,13.2303</node>
			<node id="7038">-11.383,-22.5075,16.2414</node>
			<node id="7039">-9.4921999,-24.4366,14.5536</node>
			<node id="7040">-12.1877,-22.5075,15.6132</node>
			<node id="7041">-13.728,-22.5075,14.2777</node>
			<node id="7042">-15.7274,-21.484501,13.8224</node>
			<node id="7043">-17.944,-20.378201,12.7568</node>
			<node id="7044">-17.2635,-20.378201,13.6636</node>
			<node id="7045">-18.5769,-20.378201,11.8161</node>
			<node id="7046">-20.174,-20.378201,8.8164997</node>
			<node id="7047">-19.693399,-20.378201,9.8434</node>
			<node id="7048">-22.7619,-19.217699,-3.5450001</node>
			<node id="7049">-22.549299,-19.217699,-4.7121</node>
			<node id="7050">-22.2768,-19.217699,-5.8667002</node>
			<node id="7051">-21.9452,-19.217699,-7.0057001</node>
			<node id="7052">-20.6057,-19.217699,-10.2994</node>
			<node id="7053">-20.048201,-19.217699,-11.3465</node>
			<node id="7054">-19.4375,-19.217699,-12.3635</node>
			<node id="7055">-22.549299,-19.217699,4.7121</node>
			<node id="7056">-23.0058,-19.217699,-1.1858</node>
			<node id="7057">-22.914301,-19.217699,-2.3685999</node>
			<node id="7058">-14.1036,-20.378201,-16.906</node>
			<node id="7059">-18.0632,-19.217699,-14.2966</node>
			<node id="7060">-17.303301,-19.217699,-15.2075</node>
			<node id="7061">-12.2905,-20.378201,-18.2665</node>
			<node id="7062">-6.1532001,-20.378201,-21.139099</node>
			<node id="7063">8.9088001,-21.465099,-18.969299</node>
			<node id="7064">10.7788,-21.484501,-17.950701</node>
			<node id="7065">12.0827,-21.514099,-17.0723</node>
			<node id="7066">13.1749,-21.7106,-15.9724</node>
			<node id="7067">17.695999,-22.0193,-10.0546</node>
			<node id="7068">16.808001,-22.121401,-11.2437</node>
			<node id="7069">16.4491,-21.7209,-12.5759</node>
			<node id="7070">17.950001,-22.4548,-8.6041002</node>
			<node id="7071">18.9188,-23.041599,-3.1956</node>
			<node id="7072">18.5336,-22.5418,-6.9565001</node>
			<node id="7073">9.9884005,-26.279499,10.4353</node>
			<node id="7074">9.9681997,-26.530001,9.7679996</node>
			<node id="7075">9.8849001,-26.928301,8.7334995</node>
			<node id="7076">12.104,-25.319099,10.6248</node>
			<node id="7077">13.6411,-24.4582,10.7819</node>
			<node id="7078">19.1033,-23.041599,-1.7707</node>
			<node id="7079">19.568501,-22.533899,3.0476999</node>
			<node id="7080">19.156401,-23.030899,1.2531</node>
			<node id="7081">16.5847,-23.9884,6.9658999</node>
			<node id="7082">18.615601,-23.041599,4.6466999</node>
			<node id="7083">18.214001,-23.041599,6.0264001</node>
			<node id="7084">-5.0569,-20.378201,-21.427799</node>
			<node id="7085">-3.9470999,-20.378201,-21.6597</node>
			<node id="7086">-2.8268001,-20.378201,-21.8342</node>
			<node id="7087">5.0569,-20.378201,-21.427799</node>
			<node id="7088">6.1532001,-20.378201,-21.139099</node>
			<node id="7089">0.5668,-20.378201,-22.009199</node>
			<node id="7090">-0.5668,-20.378201,-22.009199</node>
			<node id="7091">7.888,-21.484501,-19.395599</node>
			<node id="7092">-9.3650999,-25.106199,13.467</node>
			<node id="7093">-10.1924,-22.535101,16.978701</node>
			<node id="7094">-8.5674,-24.453501,15.126</node>
			<node id="7095">-13.4129,-21.484501,16.0781</node>
			<node id="7096">-14.2228,-21.484501,15.3663</node>
			<node id="7097">-14.995,-21.484501,14.6137</node>
			<node id="7098">-16.537201,-20.378201,14.5342</node>
			<node id="7099">-19.160601,-20.378201,10.8441</node>
			<node id="7100">-21.5555,-19.217699,8.1260996</node>
			<node id="7101">-21.9452,-19.217699,7.0057001</node>
			<node id="7102">-22.2768,-19.217699,5.8667002</node>
			<node id="7103">-21.108601,-19.217699,9.2250004</node>
			<node id="7104">-21.5555,-19.217699,-8.1260996</node>
			<node id="7105">-21.108601,-19.217699,-9.2250004</node>
			<node id="7106">-18.775299,-19.217699,-13.3477</node>
			<node id="7107">-23.4877,-18.006399,4.9081998</node>
			<node id="7108">-23.7092,-18.006399,3.6926</node>
			<node id="7109">-23.867901,-18.006399,2.4672</node>
			<node id="7110">-23.9632,-18.006399,1.2352</node>
			<node id="7111">-23.9951,-18.006399,2.4988899e-16</node>
			<node id="7112">-15.648,-19.217699,-16.906</node>
			<node id="7113">-16.497499,-19.217699,-16.0781</node>
			<node id="7114">-14.7569,-19.217699,-17.689199</node>
			<node id="7115">-13.8267,-19.217699,-18.4254</node>
			<node id="7116">-12.8599,-19.217699,-19.1127</node>
			<node id="7117">-11.8589,-19.217699,-19.749399</node>
			<node id="7118">-10.8265,-19.217699,-20.3337</node>
			<node id="7119">-9.7653999,-19.217699,-20.8641</node>
			<node id="7120">-8.6784,-19.217699,-21.3391</node>
			<node id="7121">-7.5683999,-19.217699,-21.757601</node>
			<node id="7122">9.3331003,-20.378201,-19.9403</node>
			<node id="7123">10.3472,-20.378201,-19.433399</node>
			<node id="7124">14.0651,-21.044399,-16.065001</node>
			<node id="7125">14.7454,-21.7111,-14.5344</node>
			<node id="7126">15.3868,-22.2199,-12.9789</node>
			<node id="7127">17.6672,-21.484501,-11.2375</node>
			<node id="7128">20.2479,-21.484501,-5.3323002</node>
			<node id="7129">19.6131,-22.559601,-2.5829</node>
			<node id="7130">19.9729,-21.465099,-6.3473001</node>
			<node id="7131">15.9745,-23.978701,8.2929001</node>
			<node id="7132">10.9112,-25.9219,10.4113</node>
			<node id="7133">9.9555998,-26.7171,9.2715998</node>
			<node id="7134">9.9174995,-26.839399,8.9819002</node>
			<node id="7135">15.4525,-23.526699,10.3891</node>
			<node id="7136">19.7782,-22.533899,-1.0195</node>
			<node id="7137">19.185301,-23.041599,-0.24690001</node>
			<node id="7138">19.6984,-22.5352,2.0336001</node>
			<node id="7139">19.3857,-22.533899,4.0510001</node>
			<node id="7140">19.777,-22.5597,0.4646</node>
			<node id="7141">16.867001,-23.526699,7.8878002</node>
			<node id="7142">19.006701,-22.5597,5.4850998</node>
			<node id="7143">18.531401,-22.533899,6.9860001</node>
			<node id="7144">-1.6991,-20.378201,-21.9508</node>
			<node id="7145">1.7778,-19.217699,-22.9676</node>
			<node id="7146">2.9577999,-19.217699,-22.845699</node>
			<node id="7147">4.1299,-19.217699,-22.663099</node>
			<node id="7148">7.2333002,-20.378201,-20.7943</node>
			<node id="7149">0.59310001,-19.217699,-23.0287</node>
			<node id="7150">-9.2552996,-23.031,16.8188</node>
			<node id="7151">-11.7246,-21.462,17.374201</node>
			<node id="7152">-12.5674,-21.484501,16.7472</node>
			<node id="7153">-9.3049002,-25.0404,13.6198</node>
			<node id="7154">-8.5622997,-24.4505,15.1342</node>
			<node id="7155">-8.7642002,-24.5571,14.8143</node>
			<node id="7156">-15.7671,-20.378201,15.3662</node>
			<node id="7157">-18.0632,-19.217699,14.2966</node>
			<node id="7158">-18.775299,-19.217699,13.3477</node>
			<node id="7159">-17.303301,-19.217699,15.2075</node>
			<node id="7160">-19.4375,-19.217699,12.3635</node>
			<node id="7161">-20.6057,-19.217699,10.2994</node>
			<node id="7162">-20.048201,-19.217699,11.3465</node>
			<node id="7163">-23.867901,-18.006399,-2.4672</node>
			<node id="7164">-23.7092,-18.006399,-3.6926</node>
			<node id="7165">-23.4877,-18.006399,-4.9081998</node>
			<node id="7166">-23.203899,-18.006399,-6.1107998</node>
			<node id="7167">-22.8585,-18.006399,-7.2972002</node>
			<node id="7168">-21.987101,-18.006399,-9.6089001</node>
			<node id="7169">-21.463301,-18.006399,-10.728</node>
			<node id="7170">-20.8825,-18.006399,-11.8187</node>
			<node id="7171">-20.246401,-18.006399,-12.878</node>
			<node id="7172">-23.203899,-18.006399,6.1107998</node>
			<node id="7173">-23.9632,-18.006399,-1.2352</node>
			<node id="7174">-19.556601,-18.006399,-13.9032</node>
			<node id="7175">-18.815001,-18.006399,-14.8915</node>
			<node id="7176">-18.023399,-18.006399,-15.8404</node>
			<node id="7177">-6.4383001,-19.217699,-22.118299</node>
			<node id="7178">8.2941999,-20.378201,-20.3944</node>
			<node id="7179">11.3339,-20.378201,-18.875</node>
			<node id="7180">12.3254,-20.355801,-18.266701</node>
			<node id="7181">13.1948,-21.044399,-16.791</node>
			<node id="7182">14.1036,-20.378201,-16.906</node>
			<node id="7183">15.7274,-21.484501,-13.8224</node>
			<node id="7184">18.5688,-21.413401,-9.8327999</node>
			<node id="7185">19.1861,-21.484501,-8.3848</node>
			<node id="7186">20.495501,-21.484501,-4.2828999</node>
			<node id="7187">20.711901,-21.464899,-3.198</node>
			<node id="7188">19.5923,-21.484501,-7.3860002</node>
			<node id="7189">16.201099,-23.504,9.2214003</node>
			<node id="7190">9.9897003,-26.2628,10.4776</node>
			<node id="7191">10.4699,-25.7337,11.3607</node>
			<node id="7192">12.8891,-24.3521,11.8162</node>
			<node id="7193">14.3019,-23.526501,11.9239</node>
			<node id="7194">20.827299,-21.484501,2.1528001</node>
			<node id="7195">20.688801,-21.484501,3.2221999</node>
			<node id="7196">17.678301,-23.041599,7.4572001</node>
			<node id="7197">-5.2911,-19.217699,-22.4205</node>
			<node id="7198">-4.1299,-19.217699,-22.663099</node>
			<node id="7199">-2.9577999,-19.217699,-22.845699</node>
			<node id="7200">5.2911,-19.217699,-22.4205</node>
			<node id="7201">6.4383001,-19.217699,-22.118299</node>
			<node id="7202">-0.59310001,-19.217699,-23.0287</node>
			<node id="7203">-1.7778,-19.217699,-22.9676</node>
			<node id="7204">-8.3182001,-23.526899,16.6588</node>
			<node id="7205">-8.8051996,-22.5599,17.7145</node>
			<node id="7206">-10.7788,-21.484501,17.950701</node>
			<node id="7207">-9.1307001,-24.864901,14.0365</node>
			<node id="7208">-8.5553999,-24.4459,15.1451</node>
			<node id="7209">-8.7812004,-24.5688,14.7826</node>
			<node id="7210">-14.1036,-20.378201,16.906</node>
			<node id="7211">-13.2146,-20.378201,17.6096</node>
			<node id="7212">-14.9552,-20.378201,16.157499</node>
			<node id="7213">-16.497499,-19.217699,16.0781</node>
			<node id="7214">-21.987101,-18.006399,9.6089001</node>
			<node id="7215">-22.4526,-18.006399,8.4643002</node>
			<node id="7216">-22.8585,-18.006399,7.2972002</node>
			<node id="7217">-21.463301,-18.006399,10.728</node>
			<node id="7218">-22.4526,-18.006399,-8.4643002</node>
			<node id="7219">-24.0707,-16.746,6.3382001</node>
			<node id="7220">-24.364401,-16.7463,5.0925999</node>
			<node id="7221">-24.594801,-16.746,3.8297</node>
			<node id="7222">-24.759199,-16.746,2.5592999</node>
			<node id="7223">-24.8582,-16.745899,1.281</node>
			<node id="7224">-24.8913,-16.745899,0.00050000002</node>
			<node id="7225">-17.184099,-18.006399,-16.7472</node>
			<node id="7226">-16.2992,-18.006399,-17.6096</node>
			<node id="7227">-15.371,-18.006399,-18.425301</node>
			<node id="7228">-14.4022,-18.006399,-19.1922</node>
			<node id="7229">-13.3951,-18.006399,-19.9081</node>
			<node id="7230">-12.3525,-18.006399,-20.571301</node>
			<node id="7231">-11.2771,-18.006399,-21.179899</node>
			<node id="7232">-10.1718,-18.006399,-21.732401</node>
			<node id="7233">-9.0396004,-18.006399,-22.2272</node>
			<node id="7234">-7.8834,-18.006399,-22.663099</node>
			<node id="7235">8.6784,-19.217699,-21.3391</node>
			<node id="7236">9.7653999,-19.217699,-20.8641</node>
			<node id="7237">10.8265,-19.217699,-20.3337</node>
			<node id="7238">13.2146,-20.378201,-17.6096</node>
			<node id="7239">14.9552,-20.378201,-16.157499</node>
			<node id="7240">15.7671,-20.378201,-15.3662</node>
			<node id="7241">19.1933,-20.354401,-10.8286</node>
			<node id="7242">17.1966,-21.049601,-12.6664</node>
			<node id="7243">20.9736,-20.378201,-6.6954999</node>
			<node id="7244">21.290501,-20.378201,-5.6069002</node>
			<node id="7245">20.827299,-21.484501,-2.1528001</node>
			<node id="7246">20.6012,-20.378201,-7.7663002</node>
			<node id="7247">9.9902,-26.2561,10.4945</node>
			<node id="7248">11.4532,-25.205799,11.4896</node>
			<node id="7249">9.9805002,-26.228901,10.5754</node>
			<node id="7250">12.0226,-24.603399,12.2661</node>
			<node id="7251">15.491,-23.0308,11.3389</node>
			<node id="7252">16.3193,-23.031799,10.1144</node>
			<node id="7253">20.9105,-21.484501,1.0778</node>
			<node id="7254">20.495501,-21.484501,4.2828999</node>
			<node id="7255">20.259501,-21.4648,5.3639002</node>
			<node id="7256">17.935301,-22.559601,8.3467999</node>
			<node id="7257">19.946501,-21.484501,6.3676</node>
			<node id="7258">0.6178,-18.006399,-23.987101</node>
			<node id="7259">1.8518,-18.006399,-23.9235</node>
			<node id="7260">3.0809,-18.006399,-23.7964</node>
			<node id="7261">4.3017998,-18.006399,-23.6063</node>
			<node id="7262">7.5683999,-19.217699,-21.757601</node>
			<node id="7263">-0.6178,-18.006399,-23.987101</node>
			<node id="7264">-9.8404999,-21.484501,18.481701</node>
			<node id="7265">-11.3339,-20.378201,18.875</node>
			<node id="7266">-12.2905,-20.378201,18.2665</node>
			<node id="7267">-8.9715004,-24.728399,14.3756</node>
			<node id="7268">-8.8378,-24.6168,14.6607</node>
			<node id="7269">-15.648,-19.217699,16.906</node>
			<node id="7270">-18.023399,-18.006399,15.8404</node>
			<node id="7271">-18.815001,-18.006399,14.8915</node>
			<node id="7272">-19.556601,-18.006399,13.9032</node>
			<node id="7273">-17.184099,-18.006399,16.7472</node>
			<node id="7274">-20.246401,-18.006399,12.878</node>
			<node id="7275">-20.8825,-18.006399,11.8187</node>
			<node id="7276">-24.8578,-16.7465,-1.2804</node>
			<node id="7277">-24.758699,-16.7465,-2.5606999</node>
			<node id="7278">-24.5945,-16.746201,-3.8310001</node>
			<node id="7279">-24.364799,-16.7458,-5.0928001</node>
			<node id="7280">-24.070801,-16.746401,-6.3368001</node>
			<node id="7281">-23.7129,-16.7451,-7.5695</node>
			<node id="7282">-23.290899,-16.746,-8.7807999</node>
			<node id="7283">-22.8083,-16.7458,-9.9680996</node>
			<node id="7284">-22.2652,-16.746,-11.1278</node>
			<node id="7285">-21.6623,-16.745701,-12.2605</node>
			<node id="7286">-21.002701,-16.746401,-13.3583</node>
			<node id="7287">-23.7125,-16.745501,7.5702</node>
			<node id="7288">-20.2869,-16.746099,-14.4224</node>
			<node id="7289">-19.5177,-16.7467,-15.4469</node>
			<node id="7290">-18.696199,-16.7458,-16.4324</node>
			<node id="7291">-6.7062001,-18.006399,-23.038799</node>
			<node id="7292">11.8589,-19.217699,-19.749399</node>
			<node id="7293">12.8599,-19.217699,-19.1127</node>
			<node id="7294">14.7569,-19.217699,-17.689199</node>
			<node id="7295">16.9041,-20.383301,-14.1098</node>
			<node id="7296">18.5769,-20.378201,-11.8161</node>
			<node id="7297">19.693399,-20.378201,-9.8434</node>
			<node id="7298">17.944,-20.378201,-12.7568</node>
			<node id="7299">20.174,-20.378201,-8.8164997</node>
			<node id="7300">21.5509,-20.378201,-4.5035</node>
			<node id="7301">21.7542,-20.378201,-3.3880999</node>
			<node id="7302">17.068199,-23.031799,8.7840996</node>
			<node id="7303">10.8023,-25.0924,12.3543</node>
			<node id="7304">9.8702002,-25.896099,11.4912</node>
			<node id="7305">13,-23.526501,13.3312</node>
			<node id="7306">16.437401,-22.5595,11.0073</node>
			<node id="7307">15.5295,-22.534901,12.2886</node>
			<node id="7308">17.2355,-22.533899,9.7545996</node>
			<node id="7309">20.9105,-21.484501,-1.0778</node>
			<node id="7310">20.9573,-21.465099,0.0274</node>
			<node id="7311">21.987301,-20.378201,1.1332999</node>
			<node id="7312">21.899799,-20.378201,2.2637</node>
			<node id="7313">21.7542,-20.378201,3.3880999</node>
			<node id="7314">19.5923,-21.484501,7.3860002</node>
			<node id="7315">19.1926,-21.464899,8.4176998</node>
			<node id="7316">-5.5113001,-18.006399,-23.3535</node>
			<node id="7317">-4.3017998,-18.006399,-23.6063</node>
			<node id="7318">-3.0809,-18.006399,-23.7964</node>
			<node id="7319">5.5113001,-18.006399,-23.3535</node>
			<node id="7320">6.7062001,-18.006399,-23.038799</node>
			<node id="7321">-1.8518,-18.006399,-23.9235</node>
			<node id="7322">-8.3383999,-24.291901,15.4891</node>
			<node id="7323">-7.9095998,-23.0417,17.480499</node>
			<node id="7324">-8.9088001,-21.465099,18.969299</node>
			<node id="7325">-10.3472,-20.378201,19.433399</node>
			<node id="7326">-13.8267,-19.217699,18.4254</node>
			<node id="7327">-14.7569,-19.217699,17.689199</node>
			<node id="7328">-12.8599,-19.217699,19.1127</node>
			<node id="7329">-16.2992,-18.006399,17.6096</node>
			<node id="7330">-22.264999,-16.7458,11.1285</node>
			<node id="7331">-22.808399,-16.745899,9.9673996</node>
			<node id="7332">-23.290701,-16.746099,8.7812004</node>
			<node id="7333">-21.662901,-16.745399,12.2601</node>
			<node id="7334">-24.5012,-15.4437,7.8216</node>
			<node id="7335">-24.8713,-15.4437,6.5499001</node>
			<node id="7336">-25.175501,-15.4437,5.2609</node>
			<node id="7337">-25.413,-15.4437,3.9579</node>
			<node id="7338">-25.583,-15.4437,2.6443999</node>
			<node id="7339">-25.6852,-15.4437,1.324</node>
			<node id="7340">-25.7194,-15.4437,2.1432439e-16</node>
			<node id="7341">-17.825899,-16.745899,-17.3727</node>
			<node id="7342">-16.9074,-16.746599,-18.267099</node>
			<node id="7343">-15.9452,-16.745001,-19.114201</node>
			<node id="7344">-14.94,-16.745501,-19.909401</node>
			<node id="7345">-13.8962,-16.7463,-20.650801</node>
			<node id="7346">-12.8149,-16.7456,-21.339199</node>
			<node id="7347">-11.6982,-16.745899,-21.971001</node>
			<node id="7348">-10.5527,-16.746201,-22.5434</node>
			<node id="7349">-9.3766003,-16.7458,-23.0576</node>
			<node id="7350">-8.1782999,-16.746401,-23.509001</node>
			<node id="7351">7.8834,-18.006399,-22.663099</node>
			<node id="7352">9.0396004,-18.006399,-22.2272</node>
			<node id="7353">10.1718,-18.006399,-21.732401</node>
			<node id="7354">11.2771,-18.006399,-21.179899</node>
			<node id="7355">13.8267,-19.217699,-18.4254</node>
			<node id="7356">15.648,-19.217699,-16.906</node>
			<node id="7357">17.3396,-19.190901,-15.1982</node>
			<node id="7358">19.4375,-19.217699,-12.3635</node>
			<node id="7359">20.048201,-19.217699,-11.3465</node>
			<node id="7360">21.5555,-19.217699,-8.1260996</node>
			<node id="7361">21.9452,-19.217699,-7.0057001</node>
			<node id="7362">22.2768,-19.217699,-5.8667002</node>
			<node id="7363">21.899799,-20.378201,-2.2637</node>
			<node id="7364">21.108601,-19.217699,-9.2250004</node>
			<node id="7365">9.7834997,-25.716999,11.923</node>
			<node id="7366">9.8619003,-25.868,11.5681</node>
			<node id="7367">14.6451,-22.507,13.3752</node>
			<node id="7368">12.0676,-23.988701,13.3395</node>
			<node id="7369">22.0165,-20.378201,2.8280434e-16</node>
			<node id="7370">21.5509,-20.378201,4.5035</node>
			<node id="7371">21.290501,-20.378201,5.6069002</node>
			<node id="7372">20.9736,-20.378201,6.6954999</node>
			<node id="7373">18.729,-21.484501,9.3613005</node>
			<node id="7374">-0.64039999,-16.746599,-24.8825</node>
			<node id="7375">0.64090002,-16.7465,-24.882601</node>
			<node id="7376">1.9206001,-16.7467,-24.816401</node>
			<node id="7377">3.1963,-16.7453,-24.6856</node>
			<node id="7378">4.4619999,-16.746799,-24.4874</node>
			<node id="7379">-1.9212,-16.747,-24.8162</node>
			<node id="7380">-8.2187996,-24.2099,15.6745</node>
			<node id="7381">-7.0138998,-23.5235,17.246401</node>
			<node id="7382">-7.4608998,-22.533899,18.345301</node>
			<node id="7383">-9.3331003,-20.378201,19.9403</node>
			<node id="7384">-10.8265,-19.217699,20.3337</node>
			<node id="7385">-11.8589,-19.217699,19.749399</node>
			<node id="7386">-15.371,-18.006399,18.425301</node>
			<node id="7387">-17.8251,-16.745899,17.373501</node>
			<node id="7388">-18.6966,-16.7456,16.432199</node>
			<node id="7389">-19.517599,-16.746,15.4477</node>
			<node id="7390">-20.2869,-16.746,14.4225</node>
			<node id="7391">-16.9076,-16.7465,18.267099</node>
			<node id="7392">-21.003,-16.745701,13.3588</node>
			<node id="7393">-25.6852,-15.4437,-1.324</node>
			<node id="7394">-25.583,-15.4437,-2.6443999</node>
			<node id="7395">-25.413,-15.4437,-3.9579</node>
			<node id="7396">-25.175501,-15.4437,-5.2609</node>
			<node id="7397">-24.8713,-15.4437,-6.5499001</node>
			<node id="7398">-24.5012,-15.4437,-7.8216</node>
			<node id="7399">-24.066,-15.4437,-9.0725002</node>
			<node id="7400">-23.567101,-15.4437,-10.2994</node>
			<node id="7401">-23.0056,-15.4437,-11.4989</node>
			<node id="7402">-22.3832,-15.4437,-12.668</node>
			<node id="7403">-21.701401,-15.4437,-13.8035</node>
			<node id="7404">-24.066,-15.4437,9.0725002</node>
			<node id="7405">-20.962,-15.4437,-14.9023</node>
			<node id="7406">-20.167,-15.4437,-15.9617</node>
			<node id="7407">-19.3186,-15.4437,-16.978701</node>
			<node id="7408">-6.9570999,-16.7465,-23.8988</node>
			<node id="7409">12.3525,-18.006399,-20.571301</node>
			<node id="7410">13.3951,-18.006399,-19.9081</node>
			<node id="7411">14.4022,-18.006399,-19.1922</node>
			<node id="7412">15.371,-18.006399,-18.425301</node>
			<node id="7413">16.497499,-19.217699,-16.0781</node>
			<node id="7414">18.0632,-19.217699,-14.2966</node>
			<node id="7415">18.775299,-19.217699,-13.3477</node>
			<node id="7416">20.6057,-19.217699,-10.2994</node>
			<node id="7417">22.549299,-19.217699,-4.7121</node>
			<node id="7418">22.7619,-19.217699,-3.5450001</node>
			<node id="7419">11.1346,-24.451,13.3479</node>
			<node id="7420">9.5469999,-25.3139,12.947</node>
			<node id="7421">9.8184996,-25.7813,11.7706</node>
			<node id="7422">9.8573999,-25.848801,11.609</node>
			<node id="7423">13.9192,-22.5072,14.092</node>
			<node id="7424">11.5604,-23.526501,14.5973</node>
			<node id="7425">17.0653,-21.484501,12.132</node>
			<node id="7426">15.7251,-21.4618,13.8585</node>
			<node id="7427">17.668699,-21.464701,11.2712</node>
			<node id="7428">21.987301,-20.378201,-1.1332999</node>
			<node id="7429">23.0364,-19.217699,2.6669915e-16</node>
			<node id="7430">23.0058,-19.217699,1.1858</node>
			<node id="7431">22.914301,-19.217699,2.3685999</node>
			<node id="7432">22.7619,-19.217699,3.5450001</node>
			<node id="7433">20.6012,-20.378201,7.7663002</node>
			<node id="7434">20.174,-20.378201,8.8164997</node>
			<node id="7435">-5.7161999,-16.745701,-24.226101</node>
			<node id="7436">-4.4636002,-16.746799,-24.487101</node>
			<node id="7437">-3.1960001,-16.745399,-24.685499</node>
			<node id="7438">5.7175999,-16.7458,-24.2257</node>
			<node id="7439">6.9562001,-16.7458,-23.899599</node>
			<node id="7440">-7.8540001,-24.0184,16.150999</node>
			<node id="7441">-7.3134999,-23.7349,16.806101</node>
			<node id="7442">-7.888,-21.484501,19.395599</node>
			<node id="7443">-8.2941999,-20.378201,20.3944</node>
			<node id="7444">-9.7653999,-19.217699,20.8641</node>
			<node id="7445">-13.3951,-18.006399,19.9081</node>
			<node id="7446">-14.4022,-18.006399,19.1922</node>
			<node id="7447">-12.3525,-18.006399,20.571301</node>
			<node id="7448">-15.9452,-16.745701,19.1136</node>
			<node id="7449">-22.3832,-15.4437,12.668</node>
			<node id="7450">-23.0056,-15.4437,11.4989</node>
			<node id="7451">-23.567101,-15.4437,10.2994</node>
			<node id="7452">-21.701401,-15.4437,13.8035</node>
			<node id="7453">-25.0487,-14.7715,7.3014998</node>
			<node id="7454">-24.639601,-14.7715,8.5812998</node>
			<node id="7455">-25.3913,-14.7715,6.0022998</node>
			<node id="7456">-25.6667,-14.7715,4.6873002</node>
			<node id="7457">-25.873899,-14.7715,3.3597</node>
			<node id="7458">-26.0126,-14.7715,2.0234001</node>
			<node id="7459">-26.0823,-14.7715,0.68159997</node>
			<node id="7460">-26.0828,-14.7715,-0.662</node>
			<node id="7461">-18.419001,-15.4437,-17.950701</node>
			<node id="7462">-17.470501,-15.4437,-18.875</node>
			<node id="7463">-16.475599,-15.4437,-19.749399</node>
			<node id="7464">-15.4371,-15.4437,-20.571301</node>
			<node id="7465">-14.3576,-15.4437,-21.338699</node>
			<node id="7466">-13.2401,-15.4437,-22.049601</node>
			<node id="7467">-12.0875,-15.4437,-22.7019</node>
			<node id="7468">-10.9028,-15.4437,-23.2941</node>
			<node id="7469">-9.6892004,-15.4437,-23.8244</node>
			<node id="7470">-8.4498997,-15.4437,-24.291599</node>
			<node id="7471">8.1753998,-16.746901,-23.509701</node>
			<node id="7472">9.3773003,-16.746,-23.0571</node>
			<node id="7473">10.552,-16.745899,-22.5439</node>
			<node id="7474">11.6983,-16.745701,-21.9711</node>
			<node id="7475">16.2992,-18.006399,-17.6096</node>
			<node id="7476">17.184099,-18.006399,-16.7472</node>
			<node id="7477">18.023399,-18.006399,-15.8404</node>
			<node id="7478">19.556601,-18.006399,-13.9032</node>
			<node id="7479">20.246401,-18.006399,-12.878</node>
			<node id="7480">20.8825,-18.006399,-11.8187</node>
			<node id="7481">21.987101,-18.006399,-9.6089001</node>
			<node id="7482">22.4526,-18.006399,-8.4643002</node>
			<node id="7483">22.8585,-18.006399,-7.2972002</node>
			<node id="7484">23.203899,-18.006399,-6.1107998</node>
			<node id="7485">22.914301,-19.217699,-2.3685999</node>
			<node id="7486">21.463301,-18.006399,-10.728</node>
			<node id="7487">10.1388,-24.5058,14.0334</node>
			<node id="7488">9.5172005,-25.2878,13.0252</node>
			<node id="7489">9.8473997,-25.828199,11.6569</node>
			<node id="7490">14.995,-21.484501,14.6137</node>
			<node id="7491">13.1933,-22.507299,14.8088</node>
			<node id="7492">16.4181,-21.484501,12.9945</node>
			<node id="7493">18.2222,-21.484501,10.3131</node>
			<node id="7494">23.0058,-19.217699,-1.1858</node>
			<node id="7495">22.549299,-19.217699,4.7121</node>
			<node id="7496">22.2768,-19.217699,5.8667002</node>
			<node id="7497">21.9452,-19.217699,7.0057001</node>
			<node id="7498">19.693399,-20.378201,9.8434</node>
			<node id="7499">-1.9849,-15.4437,-25.642599</node>
			<node id="7500">-0.66219997,-15.4437,-25.7108</node>
			<node id="7501">0.66219997,-15.4437,-25.7108</node>
			<node id="7502">1.9849,-15.4437,-25.642599</node>
			<node id="7503">3.3023,-15.4437,-25.5065</node>
			<node id="7504">4.6108999,-15.4437,-25.302601</node>
			<node id="7505">-3.3023,-15.4437,-25.5065</node>
			<node id="7506">-7.8277998,-24.004101,16.186001</node>
			<node id="7507">-7.0601001,-23.6443,17.0506</node>
			<node id="7508">-7.5243001,-23.818199,16.591101</node>
			<node id="7509">-6.4947,-23.0415,18.0525</node>
			<node id="7510">-6.8790998,-21.484501,19.7759</node>
			<node id="7511">-8.6784,-19.217699,21.3391</node>
			<node id="7512">-10.1718,-18.006399,21.732401</node>
			<node id="7513">-11.2771,-18.006399,21.179899</node>
			<node id="7514">-14.9385,-16.7465,19.9097</node>
			<node id="7515">-17.470501,-15.4437,18.875</node>
			<node id="7516">-18.419001,-15.4437,17.950701</node>
			<node id="7517">-19.3186,-15.4437,16.978701</node>
			<node id="7518">-20.167,-15.4437,15.9617</node>
			<node id="7519">-20.962,-15.4437,14.9023</node>
			<node id="7520">-16.475599,-15.4437,19.749399</node>
			<node id="7521">-26.014099,-14.7715,-2.0037999</node>
			<node id="7522">-25.876499,-14.7715,-3.3403001</node>
			<node id="7523">-25.6702,-14.7715,-4.6680002</node>
			<node id="7524">-25.3958,-14.7715,-5.9833002</node>
			<node id="7525">-25.054199,-14.7715,-7.2827001</node>
			<node id="7526">-24.646,-14.7715,-8.5628004</node>
			<node id="7527">-24.1726,-14.7715,-9.8202</node>
			<node id="7528">-23.635,-14.7715,-11.0515</node>
			<node id="7529">-23.0347,-14.7715,-12.2536</node>
			<node id="7530">-22.3734,-14.7715,-13.4232</node>
			<node id="7531">-21.6527,-14.7715,-14.5571</node>
			<node id="7532">-25.226,-14.0993,8.0530005</node>
			<node id="7533">-25.6071,-14.0993,6.7437</node>
			<node id="7534">-24.778,-14.0993,9.3409004</node>
			<node id="7535">-25.9203,-14.0993,5.4166002</node>
			<node id="7536">-26.164801,-14.0993,4.0749998</node>
			<node id="7537">-26.339899,-14.0993,2.7227001</node>
			<node id="7538">-26.445101,-14.0993,1.3631001</node>
			<node id="7539">-26.480301,-14.0993,1.956671e-16</node>
			<node id="7540">-26.445101,-14.0993,-1.3631001</node>
			<node id="7541">-24.165199,-14.7715,9.8382998</node>
			<node id="7542">-20.874599,-14.7715,-15.6525</node>
			<node id="7543">-20.041201,-14.7715,-16.706301</node>
			<node id="7544">-19.1546,-14.7715,-17.7159</node>
			<node id="7545">-7.1882,-15.4437,-24.694401</node>
			<node id="7546">12.8132,-16.7458,-21.340099</node>
			<node id="7547">13.8955,-16.7463,-20.6513</node>
			<node id="7548">14.9385,-16.7465,-19.9097</node>
			<node id="7549">15.9452,-16.745701,-19.1136</node>
			<node id="7550">18.815001,-18.006399,-14.8915</node>
			<node id="7551">23.4877,-18.006399,-4.9081998</node>
			<node id="7552">23.7092,-18.006399,-3.6926</node>
			<node id="7553">14.2228,-21.484501,15.3663</node>
			<node id="7554">12.397,-22.5075,15.4476</node>
			<node id="7555">18.5769,-20.378201,11.8161</node>
			<node id="7556">17.944,-20.378201,12.7568</node>
			<node id="7557">17.2635,-20.378201,13.6636</node>
			<node id="7558">16.537201,-20.378201,14.5342</node>
			<node id="7559">19.160601,-20.378201,10.8441</node>
			<node id="7560">23.9632,-18.006399,-1.2352</node>
			<node id="7561">23.9951,-18.006399,2.4988899e-16</node>
			<node id="7562">23.9632,-18.006399,1.2352</node>
			<node id="7563">23.867901,-18.006399,2.4672</node>
			<node id="7564">23.7092,-18.006399,3.6926</node>
			<node id="7565">21.5555,-19.217699,8.1260996</node>
			<node id="7566">21.108601,-19.217699,9.2250004</node>
			<node id="7567">-5.9074001,-15.4437,-25.0317</node>
			<node id="7568">-4.6108999,-15.4437,-25.302601</node>
			<node id="7569">5.9074001,-15.4437,-25.0317</node>
			<node id="7570">7.1882,-15.4437,-24.694401</node>
			<node id="7571">-7.0423002,-23.637699,17.067801</node>
			<node id="7572">-6.7037001,-23.5242,17.359301</node>
			<node id="7573">-5.9754,-22.5595,18.858601</node>
			<node id="7574">-7.2333002,-20.378201,20.7943</node>
			<node id="7575">-7.5683999,-19.217699,21.757601</node>
			<node id="7576">-9.0396004,-18.006399,22.2272</node>
			<node id="7577">-12.8132,-16.7458,21.340099</node>
			<node id="7578">-13.8955,-16.7463,20.6513</node>
			<node id="7579">-11.6983,-16.745701,21.9711</node>
			<node id="7580">-15.4371,-15.4437,20.571301</node>
			<node id="7581">-23.025499,-14.7715,12.2709</node>
			<node id="7582">-22.3633,-14.7715,13.4399</node>
			<node id="7583">-23.626699,-14.7715,11.0693</node>
			<node id="7584">-21.6418,-14.7715,14.5734</node>
			<node id="7585">-26.339899,-14.0993,-2.7227001</node>
			<node id="7586">-26.164801,-14.0993,-4.0749998</node>
			<node id="7587">-25.9203,-14.0993,-5.4166002</node>
			<node id="7588">-25.6071,-14.0993,-6.7437</node>
			<node id="7589">-25.226,-14.0993,-8.0530005</node>
			<node id="7590">-24.778,-14.0993,-9.3409004</node>
			<node id="7591">-24.264299,-14.0993,-10.6041</node>
			<node id="7592">-23.686199,-14.0993,-11.8391</node>
			<node id="7593">-23.045401,-14.0993,-13.0428</node>
			<node id="7594">-22.343399,-14.0993,-14.2118</node>
			<node id="7595">-21.5821,-14.0993,-15.3432</node>
			<node id="7596">-24.264299,-14.0993,10.6041</node>
			<node id="7597">-18.217199,-14.7715,-18.6784</node>
			<node id="7598">-17.231501,-14.7715,-19.591499</node>
			<node id="7599">-20.7637,-14.0993,-16.433901</node>
			<node id="7600">-19.8901,-14.0993,-17.481001</node>
			<node id="7601">-18.9639,-14.0993,-18.481701</node>
			<node id="7602">-16.2001,-14.7715,-20.452499</node>
			<node id="7603">-15.1257,-14.7715,-21.2593</node>
			<node id="7604">-14.0113,-14.7715,-22.0098</node>
			<node id="7605">-12.8597,-14.7715,-22.7019</node>
			<node id="7606">-11.674,-14.7715,-23.333799</node>
			<node id="7607">-10.4573,-14.7715,-23.903799</node>
			<node id="7608">-9.2129002,-14.7715,-24.4105</node>
			<node id="7609">-7.9440999,-14.7715,-24.8524</node>
			<node id="7610">8.4498997,-15.4437,-24.291599</node>
			<node id="7611">9.6892004,-15.4437,-23.8244</node>
			<node id="7612">10.9028,-15.4437,-23.2941</node>
			<node id="7613">12.0875,-15.4437,-22.7019</node>
			<node id="7614">16.9076,-16.7465,-18.267099</node>
			<node id="7615">17.8251,-16.745899,-17.373501</node>
			<node id="7616">18.6966,-16.7456,-16.432199</node>
			<node id="7617">19.517599,-16.746,-15.4477</node>
			<node id="7618">20.2869,-16.746,-14.4225</node>
			<node id="7619">21.003,-16.745701,-13.3588</node>
			<node id="7620">21.662901,-16.745399,-12.2601</node>
			<node id="7621">22.264999,-16.7458,-11.1285</node>
			<node id="7622">22.808399,-16.745899,-9.9673996</node>
			<node id="7623">23.290701,-16.746099,-8.7812004</node>
			<node id="7624">23.7125,-16.745501,-7.5702</node>
			<node id="7625">24.0707,-16.746,-6.3382001</node>
			<node id="7626">23.867901,-18.006399,-2.4672</node>
			<node id="7627">9.9977999,-23.5264,15.7089</node>
			<node id="7628">9.4375,-25.2132,13.2352</node>
			<node id="7629">15.7671,-20.378201,15.3662</node>
			<node id="7630">13.4129,-21.484501,16.0781</node>
			<node id="7631">11.6006,-22.5077,16.086399</node>
			<node id="7632">23.4877,-18.006399,4.9081998</node>
			<node id="7633">23.203899,-18.006399,6.1107998</node>
			<node id="7634">22.8585,-18.006399,7.2972002</node>
			<node id="7635">20.6057,-19.217699,10.2994</node>
			<node id="7636">-1.3529,-14.7715,-26.056101</node>
			<node id="7637">-2.6925001,-14.7715,-25.9519</node>
			<node id="7638">-0.0098000001,-14.7715,-26.0912</node>
			<node id="7639">1.3334,-14.7715,-26.0571</node>
			<node id="7640">2.6730001,-14.7715,-25.953899</node>
			<node id="7641">4.0054998,-14.7715,-25.7819</node>
			<node id="7642">5.3274002,-14.7715,-25.5415</node>
			<node id="7643">-4.0249,-14.7715,-25.7789</node>
			<node id="7644">-6.9355001,-23.605801,17.159901</node>
			<node id="7645">-6.4786,-23.4375,17.552601</node>
			<node id="7646">-5.8456001,-23.190001,18.100901</node>
			<node id="7647">-5.8836002,-21.465,20.1145</node>
			<node id="7648">-6.1532001,-20.378201,21.139099</node>
			<node id="7649">-7.8834,-18.006399,22.663099</node>
			<node id="7650">-9.3773003,-16.746,23.0571</node>
			<node id="7651">-10.552,-16.745899,22.5439</node>
			<node id="7652">-14.3576,-15.4437,21.338699</node>
			<node id="7653">-18.203199,-14.7715,18.692101</node>
			<node id="7654">-17.216801,-14.7715,19.604401</node>
			<node id="7655">-19.1413,-14.7715,17.7302</node>
			<node id="7656">-20.028601,-14.7715,16.721399</node>
			<node id="7657">-20.8629,-14.7715,15.6681</node>
			<node id="7658">-16.1847,-14.7715,20.464701</node>
			<node id="7659">-23.045401,-14.0993,13.0428</node>
			<node id="7660">-23.686199,-14.0993,11.8391</node>
			<node id="7661">-22.343399,-14.0993,14.2118</node>
			<node id="7662">-21.5821,-14.0993,15.3432</node>
			<node id="7663">-25.7456,-13.4084,7.5033998</node>
			<node id="7664">-25.325199,-13.4084,8.8188</node>
			<node id="7665">-26.0977,-13.4084,6.1680999</node>
			<node id="7666">-26.3806,-13.4084,4.8164001</node>
			<node id="7667">-26.593599,-13.4084,3.4519999</node>
			<node id="7668">-26.736,-13.4084,2.0783999</node>
			<node id="7669">-26.8076,-13.4084,0.69940001</node>
			<node id="7670">-26.8081,-13.4084,-0.68159997</node>
			<node id="7671">-17.987301,-14.0993,-19.4335</node>
			<node id="7672">-16.962999,-14.0993,-20.3337</node>
			<node id="7673">-15.8938,-14.0993,-21.179899</node>
			<node id="7674">-14.7824,-14.0993,-21.969999</node>
			<node id="7675">-13.6318,-14.0993,-22.7019</node>
			<node id="7676">-12.4451,-14.0993,-23.373501</node>
			<node id="7677">-11.2253,-14.0993,-23.9832</node>
			<node id="7678">-9.9757996,-14.0993,-24.529301</node>
			<node id="7679">-8.6998997,-14.0993,-25.0103</node>
			<node id="7680">-7.4008002,-14.0993,-25.424999</node>
			<node id="7681">-6.6540999,-14.7715,-25.228399</node>
			<node id="7682">13.2401,-15.4437,-22.049601</node>
			<node id="7683">14.3576,-15.4437,-21.338699</node>
			<node id="7684">15.4371,-15.4437,-20.571301</node>
			<node id="7685">16.475599,-15.4437,-19.749399</node>
			<node id="7686">24.364401,-16.7463,-5.0925999</node>
			<node id="7687">24.594801,-16.746,-3.8297</node>
			<node id="7688">8.5675001,-24.4533,15.1272</node>
			<node id="7689">9.1816998,-24.924601,13.9063</node>
			<node id="7690">14.9552,-20.378201,16.157499</node>
			<node id="7691">12.5674,-21.484501,16.7472</node>
			<node id="7692">20.048201,-19.217699,11.3465</node>
			<node id="7693">19.4375,-19.217699,12.3635</node>
			<node id="7694">18.775299,-19.217699,13.3477</node>
			<node id="7695">18.0632,-19.217699,14.2966</node>
			<node id="7696">17.303301,-19.217699,15.2075</node>
			<node id="7697">24.759199,-16.746,-2.5592999</node>
			<node id="7698">24.8582,-16.745899,-1.281</node>
			<node id="7699">24.8913,-16.745899,-0.00050000002</node>
			<node id="7700">24.8578,-16.7465,1.2804</node>
			<node id="7701">24.758699,-16.7465,2.5606999</node>
			<node id="7702">24.5945,-16.746201,3.8310001</node>
			<node id="7703">22.4526,-18.006399,8.4643002</node>
			<node id="7704">21.987101,-18.006399,9.6089001</node>
			<node id="7705">-5.3466001,-14.7715,-25.5375</node>
			<node id="7706">-2.0436001,-14.0993,-26.4013</node>
			<node id="7707">-0.68180001,-14.0993,-26.4715</node>
			<node id="7708">-3.4000001,-14.0993,-26.261101</node>
			<node id="7709">0.68180001,-14.0993,-26.4715</node>
			<node id="7710">2.0436001,-14.0993,-26.4013</node>
			<node id="7711">3.4000001,-14.0993,-26.261101</node>
			<node id="7712">4.7473998,-14.0993,-26.051201</node>
			<node id="7713">6.6352,-14.7715,-25.2334</node>
			<node id="7714">6.0822001,-14.0993,-25.772301</node>
			<node id="7715">7.9253998,-14.7715,-24.858299</node>
			<node id="7716">-4.7473998,-14.0993,-26.051201</node>
			<node id="7717">-6.0861001,-23.277901,17.900499</node>
			<node id="7718">-5.7733998,-23.171301,18.151199</node>
			<node id="7719">-5.9850998,-23.236799,17.99</node>
			<node id="7720">-4.5488,-22.533899,19.275</node>
			<node id="7721">-6.4383001,-19.217699,22.118299</node>
			<node id="7722">-6.7062001,-18.006399,23.038799</node>
			<node id="7723">-8.1753998,-16.746901,23.509701</node>
			<node id="7724">-12.0875,-15.4437,22.7019</node>
			<node id="7725">-13.2401,-15.4437,22.049601</node>
			<node id="7726">-10.9028,-15.4437,23.2941</node>
			<node id="7727">-15.1098,-14.7715,21.2707</node>
			<node id="7728">-17.987301,-14.0993,19.4335</node>
			<node id="7729">-18.9639,-14.0993,18.481701</node>
			<node id="7730">-16.962999,-14.0993,20.3337</node>
			<node id="7731">-19.8901,-14.0993,17.481001</node>
			<node id="7732">-20.7637,-14.0993,16.433901</node>
			<node id="7733">-15.8938,-14.0993,21.179899</node>
			<node id="7734">-26.7374,-13.4084,-2.0606999</node>
			<node id="7735">-26.5959,-13.4084,-3.4344001</node>
			<node id="7736">-26.383801,-13.4084,-4.7989998</node>
			<node id="7737">-26.101801,-13.4084,-6.1508002</node>
			<node id="7738">-25.750601,-13.4084,-7.4863</node>
			<node id="7739">-25.330999,-13.4084,-8.802</node>
			<node id="7740">-24.844299,-13.4084,-10.0944</node>
			<node id="7741">-24.2917,-13.4084,-11.3599</node>
			<node id="7742">-23.674801,-13.4084,-12.5954</node>
			<node id="7743">-22.995001,-13.4084,-13.7974</node>
			<node id="7744">-22.2542,-13.4084,-14.9629</node>
			<node id="7745">-25.884001,-12.7174,8.2630997</node>
			<node id="7746">-26.275101,-12.7174,6.9196</node>
			<node id="7747">-24.837601,-13.4084,10.1108</node>
			<node id="7748">-25.424299,-12.7174,9.5846004</node>
			<node id="7749">-26.596399,-12.7174,5.5577998</node>
			<node id="7750">-26.8473,-12.7174,4.1813002</node>
			<node id="7751">-27.026899,-12.7174,2.7937</node>
			<node id="7752">-27.134899,-12.7174,1.3987</node>
			<node id="7753">-27.171,-12.7174,1.7648937e-16</node>
			<node id="7754">-27.134899,-12.7174,-1.3987</node>
			<node id="7755">-21.454399,-13.4084,-16.088699</node>
			<node id="7756">-20.5977,-13.4084,-17.171801</node>
			<node id="7757">-19.686501,-13.4084,-18.209299</node>
			<node id="7758">-6.0822001,-14.0993,-25.772301</node>
			<node id="7759">9.1946001,-14.7715,-24.4174</node>
			<node id="7760">10.4393,-14.7715,-23.911699</node>
			<node id="7761">11.6564,-14.7715,-23.3426</node>
			<node id="7762">12.8426,-14.7715,-22.711599</node>
			<node id="7763">17.470501,-15.4437,-18.875</node>
			<node id="7764">18.419001,-15.4437,-17.950701</node>
			<node id="7765">19.3186,-15.4437,-16.978701</node>
			<node id="7766">20.167,-15.4437,-15.9617</node>
			<node id="7767">20.962,-15.4437,-14.9023</node>
			<node id="7768">21.701401,-15.4437,-13.8035</node>
			<node id="7769">22.3832,-15.4437,-12.668</node>
			<node id="7770">23.0056,-15.4437,-11.4989</node>
			<node id="7771">23.567101,-15.4437,-10.2994</node>
			<node id="7772">24.066,-15.4437,-9.0725002</node>
			<node id="7773">24.5012,-15.4437,-7.8216</node>
			<node id="7774">24.8713,-15.4437,-6.5499001</node>
			<node id="7775">8.3298998,-23.526699,16.653099</node>
			<node id="7776">8.6532001,-24.537201,14.9249</node>
			<node id="7777">10.7425,-22.5075,16.640699</node>
			<node id="7778">9.1108999,-24.8496,14.0835</node>
			<node id="7779">16.497499,-19.217699,16.0781</node>
			<node id="7780">14.1036,-20.378201,16.906</node>
			<node id="7781">11.6886,-21.484501,17.372</node>
			<node id="7782">24.364799,-16.7458,5.0928001</node>
			<node id="7783">24.070801,-16.746401,6.3368001</node>
			<node id="7784">23.7129,-16.7451,7.5695</node>
			<node id="7785">21.463301,-18.006399,10.728</node>
			<node id="7786">7.4008002,-14.0993,-25.424999</node>
			<node id="7787">8.6998997,-14.0993,-25.0103</node>
			<node id="7788">-5.7540002,-23.1647,18.164801</node>
			<node id="7789">-4.8091998,-21.484501,20.3785</node>
			<node id="7790">-5.0251002,-22.952801,18.626699</node>
			<node id="7791">-5.0569,-20.378201,21.427799</node>
			<node id="7792">-5.2911,-19.217699,22.4205</node>
			<node id="7793">-6.9562001,-16.7458,23.899599</node>
			<node id="7794">-8.4498997,-15.4437,24.291599</node>
			<node id="7795">-9.6892004,-15.4437,23.8244</node>
			<node id="7796">-13.9947,-14.7715,22.0203</node>
			<node id="7797">-14.7824,-14.0993,21.969999</node>
			<node id="7798">-23.666401,-13.4084,12.6111</node>
			<node id="7799">-22.9858,-13.4084,13.8127</node>
			<node id="7800">-24.284201,-13.4084,11.376</node>
			<node id="7801">-22.244301,-13.4084,14.9776</node>
			<node id="7802">-27.026899,-12.7174,-2.7937</node>
			<node id="7803">-26.8473,-12.7174,-4.1813002</node>
			<node id="7804">-26.596399,-12.7174,-5.5577998</node>
			<node id="7805">-26.275101,-12.7174,-6.9196</node>
			<node id="7806">-25.884001,-12.7174,-8.2630997</node>
			<node id="7807">-25.424299,-12.7174,-9.5846004</node>
			<node id="7808">-24.8972,-12.7174,-10.8807</node>
			<node id="7809">-24.3041,-12.7174,-12.1479</node>
			<node id="7810">-23.6465,-12.7174,-13.383</node>
			<node id="7811">-22.926201,-12.7174,-14.5825</node>
			<node id="7812">-22.1451,-12.7174,-15.7434</node>
			<node id="7813">-24.8972,-12.7174,10.8807</node>
			<node id="7814">-18.7229,-13.4084,-19.1987</node>
			<node id="7815">-17.709801,-13.4084,-20.136999</node>
			<node id="7816">-21.3053,-12.7174,-16.862499</node>
			<node id="7817">-20.409,-12.7174,-17.936899</node>
			<node id="7818">-19.4585,-12.7174,-18.9638</node>
			<node id="7819">-16.6497,-13.4084,-21.021999</node>
			<node id="7820">-15.5454,-13.4084,-21.8512</node>
			<node id="7821">-14.3999,-13.4084,-22.622499</node>
			<node id="7822">-13.2163,-13.4084,-23.333799</node>
			<node id="7823">-11.9975,-13.4084,-23.9832</node>
			<node id="7824">-10.747,-13.4084,-24.569099</node>
			<node id="7825">-9.4680004,-13.4084,-25.089701</node>
			<node id="7826">-8.1638002,-13.4084,-25.5439</node>
			<node id="7827">9.9757996,-14.0993,-24.529301</node>
			<node id="7828">11.2253,-14.0993,-23.9832</node>
			<node id="7829">12.4451,-14.0993,-23.373501</node>
			<node id="7830">13.9947,-14.7715,-22.0203</node>
			<node id="7831">13.6318,-14.0993,-22.7019</node>
			<node id="7832">15.1098,-14.7715,-21.2707</node>
			<node id="7833">16.1847,-14.7715,-20.464701</node>
			<node id="7834">17.216801,-14.7715,-19.604401</node>
			<node id="7835">25.175501,-15.4437,-5.2609</node>
			<node id="7836">25.413,-15.4437,-3.9579</node>
			<node id="7837">8.3346004,-24.286501,15.4948</node>
			<node id="7838">9.8844004,-22.507299,17.194901</node>
			<node id="7839">8.7643003,-24.6094,14.7271</node>
			<node id="7840">8.5535002,-24.4725,15.1024</node>
			<node id="7841">9.0476999,-24.7826,14.2417</node>
			<node id="7842">15.648,-19.217699,16.906</node>
			<node id="7843">13.2146,-20.378201,17.6096</node>
			<node id="7844">20.8825,-18.006399,11.8187</node>
			<node id="7845">20.246401,-18.006399,12.878</node>
			<node id="7846">19.556601,-18.006399,13.9032</node>
			<node id="7847">18.815001,-18.006399,14.8915</node>
			<node id="7848">18.023399,-18.006399,15.8404</node>
			<node id="7849">25.583,-15.4437,-2.6443999</node>
			<node id="7850">25.6852,-15.4437,-1.324</node>
			<node id="7851">25.7194,-15.4437,2.1432439e-16</node>
			<node id="7852">25.6852,-15.4437,1.324</node>
			<node id="7853">25.583,-15.4437,2.6443999</node>
			<node id="7854">25.413,-15.4437,3.9579</node>
			<node id="7855">23.290899,-16.746,8.7807999</node>
			<node id="7856">22.8083,-16.7458,9.9680996</node>
			<node id="7857">-1.3894,-13.4084,-26.780701</node>
			<node id="7858">-2.7662001,-13.4084,-26.6737</node>
			<node id="7859">-0.0088999998,-13.4084,-26.8167</node>
			<node id="7860">1.3716,-13.4084,-26.781601</node>
			<node id="7861">2.7485001,-13.4084,-26.675501</node>
			<node id="7862">4.1181002,-13.4084,-26.4986</node>
			<node id="7863">5.4766998,-13.4084,-26.251499</node>
			<node id="7864">-4.1356001,-13.4084,-26.495899</node>
			<node id="7865">-5.2112002,-22.993099,18.5266</node>
			<node id="7866">-3.7537999,-21.484501,20.599001</node>
			<node id="7867">-4.7028999,-22.889,18.792801</node>
			<node id="7868">-5.1834002,-22.9842,18.545099</node>
			<node id="7869">-5.5113001,-18.006399,23.3535</node>
			<node id="7870">-5.7175999,-16.7458,24.2257</node>
			<node id="7871">-7.1882,-15.4437,24.694401</node>
			<node id="7872">-12.8426,-14.7715,22.711599</node>
			<node id="7873">-11.6564,-14.7715,23.3426</node>
			<node id="7874">-10.4393,-14.7715,23.911699</node>
			<node id="7875">-13.6318,-14.0993,22.7019</node>
			<node id="7876">-18.710199,-13.4084,19.211</node>
			<node id="7877">-17.6964,-13.4084,20.1488</node>
			<node id="7878">-19.674299,-13.4084,18.222401</node>
			<node id="7879">-20.586399,-13.4084,17.1854</node>
			<node id="7880">-21.443701,-13.4084,16.1029</node>
			<node id="7881">-16.6357,-13.4084,21.0331</node>
			<node id="7882">-23.6465,-12.7174,13.383</node>
			<node id="7883">-24.3041,-12.7174,12.1479</node>
			<node id="7884">-22.926201,-12.7174,14.5825</node>
			<node id="7885">-22.1451,-12.7174,15.7434</node>
			<node id="7886">-26.3743,-12.0096,7.6854</node>
			<node id="7887">-25.9436,-12.0096,9.033</node>
			<node id="7888">-26.7349,-12.0096,6.3175001</node>
			<node id="7889">-27.0247,-12.0096,4.9329</node>
			<node id="7890">-27.2428,-12.0096,3.5351</node>
			<node id="7891">-27.3887,-12.0096,2.128</node>
			<node id="7892">-27.461901,-12.0096,0.71530002</node>
			<node id="7893">-27.462299,-12.0096,-0.69940001</node>
			<node id="7894">-18.456499,-12.7174,-19.9403</node>
			<node id="7895">-17.4055,-12.7174,-20.864</node>
			<node id="7896">-16.308399,-12.7174,-21.732401</node>
			<node id="7897">-15.168,-12.7174,-22.5431</node>
			<node id="7898">-13.9874,-12.7174,-23.294001</node>
			<node id="7899">-12.7697,-12.7174,-23.9832</node>
			<node id="7900">-11.5181,-12.7174,-24.608801</node>
			<node id="7901">-10.236,-12.7174,-25.1691</node>
			<node id="7902">-8.9267998,-12.7174,-25.662701</node>
			<node id="7903">-7.5939002,-12.7174,-26.0882</node>
			<node id="7904">-6.8381,-13.4084,-25.9303</node>
			<node id="7905">14.7824,-14.0993,-21.969999</node>
			<node id="7906">15.8938,-14.0993,-21.179899</node>
			<node id="7907">16.962999,-14.0993,-20.3337</node>
			<node id="7908">17.987301,-14.0993,-19.4335</node>
			<node id="7909">18.203199,-14.7715,-18.692101</node>
			<node id="7910">19.1413,-14.7715,-17.7302</node>
			<node id="7911">20.028601,-14.7715,-16.721399</node>
			<node id="7912">20.8629,-14.7715,-15.6681</node>
			<node id="7913">21.6418,-14.7715,-14.5734</node>
			<node id="7914">22.3633,-14.7715,-13.4399</node>
			<node id="7915">23.025499,-14.7715,-12.2709</node>
			<node id="7916">23.626699,-14.7715,-11.0693</node>
			<node id="7917">24.165199,-14.7715,-9.8382998</node>
			<node id="7918">24.639601,-14.7715,-8.5812998</node>
			<node id="7919">25.0487,-14.7715,-7.3014998</node>
			<node id="7920">25.3913,-14.7715,-6.0022998</node>
			<node id="7921">8.0504999,-24.096201,15.9234</node>
			<node id="7922">8.4905996,-24.4203,15.2151</node>
			<node id="7923">8.3954,-22.533899,17.936899</node>
			<node id="7924">9.0177002,-24.762699,14.2958</node>
			<node id="7925">8.5421,-24.463699,15.1227</node>
			<node id="7926">10.7788,-21.484501,17.950701</node>
			<node id="7927">17.184099,-18.006399,16.7472</node>
			<node id="7928">14.7569,-19.217699,17.689199</node>
			<node id="7929">12.2905,-20.378201,18.2665</node>
			<node id="7930">25.175501,-15.4437,5.2609</node>
			<node id="7931">24.8713,-15.4437,6.5499001</node>
			<node id="7932">24.5012,-15.4437,7.8216</node>
			<node id="7933">22.2652,-16.746,11.1278</node>
			<node id="7934">-5.4941001,-13.4084,-26.2479</node>
			<node id="7935">-2.0969,-12.7174,-27.089899</node>
			<node id="7936">-0.69950002,-12.7174,-27.1619</node>
			<node id="7937">-3.4886999,-12.7174,-26.945999</node>
			<node id="7938">0.69950002,-12.7174,-27.1619</node>
			<node id="7939">2.0969,-12.7174,-27.089899</node>
			<node id="7940">3.4886999,-12.7174,-26.945999</node>
			<node id="7941">4.8712001,-12.7174,-26.7307</node>
			<node id="7942">6.8207998,-13.4084,-25.934799</node>
			<node id="7943">6.2407999,-12.7174,-26.4445</node>
			<node id="7944">8.1469002,-13.4084,-25.549299</node>
			<node id="7945">-4.8712001,-12.7174,-26.7307</node>
			<node id="7946">-3.0011001,-22.559799,19.5532</node>
			<node id="7947">-3.9470999,-20.378201,21.6597</node>
			<node id="7948">-4.4638,-22.8426,18.914801</node>
			<node id="7949">-4.1299,-19.217699,22.663099</node>
			<node id="7950">-4.3017998,-18.006399,23.6063</node>
			<node id="7951">-5.9074001,-15.4437,25.0317</node>
			<node id="7952">-9.1946001,-14.7715,24.4174</node>
			<node id="7953">-7.9253998,-14.7715,24.858299</node>
			<node id="7954">-12.4451,-14.0993,23.373501</node>
			<node id="7955">-11.2253,-14.0993,23.9832</node>
			<node id="7956">-9.9757996,-14.0993,24.529301</node>
			<node id="7957">-15.5309,-13.4084,21.8615</node>
			<node id="7958">-18.456499,-12.7174,19.9403</node>
			<node id="7959">-19.4585,-12.7174,18.9638</node>
			<node id="7960">-17.4055,-12.7174,20.864</node>
			<node id="7961">-20.409,-12.7174,17.936899</node>
			<node id="7962">-21.3053,-12.7174,16.862499</node>
			<node id="7963">-16.308399,-12.7174,21.732401</node>
			<node id="7964">-27.3899,-12.0096,-2.1120999</node>
			<node id="7965">-27.2449,-12.0096,-3.5193</node>
			<node id="7966">-27.0275,-12.0096,-4.9172001</node>
			<node id="7967">-26.7386,-12.0096,-6.302</node>
			<node id="7968">-26.3787,-12.0096,-7.6701999</node>
			<node id="7969">-25.9489,-12.0096,-9.0179005</node>
			<node id="7970">-25.450199,-12.0096,-10.3418</node>
			<node id="7971">-24.8841,-12.0096,-11.6382</node>
			<node id="7972">-24.252001,-12.0096,-12.9038</node>
			<node id="7973">-23.555599,-12.0096,-14.1351</node>
			<node id="7974">-22.7967,-12.0096,-15.329</node>
			<node id="7975">-26.4734,-11.3018,8.4511995</node>
			<node id="7976">-26.8734,-11.3018,7.0771999</node>
			<node id="7977">-25.444201,-12.0096,10.3565</node>
			<node id="7978">-26.003201,-11.3018,9.8028002</node>
			<node id="7979">-27.202101,-11.3018,5.6844001</node>
			<node id="7980">-27.458599,-11.3018,4.2765002</node>
			<node id="7981">-27.642401,-11.3018,2.8573</node>
			<node id="7982">-27.7528,-11.3018,1.4305</node>
			<node id="7983">-27.7897,-11.3018,1.5684398e-16</node>
			<node id="7984">-27.7528,-11.3018,-1.4305</node>
			<node id="7985">-21.977301,-12.0096,-16.482201</node>
			<node id="7986">-21.099701,-12.0096,-17.5917</node>
			<node id="7987">-20.1661,-12.0096,-18.6546</node>
			<node id="7988">-6.2407999,-12.7174,-26.4445</node>
			<node id="7989">9.4512997,-13.4084,-25.096001</node>
			<node id="7990">10.7307,-13.4084,-24.5762</node>
			<node id="7991">11.9816,-13.4084,-23.991199</node>
			<node id="7992">13.2008,-13.4084,-23.3426</node>
			<node id="7993">18.9639,-14.0993,-18.481701</node>
			<node id="7994">19.8901,-14.0993,-17.481001</node>
			<node id="7995">20.7637,-14.0993,-16.433901</node>
			<node id="7996">21.5821,-14.0993,-15.3432</node>
			<node id="7997">22.343399,-14.0993,-14.2118</node>
			<node id="7998">23.045401,-14.0993,-13.0428</node>
			<node id="7999">23.686199,-14.0993,-11.8391</node>
			<node id="8000">24.264299,-14.0993,-10.6041</node>
			<node id="8001">24.778,-14.0993,-9.3409004</node>
			<node id="8002">25.226,-14.0993,-8.0530005</node>
			<node id="8003">25.6071,-14.0993,-6.7437</node>
			<node id="8004">25.6667,-14.7715,-4.6873002</node>
			<node id="8005">25.9203,-14.0993,-5.4166002</node>
			<node id="8006">25.873899,-14.7715,-3.3597</node>
			<node id="8007">7.6359,-23.885201,16.4473</node>
			<node id="8008">7.0138998,-23.5235,17.246401</node>
			<node id="8009">9.8404999,-21.484501,18.481701</node>
			<node id="8010">16.2992,-18.006399,17.6096</node>
			<node id="8011">13.8267,-19.217699,18.4254</node>
			<node id="8012">21.6623,-16.745701,12.2605</node>
			<node id="8013">21.002701,-16.746401,13.3583</node>
			<node id="8014">20.2869,-16.746099,14.4224</node>
			<node id="8015">19.5177,-16.7467,15.4469</node>
			<node id="8016">18.696199,-16.7458,16.4324</node>
			<node id="8017">26.0126,-14.7715,-2.0234001</node>
			<node id="8018">26.0823,-14.7715,-0.68159997</node>
			<node id="8019">26.0828,-14.7715,0.662</node>
			<node id="8020">26.014099,-14.7715,2.0037999</node>
			<node id="8021">25.876499,-14.7715,3.3403001</node>
			<node id="8022">25.6702,-14.7715,4.6680002</node>
			<node id="8023">24.066,-15.4437,9.0725002</node>
			<node id="8024">23.567101,-15.4437,10.2994</node>
			<node id="8025">7.5939002,-12.7174,-26.0882</node>
			<node id="8026">8.9267998,-12.7174,-25.662701</node>
			<node id="8027">-2.7181001,-21.464899,20.7803</node>
			<node id="8028">-3.4105999,-22.620199,19.3974</node>
			<node id="8029">-2.8268001,-20.378201,21.8342</node>
			<node id="8030">-4.1416998,-22.761,19.079</node>
			<node id="8031">-4.4619999,-16.746799,24.4874</node>
			<node id="8032">-4.6108999,-15.4437,25.302601</node>
			<node id="8033">-6.6352,-14.7715,25.2334</node>
			<node id="8034">-8.6998997,-14.0993,25.0103</node>
			<node id="8035">-7.4008002,-14.0993,25.424999</node>
			<node id="8036">-14.3849,-13.4084,22.632</node>
			<node id="8037">-15.168,-12.7174,22.5431</node>
			<node id="8038">-24.244499,-12.0096,12.9178</node>
			<node id="8039">-23.5474,-12.0096,14.1488</node>
			<node id="8040">-24.877399,-12.0096,11.6527</node>
			<node id="8041">-22.7878,-12.0096,15.3422</node>
			<node id="8042">-27.642401,-11.3018,-2.8573</node>
			<node id="8043">-27.458599,-11.3018,-4.2765002</node>
			<node id="8044">-27.202101,-11.3018,-5.6844001</node>
			<node id="8045">-26.8734,-11.3018,-7.0771999</node>
			<node id="8046">-26.4734,-11.3018,-8.4511995</node>
			<node id="8047">-26.003201,-11.3018,-9.8028002</node>
			<node id="8048">-25.4641,-11.3018,-11.1284</node>
			<node id="8049">-24.8575,-11.3018,-12.4246</node>
			<node id="8050">-24.1849,-11.3018,-13.6877</node>
			<node id="8051">-23.4482,-11.3018,-14.9146</node>
			<node id="8052">-22.6493,-11.3018,-16.1019</node>
			<node id="8053">-25.4641,-11.3018,11.1284</node>
			<node id="8054">-19.1791,-12.0096,-19.667999</node>
			<node id="8055">-18.141199,-12.0096,-20.6292</node>
			<node id="8056">-21.7904,-11.3018,-17.2465</node>
			<node id="8057">-20.873699,-11.3018,-18.3454</node>
			<node id="8058">-19.9016,-11.3018,-19.395599</node>
			<node id="8059">-17.055099,-12.0096,-21.535801</node>
			<node id="8060">-15.9239,-12.0096,-22.385201</node>
			<node id="8061">-14.7504,-12.0096,-23.1752</node>
			<node id="8062">-13.5378,-12.0096,-23.9039</node>
			<node id="8063">-12.2893,-12.0096,-24.569099</node>
			<node id="8064">-11.0082,-12.0096,-25.1691</node>
			<node id="8065">-9.698,-12.0096,-25.702499</node>
			<node id="8066">-8.3620005,-12.0096,-26.167601</node>
			<node id="8067">10.236,-12.7174,-25.1691</node>
			<node id="8068">11.5181,-12.7174,-24.608801</node>
			<node id="8069">12.7697,-12.7174,-23.9832</node>
			<node id="8070">14.3849,-13.4084,-22.632</node>
			<node id="8071">13.9874,-12.7174,-23.294001</node>
			<node id="8072">15.5309,-13.4084,-21.8615</node>
			<node id="8073">16.6357,-13.4084,-21.0331</node>
			<node id="8074">17.6964,-13.4084,-20.1488</node>
			<node id="8075">26.164801,-14.0993,-4.0749998</node>
			<node id="8076">26.339899,-14.0993,-2.7227001</node>
			<node id="8077">7.6244998,-23.8787,16.4617</node>
			<node id="8078">7.4608998,-22.533899,18.345301</node>
			<node id="8079">7.1956,-23.7089,16.898199</node>
			<node id="8080">8.8760004,-21.484501,18.9638</node>
			<node id="8081">11.3339,-20.378201,18.875</node>
			<node id="8082">17.825899,-16.745899,17.3727</node>
			<node id="8083">15.371,-18.006399,18.425301</node>
			<node id="8084">12.8599,-19.217699,19.1127</node>
			<node id="8085">26.445101,-14.0993,-1.3631001</node>
			<node id="8086">26.480301,-14.0993,1.956671e-16</node>
			<node id="8087">26.445101,-14.0993,1.3631001</node>
			<node id="8088">26.339899,-14.0993,2.7227001</node>
			<node id="8089">26.164801,-14.0993,4.0749998</node>
			<node id="8090">25.3958,-14.7715,5.9833002</node>
			<node id="8091">25.9203,-14.0993,5.4166002</node>
			<node id="8092">25.054199,-14.7715,7.2827001</node>
			<node id="8093">24.646,-14.7715,8.5628004</node>
			<node id="8094">23.0056,-15.4437,11.4989</node>
			<node id="8095">-1.4220999,-12.0096,-27.434401</node>
			<node id="8096">-2.8325,-12.0096,-27.3248</node>
			<node id="8097">-0.0080000004,-12.0096,-27.471201</node>
			<node id="8098">1.4062001,-12.0096,-27.4352</node>
			<node id="8099">2.8167,-12.0096,-27.326401</node>
			<node id="8100">4.2196999,-12.0096,-27.145201</node>
			<node id="8101">5.6114998,-12.0096,-26.892</node>
			<node id="8102">-4.2354002,-12.0096,-27.1427</node>
			<node id="8103">-2.7368,-22.555201,19.5877</node>
			<node id="8104">-3.0515001,-22.5979,19.496599</node>
			<node id="8105">-3.7195001,-22.6726,19.2715</node>
			<node id="8106">-2.9577999,-19.217699,22.845699</node>
			<node id="8107">-3.9844,-22.721201,19.159201</node>
			<node id="8108">-3.0809,-18.006399,23.7964</node>
			<node id="8109">-3.1963,-16.7453,24.6856</node>
			<node id="8110">-5.3274002,-14.7715,25.5415</node>
			<node id="8111">-6.0822001,-14.0993,25.772301</node>
			<node id="8112">-13.2008,-13.4084,23.3426</node>
			<node id="8113">-11.9816,-13.4084,23.991199</node>
			<node id="8114">-10.7307,-13.4084,24.5762</node>
			<node id="8115">-13.9874,-12.7174,23.294001</node>
			<node id="8116">-19.1677,-12.0096,19.6791</node>
			<node id="8117">-18.1292,-12.0096,20.6397</node>
			<node id="8118">-20.1553,-12.0096,18.6663</node>
			<node id="8119">-21.0895,-12.0096,17.604</node>
			<node id="8120">-21.9678,-12.0096,16.495001</node>
			<node id="8121">-17.042601,-12.0096,21.545601</node>
			<node id="8122">-24.1849,-11.3018,13.6877</node>
			<node id="8123">-24.8575,-11.3018,12.4246</node>
			<node id="8124">-23.4482,-11.3018,14.9146</node>
			<node id="8125">-22.6493,-11.3018,16.1019</node>
			<node id="8126">-26.933001,-10.579,7.8470998</node>
			<node id="8127">-26.493299,-10.579,9.2230997</node>
			<node id="8128">-27.301201,-10.579,6.4502001</node>
			<node id="8129">-27.597,-10.579,5.0362</node>
			<node id="8130">-27.8197,-10.579,3.6089001</node>
			<node id="8131">-27.968599,-10.579,2.1719</node>
			<node id="8132">-28.0434,-10.579,0.72930002</node>
			<node id="8133">-28.043699,-10.579,-0.71530002</node>
			<node id="8134">-18.876801,-11.3018,-20.3944</node>
			<node id="8135">-17.8018,-11.3018,-21.3391</node>
			<node id="8136">-16.679701,-11.3018,-22.2272</node>
			<node id="8137">-15.5134,-11.3018,-23.0564</node>
			<node id="8138">-14.3059,-11.3018,-23.824499</node>
			<node id="8139">-13.0605,-11.3018,-24.529301</node>
			<node id="8140">-11.7804,-11.3018,-25.1691</node>
			<node id="8141">-10.4691,-11.3018,-25.742201</node>
			<node id="8142">-9.1300001,-11.3018,-26.247</node>
			<node id="8143">-7.7667999,-11.3018,-26.682199</node>
			<node id="8144">-7.0037999,-12.0096,-26.5634</node>
			<node id="8145">15.168,-12.7174,-22.5431</node>
			<node id="8146">16.308399,-12.7174,-21.732401</node>
			<node id="8147">17.4055,-12.7174,-20.864</node>
			<node id="8148">18.456499,-12.7174,-19.9403</node>
			<node id="8149">18.710199,-13.4084,-19.211</node>
			<node id="8150">19.674299,-13.4084,-18.222401</node>
			<node id="8151">20.586399,-13.4084,-17.1854</node>
			<node id="8152">21.443701,-13.4084,-16.1029</node>
			<node id="8153">22.244301,-13.4084,-14.9776</node>
			<node id="8154">22.9858,-13.4084,-13.8127</node>
			<node id="8155">23.666401,-13.4084,-12.6111</node>
			<node id="8156">24.284201,-13.4084,-11.376</node>
			<node id="8157">24.837601,-13.4084,-10.1108</node>
			<node id="8158">25.325199,-13.4084,-8.8188</node>
			<node id="8159">25.7456,-13.4084,-7.5033998</node>
			<node id="8160">26.0977,-13.4084,-6.1680999</node>
			<node id="8161">6.5366001,-23.0418,18.038799</node>
			<node id="8162">6.9678998,-23.6187,17.1299</node>
			<node id="8163">10.3472,-20.378201,19.433399</node>
			<node id="8164">16.9074,-16.746599,18.267099</node>
			<node id="8165">14.4022,-18.006399,19.1922</node>
			<node id="8166">22.3832,-15.4437,12.668</node>
			<node id="8167">21.701401,-15.4437,13.8035</node>
			<node id="8168">20.962,-15.4437,14.9023</node>
			<node id="8169">20.167,-15.4437,15.9617</node>
			<node id="8170">19.3186,-15.4437,16.978701</node>
			<node id="8171">25.6071,-14.0993,6.7437</node>
			<node id="8172">25.226,-14.0993,8.0530005</node>
			<node id="8173">24.1726,-14.7715,9.8202</node>
			<node id="8174">24.778,-14.0993,9.3409004</node>
			<node id="8175">23.635,-14.7715,11.0515</node>
			<node id="8176">-5.6271,-12.0096,-26.8887</node>
			<node id="8177">-2.1445999,-11.3018,-27.7068</node>
			<node id="8178">-0.7155,-11.3018,-27.780399</node>
			<node id="8179">-3.5681,-11.3018,-27.559601</node>
			<node id="8180">0.7155,-11.3018,-27.780399</node>
			<node id="8181">2.1445999,-11.3018,-27.7068</node>
			<node id="8182">3.5681,-11.3018,-27.559601</node>
			<node id="8183">4.9821,-11.3018,-27.339399</node>
			<node id="8184">6.9884,-12.0096,-26.567499</node>
			<node id="8185">6.3829002,-11.3018,-27.0467</node>
			<node id="8186">8.3467999,-12.0096,-26.172501</node>
			<node id="8187">-4.9821,-11.3018,-27.339399</node>
			<node id="8188">-2.9556,-22.5881,19.524099</node>
			<node id="8189">-2.2063999,-22.467899,19.742001</node>
			<node id="8190">-1.6991,-20.378201,21.9508</node>
			<node id="8191">-3.0272999,-22.5963,19.5033</node>
			<node id="8192">-1.7778,-19.217699,22.9676</node>
			<node id="8193">-3.3023,-15.4437,25.5065</node>
			<node id="8194">-4.7473998,-14.0993,26.051201</node>
			<node id="8195">-9.4512997,-13.4084,25.096001</node>
			<node id="8196">-8.1469002,-13.4084,25.549299</node>
			<node id="8197">-12.7697,-12.7174,23.9832</node>
			<node id="8198">-11.5181,-12.7174,24.608801</node>
			<node id="8199">-10.236,-12.7174,25.1691</node>
			<node id="8200">-15.9109,-12.0096,22.3944</node>
			<node id="8201">-18.876801,-11.3018,20.3944</node>
			<node id="8202">-19.9016,-11.3018,19.395599</node>
			<node id="8203">-17.8018,-11.3018,21.3391</node>
			<node id="8204">-20.873699,-11.3018,18.3454</node>
			<node id="8205">-21.7904,-11.3018,17.2465</node>
			<node id="8206">-16.679701,-11.3018,22.2272</node>
			<node id="8207">-27.9697,-10.579,-2.158</node>
			<node id="8208">-27.821501,-10.579,-3.5948999</node>
			<node id="8209">-27.5996,-10.579,-5.0223999</node>
			<node id="8210">-27.304399,-10.579,-6.4366002</node>
			<node id="8211">-26.936899,-10.579,-7.8336</node>
			<node id="8212">-26.4979,-10.579,-9.2098999</node>
			<node id="8213">-25.9886,-10.579,-10.5617</node>
			<node id="8214">-25.4105,-10.579,-11.8857</node>
			<node id="8215">-24.7649,-10.579,-13.178</node>
			<node id="8216">-24.053699,-10.579,-14.4354</node>
			<node id="8217">-23.2787,-10.579,-15.6545</node>
			<node id="8218">-26.9925,-9.8562002,8.6169004</node>
			<node id="8219">-27.400299,-9.8562002,7.2160001</node>
			<node id="8220">-25.983299,-10.579,10.5748</node>
			<node id="8221">-26.5131,-9.8562002,9.9949999</node>
			<node id="8222">-27.735399,-9.8562002,5.7958999</node>
			<node id="8223">-27.997,-9.8562002,4.3604002</node>
			<node id="8224">-28.184401,-9.8562002,2.9133</node>
			<node id="8225">-28.297001,-9.8562002,1.4586</node>
			<node id="8226">-28.3346,-9.8562002,1.3678226e-16</node>
			<node id="8227">-28.297001,-9.8562002,-1.4586</node>
			<node id="8228">-22.441999,-10.579,-16.8321</node>
			<node id="8229">-21.5457,-10.579,-17.965099</node>
			<node id="8230">-20.5923,-10.579,-19.0504</node>
			<node id="8231">-6.3829002,-11.3018,-27.0467</node>
			<node id="8232">9.6829996,-12.0096,-25.708099</node>
			<node id="8233">10.9936,-12.0096,-25.175501</node>
			<node id="8234">12.2751,-12.0096,-24.5762</node>
			<node id="8235">13.524,-12.0096,-23.911699</node>
			<node id="8236">19.4585,-12.7174,-18.9638</node>
			<node id="8237">20.409,-12.7174,-17.936899</node>
			<node id="8238">21.3053,-12.7174,-16.862499</node>
			<node id="8239">22.1451,-12.7174,-15.7434</node>
			<node id="8240">22.926201,-12.7174,-14.5825</node>
			<node id="8241">23.6465,-12.7174,-13.383</node>
			<node id="8242">24.3041,-12.7174,-12.1479</node>
			<node id="8243">24.8972,-12.7174,-10.8807</node>
			<node id="8244">25.424299,-12.7174,-9.5846004</node>
			<node id="8245">25.884001,-12.7174,-8.2630997</node>
			<node id="8246">26.275101,-12.7174,-6.9196</node>
			<node id="8247">26.3806,-13.4084,-4.8164001</node>
			<node id="8248">26.596399,-12.7174,-5.5577998</node>
			<node id="8249">26.593599,-13.4084,-3.4519999</node>
			<node id="8250">6.0592999,-22.559999,18.8311</node>
			<node id="8251">6.7304001,-23.5242,17.349701</node>
			<node id="8252">7.888,-21.484501,19.395599</node>
			<node id="8253">6.908,-23.5909,17.1908</node>
			<node id="8254">9.3331003,-20.378201,19.9403</node>
			<node id="8255">11.8589,-19.217699,19.749399</node>
			<node id="8256">18.419001,-15.4437,17.950701</node>
			<node id="8257">15.9452,-16.745001,19.114201</node>
			<node id="8258">13.3951,-18.006399,19.9081</node>
			<node id="8259">26.736,-13.4084,-2.0783999</node>
			<node id="8260">26.8076,-13.4084,-0.69940001</node>
			<node id="8261">26.8081,-13.4084,0.68159997</node>
			<node id="8262">26.7374,-13.4084,2.0606999</node>
			<node id="8263">26.5959,-13.4084,3.4344001</node>
			<node id="8264">26.383801,-13.4084,4.7989998</node>
			<node id="8265">24.264299,-14.0993,10.6041</node>
			<node id="8266">23.686199,-14.0993,11.8391</node>
			<node id="8267">7.7667999,-11.3018,-26.682199</node>
			<node id="8268">9.1300001,-11.3018,-26.247</node>
			<node id="8269">-2.9960999,-22.594,19.5123</node>
			<node id="8270">-1.6508,-22.423901,19.8519</node>
			<node id="8271">-1.6159,-21.484501,20.875799</node>
			<node id="8272">-1.8518,-18.006399,23.9235</node>
			<node id="8273">-1.9206001,-16.7467,24.816401</node>
			<node id="8274">-1.9849,-15.4437,25.642599</node>
			<node id="8275">-4.0054998,-14.7715,25.7819</node>
			<node id="8276">-6.8207998,-13.4084,25.934799</node>
			<node id="8277">-8.9267998,-12.7174,25.662701</node>
			<node id="8278">-7.5939002,-12.7174,26.0882</node>
			<node id="8279">-14.737,-12.0096,23.1838</node>
			<node id="8280">-15.5134,-11.3018,23.0564</node>
			<node id="8281">-24.758301,-10.579,13.1904</node>
			<node id="8282">-24.046499,-10.579,14.4474</node>
			<node id="8283">-25.404499,-10.579,11.8983</node>
			<node id="8284">-23.270901,-10.579,15.6661</node>
			<node id="8285">-28.184401,-9.8562002,-2.9133</node>
			<node id="8286">-27.997,-9.8562002,-4.3604002</node>
			<node id="8287">-27.735399,-9.8562002,-5.7958999</node>
			<node id="8288">-27.400299,-9.8562002,-7.2160001</node>
			<node id="8289">-26.9925,-9.8562002,-8.6169004</node>
			<node id="8290">-26.5131,-9.8562002,-9.9949999</node>
			<node id="8291">-25.9634,-9.8562002,-11.3467</node>
			<node id="8292">-25.3449,-9.8562002,-12.6682</node>
			<node id="8293">-24.6591,-9.8562002,-13.9561</node>
			<node id="8294">-23.908001,-9.8562002,-15.207</node>
			<node id="8295">-23.0935,-9.8562002,-16.417601</node>
			<node id="8296">-25.9634,-9.8562002,11.3467</node>
			<node id="8297">-19.584299,-10.579,-20.085199</node>
			<node id="8298">-18.524401,-10.579,-21.0667</node>
			<node id="8299">-22.217699,-9.8562002,-17.5847</node>
			<node id="8300">-21.283001,-9.8562002,-18.705099</node>
			<node id="8301">-20.2918,-9.8562002,-19.7759</node>
			<node id="8302">-17.4153,-10.579,-21.992399</node>
			<node id="8303">-16.260099,-10.579,-22.8598</node>
			<node id="8304">-15.0618,-10.579,-23.6665</node>
			<node id="8305">-13.8235,-10.579,-24.4105</node>
			<node id="8306">-12.5485,-10.579,-25.089701</node>
			<node id="8307">-11.2403,-10.579,-25.702499</node>
			<node id="8308">-9.9021997,-10.579,-26.247</node>
			<node id="8309">-8.5380001,-10.579,-26.722</node>
			<node id="8310">10.4691,-11.3018,-25.742201</node>
			<node id="8311">11.7804,-11.3018,-25.1691</node>
			<node id="8312">13.0605,-11.3018,-24.529301</node>
			<node id="8313">14.737,-12.0096,-23.1838</node>
			<node id="8314">14.3059,-11.3018,-23.824499</node>
			<node id="8315">15.9109,-12.0096,-22.3944</node>
			<node id="8316">17.042601,-12.0096,-21.545601</node>
			<node id="8317">18.1292,-12.0096,-20.6397</node>
			<node id="8318">26.8473,-12.7174,-4.1813002</node>
			<node id="8319">27.026899,-12.7174,-2.7937</node>
			<node id="8320">6.8596001,-21.4653,19.802601</node>
			<node id="8321">5.8319001,-23.181601,18.1185</node>
			<node id="8322">6.7663002,-23.536501,17.319201</node>
			<node id="8323">6.4998999,-23.4375,17.545401</node>
			<node id="8324">6.8076,-23.549101,17.286301</node>
			<node id="8325">10.8265,-19.217699,20.3337</node>
			<node id="8326">17.470501,-15.4437,18.875</node>
			<node id="8327">14.94,-16.745501,19.909401</node>
			<node id="8328">23.0347,-14.7715,12.2536</node>
			<node id="8329">22.3734,-14.7715,13.4232</node>
			<node id="8330">21.6527,-14.7715,14.5571</node>
			<node id="8331">20.874599,-14.7715,15.6525</node>
			<node id="8332">20.041201,-14.7715,16.706301</node>
			<node id="8333">19.1546,-14.7715,17.7159</node>
			<node id="8334">27.134899,-12.7174,-1.3987</node>
			<node id="8335">27.171,-12.7174,1.7648937e-16</node>
			<node id="8336">27.134899,-12.7174,1.3987</node>
			<node id="8337">27.026899,-12.7174,2.7937</node>
			<node id="8338">26.8473,-12.7174,4.1813002</node>
			<node id="8339">26.101801,-13.4084,6.1508002</node>
			<node id="8340">26.596399,-12.7174,5.5577998</node>
			<node id="8341">25.750601,-13.4084,7.4863</node>
			<node id="8342">25.330999,-13.4084,8.802</node>
			<node id="8343">-1.4511,-10.579,-28.0152</node>
			<node id="8344">-2.8914001,-10.579,-27.9034</node>
			<node id="8345">-0.0070000002,-10.579,-28.052799</node>
			<node id="8346">1.4371001,-10.579,-28.016001</node>
			<node id="8347">2.8773999,-10.579,-27.9048</node>
			<node id="8348">4.3101001,-10.579,-27.7197</node>
			<node id="8349">5.7314,-10.579,-27.4611</node>
			<node id="8350">-4.3239999,-10.579,-27.7176</node>
			<node id="8351">-0.5668,-20.378201,22.009199</node>
			<node id="8352">-0.59310001,-19.217699,23.0287</node>
			<node id="8353">-0.6178,-18.006399,23.987101</node>
			<node id="8354">-2.6730001,-14.7715,25.953899</node>
			<node id="8355">-3.4000001,-14.0993,26.261101</node>
			<node id="8356">-5.4766998,-13.4084,26.251499</node>
			<node id="8357">-6.2407999,-12.7174,26.4445</node>
			<node id="8358">-13.524,-12.0096,23.911699</node>
			<node id="8359">-12.2751,-12.0096,24.5762</node>
			<node id="8360">-10.9936,-12.0096,25.175501</node>
			<node id="8361">-14.3059,-11.3018,23.824499</node>
			<node id="8362">-19.574301,-10.579,20.094999</node>
			<node id="8363">-18.513901,-10.579,21.076</node>
			<node id="8364">-20.5828,-10.579,19.060699</node>
			<node id="8365">-21.536699,-10.579,17.9758</node>
			<node id="8366">-22.4335,-10.579,16.8433</node>
			<node id="8367">-17.404301,-10.579,22.001101</node>
			<node id="8368">-24.6591,-9.8562002,13.9561</node>
			<node id="8369">-25.3449,-9.8562002,12.6682</node>
			<node id="8370">-23.908001,-9.8562002,15.207</node>
			<node id="8371">-23.0935,-9.8562002,16.417601</node>
			<node id="8372">-27.4202,-9.1204004,7.9878998</node>
			<node id="8373">-26.972601,-9.1204004,9.3888998</node>
			<node id="8374">-27.795,-9.1204004,6.5658002</node>
			<node id="8375">-28.096201,-9.1204004,5.1262002</node>
			<node id="8376">-28.3228,-9.1204004,3.6730001</node>
			<node id="8377">-28.4744,-9.1204004,2.2100999</node>
			<node id="8378">-28.5504,-9.1204004,0.7414</node>
			<node id="8379">-28.550699,-9.1204004,-0.72930002</node>
			<node id="8380">-19.246901,-9.8562002,-20.7943</node>
			<node id="8381">-18.1509,-9.8562002,-21.7575</node>
			<node id="8382">-17.0068,-9.8562002,-22.663099</node>
			<node id="8383">-15.8176,-9.8562002,-23.508499</node>
			<node id="8384">-14.5864,-9.8562002,-24.291599</node>
			<node id="8385">-13.3166,-9.8562002,-25.0103</node>
			<node id="8386">-12.0114,-9.8562002,-25.662701</node>
			<node id="8387">-10.6744,-9.8562002,-26.247</node>
			<node id="8388">-9.3091002,-9.8562002,-26.7617</node>
			<node id="8389">-7.9190998,-9.8562002,-27.2054</node>
			<node id="8390">-7.151,-10.579,-27.126101</node>
			<node id="8391">15.5134,-11.3018,-23.0564</node>
			<node id="8392">16.679701,-11.3018,-22.2272</node>
			<node id="8393">17.8018,-11.3018,-21.3391</node>
			<node id="8394">18.876801,-11.3018,-20.3944</node>
			<node id="8395">19.1677,-12.0096,-19.6791</node>
			<node id="8396">20.1553,-12.0096,-18.6663</node>
			<node id="8397">21.0895,-12.0096,-17.604</node>
			<node id="8398">21.9678,-12.0096,-16.495001</node>
			<node id="8399">22.7878,-12.0096,-15.3422</node>
			<node id="8400">23.5474,-12.0096,-14.1488</node>
			<node id="8401">24.244499,-12.0096,-12.9178</node>
			<node id="8402">24.877399,-12.0096,-11.6527</node>
			<node id="8403">25.444201,-12.0096,-10.3565</node>
			<node id="8404">25.9436,-12.0096,-9.033</node>
			<node id="8405">26.3743,-12.0096,-7.6854</node>
			<node id="8406">26.7349,-12.0096,-6.3175001</node>
			<node id="8407">5.8519001,-21.484501,20.103901</node>
			<node id="8408">6.1013999,-23.284901,17.8873</node>
			<node id="8409">5.8098998,-23.176701,18.1327</node>
			<node id="8410">8.2941999,-20.378201,20.3944</node>
			<node id="8411">9.7653999,-19.217699,20.8641</node>
			<node id="8412">12.3525,-18.006399,20.571301</node>
			<node id="8413">18.217199,-14.7715,18.6784</node>
			<node id="8414">16.475599,-15.4437,19.749399</node>
			<node id="8415">13.8962,-16.7463,20.650801</node>
			<node id="8416">23.045401,-14.0993,13.0428</node>
			<node id="8417">22.343399,-14.0993,14.2118</node>
			<node id="8418">21.5821,-14.0993,15.3432</node>
			<node id="8419">20.7637,-14.0993,16.433901</node>
			<node id="8420">19.8901,-14.0993,17.481001</node>
			<node id="8421">18.9639,-14.0993,18.481701</node>
			<node id="8422">26.275101,-12.7174,6.9196</node>
			<node id="8423">25.884001,-12.7174,8.2630997</node>
			<node id="8424">24.844299,-13.4084,10.0944</node>
			<node id="8425">25.424299,-12.7174,9.5846004</node>
			<node id="8426">24.2917,-13.4084,11.3599</node>
			<node id="8427">-5.7451,-10.579,-27.4582</node>
			<node id="8428">-2.1867001,-9.8562002,-28.25</node>
[truncated: 2,383,272 more chars]
