# Supplementary material for: Quantifying dynamic muscle lengths and moment arms of musculoskeletal joints using FEBio studio: A demonstration in the glenohumeral joint
Source: J Biomech. Author manuscript; Available in PMC 2026 Apr 28. (PMC13111909; doi:10.1016/j.jbiomech.2026.113308)
Supplement: Data_and_code.zip [file NIHMS2167395-supplement-Data_and_code_zip.zip › data_and_code_v1.1/provided_solutions_FEBio/Verification_validation_model.fsps]

<?xml version="1.0" encoding="ISO-8859-1"?>
<febiostudio_post_session version="2.0">
	<model file="Verification_Validation_model.xplt"/>
	<material id="1" name="Part1">
		<diffuse>240,164,96</diffuse>
		<ambient>240,164,96</ambient>
		<specular>128,128,128</specular>
		<emission>0,0,0</emission>
		<mesh_color>0,0,0</mesh_color>
		<shininess>0.5</shininess>
		<transparency>1</transparency>
	</material>
	<material id="2" name="Part2">
		<diffuse>240,240,0</diffuse>
		<ambient>240,240,0</ambient>
		<specular>128,128,128</specular>
		<emission>0,0,0</emission>
		<mesh_color>0,0,0</mesh_color>
		<shininess>0.5</shininess>
		<transparency>1</transparency>
	</material>
	<material id="3" name="Material3">
		<diffuse>240,0,240</diffuse>
		<ambient>240,0,240</ambient>
		<specular>128,128,128</specular>
		<emission>0,0,0</emission>
		<mesh_color>0,0,0</mesh_color>
		<shininess>0.5</shininess>
		<transparency>1</transparency>
	</material>
	<datafield name="Lagrange strain">
		<ref_state>-1</ref_state>
	</datafield>
	<plot type="probe" name="GC">
		<track_data>1</track_data>
		<position>5,30,-50</position>
		<size>0.2</size>
		<color>255,255,255</color>
		<follow>1</follow>
		<show_path>1</show_path>
		<path_color>255,0,0</path_color>
	</plot>
	<plot type="probe" name="TS">
		<track_data>1</track_data>
		<position>5,30,-150</position>
		<size>0.2</size>
		<color>255,255,255</color>
		<follow>1</follow>
		<show_path>1</show_path>
		<path_color>255,0,0</path_color>
	</plot>
	<plot type="probe" name="IA">
		<track_data>1</track_data>
		<position>5,-30,-150</position>
		<size>0.2</size>
		<color>255,255,255</color>
		<follow>1</follow>
		<show_path>1</show_path>
		<path_color>255,0,0</path_color>
	</plot>
	<plot type="probe" name="PLA">
		<track_data>1</track_data>
		<position>0,0,0</position>
		<size>0.2</size>
		<color>255,255,255</color>
		<follow>1</follow>
		<show_path>1</show_path>
		<path_color>255,0,0</path_color>
	</plot>
	<plot type="probe" name="AC">
		<track_data>1</track_data>
		<position>0,0,0</position>
		<size>0.2</size>
		<color>255,255,255</color>
		<follow>1</follow>
		<show_path>1</show_path>
		<path_color>255,0,0</path_color>
	</plot>
	<plot type="probe" name="GSC">
		<track_data>1</track_data>
		<position>0,0,0</position>
		<size>0.2</size>
		<color>255,255,255</color>
		<follow>1</follow>
		<show_path>1</show_path>
		<path_color>255,0,0</path_color>
	</plot>
	<plot type="probe" name="LT">
		<track_data>1</track_data>
		<position>0,0,0</position>
		<size>0.2</size>
		<color>255,255,255</color>
		<follow>1</follow>
		<show_path>1</show_path>
		<path_color>255,0,0</path_color>
	</plot>
	<plot type="probe" name="GT">
		<track_data>1</track_data>
		<position>0,0,0</position>
		<size>0.2</size>
		<color>255,255,255</color>
		<follow>1</follow>
		<show_path>1</show_path>
		<path_color>255,0,0</path_color>
	</plot>
	<plot type="probe" name="SCT (New)">
		<track_data>1</track_data>
		<position>0,130,0</position>
		<size>0.2</size>
		<color>255,255,255</color>
		<follow>0</follow>
		<show_path>1</show_path>
		<path_color>255,0,0</path_color>
	</plot>
	<plot type="probe" name="SCB (New)">
		<track_data>1</track_data>
		<position>0,0,0</position>
		<size>0.2</size>
		<color>255,255,255</color>
		<follow>0</follow>
		<show_path>1</show_path>
		<path_color>255,0,0</path_color>
	</plot>
	<plot type="probe" name="C">
		<track_data>1</track_data>
		<position>0,0,0</position>
		<size>0.2</size>
		<color>255,255,255</color>
		<follow>1</follow>
		<show_path>1</show_path>
		<path_color>255,0,0</path_color>
	</plot>
	<plot type="probe" name="HHC">
		<track_data>1</track_data>
		<position>0,0,0</position>
		<size>0.2</size>
		<color>255,255,255</color>
		<follow>0</follow>
		<show_path>1</show_path>
		<path_color>255,0,0</path_color>
	</plot>
	<plot type="plot-group" name="PlotGroup8">
		<plot type="muscle-path" name="MusclePath22">
			<point0>719</point0>
			<point1>11817</point1>
			<divisions>100</divisions>
			<max_iters>100</max_iters>
			<tol>1e-06</tol>
			<snap_tol>1.5</snap_tol>
			<search_radius>0</search_radius>
			<path_guide>3</path_guide>
			<start_time>0</start_time>
			<size>1</size>
			<color>255,0,0</color>
			<color0>164,0,164</color0>
			<color1>164,164,0</color1>
			<render_mode>0</render_mode>
			<init_path>
				<point>5,7.5,-100</point>
				<point>5.23804399,7.508845,-99</point>
				<point>5.47608799,7.51768999,-98</point>
				<point>5.71413198,7.52653499,-97</point>
				<point>5.95217598,7.53537998,-96</point>
				<point>6.19021997,7.54422498,-95</point>
				<point>6.42826397,7.55306997,-94</point>
				<point>6.66630796,7.56191497,-93</point>
				<point>6.90435196,7.57075996,-92</point>
				<point>7.14239595,7.57960496,-91</point>
				<point>7.38043995,7.58844995,-90</point>
				<point>7.61848394,7.59729495,-89</point>
				<point>7.85652794,7.60613995,-88</point>
				<point>8.09457193,7.61498494,-87</point>
				<point>8.33261593,7.62382994,-86</point>
				<point>8.57065992,7.63267493,-85</point>
				<point>8.80870392,7.64151993,-84</point>
				<point>9.04674791,7.65036492,-83</point>
				<point>9.28479191,7.65920992,-82</point>
				<point>9.5228359,7.66805491,-81</point>
				<point>9.7608799,7.67689991,-80</point>
				<point>9.99892389,7.68574491,-79</point>
				<point>10.2369679,7.6945899,-78</point>
				<point>10.4750119,7.7034349,-77</point>
				<point>10.7130559,7.71227989,-76</point>
				<point>10.9510999,7.72112489,-75</point>
				<point>11.1891439,7.72996988,-74</point>
				<point>11.4271879,7.73881488,-73</point>
				<point>11.6652319,7.74765987,-72</point>
				<point>11.9032759,7.75650487,-71</point>
				<point>12.1413198,7.76534986,-70</point>
				<point>12.3793638,7.77419486,-69</point>
				<point>12.6174078,7.78303986,-68</point>
				<point>12.8554518,7.79188485,-67</point>
				<point>13.0934958,7.80072985,-66</point>
				<point>13.3315398,7.80957484,-65</point>
				<point>13.5695838,7.81841984,-64</point>
				<point>13.8076278,7.82726483,-63</point>
				<point>14.0456718,7.83610983,-62</point>
				<point>14.2837158,7.84495482,-61</point>
				<point>14.5217598,7.85379982,-60</point>
				<point>14.7598038,7.86264482,-59</point>
				<point>14.9978478,7.87148981,-58</point>
				<point>15.2358918,7.88033481,-57</point>
				<point>15.4739358,7.8891798,-56</point>
				<point>15.7119798,7.8980248,-55</point>
				<point>15.9500238,7.90686979,-54</point>
				<point>16.1880678,7.91571479,-53</point>
				<point>16.4261118,7.92455978,-52</point>
				<point>16.6641558,7.93340478,-51</point>
				<point>16.9021997,7.94224977,-50</point>
				<point>17.1402437,7.95109477,-49</point>
				<point>17.3782877,7.95993977,-48</point>
				<point>17.6163317,7.96878476,-47</point>
				<point>17.8543757,7.97762976,-46</point>
				<point>18.0924197,7.98647475,-45</point>
				<point>18.3304637,7.99531975,-44</point>
				<point>18.5685077,8.00416474,-43</point>
				<point>18.8065517,8.01300974,-42</point>
				<point>19.0445957,8.02185473,-41</point>
				<point>19.2826397,8.03069973,-40</point>
				<point>19.5206837,8.03954473,-39</point>
				<point>19.7587277,8.04838972,-38</point>
				<point>19.9967717,8.05723472,-37</point>
				<point>20.2348157,8.06607971,-36</point>
				<point>20.4728597,8.07492471,-35</point>
				<point>20.7109037,8.0837697,-34</point>
				<point>20.9489477,8.0926147,-33</point>
				<point>21.1869917,8.10145969,-32</point>
				<point>21.4250356,8.11030469,-31</point>
				<point>21.6630796,8.11914968,-30</point>
				<point>21.9011236,8.12799468,-29</point>
				<point>22.1391676,8.13683968,-28</point>
				<point>22.3772116,8.14568467,-27</point>
				<point>22.6152556,8.15452967,-26</point>
				<point>22.8532996,8.16337466,-25</point>
				<point>23.0913436,8.17221966,-24</point>
				<point>23.3293876,8.18106465,-23</point>
				<point>23.5674316,8.18990965,-22</point>
				<point>23.8054756,8.19875464,-21</point>
				<point>24.0435196,8.20759964,-20</point>
				<point>24.2815636,8.21644464,-19</point>
				<point>24.5196076,8.22528963,-18</point>
				<point>24.7576516,8.23413463,-17</point>
				<point>24.9956956,8.24297962,-16</point>
				<point>25.2337396,8.25182462,-15</point>
				<point>25.4717836,8.26066961,-14</point>
				<point>25.7098276,8.26951461,-13</point>
				<point>25.9478716,8.2783596,-12</point>
				<point>26.1859155,8.2872046,-11</point>
				<point>26.4239595,8.29604959,-10</point>
				<point>26.6620035,8.30489459,-9</point>
				<point>26.9000475,8.31373959,-8</point>
				<point>27.1380915,8.32258458,-7</point>
				<point>27.3761355,8.33142958,-6</point>
				<point>27.6141795,8.34027457,-5</point>
				<point>27.8522235,8.34911957,-4</point>
				<point>28.0902675,8.35796456,-3</point>
				<point>28.3283115,8.36680956,-2</point>
				<point>28.5663555,8.37565455,-1</point>
				<point>28.8043995,8.38449955,-1.16358306e-16</point>
			</init_path>
		</plot>
		<plot type="muscle-path" name="MusclePath23">
			<point0>318</point0>
			<point1>10347</point1>
			<divisions>100</divisions>
			<max_iters>100</max_iters>
			<tol>1e-06</tol>
			<snap_tol>1.5</snap_tol>
			<search_radius>0</search_radius>
			<path_guide>3</path_guide>
			<start_time>0</start_time>
			<size>1</size>
			<color>255,0,0</color>
			<color0>164,0,164</color0>
			<color1>164,164,0</color1>
			<render_mode>0</render_mode>
			<init_path>
				<point>5,0,-100</point>
				<point>5.2499,-0.00772400022,-99</point>
				<point>5.4998,-0.0154480004,-98</point>
				<point>5.74969999,-0.0231720006,-97</point>
				<point>5.99959999,-0.0308960009,-96</point>
				<point>6.24949999,-0.0386200011,-95</point>
				<point>6.49939999,-0.0463440013,-94</point>
				<point>6.74929998,-0.0540680015,-93</point>
				<point>6.99919998,-0.0617920017,-92</point>
				<point>7.24909998,-0.0695160019,-91</point>
				<point>7.49899998,-0.0772400022,-90</point>
				<point>7.74889997,-0.0849640024,-89</point>
				<point>7.99879997,-0.0926880026,-88</point>
				<point>8.24869997,-0.100412003,-87</point>
				<point>8.49859997,-0.108136003,-86</point>
				<point>8.74849997,-0.115860003,-85</point>
				<point>8.99839996,-0.123584003,-84</point>
				<point>9.24829996,-0.131308004,-83</point>
				<point>9.49819996,-0.139032004,-82</point>
				<point>9.74809996,-0.146756004,-81</point>
				<point>9.99799995,-0.154480004,-80</point>
				<point>10.2479,-0.162204005,-79</point>
				<point>10.4977999,-0.169928005,-78</point>
				<point>10.7476999,-0.177652005,-77</point>
				<point>10.9975999,-0.185376005,-76</point>
				<point>11.2474999,-0.193100005,-75</point>
				<point>11.4973999,-0.200824006,-74</point>
				<point>11.7472999,-0.208548006,-73</point>
				<point>11.9971999,-0.216272006,-72</point>
				<point>12.2470999,-0.223996006,-71</point>
				<point>12.4969999,-0.231720006,-70</point>
				<point>12.7468999,-0.239444007,-69</point>
				<point>12.9967999,-0.247168007,-68</point>
				<point>13.2466999,-0.254892007,-67</point>
				<point>13.4965999,-0.262616007,-66</point>
				<point>13.7464999,-0.270340008,-65</point>
				<point>13.9963999,-0.278064008,-64</point>
				<point>14.2462999,-0.285788008,-63</point>
				<point>14.4961999,-0.293512008,-62</point>
				<point>14.7460999,-0.301236008,-61</point>
				<point>14.9959999,-0.308960009,-60</point>
				<point>15.2458999,-0.316684009,-59</point>
				<point>15.4957999,-0.324408009,-58</point>
				<point>15.7456999,-0.332132009,-57</point>
				<point>15.9955999,-0.339856009,-56</point>
				<point>16.2454999,-0.34758001,-55</point>
				<point>16.4953999,-0.35530401,-54</point>
				<point>16.7452999,-0.36302801,-53</point>
				<point>16.9951999,-0.37075201,-52</point>
				<point>17.2450999,-0.378476011,-51</point>
				<point>17.4949999,-0.386200011,-50</point>
				<point>17.7448999,-0.393924011,-49</point>
				<point>17.9947999,-0.401648011,-48</point>
				<point>18.2446999,-0.409372011,-47</point>
				<point>18.4945999,-0.417096012,-46</point>
				<point>18.7444999,-0.424820012,-45</point>
				<point>18.9943999,-0.432544012,-44</point>
				<point>19.2442999,-0.440268012,-43</point>
				<point>19.4941999,-0.447992013,-42</point>
				<point>19.7440999,-0.455716013,-41</point>
				<point>19.9939999,-0.463440013,-40</point>
				<point>20.2438999,-0.471164013,-39</point>
				<point>20.4937999,-0.478888013,-38</point>
				<point>20.7436999,-0.486612014,-37</point>
				<point>20.9935999,-0.494336014,-36</point>
				<point>21.2434999,-0.502060014,-35</point>
				<point>21.4933998,-0.509784014,-34</point>
				<point>21.7432998,-0.517508014,-33</point>
				<point>21.9931998,-0.525232015,-32</point>
				<point>22.2430998,-0.532956015,-31</point>
				<point>22.4929998,-0.540680015,-30</point>
				<point>22.7428998,-0.548404015,-29</point>
				<point>22.9927998,-0.556128016,-28</point>
				<point>23.2426998,-0.563852016,-27</point>
				<point>23.4925998,-0.571576016,-26</point>
				<point>23.7424998,-0.579300016,-25</point>
				<point>23.9923998,-0.587024016,-24</point>
				<point>24.2422998,-0.594748017,-23</point>
				<point>24.4921998,-0.602472017,-22</point>
				<point>24.7420998,-0.610196017,-21</point>
				<point>24.9919998,-0.617920017,-20</point>
				<point>25.2418998,-0.625644017,-19</point>
				<point>25.4917998,-0.633368018,-18</point>
				<point>25.7416998,-0.641092018,-17</point>
				<point>25.9915998,-0.648816018,-16</point>
				<point>26.2414998,-0.656540018,-15</point>
				<point>26.4913998,-0.664264019,-14</point>
				<point>26.7412998,-0.671988019,-13</point>
				<point>26.9911998,-0.679712019,-12</point>
				<point>27.2410998,-0.687436019,-11</point>
				<point>27.4909998,-0.695160019,-10</point>
				<point>27.7408998,-0.70288402,-9</point>
				<point>27.9907998,-0.71060802,-8</point>
				<point>28.2406998,-0.71833202,-7</point>
				<point>28.4905998,-0.72605602,-6</point>
				<point>28.7404998,-0.73378002,-5</point>
				<point>28.9903998,-0.741504021,-4</point>
				<point>29.2402998,-0.749228021,-3</point>
				<point>29.4901998,-0.756952021,-2</point>
				<point>29.7400998,-0.764676021,-1</point>
				<point>29.9899998,-0.772400022,1.07192036e-17</point>
			</init_path>
		</plot>
		<plot type="muscle-path" name="MusclePath25">
			<point0>348</point0>
			<point1>9108</point1>
			<divisions>100</divisions>
			<max_iters>100</max_iters>
			<tol>1e-06</tol>
			<snap_tol>1.5</snap_tol>
			<search_radius>0</search_radius>
			<path_guide>3</path_guide>
			<start_time>0</start_time>
			<size>1</size>
			<color>255,0,0</color>
			<color0>164,0,164</color0>
			<color1>164,164,0</color1>
			<render_mode>0</render_mode>
			<init_path>
				<point>5,-7.5,-100</point>
				<point>5.23804399,-7.508845,-99</point>
				<point>5.47608799,-7.51768999,-98</point>
				<point>5.71413198,-7.52653499,-97</point>
				<point>5.95217598,-7.53537998,-96</point>
				<point>6.19021997,-7.54422498,-95</point>
				<point>6.42826397,-7.55306997,-94</point>
				<point>6.66630796,-7.56191497,-93</point>
				<point>6.90435196,-7.57075996,-92</point>
				<point>7.14239595,-7.57960496,-91</point>
				<point>7.38043995,-7.58844995,-90</point>
				<point>7.61848394,-7.59729495,-89</point>
				<point>7.85652794,-7.60613995,-88</point>
				<point>8.09457193,-7.61498494,-87</point>
				<point>8.33261593,-7.62382994,-86</point>
				<point>8.57065992,-7.63267493,-85</point>
				<point>8.80870392,-7.64151993,-84</point>
				<point>9.04674791,-7.65036492,-83</point>
				<point>9.28479191,-7.65920992,-82</point>
				<point>9.5228359,-7.66805491,-81</point>
				<point>9.7608799,-7.67689991,-80</point>
				<point>9.99892389,-7.68574491,-79</point>
				<point>10.2369679,-7.6945899,-78</point>
				<point>10.4750119,-7.7034349,-77</point>
				<point>10.7130559,-7.71227989,-76</point>
				<point>10.9510999,-7.72112489,-75</point>
				<point>11.1891439,-7.72996988,-74</point>
				<point>11.4271879,-7.73881488,-73</point>
				<point>11.6652319,-7.74765987,-72</point>
				<point>11.9032759,-7.75650487,-71</point>
				<point>12.1413198,-7.76534986,-70</point>
				<point>12.3793638,-7.77419486,-69</point>
				<point>12.6174078,-7.78303986,-68</point>
				<point>12.8554518,-7.79188485,-67</point>
				<point>13.0934958,-7.80072985,-66</point>
				<point>13.3315398,-7.80957484,-65</point>
				<point>13.5695838,-7.81841984,-64</point>
				<point>13.8076278,-7.82726483,-63</point>
				<point>14.0456718,-7.83610983,-62</point>
				<point>14.2837158,-7.84495482,-61</point>
				<point>14.5217598,-7.85379982,-60</point>
				<point>14.7598038,-7.86264482,-59</point>
				<point>14.9978478,-7.87148981,-58</point>
				<point>15.2358918,-7.88033481,-57</point>
				<point>15.4739358,-7.8891798,-56</point>
				<point>15.7119798,-7.8980248,-55</point>
				<point>15.9500238,-7.90686979,-54</point>
				<point>16.1880678,-7.91571479,-53</point>
				<point>16.4261118,-7.92455978,-52</point>
				<point>16.6641558,-7.93340478,-51</point>
				<point>16.9021997,-7.94224977,-50</point>
				<point>17.1402437,-7.95109477,-49</point>
				<point>17.3782877,-7.95993977,-48</point>
				<point>17.6163317,-7.96878476,-47</point>
				<point>17.8543757,-7.97762976,-46</point>
				<point>18.0924197,-7.98647475,-45</point>
				<point>18.3304637,-7.99531975,-44</point>
				<point>18.5685077,-8.00416474,-43</point>
				<point>18.8065517,-8.01300974,-42</point>
				<point>19.0445957,-8.02185473,-41</point>
				<point>19.2826397,-8.03069973,-40</point>
				<point>19.5206837,-8.03954473,-39</point>
				<point>19.7587277,-8.04838972,-38</point>
				<point>19.9967717,-8.05723472,-37</point>
				<point>20.2348157,-8.06607971,-36</point>
				<point>20.4728597,-8.07492471,-35</point>
				<point>20.7109037,-8.0837697,-34</point>
				<point>20.9489477,-8.0926147,-33</point>
				<point>21.1869917,-8.10145969,-32</point>
				<point>21.4250356,-8.11030469,-31</point>
				<point>21.6630796,-8.11914968,-30</point>
				<point>21.9011236,-8.12799468,-29</point>
				<point>22.1391676,-8.13683968,-28</point>
				<point>22.3772116,-8.14568467,-27</point>
				<point>22.6152556,-8.15452967,-26</point>
				<point>22.8532996,-8.16337466,-25</point>
				<point>23.0913436,-8.17221966,-24</point>
				<point>23.3293876,-8.18106465,-23</point>
				<point>23.5674316,-8.18990965,-22</point>
				<point>23.8054756,-8.19875464,-21</point>
				<point>24.0435196,-8.20759964,-20</point>
				<point>24.2815636,-8.21644464,-19</point>
				<point>24.5196076,-8.22528963,-18</point>
				<point>24.7576516,-8.23413463,-17</point>
				<point>24.9956956,-8.24297962,-16</point>
				<point>25.2337396,-8.25182462,-15</point>
				<point>25.4717836,-8.26066961,-14</point>
				<point>25.7098276,-8.26951461,-13</point>
				<point>25.9478716,-8.2783596,-12</point>
				<point>26.1859155,-8.2872046,-11</point>
				<point>26.4239595,-8.29604959,-10</point>
				<point>26.6620035,-8.30489459,-9</point>
				<point>26.9000475,-8.31373959,-8</point>
				<point>27.1380915,-8.32258458,-7</point>
				<point>27.3761355,-8.33142958,-6</point>
				<point>27.6141795,-8.34027457,-5</point>
				<point>27.8522235,-8.34911957,-4</point>
				<point>28.0902675,-8.35796456,-3</point>
				<point>28.3283115,-8.36680956,-2</point>
				<point>28.5663555,-8.37565455,-1</point>
				<point>28.8043995,-8.38449955,1.16358306e-16</point>
			</init_path>
		</plot>
	</plot>
</febiostudio_post_session>
