# Supplementary material for: Quantifying dynamic muscle lengths and moment arms of musculoskeletal joints using FEBio studio: A demonstration in the glenohumeral joint
Source: J Biomech. Author manuscript; Available in PMC 2026 Apr 28. (PMC13111909; doi:10.1016/j.jbiomech.2026.113308)
Supplement: Data_and_code.zip [file NIHMS2167395-supplement-Data_and_code_zip.zip › data_and_code_v1.1/provided_solutions_FEBio/Verification_Validation_model.log]

===========================================================================
         ________    _________   _______       __     _________            
        |        |\ |        |\ |       \\    |  |\  /         \\          
        |    ____|| |    ____|| |    __  ||   |__|| |    ___    ||         
        |   |\___\| |   |\___\| |   |\_| ||    \_\| |   //  \   ||         
        |   ||__    |   ||__    |   ||_| ||   |  |\ |  ||    |  ||         
        |       |\  |       |\  |         \\  |  || |  ||    |  ||         
        |    ___||  |    ___||  |    ___   || |  || |  ||    |  ||         
        |   |\__\|  |   |\__\|  |   |\__|  || |  || |  ||    |  ||         
        |   ||      |   ||___   |   ||__|  || |  || |   \\__/   ||         
        |   ||      |        |\ |          || |  || |           ||         
        |___||      |________|| |_________//  |__||  \_________//          
                                                                           
      F I N I T E   E L E M E N T S   F O R   B I O M E C H A N I C S      
                                                                           
  version 4.9.0.182e1753f
  FEBio is a registered trademark.                                         
  copyright (c) 2006-2025 - All rights reserved                            
                                                                           
===========================================================================


 *************************************************************************
 *                               WARNING                                 *
 * Zero mass for rigid body "Part1."                                     *
 *************************************************************************

 *************************************************************************
 *                               WARNING                                 *
 * Zero mass for rigid body "Part2."                                     *
 *************************************************************************


 FILES USED
===========================================================================
	Input file : /Users/breydon/Documents/laboratory/ortho/TESTING BOX FILES/Finalized Models and Analysis Code with README-selected/jobs/Verification_Validation_model.feb
	Plot file  : /Users/breydon/Documents/laboratory/ortho/TESTING BOX FILES/Finalized Models and Analysis Code with README-selected/jobs/Verification_Validation_model.xplt
	Log file   : /Users/breydon/Documents/laboratory/ortho/TESTING BOX FILES/Finalized Models and Analysis Code with README-selected/jobs/Verification_Validation_model.log


 MESH INFO
===========================================================================
	Number of materials ............................ : 3
	Number of domains .............................. : 3
	Number of nodes ................................ : 17342
	Number of shell elements ....................... : 34558


 MODULE
===========================================================================
	Module type ....................................... : solid


 CONTROL DATA
===========================================================================
	analysis .......................................... : STATIC (0)
	time_steps ........................................ : 101
	step_size ......................................... : 1
	plot_zero_state ................................... : no (0)
	plot_range ........................................ : 0,-1
	plot_level ........................................ : PLOT_MAJOR_ITRS (1)
	output_level ...................................... : OUTPUT_MAJOR_ITRS (1)
	plot_stride ....................................... : 1
	output_stride ..................................... : 1
	adaptor_re_solve .................................. : yes (1)
	Auto time stepper activated ....................... : no
 SOLVER PARAMETERS
===========================================================================
	symmetric_stiffness ............................... : preferred (3)
	equation_scheme ................................... : staggered (0)
	equation_order .................................... : default (0)
	optimize_bw ....................................... : no (0)
	lstol ............................................. : 0.9
	lsmin ............................................. : 0.01
	lsiter ............................................ : 5
	ls_check_jacobians ................................ : no (0)
	max_refs .......................................... : 15
	check_zero_diagonal ............................... : no (0)
	zero_diagonal_tol ................................. : 0
	force_partition ................................... : 0
	reform_each_time_step ............................. : yes (1)
	reform_augment .................................... : no (0)
	diverge_reform .................................... : yes (1)
	min_residual ...................................... : 1e-20
	max_residual ...................................... : 0
	dtol .............................................. : 0.001
	etol .............................................. : 0.01
	rtol .............................................. : 0
	rhoi .............................................. : -2
	alpha ............................................. : 1
	beta .............................................. : 0.25
	gamma ............................................. : 0.5
	logSolve .......................................... : no (0)
	arc_length ........................................ : 0
	arc_length_scale .................................. : 0


 MATERIAL DATA
===========================================================================
  1 - Part1 (type: rigid body)
	density ........................................... : 1
	E ................................................. : 1
	v ................................................. : 0
	override_com ...................................... : yes (1)
	center_of_mass .................................... : 0,0,0
---------------------------------------------------------------------------
  2 - Part2 (type: rigid body)
	density ........................................... : 1
	E ................................................. : 1
	v ................................................. : 0
	override_com ...................................... : yes (1)
	center_of_mass .................................... : 0,0,0
---------------------------------------------------------------------------
  3 - Material3 (type: neo-Hookean)
	density ........................................... : 1
	E ................................................. : 1
	v ................................................. : 0


 RIGID BODY DATA
===========================================================================
Rigid Body 1:
	material id    : 1
	name           : Part1
	center of mass : 0, 0, 0
	mass           : 0
	Ixx Ixy Ixz    : 0, 0, 0
	Ixy Iyy Iyz    : 0, 0, 0
	Ixz Iyz Izz    : 0, 0, 0
---------------------------------------------------------------------------
Rigid Body 2:
	material id    : 2
	name           : Part2
	center of mass : 0, 0, 0
	mass           : 0
	Ixx Ixy Ixz    : 0, 0, 0
	Ixy Iyy Iyz    : 0, 0, 0
	Ixz Iyz Izz    : 0, 0, 0


 BOUNDARY CONDITION DATA
===========================================================================
  1 -  Type: rigid
	rb ................................................ : 2
---------------------------------------------------------------------------
  2 -  Type: rigid
	rb ................................................ : 1


 CONTACT INTERFACE DATA
===========================================================================
contact interface 1 - Type: sliding-elastic
	laugon ............................................ : AUGLAG (1)
	tolerance ......................................... : 0.1
	gaptol ............................................ : 0
	penalty ........................................... : 10
	auto_penalty ...................................... : yes (1)
	update_penalty .................................... : yes (1)
	two_pass .......................................... : no (0)
	knmult ............................................ : 0
	search_tol ........................................ : 0.01
	symmetric_stiffness ............................... : no (0)
	search_radius ..................................... : 2
	seg_up ............................................ : 0
	tension ........................................... : no (0)
	minaug ............................................ : 0
	maxaug ............................................ : 10
	node_reloc ........................................ : no (0)
	fric_coeff ........................................ : 0
	smooth_aug ........................................ : no (0)
	flip_primary ...................................... : no (0)
	flip_secondary .................................... : no (0)
	shell_bottom_primary .............................. : no (0)
	shell_bottom_secondary ............................ : no (0)
	offset ............................................ : 0


 LOAD CONTROLLER DATA
===========================================================================
load controller   1 - LC1 (type: loadcurve)
	interpolate ....................................... : LINEAR (0)
	extend ............................................ : CONSTANT (0)
	points ............................................ : (can't display value)
---------------------------------------------------------------------------
load controller   2 - LC2 (type: loadcurve)
	interpolate ....................................... : LINEAR (0)
	extend ............................................ : CONSTANT (0)
	points ............................................ : (can't display value)
---------------------------------------------------------------------------
load controller   3 - LC3 (type: loadcurve)
	interpolate ....................................... : LINEAR (0)
	extend ............................................ : CONSTANT (0)
	points ............................................ : (can't display value)
---------------------------------------------------------------------------
load controller   4 - LC4 (type: loadcurve)
	interpolate ....................................... : LINEAR (0)
	extend ............................................ : CONSTANT (0)
	points ............................................ : (can't display value)
---------------------------------------------------------------------------
load controller   5 - LC5 (type: loadcurve)
	interpolate ....................................... : LINEAR (0)
	extend ............................................ : CONSTANT (0)
	points ............................................ : (can't display value)
---------------------------------------------------------------------------
load controller   6 - LC6 (type: loadcurve)
	interpolate ....................................... : LINEAR (0)
	extend ............................................ : CONSTANT (0)
	points ............................................ : (can't display value)
---------------------------------------------------------------------------
load controller   7 - LC7 (type: loadcurve)
	interpolate ....................................... : LINEAR (0)
	extend ............................................ : CONSTANT (0)
	points ............................................ : (can't display value)
---------------------------------------------------------------------------
load controller   8 - LC8 (type: loadcurve)
	interpolate ....................................... : LINEAR (0)
	extend ............................................ : CONSTANT (0)
	points ............................................ : (can't display value)
---------------------------------------------------------------------------
load controller   9 - LC9 (type: loadcurve)
	interpolate ....................................... : LINEAR (0)
	extend ............................................ : CONSTANT (0)
	points ............................................ : (can't display value)
---------------------------------------------------------------------------
load controller  10 - LC10 (type: loadcurve)
	interpolate ....................................... : LINEAR (0)
	extend ............................................ : CONSTANT (0)
	points ............................................ : (can't display value)
---------------------------------------------------------------------------
load controller  11 - LC11 (type: loadcurve)
	interpolate ....................................... : LINEAR (0)
	extend ............................................ : CONSTANT (0)
	points ............................................ : (can't display value)
---------------------------------------------------------------------------
load controller  12 - LC12 (type: loadcurve)
	interpolate ....................................... : LINEAR (0)
	extend ............................................ : CONSTANT (0)
	points ............................................ : (can't display value)


 OUTPUT DATA
===========================================================================
 LINEAR SOLVER DATA
===========================================================================
	Default linear solver ............................. : pardiso


 *************************************************************************
 * Selecting linear solver pardiso                                       *
 *************************************************************************

 *************************************************************************
 * Setting matrix format to: unsymmetric                                 *
 *************************************************************************

===== beginning time step 1 : 1 =====


Reforming stiffness matrix: reformation #1

===== reforming stiffness matrix:
	Nr of equations ........................... : 2658
	Nr of nonzeroes in stiffness matrix ....... : 105444
 1
 Nonlinear solution status: time= 1
	stiffness updates             = 0
	right hand side evaluations   = 2
	stiffness matrix reformations = 1
	step from line search         = 1.000000
	convergence norms :     INITIAL         CURRENT         REQUIRED
	   residual            1.404596e+00    1.601212e-02    0.000000e+00 
	   energy              3.526470e-01    3.098274e-02    3.526470e-03 
	   displacement        1.831384e+00    1.831384e+00    1.831384e-06 
 2
 Nonlinear solution status: time= 1
	stiffness updates             = 1
	right hand side evaluations   = 3
	stiffness matrix reformations = 1
	step from line search         = 1.000000
	convergence norms :     INITIAL         CURRENT         REQUIRED
	   residual            1.404596e+00    3.639889e-03    0.000000e+00 
	   energy              3.526470e-01    2.821288e-03    3.526470e-03 
	   displacement        1.831384e+00    1.836590e-01    3.147918e-06 
 3
 Nonlinear solution status: time= 1
	stiffness updates             = 2
	right hand side evaluations   = 4
	stiffness matrix reformations = 1
	step from line search         = 1.000000
	convergence norms :     INITIAL         CURRENT         REQUIRED
	   residual            1.404596e+00    2.211322e-04    0.000000e+00 
	   energy              3.526470e-01    4.026356e-04    3.526470e-03 
	   displacement        1.831384e+00    1.827136e-01    4.822317e-06 
 4
 Nonlinear solution status: time= 1
	stiffness updates             = 3
	right hand side evaluations   = 5
	stiffness matrix reformations = 1
	step from line search         = 1.000000
	convergence norms :     INITIAL         CURRENT         REQUIRED
	   residual            1.404596e+00    3.103917e-05    0.000000e+00 
	   energy              3.526470e-01    2.324892e-05    3.526470e-03 
	   displacement        1.831384e+00    1.314082e-02    5.330691e-06 
 5
 Nonlinear solution status: time= 1
	stiffness updates             = 4
	right hand side evaluations   = 6
	stiffness matrix reformations = 1
	step from line search         = 1.000000
	convergence norms :     INITIAL         CURRENT         REQUIRED
	   residual            1.404596e+00    2.130996e-06    0.000000e+00 
	   energy              3.526470e-01    1.538480e-06    3.526470e-03 
	   displacement        1.831384e+00    1.130332e-03    5.483089e-06 
 6
 Nonlinear solution status: time= 1
	stiffness updates             = 5
	right hand side evaluations   = 7
	stiffness matrix reformations = 1
	step from line search         = 1.000000
	convergence norms :     INITIAL         CURRENT         REQUIRED
	   residual            1.404596e+00    1.114023e-07    0.000000e+00 
	   energy              3.526470e-01    1.046085e-07    3.526470e-03 
	   displacement        1.831384e+00    1.813942e-05    5.501451e-06 
 7
 Nonlinear solution status: time= 1
	stiffness updates             = 6
	right hand side evaluations   = 8
	stiffness matrix reformations = 1
	step from line search         = 1.000000
	convergence norms :     INITIAL         CURRENT         REQUIRED
	   residual            1.404596e+00    1.250620e-08    0.000000e+00 
	   energy              3.526470e-01    9.100113e-09    3.526470e-03 
	   displacement        1.831384e+00    3.481537e-07    5.500735e-06 

........................ augmentation # 1
 sliding interface # 22
                        CURRENT        REQUIRED
    D multiplier :    1.000000e+00   1.000000e-01
    maximum gap  :    7.698311e-02       ***
 8
 Nonlinear solution status: time= 1
	stiffness updates             = 6
	right hand side evaluations   = 10
	stiffness matrix reformations = 0
	step from line search         = 1.000000
	convergence norms :     INITIAL         CURRENT         REQUIRED
	   residual            1.404596e+00    1.485658e-03    0.000000e+00 
	   energy              3.526470e-01    1.580983e-03    3.526470e-03 
	   displacement        1.831384e+00    4.632856e-02    6.473895e-06 
 9
 Nonlinear solution status: time= 1
	stiffness updates             = 7
	right hand side evaluations   = 11
	stiffness matrix reformations = 0
	step from line search         = 1.000000
	convergence norms :     INITIAL         CURRENT         REQUIRED
	   residual            1.404596e+00    1.010183e-04    0.000000e+00 
	   energy              3.526470e-01    7.918970e-05    3.526470e-03 
	   displacement        1.831384e+00    5.937730e-03    6.853080e-06 
 10
 Nonlinear solution status: time= 1
	stiffness updates             = 8
	right hand side evaluations   = 12
	stiffness matrix reformations = 0
	step from line search         = 1.000000
	convergence norms :     INITIAL         CURRENT         REQUIRED
	   residual            1.404596e+00    1.930005e-05    0.000000e+00 
	   energy              3.526470e-01    1.150295e-05    3.526470e-03 
	   displacement        1.831384e+00    6.915421e-04    6.945713e-06 
 11
 Nonlinear solution status: time= 1
	stiffness updates             = 9
	right hand side evaluations   = 13
	stiffness matrix reformations = 0
	step from line search         = 1.000000
	convergence norms :     INITIAL         CURRENT         REQUIRED
	   residual            1.404596e+00    4.716489e-06    0.000000e+00 
	   energy              3.526470e-01    2.402825e-06    3.526470e-03 
	   displacement        1.831384e+00    1.755241e-04    6.940197e-06 

 *************************************************************************
 *                               WARNING                                 *
 * Max nr of iterations reached.                                         *
 * Stiffness matrix will now be reformed.                                *
 *************************************************************************
Reforming stiffness matrix: reformation #1

===== reforming stiffness matrix:
	Nr of equations ........................... : 2658
	Nr of nonzeroes in stiffness matrix ....... : 105120
 12
 Nonlinear solution status: time= 1
	stiffness updates             = 0
	right hand side evaluations   = 14
	stiffness matrix reformations = 1
	step from line search         = 1.000000
	convergence norms :     INITIAL         CURRENT         REQUIRED
	   residual            1.404596e+00    6.230749e-11    0.000000e+00 
	   energy              3.526470e-01    3.678557e-09    3.526470e-03 
	   displacement        1.831384e+00    5.143145e-05    6.916976e-06 
 13
 Nonlinear solution status: time= 1
	stiffness updates             = 1
	right hand side evaluations   = 15
	stiffness matrix reformations = 1
	step from line search         = 1.000000
	convergence norms :     INITIAL         CURRENT         REQUIRED
	   residual            1.404596e+00    4.273267e-16    0.000000e+00 
	   energy              3.526470e-01    6.520406e-14    3.526470e-03 
	   displacement        1.831384e+00    3.547546e-10    6.916944e-06 

........................ augmentation # 2
 sliding interface # 22
                        CURRENT        REQUIRED
    D multiplier :    6.705488e-01   1.000000e-01
    maximum gap  :    7.403854e-02       ***
 14
 Nonlinear solution status: time= 1
	stiffness updates             = 1
	right hand side evaluations   = 17
	stiffness matrix reformations = 0
	step from line search         = 1.000000
	convergence norms :     INITIAL         CURRENT         REQUIRED
	   residual            1.404596e+00    4.749079e-05    0.000000e+00 
	   energy              3.526470e-01    1.114327e-04    3.526470e-03 
	   displacement        1.831384e+00    2.275668e-03    6.830732e-06 
 15
 Nonlinear solution status: time= 1
	stiffness updates             = 2
	right hand side evaluations   = 18
	stiffness matrix reformations = 0
	step from line search         = 1.000000
	convergence norms :     INITIAL         CURRENT         REQUIRED
	   residual            1.404596e+00    7.680261e-07    0.000000e+00 
	   energy              3.526470e-01    1.446785e-06    3.526470e-03 
	   displacement        1.831384e+00    6.550758e-05    6.868870e-06 
 16
 Nonlinear solution status: time= 1
	stiffness updates             = 3
	right hand side evaluations   = 19
	stiffness matrix reformations = 0
	step from line search         = 1.000000
	convergence norms :     INITIAL         CURRENT         REQUIRED
	   residual            1.404596e+00    5.223688e-09    0.000000e+00 
	   energy              3.526470e-01    1.132097e-08    3.526470e-03 
	   displacement        1.831384e+00    5.755088e-06    6.880565e-06 

........................ augmentation # 3
 sliding interface # 22
                        CURRENT        REQUIRED
    D multiplier :    4.789948e-01   1.000000e-01
    maximum gap  :    7.235656e-02       ***
 17
 Nonlinear solution status: time= 1
	stiffness updates             = 3
	right hand side evaluations   = 21
	stiffness matrix reformations = 0
	step from line search         = 1.000000
	convergence norms :     INITIAL         CURRENT         REQUIRED
	   residual            1.404596e+00    2.261650e-05    0.000000e+00 
	   energy              3.526470e-01    6.027708e-05    3.526470e-03 
	   displacement        1.831384e+00    7.665994e-04    6.867009e-06 
 18
 Nonlinear solution status: time= 1
	stiffness updates             = 4
	right hand side evaluations   = 22
	stiffness matrix reformations = 0
	step from line search         = 1.000000
	convergence norms :     INITIAL         CURRENT         REQUIRED
	   residual            1.404596e+00    1.417526e-07    0.000000e+00 
	   energy              3.526470e-01    2.359821e-07    3.526470e-03 
	   displacement        1.831384e+00    3.888214e-05    6.838064e-06 
 19
 Nonlinear solution status: time= 1
	stiffness updates             = 5
	right hand side evaluations   = 23
	stiffness matrix reformations = 0
	step from line search         = 1.000000
	convergence norms :     INITIAL         CURRENT         REQUIRED
	   residual            1.404596e+00    3.421887e-09    0.000000e+00 
	   energy              3.526470e-01    4.799014e-09    3.526470e-03 
	   displacement        1.831384e+00    8.132551e-07    6.833979e-06 

........................ augmentation # 4
 sliding interface # 22
                        CURRENT        REQUIRED
    D multiplier :    3.747945e-01   1.000000e-01
    maximum gap  :    7.093107e-02       ***
 20
 Nonlinear solution status: time= 1
	stiffness updates             = 5
	right hand side evaluations   = 25
	stiffness matrix reformations = 0
	step from line search         = 1.000000
	convergence norms :     INITIAL         CURRENT         REQUIRED
	   residual            1.404596e+00    1.392416e-05    0.000000e+00 
	   energy              3.526470e-01    3.203549e-05    3.526470e-03 
	   displacement        1.831384e+00    6.717448e-04    6.753531e-06 
 21
 Nonlinear solution status: time= 1
	stiffness updates             = 6
	right hand side evaluations   = 26
	stiffness matrix reformations = 0
	step from line search         = 1.000000
	convergence norms :     INITIAL         CURRENT         REQUIRED
	   residual            1.404596e+00    2.062432e-07    0.000000e+00 
	   energy              3.526470e-01    3.038881e-07    3.526470e-03 
	   displacement        1.831384e+00    1.239698e-05    6.765655e-06 
 22
 Nonlinear solution status: time= 1
	stiffness updates             = 7
	right hand side evaluations   = 27
	stiffness matrix reformations = 0
	step from line search         = 1.000000
	convergence norms :     INITIAL         CURRENT         REQUIRED
	   residual            1.404596e+00    1.437497e-08    0.000000e+00 
	   energy              3.526470e-01    1.511436e-08    3.526470e-03 
	   displacement        1.831384e+00    1.996089e-06    6.771333e-06 

........................ augmentation # 5
 sliding interface # 22
                        CURRENT        REQUIRED
    D multiplier :    3.097831e-01   1.000000e-01
    maximum gap  :    6.977490e-02       ***
 23
 Nonlinear solution status: time= 1
	stiffness updates             = 7
	right hand side evaluations   = 29
	stiffness matrix reformations = 0
	step from line search         = 1.000000
	convergence norms :     INITIAL         CURRENT         REQUIRED
	   residual            1.404596e+00    3.424269e-05    0.000000e+00 
	   energy              3.526470e-01    4.307641e-05    3.526470e-03 
	   displacement        1.831384e+00    3.070557e-04    6.751246e-06 
 24
 Nonlinear solution status: time= 1
	stiffness updates             = 8
	right hand side evaluations   = 30
	stiffness matrix reformations = 0
	step from line search         = 1.000000
	convergence norms :     INITIAL         CURRENT         REQUIRED
	   residual            1.404596e+00    5.916012e-07    0.000000e+00 
	   energy              3.526470e-01    7.118235e-07    3.526470e-03 
	   displacement        1.831384e+00    2.971684e-05    6.732982e-06 
 25
 Nonlinear solution status: time= 1
	stiffness updates             = 9
	right hand side evaluations   = 31
	stiffness matrix reformations = 0
	step from line search         = 1.000000
	convergence norms :     INITIAL         CURRENT         REQUIRED
	   residual            1.404596e+00    3.860070e-08    0.000000e+00 
	   energy              3.526470e-01    4.264258e-08    3.526470e-03 
	   displacement        1.831384e+00    5.463872e-06    6.724327e-06 

........................ augmentation # 6
 sliding interface # 22
                        CURRENT        REQUIRED
    D multiplier :    2.639802e-01   1.000000e-01
    maximum gap  :    6.893172e-02       ***
 26
 Nonlinear solution status: time= 1
	stiffness updates             = 9
	right hand side evaluations   = 33
	stiffness matrix reformations = 0
	step from line search         = 1.000000
	convergence norms :     INITIAL         CURRENT         REQUIRED
	   residual            1.404596e+00    9.891241e-06    0.000000e+00 
	   energy              3.526470e-01    1.801826e-05    3.526470e-03 
	   displacement        1.831384e+00    4.172379e-04    6.667672e-06 

 *************************************************************************
 *                               WARNING                                 *
 * Max nr of iterations reached.                                         *
 * Stiffness matrix will now be reformed.                                *
 *************************************************************************
Reforming stiffness matrix: reformation #1

===== reforming stiffness matrix:
	Nr of equations ........................... : 2658
	Nr of nonzeroes in stiffness matrix ....... : 105012
 27
 Nonlinear solution status: time= 1
	stiffness updates             = 0
	right hand side evaluations   = 34
	stiffness matrix reformations = 1
	step from line search         = 1.000000
	convergence norms :     INITIAL         CURRENT         REQUIRED
	   residual            1.404596e+00    9.103053e-11    0.000000e+00 
	   energy              3.526470e-01    9.313950e-09    3.526470e-03 
	   displacement        1.831384e+00    1.629295e-04    6.723034e-06 
 28
 Nonlinear solution status: time= 1
	stiffness updates             = 1
	right hand side evaluations   = 35
	stiffness matrix reformations = 1
	step from line search         = 1.000000
	convergence norms :     INITIAL         CURRENT         REQUIRED
	   residual            1.404596e+00    8.248007e-16    0.000000e+00 
	   energy              3.526470e-01    4.678874e-14    3.526470e-03 
	   displacement        1.831384e+00    1.648774e-09    6.722830e-06 

........................ augmentation # 7
 sliding interface # 22
                        CURRENT        REQUIRED
    D multiplier :    2.295101e-01   1.000000e-01
    maximum gap  :    6.826847e-02       ***
 29
 Nonlinear solution status: time= 1
	stiffness updates             = 1
	right hand side evaluations   = 37
	stiffness matrix reformations = 0
	step from line search         = 1.000000
	convergence norms :     INITIAL         CURRENT         REQUIRED
	   residual            1.404596e+00    3.145242e-06    0.000000e+00 
	   energy              3.526470e-01    7.616355e-06    3.526470e-03 
	   displacement        1.831384e+00    2.817464e-04    6.678250e-06 
 30
 Nonlinear solution status: time= 1
	stiffness updates             = 2
	right hand side evaluations   = 38
	stiffness matrix reformations = 0
	step from line search         = 1.000000
	convergence norms :     INITIAL         CURRENT         REQUIRED
	   residual            1.404596e+00    6.031841e-09    0.000000e+00 
	   energy              3.526470e-01    2.718357e-08    3.526470e-03 
	   displacement        1.831384e+00    1.539290e-06    6.676827e-06 

........................ augmentation # 8
 sliding interface # 22
                        CURRENT        REQUIRED
    D multiplier :    2.032861e-01   1.000000e-01
    maximum gap  :    6.767923e-02       ***
 31
 Nonlinear solution status: time= 1
	stiffness updates             = 2
	right hand side evaluations   = 40
	stiffness matrix reformations = 0
	step from line search         = 1.000000
	convergence norms :     INITIAL         CURRENT         REQUIRED
	   residual            1.404596e+00    7.279429e-07    0.000000e+00 
	   energy              3.526470e-01    2.496200e-06    3.526470e-03 
	   displacement        1.831384e+00    3.176146e-04    6.618156e-06 
 32
 Nonlinear solution status: time= 1
	stiffness updates             = 3
	right hand side evaluations   = 41
	stiffness matrix reformations = 0
	step from line search         = 1.000000
	convergence norms :     INITIAL         CURRENT         REQUIRED
	   residual            1.404596e+00    3.487413e-09    0.000000e+00 
	   energy              3.526470e-01    8.808576e-09    3.526470e-03 
	   displacement        1.831384e+00    8.183764e-08    6.618181e-06 

........................ augmentation # 9
 sliding interface # 22
                        CURRENT        REQUIRED
    D multiplier :    1.825244e-01   1.000000e-01
    maximum gap  :    6.716168e-02       ***
 33
 Nonlinear solution status: time= 1
	stiffness updates             = 3
	right hand side evaluations   = 43
	stiffness matrix reformations = 0
	step from line search         = 1.000000
	convergence norms :     INITIAL         CURRENT         REQUIRED
	   residual            1.404596e+00    2.403460e-06    0.000000e+00 
	   energy              3.526470e-01    6.253027e-06    3.526470e-03 
	   displacement        1.831384e+00    2.847899e-04    6.565523e-06 
 34
 Nonlinear solution status: time= 1
	stiffness updates             = 4
	right hand side evaluations   = 44
	stiffness matrix reformations = 0
	step from line search         = 1.000000
	convergence norms :     INITIAL         CURRENT         REQUIRED
	   residual            1.404596e+00    2.319911e-08    0.000000e+00 
	   energy              3.526470e-01    4.833097e-08    3.526470e-03 
	   displacement        1.831384e+00    1.131780e-06    6.570446e-06 

........................ augmentation # 10
 sliding interface # 22
                        CURRENT        REQUIRED
    D multiplier :    1.654510e-01   1.000000e-01
    maximum gap  :    6.666660e-02       ***
 35
 Nonlinear solution status: time= 1
	stiffness updates             = 4
	right hand side evaluations   = 46
	stiffness matrix reformations = 0
	step from line search         = 1.000000
	convergence norms :     INITIAL         CURRENT         REQUIRED
	   residual            1.404596e+00    1.611971e-06    0.000000e+00 
	   energy              3.526470e-01    4.255070e-06    3.526470e-03 
	   displacement        1.831384e+00    2.145924e-04    6.537063e-06 
 36
 Nonlinear solution status: time= 1
	stiffness updates             = 5
	right hand side evaluations   = 47
	stiffness matrix reformations = 0
	step from line search         = 1.000000
	convergence norms :     INITIAL         CURRENT         REQUIRED
	   residual            1.404596e+00    2.875065e-08    0.000000e+00 
	   energy              3.526470e-01    5.012048e-08    3.526470e-03 
	   displacement        1.831384e+00    1.379323e-06    6.539341e-06 

........................ augmentation # 11
 sliding interface # 22
                        CURRENT        REQUIRED
    D multiplier :    1.510100e-01   1.000000e-01
    maximum gap  :    6.621551e-02       ***

convergence summary
    number of iterations   : 36
    number of reformations : 0

------- converged at time : 1


===== beginning time step 2 : 2 =====


Reforming stiffness matrix: reformation #1

===== reforming stiffness matrix:
	Nr of equations ........................... : 2658
	Nr of nonzeroes in stiffness matrix ....... : 104940
 1
 Nonlinear solution status: time= 2
	stiffness updates             = 0
	right hand side evaluations   = 2
	stiffness matrix reformations = 1
	step from line search         = 1.000000
	convergence norms :     INITIAL         CURRENT         REQUIRED
	   residual            1.340725e+02    2.919847e-03    0.000000e+00 
	   energy              2.510138e+01    1.956367e-03    2.510138e-01 
	   displacement        9.662226e+01    9.662226e+01    9.662226e-05 
 2
 Nonlinear solution status: time= 2
	stiffness updates             = 1
	right hand side evaluations   = 3
	stiffness matrix reformations = 1
	step from line search         = 1.000000
	convergence norms :     INITIAL         CURRENT         REQUIRED
	   residual            1.340725e+02    6.434132e-05    0.000000e+00 
	   energy              2.510138e+01    7.800277e-05    2.510138e-01 
	   displacement        9.662226e+01    1.536844e-01    9.488187e-05 
 3
 Nonlinear solution status: time= 2
	stiffness updates             = 2
	right hand side evaluations   = 4
	stiffness matrix reformations = 1
	step from line search         = 1.000000
	convergence norms :     INITIAL         CURRENT         REQUIRED
	   residual            1.340725e+02    3.855601e-05    0.000000e+00 
	   energy              2.510138e+01    3.277617e-05    2.510138e-01 
	   displacement        9.662226e+01    1.058240e-02    9.532405e-05 
 4
 Nonlinear solution status: time= 2
	stiffness updates             = 3
	right hand side evaluations   = 5
	stiffness matrix reformations = 1
	step from line search         = 1.000000
	convergence norms :     INITIAL         CURRENT         REQUIRED
	   residual            1.340725e+02    8.655951e-08    0.000000e+00 
	   energy              2.510138e+01    6.060748e-08    2.510138e-01 
	   displacement        9.662226e+01    3.666254e-04    9.522458e-05 
 5
 Nonlinear solution status: time= 2
	stiffness updates             = 4
	right hand side evaluations   = 6
	stiffness matrix reformations = 1
	step from line search         = 1.000000
	convergence norms :     INITIAL         CURRENT         REQUIRED
	   residual            1.340725e+02    3.117655e-09    0.000000e+00 
	   energy              2.510138e+01    8.833013e-09    2.510138e-01 
	   displacement        9.662226e+01    2.888549e-05    9.520265e-05 

........................ augmentation # 1
 sliding interface # 22
                        CURRENT        REQUIRED
    D multiplier :    1.419814e-01   1.000000e-01
    maximum gap  :    6.612132e-02       ***
 6
 Nonlinear solution status: time= 2
	stiffness updates             = 4
	right hand side evaluations   = 8
	stiffness matrix reformations = 0
	step from line search         = 1.000000
	convergence norms :     INITIAL         CURRENT         REQUIRED
	   residual            1.340725e+02    2.760489e-05    0.000000e+00 
	   energy              2.510138e+01    3.081896e-05    2.510138e-01 
	   displacement        9.662226e+01    4.051333e-02    9.628934e-05 
 7
 Nonlinear solution status: time= 2
	stiffness updates             = 5
	right hand side evaluations   = 9
	stiffness matrix reformations = 0
	step from line search         = 1.000000
	convergence norms :     INITIAL         CURRENT         REQUIRED
	   residual            1.340725e+02    1.606806e-06    0.000000e+00 
	   energy              2.510138e+01    2.367383e-06    2.510138e-01 
	   displacement        9.662226e+01    1.655481e-04    9.634233e-05 
 8
 Nonlinear solution status: time= 2
	stiffness updates             = 6
	right hand side evaluations   = 10
	stiffness matrix reformations = 0
	step from line search         = 1.000000
	convergence norms :     INITIAL         CURRENT         REQUIRED
	   residual            1.340725e+02    4.127719e-08    0.000000e+00 
	   energy              2.510138e+01    5.204509e-08    2.510138e-01 
	   displacement        9.662226e+01    3.053115e-05    9.636189e-05 

........................ augmentation # 2
 sliding interface # 22
                        CURRENT        REQUIRED
    D multiplier :    1.298901e-01   1.000000e-01
    maximum gap  :    6.555368e-02       ***
 9
 Nonlinear solution status: time= 2
	stiffness updates             = 6
	right hand side evaluations   = 12
	stiffness matrix reformations = 0
	step from line search         = 1.000000
	convergence norms :     INITIAL         CURRENT         REQUIRED
	   residual            1.340725e+02    1.171654e-05    0.000000e+00 
	   energy              2.510138e+01    2.348333e-05    2.510138e-01 
	   displacement        9.662226e+01    5.775168e-03    9.686305e-05 
 10
 Nonlinear solution status: time= 2
	stiffness updates             = 7
	right hand side evaluations   = 13
	stiffness matrix reformations = 0
	step from line search         = 1.000000
	convergence norms :     INITIAL         CURRENT         REQUIRED
	   residual            1.340725e+02    1.552215e-07    0.000000e+00 
	   energy              2.510138e+01    1.056142e-08    2.510138e-01 
	   displacement        9.662226e+01    1.483645e-04    9.692394e-05 
 11
 Nonlinear solution status: time= 2
	stiffness updates             = 8
	right hand side evaluations   = 14
	stiffness matrix reformations = 0
	step from line search         = 1.000000
	convergence norms :     INITIAL         CURRENT         REQUIRED
	   residual            1.340725e+02    6.446512e-09    0.000000e+00 
	   energy              2.510138e+01    2.795844e-09    2.510138e-01 
	   displacement        9.662226e+01    1.699382e-06    9.693200e-05 

........................ augmentation # 3
 sliding interface # 22
                        CURRENT        REQUIRED
    D multiplier :    1.194871e-01   1.000000e-01
    maximum gap  :    6.506169e-02       ***
 12
 Nonlinear solution status: time= 2
	stiffness updates             = 8
	right hand side evaluations   = 16
	stiffness matrix reformations = 0
	step from line search         = 1.000000
	convergence norms :     INITIAL         CURRENT         REQUIRED
	   residual            1.340725e+02    9.038705e-06    0.000000e+00 
	   energy              2.510138e+01    7.534715e-06    2.510138e-01 
	   displacement        9.662226e+01    2.670827e-03    9.728596e-05 
 13
 Nonlinear solution status: time= 2
	stiffness updates             = 9
	right hand side evaluations   = 17
	stiffness matrix reformations = 0
	step from line search         = 1.000000
	convergence norms :     INITIAL         CURRENT         REQUIRED
	   residual            1.340725e+02    2.322313e-07    0.000000e+00 
	   energy              2.510138e+01    2.837482e-07    2.510138e-01 
	   displacement        9.662226e+01    4.632564e-05    9.725493e-05 

........................ augmentation # 4
 sliding interface # 22
                        CURRENT        REQUIRED
    D multiplier :    1.106022e-01   1.000000e-01
    maximum gap  :    6.454724e-02       ***
 14
 Nonlinear solution status: time= 2
	stiffness updates             = 9
	right hand side evaluations   = 19
	stiffness matrix reformations = 0
	step from line search         = 1.000000
	convergence norms :     INITIAL         CURRENT         REQUIRED
	   residual            1.340725e+02    1.719214e-06    0.000000e+00 
	   energy              2.510138e+01    2.054650e-06    2.510138e-01 
	   displacement        9.662226e+01    5.836597e-04    9.744624e-05 

 *************************************************************************
 *                               WARNING                                 *
 * Max nr of iterations reached.                                         *
 * Stiffness matrix will now be reformed.                                *
 *************************************************************************
Reforming stiffness matrix: reformation #1

===== reforming stiffness matrix:
	Nr of equations ........................... : 2658
	Nr of nonzeroes in stiffness matrix ....... : 104976
 15
 Nonlinear solution status: time= 2
	stiffness updates             = 0
	right hand side evaluations   = 20
	stiffness matrix reformations = 1
	step from line search         = 1.000000
	convergence norms :     INITIAL         CURRENT         REQUIRED
	   residual            1.340725e+02    1.155277e-11    0.000000e+00 
	   energy              2.510138e+01    4.141418e-10    2.510138e-01 
	   displacement        9.662226e+01    5.863422e-06    9.744490e-05 

........................ augmentation # 5
 sliding interface # 22
                        CURRENT        REQUIRED
    D multiplier :    1.028618e-01   1.000000e-01
    maximum gap  :    6.402159e-02       ***
 16
 Nonlinear solution status: time= 2
	stiffness updates             = 0
	right hand side evaluations   = 22
	stiffness matrix reformations = 0
	step from line search         = 1.000000
	convergence norms :     INITIAL         CURRENT         REQUIRED
	   residual            1.340725e+02    4.058717e-07    0.000000e+00 
	   energy              2.510138e+01    1.363035e-06    2.510138e-01 
	   displacement        9.662226e+01    2.117079e-04    9.756741e-05 
 17
 Nonlinear solution status: time= 2
	stiffness updates             = 1
	right hand side evaluations   = 23
	stiffness matrix reformations = 0
	step from line search         = 1.000000
	convergence norms :     INITIAL         CURRENT         REQUIRED
	   residual            1.340725e+02    1.256156e-09    0.000000e+00 
	   energy              2.510138e+01    3.938241e-09    2.510138e-01 
	   displacement        9.662226e+01    9.234480e-08    9.756788e-05 

........................ augmentation # 6
 sliding interface # 22
                        CURRENT        REQUIRED
    D multiplier :    9.623127e-02   1.000000e-01
    maximum gap  :    6.349361e-02       ***

convergence summary
    number of iterations   : 17
    number of reformations : 0

------- converged at time : 2


===== beginning time step 3 : 3 =====


Reforming stiffness matrix: reformation #1

===== reforming stiffness matrix:
	Nr of equations ........................... : 2658
	Nr of nonzeroes in stiffness matrix ....... : 104976
 1
 Nonlinear solution status: time= 3
	stiffness updates             = 0
	right hand side evaluations   = 2
	stiffness matrix reformations = 1
	step from line search         = 1.000000
	convergence norms :     INITIAL         CURRENT         REQUIRED
	   residual            1.328609e+02    2.584614e-03    0.000000e+00 
	   energy              2.498886e+01    3.122106e-03    2.498886e-01 
	   displacement        9.326394e+01    9.326394e+01    9.326394e-05 
 2
 Nonlinear solution status: time= 3
	stiffness updates             = 1
	right hand side evaluations   = 3
	stiffness matrix reformations = 1
	step from line search         = 1.000000
	convergence norms :     INITIAL         CURRENT         REQUIRED
	   residual            1.328609e+02    2.515078e-05    0.000000e+00 
	   energy              2.498886e+01    1.599721e-05    2.498886e-01 
	   displacement        9.326394e+01    3.729945e-02    9.273665e-05 
 3
 Nonlinear solution status: time= 3
	stiffness updates             = 2
	right hand side evaluations   = 4
	stiffness matrix reformations = 1
	step from line search         = 1.000000
	convergence norms :     INITIAL         CURRENT         REQUIRED
	   residual            1.328609e+02    1.826582e-06    0.000000e+00 
	   energy              2.498886e+01    2.249269e-06    2.498886e-01 
	   displacement        9.326394e+01    1.008879e-03    9.278709e-05 
 4
 Nonlinear solution status: time= 3
	stiffness updates             = 3
	right hand side evaluations   = 5
	stiffness matrix reformations = 1
	step from line search         = 1.000000
	convergence norms :     INITIAL         CURRENT         REQUIRED
	   residual            1.328609e+02    1.411645e-07    0.000000e+00 
	   energy              2.498886e+01    1.615611e-07    2.498886e-01 
	   displacement        9.326394e+01    3.674034e-05    9.276456e-05 

........................ augmentation # 1
 sliding interface # 22
                        CURRENT        REQUIRED
    D multiplier :    9.260292e-02   1.000000e-01
    maximum gap  :    6.326799e-02       ***

convergence summary
    number of iterations   : 4
    number of reformations : 0

------- converged at time : 3


===== beginning time step 4 : 4 =====


Reforming stiffness matrix: reformation #1

===== reforming stiffness matrix:
	Nr of equations ........................... : 2658
	Nr of nonzeroes in stiffness matrix ....... : 105192
 1
 Nonlinear solution status: time= 4
	stiffness updates             = 0
	right hand side evaluations   = 2
	stiffness matrix reformations = 1
	step from line search         = 1.000000
	convergence norms :     INITIAL         CURRENT         REQUIRED
	   residual            1.316086e+02    2.609949e-03    0.000000e+00 
	   energy              2.486876e+01    3.960589e-03    2.486876e-01 
	   displacement        9.343400e+01    9.343400e+01    9.343400e-05 
 2
 Nonlinear solution status: time= 4
	stiffness updates             = 1
	right hand side evaluations   = 3
	stiffness matrix reformations = 1
	step from line search         = 1.000000
	convergence norms :     INITIAL         CURRENT         REQUIRED
	   residual            1.316086e+02    4.264950e-05    0.000000e+00 
	   energy              2.486876e+01    5.313137e-05    2.486876e-01 
	   displacement        9.343400e+01    4.125708e-02    9.284914e-05 
 3
 Nonlinear solution status: time= 4
	stiffness updates             = 2
	right hand side evaluations   = 4
	stiffness matrix reformations = 1
	step from line search         = 1.000000
	convergence norms :     INITIAL         CURRENT         REQUIRED
	   residual            1.316086e+02    5.126961e-06    0.000000e+00 
	   energy              2.486876e+01    6.552499e-06    2.486876e-01 
	   displacement        9.343400e+01    2.652074e-03    9.297606e-05 
 4
 Nonlinear solution status: time= 4
	stiffness updates             = 3
	right hand side evaluations   = 5
	stiffness matrix reformations = 1
	step from line search         = 1.000000
	convergence norms :     INITIAL         CURRENT         REQUIRED
	   residual            1.316086e+02    4.004904e-08    0.000000e+00 
	   energy              2.486876e+01    5.112133e-08    2.486876e-01 
	   displacement        9.343400e+01    1.113437e-04    9.293300e-05 
 5
 Nonlinear solution status: time= 4
	stiffness updates             = 4
	right hand side evaluations   = 6
	stiffness matrix reformations = 1
	step from line search         = 1.000000
	convergence norms :     INITIAL         CURRENT         REQUIRED
	   residual            1.316086e+02    1.505776e-09    0.000000e+00 
	   energy              2.486876e+01    2.794606e-09    2.486876e-01 
	   displacement        9.343400e+01    4.723187e-07    9.293267e-05 

........................ augmentation # 1
 sliding interface # 22
                        CURRENT        REQUIRED
    D multiplier :    8.771619e-02   1.000000e-01
    maximum gap  :    6.270526e-02       ***

convergence summary
    number of iterations   : 5
    number of reformations : 0

------- converged at time : 4


===== beginning time step 5 : 5 =====


Reforming stiffness matrix: reformation #1

===== reforming stiffness matrix:
	Nr of equations ........................... : 2658
	Nr of nonzeroes in stiffness matrix ....... : 105372
 1
 Nonlinear solution status: time= 5
	stiffness updates             = 0
	right hand side evaluations   = 2
	stiffness matrix reformations = 1
	step from line search         = 1.000000
	convergence norms :     INITIAL         CURRENT         REQUIRED
	   residual            1.303802e+02    2.799564e-03    0.000000e+00 
	   energy              2.475118e+01    3.382364e-03    2.475118e-01 
	   displacement        9.292961e+01    9.292961e+01    9.292961e-05 
 2
 Nonlinear solution status: time= 5
	stiffness updates             = 1
	right hand side evaluations   = 3
	stiffness matrix reformations = 1
	step from line search         = 1.000000
	convergence norms :     INITIAL         CURRENT         REQUIRED
	   residual            1.303802e+02    2.925122e-05    0.000000e+00 
	   energy              2.475118e+01    2.876303e-06    2.475118e-01 
	   displacement        9.292961e+01    4.694839e-02    9.234078e-05 
 3
 Nonlinear solution status: time= 5
	stiffness updates             = 2
	right hand side evaluations   = 4
	stiffness matrix reformations = 1
	step from line search         = 1.000000
	convergence norms :     INITIAL         CURRENT         REQUIRED
	   residual            1.303802e+02    1.789307e-08    0.000000e+00 
	   energy              2.475118e+01    5.165024e-08    2.475118e-01 
	   displacement        9.292961e+01    2.254031e-04    9.230890e-05 
 4
 Nonlinear solution status: time= 5
	stiffness updates             = 3
	right hand side evaluations   = 5
	stiffness matrix reformations = 1
	step from line search         = 1.000000
	convergence norms :     INITIAL         CURRENT         REQUIRED
	   residual            1.303802e+02    8.244629e-11    0.000000e+00 
	   energy              2.475118e+01    2.506448e-10    2.475118e-01 
	   displacement        9.292961e+01    1.706356e-06    9.230475e-05 

........................ augmentation # 1
 sliding interface # 22
                        CURRENT        REQUIRED
    D multiplier :    8.314930e-02   1.000000e-01
    maximum gap  :    6.212407e-02       ***

convergence summary
    number of iterations   : 4
    number of reformations : 0

------- converged at time : 5


===== beginning time step 6 : 6 =====


Reforming stiffness matrix: reformation #1

===== reforming stiffness matrix:
	Nr of equations ........................... : 2658
	Nr of nonzeroes in stiffness matrix ....... : 105372
 1
 Nonlinear solution status: time= 6
	stiffness updates             = 0
	right hand side evaluations   = 2
	stiffness matrix reformations = 1
	step from line search         = 1.000000
	convergence norms :     INITIAL         CURRENT         REQUIRED
	   residual            1.291755e+02    2.806489e-03    0.000000e+00 
	   energy              2.463465e+01    3.436550e-03    2.463465e-01 
	   displacement        9.208014e+01    9.208014e+01    9.208014e-05 
 2
 Nonlinear solution status: time= 6
	stiffness updates             = 1
	right hand side evaluations   = 3
	stiffness matrix reformations = 1
	step from line search         = 1.000000
	convergence norms :     INITIAL         CURRENT         REQUIRED
	   residual            1.291755e+02    2.919257e-05    0.000000e+00 
	   energy              2.463465e+01    1.057546e-05    2.463465e-01 
	   displacement        9.208014e+01    3.281308e-02    9.167173e-05 
 3
 Nonlinear solution status: time= 6
	stiffness updates             = 2
	right hand side evaluations   = 4
	stiffness matrix reformations = 1
	step from line search         = 1.000000
	convergence norms :     INITIAL         CURRENT         REQUIRED
	   residual            1.291755e+02    5.366635e-08    0.000000e+00 
	   energy              2.463465e+01    3.027096e-08    2.463465e-01 
	   displacement        9.208014e+01    1.859342e-04    9.163331e-05 
 4
 Nonlinear solution status: time= 6
	stiffness updates             = 3
	right hand side evaluations   = 5
	stiffness matrix reformations = 1
	step from line search         = 1.000000
	convergence norms :     INITIAL         CURRENT         REQUIRED
	   residual            1.291755e+02    4.604442e-10    0.000000e+00 
	   energy              2.463465e+01    1.390622e-09    2.463465e-01 
	   displacement        9.208014e+01    1.309941e-06    9.162914e-05 

........................ augmentation # 1
 sliding interface # 22
                        CURRENT        REQUIRED
    D multiplier :    7.917608e-02   1.000000e-01
    maximum gap  :    6.158632e-02       ***

convergence summary
    number of iterations   : 4
    number of reformations : 0

------- converged at time : 6


===== beginning time step 7 : 7 =====


Reforming stiffness matrix: reformation #1

===== reforming stiffness matrix:
	Nr of equations ........................... : 2658
	Nr of nonzeroes in stiffness matrix ....... : 105372
 1
 Nonlinear solution status: time= 7
	stiffness updates             = 0
	right hand side evaluations   = 2
	stiffness matrix reformations = 1
	step from line search         = 1.000000
	convergence norms :     INITIAL         CURRENT         REQUIRED
	   residual            1.279903e+02    2.800254e-03    0.000000e+00 
	   energy              2.451976e+01    3.578502e-03    2.451976e-01 
	   displacement        9.147677e+01    9.147677e+01    9.147677e-05 
 2
 Nonlinear solution status: time= 7
	stiffness updates             = 1
	right hand side evaluations   = 3
	stiffness matrix reformations = 1
	step from line search         = 1.000000
	convergence norms :     INITIAL         CURRENT         REQUIRED
	   residual            1.279903e+02    3.531618e-05    0.000000e+00 
	   energy              2.451976e+01    1.598812e-05    2.451976e-01 
	   displacement        9.147677e+01    1.292875e-02    9.128805e-05 
 3
 Nonlinear solution status: time= 7
	stiffness updates             = 2
	right hand side evaluations   = 4
	stiffness matrix reformations = 1
	step from line search         = 1.000000
	convergence norms :     INITIAL         CURRENT         REQUIRED
	   residual            1.279903e+02    7.692138e-07    0.000000e+00 
	   energy              2.451976e+01    1.273346e-06    2.451976e-01 
	   displacement        9.147677e+01    4.457764e-04    9.127358e-05 
 4
 Nonlinear solution status: time= 7
	stiffness updates             = 3
	right hand side evaluations   = 5
	stiffness matrix reformations = 1
	step from line search         = 1.000000
	convergence norms :     INITIAL         CURRENT         REQUIRED
	   residual            1.279903e+02    1.278817e-08    0.000000e+00 
	   energy              2.451976e+01    2.387182e-08    2.451976e-01 
	   displacement        9.147677e+01    1.767116e-05    9.126206e-05 

........................ augmentation # 1
 sliding interface # 22
                        CURRENT        REQUIRED
    D multiplier :    7.551061e-02   1.000000e-01
    maximum gap  :    6.105403e-02       ***

convergence summary
    number of iterations   : 4
    number of reformations : 0

------- converged at time : 7


===== beginning time step 8 : 8 =====


Reforming stiffness matrix: reformation #1

===== reforming stiffness matrix:
	Nr of equations ........................... : 2658
	Nr of nonzeroes in stiffness matrix ....... : 105372
 1
 Nonlinear solution status: time= 8
	stiffness updates             = 0
	right hand side evaluations   = 2
	stiffness matrix reformations = 1
	step from line search         = 1.000000
	convergence norms :     INITIAL         CURRENT         REQUIRED
	   residual            1.268293e+02    2.820661e-03    0.000000e+00 
	   energy              2.440740e+01    3.461223e-03    2.440740e-01 
	   displacement        9.125050e+01    9.125050e+01    9.125050e-05 
 2
 Nonlinear solution status: time= 8
	stiffness updates             = 1
	right hand side evaluations   = 3
	stiffness matrix reformations = 1
	step from line search         = 1.000000
	convergence norms :     INITIAL         CURRENT         REQUIRED
	   residual            1.268293e+02    4.323177e-05    0.000000e+00 
	   energy              2.440740e+01    4.818651e-05    2.440740e-01 
	   displacement        9.125050e+01    1.423025e-02    9.106039e-05 
 3
 Nonlinear solution status: time= 8
	stiffness updates             = 2
	right hand side evaluations   = 4
	stiffness matrix reformations = 1
	step from line search         = 1.000000
	convergence norms :     INITIAL         CURRENT         REQUIRED
	   residual            1.268293e+02    1.446071e-06    0.000000e+00 
	   energy              2.440740e+01    2.529726e-06    2.440740e-01 
	   displacement        9.125050e+01    7.161272e-04    9.105984e-05 
 4
 Nonlinear solution status: time= 8
	stiffness updates             = 3
	right hand side evaluations   = 5
	stiffness matrix reformations = 1
	step from line search         = 1.000000
	convergence norms :     INITIAL         CURRENT         REQUIRED
	   residual            1.268293e+02    9.465659e-09    0.000000e+00 
	   energy              2.440740e+01    1.199283e-08    2.440740e-01 
	   displacement        9.125050e+01    2.530518e-05    9.104645e-05 

........................ augmentation # 1
 sliding interface # 22
                        CURRENT        REQUIRED
    D multiplier :    7.206294e-02   1.000000e-01
    maximum gap  :    6.054128e-02       ***

convergence summary
    number of iterations   : 4
    number of reformations : 0

------- converged at time : 8


===== beginning time step 9 : 9 =====


Reforming stiffness matrix: reformation #1

===== reforming stiffness matrix:
	Nr of equations ........................... : 2658
	Nr of nonzeroes in stiffness matrix ....... : 105516
 1
 Nonlinear solution status: time= 9
	stiffness updates             = 0
	right hand side evaluations   = 2
	stiffness matrix reformations = 1
	step from line search         = 1.000000
	convergence norms :     INITIAL         CURRENT         REQUIRED
	   residual            1.256897e+02    2.924575e-03    0.000000e+00 
	   energy              2.429763e+01    3.051502e-03    2.429763e-01 
	   displacement        9.113213e+01    9.113213e+01    9.113213e-05 
 2
 Nonlinear solution status: time= 9
	stiffness updates             = 1
	right hand side evaluations   = 3
	stiffness matrix reformations = 1
	step from line search         = 1.000000
	convergence norms :     INITIAL         CURRENT         REQUIRED
	   residual            1.256897e+02    3.183264e-05    0.000000e+00 
	   energy              2.429763e+01    9.618888e-06    2.429763e-01 
	   displacement        9.113213e+01    1.705861e-02    9.091996e-05 
 3
 Nonlinear solution status: time= 9
	stiffness updates             = 2
	right hand side evaluations   = 4
	stiffness matrix reformations = 1
	step from line search         = 1.000000
	convergence norms :     INITIAL         CURRENT         REQUIRED
	   residual            1.256897e+02    2.539510e-08    0.000000e+00 
	   energy              2.429763e+01    1.169217e-08    2.429763e-01 
	   displacement        9.113213e+01    5.239118e-05    9.086228e-05 

........................ augmentation # 1
 sliding interface # 22
                        CURRENT        REQUIRED
    D multiplier :    6.895907e-02   1.000000e-01
    maximum gap  :    6.007885e-02       ***

convergence summary
    number of iterations   : 3
    number of reformations : 0

------- converged at time : 9


===== beginning time step 10 : 10 =====


Reforming stiffness matrix: reformation #1

===== reforming stiffness matrix:
	Nr of equations ........................... : 2658
	Nr of nonzeroes in stiffness matrix ....... : 105552
 1
 Nonlinear solution status: time= 10
	stiffness updates             = 0
	right hand side evaluations   = 2
	stiffness matrix reformations = 1
	step from line search         = 1.000000
	convergence norms :     INITIAL         CURRENT         REQUIRED
	   residual            1.245689e+02    2.835044e-03    0.000000e+00 
	   energy              2.418836e+01    3.149574e-03    2.418836e-01 
	   displacement        9.091771e+01    9.091771e+01    9.091771e-05 
 2
 Nonlinear solution status: time= 10
	stiffness updates             = 1
	right hand side evaluations   = 3
	stiffness matrix reformations = 1
	step from line search         = 1.000000
	convergence norms :     INITIAL         CURRENT         REQUIRED
	   residual            1.245689e+02    4.052815e-05    0.000000e+00 
	   energy              2.418836e+01    3.662327e-05    2.418836e-01 
	   displacement        9.091771e+01    8.646722e-03    9.079382e-05 
 3
 Nonlinear solution status: time= 10
	stiffness updates             = 2
	right hand side evaluations   = 4
	stiffness matrix reformations = 1
	step from line search         = 1.000000
	convergence norms :     INITIAL         CURRENT         REQUIRED
	   residual            1.245689e+02    7.281561e-07    0.000000e+00 
	   energy              2.418836e+01    1.238401e-06    2.418836e-01 
	   displacement        9.091771e+01    3.486687e-04    9.077013e-05 
 4
 Nonlinear solution status: time= 10
	stiffness updates             = 3
	right hand side evaluations   = 5
	stiffness matrix reformations = 1
	step from line search         = 1.000000
	convergence norms :     INITIAL         CURRENT         REQUIRED
	   residual            1.245689e+02    5.326309e-09    0.000000e+00 
	   energy              2.418836e+01    1.206631e-08    2.418836e-01 
	   displacement        9.091771e+01    9.721402e-06    9.076327e-05 

........................ augmentation # 1
 sliding interface # 22
                        CURRENT        REQUIRED
    D multiplier :    6.603629e-02   1.000000e-01
    maximum gap  :    5.964151e-02       ***

convergence summary
    number of iterations   : 4
    number of reformations : 0

------- converged at time : 10


===== beginning time step 11 : 11 =====


Reforming stiffness matrix: reformation #1

===== reforming stiffness matrix:
	Nr of equations ........................... : 2658
	Nr of nonzeroes in stiffness matrix ....... : 105696
 1
 Nonlinear solution status: time= 11
	stiffness updates             = 0
	right hand side evaluations   = 2
	stiffness matrix reformations = 1
	step from line search         = 1.000000
	convergence norms :     INITIAL         CURRENT         REQUIRED
	   residual            1.234775e+02    3.039810e-03    0.000000e+00 
	   energy              2.408256e+01    2.779221e-03    2.408256e-01 
	   displacement        9.082931e+01    9.082931e+01    9.082931e-05 
 2
 Nonlinear solution status: time= 11
	stiffness updates             = 1
	right hand side evaluations   = 3
	stiffness matrix reformations = 1
	step from line search         = 1.000000
	convergence norms :     INITIAL         CURRENT         REQUIRED
	   residual            1.234775e+02    3.573218e-05    0.000000e+00 
	   energy              2.408256e+01    1.867124e-05    2.408256e-01 
	   displacement        9.082931e+01    1.249635e-02    9.066828e-05 
 3
 Nonlinear solution status: time= 11
	stiffness updates             = 2
	right hand side evaluations   = 4
	stiffness matrix reformations = 1
	step from line search         = 1.000000
	convergence norms :     INITIAL         CURRENT         REQUIRED
	   residual            1.234775e+02    2.959585e-08    0.000000e+00 
	   energy              2.408256e+01    3.198204e-08    2.408256e-01 
	   displacement        9.082931e+01    5.404816e-05    9.061386e-05 

........................ augmentation # 1
 sliding interface # 22
                        CURRENT        REQUIRED
    D multiplier :    6.353744e-02   1.000000e-01
    maximum gap  :    5.925267e-02       ***

convergence summary
    number of iterations   : 3
    number of reformations : 0

------- converged at time : 11


===== beginning time step 12 : 12 =====


Reforming stiffness matrix: reformation #1

===== reforming stiffness matrix:
	Nr of equations ........................... : 2658
	Nr of nonzeroes in stiffness matrix ....... : 105696
 1
 Nonlinear solution status: time= 12
	stiffness updates             = 0
	right hand side evaluations   = 2
	stiffness matrix reformations = 1
	step from line search         = 1.000000
	convergence norms :     INITIAL         CURRENT         REQUIRED
	   residual            1.224018e+02    3.005455e-03    0.000000e+00 
	   energy              2.397631e+01    2.834390e-03    2.397631e-01 
	   displacement        9.064409e+01    9.064409e+01    9.064409e-05 
 2
 Nonlinear solution status: time= 12
	stiffness updates             = 1
	right hand side evaluations   = 3
	stiffness matrix reformations = 1
	step from line search         = 1.000000
	convergence norms :     INITIAL         CURRENT         REQUIRED
	   residual            1.224018e+02    5.906348e-05    0.000000e+00 
	   energy              2.397631e+01    2.160639e-05    2.397631e-01 
	   displacement        9.064409e+01    8.546307e-03    9.052757e-05 
 3
 Nonlinear solution status: time= 12
	stiffness updates             = 2
	right hand side evaluations   = 4
	stiffness matrix reformations = 1
	step from line search         = 1.000000
	convergence norms :     INITIAL         CURRENT         REQUIRED
	   residual            1.224018e+02    1.725991e-06    0.000000e+00 
	   energy              2.397631e+01    1.983399e-06    2.397631e-01 
	   displacement        9.064409e+01    4.508903e-04    9.049106e-05 
 4
 Nonlinear solution status: time= 12
	stiffness updates             = 3
	right hand side evaluations   = 5
	stiffness matrix reformations = 1
	step from line search         = 1.000000
	convergence norms :     INITIAL         CURRENT         REQUIRED
	   residual            1.224018e+02    2.942356e-08    0.000000e+00 
	   energy              2.397631e+01    1.877085e-08    2.397631e-01 
	   displacement        9.064409e+01    2.155896e-05    9.048100e-05 

........................ augmentation # 1
 sliding interface # 22
                        CURRENT        REQUIRED
    D multiplier :    6.136136e-02   1.000000e-01
    maximum gap  :    5.890038e-02       ***

convergence summary
    number of iterations   : 4
    number of reformations : 0

------- converged at time : 12


===== beginning time step 13 : 13 =====


Reforming stiffness matrix: reformation #1

===== reforming stiffness matrix:
	Nr of equations ........................... : 2658
	Nr of nonzeroes in stiffness matrix ....... : 105624
 1
 Nonlinear solution status: time= 13
	stiffness updates             = 0
	right hand side evaluations   = 2
	stiffness matrix reformations = 1
	step from line search         = 1.000000
	convergence norms :     INITIAL         CURRENT         REQUIRED
	   residual            1.213535e+02    3.086919e-03    0.000000e+00 
	   energy              2.387351e+01    2.459504e-03    2.387351e-01 
	   displacement        9.066169e+01    9.066169e+01    9.066169e-05 
 2
 Nonlinear solution status: time= 13
	stiffness updates             = 1
	right hand side evaluations   = 3
	stiffness matrix reformations = 1
	step from line search         = 1.000000
	convergence norms :     INITIAL         CURRENT         REQUIRED
	   residual            1.213535e+02    3.498196e-05    0.000000e+00 
	   energy              2.387351e+01    1.521716e-05    2.387351e-01 
	   displacement        9.066169e+01    9.784946e-03    9.052480e-05 
 3
 Nonlinear solution status: time= 13
	stiffness updates             = 2
	right hand side evaluations   = 4
	stiffness matrix reformations = 1
	step from line search         = 1.000000
	convergence norms :     INITIAL         CURRENT         REQUIRED
	   residual            1.213535e+02    5.610846e-08    0.000000e+00 
	   energy              2.387351e+01    8.690398e-08    2.387351e-01 
	   displacement        9.066169e+01    3.153870e-05    9.046781e-05 

........................ augmentation # 1
 sliding interface # 22
                        CURRENT        REQUIRED
    D multiplier :    5.916564e-02   1.000000e-01
    maximum gap  :    5.853524e-02       ***

convergence summary
    number of iterations   : 3
    number of reformations : 0

------- converged at time : 13


===== beginning time step 14 : 14 =====


Reforming stiffness matrix: reformation #1

===== reforming stiffness matrix:
	Nr of equations ........................... : 2658
	Nr of nonzeroes in stiffness matrix ....... : 105624
 1
 Nonlinear solution status: time= 14
	stiffness updates             = 0
	right hand side evaluations   = 2
	stiffness matrix reformations = 1
	step from line search         = 1.000000
	convergence norms :     INITIAL         CURRENT         REQUIRED
	   residual            1.203172e+02    3.085377e-03    0.000000e+00 
	   energy              2.377035e+01    2.548740e-03    2.377035e-01 
	   displacement        9.055125e+01    9.055125e+01    9.055125e-05 
 2
 Nonlinear solution status: time= 14
	stiffness updates             = 1
	right hand side evaluations   = 3
	stiffness matrix reformations = 1
	step from line search         = 1.000000
	convergence norms :     INITIAL         CURRENT         REQUIRED
	   residual            1.203172e+02    3.982766e-05    0.000000e+00 
	   energy              2.377035e+01    1.957503e-05    2.377035e-01 
	   displacement        9.055125e+01    6.589138e-03    9.044991e-05 
 3
 Nonlinear solution status: time= 14
	stiffness updates             = 2
	right hand side evaluations   = 4
	stiffness matrix reformations = 1
	step from line search         = 1.000000
	convergence norms :     INITIAL         CURRENT         REQUIRED
	   residual            1.203172e+02    3.217506e-07    0.000000e+00 
	   energy              2.377035e+01    6.616784e-07    2.377035e-01 
	   displacement        9.055125e+01    9.509174e-05    9.040364e-05 
 4
 Nonlinear solution status: time= 14
	stiffness updates             = 3
	right hand side evaluations   = 5
	stiffness matrix reformations = 1
	step from line search         = 1.000000
	convergence norms :     INITIAL         CURRENT         REQUIRED
	   residual            1.203172e+02    7.195505e-09    0.000000e+00 
	   energy              2.377035e+01    1.440552e-08    2.377035e-01 
	   displacement        9.055125e+01    3.674463e-06    9.039995e-05 

........................ augmentation # 1
 sliding interface # 22
                        CURRENT        REQUIRED
    D multiplier :    5.724302e-02   1.000000e-01
    maximum gap  :    5.820467e-02       ***

convergence summary
    number of iterations   : 4
    number of reformations : 0

------- converged at time : 14


===== beginning time step 15 : 15 =====


Reforming stiffness matrix: reformation #1

===== reforming stiffness matrix:
	Nr of equations ........................... : 2658
	Nr of nonzeroes in stiffness matrix ....... : 105732
 1
 Nonlinear solution status: time= 15
	stiffness updates             = 0
	right hand side evaluations   = 2
	stiffness matrix reformations = 1
	step from line search         = 1.000000
	convergence norms :     INITIAL         CURRENT         REQUIRED
	   residual            1.193041e+02    3.109558e-03    0.000000e+00 
	   energy              2.367121e+01    2.353699e-03    2.367121e-01 
	   displacement        9.054866e+01    9.054866e+01    9.054866e-05 
 2
 Nonlinear solution status: time= 15
	stiffness updates             = 1
	right hand side evaluations   = 3
	stiffness matrix reformations = 1
	step from line search         = 1.000000
	convergence norms :     INITIAL         CURRENT         REQUIRED
	   residual            1.193041e+02    6.024711e-05    0.000000e+00 
	   energy              2.367121e+01    3.753039e-05    2.367121e-01 
	   displacement        9.054866e+01    7.546175e-03    9.043208e-05 
 3
 Nonlinear solution status: time= 15
	stiffness updates             = 2
	right hand side evaluations   = 4
	stiffness matrix reformations = 1
	step from line search         = 1.000000
	convergence norms :     INITIAL         CURRENT         REQUIRED
	   residual            1.193041e+02    3.140354e-06    0.000000e+00 
	   energy              2.367121e+01    3.526204e-06    2.367121e-01 
	   displacement        9.054866e+01    2.811295e-04    9.039505e-05 
 4
 Nonlinear solution status: time= 15
	stiffness updates             = 3
	right hand side evaluations   = 5
	stiffness matrix reformations = 1
	step from line search         = 1.000000
	convergence norms :     INITIAL         CURRENT         REQUIRED
	   residual            1.193041e+02    2.412519e-08    0.000000e+00 
	   energy              2.367121e+01    3.790657e-08    2.367121e-01 
	   displacement        9.054866e+01    1.805343e-05    9.038791e-05 

........................ augmentation # 1
 sliding interface # 22
                        CURRENT        REQUIRED
    D multiplier :    5.538833e-02   1.000000e-01
    maximum gap  :    5.790001e-02       ***

convergence summary
    number of iterations   : 4
    number of reformations : 0

------- converged at time : 15


===== beginning time step 16 : 16 =====


Reforming stiffness matrix: reformation #1

===== reforming stiffness matrix:
	Nr of equations ........................... : 2658
	Nr of nonzeroes in stiffness matrix ....... : 105840
 1
 Nonlinear solution status: time= 16
	stiffness updates             = 0
	right hand side evaluations   = 2
	stiffness matrix reformations = 1
	step from line search         = 1.000000
	convergence norms :     INITIAL         CURRENT         REQUIRED
	   residual            1.183211e+02    3.218280e-03    0.000000e+00 
	   energy              2.357453e+01    2.095545e-03    2.357453e-01 
	   displacement        9.056134e+01    9.056134e+01    9.056134e-05 
 2
 Nonlinear solution status: time= 16
	stiffness updates             = 1
	right hand side evaluations   = 3
	stiffness matrix reformations = 1
	step from line search         = 1.000000
	convergence norms :     INITIAL         CURRENT         REQUIRED
	   residual            1.183211e+02    4.493255e-05    0.000000e+00 
	   energy              2.357453e+01    2.171404e-05    2.357453e-01 
	   displacement        9.056134e+01    5.146767e-03    9.045881e-05 
 3
 Nonlinear solution status: time= 16
	stiffness updates             = 2
	right hand side evaluations   = 4
	stiffness matrix reformations = 1
	step from line search         = 1.000000
	convergence norms :     INITIAL         CURRENT         REQUIRED
	   residual            1.183211e+02    5.906124e-07    0.000000e+00 
	   energy              2.357453e+01    9.633165e-07    2.357453e-01 
	   displacement        9.056134e+01    9.831822e-05    9.041704e-05 
 4
 Nonlinear solution status: time= 16
	stiffness updates             = 3
	right hand side evaluations   = 5
	stiffness matrix reformations = 1
	step from line search         = 1.000000
	convergence norms :     INITIAL         CURRENT         REQUIRED
	   residual            1.183211e+02    9.763455e-09    0.000000e+00 
	   energy              2.357453e+01    1.713230e-08    2.357453e-01 
	   displacement        9.056134e+01    4.578999e-06    9.041346e-05 

........................ augmentation # 1
 sliding interface # 22
                        CURRENT        REQUIRED
    D multiplier :    5.353352e-02   1.000000e-01
    maximum gap  :    5.762381e-02       ***

convergence summary
    number of iterations   : 4
    number of reformations : 0

------- converged at time : 16


===== beginning time step 17 : 17 =====


Reforming stiffness matrix: reformation #1

===== reforming stiffness matrix:
	Nr of equations ........................... : 2658
	Nr of nonzeroes in stiffness matrix ....... : 105948
 1
 Nonlinear solution status: time= 17
	stiffness updates             = 0
	right hand side evaluations   = 2
	stiffness matrix reformations = 1
	step from line search         = 1.000000
	convergence norms :     INITIAL         CURRENT         REQUIRED
	   residual            1.173548e+02    3.379572e-03    0.000000e+00 
	   energy              2.347837e+01    1.861258e-03    2.347837e-01 
	   displacement        9.054987e+01    9.054987e+01    9.054987e-05 
 2
 Nonlinear solution status: time= 17
	stiffness updates             = 1
	right hand side evaluations   = 3
	stiffness matrix reformations = 1
	step from line search         = 1.000000
	convergence norms :     INITIAL         CURRENT         REQUIRED
	   residual            1.173548e+02    3.840770e-05    0.000000e+00 
	   energy              2.347837e+01    2.150259e-05    2.347837e-01 
	   displacement        9.054987e+01    7.350392e-03    9.041833e-05 
 3
 Nonlinear solution status: time= 17
	stiffness updates             = 2
	right hand side evaluations   = 4
	stiffness matrix reformations = 1
	step from line search         = 1.000000
	convergence norms :     INITIAL         CURRENT         REQUIRED
	   residual            1.173548e+02    4.701895e-08    0.000000e+00 
	   energy              2.347837e+01    2.715515e-08    2.347837e-01 
	   displacement        9.054987e+01    1.234984e-05    9.036722e-05 

........................ augmentation # 1
 sliding interface # 22
                        CURRENT        REQUIRED
    D multiplier :    5.192520e-02   1.000000e-01
    maximum gap  :    5.737295e-02       ***

convergence summary
    number of iterations   : 3
    number of reformations : 0

------- converged at time : 17


===== beginning time step 18 : 18 =====


Reforming stiffness matrix: reformation #1

===== reforming stiffness matrix:
	Nr of equations ........................... : 2658
	Nr of nonzeroes in stiffness matrix ....... : 105984
 1
 Nonlinear solution status: time= 18
	stiffness updates             = 0
	right hand side evaluations   = 2
	stiffness matrix reformations = 1
	step from line search         = 1.000000
	convergence norms :     INITIAL         CURRENT         REQUIRED
	   residual            1.163876e+02    3.441173e-03    0.000000e+00 
	   energy              2.338124e+01    1.969914e-03    2.338124e-01 
	   displacement        9.044895e+01    9.044895e+01    9.044895e-05 
 2
 Nonlinear solution status: time= 18
	stiffness updates             = 1
	right hand side evaluations   = 3
	stiffness matrix reformations = 1
	step from line search         = 1.000000
	convergence norms :     INITIAL         CURRENT         REQUIRED
	   residual            1.163876e+02    3.191280e-05    0.000000e+00 
	   energy              2.338124e+01    1.389453e-05    2.338124e-01 
	   displacement        9.044895e+01    1.784974e-03    9.037942e-05 
 3
 Nonlinear solution status: time= 18
	stiffness updates             = 2
	right hand side evaluations   = 4
	stiffness matrix reformations = 1
	step from line search         = 1.000000
	convergence norms :     INITIAL         CURRENT         REQUIRED
	   residual            1.163876e+02    1.607081e-07    0.000000e+00 
	   energy              2.338124e+01    1.644096e-07    2.338124e-01 
	   displacement        9.044895e+01    1.041712e-05    9.033907e-05 

........................ augmentation # 1
 sliding interface # 22
                        CURRENT        REQUIRED
    D multiplier :    5.045467e-02   1.000000e-01
    maximum gap  :    5.712737e-02       ***

convergence summary
    number of iterations   : 3
    number of reformations : 0

------- converged at time : 18


===== beginning time step 19 : 19 =====


Reforming stiffness matrix: reformation #1

===== reforming stiffness matrix:
	Nr of equations ........................... : 2658
	Nr of nonzeroes in stiffness matrix ....... : 106056
 1
 Nonlinear solution status: time= 19
	stiffness updates             = 0
	right hand side evaluations   = 2
	stiffness matrix reformations = 1
	step from line search         = 1.000000
	convergence norms :     INITIAL         CURRENT         REQUIRED
	   residual            1.154704e+02    3.425229e-03    0.000000e+00 
	   energy              2.329060e+01    1.790872e-03    2.329060e-01 
	   displacement        9.049485e+01    9.049485e+01    9.049485e-05 
 2
 Nonlinear solution status: time= 19
	stiffness updates             = 1
	right hand side evaluations   = 3
	stiffness matrix reformations = 1
	step from line search         = 1.000000
	convergence norms :     INITIAL         CURRENT         REQUIRED
	   residual            1.154704e+02    5.774274e-05    0.000000e+00 
	   energy              2.329060e+01    1.363071e-05    2.329060e-01 
	   displacement        9.049485e+01    2.621390e-03    9.041474e-05 
 3
 Nonlinear solution status: time= 19
	stiffness updates             = 2
	right hand side evaluations   = 4
	stiffness matrix reformations = 1
	step from line search         = 1.000000
	convergence norms :     INITIAL         CURRENT         REQUIRED
	   residual            1.154704e+02    8.915255e-07    0.000000e+00 
	   energy              2.329060e+01    7.205860e-07    2.329060e-01 
	   displacement        9.049485e+01    7.453947e-05    9.036750e-05 

........................ augmentation # 1
 sliding interface # 22
                        CURRENT        REQUIRED
    D multiplier :    4.878191e-02   1.000000e-01
    maximum gap  :    5.681638e-02       ***

convergence summary
    number of iterations   : 3
    number of reformations : 0

------- converged at time : 19


===== beginning time step 20 : 20 =====


Reforming stiffness matrix: reformation #1

===== reforming stiffness matrix:
	Nr of equations ........................... : 2658
	Nr of nonzeroes in stiffness matrix ....... : 106200
 1
 Nonlinear solution status: time= 20
	stiffness updates             = 0
	right hand side evaluations   = 2
	stiffness matrix reformations = 1
	step from line search         = 1.000000
	convergence norms :     INITIAL         CURRENT         REQUIRED
	   residual            1.145647e+02    3.455644e-03    0.000000e+00 
	   energy              2.320002e+01    1.362490e-03    2.320002e-01 
	   displacement        9.055132e+01    9.055132e+01    9.055132e-05 
 2
 Nonlinear solution status: time= 20
	stiffness updates             = 1
	right hand side evaluations   = 3
	stiffness matrix reformations = 1
	step from line search         = 1.000000
	convergence norms :     INITIAL         CURRENT         REQUIRED
	   residual            1.145647e+02    5.341551e-05    0.000000e+00 
	   energy              2.320002e+01    2.044160e-05    2.320002e-01 
	   displacement        9.055132e+01    1.961219e-03    9.046787e-05 
 3
 Nonlinear solution status: time= 20
	stiffness updates             = 2
	right hand side evaluations   = 4
	stiffness matrix reformations = 1
	step from line search         = 1.000000
	convergence norms :     INITIAL         CURRENT         REQUIRED
	   residual            1.145647e+02    8.291758e-07    0.000000e+00 
	   energy              2.320002e+01    5.240608e-07    2.320002e-01 
	   displacement        9.055132e+01    5.401076e-05    9.042205e-05 

........................ augmentation # 1
 sliding interface # 22
                        CURRENT        REQUIRED
    D multiplier :    4.708700e-02   1.000000e-01
    maximum gap  :    5.651613e-02       ***

convergence summary
    number of iterations   : 3
    number of reformations : 0

------- converged at time : 20


===== beginning time step 21 : 21 =====


Reforming stiffness matrix: reformation #1

===== reforming stiffness matrix:
	Nr of equations ........................... : 2658
	Nr of nonzeroes in stiffness matrix ....... : 106380
 1
 Nonlinear solution status: time= 21
	stiffness updates             = 0
	right hand side evaluations   = 2
	stiffness matrix reformations = 1
	step from line search         = 1.000000
	convergence norms :     INITIAL         CURRENT         REQUIRED
	   residual            1.136820e+02    3.713883e-03    0.000000e+00 
	   energy              2.311087e+01    6.960173e-04    2.311087e-01 
	   displacement        9.064110e+01    9.064110e+01    9.064110e-05 
 2
 Nonlinear solution status: time= 21
	stiffness updates             = 1
	right hand side evaluations   = 3
	stiffness matrix reformations = 1
	step from line search         = 1.000000
	convergence norms :     INITIAL         CURRENT         REQUIRED
	   residual            1.136820e+02    6.542168e-05    0.000000e+00 
	   energy              2.311087e+01    8.812080e-06    2.311087e-01 
	   displacement        9.064110e+01    7.504942e-03    9.047703e-05 
 3
 Nonlinear solution status: time= 21
	stiffness updates             = 2
	right hand side evaluations   = 4
	stiffness matrix reformations = 1
	step from line search         = 1.000000
	convergence norms :     INITIAL         CURRENT         REQUIRED
	   residual            1.136820e+02    6.264432e-07    0.000000e+00 
	   energy              2.311087e+01    8.414308e-07    2.311087e-01 
	   displacement        9.064110e+01    4.227258e-05    9.042768e-05 

........................ augmentation # 1
 sliding interface # 22
                        CURRENT        REQUIRED
    D multiplier :    4.556201e-02   1.000000e-01
    maximum gap  :    5.623377e-02       ***

convergence summary
    number of iterations   : 3
    number of reformations : 0

------- converged at time : 21


===== beginning time step 22 : 22 =====


Reforming stiffness matrix: reformation #1

===== reforming stiffness matrix:
	Nr of equations ........................... : 2658
	Nr of nonzeroes in stiffness matrix ....... : 106380
 1
 Nonlinear solution status: time= 22
	stiffness updates             = 0
	right hand side evaluations   = 2
	stiffness matrix reformations = 1
	step from line search         = 1.000000
	convergence norms :     INITIAL         CURRENT         REQUIRED
	   residual            1.128095e+02    3.822632e-03    0.000000e+00 
	   energy              2.302087e+01    7.546620e-04    2.302087e-01 
	   displacement        9.057846e+01    9.057846e+01    9.057846e-05 
 2
 Nonlinear solution status: time= 22
	stiffness updates             = 1
	right hand side evaluations   = 3
	stiffness matrix reformations = 1
	step from line search         = 1.000000
	convergence norms :     INITIAL         CURRENT         REQUIRED
	   residual            1.128095e+02    6.161055e-05    0.000000e+00 
	   energy              2.302087e+01    2.959653e-06    2.302087e-01 
	   displacement        9.057846e+01    6.088909e-03    9.042444e-05 
 3
 Nonlinear solution status: time= 22
	stiffness updates             = 2
	right hand side evaluations   = 4
	stiffness matrix reformations = 1
	step from line search         = 1.000000
	convergence norms :     INITIAL         CURRENT         REQUIRED
	   residual            1.128095e+02    6.079342e-07    0.000000e+00 
	   energy              2.302087e+01    1.030894e-06    2.302087e-01 
	   displacement        9.057846e+01    8.972521e-05    9.037504e-05 

........................ augmentation # 1
 sliding interface # 22
                        CURRENT        REQUIRED
    D multiplier :    4.431402e-02   1.000000e-01
    maximum gap  :    5.596341e-02       ***

convergence summary
    number of iterations   : 3
    number of reformations : 0

------- converged at time : 22


===== beginning time step 23 : 23 =====


Reforming stiffness matrix: reformation #1

===== reforming stiffness matrix:
	Nr of equations ........................... : 2658
	Nr of nonzeroes in stiffness matrix ....... : 106380
 1
 Nonlinear solution status: time= 23
	stiffness updates             = 0
	right hand side evaluations   = 2
	stiffness matrix reformations = 1
	step from line search         = 1.000000
	convergence norms :     INITIAL         CURRENT         REQUIRED
	   residual            1.119527e+02    3.866613e-03    0.000000e+00 
	   energy              2.293202e+01    7.132963e-04    2.293202e-01 
	   displacement        9.054173e+01    9.054173e+01    9.054173e-05 
 2
 Nonlinear solution status: time= 23
	stiffness updates             = 1
	right hand side evaluations   = 3
	stiffness matrix reformations = 1
	step from line search         = 1.000000
	convergence norms :     INITIAL         CURRENT         REQUIRED
	   residual            1.119527e+02    5.014700e-05    0.000000e+00 
	   energy              2.293202e+01    1.373279e-05    2.293202e-01 
	   displacement        9.054173e+01    3.216161e-03    9.040895e-05 
 3
 Nonlinear solution status: time= 23
	stiffness updates             = 2
	right hand side evaluations   = 4
	stiffness matrix reformations = 1
	step from line search         = 1.000000
	convergence norms :     INITIAL         CURRENT         REQUIRED
	   residual            1.119527e+02    2.711878e-07    0.000000e+00 
	   energy              2.293202e+01    4.908814e-07    2.293202e-01 
	   displacement        9.054173e+01    3.495648e-05    9.036260e-05 

........................ augmentation # 1
 sliding interface # 22
                        CURRENT        REQUIRED
    D multiplier :    4.308951e-02   1.000000e-01
    maximum gap  :    5.570269e-02       ***

convergence summary
    number of iterations   : 3
    number of reformations : 0

------- converged at time : 23


===== beginning time step 24 : 24 =====


Reforming stiffness matrix: reformation #1

===== reforming stiffness matrix:
	Nr of equations ........................... : 2658
	Nr of nonzeroes in stiffness matrix ....... : 106380
 1
 Nonlinear solution status: time= 24
	stiffness updates             = 0
	right hand side evaluations   = 2
	stiffness matrix reformations = 1
	step from line search         = 1.000000
	convergence norms :     INITIAL         CURRENT         REQUIRED
	   residual            1.111105e+02    3.902207e-03    0.000000e+00 
	   energy              2.284481e+01    5.474290e-04    2.284481e-01 
	   displacement        9.054757e+01    9.054757e+01    9.054757e-05 
 2
 Nonlinear solution status: time= 24
	stiffness updates             = 1
	right hand side evaluations   = 3
	stiffness matrix reformations = 1
	step from line search         = 1.000000
	convergence norms :     INITIAL         CURRENT         REQUIRED
	   residual            1.111105e+02    5.820662e-05    0.000000e+00 
	   energy              2.284481e+01    2.000912e-05    2.284481e-01 
	   displacement        9.054757e+01    4.227564e-03    9.039367e-05 
 3
 Nonlinear solution status: time= 24
	stiffness updates             = 2
	right hand side evaluations   = 4
	stiffness matrix reformations = 1
	step from line search         = 1.000000
	convergence norms :     INITIAL         CURRENT         REQUIRED
	   residual            1.111105e+02    1.599506e-06    0.000000e+00 
	   energy              2.284481e+01    2.400345e-06    2.284481e-01 
	   displacement        9.054757e+01    1.504424e-04    9.036296e-05 
 4
 Nonlinear solution status: time= 24
	stiffness updates             = 3
	right hand side evaluations   = 5
	stiffness matrix reformations = 1
	step from line search         = 1.000000
	convergence norms :     INITIAL         CURRENT         REQUIRED
	   residual            1.111105e+02    2.592752e-08    0.000000e+00 
	   energy              2.284481e+01    3.408714e-08    2.284481e-01 
	   displacement        9.054757e+01    1.084366e-05    9.035938e-05 

........................ augmentation # 1
 sliding interface # 22
                        CURRENT        REQUIRED
    D multiplier :    4.187118e-02   1.000000e-01
    maximum gap  :    5.544793e-02       ***

convergence summary
    number of iterations   : 4
    number of reformations : 0

------- converged at time : 24


===== beginning time step 25 : 25 =====


Reforming stiffness matrix: reformation #1

===== reforming stiffness matrix:
	Nr of equations ........................... : 2658
	Nr of nonzeroes in stiffness matrix ....... : 106560
 1
 Nonlinear solution status: time= 25
	stiffness updates             = 0
	right hand side evaluations   = 2
	stiffness matrix reformations = 1
	step from line search         = 1.000000
	convergence norms :     INITIAL         CURRENT         REQUIRED
	   residual            1.102858e+02    3.975936e-03    0.000000e+00 
	   energy              2.276014e+01    3.047677e-04    2.276014e-01 
	   displacement        9.057678e+01    9.057678e+01    9.057678e-05 
 2
 Nonlinear solution status: time= 25
	stiffness updates             = 1
	right hand side evaluations   = 3
	stiffness matrix reformations = 1
	step from line search         = 1.000000
	convergence norms :     INITIAL         CURRENT         REQUIRED
	   residual            1.102858e+02    6.963247e-05    0.000000e+00 
	   energy              2.276014e+01    1.636727e-05    2.276014e-01 
	   displacement        9.057678e+01    4.618795e-03    9.040916e-05 
 3
 Nonlinear solution status: time= 25
	stiffness updates             = 2
	right hand side evaluations   = 4
	stiffness matrix reformations = 1
	step from line search         = 1.000000
	convergence norms :     INITIAL         CURRENT         REQUIRED
	   residual            1.102858e+02    1.894298e-06    0.000000e+00 
	   energy              2.276014e+01    2.626570e-06    2.276014e-01 
	   displacement        9.057678e+01    1.595403e-04    9.037693e-05 
 4
 Nonlinear solution status: time= 25
	stiffness updates             = 3
	right hand side evaluations   = 5
	stiffness matrix reformations = 1
	step from line search         = 1.000000
	convergence norms :     INITIAL         CURRENT         REQUIRED
	   residual            1.102858e+02    2.122046e-08    0.000000e+00 
	   energy              2.276014e+01    2.752567e-08    2.276014e-01 
	   displacement        9.057678e+01    8.730700e-06    9.037435e-05 

........................ augmentation # 1
 sliding interface # 22
                        CURRENT        REQUIRED
    D multiplier :    4.079872e-02   1.000000e-01
    maximum gap  :    5.532760e-02       ***

convergence summary
    number of iterations   : 4
    number of reformations : 0

------- converged at time : 25


===== beginning time step 26 : 26 =====


Reforming stiffness matrix: reformation #1

===== reforming stiffness matrix:
	Nr of equations ........................... : 2658
	Nr of nonzeroes in stiffness matrix ....... : 106632
 1
 Nonlinear solution status: time= 26
	stiffness updates             = 0
	right hand side evaluations   = 2
	stiffness matrix reformations = 1
	step from line search         = 1.000000
	convergence norms :     INITIAL         CURRENT         REQUIRED
	   residual            1.094771e+02    4.249096e-03    0.000000e+00 
	   energy              2.267656e+01    3.236728e-05    2.267656e-01 
	   displacement        9.060845e+01    9.060845e+01    9.060845e-05 
 2
 Nonlinear solution status: time= 26
	stiffness updates             = 1
	right hand side evaluations   = 3
	stiffness matrix reformations = 1
	step from line search         = 1.000000
	convergence norms :     INITIAL         CURRENT         REQUIRED
	   residual            1.094771e+02    5.974883e-05    0.000000e+00 
	   energy              2.267656e+01    1.468731e-05    2.267656e-01 
	   displacement        9.060845e+01    4.785219e-03    9.041845e-05 
 3
 Nonlinear solution status: time= 26
	stiffness updates             = 2
	right hand side evaluations   = 4
	stiffness matrix reformations = 1
	step from line search         = 1.000000
	convergence norms :     INITIAL         CURRENT         REQUIRED
	   residual            1.094771e+02    5.087021e-07    0.000000e+00 
	   energy              2.267656e+01    8.248691e-07    2.267656e-01 
	   displacement        9.060845e+01    5.552834e-05    9.038904e-05 

........................ augmentation # 1
 sliding interface # 22
                        CURRENT        REQUIRED
    D multiplier :    3.982382e-02   1.000000e-01
    maximum gap  :    5.530061e-02       ***

convergence summary
    number of iterations   : 3
    number of reformations : 0

------- converged at time : 26


===== beginning time step 27 : 27 =====


Reforming stiffness matrix: reformation #1

===== reforming stiffness matrix:
	Nr of equations ........................... : 2658
	Nr of nonzeroes in stiffness matrix ....... : 106740
 1
 Nonlinear solution status: time= 27
	stiffness updates             = 0
	right hand side evaluations   = 2
	stiffness matrix reformations = 1
	step from line search         = 1.000000
	convergence norms :     INITIAL         CURRENT         REQUIRED
	   residual            1.086787e+02    4.378175e-03    0.000000e+00 
	   energy              2.259329e+01    1.646570e-04    2.259329e-01 
	   displacement        9.060897e+01    9.060897e+01    9.060897e-05 
 2
 Nonlinear solution status: time= 27
	stiffness updates             = 1
	right hand side evaluations   = 3
	stiffness matrix reformations = 1
	step from line search         = 1.000000
	convergence norms :     INITIAL         CURRENT         REQUIRED
	   residual            1.086787e+02    5.701020e-05    0.000000e+00 
	   energy              2.259329e+01    9.656527e-06    2.259329e-01 
	   displacement        9.060897e+01    5.027277e-03    9.040847e-05 
 3
 Nonlinear solution status: time= 27
	stiffness updates             = 2
	right hand side evaluations   = 4
	stiffness matrix reformations = 1
	step from line search         = 1.000000
	convergence norms :     INITIAL         CURRENT         REQUIRED
	   residual            1.086787e+02    2.591009e-07    0.000000e+00 
	   energy              2.259329e+01    3.753763e-07    2.259329e-01 
	   displacement        9.060897e+01    2.494167e-05    9.036855e-05 

........................ augmentation # 1
 sliding interface # 22
                        CURRENT        REQUIRED
    D multiplier :    3.898956e-02   1.000000e-01
    maximum gap  :    5.527417e-02       ***

convergence summary
    number of iterations   : 3
    number of reformations : 0

------- converged at time : 27


===== beginning time step 28 : 28 =====


Reforming stiffness matrix: reformation #1

===== reforming stiffness matrix:
	Nr of equations ........................... : 2658
	Nr of nonzeroes in stiffness matrix ....... : 106740
 1
 Nonlinear solution status: time= 28
	stiffness updates             = 0
	right hand side evaluations   = 2
	stiffness matrix reformations = 1
	step from line search         = 1.000000
	convergence norms :     INITIAL         CURRENT         REQUIRED
	   residual            1.078958e+02    4.346486e-03    0.000000e+00 
	   energy              2.251136e+01    2.721267e-04    2.251136e-01 
	   displacement        9.060215e+01    9.060215e+01    9.060215e-05 
 2
 Nonlinear solution status: time= 28
	stiffness updates             = 1
	right hand side evaluations   = 3
	stiffness matrix reformations = 1
	step from line search         = 1.000000
	convergence norms :     INITIAL         CURRENT         REQUIRED
	   residual            1.078958e+02    4.872059e-05    0.000000e+00 
	   energy              2.251136e+01    4.333044e-06    2.251136e-01 
	   displacement        9.060215e+01    3.023627e-03    9.041093e-05 
 3
 Nonlinear solution status: time= 28
	stiffness updates             = 2
	right hand side evaluations   = 4
	stiffness matrix reformations = 1
	step from line search         = 1.000000
	convergence norms :     INITIAL         CURRENT         REQUIRED
	   residual            1.078958e+02    1.560668e-07    0.000000e+00 
	   energy              2.251136e+01    1.662004e-07    2.251136e-01 
	   displacement        9.060215e+01    1.932760e-05    9.038401e-05 

........................ augmentation # 1
 sliding interface # 22
                        CURRENT        REQUIRED
    D multiplier :    3.810649e-02   1.000000e-01
    maximum gap  :    5.525458e-02       ***

convergence summary
    number of iterations   : 3
    number of reformations : 0

------- converged at time : 28


===== beginning time step 29 : 29 =====


Reforming stiffness matrix: reformation #1

===== reforming stiffness matrix:
	Nr of equations ........................... : 2658
	Nr of nonzeroes in stiffness matrix ....... : 106812
 1
 Nonlinear solution status: time= 29
	stiffness updates             = 0
	right hand side evaluations   = 2
	stiffness matrix reformations = 1
	step from line search         = 1.000000
	convergence norms :     INITIAL         CURRENT         REQUIRED
	   residual            1.071276e+02    4.329042e-03    0.000000e+00 
	   energy              2.243041e+01    4.518624e-04    2.243041e-01 
	   displacement        9.062380e+01    9.062380e+01    9.062380e-05 
 2
 Nonlinear solution status: time= 29
	stiffness updates             = 1
	right hand side evaluations   = 3
	stiffness matrix reformations = 1
	step from line search         = 1.000000
	convergence norms :     INITIAL         CURRENT         REQUIRED
	   residual            1.071276e+02    5.335673e-05    0.000000e+00 
	   energy              2.243041e+01    4.240806e-07    2.243041e-01 
	   displacement        9.062380e+01    2.337168e-03    9.043943e-05 
 3
 Nonlinear solution status: time= 29
	stiffness updates             = 2
	right hand side evaluations   = 4
	stiffness matrix reformations = 1
	step from line search         = 1.000000
	convergence norms :     INITIAL         CURRENT         REQUIRED
	   residual            1.071276e+02    1.557845e-06    0.000000e+00 
	   energy              2.243041e+01    1.712491e-06    2.243041e-01 
	   displacement        9.062380e+01    5.562006e-05    9.041746e-05 

........................ augmentation # 1
 sliding interface # 22
                        CURRENT        REQUIRED
    D multiplier :    3.717167e-02   1.000000e-01
    maximum gap  :    5.523845e-02       ***

convergence summary
    number of iterations   : 3
    number of reformations : 0

------- converged at time : 29


===== beginning time step 30 : 30 =====


Reforming stiffness matrix: reformation #1

===== reforming stiffness matrix:
	Nr of equations ........................... : 2658
	Nr of nonzeroes in stiffness matrix ....... : 106956
 1
 Nonlinear solution status: time= 30
	stiffness updates             = 0
	right hand side evaluations   = 2
	stiffness matrix reformations = 1
	step from line search         = 1.000000
	convergence norms :     INITIAL         CURRENT         REQUIRED
	   residual            1.063783e+02    4.466730e-03    0.000000e+00 
	   energy              2.235219e+01    1.101800e-03    2.235219e-01 
	   displacement        9.071939e+01    9.071939e+01    9.071939e-05 
 2
 Nonlinear solution status: time= 30
	stiffness updates             = 1
	right hand side evaluations   = 3
	stiffness matrix reformations = 1
	step from line search         = 1.000000
	convergence norms :     INITIAL         CURRENT         REQUIRED
	   residual            1.063783e+02    6.525961e-05    0.000000e+00 
	   energy              2.235219e+01    2.818165e-05    2.235219e-01 
	   displacement        9.071939e+01    5.108291e-03    9.047151e-05 
 3
 Nonlinear solution status: time= 30
	stiffness updates             = 2
	right hand side evaluations   = 4
	stiffness matrix reformations = 1
	step from line search         = 1.000000
	convergence norms :     INITIAL         CURRENT         REQUIRED
	   residual            1.063783e+02    9.964661e-07    0.000000e+00 
	   energy              2.235219e+01    1.620600e-06    2.235219e-01 
	   displacement        9.071939e+01    7.742319e-05    9.045507e-05 

........................ augmentation # 1
 sliding interface # 22
                        CURRENT        REQUIRED
    D multiplier :    3.622304e-02   1.000000e-01
    maximum gap  :    5.521915e-02       ***

convergence summary
    number of iterations   : 3
    number of reformations : 0

------- converged at time : 30


===== beginning time step 31 : 31 =====


Reforming stiffness matrix: reformation #1

===== reforming stiffness matrix:
	Nr of equations ........................... : 2658
	Nr of nonzeroes in stiffness matrix ....... : 107064
 1
 Nonlinear solution status: time= 31
	stiffness updates             = 0
	right hand side evaluations   = 2
	stiffness matrix reformations = 1
	step from line search         = 1.000000
	convergence norms :     INITIAL         CURRENT         REQUIRED
	   residual            1.056369e+02    4.684081e-03    0.000000e+00 
	   energy              2.227304e+01    1.315339e-03    2.227304e-01 
	   displacement        9.071152e+01    9.071152e+01    9.071152e-05 
 2
 Nonlinear solution status: time= 31
	stiffness updates             = 1
	right hand side evaluations   = 3
	stiffness matrix reformations = 1
	step from line search         = 1.000000
	convergence norms :     INITIAL         CURRENT         REQUIRED
	   residual            1.056369e+02    5.844800e-05    0.000000e+00 
	   energy              2.227304e+01    9.229295e-06    2.227304e-01 
	   displacement        9.071152e+01    6.480426e-03    9.044107e-05 
 3
 Nonlinear solution status: time= 31
	stiffness updates             = 2
	right hand side evaluations   = 4
	stiffness matrix reformations = 1
	step from line search         = 1.000000
	convergence norms :     INITIAL         CURRENT         REQUIRED
	   residual            1.056369e+02    1.301937e-07    0.000000e+00 
	   energy              2.227304e+01    1.999347e-07    2.227304e-01 
	   displacement        9.071152e+01    2.059135e-05    9.041701e-05 

........................ augmentation # 1
 sliding interface # 22
                        CURRENT        REQUIRED
    D multiplier :    3.546886e-02   1.000000e-01
    maximum gap  :    5.520874e-02       ***

convergence summary
    number of iterations   : 3
    number of reformations : 0

------- converged at time : 31


===== beginning time step 32 : 32 =====


Reforming stiffness matrix: reformation #1

===== reforming stiffness matrix:
	Nr of equations ........................... : 2658
	Nr of nonzeroes in stiffness matrix ....... : 107064
 1
 Nonlinear solution status: time= 32
	stiffness updates             = 0
	right hand side evaluations   = 2
	stiffness matrix reformations = 1
	step from line search         = 1.000000
	convergence norms :     INITIAL         CURRENT         REQUIRED
	   residual            1.049074e+02    4.784566e-03    0.000000e+00 
	   energy              2.219477e+01    1.455854e-03    2.219477e-01 
	   displacement        9.068573e+01    9.068573e+01    9.068573e-05 
 2
 Nonlinear solution status: time= 32
	stiffness updates             = 1
	right hand side evaluations   = 3
	stiffness matrix reformations = 1
	step from line search         = 1.000000
	convergence norms :     INITIAL         CURRENT         REQUIRED
	   residual            1.049074e+02    5.973682e-05    0.000000e+00 
	   energy              2.219477e+01    5.459498e-06    2.219477e-01 
	   displacement        9.068573e+01    4.932405e-03    9.041751e-05 
 3
 Nonlinear solution status: time= 32
	stiffness updates             = 2
	right hand side evaluations   = 4
	stiffness matrix reformations = 1
	step from line search         = 1.000000
	convergence norms :     INITIAL         CURRENT         REQUIRED
	   residual            1.049074e+02    5.151951e-07    0.000000e+00 
	   energy              2.219477e+01    4.398544e-07    2.219477e-01 
	   displacement        9.068573e+01    2.818500e-05    9.039716e-05 

........................ augmentation # 1
 sliding interface # 22
                        CURRENT        REQUIRED
    D multiplier :    3.472664e-02   1.000000e-01
    maximum gap  :    5.520107e-02       ***

convergence summary
    number of iterations   : 3
    number of reformations : 0

------- converged at time : 32


===== beginning time step 33 : 33 =====


Reforming stiffness matrix: reformation #1

===== reforming stiffness matrix:
	Nr of equations ........................... : 2658
	Nr of nonzeroes in stiffness matrix ....... : 107064
 1
 Nonlinear solution status: time= 33
	stiffness updates             = 0
	right hand side evaluations   = 2
	stiffness matrix reformations = 1
	step from line search         = 1.000000
	convergence norms :     INITIAL         CURRENT         REQUIRED
	   residual            1.041779e+02    4.770991e-03    0.000000e+00 
	   energy              2.211652e+01    1.458023e-03    2.211652e-01 
	   displacement        9.064621e+01    9.064621e+01    9.064621e-05 
 2
 Nonlinear solution status: time= 33
	stiffness updates             = 1
	right hand side evaluations   = 3
	stiffness matrix reformations = 1
	step from line search         = 1.000000
	convergence norms :     INITIAL         CURRENT         REQUIRED
	   residual            1.041779e+02    5.084271e-05    0.000000e+00 
	   energy              2.211652e+01    2.403533e-05    2.211652e-01 
	   displacement        9.064621e+01    4.914461e-03    9.037363e-05 
 3
 Nonlinear solution status: time= 33
	stiffness updates             = 2
	right hand side evaluations   = 4
	stiffness matrix reformations = 1
	step from line search         = 1.000000
	convergence norms :     INITIAL         CURRENT         REQUIRED
	   residual            1.041779e+02    7.012057e-08    0.000000e+00 
	   energy              2.211652e+01    1.094952e-07    2.211652e-01 
	   displacement        9.064621e+01    8.826780e-06    9.036264e-05 

........................ augmentation # 1
 sliding interface # 22
                        CURRENT        REQUIRED
    D multiplier :    3.402581e-02   1.000000e-01
    maximum gap  :    5.510993e-02       ***

convergence summary
    number of iterations   : 3
    number of reformations : 0

------- converged at time : 33


===== beginning time step 34 : 34 =====


Reforming stiffness matrix: reformation #1

===== reforming stiffness matrix:
	Nr of equations ........................... : 2658
	Nr of nonzeroes in stiffness matrix ....... : 107100
 1
 Nonlinear solution status: time= 34
	stiffness updates             = 0
	right hand side evaluations   = 2
	stiffness matrix reformations = 1
	step from line search         = 1.000000
	convergence norms :     INITIAL         CURRENT         REQUIRED
	   residual            1.034723e+02    4.573344e-03    0.000000e+00 
	   energy              2.204073e+01    1.287977e-03    2.204073e-01 
	   displacement        9.062318e+01    9.062318e+01    9.062318e-05 
 2
 Nonlinear solution status: time= 34
	stiffness updates             = 1
	right hand side evaluations   = 3
	stiffness matrix reformations = 1
	step from line search         = 1.000000
	convergence norms :     INITIAL         CURRENT         REQUIRED
	   residual            1.034723e+02    4.940788e-05    0.000000e+00 
	   energy              2.204073e+01    9.425059e-06    2.204073e-01 
	   displacement        9.062318e+01    2.518921e-03    9.038746e-05 
 3
 Nonlinear solution status: time= 34
	stiffness updates             = 2
	right hand side evaluations   = 4
	stiffness matrix reformations = 1
	step from line search         = 1.000000
	convergence norms :     INITIAL         CURRENT         REQUIRED
	   residual            1.034723e+02    1.326889e-06    0.000000e+00 
	   energy              2.204073e+01    1.465561e-06    2.204073e-01 
	   displacement        9.062318e+01    4.096148e-05    9.038400e-05 

........................ augmentation # 1
 sliding interface # 22
                        CURRENT        REQUIRED
    D multiplier :    3.323797e-02   1.000000e-01
    maximum gap  :    5.481138e-02       ***

convergence summary
    number of iterations   : 3
    number of reformations : 0

------- converged at time : 34


===== beginning time step 35 : 35 =====


Reforming stiffness matrix: reformation #1

===== reforming stiffness matrix:
	Nr of equations ........................... : 2658
	Nr of nonzeroes in stiffness matrix ....... : 107280
 1
 Nonlinear solution status: time= 35
	stiffness updates             = 0
	right hand side evaluations   = 2
	stiffness matrix reformations = 1
	step from line search         = 1.000000
	convergence norms :     INITIAL         CURRENT         REQUIRED
	   residual            1.027869e+02    4.969422e-03    0.000000e+00 
	   energy              2.196849e+01    1.994773e-03    2.196849e-01 
	   displacement        9.072265e+01    9.072265e+01    9.072265e-05 
 2
 Nonlinear solution status: time= 35
	stiffness updates             = 1
	right hand side evaluations   = 3
	stiffness matrix reformations = 1
	step from line search         = 1.000000
	convergence norms :     INITIAL         CURRENT         REQUIRED
	   residual            1.027869e+02    6.282639e-05    0.000000e+00 
	   energy              2.196849e+01    1.893598e-05    2.196849e-01 
	   displacement        9.072265e+01    4.947074e-03    9.041034e-05 
 3
 Nonlinear solution status: time= 35
	stiffness updates             = 2
	right hand side evaluations   = 4
	stiffness matrix reformations = 1
	step from line search         = 1.000000
	convergence norms :     INITIAL         CURRENT         REQUIRED
	   residual            1.027869e+02    2.283458e-07    0.000000e+00 
	   energy              2.196849e+01    4.663158e-07    2.196849e-01 
	   displacement        9.072265e+01    3.557772e-05    9.040527e-05 

........................ augmentation # 1
 sliding interface # 22
                        CURRENT        REQUIRED
    D multiplier :    3.249147e-02   1.000000e-01
    maximum gap  :    5.451985e-02       ***

convergence summary
    number of iterations   : 3
    number of reformations : 0

------- converged at time : 35


===== beginning time step 36 : 36 =====


Reforming stiffness matrix: reformation #1

===== reforming stiffness matrix:
	Nr of equations ........................... : 2658
	Nr of nonzeroes in stiffness matrix ....... : 107388
 1
 Nonlinear solution status: time= 36
	stiffness updates             = 0
	right hand side evaluations   = 2
	stiffness matrix reformations = 1
	step from line search         = 1.000000
	convergence norms :     INITIAL         CURRENT         REQUIRED
	   residual            1.021046e+02    5.031607e-03    0.000000e+00 
	   energy              2.189476e+01    2.085273e-03    2.189476e-01 
	   displacement        9.073208e+01    9.073208e+01    9.073208e-05 
 2
 Nonlinear solution status: time= 36
	stiffness updates             = 1
	right hand side evaluations   = 3
	stiffness matrix reformations = 1
	step from line search         = 1.000000
	convergence norms :     INITIAL         CURRENT         REQUIRED
	   residual            1.021046e+02    5.793137e-05    0.000000e+00 
	   energy              2.189476e+01    9.472020e-06    2.189476e-01 
	   displacement        9.073208e+01    4.276467e-03    9.041045e-05 
 3
 Nonlinear solution status: time= 36
	stiffness updates             = 2
	right hand side evaluations   = 4
	stiffness matrix reformations = 1
	step from line search         = 1.000000
	convergence norms :     INITIAL         CURRENT         REQUIRED
	   residual            1.021046e+02    1.512871e-07    0.000000e+00 
	   energy              2.189476e+01    2.292781e-07    2.189476e-01 
	   displacement        9.073208e+01    1.823788e-05    9.040816e-05 

........................ augmentation # 1
 sliding interface # 22
                        CURRENT        REQUIRED
    D multiplier :    3.182003e-02   1.000000e-01
    maximum gap  :    5.423795e-02       ***

convergence summary
    number of iterations   : 3
    number of reformations : 0

------- converged at time : 36


===== beginning time step 37 : 37 =====


Reforming stiffness matrix: reformation #1

===== reforming stiffness matrix:
	Nr of equations ........................... : 2658
	Nr of nonzeroes in stiffness matrix ....... : 107388
 1
 Nonlinear solution status: time= 37
	stiffness updates             = 0
	right hand side evaluations   = 2
	stiffness matrix reformations = 1
	step from line search         = 1.000000
	convergence norms :     INITIAL         CURRENT         REQUIRED
	   residual            1.014357e+02    5.108928e-03    0.000000e+00 
	   energy              2.182240e+01    2.234335e-03    2.182240e-01 
	   displacement        9.072316e+01    9.072316e+01    9.072316e-05 
 2
 Nonlinear solution status: time= 37
	stiffness updates             = 1
	right hand side evaluations   = 3
	stiffness matrix reformations = 1
	step from line search         = 1.000000
	convergence norms :     INITIAL         CURRENT         REQUIRED
	   residual            1.014357e+02    5.405966e-05    0.000000e+00 
	   energy              2.182240e+01    3.376975e-06    2.182240e-01 
	   displacement        9.072316e+01    3.570559e-03    9.039382e-05 
 3
 Nonlinear solution status: time= 37
	stiffness updates             = 2
	right hand side evaluations   = 4
	stiffness matrix reformations = 1
	step from line search         = 1.000000
	convergence norms :     INITIAL         CURRENT         REQUIRED
	   residual            1.014357e+02    3.146035e-08    0.000000e+00 
	   energy              2.182240e+01    5.385086e-08    2.182240e-01 
	   displacement        9.072316e+01    7.635604e-06    9.039499e-05 

........................ augmentation # 1
 sliding interface # 22
                        CURRENT        REQUIRED
    D multiplier :    3.121133e-02   1.000000e-01
    maximum gap  :    5.396442e-02       ***

convergence summary
    number of iterations   : 3
    number of reformations : 0

------- converged at time : 37


===== beginning time step 38 : 38 =====


Reforming stiffness matrix: reformation #1

===== reforming stiffness matrix:
	Nr of equations ........................... : 2658
	Nr of nonzeroes in stiffness matrix ....... : 107388
 1
 Nonlinear solution status: time= 38
	stiffness updates             = 0
	right hand side evaluations   = 2
	stiffness matrix reformations = 1
	step from line search         = 1.000000
	convergence norms :     INITIAL         CURRENT         REQUIRED
	   residual            1.007741e+02    5.250977e-03    0.000000e+00 
	   energy              2.174970e+01    2.399954e-03    2.174970e-01 
	   displacement        9.068488e+01    9.068488e+01    9.068488e-05 
 2
 Nonlinear solution status: time= 38
	stiffness updates             = 1
	right hand side evaluations   = 3
	stiffness matrix reformations = 1
	step from line search         = 1.000000
	convergence norms :     INITIAL         CURRENT         REQUIRED
	   residual            1.007741e+02    5.805597e-05    0.000000e+00 
	   energy              2.174970e+01    5.398894e-06    2.174970e-01 
	   displacement        9.068488e+01    3.484665e-03    9.034484e-05 
 3
 Nonlinear solution status: time= 38
	stiffness updates             = 2
	right hand side evaluations   = 4
	stiffness matrix reformations = 1
	step from line search         = 1.000000
	convergence norms :     INITIAL         CURRENT         REQUIRED
	   residual            1.007741e+02    3.484457e-07    0.000000e+00 
	   energy              2.174970e+01    5.922036e-07    2.174970e-01 
	   displacement        9.068488e+01    2.572023e-05    9.035101e-05 

........................ augmentation # 1
 sliding interface # 22
                        CURRENT        REQUIRED
    D multiplier :    3.069241e-02   1.000000e-01
    maximum gap  :    5.369641e-02       ***

convergence summary
    number of iterations   : 3
    number of reformations : 0

------- converged at time : 38


===== beginning time step 39 : 39 =====


Reforming stiffness matrix: reformation #1

===== reforming stiffness matrix:
	Nr of equations ........................... : 2658
	Nr of nonzeroes in stiffness matrix ....... : 107460
 1
 Nonlinear solution status: time= 39
	stiffness updates             = 0
	right hand side evaluations   = 2
	stiffness matrix reformations = 1
	step from line search         = 1.000000
	convergence norms :     INITIAL         CURRENT         REQUIRED
	   residual            1.001286e+02    5.240199e-03    0.000000e+00 
	   energy              2.167931e+01    2.709768e-03    2.167931e-01 
	   displacement        9.070810e+01    9.070810e+01    9.070810e-05 
 2
 Nonlinear solution status: time= 39
	stiffness updates             = 1
	right hand side evaluations   = 3
	stiffness matrix reformations = 1
	step from line search         = 1.000000
	convergence norms :     INITIAL         CURRENT         REQUIRED
	   residual            1.001286e+02    6.096823e-05    0.000000e+00 
	   energy              2.167931e+01    1.059637e-05    2.167931e-01 
	   displacement        9.070810e+01    3.105693e-03    9.036905e-05 
 3
 Nonlinear solution status: time= 39
	stiffness updates             = 2
	right hand side evaluations   = 4
	stiffness matrix reformations = 1
	step from line search         = 1.000000
	convergence norms :     INITIAL         CURRENT         REQUIRED
	   residual            1.001286e+02    8.571146e-07    0.000000e+00 
	   energy              2.167931e+01    1.154208e-06    2.167931e-01 
	   displacement        9.070810e+01    3.055833e-05    9.037959e-05 

........................ augmentation # 1
 sliding interface # 22
                        CURRENT        REQUIRED
    D multiplier :    3.001817e-02   1.000000e-01
    maximum gap  :    5.343299e-02       ***

convergence summary
    number of iterations   : 3
    number of reformations : 0

------- converged at time : 39


===== beginning time step 40 : 40 =====


Reforming stiffness matrix: reformation #1

===== reforming stiffness matrix:
	Nr of equations ........................... : 2658
	Nr of nonzeroes in stiffness matrix ....... : 107604
 1
 Nonlinear solution status: time= 40
	stiffness updates             = 0
	right hand side evaluations   = 2
	stiffness matrix reformations = 1
	step from line search         = 1.000000
	convergence norms :     INITIAL         CURRENT         REQUIRED
	   residual            9.949162e+01    5.370510e-03    0.000000e+00 
	   energy              2.161041e+01    3.114366e-03    2.161041e-01 
	   displacement        9.074820e+01    9.074820e+01    9.074820e-05 
 2
 Nonlinear solution status: time= 40
	stiffness updates             = 1
	right hand side evaluations   = 3
	stiffness matrix reformations = 1
	step from line search         = 1.000000
	convergence norms :     INITIAL         CURRENT         REQUIRED
	   residual            9.949162e+01    6.710521e-05    0.000000e+00 
	   energy              2.161041e+01    4.048179e-06    2.161041e-01 
	   displacement        9.074820e+01    4.156952e-03    9.036296e-05 
 3
 Nonlinear solution status: time= 40
	stiffness updates             = 2
	right hand side evaluations   = 4
	stiffness matrix reformations = 1
	step from line search         = 1.000000
	convergence norms :     INITIAL         CURRENT         REQUIRED
	   residual            9.949162e+01    5.725014e-08    0.000000e+00 
	   energy              2.161041e+01    1.866722e-07    2.161041e-01 
	   displacement        9.074820e+01    1.489013e-05    9.037359e-05 

........................ augmentation # 1
 sliding interface # 22
                        CURRENT        REQUIRED
    D multiplier :    2.943403e-02   1.000000e-01
    maximum gap  :    5.317042e-02       ***

convergence summary
    number of iterations   : 3
    number of reformations : 0

------- converged at time : 40


===== beginning time step 41 : 41 =====


Reforming stiffness matrix: reformation #1

===== reforming stiffness matrix:
	Nr of equations ........................... : 2658
	Nr of nonzeroes in stiffness matrix ....... : 107640
 1
 Nonlinear solution status: time= 41
	stiffness updates             = 0
	right hand side evaluations   = 2
	stiffness matrix reformations = 1
	step from line search         = 1.000000
	convergence norms :     INITIAL         CURRENT         REQUIRED
	   residual            9.886330e+01    5.585449e-03    0.000000e+00 
	   energy              2.154120e+01    3.329177e-03    2.154120e-01 
	   displacement        9.074207e+01    9.074207e+01    9.074207e-05 
 2
 Nonlinear solution status: time= 41
	stiffness updates             = 1
	right hand side evaluations   = 3
	stiffness matrix reformations = 1
	step from line search         = 1.000000
	convergence norms :     INITIAL         CURRENT         REQUIRED
	   residual            9.886330e+01    5.763287e-05    0.000000e+00 
	   energy              2.154120e+01    1.012038e-06    2.154120e-01 
	   displacement        9.074207e+01    3.360697e-03    9.034652e-05 
 3
 Nonlinear solution status: time= 41
	stiffness updates             = 2
	right hand side evaluations   = 4
	stiffness matrix reformations = 1
	step from line search         = 1.000000
	convergence norms :     INITIAL         CURRENT         REQUIRED
	   residual            9.886330e+01    1.235129e-07    0.000000e+00 
	   energy              2.154120e+01    2.590216e-07    2.154120e-01 
	   displacement        9.074207e+01    1.828673e-05    9.036516e-05 

........................ augmentation # 1
 sliding interface # 22
                        CURRENT        REQUIRED
    D multiplier :    2.889933e-02   1.000000e-01
    maximum gap  :    5.290789e-02       ***

convergence summary
    number of iterations   : 3
    number of reformations : 0

------- converged at time : 41


===== beginning time step 42 : 42 =====


Reforming stiffness matrix: reformation #1

===== reforming stiffness matrix:
	Nr of equations ........................... : 2658
	Nr of nonzeroes in stiffness matrix ....... : 107712
 1
 Nonlinear solution status: time= 42
	stiffness updates             = 0
	right hand side evaluations   = 2
	stiffness matrix reformations = 1
	step from line search         = 1.000000
	convergence norms :     INITIAL         CURRENT         REQUIRED
	   residual            9.824590e+01    5.697405e-03    0.000000e+00 
	   energy              2.147316e+01    3.614200e-03    2.147316e-01 
	   displacement        9.075700e+01    9.075700e+01    9.075700e-05 
 2
 Nonlinear solution status: time= 42
	stiffness updates             = 1
	right hand side evaluations   = 3
	stiffness matrix reformations = 1
	step from line search         = 1.000000
	convergence norms :     INITIAL         CURRENT         REQUIRED
	   residual            9.824590e+01    6.202082e-05    0.000000e+00 
	   energy              2.147316e+01    5.421637e-06    2.147316e-01 
	   displacement        9.075700e+01    4.387795e-03    9.033109e-05 
 3
 Nonlinear solution status: time= 42
	stiffness updates             = 2
	right hand side evaluations   = 4
	stiffness matrix reformations = 1
	step from line search         = 1.000000
	convergence norms :     INITIAL         CURRENT         REQUIRED
	   residual            9.824590e+01    1.862671e-07    0.000000e+00 
	   energy              2.147316e+01    3.519599e-07    2.147316e-01 
	   displacement        9.075700e+01    2.112339e-05    9.034922e-05 

........................ augmentation # 1
 sliding interface # 22
                        CURRENT        REQUIRED
    D multiplier :    2.841084e-02   1.000000e-01
    maximum gap  :    5.264841e-02       ***

convergence summary
    number of iterations   : 3
    number of reformations : 0

------- converged at time : 42


===== beginning time step 43 : 43 =====


Reforming stiffness matrix: reformation #1

===== reforming stiffness matrix:
	Nr of equations ........................... : 2658
	Nr of nonzeroes in stiffness matrix ....... : 107712
 1
 Nonlinear solution status: time= 43
	stiffness updates             = 0
	right hand side evaluations   = 2
	stiffness matrix reformations = 1
	step from line search         = 1.000000
	convergence norms :     INITIAL         CURRENT         REQUIRED
	   residual            9.763456e+01    5.769674e-03    0.000000e+00 
	   energy              2.140516e+01    3.631121e-03    2.140516e-01 
	   displacement        9.073099e+01    9.073099e+01    9.073099e-05 
 2
 Nonlinear solution status: time= 43
	stiffness updates             = 1
	right hand side evaluations   = 3
	stiffness matrix reformations = 1
	step from line search         = 1.000000
	convergence norms :     INITIAL         CURRENT         REQUIRED
	   residual            9.763456e+01    6.081379e-05    0.000000e+00 
	   energy              2.140516e+01    1.772784e-05    2.140516e-01 
	   displacement        9.073099e+01    3.794702e-03    9.030786e-05 
 3
 Nonlinear solution status: time= 43
	stiffness updates             = 2
	right hand side evaluations   = 4
	stiffness matrix reformations = 1
	step from line search         = 1.000000
	convergence norms :     INITIAL         CURRENT         REQUIRED
	   residual            9.763456e+01    3.970238e-07    0.000000e+00 
	   energy              2.140516e+01    6.649787e-07    2.140516e-01 
	   displacement        9.073099e+01    3.323112e-05    9.033462e-05 

........................ augmentation # 1
 sliding interface # 22
                        CURRENT        REQUIRED
    D multiplier :    2.794836e-02   1.000000e-01
    maximum gap  :    5.239365e-02       ***

convergence summary
    number of iterations   : 3
    number of reformations : 0

------- converged at time : 43


===== beginning time step 44 : 44 =====


Reforming stiffness matrix: reformation #1

===== reforming stiffness matrix:
	Nr of equations ........................... : 2658
	Nr of nonzeroes in stiffness matrix ....... : 107784
 1
 Nonlinear solution status: time= 44
	stiffness updates             = 0
	right hand side evaluations   = 2
	stiffness matrix reformations = 1
	step from line search         = 1.000000
	convergence norms :     INITIAL         CURRENT         REQUIRED
	   residual            9.703433e+01    6.141089e-03    0.000000e+00 
	   energy              2.133882e+01    3.923778e-03    2.133882e-01 
	   displacement        9.075034e+01    9.075034e+01    9.075034e-05 
 2
 Nonlinear solution status: time= 44
	stiffness updates             = 1
	right hand side evaluations   = 3
	stiffness matrix reformations = 1
	step from line search         = 1.000000
	convergence norms :     INITIAL         CURRENT         REQUIRED
	   residual            9.703433e+01    8.511598e-05    0.000000e+00 
	   energy              2.133882e+01    3.648763e-05    2.133882e-01 
	   displacement        9.075034e+01    3.767982e-03    9.034716e-05 
 3
 Nonlinear solution status: time= 44
	stiffness updates             = 2
	right hand side evaluations   = 4
	stiffness matrix reformations = 1
	step from line search         = 1.000000
	convergence norms :     INITIAL         CURRENT         REQUIRED
	   residual            9.703433e+01    8.083084e-06    0.000000e+00 
	   energy              2.133882e+01    8.080969e-06    2.133882e-01 
	   displacement        9.075034e+01    2.722022e-04    9.036762e-05 
 4
 Nonlinear solution status: time= 44
	stiffness updates             = 3
	right hand side evaluations   = 5
	stiffness matrix reformations = 1
	step from line search         = 1.000000
	convergence norms :     INITIAL         CURRENT         REQUIRED
	   residual            9.703433e+01    9.065754e-08    0.000000e+00 
	   energy              2.133882e+01    2.238099e-07    2.133882e-01 
	   displacement        9.075034e+01    2.969722e-05    9.037527e-05 

........................ augmentation # 1
 sliding interface # 22
                        CURRENT        REQUIRED
    D multiplier :    2.739654e-02   1.000000e-01
    maximum gap  :    5.214169e-02       ***

convergence summary
    number of iterations   : 4
    number of reformations : 0

------- converged at time : 44


===== beginning time step 45 : 45 =====


Reforming stiffness matrix: reformation #1

===== reforming stiffness matrix:
	Nr of equations ........................... : 2658
	Nr of nonzeroes in stiffness matrix ....... : 107928
 1
 Nonlinear solution status: time= 45
	stiffness updates             = 0
	right hand side evaluations   = 2
	stiffness matrix reformations = 1
	step from line search         = 1.000000
	convergence norms :     INITIAL         CURRENT         REQUIRED
	   residual            9.645336e+01    6.225845e-03    0.000000e+00 
	   energy              2.127553e+01    4.658686e-03    2.127553e-01 
	   displacement        9.083987e+01    9.083987e+01    9.083987e-05 
 2
 Nonlinear solution status: time= 45
	stiffness updates             = 1
	right hand side evaluations   = 3
	stiffness matrix reformations = 1
	step from line search         = 1.000000
	convergence norms :     INITIAL         CURRENT         REQUIRED
	   residual            9.645336e+01    7.857399e-05    0.000000e+00 
	   energy              2.127553e+01    9.961851e-06    2.127553e-01 
	   displacement        9.083987e+01    5.685960e-03    9.033463e-05 
 3
 Nonlinear solution status: time= 45
	stiffness updates             = 2
	right hand side evaluations   = 4
	stiffness matrix reformations = 1
	step from line search         = 1.000000
	convergence norms :     INITIAL         CURRENT         REQUIRED
	   residual            9.645336e+01    2.631841e-07    0.000000e+00 
	   energy              2.127553e+01    1.142158e-07    2.127553e-01 
	   displacement        9.083987e+01    4.625418e-05    9.036921e-05 

........................ augmentation # 1
 sliding interface # 22
                        CURRENT        REQUIRED
    D multiplier :    2.688040e-02   1.000000e-01
    maximum gap  :    5.189156e-02       ***

convergence summary
    number of iterations   : 3
    number of reformations : 0

------- converged at time : 45


===== beginning time step 46 : 46 =====


Reforming stiffness matrix: reformation #1

===== reforming stiffness matrix:
	Nr of equations ........................... : 2658
	Nr of nonzeroes in stiffness matrix ....... : 107964
 1
 Nonlinear solution status: time= 46
	stiffness updates             = 0
	right hand side evaluations   = 2
	stiffness matrix reformations = 1
	step from line search         = 1.000000
	convergence norms :     INITIAL         CURRENT         REQUIRED
	   residual            9.586703e+01    6.116961e-03    0.000000e+00 
	   energy              2.120937e+01    4.581492e-03    2.120937e-01 
	   displacement        9.080259e+01    9.080259e+01    9.080259e-05 
 2
 Nonlinear solution status: time= 46
	stiffness updates             = 1
	right hand side evaluations   = 3
	stiffness matrix reformations = 1
	step from line search         = 1.000000
	convergence norms :     INITIAL         CURRENT         REQUIRED
	   residual            9.586703e+01    7.350655e-05    0.000000e+00 
	   energy              2.120937e+01    1.215440e-05    2.120937e-01 
	   displacement        9.080259e+01    4.577269e-03    9.030741e-05 
 3
 Nonlinear solution status: time= 46
	stiffness updates             = 2
	right hand side evaluations   = 4
	stiffness matrix reformations = 1
	step from line search         = 1.000000
	convergence norms :     INITIAL         CURRENT         REQUIRED
	   residual            9.586703e+01    4.497271e-07    0.000000e+00 
	   energy              2.120937e+01    7.829777e-07    2.120937e-01 
	   displacement        9.080259e+01    5.475510e-05    9.034470e-05 

........................ augmentation # 1
 sliding interface # 22
                        CURRENT        REQUIRED
    D multiplier :    2.644680e-02   1.000000e-01
    maximum gap  :    5.164793e-02       ***

convergence summary
    number of iterations   : 3
    number of reformations : 0

------- converged at time : 46


===== beginning time step 47 : 47 =====


Reforming stiffness matrix: reformation #1

===== reforming stiffness matrix:
	Nr of equations ........................... : 2658
	Nr of nonzeroes in stiffness matrix ....... : 108036
 1
 Nonlinear solution status: time= 47
	stiffness updates             = 0
	right hand side evaluations   = 2
	stiffness matrix reformations = 1
	step from line search         = 1.000000
	convergence norms :     INITIAL         CURRENT         REQUIRED
	   residual            9.529692e+01    6.107899e-03    0.000000e+00 
	   energy              2.114512e+01    4.851072e-03    2.114512e-01 
	   displacement        9.078539e+01    9.078539e+01    9.078539e-05 
 2
 Nonlinear solution status: time= 47
	stiffness updates             = 1
	right hand side evaluations   = 3
	stiffness matrix reformations = 1
	step from line search         = 1.000000
	convergence norms :     INITIAL         CURRENT         REQUIRED
	   residual            9.529692e+01    7.367793e-05    0.000000e+00 
	   energy              2.114512e+01    1.197814e-05    2.114512e-01 
	   displacement        9.078539e+01    5.164763e-03    9.026243e-05 
 3
 Nonlinear solution status: time= 47
	stiffness updates             = 2
	right hand side evaluations   = 4
	stiffness matrix reformations = 1
	step from line search         = 1.000000
	convergence norms :     INITIAL         CURRENT         REQUIRED
	   residual            9.529692e+01    1.505972e-07    0.000000e+00 
	   energy              2.114512e+01    3.120502e-07    2.114512e-01 
	   displacement        9.078539e+01    3.434882e-05    9.029712e-05 

........................ augmentation # 1
 sliding interface # 22
                        CURRENT        REQUIRED
    D multiplier :    2.604283e-02   1.000000e-01
    maximum gap  :    5.140661e-02       ***

convergence summary
    number of iterations   : 3
    number of reformations : 0

------- converged at time : 47


===== beginning time step 48 : 48 =====


Reforming stiffness matrix: reformation #1

===== reforming stiffness matrix:
	Nr of equations ........................... : 2658
	Nr of nonzeroes in stiffness matrix ....... : 108036
 1
 Nonlinear solution status: time= 48
	stiffness updates             = 0
	right hand side evaluations   = 2
	stiffness matrix reformations = 1
	step from line search         = 1.000000
	convergence norms :     INITIAL         CURRENT         REQUIRED
	   residual            9.472884e+01    6.128260e-03    0.000000e+00 
	   energy              2.107999e+01    4.799096e-03    2.107999e-01 
	   displacement        9.071236e+01    9.071236e+01    9.071236e-05 
 2
 Nonlinear solution status: time= 48
	stiffness updates             = 1
	right hand side evaluations   = 3
	stiffness matrix reformations = 1
	step from line search         = 1.000000
	convergence norms :     INITIAL         CURRENT         REQUIRED
	   residual            9.472884e+01    6.604212e-05    0.000000e+00 
	   energy              2.107999e+01    7.505639e-06    2.107999e-01 
	   displacement        9.071236e+01    4.436888e-03    9.019579e-05 
 3
 Nonlinear solution status: time= 48
	stiffness updates             = 2
	right hand side evaluations   = 4
	stiffness matrix reformations = 1
	step from line search         = 1.000000
	convergence norms :     INITIAL         CURRENT         REQUIRED
	   residual            9.472884e+01    1.414512e-07    0.000000e+00 
	   energy              2.107999e+01    2.187121e-07    2.107999e-01 
	   displacement        9.071236e+01    2.689678e-05    9.023658e-05 

........................ augmentation # 1
 sliding interface # 22
                        CURRENT        REQUIRED
    D multiplier :    2.566837e-02   1.000000e-01
    maximum gap  :    5.116924e-02       ***

convergence summary
    number of iterations   : 3
    number of reformations : 0

------- converged at time : 48


===== beginning time step 49 : 49 =====


Reforming stiffness matrix: reformation #1

===== reforming stiffness matrix:
	Nr of equations ........................... : 2658
	Nr of nonzeroes in stiffness matrix ....... : 108036
 1
 Nonlinear solution status: time= 49
	stiffness updates             = 0
	right hand side evaluations   = 2
	stiffness matrix reformations = 1
	step from line search         = 1.000000
	convergence norms :     INITIAL         CURRENT         REQUIRED
	   residual            9.417103e+01    6.227957e-03    0.000000e+00 
	   energy              2.101637e+01    4.873482e-03    2.101637e-01 
	   displacement        9.067958e+01    9.067958e+01    9.067958e-05 
 2
 Nonlinear solution status: time= 49
	stiffness updates             = 1
	right hand side evaluations   = 3
	stiffness matrix reformations = 1
	step from line search         = 1.000000
	convergence norms :     INITIAL         CURRENT         REQUIRED
	   residual            9.417103e+01    6.343767e-05    0.000000e+00 
	   energy              2.101637e+01    1.951348e-05    2.101637e-01 
	   displacement        9.067958e+01    3.998035e-03    9.015127e-05 
 3
 Nonlinear solution status: time= 49
	stiffness updates             = 2
	right hand side evaluations   = 4
	stiffness matrix reformations = 1
	step from line search         = 1.000000
	convergence norms :     INITIAL         CURRENT         REQUIRED
	   residual            9.417103e+01    5.283401e-07    0.000000e+00 
	   energy              2.101637e+01    7.952590e-07    2.101637e-01 
	   displacement        9.067958e+01    4.453924e-05    9.020595e-05 

........................ augmentation # 1
 sliding interface # 22
                        CURRENT        REQUIRED
    D multiplier :    2.527631e-02   1.000000e-01
    maximum gap  :    5.093623e-02       ***

convergence summary
    number of iterations   : 3
    number of reformations : 0

------- converged at time : 49


===== beginning time step 50 : 50 =====


Reforming stiffness matrix: reformation #1

===== reforming stiffness matrix:
	Nr of equations ........................... : 2658
	Nr of nonzeroes in stiffness matrix ....... : 108216
 1
 Nonlinear solution status: time= 50
	stiffness updates             = 0
	right hand side evaluations   = 2
	stiffness matrix reformations = 1
	step from line search         = 1.000000
	convergence norms :     INITIAL         CURRENT         REQUIRED
	   residual            9.362578e+01    6.571521e-03    0.000000e+00 
	   energy              2.095560e+01    5.405056e-03    2.095560e-01 
	   displacement        9.074366e+01    9.074366e+01    9.074366e-05 
 2
 Nonlinear solution status: time= 50
	stiffness updates             = 1
	right hand side evaluations   = 3
	stiffness matrix reformations = 1
	step from line search         = 1.000000
	convergence norms :     INITIAL         CURRENT         REQUIRED
	   residual            9.362578e+01    6.907919e-05    0.000000e+00 
	   energy              2.095560e+01    1.642322e-05    2.095560e-01 
	   displacement        9.074366e+01    4.605417e-03    9.016493e-05 
 3
 Nonlinear solution status: time= 50
	stiffness updates             = 2
	right hand side evaluations   = 4
	stiffness matrix reformations = 1
	step from line search         = 1.000000
	convergence norms :     INITIAL         CURRENT         REQUIRED
	   residual            9.362578e+01    7.415605e-08    0.000000e+00 
	   energy              2.095560e+01    9.108347e-08    2.095560e-01 
	   displacement        9.074366e+01    3.125614e-05    9.021885e-05 

........................ augmentation # 1
 sliding interface # 22
                        CURRENT        REQUIRED
    D multiplier :    2.489089e-02   1.000000e-01
    maximum gap  :    5.070330e-02       ***

convergence summary
    number of iterations   : 3
    number of reformations : 0

------- converged at time : 50


===== beginning time step 51 : 51 =====


Reforming stiffness matrix: reformation #1

===== reforming stiffness matrix:
	Nr of equations ........................... : 2658
	Nr of nonzeroes in stiffness matrix ....... : 108288
 1
 Nonlinear solution status: time= 51
	stiffness updates             = 0
	right hand side evaluations   = 2
	stiffness matrix reformations = 1
	step from line search         = 1.000000
	convergence norms :     INITIAL         CURRENT         REQUIRED
	   residual            9.308722e+01    6.664625e-03    0.000000e+00 
	   energy              2.089501e+01    5.468103e-03    2.089501e-01 
	   displacement        9.077900e+01    9.077900e+01    9.077900e-05 
 2
 Nonlinear solution status: time= 51
	stiffness updates             = 1
	right hand side evaluations   = 3
	stiffness matrix reformations = 1
	step from line search         = 1.000000
	convergence norms :     INITIAL         CURRENT         REQUIRED
	   residual            9.308722e+01    7.617309e-05    0.000000e+00 
	   energy              2.089501e+01    2.315705e-05    2.089501e-01 
	   displacement        9.077900e+01    6.088112e-03    9.017593e-05 
 3
 Nonlinear solution status: time= 51
	stiffness updates             = 2
	right hand side evaluations   = 4
	stiffness matrix reformations = 1
	step from line search         = 1.000000
	convergence norms :     INITIAL         CURRENT         REQUIRED
	   residual            9.308722e+01    1.197328e-07    0.000000e+00 
	   energy              2.089501e+01    1.111656e-07    2.089501e-01 
	   displacement        9.077900e+01    3.707101e-05    9.022971e-05 

........................ augmentation # 1
 sliding interface # 22
                        CURRENT        REQUIRED
    D multiplier :    2.458066e-02   1.000000e-01
    maximum gap  :    5.046872e-02       ***

convergence summary
    number of iterations   : 3
    number of reformations : 0

------- converged at time : 51


===== beginning time step 52 : 52 =====


Reforming stiffness matrix: reformation #1

===== reforming stiffness matrix:
	Nr of equations ........................... : 2658
	Nr of nonzeroes in stiffness matrix ....... : 108360
 1
 Nonlinear solution status: time= 52
	stiffness updates             = 0
	right hand side evaluations   = 2
	stiffness matrix reformations = 1
	step from line search         = 1.000000
	convergence norms :     INITIAL         CURRENT         REQUIRED
	   residual            9.255391e+01    7.036961e-03    0.000000e+00 
	   energy              2.083457e+01    5.789458e-03    2.083457e-01 
	   displacement        9.077540e+01    9.077540e+01    9.077540e-05 
 2
 Nonlinear solution status: time= 52
	stiffness updates             = 1
	right hand side evaluations   = 3
	stiffness matrix reformations = 1
	step from line search         = 1.000000
	convergence norms :     INITIAL         CURRENT         REQUIRED
	   residual            9.255391e+01    7.366414e-05    0.000000e+00 
	   energy              2.083457e+01    1.782371e-05    2.083457e-01 
	   displacement        9.077540e+01    4.285374e-03    9.015411e-05 
 3
 Nonlinear solution status: time= 52
	stiffness updates             = 2
	right hand side evaluations   = 4
	stiffness matrix reformations = 1
	step from line search         = 1.000000
	convergence norms :     INITIAL         CURRENT         REQUIRED
	   residual            9.255391e+01    8.831710e-07    0.000000e+00 
	   energy              2.083457e+01    7.148549e-07    2.083457e-01 
	   displacement        9.077540e+01    4.329746e-05    9.021244e-05 

........................ augmentation # 1
 sliding interface # 22
                        CURRENT        REQUIRED
    D multiplier :    2.428131e-02   1.000000e-01
    maximum gap  :    5.023523e-02       ***

convergence summary
    number of iterations   : 3
    number of reformations : 0

------- converged at time : 52


===== beginning time step 53 : 53 =====


Reforming stiffness matrix: reformation #1

===== reforming stiffness matrix:
	Nr of equations ........................... : 2658
	Nr of nonzeroes in stiffness matrix ....... : 108360
 1
 Nonlinear solution status: time= 53
	stiffness updates             = 0
	right hand side evaluations   = 2
	stiffness matrix reformations = 1
	step from line search         = 1.000000
	convergence norms :     INITIAL         CURRENT         REQUIRED
	   residual            9.202265e+01    7.173976e-03    0.000000e+00 
	   energy              2.077349e+01    5.844729e-03    2.077349e-01 
	   displacement        9.075004e+01    9.075004e+01    9.075004e-05 
 2
 Nonlinear solution status: time= 53
	stiffness updates             = 1
	right hand side evaluations   = 3
	stiffness matrix reformations = 1
	step from line search         = 1.000000
	convergence norms :     INITIAL         CURRENT         REQUIRED
	   residual            9.202265e+01    8.172716e-05    0.000000e+00 
	   energy              2.077349e+01    2.258500e-05    2.077349e-01 
	   displacement        9.075004e+01    7.080126e-03    9.009465e-05 
 3
 Nonlinear solution status: time= 53
	stiffness updates             = 2
	right hand side evaluations   = 4
	stiffness matrix reformations = 1
	step from line search         = 1.000000
	convergence norms :     INITIAL         CURRENT         REQUIRED
	   residual            9.202265e+01    1.391549e-07    0.000000e+00 
	   energy              2.077349e+01    1.117126e-08    2.077349e-01 
	   displacement        9.075004e+01    4.456734e-05    9.015992e-05 

........................ augmentation # 1
 sliding interface # 22
                        CURRENT        REQUIRED
    D multiplier :    2.399681e-02   1.000000e-01
    maximum gap  :    5.000039e-02       ***

convergence summary
    number of iterations   : 3
    number of reformations : 0

------- converged at time : 53


===== beginning time step 54 : 54 =====


Reforming stiffness matrix: reformation #1

===== reforming stiffness matrix:
	Nr of equations ........................... : 2658
	Nr of nonzeroes in stiffness matrix ....... : 108360
 1
 Nonlinear solution status: time= 54
	stiffness updates             = 0
	right hand side evaluations   = 2
	stiffness matrix reformations = 1
	step from line search         = 1.000000
	convergence norms :     INITIAL         CURRENT         REQUIRED
	   residual            9.150579e+01    7.302763e-03    0.000000e+00 
	   energy              2.071379e+01    6.055041e-03    2.071379e-01 
	   displacement        9.069410e+01    9.069410e+01    9.069410e-05 
 2
 Nonlinear solution status: time= 54
	stiffness updates             = 1
	right hand side evaluations   = 3
	stiffness matrix reformations = 1
	step from line search         = 1.000000
	convergence norms :     INITIAL         CURRENT         REQUIRED
	   residual            9.150579e+01    7.819557e-05    0.000000e+00 
	   energy              2.071379e+01    1.622140e-05    2.071379e-01 
	   displacement        9.069410e+01    5.586314e-03    9.003346e-05 
 3
 Nonlinear solution status: time= 54
	stiffness updates             = 2
	right hand side evaluations   = 4
	stiffness matrix reformations = 1
	step from line search         = 1.000000
	convergence norms :     INITIAL         CURRENT         REQUIRED
	   residual            9.150579e+01    2.420124e-07    0.000000e+00 
	   energy              2.071379e+01    3.390251e-07    2.071379e-01 
	   displacement        9.069410e+01    4.718284e-05    9.010921e-05 

........................ augmentation # 1
 sliding interface # 22
                        CURRENT        REQUIRED
    D multiplier :    2.366027e-02   1.000000e-01
    maximum gap  :    4.977604e-02       ***

convergence summary
    number of iterations   : 3
    number of reformations : 0

------- converged at time : 54


===== beginning time step 55 : 55 =====


Reforming stiffness matrix: reformation #1

===== reforming stiffness matrix:
	Nr of equations ........................... : 2658
	Nr of nonzeroes in stiffness matrix ....... : 108360
 1
 Nonlinear solution status: time= 55
	stiffness updates             = 0
	right hand side evaluations   = 2
	stiffness matrix reformations = 1
	step from line search         = 1.000000
	convergence norms :     INITIAL         CURRENT         REQUIRED
	   residual            9.099648e+01    6.941231e-03    0.000000e+00 
	   energy              2.065466e+01    5.987521e-03    2.065466e-01 
	   displacement        9.067041e+01    9.067041e+01    9.067041e-05 
 2
 Nonlinear solution status: time= 55
	stiffness updates             = 1
	right hand side evaluations   = 3
	stiffness matrix reformations = 1
	step from line search         = 1.000000
	convergence norms :     INITIAL         CURRENT         REQUIRED
	   residual            9.099648e+01    8.011629e-05    0.000000e+00 
	   energy              2.065466e+01    8.981305e-06    2.065466e-01 
	   displacement        9.067041e+01    4.869772e-03    9.001731e-05 
 3
 Nonlinear solution status: time= 55
	stiffness updates             = 2
	right hand side evaluations   = 4
	stiffness matrix reformations = 1
	step from line search         = 1.000000
	convergence norms :     INITIAL         CURRENT         REQUIRED
	   residual            9.099648e+01    7.716916e-07    0.000000e+00 
	   energy              2.065466e+01    8.350317e-07    2.065466e-01 
	   displacement        9.067041e+01    7.765989e-05    9.009317e-05 

........................ augmentation # 1
 sliding interface # 22
                        CURRENT        REQUIRED
    D multiplier :    2.330566e-02   1.000000e-01
    maximum gap  :    4.955479e-02       ***

convergence summary
    number of iterations   : 3
    number of reformations : 0

------- converged at time : 55


===== beginning time step 56 : 56 =====


Reforming stiffness matrix: reformation #1

===== reforming stiffness matrix:
	Nr of equations ........................... : 2658
	Nr of nonzeroes in stiffness matrix ....... : 108576
 1
 Nonlinear solution status: time= 56
	stiffness updates             = 0
	right hand side evaluations   = 2
	stiffness matrix reformations = 1
	step from line search         = 1.000000
	convergence norms :     INITIAL         CURRENT         REQUIRED
	   residual            9.050401e+01    7.032197e-03    0.000000e+00 
	   energy              2.059933e+01    6.618553e-03    2.059933e-01 
	   displacement        9.076496e+01    9.076496e+01    9.076496e-05 
 2
 Nonlinear solution status: time= 56
	stiffness updates             = 1
	right hand side evaluations   = 3
	stiffness matrix reformations = 1
	step from line search         = 1.000000
	convergence norms :     INITIAL         CURRENT         REQUIRED
	   residual            9.050401e+01    8.208460e-05    0.000000e+00 
	   energy              2.059933e+01    1.010181e-05    2.059933e-01 
	   displacement        9.076496e+01    6.166846e-03    9.004824e-05 
 3
 Nonlinear solution status: time= 56
	stiffness updates             = 2
	right hand side evaluations   = 4
	stiffness matrix reformations = 1
	step from line search         = 1.000000
	convergence norms :     INITIAL         CURRENT         REQUIRED
	   residual            9.050401e+01    5.806304e-08    0.000000e+00 
	   energy              2.059933e+01    1.181144e-07    2.059933e-01 
	   displacement        9.076496e+01    5.153005e-05    9.011939e-05 

........................ augmentation # 1
 sliding interface # 22
                        CURRENT        REQUIRED
    D multiplier :    2.297611e-02   1.000000e-01
    maximum gap  :    4.933380e-02       ***

convergence summary
    number of iterations   : 3
    number of reformations : 0

------- converged at time : 56


===== beginning time step 57 : 57 =====


Reforming stiffness matrix: reformation #1

===== reforming stiffness matrix:
	Nr of equations ........................... : 2658
	Nr of nonzeroes in stiffness matrix ....... : 108612
 1
 Nonlinear solution status: time= 57
	stiffness updates             = 0
	right hand side evaluations   = 2
	stiffness matrix reformations = 1
	step from line search         = 1.000000
	convergence norms :     INITIAL         CURRENT         REQUIRED
	   residual            9.000781e+01    7.056759e-03    0.000000e+00 
	   energy              2.054240e+01    6.586293e-03    2.054240e-01 
	   displacement        9.078265e+01    9.078265e+01    9.078265e-05 
 2
 Nonlinear solution status: time= 57
	stiffness updates             = 1
	right hand side evaluations   = 3
	stiffness matrix reformations = 1
	step from line search         = 1.000000
	convergence norms :     INITIAL         CURRENT         REQUIRED
	   residual            9.000781e+01    9.026923e-05    0.000000e+00 
	   energy              2.054240e+01    8.730378e-06    2.054240e-01 
	   displacement        9.078265e+01    6.038908e-03    9.006692e-05 
 3
 Nonlinear solution status: time= 57
	stiffness updates             = 2
	right hand side evaluations   = 4
	stiffness matrix reformations = 1
	step from line search         = 1.000000
	convergence norms :     INITIAL         CURRENT         REQUIRED
	   residual            9.000781e+01    3.117465e-07    0.000000e+00 
	   energy              2.054240e+01    5.461321e-07    2.054240e-01 
	   displacement        9.078265e+01    5.621843e-05    9.013467e-05 

........................ augmentation # 1
 sliding interface # 22
                        CURRENT        REQUIRED
    D multiplier :    2.267755e-02   1.000000e-01
    maximum gap  :    4.919395e-02       ***

convergence summary
    number of iterations   : 3
    number of reformations : 0

------- converged at time : 57


===== beginning time step 58 : 58 =====


Reforming stiffness matrix: reformation #1

===== reforming stiffness matrix:
	Nr of equations ........................... : 2658
	Nr of nonzeroes in stiffness matrix ....... : 108684
 1
 Nonlinear solution status: time= 58
	stiffness updates             = 0
	right hand side evaluations   = 2
	stiffness matrix reformations = 1
	step from line search         = 1.000000
	convergence norms :     INITIAL         CURRENT         REQUIRED
	   residual            8.952209e+01    7.209428e-03    0.000000e+00 
	   energy              2.048684e+01    6.995645e-03    2.048684e-01 
	   displacement        9.080631e+01    9.080631e+01    9.080631e-05 
 2
 Nonlinear solution status: time= 58
	stiffness updates             = 1
	right hand side evaluations   = 3
	stiffness matrix reformations = 1
	step from line search         = 1.000000
	convergence norms :     INITIAL         CURRENT         REQUIRED
	   residual            8.952209e+01    6.928996e-05    0.000000e+00 
	   energy              2.048684e+01    3.003333e-05    2.048684e-01 
	   displacement        9.080631e+01    5.110729e-03    9.005796e-05 
 3
 Nonlinear solution status: time= 58
	stiffness updates             = 2
	right hand side evaluations   = 4
	stiffness matrix reformations = 1
	step from line search         = 1.000000
	convergence norms :     INITIAL         CURRENT         REQUIRED
	   residual            8.952209e+01    1.203142e-07    0.000000e+00 
	   energy              2.048684e+01    1.162590e-08    2.048684e-01 
	   displacement        9.080631e+01    5.460114e-05    9.014527e-05 

........................ augmentation # 1
 sliding interface # 22
                        CURRENT        REQUIRED
    D multiplier :    2.229581e-02   1.000000e-01
    maximum gap  :    4.905140e-02       ***

convergence summary
    number of iterations   : 3
    number of reformations : 0

------- converged at time : 58


===== beginning time step 59 : 59 =====


Reforming stiffness matrix: reformation #1

===== reforming stiffness matrix:
	Nr of equations ........................... : 2658
	Nr of nonzeroes in stiffness matrix ....... : 108684
 1
 Nonlinear solution status: time= 59
	stiffness updates             = 0
	right hand side evaluations   = 2
	stiffness matrix reformations = 1
	step from line search         = 1.000000
	convergence norms :     INITIAL         CURRENT         REQUIRED
	   residual            8.903858e+01    7.150924e-03    0.000000e+00 
	   energy              2.042988e+01    6.803943e-03    2.042988e-01 
	   displacement        9.073445e+01    9.073445e+01    9.073445e-05 
 2
 Nonlinear solution status: time= 59
	stiffness updates             = 1
	right hand side evaluations   = 3
	stiffness matrix reformations = 1
	step from line search         = 1.000000
	convergence norms :     INITIAL         CURRENT         REQUIRED
	   residual            8.903858e+01    7.716972e-05    0.000000e+00 
	   energy              2.042988e+01    3.514492e-05    2.042988e-01 
	   displacement        9.073445e+01    6.369890e-03    8.998885e-05 
 3
 Nonlinear solution status: time= 59
	stiffness updates             = 2
	right hand side evaluations   = 4
	stiffness matrix reformations = 1
	step from line search         = 1.000000
	convergence norms :     INITIAL         CURRENT         REQUIRED
	   residual            8.903858e+01    1.123899e-07    0.000000e+00 
	   energy              2.042988e+01    7.988058e-08    2.042988e-01 
	   displacement        9.073445e+01    4.805831e-05    9.007148e-05 

........................ augmentation # 1
 sliding interface # 22
                        CURRENT        REQUIRED
    D multiplier :    2.200234e-02   1.000000e-01
    maximum gap  :    4.891731e-02       ***

convergence summary
    number of iterations   : 3
    number of reformations : 0

------- converged at time : 59


===== beginning time step 60 : 60 =====


Reforming stiffness matrix: reformation #1

===== reforming stiffness matrix:
	Nr of equations ........................... : 2658
	Nr of nonzeroes in stiffness matrix ....... : 108684
 1
 Nonlinear solution status: time= 60
	stiffness updates             = 0
	right hand side evaluations   = 2
	stiffness matrix reformations = 1
	step from line search         = 1.000000
	convergence norms :     INITIAL         CURRENT         REQUIRED
	   residual            8.856144e+01    6.950031e-03    0.000000e+00 
	   energy              2.037353e+01    6.908888e-03    2.037353e-01 
	   displacement        9.066481e+01    9.066481e+01    9.066481e-05 
 2
 Nonlinear solution status: time= 60
	stiffness updates             = 1
	right hand side evaluations   = 3
	stiffness matrix reformations = 1
	step from line search         = 1.000000
	convergence norms :     INITIAL         CURRENT         REQUIRED
	   residual            8.856144e+01    7.177470e-05    0.000000e+00 
	   energy              2.037353e+01    2.913365e-05    2.037353e-01 
	   displacement        9.066481e+01    4.784686e-03    8.992803e-05 
 3
 Nonlinear solution status: time= 60
	stiffness updates             = 2
	right hand side evaluations   = 4
	stiffness matrix reformations = 1
	step from line search         = 1.000000
	convergence norms :     INITIAL         CURRENT         REQUIRED
	   residual            8.856144e+01    1.073648e-06    0.000000e+00 
	   energy              2.037353e+01    7.368384e-07    2.037353e-01 
	   displacement        9.066481e+01    6.838123e-05    9.000925e-05 

........................ augmentation # 1
 sliding interface # 22
                        CURRENT        REQUIRED
    D multiplier :    2.170600e-02   1.000000e-01
    maximum gap  :    4.878609e-02       ***

convergence summary
    number of iterations   : 3
    number of reformations : 0

------- converged at time : 60


===== beginning time step 61 : 61 =====


Reforming stiffness matrix: reformation #1

===== reforming stiffness matrix:
	Nr of equations ........................... : 2658
	Nr of nonzeroes in stiffness matrix ....... : 108684
 1
 Nonlinear solution status: time= 61
	stiffness updates             = 0
	right hand side evaluations   = 2
	stiffness matrix reformations = 1
	step from line search         = 1.000000
	convergence norms :     INITIAL         CURRENT         REQUIRED
	   residual            8.809435e+01    7.227843e-03    0.000000e+00 
	   energy              2.031937e+01    7.203313e-03    2.031937e-01 
	   displacement        9.068843e+01    9.068843e+01    9.068843e-05 
 2
 Nonlinear solution status: time= 61
	stiffness updates             = 1
	right hand side evaluations   = 3
	stiffness matrix reformations = 1
	step from line search         = 1.000000
	convergence norms :     INITIAL         CURRENT         REQUIRED
	   residual            8.809435e+01    9.345518e-05    0.000000e+00 
	   energy              2.031937e+01    3.201792e-05    2.031937e-01 
	   displacement        9.068843e+01    6.800681e-03    8.990163e-05 
 3
 Nonlinear solution status: time= 61
	stiffness updates             = 2
	right hand side evaluations   = 4
	stiffness matrix reformations = 1
	step from line search         = 1.000000
	convergence norms :     INITIAL         CURRENT         REQUIRED
	   residual            8.809435e+01    4.576245e-07    0.000000e+00 
	   energy              2.031937e+01    7.316042e-07    2.031937e-01 
	   displacement        9.068843e+01    7.940723e-05    8.998865e-05 

........................ augmentation # 1
 sliding interface # 22
                        CURRENT        REQUIRED
    D multiplier :    2.134407e-02   1.000000e-01
    maximum gap  :    4.865891e-02       ***

convergence summary
    number of iterations   : 3
    number of reformations : 0

------- converged at time : 61


===== beginning time step 62 : 62 =====


Reforming stiffness matrix: reformation #1

===== reforming stiffness matrix:
	Nr of equations ........................... : 2658
	Nr of nonzeroes in stiffness matrix ....... : 108900
 1
 Nonlinear solution status: time= 62
	stiffness updates             = 0
	right hand side evaluations   = 2
	stiffness matrix reformations = 1
	step from line search         = 1.000000
	convergence norms :     INITIAL         CURRENT         REQUIRED
	   residual            8.763917e+01    7.440510e-03    0.000000e+00 
	   energy              2.026772e+01    7.711767e-03    2.026772e-01 
	   displacement        9.076843e+01    9.076843e+01    9.076843e-05 
 2
 Nonlinear solution status: time= 62
	stiffness updates             = 1
	right hand side evaluations   = 3
	stiffness matrix reformations = 1
	step from line search         = 1.000000
	convergence norms :     INITIAL         CURRENT         REQUIRED
	   residual            8.763917e+01    8.352910e-05    0.000000e+00 
	   energy              2.026772e+01    1.633610e-05    2.026772e-01 
	   displacement        9.076843e+01    6.429978e-03    8.991338e-05 
 3
 Nonlinear solution status: time= 62
	stiffness updates             = 2
	right hand side evaluations   = 4
	stiffness matrix reformations = 1
	step from line search         = 1.000000
	convergence norms :     INITIAL         CURRENT         REQUIRED
	   residual            8.763917e+01    1.275149e-07    0.000000e+00 
	   energy              2.026772e+01    1.796249e-08    2.026772e-01 
	   displacement        9.076843e+01    6.097090e-05    9.000395e-05 

........................ augmentation # 1
 sliding interface # 22
                        CURRENT        REQUIRED
    D multiplier :    2.102412e-02   1.000000e-01
    maximum gap  :    4.850512e-02       ***

convergence summary
    number of iterations   : 3
    number of reformations : 0

------- converged at time : 62


===== beginning time step 63 : 63 =====


Reforming stiffness matrix: reformation #1

===== reforming stiffness matrix:
	Nr of equations ........................... : 2658
	Nr of nonzeroes in stiffness matrix ....... : 108936
 1
 Nonlinear solution status: time= 63
	stiffness updates             = 0
	right hand side evaluations   = 2
	stiffness matrix reformations = 1
	step from line search         = 1.000000
	convergence norms :     INITIAL         CURRENT         REQUIRED
	   residual            8.718700e+01    8.027027e-03    0.000000e+00 
	   energy              2.021511e+01    7.942202e-03    2.021511e-01 
	   displacement        9.080898e+01    9.080898e+01    9.080898e-05 
 2
 Nonlinear solution status: time= 63
	stiffness updates             = 1
	right hand side evaluations   = 3
	stiffness matrix reformations = 1
	step from line search         = 1.000000
	convergence norms :     INITIAL         CURRENT         REQUIRED
	   residual            8.718700e+01    9.528495e-05    0.000000e+00 
	   energy              2.021511e+01    2.674766e-05    2.021511e-01 
	   displacement        9.080898e+01    7.570522e-03    8.992814e-05 
 3
 Nonlinear solution status: time= 63
	stiffness updates             = 2
	right hand side evaluations   = 4
	stiffness matrix reformations = 1
	step from line search         = 1.000000
	convergence norms :     INITIAL         CURRENT         REQUIRED
	   residual            8.718700e+01    1.975100e-07    0.000000e+00 
	   energy              2.021511e+01    2.415128e-07    2.021511e-01 
	   displacement        9.080898e+01    7.661618e-05    9.003034e-05 

........................ augmentation # 1
 sliding interface # 22
                        CURRENT        REQUIRED
    D multiplier :    2.073164e-02   1.000000e-01
    maximum gap  :    4.834136e-02       ***

convergence summary
    number of iterations   : 3
    number of reformations : 0

------- converged at time : 63


===== beginning time step 64 : 64 =====


Reforming stiffness matrix: reformation #1

===== reforming stiffness matrix:
	Nr of equations ........................... : 2658
	Nr of nonzeroes in stiffness matrix ....... : 109008
 1
 Nonlinear solution status: time= 64
	stiffness updates             = 0
	right hand side evaluations   = 2
	stiffness matrix reformations = 1
	step from line search         = 1.000000
	convergence norms :     INITIAL         CURRENT         REQUIRED
	   residual            8.673948e+01    7.969156e-03    0.000000e+00 
	   energy              2.016250e+01    7.951134e-03    2.016250e-01 
	   displacement        9.080273e+01    9.080273e+01    9.080273e-05 
 2
 Nonlinear solution status: time= 64
	stiffness updates             = 1
	right hand side evaluations   = 3
	stiffness matrix reformations = 1
	step from line search         = 1.000000
	convergence norms :     INITIAL         CURRENT         REQUIRED
	   residual            8.673948e+01    7.828212e-05    0.000000e+00 
	   energy              2.016250e+01    3.243267e-05    2.016250e-01 
	   displacement        9.080273e+01    6.022659e-03    8.990846e-05 
 3
 Nonlinear solution status: time= 64
	stiffness updates             = 2
	right hand side evaluations   = 4
	stiffness matrix reformations = 1
	step from line search         = 1.000000
	convergence norms :     INITIAL         CURRENT         REQUIRED
	   residual            8.673948e+01    3.947709e-07    0.000000e+00 
	   energy              2.016250e+01    2.214224e-07    2.016250e-01 
	   displacement        9.080273e+01    7.513197e-05    9.001788e-05 

........................ augmentation # 1
 sliding interface # 22
                        CURRENT        REQUIRED
    D multiplier :    2.050688e-02   1.000000e-01
    maximum gap  :    4.817956e-02       ***

convergence summary
    number of iterations   : 3
    number of reformations : 0

------- converged at time : 64


===== beginning time step 65 : 65 =====


Reforming stiffness matrix: reformation #1

===== reforming stiffness matrix:
	Nr of equations ........................... : 2658
	Nr of nonzeroes in stiffness matrix ....... : 109008
 1
 Nonlinear solution status: time= 65
	stiffness updates             = 0
	right hand side evaluations   = 2
	stiffness matrix reformations = 1
	step from line search         = 1.000000
	convergence norms :     INITIAL         CURRENT         REQUIRED
	   residual            8.629634e+01    7.820920e-03    0.000000e+00 
	   energy              2.010956e+01    7.864176e-03    2.010956e-01 
	   displacement        9.074598e+01    9.074598e+01    9.074598e-05 
 2
 Nonlinear solution status: time= 65
	stiffness updates             = 1
	right hand side evaluations   = 3
	stiffness matrix reformations = 1
	step from line search         = 1.000000
	convergence norms :     INITIAL         CURRENT         REQUIRED
	   residual            8.629634e+01    8.379236e-05    0.000000e+00 
	   energy              2.010956e+01    2.446382e-05    2.010956e-01 
	   displacement        9.074598e+01    7.024675e-03    8.985815e-05 
 3
 Nonlinear solution status: time= 65
	stiffness updates             = 2
	right hand side evaluations   = 4
	stiffness matrix reformations = 1
	step from line search         = 1.000000
	convergence norms :     INITIAL         CURRENT         REQUIRED
	   residual            8.629634e+01    1.283287e-07    0.000000e+00 
	   energy              2.010956e+01    7.327141e-08    2.010956e-01 
	   displacement        9.074598e+01    6.793618e-05    8.996466e-05 

........................ augmentation # 1
 sliding interface # 22
                        CURRENT        REQUIRED
    D multiplier :    2.027813e-02   1.000000e-01
    maximum gap  :    4.801535e-02       ***

convergence summary
    number of iterations   : 3
    number of reformations : 0

------- converged at time : 65


===== beginning time step 66 : 66 =====


Reforming stiffness matrix: reformation #1

===== reforming stiffness matrix:
	Nr of equations ........................... : 2658
	Nr of nonzeroes in stiffness matrix ....... : 109008
 1
 Nonlinear solution status: time= 66
	stiffness updates             = 0
	right hand side evaluations   = 2
	stiffness matrix reformations = 1
	step from line search         = 1.000000
	convergence norms :     INITIAL         CURRENT         REQUIRED
	   residual            8.585762e+01    7.649211e-03    0.000000e+00 
	   energy              2.005681e+01    7.896899e-03    2.005681e-01 
	   displacement        9.066618e+01    9.066618e+01    9.066618e-05 
 2
 Nonlinear solution status: time= 66
	stiffness updates             = 1
	right hand side evaluations   = 3
	stiffness matrix reformations = 1
	step from line search         = 1.000000
	convergence norms :     INITIAL         CURRENT         REQUIRED
	   residual            8.585762e+01    7.758403e-05    0.000000e+00 
	   energy              2.005681e+01    3.398658e-05    2.005681e-01 
	   displacement        9.066618e+01    6.195066e-03    8.977507e-05 
 3
 Nonlinear solution status: time= 66
	stiffness updates             = 2
	right hand side evaluations   = 4
	stiffness matrix reformations = 1
	step from line search         = 1.000000
	convergence norms :     INITIAL         CURRENT         REQUIRED
	   residual            8.585762e+01    2.005879e-07    0.000000e+00 
	   energy              2.005681e+01    1.145928e-07    2.005681e-01 
	   displacement        9.066618e+01    7.351741e-05    8.988122e-05 

........................ augmentation # 1
 sliding interface # 22
                        CURRENT        REQUIRED
    D multiplier :    2.003586e-02   1.000000e-01
    maximum gap  :    4.785422e-02       ***

convergence summary
    number of iterations   : 3
    number of reformations : 0

------- converged at time : 66


===== beginning time step 67 : 67 =====


Reforming stiffness matrix: reformation #1

===== reforming stiffness matrix:
	Nr of equations ........................... : 2658
	Nr of nonzeroes in stiffness matrix ....... : 109008
 1
 Nonlinear solution status: time= 67
	stiffness updates             = 0
	right hand side evaluations   = 2
	stiffness matrix reformations = 1
	step from line search         = 1.000000
	convergence norms :     INITIAL         CURRENT         REQUIRED
	   residual            8.542583e+01    7.666695e-03    0.000000e+00 
	   energy              2.000560e+01    8.055145e-03    2.000560e-01 
	   displacement        9.063847e+01    9.063847e+01    9.063847e-05 
 2
 Nonlinear solution status: time= 67
	stiffness updates             = 1
	right hand side evaluations   = 3
	stiffness matrix reformations = 1
	step from line search         = 1.000000
	convergence norms :     INITIAL         CURRENT         REQUIRED
	   residual            8.542583e+01    8.560810e-05    0.000000e+00 
	   energy              2.000560e+01    3.149429e-05    2.000560e-01 
	   displacement        9.063847e+01    6.712666e-03    8.973006e-05 
 3
 Nonlinear solution status: time= 67
	stiffness updates             = 2
	right hand side evaluations   = 4
	stiffness matrix reformations = 1
	step from line search         = 1.000000
	convergence norms :     INITIAL         CURRENT         REQUIRED
	   residual            8.542583e+01    2.831780e-07    0.000000e+00 
	   energy              2.000560e+01    4.251258e-07    2.000560e-01 
	   displacement        9.063847e+01    9.328007e-05    8.984278e-05 
 4
 Nonlinear solution status: time= 67
	stiffness updates             = 3
	right hand side evaluations   = 5
	stiffness matrix reformations = 1
	step from line search         = 1.000000
	convergence norms :     INITIAL         CURRENT         REQUIRED
	   residual            8.542583e+01    1.699406e-08    0.000000e+00 
	   energy              2.000560e+01    1.778378e-08    2.000560e-01 
	   displacement        9.063847e+01    8.689208e-07    8.984650e-05 

........................ augmentation # 1
 sliding interface # 22
                        CURRENT        REQUIRED
    D multiplier :    1.976304e-02   1.000000e-01
    maximum gap  :    4.769453e-02       ***

convergence summary
    number of iterations   : 4
    number of reformations : 0

------- converged at time : 67


===== beginning time step 68 : 68 =====


Reforming stiffness matrix: reformation #1

===== reforming stiffness matrix:
	Nr of equations ........................... : 2658
	Nr of nonzeroes in stiffness matrix ....... : 109152
 1
 Nonlinear solution status: time= 68
	stiffness updates             = 0
	right hand side evaluations   = 2
	stiffness matrix reformations = 1
	step from line search         = 1.000000
	convergence norms :     INITIAL         CURRENT         REQUIRED
	   residual            8.500934e+01    7.892045e-03    0.000000e+00 
	   energy              1.995683e+01    8.656396e-03    1.995683e-01 
	   displacement        9.071075e+01    9.071075e+01    9.071075e-05 
 2
 Nonlinear solution status: time= 68
	stiffness updates             = 1
	right hand side evaluations   = 3
	stiffness matrix reformations = 1
	step from line search         = 1.000000
	convergence norms :     INITIAL         CURRENT         REQUIRED
	   residual            8.500934e+01    8.511907e-05    0.000000e+00 
	   energy              1.995683e+01    4.610186e-05    1.995683e-01 
	   displacement        9.071075e+01    6.930690e-03    8.974233e-05 
 3
 Nonlinear solution status: time= 68
	stiffness updates             = 2
	right hand side evaluations   = 4
	stiffness matrix reformations = 1
	step from line search         = 1.000000
	convergence norms :     INITIAL         CURRENT         REQUIRED
	   residual            8.500934e+01    2.188378e-07    0.000000e+00 
	   energy              1.995683e+01    3.677256e-07    1.995683e-01 
	   displacement        9.071075e+01    9.138443e-05    8.986070e-05 
 4
 Nonlinear solution status: time= 68
	stiffness updates             = 3
	right hand side evaluations   = 5
	stiffness matrix reformations = 1
	step from line search         = 1.000000
	convergence norms :     INITIAL         CURRENT         REQUIRED
	   residual            8.500934e+01    1.221486e-08    0.000000e+00 
	   energy              1.995683e+01    1.396001e-08    1.995683e-01 
	   displacement        9.071075e+01    7.420152e-07    8.986438e-05 

........................ augmentation # 1
 sliding interface # 22
                        CURRENT        REQUIRED
    D multiplier :    1.945555e-02   1.000000e-01
    maximum gap  :    4.752995e-02       ***

convergence summary
    number of iterations   : 4
    number of reformations : 0

------- converged at time : 68


===== beginning time step 69 : 69 =====


Reforming stiffness matrix: reformation #1

===== reforming stiffness matrix:
	Nr of equations ........................... : 2658
	Nr of nonzeroes in stiffness matrix ....... : 109260
 1
 Nonlinear solution status: time= 69
	stiffness updates             = 0
	right hand side evaluations   = 2
	stiffness matrix reformations = 1
	step from line search         = 1.000000
	convergence norms :     INITIAL         CURRENT         REQUIRED
	   residual            8.459624e+01    8.540143e-03    0.000000e+00 
	   energy              1.990907e+01    9.247717e-03    1.990907e-01 
	   displacement        9.079582e+01    9.079582e+01    9.079582e-05 
 2
 Nonlinear solution status: time= 69
	stiffness updates             = 1
	right hand side evaluations   = 3
	stiffness matrix reformations = 1
	step from line search         = 1.000000
	convergence norms :     INITIAL         CURRENT         REQUIRED
	   residual            8.459624e+01    9.990187e-05    0.000000e+00 
	   energy              1.990907e+01    2.432326e-06    1.990907e-01 
	   displacement        9.079582e+01    9.219139e-03    8.977287e-05 
 3
 Nonlinear solution status: time= 69
	stiffness updates             = 2
	right hand side evaluations   = 4
	stiffness matrix reformations = 1
	step from line search         = 1.000000
	convergence norms :     INITIAL         CURRENT         REQUIRED
	   residual            8.459624e+01    7.830638e-08    0.000000e+00 
	   energy              1.990907e+01    9.286927e-08    1.990907e-01 
	   displacement        9.079582e+01    8.357062e-05    8.989220e-05 

........................ augmentation # 1
 sliding interface # 22
                        CURRENT        REQUIRED
    D multiplier :    1.923354e-02   1.000000e-01
    maximum gap  :    4.736428e-02       ***

convergence summary
    number of iterations   : 3
    number of reformations : 0

------- converged at time : 69


===== beginning time step 70 : 70 =====


Reforming stiffness matrix: reformation #1

===== reforming stiffness matrix:
	Nr of equations ........................... : 2658
	Nr of nonzeroes in stiffness matrix ....... : 109260
 1
 Nonlinear solution status: time= 70
	stiffness updates             = 0
	right hand side evaluations   = 2
	stiffness matrix reformations = 1
	step from line search         = 1.000000
	convergence norms :     INITIAL         CURRENT         REQUIRED
	   residual            8.417848e+01    7.983046e-03    0.000000e+00 
	   energy              1.985880e+01    9.017325e-03    1.985880e-01 
	   displacement        9.079955e+01    9.079955e+01    9.079955e-05 
 2
 Nonlinear solution status: time= 70
	stiffness updates             = 1
	right hand side evaluations   = 3
	stiffness matrix reformations = 1
	step from line search         = 1.000000
	convergence norms :     INITIAL         CURRENT         REQUIRED
	   residual            8.417848e+01    9.150291e-05    0.000000e+00 
	   energy              1.985880e+01    2.912469e-05    1.985880e-01 
	   displacement        9.079955e+01    7.287022e-03    8.978105e-05 
 3
 Nonlinear solution status: time= 70
	stiffness updates             = 2
	right hand side evaluations   = 4
	stiffness matrix reformations = 1
	step from line search         = 1.000000
	convergence norms :     INITIAL         CURRENT         REQUIRED
	   residual            8.417848e+01    5.124529e-07    0.000000e+00 
	   energy              1.985880e+01    8.339099e-07    1.985880e-01 
	   displacement        9.079955e+01    1.085431e-04    8.989406e-05 
 4
 Nonlinear solution status: time= 70
	stiffness updates             = 3
	right hand side evaluations   = 5
	stiffness matrix reformations = 1
	step from line search         = 1.000000
	convergence norms :     INITIAL         CURRENT         REQUIRED
	   residual            8.417848e+01    3.592386e-08    0.000000e+00 
	   energy              1.985880e+01    3.974871e-08    1.985880e-01 
	   displacement        9.079955e+01    2.279730e-06    8.990098e-05 

........................ augmentation # 1
 sliding interface # 22
                        CURRENT        REQUIRED
    D multiplier :    1.902880e-02   1.000000e-01
    maximum gap  :    4.719186e-02       ***

convergence summary
    number of iterations   : 4
    number of reformations : 0

------- converged at time : 70


===== beginning time step 71 : 71 =====


Reforming stiffness matrix: reformation #1

===== reforming stiffness matrix:
	Nr of equations ........................... : 2658
	Nr of nonzeroes in stiffness matrix ....... : 109332
 1
 Nonlinear solution status: time= 71
	stiffness updates             = 0
	right hand side evaluations   = 2
	stiffness matrix reformations = 1
	step from line search         = 1.000000
	convergence norms :     INITIAL         CURRENT         REQUIRED
	   residual            8.377742e+01    8.551846e-03    0.000000e+00 
	   energy              1.981130e+01    9.221875e-03    1.981130e-01 
	   displacement        9.079944e+01    9.079944e+01    9.079944e-05 
 2
 Nonlinear solution status: time= 71
	stiffness updates             = 1
	right hand side evaluations   = 3
	stiffness matrix reformations = 1
	step from line search         = 1.000000
	convergence norms :     INITIAL         CURRENT         REQUIRED
	   residual            8.377742e+01    9.723281e-05    0.000000e+00 
	   energy              1.981130e+01    2.863294e-05    1.981130e-01 
	   displacement        9.079944e+01    8.285965e-03    8.976222e-05 
 3
 Nonlinear solution status: time= 71
	stiffness updates             = 2
	right hand side evaluations   = 4
	stiffness matrix reformations = 1
	step from line search         = 1.000000
	convergence norms :     INITIAL         CURRENT         REQUIRED
	   residual            8.377742e+01    1.741371e-07    0.000000e+00 
	   energy              1.981130e+01    6.903398e-08    1.981130e-01 
	   displacement        9.079944e+01    9.321957e-05    8.988108e-05 
 4
 Nonlinear solution status: time= 71
	stiffness updates             = 3
	right hand side evaluations   = 5
	stiffness matrix reformations = 1
	step from line search         = 1.000000
	convergence norms :     INITIAL         CURRENT         REQUIRED
	   residual            8.377742e+01    5.478421e-09    0.000000e+00 
	   energy              1.981130e+01    6.437252e-09    1.981130e-01 
	   displacement        9.079944e+01    2.652942e-07    8.988447e-05 

........................ augmentation # 1
 sliding interface # 22
                        CURRENT        REQUIRED
    D multiplier :    1.880637e-02   1.000000e-01
    maximum gap  :    4.702031e-02       ***

convergence summary
    number of iterations   : 4
    number of reformations : 0

------- converged at time : 71


===== beginning time step 72 : 72 =====


Reforming stiffness matrix: reformation #1

===== reforming stiffness matrix:
	Nr of equations ........................... : 2658
	Nr of nonzeroes in stiffness matrix ....... : 109332
 1
 Nonlinear solution status: time= 72
	stiffness updates             = 0
	right hand side evaluations   = 2
	stiffness matrix reformations = 1
	step from line search         = 1.000000
	convergence norms :     INITIAL         CURRENT         REQUIRED
	   residual            8.336979e+01    8.219241e-03    0.000000e+00 
	   energy              1.976201e+01    9.230992e-03    1.976201e-01 
	   displacement        9.072848e+01    9.072848e+01    9.072848e-05 
 2
 Nonlinear solution status: time= 72
	stiffness updates             = 1
	right hand side evaluations   = 3
	stiffness matrix reformations = 1
	step from line search         = 1.000000
	convergence norms :     INITIAL         CURRENT         REQUIRED
	   residual            8.336979e+01    9.360200e-05    0.000000e+00 
	   energy              1.976201e+01    4.331179e-05    1.976201e-01 
	   displacement        9.072848e+01    8.445638e-03    8.967122e-05 
 3
 Nonlinear solution status: time= 72
	stiffness updates             = 2
	right hand side evaluations   = 4
	stiffness matrix reformations = 1
	step from line search         = 1.000000
	convergence norms :     INITIAL         CURRENT         REQUIRED
	   residual            8.336979e+01    1.812119e-07    0.000000e+00 
	   energy              1.976201e+01    1.339576e-07    1.976201e-01 
	   displacement        9.072848e+01    1.026873e-04    8.979508e-05 
 4
 Nonlinear solution status: time= 72
	stiffness updates             = 3
	right hand side evaluations   = 5
	stiffness matrix reformations = 1
	step from line search         = 1.000000
	convergence norms :     INITIAL         CURRENT         REQUIRED
	   residual            8.336979e+01    4.417692e-09    0.000000e+00 
	   energy              1.976201e+01    4.448473e-09    1.976201e-01 
	   displacement        9.072848e+01    3.860058e-07    8.979857e-05 

........................ augmentation # 1
 sliding interface # 22
                        CURRENT        REQUIRED
    D multiplier :    1.861042e-02   1.000000e-01
    maximum gap  :    4.684954e-02       ***

convergence summary
    number of iterations   : 4
    number of reformations : 0

------- converged at time : 72


===== beginning time step 73 : 73 =====


Reforming stiffness matrix: reformation #1

===== reforming stiffness matrix:
	Nr of equations ........................... : 2658
	Nr of nonzeroes in stiffness matrix ....... : 109332
 1
 Nonlinear solution status: time= 73
	stiffness updates             = 0
	right hand side evaluations   = 2
	stiffness matrix reformations = 1
	step from line search         = 1.000000
	convergence norms :     INITIAL         CURRENT         REQUIRED
	   residual            8.296935e+01    8.139857e-03    0.000000e+00 
	   energy              1.971329e+01    9.467123e-03    1.971329e-01 
	   displacement        9.065953e+01    9.065953e+01    9.065953e-05 
 2
 Nonlinear solution status: time= 73
	stiffness updates             = 1
	right hand side evaluations   = 3
	stiffness matrix reformations = 1
	step from line search         = 1.000000
	convergence norms :     INITIAL         CURRENT         REQUIRED
	   residual            8.296935e+01    8.690962e-05    0.000000e+00 
	   energy              1.971329e+01    1.986340e-05    1.971329e-01 
	   displacement        9.065953e+01    7.470055e-03    8.957832e-05 
 3
 Nonlinear solution status: time= 73
	stiffness updates             = 2
	right hand side evaluations   = 4
	stiffness matrix reformations = 1
	step from line search         = 1.000000
	convergence norms :     INITIAL         CURRENT         REQUIRED
	   residual            8.296935e+01    3.558504e-07    0.000000e+00 
	   energy              1.971329e+01    2.381183e-07    1.971329e-01 
	   displacement        9.065953e+01    9.198191e-05    8.970514e-05 
 4
 Nonlinear solution status: time= 73
	stiffness updates             = 3
	right hand side evaluations   = 5
	stiffness matrix reformations = 1
	step from line search         = 1.000000
	convergence norms :     INITIAL         CURRENT         REQUIRED
	   residual            8.296935e+01    3.124354e-08    0.000000e+00 
	   energy              1.971329e+01    3.244198e-08    1.971329e-01 
	   displacement        9.065953e+01    9.791466e-07    8.971132e-05 

........................ augmentation # 1
 sliding interface # 22
                        CURRENT        REQUIRED
    D multiplier :    1.841049e-02   1.000000e-01
    maximum gap  :    4.667973e-02       ***

convergence summary
    number of iterations   : 4
    number of reformations : 0

------- converged at time : 73


===== beginning time step 74 : 74 =====


Reforming stiffness matrix: reformation #1

===== reforming stiffness matrix:
	Nr of equations ........................... : 2658
	Nr of nonzeroes in stiffness matrix ....... : 109404
 1
 Nonlinear solution status: time= 74
	stiffness updates             = 0
	right hand side evaluations   = 2
	stiffness matrix reformations = 1
	step from line search         = 1.000000
	convergence norms :     INITIAL         CURRENT         REQUIRED
	   residual            8.258471e+01    8.353131e-03    0.000000e+00 
	   energy              1.966683e+01    9.820641e-03    1.966683e-01 
	   displacement        9.068410e+01    9.068410e+01    9.068410e-05 
 2
 Nonlinear solution status: time= 74
	stiffness updates             = 1
	right hand side evaluations   = 3
	stiffness matrix reformations = 1
	step from line search         = 1.000000
	convergence norms :     INITIAL         CURRENT         REQUIRED
	   residual            8.258471e+01    8.536893e-05    0.000000e+00 
	   energy              1.966683e+01    5.528863e-05    1.966683e-01 
	   displacement        9.068410e+01    8.851177e-03    8.956089e-05 
 3
 Nonlinear solution status: time= 74
	stiffness updates             = 2
	right hand side evaluations   = 4
	stiffness matrix reformations = 1
	step from line search         = 1.000000
	convergence norms :     INITIAL         CURRENT         REQUIRED
	   residual            8.258471e+01    1.879895e-07    0.000000e+00 
	   energy              1.966683e+01    2.226159e-07    1.966683e-01 
	   displacement        9.068410e+01    1.122533e-04    8.970297e-05 
 4
 Nonlinear solution status: time= 74
	stiffness updates             = 3
	right hand side evaluations   = 5
	stiffness matrix reformations = 1
	step from line search         = 1.000000
	convergence norms :     INITIAL         CURRENT         REQUIRED
	   residual            8.258471e+01    9.903657e-09    0.000000e+00 
	   energy              1.966683e+01    1.505687e-08    1.966683e-01 
	   displacement        9.068410e+01    5.925491e-07    8.970747e-05 

........................ augmentation # 1
 sliding interface # 22
                        CURRENT        REQUIRED
    D multiplier :    1.813883e-02   1.000000e-01
    maximum gap  :    4.650913e-02       ***

convergence summary
    number of iterations   : 4
    number of reformations : 0

------- converged at time : 74


===== beginning time step 75 : 75 =====


Reforming stiffness matrix: reformation #1

===== reforming stiffness matrix:
	Nr of equations ........................... : 2658
	Nr of nonzeroes in stiffness matrix ....... : 109548
 1
 Nonlinear solution status: time= 75
	stiffness updates             = 0
	right hand side evaluations   = 2
	stiffness matrix reformations = 1
	step from line search         = 1.000000
	convergence norms :     INITIAL         CURRENT         REQUIRED
	   residual            8.220253e+01    8.855206e-03    0.000000e+00 
	   energy              1.962225e+01    1.031820e-02    1.962225e-01 
	   displacement        9.075279e+01    9.075279e+01    9.075279e-05 
 2
 Nonlinear solution status: time= 75
	stiffness updates             = 1
	right hand side evaluations   = 3
	stiffness matrix reformations = 1
	step from line search         = 1.000000
	convergence norms :     INITIAL         CURRENT         REQUIRED
	   residual            8.220253e+01    9.848211e-05    0.000000e+00 
	   energy              1.962225e+01    4.613478e-05    1.962225e-01 
	   displacement        9.075279e+01    1.010187e-02    8.958736e-05 
 3
 Nonlinear solution status: time= 75
	stiffness updates             = 2
	right hand side evaluations   = 4
	stiffness matrix reformations = 1
	step from line search         = 1.000000
	convergence norms :     INITIAL         CURRENT         REQUIRED
	   residual            8.220253e+01    1.241630e-07    0.000000e+00 
	   energy              1.962225e+01    9.756557e-08    1.962225e-01 
	   displacement        9.075279e+01    1.005224e-04    8.972029e-05 
 4
 Nonlinear solution status: time= 75
	stiffness updates             = 3
	right hand side evaluations   = 5
	stiffness matrix reformations = 1
	step from line search         = 1.000000
	convergence norms :     INITIAL         CURRENT         REQUIRED
	   residual            8.220253e+01    1.214038e-09    0.000000e+00 
	   energy              1.962225e+01    3.377778e-10    1.962225e-01 
	   displacement        9.075279e+01    9.037560e-08    8.972055e-05 

........................ augmentation # 1
 sliding interface # 22
                        CURRENT        REQUIRED
    D multiplier :    1.796331e-02   1.000000e-01
    maximum gap  :    4.634354e-02       ***

convergence summary
    number of iterations   : 4
    number of reformations : 0

------- converged at time : 75


===== beginning time step 76 : 76 =====


Reforming stiffness matrix: reformation #1

===== reforming stiffness matrix:
	Nr of equations ........................... : 2658
	Nr of nonzeroes in stiffness matrix ....... : 109584
 1
 Nonlinear solution status: time= 76
	stiffness updates             = 0
	right hand side evaluations   = 2
	stiffness matrix reformations = 1
	step from line search         = 1.000000
	convergence norms :     INITIAL         CURRENT         REQUIRED
	   residual            8.181936e+01    8.644477e-03    0.000000e+00 
	   energy              1.957682e+01    1.047538e-02    1.957682e-01 
	   displacement        9.082741e+01    9.082741e+01    9.082741e-05 
 2
 Nonlinear solution status: time= 76
	stiffness updates             = 1
	right hand side evaluations   = 3
	stiffness matrix reformations = 1
	step from line search         = 1.000000
	convergence norms :     INITIAL         CURRENT         REQUIRED
	   residual            8.181936e+01    9.680852e-05    0.000000e+00 
	   energy              1.957682e+01    4.001373e-05    1.957682e-01 
	   displacement        9.082741e+01    9.912948e-03    8.962540e-05 
 3
 Nonlinear solution status: time= 76
	stiffness updates             = 2
	right hand side evaluations   = 4
	stiffness matrix reformations = 1
	step from line search         = 1.000000
	convergence norms :     INITIAL         CURRENT         REQUIRED
	   residual            8.181936e+01    1.056513e-07    0.000000e+00 
	   energy              1.957682e+01    9.227007e-08    1.957682e-01 
	   displacement        9.082741e+01    1.000554e-04    8.975883e-05 
 4
 Nonlinear solution status: time= 76
	stiffness updates             = 3
	right hand side evaluations   = 5
	stiffness matrix reformations = 1
	step from line search         = 1.000000
	convergence norms :     INITIAL         CURRENT         REQUIRED
	   residual            8.181936e+01    1.324393e-09    0.000000e+00 
	   energy              1.957682e+01    1.758109e-09    1.957682e-01 
	   displacement        9.082741e+01    8.310118e-08    8.976127e-05 

........................ augmentation # 1
 sliding interface # 22
                        CURRENT        REQUIRED
    D multiplier :    1.780534e-02   1.000000e-01
    maximum gap  :    4.618159e-02       ***

convergence summary
    number of iterations   : 4
    number of reformations : 0

------- converged at time : 76


===== beginning time step 77 : 77 =====


Reforming stiffness matrix: reformation #1

===== reforming stiffness matrix:
	Nr of equations ........................... : 2658
	Nr of nonzeroes in stiffness matrix ....... : 109584
 1
 Nonlinear solution status: time= 77
	stiffness updates             = 0
	right hand side evaluations   = 2
	stiffness matrix reformations = 1
	step from line search         = 1.000000
	convergence norms :     INITIAL         CURRENT         REQUIRED
	   residual            8.144200e+01    8.333485e-03    0.000000e+00 
	   energy              1.953090e+01    1.055418e-02    1.953090e-01 
	   displacement        9.085561e+01    9.085561e+01    9.085561e-05 
 2
 Nonlinear solution status: time= 77
	stiffness updates             = 1
	right hand side evaluations   = 3
	stiffness matrix reformations = 1
	step from line search         = 1.000000
	convergence norms :     INITIAL         CURRENT         REQUIRED
	   residual            8.144200e+01    8.505705e-05    0.000000e+00 
	   energy              1.953090e+01    4.456175e-05    1.953090e-01 
	   displacement        9.085561e+01    8.875022e-03    8.962664e-05 
 3
 Nonlinear solution status: time= 77
	stiffness updates             = 2
	right hand side evaluations   = 4
	stiffness matrix reformations = 1
	step from line search         = 1.000000
	convergence norms :     INITIAL         CURRENT         REQUIRED
	   residual            8.144200e+01    1.751632e-07    0.000000e+00 
	   energy              1.953090e+01    1.247120e-07    1.953090e-01 
	   displacement        9.085561e+01    1.091656e-04    8.976798e-05 
 4
 Nonlinear solution status: time= 77
	stiffness updates             = 3
	right hand side evaluations   = 5
	stiffness matrix reformations = 1
	step from line search         = 1.000000
	convergence norms :     INITIAL         CURRENT         REQUIRED
	   residual            8.144200e+01    8.212919e-09    0.000000e+00 
	   energy              1.953090e+01    9.819719e-09    1.953090e-01 
	   displacement        9.085561e+01    3.640685e-07    8.977254e-05 

........................ augmentation # 1
 sliding interface # 22
                        CURRENT        REQUIRED
    D multiplier :    1.766254e-02   1.000000e-01
    maximum gap  :    4.602253e-02       ***

convergence summary
    number of iterations   : 4
    number of reformations : 0

------- converged at time : 77


===== beginning time step 78 : 78 =====


Reforming stiffness matrix: reformation #1

===== reforming stiffness matrix:
	Nr of equations ........................... : 2658
	Nr of nonzeroes in stiffness matrix ....... : 109656
 1
 Nonlinear solution status: time= 78
	stiffness updates             = 0
	right hand side evaluations   = 2
	stiffness matrix reformations = 1
	step from line search         = 1.000000
	convergence norms :     INITIAL         CURRENT         REQUIRED
	   residual            8.107514e+01    8.476171e-03    0.000000e+00 
	   energy              1.948573e+01    1.094774e-02    1.948573e-01 
	   displacement        9.084623e+01    9.084623e+01    9.084623e-05 
 2
 Nonlinear solution status: time= 78
	stiffness updates             = 1
	right hand side evaluations   = 3
	stiffness matrix reformations = 1
	step from line search         = 1.000000
	convergence norms :     INITIAL         CURRENT         REQUIRED
	   residual            8.107514e+01    8.375673e-05    0.000000e+00 
	   energy              1.948573e+01    4.256279e-05    1.948573e-01 
	   displacement        9.084623e+01    9.355508e-03    8.958050e-05 
 3
 Nonlinear solution status: time= 78
	stiffness updates             = 2
	right hand side evaluations   = 4
	stiffness matrix reformations = 1
	step from line search         = 1.000000
	convergence norms :     INITIAL         CURRENT         REQUIRED
	   residual            8.107514e+01    8.072716e-08    0.000000e+00 
	   energy              1.948573e+01    8.871463e-09    1.948573e-01 
	   displacement        9.084623e+01    1.088539e-04    8.972515e-05 
 4
 Nonlinear solution status: time= 78
	stiffness updates             = 3
	right hand side evaluations   = 5
	stiffness matrix reformations = 1
	step from line search         = 1.000000
	convergence norms :     INITIAL         CURRENT         REQUIRED
	   residual            8.107514e+01    1.129844e-09    0.000000e+00 
	   energy              1.948573e+01    2.506993e-09    1.948573e-01 
	   displacement        9.084623e+01    2.351765e-07    8.972627e-05 

........................ augmentation # 1
 sliding interface # 22
                        CURRENT        REQUIRED
    D multiplier :    1.750112e-02   1.000000e-01
    maximum gap  :    4.586764e-02       ***

convergence summary
    number of iterations   : 4
    number of reformations : 0

------- converged at time : 78


===== beginning time step 79 : 79 =====


Reforming stiffness matrix: reformation #1

===== reforming stiffness matrix:
	Nr of equations ........................... : 2658
	Nr of nonzeroes in stiffness matrix ....... : 109656
 1
 Nonlinear solution status: time= 79
	stiffness updates             = 0
	right hand side evaluations   = 2
	stiffness matrix reformations = 1
	step from line search         = 1.000000
	convergence norms :     INITIAL         CURRENT         REQUIRED
	   residual            8.070618e+01    8.430078e-03    0.000000e+00 
	   energy              1.943986e+01    1.072516e-02    1.943986e-01 
	   displacement        9.076767e+01    9.076767e+01    9.076767e-05 
 2
 Nonlinear solution status: time= 79
	stiffness updates             = 1
	right hand side evaluations   = 3
	stiffness matrix reformations = 1
	step from line search         = 1.000000
	convergence norms :     INITIAL         CURRENT         REQUIRED
	   residual            8.070618e+01    8.537177e-05    0.000000e+00 
	   energy              1.943986e+01    3.807433e-05    1.943986e-01 
	   displacement        9.076767e+01    9.438840e-03    8.952947e-05 
 3
 Nonlinear solution status: time= 79
	stiffness updates             = 2
	right hand side evaluations   = 4
	stiffness matrix reformations = 1
	step from line search         = 1.000000
	convergence norms :     INITIAL         CURRENT         REQUIRED
	   residual            8.070618e+01    7.396048e-08    0.000000e+00 
	   energy              1.943986e+01    1.555418e-07    1.943986e-01 
	   displacement        9.076767e+01    1.014509e-04    8.966834e-05 
 4
 Nonlinear solution status: time= 79
	stiffness updates             = 3
	right hand side evaluations   = 5
	stiffness matrix reformations = 1
	step from line search         = 1.000000
	convergence norms :     INITIAL         CURRENT         REQUIRED
	   residual            8.070618e+01    7.097564e-10    0.000000e+00 
	   energy              1.943986e+01    5.493400e-10    1.943986e-01 
	   displacement        9.076767e+01    1.897144e-07    8.967118e-05 

........................ augmentation # 1
 sliding interface # 22
                        CURRENT        REQUIRED
    D multiplier :    1.732777e-02   1.000000e-01
    maximum gap  :    4.571462e-02       ***

convergence summary
    number of iterations   : 4
    number of reformations : 0

------- converged at time : 79


===== beginning time step 80 : 80 =====


Reforming stiffness matrix: reformation #1

===== reforming stiffness matrix:
	Nr of equations ........................... : 2658
	Nr of nonzeroes in stiffness matrix ....... : 109656
 1
 Nonlinear solution status: time= 80
	stiffness updates             = 0
	right hand side evaluations   = 2
	stiffness matrix reformations = 1
	step from line search         = 1.000000
	convergence norms :     INITIAL         CURRENT         REQUIRED
	   residual            8.034006e+01    8.462828e-03    0.000000e+00 
	   energy              1.939441e+01    1.117713e-02    1.939441e-01 
	   displacement        9.069913e+01    9.069913e+01    9.069913e-05 
 2
 Nonlinear solution status: time= 80
	stiffness updates             = 1
	right hand side evaluations   = 3
	stiffness matrix reformations = 1
	step from line search         = 1.000000
	convergence norms :     INITIAL         CURRENT         REQUIRED
	   residual            8.034006e+01    8.844838e-05    0.000000e+00 
	   energy              1.939441e+01    4.664884e-05    1.939441e-01 
	   displacement        9.069913e+01    9.316721e-03    8.941190e-05 
 3
 Nonlinear solution status: time= 80
	stiffness updates             = 2
	right hand side evaluations   = 4
	stiffness matrix reformations = 1
	step from line search         = 1.000000
	convergence norms :     INITIAL         CURRENT         REQUIRED
	   residual            8.034006e+01    2.379931e-06    0.000000e+00 
	   energy              1.939441e+01    1.915357e-06    1.939441e-01 
	   displacement        9.069913e+01    1.856575e-04    8.956213e-05 
 4
 Nonlinear solution status: time= 80
	stiffness updates             = 3
	right hand side evaluations   = 5
	stiffness matrix reformations = 1
	step from line search         = 1.000000
	convergence norms :     INITIAL         CURRENT         REQUIRED
	   residual            8.034006e+01    1.386342e-07    0.000000e+00 
	   energy              1.939441e+01    1.834150e-07    1.939441e-01 
	   displacement        9.069913e+01    5.895807e-06    8.956931e-05 

........................ augmentation # 1
 sliding interface # 22
                        CURRENT        REQUIRED
    D multiplier :    1.715330e-02   1.000000e-01
    maximum gap  :    4.556350e-02       ***

convergence summary
    number of iterations   : 4
    number of reformations : 0

------- converged at time : 80


===== beginning time step 81 : 81 =====


Reforming stiffness matrix: reformation #1

===== reforming stiffness matrix:
	Nr of equations ........................... : 2658
	Nr of nonzeroes in stiffness matrix ....... : 109656
 1
 Nonlinear solution status: time= 81
	stiffness updates             = 0
	right hand side evaluations   = 2
	stiffness matrix reformations = 1
	step from line search         = 1.000000
	convergence norms :     INITIAL         CURRENT         REQUIRED
	   residual            7.998843e+01    8.539019e-03    0.000000e+00 
	   energy              1.935068e+01    1.168029e-02    1.935068e-01 
	   displacement        9.066230e+01    9.066230e+01    9.066230e-05 
 2
 Nonlinear solution status: time= 81
	stiffness updates             = 1
	right hand side evaluations   = 3
	stiffness matrix reformations = 1
	step from line search         = 1.000000
	convergence norms :     INITIAL         CURRENT         REQUIRED
	   residual            7.998843e+01    8.534098e-05    0.000000e+00 
	   energy              1.935068e+01    2.869349e-05    1.935068e-01 
	   displacement        9.066230e+01    1.007195e-02    8.931020e-05 
 3
 Nonlinear solution status: time= 81
	stiffness updates             = 2
	right hand side evaluations   = 4
	stiffness matrix reformations = 1
	step from line search         = 1.000000
	convergence norms :     INITIAL         CURRENT         REQUIRED
	   residual            7.998843e+01    2.103802e-07    0.000000e+00 
	   energy              1.935068e+01    4.601876e-10    1.935068e-01 
	   displacement        9.066230e+01    1.512269e-04    8.946147e-05 
 4
 Nonlinear solution status: time= 81
	stiffness updates             = 3
	right hand side evaluations   = 5
	stiffness matrix reformations = 1
	step from line search         = 1.000000
	convergence norms :     INITIAL         CURRENT         REQUIRED
	   residual            7.998843e+01    9.148003e-09    0.000000e+00 
	   energy              1.935068e+01    1.428969e-08    1.935068e-01 
	   displacement        9.066230e+01    6.725533e-07    8.946613e-05 

........................ augmentation # 1
 sliding interface # 22
                        CURRENT        REQUIRED
    D multiplier :    1.694893e-02   1.000000e-01
    maximum gap  :    4.541221e-02       ***

convergence summary
    number of iterations   : 4
    number of reformations : 0

------- converged at time : 81


===== beginning time step 82 : 82 =====


Reforming stiffness matrix: reformation #1

===== reforming stiffness matrix:
	Nr of equations ........................... : 2658
	Nr of nonzeroes in stiffness matrix ....... : 109836
 1
 Nonlinear solution status: time= 82
	stiffness updates             = 0
	right hand side evaluations   = 2
	stiffness matrix reformations = 1
	step from line search         = 1.000000
	convergence norms :     INITIAL         CURRENT         REQUIRED
	   residual            7.963597e+01    8.686540e-03    0.000000e+00 
	   energy              1.930785e+01    1.230805e-02    1.930785e-01 
	   displacement        9.070593e+01    9.070593e+01    9.070593e-05 
 2
 Nonlinear solution status: time= 82
	stiffness updates             = 1
	right hand side evaluations   = 3
	stiffness matrix reformations = 1
	step from line search         = 1.000000
	convergence norms :     INITIAL         CURRENT         REQUIRED
	   residual            7.963597e+01    9.618265e-05    0.000000e+00 
	   energy              1.930785e+01    2.761268e-05    1.930785e-01 
	   displacement        9.070593e+01    1.136116e-02    8.927729e-05 
 3
 Nonlinear solution status: time= 82
	stiffness updates             = 2
	right hand side evaluations   = 4
	stiffness matrix reformations = 1
	step from line search         = 1.000000
	convergence norms :     INITIAL         CURRENT         REQUIRED
	   residual            7.963597e+01    1.161969e-07    0.000000e+00 
	   energy              1.930785e+01    1.035978e-07    1.930785e-01 
	   displacement        9.070593e+01    1.173844e-04    8.942549e-05 
 4
 Nonlinear solution status: time= 82
	stiffness updates             = 3
	right hand side evaluations   = 5
	stiffness matrix reformations = 1
	step from line search         = 1.000000
	convergence norms :     INITIAL         CURRENT         REQUIRED
	   residual            7.963597e+01    1.604455e-09    0.000000e+00 
	   energy              1.930785e+01    4.231641e-10    1.930785e-01 
	   displacement        9.070593e+01    7.330438e-08    8.942868e-05 

........................ augmentation # 1
 sliding interface # 22
                        CURRENT        REQUIRED
    D multiplier :    1.676850e-02   1.000000e-01
    maximum gap  :    4.720732e-02       ***

convergence summary
    number of iterations   : 4
    number of reformations : 0

------- converged at time : 82


===== beginning time step 83 : 83 =====


Reforming stiffness matrix: reformation #1

===== reforming stiffness matrix:
	Nr of equations ........................... : 2658
	Nr of nonzeroes in stiffness matrix ....... : 109872
 1
 Nonlinear solution status: time= 83
	stiffness updates             = 0
	right hand side evaluations   = 2
	stiffness matrix reformations = 1
	step from line search         = 1.000000
	convergence norms :     INITIAL         CURRENT         REQUIRED
	   residual            7.928753e+01    8.886898e-03    0.000000e+00 
	   energy              1.926543e+01    1.189068e-02    1.926543e-01 
	   displacement        9.075722e+01    9.075722e+01    9.075722e-05 
 2
 Nonlinear solution status: time= 83
	stiffness updates             = 1
	right hand side evaluations   = 3
	stiffness matrix reformations = 1
	step from line search         = 1.000000
	convergence norms :     INITIAL         CURRENT         REQUIRED
	   residual            7.928753e+01    9.082276e-05    0.000000e+00 
	   energy              1.926543e+01    4.055003e-05    1.926543e-01 
	   displacement        9.075722e+01    1.100335e-02    8.935606e-05 
 3
 Nonlinear solution status: time= 83
	stiffness updates             = 2
	right hand side evaluations   = 4
	stiffness matrix reformations = 1
	step from line search         = 1.000000
	convergence norms :     INITIAL         CURRENT         REQUIRED
	   residual            7.928753e+01    1.146106e-07    0.000000e+00 
	   energy              1.926543e+01    5.085368e-08    1.926543e-01 
	   displacement        9.075722e+01    1.901550e-04    8.951639e-05 
 4
 Nonlinear solution status: time= 83
	stiffness updates             = 3
	right hand side evaluations   = 5
	stiffness matrix reformations = 1
	step from line search         = 1.000000
	convergence norms :     INITIAL         CURRENT         REQUIRED
	   residual            7.928753e+01    3.548722e-09    0.000000e+00 
	   energy              1.926543e+01    3.535085e-09    1.926543e-01 
	   displacement        9.075722e+01    1.705792e-07    8.952011e-05 

........................ augmentation # 1
 sliding interface # 22
                        CURRENT        REQUIRED
    D multiplier :    1.664078e-02   1.000000e-01
    maximum gap  :    4.737342e-02       ***

convergence summary
    number of iterations   : 4
    number of reformations : 0

------- converged at time : 83


===== beginning time step 84 : 84 =====


Reforming stiffness matrix: reformation #1

===== reforming stiffness matrix:
	Nr of equations ........................... : 2658
	Nr of nonzeroes in stiffness matrix ....... : 109908
 1
 Nonlinear solution status: time= 84
	stiffness updates             = 0
	right hand side evaluations   = 2
	stiffness matrix reformations = 1
	step from line search         = 1.000000
	convergence norms :     INITIAL         CURRENT         REQUIRED
	   residual            7.894550e+01    8.933141e-03    0.000000e+00 
	   energy              1.922407e+01    1.209671e-02    1.922407e-01 
	   displacement        9.086116e+01    9.086116e+01    9.086116e-05 
 2
 Nonlinear solution status: time= 84
	stiffness updates             = 1
	right hand side evaluations   = 3
	stiffness matrix reformations = 1
	step from line search         = 1.000000
	convergence norms :     INITIAL         CURRENT         REQUIRED
	   residual            7.894550e+01    9.419211e-05    0.000000e+00 
	   energy              1.922407e+01    4.091658e-05    1.922407e-01 
	   displacement        9.086116e+01    1.133223e-02    8.942630e-05 
 3
 Nonlinear solution status: time= 84
	stiffness updates             = 2
	right hand side evaluations   = 4
	stiffness matrix reformations = 1
	step from line search         = 1.000000
	convergence norms :     INITIAL         CURRENT         REQUIRED
	   residual            7.894550e+01    1.270380e-07    0.000000e+00 
	   energy              1.922407e+01    3.860513e-08    1.922407e-01 
	   displacement        9.086116e+01    1.349505e-04    8.958123e-05 
 4
 Nonlinear solution status: time= 84
	stiffness updates             = 3
	right hand side evaluations   = 5
	stiffness matrix reformations = 1
	step from line search         = 1.000000
	convergence norms :     INITIAL         CURRENT         REQUIRED
	   residual            7.894550e+01    3.445117e-09    0.000000e+00 
	   energy              1.922407e+01    2.307237e-09    1.922407e-01 
	   displacement        9.086116e+01    4.335335e-07    8.958475e-05 

........................ augmentation # 1
 sliding interface # 22
                        CURRENT        REQUIRED
    D multiplier :    1.654511e-02   1.000000e-01
    maximum gap  :    4.564737e-02       ***

convergence summary
    number of iterations   : 4
    number of reformations : 0

------- converged at time : 84


===== beginning time step 85 : 85 =====


Reforming stiffness matrix: reformation #1

===== reforming stiffness matrix:
	Nr of equations ........................... : 2658
	Nr of nonzeroes in stiffness matrix ....... : 109980
 1
 Nonlinear solution status: time= 85
	stiffness updates             = 0
	right hand side evaluations   = 2
	stiffness matrix reformations = 1
	step from line search         = 1.000000
	convergence norms :     INITIAL         CURRENT         REQUIRED
	   residual            7.860750e+01    9.293344e-03    0.000000e+00 
	   energy              1.918263e+01    1.271489e-02    1.918263e-01 
	   displacement        9.089875e+01    9.089875e+01    9.089875e-05 
 2
 Nonlinear solution status: time= 85
	stiffness updates             = 1
	right hand side evaluations   = 3
	stiffness matrix reformations = 1
	step from line search         = 1.000000
	convergence norms :     INITIAL         CURRENT         REQUIRED
	   residual            7.860750e+01    1.078564e-04    0.000000e+00 
	   energy              1.918263e+01    2.059582e-05    1.918263e-01 
	   displacement        9.089875e+01    1.197842e-02    8.937404e-05 
 3
 Nonlinear solution status: time= 85
	stiffness updates             = 2
	right hand side evaluations   = 4
	stiffness matrix reformations = 1
	step from line search         = 1.000000
	convergence norms :     INITIAL         CURRENT         REQUIRED
	   residual            7.860750e+01    1.690675e-07    0.000000e+00 
	   energy              1.918263e+01    2.081992e-07    1.918263e-01 
	   displacement        9.089875e+01    1.426638e-04    8.952600e-05 
 4
 Nonlinear solution status: time= 85
	stiffness updates             = 3
	right hand side evaluations   = 5
	stiffness matrix reformations = 1
	step from line search         = 1.000000
	convergence norms :     INITIAL         CURRENT         REQUIRED
	   residual            7.860750e+01    2.463939e-09    0.000000e+00 
	   energy              1.918263e+01    1.876912e-09    1.918263e-01 
	   displacement        9.089875e+01    1.693060e-07    8.953058e-05 

........................ augmentation # 1
 sliding interface # 22
                        CURRENT        REQUIRED
    D multiplier :    1.642514e-02   1.000000e-01
    maximum gap  :    4.579936e-02       ***

convergence summary
    number of iterations   : 4
    number of reformations : 0

------- converged at time : 85


===== beginning time step 86 : 86 =====


Reforming stiffness matrix: reformation #1

===== reforming stiffness matrix:
	Nr of equations ........................... : 2658
	Nr of nonzeroes in stiffness matrix ....... : 109980
 1
 Nonlinear solution status: time= 86
	stiffness updates             = 0
	right hand side evaluations   = 2
	stiffness matrix reformations = 1
	step from line search         = 1.000000
	convergence norms :     INITIAL         CURRENT         REQUIRED
	   residual            7.826974e+01    9.249215e-03    0.000000e+00 
	   energy              1.913909e+01    1.274797e-02    1.913909e-01 
	   displacement        9.078619e+01    9.078619e+01    9.078619e-05 
 2
 Nonlinear solution status: time= 86
	stiffness updates             = 1
	right hand side evaluations   = 3
	stiffness matrix reformations = 1
	step from line search         = 1.000000
	convergence norms :     INITIAL         CURRENT         REQUIRED
	   residual            7.826974e+01    8.978814e-05    0.000000e+00 
	   energy              1.913909e+01    5.319716e-05    1.913909e-01 
	   displacement        9.078619e+01    1.211523e-02    8.925663e-05 
 3
 Nonlinear solution status: time= 86
	stiffness updates             = 2
	right hand side evaluations   = 4
	stiffness matrix reformations = 1
	step from line search         = 1.000000
	convergence norms :     INITIAL         CURRENT         REQUIRED
	   residual            7.826974e+01    3.015072e-07    0.000000e+00 
	   energy              1.913909e+01    1.118880e-07    1.913909e-01 
	   displacement        9.078619e+01    1.850347e-04    8.943985e-05 
 4
 Nonlinear solution status: time= 86
	stiffness updates             = 3
	right hand side evaluations   = 5
	stiffness matrix reformations = 1
	step from line search         = 1.000000
	convergence norms :     INITIAL         CURRENT         REQUIRED
	   residual            7.826974e+01    1.458958e-08    0.000000e+00 
	   energy              1.913909e+01    2.161183e-08    1.913909e-01 
	   displacement        9.078619e+01    7.202072e-07    8.944222e-05 

........................ augmentation # 1
 sliding interface # 22
                        CURRENT        REQUIRED
    D multiplier :    1.622635e-02   1.000000e-01
    maximum gap  :    4.474181e-02       ***

convergence summary
    number of iterations   : 4
    number of reformations : 0

------- converged at time : 86


===== beginning time step 87 : 87 =====


Reforming stiffness matrix: reformation #1

===== reforming stiffness matrix:
	Nr of equations ........................... : 2658
	Nr of nonzeroes in stiffness matrix ....... : 109980
 1
 Nonlinear solution status: time= 87
	stiffness updates             = 0
	right hand side evaluations   = 2
	stiffness matrix reformations = 1
	step from line search         = 1.000000
	convergence norms :     INITIAL         CURRENT         REQUIRED
	   residual            7.793649e+01    9.332759e-03    0.000000e+00 
	   energy              1.909619e+01    1.220392e-02    1.909619e-01 
	   displacement        9.062761e+01    9.062761e+01    9.062761e-05 
 2
 Nonlinear solution status: time= 87
	stiffness updates             = 1
	right hand side evaluations   = 3
	stiffness matrix reformations = 1
	step from line search         = 1.000000
	convergence norms :     INITIAL         CURRENT         REQUIRED
	   residual            7.793649e+01    9.665384e-05    0.000000e+00 
	   energy              1.909619e+01    4.707906e-05    1.909619e-01 
	   displacement        9.062761e+01    1.161858e-02    8.917842e-05 
 3
 Nonlinear solution status: time= 87
	stiffness updates             = 2
	right hand side evaluations   = 4
	stiffness matrix reformations = 1
	step from line search         = 1.000000
	convergence norms :     INITIAL         CURRENT         REQUIRED
	   residual            7.793649e+01    2.798547e-07    0.000000e+00 
	   energy              1.909619e+01    9.253397e-08    1.909619e-01 
	   displacement        9.062761e+01    1.650457e-04    8.934524e-05 
 4
 Nonlinear solution status: time= 87
	stiffness updates             = 3
	right hand side evaluations   = 5
	stiffness matrix reformations = 1
	step from line search         = 1.000000
	convergence norms :     INITIAL         CURRENT         REQUIRED
	   residual            7.793649e+01    1.466933e-08    0.000000e+00 
	   energy              1.909619e+01    1.737936e-08    1.909619e-01 
	   displacement        9.062761e+01    2.307460e-06    8.934860e-05 

........................ augmentation # 1
 sliding interface # 22
                        CURRENT        REQUIRED
    D multiplier :    1.604388e-02   1.000000e-01
    maximum gap  :    4.461710e-02       ***

convergence summary
    number of iterations   : 4
    number of reformations : 0

------- converged at time : 87


===== beginning time step 88 : 88 =====


Reforming stiffness matrix: reformation #1

===== reforming stiffness matrix:
	Nr of equations ........................... : 2658
	Nr of nonzeroes in stiffness matrix ....... : 109980
 1
 Nonlinear solution status: time= 88
	stiffness updates             = 0
	right hand side evaluations   = 2
	stiffness matrix reformations = 1
	step from line search         = 1.000000
	convergence norms :     INITIAL         CURRENT         REQUIRED
	   residual            7.760739e+01    9.183683e-03    0.000000e+00 
	   energy              1.905508e+01    1.254778e-02    1.905508e-01 
	   displacement        9.057506e+01    9.057506e+01    9.057506e-05 
 2
 Nonlinear solution status: time= 88
	stiffness updates             = 1
	right hand side evaluations   = 3
	stiffness matrix reformations = 1
	step from line search         = 1.000000
	convergence norms :     INITIAL         CURRENT         REQUIRED
	   residual            7.760739e+01    9.191642e-05    0.000000e+00 
	   energy              1.905508e+01    6.509385e-05    1.905508e-01 
	   displacement        9.057506e+01    1.205284e-02    8.907908e-05 
 3
 Nonlinear solution status: time= 88
	stiffness updates             = 2
	right hand side evaluations   = 4
	stiffness matrix reformations = 1
	step from line search         = 1.000000
	convergence norms :     INITIAL         CURRENT         REQUIRED
	   residual            7.760739e+01    1.302713e-07    0.000000e+00 
	   energy              1.905508e+01    2.640296e-08    1.905508e-01 
	   displacement        9.057506e+01    1.617522e-04    8.925315e-05 
 4
 Nonlinear solution status: time= 88
	stiffness updates             = 3
	right hand side evaluations   = 5
	stiffness matrix reformations = 1
	step from line search         = 1.000000
	convergence norms :     INITIAL         CURRENT         REQUIRED
	   residual            7.760739e+01    4.784848e-09    0.000000e+00 
	   energy              1.905508e+01    6.613327e-09    1.905508e-01 
	   displacement        9.057506e+01    7.715577e-07    8.925570e-05 

........................ augmentation # 1
 sliding interface # 22
                        CURRENT        REQUIRED
    D multiplier :    1.582242e-02   1.000000e-01
    maximum gap  :    4.449508e-02       ***

convergence summary
    number of iterations   : 4
    number of reformations : 0

------- converged at time : 88


===== beginning time step 89 : 89 =====


Reforming stiffness matrix: reformation #1

===== reforming stiffness matrix:
	Nr of equations ........................... : 2658
	Nr of nonzeroes in stiffness matrix ....... : 109980
 1
 Nonlinear solution status: time= 89
	stiffness updates             = 0
	right hand side evaluations   = 2
	stiffness matrix reformations = 1
	step from line search         = 1.000000
	convergence norms :     INITIAL         CURRENT         REQUIRED
	   residual            7.728055e+01    9.531407e-03    0.000000e+00 
	   energy              1.901465e+01    1.300181e-02    1.901465e-01 
	   displacement        9.054818e+01    9.054818e+01    9.054818e-05 
 2
 Nonlinear solution status: time= 89
	stiffness updates             = 1
	right hand side evaluations   = 3
	stiffness matrix reformations = 1
	step from line search         = 1.000000
	convergence norms :     INITIAL         CURRENT         REQUIRED
	   residual            7.728055e+01    1.080393e-04    0.000000e+00 
	   energy              1.901465e+01    4.967554e-05    1.901465e-01 
	   displacement        9.054818e+01    1.319165e-02    8.900291e-05 
 3
 Nonlinear solution status: time= 89
	stiffness updates             = 2
	right hand side evaluations   = 4
	stiffness matrix reformations = 1
	step from line search         = 1.000000
	convergence norms :     INITIAL         CURRENT         REQUIRED
	   residual            7.728055e+01    3.579779e-07    0.000000e+00 
	   energy              1.901465e+01    2.548109e-07    1.901465e-01 
	   displacement        9.054818e+01    1.710162e-04    8.916803e-05 
 4
 Nonlinear solution status: time= 89
	stiffness updates             = 3
	right hand side evaluations   = 5
	stiffness matrix reformations = 1
	step from line search         = 1.000000
	convergence norms :     INITIAL         CURRENT         REQUIRED
	   residual            7.728055e+01    2.175030e-08    0.000000e+00 
	   energy              1.901465e+01    2.189820e-08    1.901465e-01 
	   displacement        9.054818e+01    9.260862e-07    8.917762e-05 

........................ augmentation # 1
 sliding interface # 22
                        CURRENT        REQUIRED
    D multiplier :    1.570016e-02   1.000000e-01
    maximum gap  :    4.694295e-02       ***

convergence summary
    number of iterations   : 4
    number of reformations : 0

------- converged at time : 89


===== beginning time step 90 : 90 =====


Reforming stiffness matrix: reformation #1

===== reforming stiffness matrix:
	Nr of equations ........................... : 2658
	Nr of nonzeroes in stiffness matrix ....... : 110196
 1
 Nonlinear solution status: time= 90
	stiffness updates             = 0
	right hand side evaluations   = 2
	stiffness matrix reformations = 1
	step from line search         = 1.000000
	convergence norms :     INITIAL         CURRENT         REQUIRED
	   residual            7.697234e+01    1.013504e-02    0.000000e+00 
	   energy              1.897709e+01    1.401586e-02    1.897709e-01 
	   displacement        9.067113e+01    9.067113e+01    9.067113e-05 
 2
 Nonlinear solution status: time= 90
	stiffness updates             = 1
	right hand side evaluations   = 3
	stiffness matrix reformations = 1
	step from line search         = 1.000000
	convergence norms :     INITIAL         CURRENT         REQUIRED
	   residual            7.697234e+01    1.193889e-04    0.000000e+00 
	   energy              1.897709e+01    4.576218e-05    1.897709e-01 
	   displacement        9.067113e+01    1.506006e-02    8.902842e-05 
 3
 Nonlinear solution status: time= 90
	stiffness updates             = 2
	right hand side evaluations   = 4
	stiffness matrix reformations = 1
	step from line search         = 1.000000
	convergence norms :     INITIAL         CURRENT         REQUIRED
	   residual            7.697234e+01    1.572027e-07    0.000000e+00 
	   energy              1.897709e+01    3.213253e-07    1.897709e-01 
	   displacement        9.067113e+01    1.695372e-04    8.919681e-05 
 4
 Nonlinear solution status: time= 90
	stiffness updates             = 3
	right hand side evaluations   = 5
	stiffness matrix reformations = 1
	step from line search         = 1.000000
	convergence norms :     INITIAL         CURRENT         REQUIRED
	   residual            7.697234e+01    8.039539e-10    0.000000e+00 
	   energy              1.897709e+01    1.149181e-09    1.897709e-01 
	   displacement        9.067113e+01    1.314466e-07    8.919974e-05 

........................ augmentation # 1
 sliding interface # 22
                        CURRENT        REQUIRED
    D multiplier :    1.559786e-02   1.000000e-01
    maximum gap  :    4.448412e-02       ***

convergence summary
    number of iterations   : 4
    number of reformations : 0

------- converged at time : 90


===== beginning time step 91 : 91 =====


Reforming stiffness matrix: reformation #1

===== reforming stiffness matrix:
	Nr of equations ........................... : 2658
	Nr of nonzeroes in stiffness matrix ....... : 110232
 1
 Nonlinear solution status: time= 91
	stiffness updates             = 0
	right hand side evaluations   = 2
	stiffness matrix reformations = 1
	step from line search         = 1.000000
	convergence norms :     INITIAL         CURRENT         REQUIRED
	   residual            7.665277e+01    9.941437e-03    0.000000e+00 
	   energy              1.893718e+01    1.343202e-02    1.893718e-01 
	   displacement        9.072238e+01    9.072238e+01    9.072238e-05 
 2
 Nonlinear solution status: time= 91
	stiffness updates             = 1
	right hand side evaluations   = 3
	stiffness matrix reformations = 1
	step from line search         = 1.000000
	convergence norms :     INITIAL         CURRENT         REQUIRED
	   residual            7.665277e+01    1.208519e-04    0.000000e+00 
	   energy              1.893718e+01    6.331639e-05    1.893718e-01 
	   displacement        9.072238e+01    1.452262e-02    8.912873e-05 
 3
 Nonlinear solution status: time= 91
	stiffness updates             = 2
	right hand side evaluations   = 4
	stiffness matrix reformations = 1
	step from line search         = 1.000000
	convergence norms :     INITIAL         CURRENT         REQUIRED
	   residual            7.665277e+01    2.778151e-07    0.000000e+00 
	   energy              1.893718e+01    1.560947e-07    1.893718e-01 
	   displacement        9.072238e+01    1.865975e-04    8.929303e-05 
 4
 Nonlinear solution status: time= 91
	stiffness updates             = 3
	right hand side evaluations   = 5
	stiffness matrix reformations = 1
	step from line search         = 1.000000
	convergence norms :     INITIAL         CURRENT         REQUIRED
	   residual            7.665277e+01    5.544976e-09    0.000000e+00 
	   energy              1.893718e+01    5.690481e-09    1.893718e-01 
	   displacement        9.072238e+01    2.608491e-07    8.929771e-05 

........................ augmentation # 1
 sliding interface # 22
                        CURRENT        REQUIRED
    D multiplier :    1.551880e-02   1.000000e-01
    maximum gap  :    4.413138e-02       ***

convergence summary
    number of iterations   : 4
    number of reformations : 0

------- converged at time : 91


===== beginning time step 92 : 92 =====


Reforming stiffness matrix: reformation #1

===== reforming stiffness matrix:
	Nr of equations ........................... : 2658
	Nr of nonzeroes in stiffness matrix ....... : 110232
 1
 Nonlinear solution status: time= 92
	stiffness updates             = 0
	right hand side evaluations   = 2
	stiffness matrix reformations = 1
	step from line search         = 1.000000
	convergence norms :     INITIAL         CURRENT         REQUIRED
	   residual            7.634030e+01    9.853618e-03    0.000000e+00 
	   energy              1.889887e+01    1.301598e-02    1.889887e-01 
	   displacement        9.082336e+01    9.082336e+01    9.082336e-05 
 2
 Nonlinear solution status: time= 92
	stiffness updates             = 1
	right hand side evaluations   = 3
	stiffness matrix reformations = 1
	step from line search         = 1.000000
	convergence norms :     INITIAL         CURRENT         REQUIRED
	   residual            7.634030e+01    1.285379e-04    0.000000e+00 
	   energy              1.889887e+01    5.038622e-05    1.889887e-01 
	   displacement        9.082336e+01    1.360710e-02    8.925784e-05 
 3
 Nonlinear solution status: time= 92
	stiffness updates             = 2
	right hand side evaluations   = 4
	stiffness matrix reformations = 1
	step from line search         = 1.000000
	convergence norms :     INITIAL         CURRENT         REQUIRED
	   residual            7.634030e+01    6.026809e-07    0.000000e+00 
	   energy              1.889887e+01    1.990923e-07    1.889887e-01 
	   displacement        9.082336e+01    1.721317e-04    8.941623e-05 
 4
 Nonlinear solution status: time= 92
	stiffness updates             = 3
	right hand side evaluations   = 5
	stiffness matrix reformations = 1
	step from line search         = 1.000000
	convergence norms :     INITIAL         CURRENT         REQUIRED
	   residual            7.634030e+01    2.188484e-08    0.000000e+00 
	   energy              1.889887e+01    1.840016e-08    1.889887e-01 
	   displacement        9.082336e+01    1.973589e-06    8.942803e-05 

........................ augmentation # 1
 sliding interface # 22
                        CURRENT        REQUIRED
    D multiplier :    1.541030e-02   1.000000e-01
    maximum gap  :    4.400921e-02       ***

convergence summary
    number of iterations   : 4
    number of reformations : 0

------- converged at time : 92


===== beginning time step 93 : 93 =====


Reforming stiffness matrix: reformation #1

===== reforming stiffness matrix:
	Nr of equations ........................... : 2658
	Nr of nonzeroes in stiffness matrix ....... : 110304
 1
 Nonlinear solution status: time= 93
	stiffness updates             = 0
	right hand side evaluations   = 2
	stiffness matrix reformations = 1
	step from line search         = 1.000000
	convergence norms :     INITIAL         CURRENT         REQUIRED
	   residual            7.603603e+01    9.708966e-03    0.000000e+00 
	   energy              1.886081e+01    1.336865e-02    1.886081e-01 
	   displacement        9.089770e+01    9.089770e+01    9.089770e-05 
 2
 Nonlinear solution status: time= 93
	stiffness updates             = 1
	right hand side evaluations   = 3
	stiffness matrix reformations = 1
	step from line search         = 1.000000
	convergence norms :     INITIAL         CURRENT         REQUIRED
	   residual            7.603603e+01    1.023355e-04    0.000000e+00 
	   energy              1.886081e+01    6.125936e-05    1.886081e-01 
	   displacement        9.089770e+01    1.440832e-02    8.925525e-05 
 3
 Nonlinear solution status: time= 93
	stiffness updates             = 2
	right hand side evaluations   = 4
	stiffness matrix reformations = 1
	step from line search         = 1.000000
	convergence norms :     INITIAL         CURRENT         REQUIRED
	   residual            7.603603e+01    1.165312e-07    0.000000e+00 
	   energy              1.886081e+01    1.735959e-07    1.886081e-01 
	   displacement        9.089770e+01    1.507784e-04    8.942471e-05 
 4
 Nonlinear solution status: time= 93
	stiffness updates             = 3
	right hand side evaluations   = 5
	stiffness matrix reformations = 1
	step from line search         = 1.000000
	convergence norms :     INITIAL         CURRENT         REQUIRED
	   residual            7.603603e+01    1.085441e-09    0.000000e+00 
	   energy              1.886081e+01    5.575672e-10    1.886081e-01 
	   displacement        9.089770e+01    9.243645e-07    8.942713e-05 

........................ augmentation # 1
 sliding interface # 22
                        CURRENT        REQUIRED
    D multiplier :    1.527960e-02   1.000000e-01
    maximum gap  :    4.388871e-02       ***

convergence summary
    number of iterations   : 4
    number of reformations : 0

------- converged at time : 93


===== beginning time step 94 : 94 =====


Reforming stiffness matrix: reformation #1

===== reforming stiffness matrix:
	Nr of equations ........................... : 2658
	Nr of nonzeroes in stiffness matrix ....... : 110304
 1
 Nonlinear solution status: time= 94
	stiffness updates             = 0
	right hand side evaluations   = 2
	stiffness matrix reformations = 1
	step from line search         = 1.000000
	convergence norms :     INITIAL         CURRENT         REQUIRED
	   residual            7.572697e+01    9.088339e-03    0.000000e+00 
	   energy              1.882135e+01    1.356150e-02    1.882135e-01 
	   displacement        9.084010e+01    9.084010e+01    9.084010e-05 
 2
 Nonlinear solution status: time= 94
	stiffness updates             = 1
	right hand side evaluations   = 3
	stiffness matrix reformations = 1
	step from line search         = 1.000000
	convergence norms :     INITIAL         CURRENT         REQUIRED
	   residual            7.572697e+01    8.368540e-05    0.000000e+00 
	   energy              1.882135e+01    6.555989e-05    1.882135e-01 
	   displacement        9.084010e+01    1.391180e-02    8.917147e-05 
 3
 Nonlinear solution status: time= 94
	stiffness updates             = 2
	right hand side evaluations   = 4
	stiffness matrix reformations = 1
	step from line search         = 1.000000
	convergence norms :     INITIAL         CURRENT         REQUIRED
	   residual            7.572697e+01    1.246454e-07    0.000000e+00 
	   energy              1.882135e+01    1.894594e-07    1.882135e-01 
	   displacement        9.084010e+01    1.610683e-04    8.933844e-05 
 4
 Nonlinear solution status: time= 94
	stiffness updates             = 3
	right hand side evaluations   = 5
	stiffness matrix reformations = 1
	step from line search         = 1.000000
	convergence norms :     INITIAL         CURRENT         REQUIRED
	   residual            7.572697e+01    7.720273e-10    0.000000e+00 
	   energy              1.882135e+01    2.851388e-10    1.882135e-01 
	   displacement        9.084010e+01    5.102832e-07    8.934158e-05 

........................ augmentation # 1
 sliding interface # 22
                        CURRENT        REQUIRED
    D multiplier :    1.511779e-02   1.000000e-01
    maximum gap  :    4.376500e-02       ***

convergence summary
    number of iterations   : 4
    number of reformations : 0

------- converged at time : 94


===== beginning time step 95 : 95 =====


Reforming stiffness matrix: reformation #1

===== reforming stiffness matrix:
	Nr of equations ........................... : 2658
	Nr of nonzeroes in stiffness matrix ....... : 110304
 1
 Nonlinear solution status: time= 95
	stiffness updates             = 0
	right hand side evaluations   = 2
	stiffness matrix reformations = 1
	step from line search         = 1.000000
	convergence norms :     INITIAL         CURRENT         REQUIRED
	   residual            7.542311e+01    9.437018e-03    0.000000e+00 
	   energy              1.878209e+01    1.379528e-02    1.878209e-01 
	   displacement        9.071138e+01    9.071138e+01    9.071138e-05 
 2
 Nonlinear solution status: time= 95
	stiffness updates             = 1
	right hand side evaluations   = 3
	stiffness matrix reformations = 1
	step from line search         = 1.000000
	convergence norms :     INITIAL         CURRENT         REQUIRED
	   residual            7.542311e+01    8.857562e-05    0.000000e+00 
	   energy              1.878209e+01    4.893489e-05    1.878209e-01 
	   displacement        9.071138e+01    1.410225e-02    8.901574e-05 
 3
 Nonlinear solution status: time= 95
	stiffness updates             = 2
	right hand side evaluations   = 4
	stiffness matrix reformations = 1
	step from line search         = 1.000000
	convergence norms :     INITIAL         CURRENT         REQUIRED
	   residual            7.542311e+01    6.163926e-07    0.000000e+00 
	   energy              1.878209e+01    1.020184e-07    1.878209e-01 
	   displacement        9.071138e+01    1.493506e-04    8.918688e-05 
 4
 Nonlinear solution status: time= 95
	stiffness updates             = 3
	right hand side evaluations   = 5
	stiffness matrix reformations = 1
	step from line search         = 1.000000
	convergence norms :     INITIAL         CURRENT         REQUIRED
	   residual            7.542311e+01    3.960446e-08    0.000000e+00 
	   energy              1.878209e+01    3.743290e-08    1.878209e-01 
	   displacement        9.071138e+01    8.696419e-07    8.919198e-05 

........................ augmentation # 1
 sliding interface # 22
                        CURRENT        REQUIRED
    D multiplier :    1.500128e-02   1.000000e-01
    maximum gap  :    4.364416e-02       ***

convergence summary
    number of iterations   : 4
    number of reformations : 0

------- converged at time : 95


===== beginning time step 96 : 96 =====


Reforming stiffness matrix: reformation #1

===== reforming stiffness matrix:
	Nr of equations ........................... : 2658
	Nr of nonzeroes in stiffness matrix ....... : 110304
 1
 Nonlinear solution status: time= 96
	stiffness updates             = 0
	right hand side evaluations   = 2
	stiffness matrix reformations = 1
	step from line search         = 1.000000
	convergence norms :     INITIAL         CURRENT         REQUIRED
	   residual            7.512513e+01    9.940288e-03    0.000000e+00 
	   energy              1.874293e+01    1.438322e-02    1.874293e-01 
	   displacement        9.060923e+01    9.060923e+01    9.060923e-05 
 2
 Nonlinear solution status: time= 96
	stiffness updates             = 1
	right hand side evaluations   = 3
	stiffness matrix reformations = 1
	step from line search         = 1.000000
	convergence norms :     INITIAL         CURRENT         REQUIRED
	   residual            7.512513e+01    1.353724e-04    0.000000e+00 
	   energy              1.874293e+01    1.543445e-04    1.874293e-01 
	   displacement        9.060923e+01    1.558042e-02    8.884787e-05 
 3
 Nonlinear solution status: time= 96
	stiffness updates             = 2
	right hand side evaluations   = 4
	stiffness matrix reformations = 1
	step from line search         = 1.000000
	convergence norms :     INITIAL         CURRENT         REQUIRED
	   residual            7.512513e+01    6.828624e-06    0.000000e+00 
	   energy              1.874293e+01    7.853259e-06    1.874293e-01 
	   displacement        9.060923e+01    3.183240e-04    8.903598e-05 
 4
 Nonlinear solution status: time= 96
	stiffness updates             = 3
	right hand side evaluations   = 5
	stiffness matrix reformations = 1
	step from line search         = 1.000000
	convergence norms :     INITIAL         CURRENT         REQUIRED
	   residual            7.512513e+01    8.383744e-08    0.000000e+00 
	   energy              1.874293e+01    2.422268e-07    1.874293e-01 
	   displacement        9.060923e+01    1.111503e-05    8.904959e-05 

........................ augmentation # 1
 sliding interface # 22
                        CURRENT        REQUIRED
    D multiplier :    1.484219e-02   1.000000e-01
    maximum gap  :    4.365871e-02       ***

convergence summary
    number of iterations   : 4
    number of reformations : 0

------- converged at time : 96


===== beginning time step 97 : 97 =====


Reforming stiffness matrix: reformation #1

===== reforming stiffness matrix:
	Nr of equations ........................... : 2658
	Nr of nonzeroes in stiffness matrix ....... : 110304
 1
 Nonlinear solution status: time= 97
	stiffness updates             = 0
	right hand side evaluations   = 2
	stiffness matrix reformations = 1
	step from line search         = 1.000000
	convergence norms :     INITIAL         CURRENT         REQUIRED
	   residual            7.483349e+01    9.540944e-03    0.000000e+00 
	   energy              1.870632e+01    1.441636e-02    1.870632e-01 
	   displacement        9.054566e+01    9.054566e+01    9.054566e-05 
 2
 Nonlinear solution status: time= 97
	stiffness updates             = 1
	right hand side evaluations   = 3
	stiffness matrix reformations = 1
	step from line search         = 1.000000
	convergence norms :     INITIAL         CURRENT         REQUIRED
	   residual            7.483349e+01    8.881902e-05    0.000000e+00 
	   energy              1.870632e+01    3.532310e-05    1.870632e-01 
	   displacement        9.054566e+01    1.564578e-02    8.875088e-05 
 3
 Nonlinear solution status: time= 97
	stiffness updates             = 2
	right hand side evaluations   = 4
	stiffness matrix reformations = 1
	step from line search         = 1.000000
	convergence norms :     INITIAL         CURRENT         REQUIRED
	   residual            7.483349e+01    1.884506e-07    0.000000e+00 
	   energy              1.870632e+01    3.402669e-07    1.870632e-01 
	   displacement        9.054566e+01    1.473422e-04    8.892430e-05 
 4
 Nonlinear solution status: time= 97
	stiffness updates             = 3
	right hand side evaluations   = 5
	stiffness matrix reformations = 1
	step from line search         = 1.000000
	convergence norms :     INITIAL         CURRENT         REQUIRED
	   residual            7.483349e+01    2.188304e-09    0.000000e+00 
	   energy              1.870632e+01    1.316168e-09    1.870632e-01 
	   displacement        9.054566e+01    7.851250e-07    8.893082e-05 

........................ augmentation # 1
 sliding interface # 22
                        CURRENT        REQUIRED
    D multiplier :    1.472363e-02   1.000000e-01
    maximum gap  :    4.835492e-02       ***

convergence summary
    number of iterations   : 4
    number of reformations : 0

------- converged at time : 97


===== beginning time step 98 : 98 =====


Reforming stiffness matrix: reformation #1

===== reforming stiffness matrix:
	Nr of equations ........................... : 2658
	Nr of nonzeroes in stiffness matrix ....... : 110448
 1
 Nonlinear solution status: time= 98
	stiffness updates             = 0
	right hand side evaluations   = 2
	stiffness matrix reformations = 1
	step from line search         = 1.000000
	convergence norms :     INITIAL         CURRENT         REQUIRED
	   residual            7.454513e+01    1.001018e-02    0.000000e+00 
	   energy              1.867015e+01    1.523327e-02    1.867015e-01 
	   displacement        9.067451e+01    9.067451e+01    9.067451e-05 
 2
 Nonlinear solution status: time= 98
	stiffness updates             = 1
	right hand side evaluations   = 3
	stiffness matrix reformations = 1
	step from line search         = 1.000000
	convergence norms :     INITIAL         CURRENT         REQUIRED
	   residual            7.454513e+01    9.910072e-05    0.000000e+00 
	   energy              1.867015e+01    4.230612e-05    1.867015e-01 
	   displacement        9.067451e+01    1.772071e-02    8.876078e-05 
 3
 Nonlinear solution status: time= 98
	stiffness updates             = 2
	right hand side evaluations   = 4
	stiffness matrix reformations = 1
	step from line search         = 1.000000
	convergence norms :     INITIAL         CURRENT         REQUIRED
	   residual            7.454513e+01    1.242322e-07    0.000000e+00 
	   energy              1.867015e+01    1.503353e-07    1.867015e-01 
	   displacement        9.067451e+01    1.999070e-04    8.894487e-05 
 4
 Nonlinear solution status: time= 98
	stiffness updates             = 3
	right hand side evaluations   = 5
	stiffness matrix reformations = 1
	step from line search         = 1.000000
	convergence norms :     INITIAL         CURRENT         REQUIRED
	   residual            7.454513e+01    1.207091e-09    0.000000e+00 
	   energy              1.867015e+01    4.652226e-10    1.867015e-01 
	   displacement        9.067451e+01    1.427748e-07    8.895059e-05 

........................ augmentation # 1
 sliding interface # 22
                        CURRENT        REQUIRED
    D multiplier :    1.459403e-02   1.000000e-01
    maximum gap  :    5.083759e-02       ***

convergence summary
    number of iterations   : 4
    number of reformations : 0

------- converged at time : 98


===== beginning time step 99 : 99 =====


Reforming stiffness matrix: reformation #1

===== reforming stiffness matrix:
	Nr of equations ........................... : 2658
	Nr of nonzeroes in stiffness matrix ....... : 110520
 1
 Nonlinear solution status: time= 99
	stiffness updates             = 0
	right hand side evaluations   = 2
	stiffness matrix reformations = 1
	step from line search         = 1.000000
	convergence norms :     INITIAL         CURRENT         REQUIRED
	   residual            7.426161e+01    9.987363e-03    0.000000e+00 
	   energy              1.863407e+01    1.523171e-02    1.863407e-01 
	   displacement        9.075212e+01    9.075212e+01    9.075212e-05 
 2
 Nonlinear solution status: time= 99
	stiffness updates             = 1
	right hand side evaluations   = 3
	stiffness matrix reformations = 1
	step from line search         = 1.000000
	convergence norms :     INITIAL         CURRENT         REQUIRED
	   residual            7.426161e+01    9.632368e-05    0.000000e+00 
	   energy              1.863407e+01    7.033140e-05    1.863407e-01 
	   displacement        9.075212e+01    1.800375e-02    8.883112e-05 
 3
 Nonlinear solution status: time= 99
	stiffness updates             = 2
	right hand side evaluations   = 4
	stiffness matrix reformations = 1
	step from line search         = 1.000000
	convergence norms :     INITIAL         CURRENT         REQUIRED
	   residual            7.426161e+01    9.252854e-08    0.000000e+00 
	   energy              1.863407e+01    1.171496e-07    1.863407e-01 
	   displacement        9.075212e+01    2.286228e-04    8.901520e-05 
 4
 Nonlinear solution status: time= 99
	stiffness updates             = 3
	right hand side evaluations   = 5
	stiffness matrix reformations = 1
	step from line search         = 1.000000
	convergence norms :     INITIAL         CURRENT         REQUIRED
	   residual            7.426161e+01    1.875972e-09    0.000000e+00 
	   energy              1.863407e+01    3.801848e-11    1.863407e-01 
	   displacement        9.075212e+01    2.194408e-06    8.902022e-05 

........................ augmentation # 1
 sliding interface # 22
                        CURRENT        REQUIRED
    D multiplier :    1.447288e-02   1.000000e-01
    maximum gap  :    4.879451e-02       ***

convergence summary
    number of iterations   : 4
    number of reformations : 0

------- converged at time : 99


===== beginning time step 100 : 100 =====


Reforming stiffness matrix: reformation #1

===== reforming stiffness matrix:
	Nr of equations ........................... : 2658
	Nr of nonzeroes in stiffness matrix ....... : 110556
 1
 Nonlinear solution status: time= 100
	stiffness updates             = 0
	right hand side evaluations   = 2
	stiffness matrix reformations = 1
	step from line search         = 1.000000
	convergence norms :     INITIAL         CURRENT         REQUIRED
	   residual            7.398165e+01    1.072718e-02    0.000000e+00 
	   energy              1.859931e+01    1.536774e-02    1.859931e-01 
	   displacement        9.083127e+01    9.083127e+01    9.083127e-05 
 2
 Nonlinear solution status: time= 100
	stiffness updates             = 1
	right hand side evaluations   = 3
	stiffness matrix reformations = 1
	step from line search         = 1.000000
	convergence norms :     INITIAL         CURRENT         REQUIRED
	   residual            7.398165e+01    1.252559e-04    0.000000e+00 
	   energy              1.859931e+01    5.706236e-05    1.859931e-01 
	   displacement        9.083127e+01    1.917941e-02    8.887820e-05 
 3
 Nonlinear solution status: time= 100
	stiffness updates             = 2
	right hand side evaluations   = 4
	stiffness matrix reformations = 1
	step from line search         = 1.000000
	convergence norms :     INITIAL         CURRENT         REQUIRED
	   residual            7.398165e+01    2.756775e-07    0.000000e+00 
	   energy              1.859931e+01    3.794748e-08    1.859931e-01 
	   displacement        9.083127e+01    1.987081e-04    8.907029e-05 
 4
 Nonlinear solution status: time= 100
	stiffness updates             = 3
	right hand side evaluations   = 5
	stiffness matrix reformations = 1
	step from line search         = 1.000000
	convergence norms :     INITIAL         CURRENT         REQUIRED
	   residual            7.398165e+01    7.648156e-09    0.000000e+00 
	   energy              1.859931e+01    7.408676e-09    1.859931e-01 
	   displacement        9.083127e+01    5.143401e-07    8.908030e-05 

........................ augmentation # 1
 sliding interface # 22
                        CURRENT        REQUIRED
    D multiplier :    1.442841e-02   1.000000e-01
    maximum gap  :    4.821449e-02       ***

convergence summary
    number of iterations   : 4
    number of reformations : 0

------- converged at time : 100


===== beginning time step 101 : 101 =====


Reforming stiffness matrix: reformation #1

===== reforming stiffness matrix:
	Nr of equations ........................... : 2658
	Nr of nonzeroes in stiffness matrix ....... : 110628
 1

 *************************************************************************
 *                                ERROR                                  *
 * 464 negative jacobians detected.                                      *
 *************************************************************************


------- failed to converge at time : 101


 N O N L I N E A R   I T E R A T I O N   I N F O R M A T I O N

	Number of time steps completed .................... : 100

	Total number of equilibrium iterations ............ : 395

	Average number of equilibrium iterations .......... : 3.95

	Total number of right hand evaluations ............ : 511

	Total number of stiffness reformations ............ : 104


 L I N E A R   S O L V E R   S T A T S

	Total calls to linear solver ........ : 396

	Avg iterations per solve ............ : 1

	Time in linear solver: 0:00:02


 Elapsed time : 0:00:26

 T I M I N G   I N F O R M A T I O N

	Input time ...................... : 0:00:00 (0.128918 sec)

	Initialization time ............. : 0:00:00 (0.130942 sec)

	Solve time ...................... : 0:00:26 (25.6127 sec)

	   IO-time (plot, dmp, data) .... : 0:00:01 (0.927864 sec)

	   reforming stiffness .......... : 0:00:01 (1.42205 sec)

	   evaluating stiffness ......... : 0:00:01 (1.28782 sec)

	   evaluating residual .......... : 0:00:01 (1.26412 sec)

	   model update ................. : 0:00:14 (14.0385 sec)

	   QN updates ................... : 0:00:00 (0.00526595 sec)

	   time in linear solver ........ : 0:00:02 (1.53002 sec)

	Total elapsed time .............. : 0:00:26 (25.8945 sec)


 E R R O R   T E R M I N A T I O N
