# Supplementary material for: Quantifying dynamic muscle lengths and moment arms of musculoskeletal joints using FEBio studio: A demonstration in the glenohumeral joint
Source: J Biomech. Author manuscript; Available in PMC 2026 Apr 28. (PMC13111909; doi:10.1016/j.jbiomech.2026.113308)
Supplement: Data_and_code.zip [file NIHMS2167395-supplement-Data_and_code_zip.zip › data_and_code_v1.1/provided_solutions_FEBio/Verification_validation_muscles.csv]

MusclePath22
length	x0	y0	z0	x1	y1	x1	xd	yd	zd	tx	ty	tz
102.856	5	7.5	-100	28.8044	8.3845	-1.16358e-16	25.8613	8.38546	-15.1559	-0.23922	-0.0102771	-0.970911
102.872	5	7.5	-100	28.8044	8.3845	-1.16358e-16	26.2047	8.39232	-14.1868	-0.236577	-0.0131677	-0.971524
103.327	5	7.5	-100	28.8008	8.3845	0.45244	26.1278	8.37883	-14.7844	-0.230742	-0.0103357	-0.97296
103.779	5	7.5	-100	28.7902	8.3845	0.904768	26.264	8.37833	-14.3748	-0.225414	-0.0102769	-0.974209
104.233	5	7.5	-100	28.7724	8.3845	1.35687	26.4054	8.37803	-13.9649	-0.220339	-0.0102485	-0.97537
104.688	5	7.5	-100	28.7476	8.3845	1.80864	26.5421	8.37829	-13.5515	-0.215713	-0.0102278	-0.976403
105.142	5	7.5	-100	28.7156	8.3845	2.25997	26.4509	8.36822	-14.151	-0.214732	-0.0126786	-0.976591
105.597	5	7.5	-100	28.6766	8.3845	2.71073	26.5773	8.36875	-13.7337	-0.211566	-0.0126374	-0.977282
106.051	5	7.5	-100	28.6304	8.3845	3.16083	26.6983	8.36892	-13.3145	-0.208596	-0.0126075	-0.977921
106.505	5	7.5	-100	28.5773	8.3845	3.61015	26.5995	8.35602	-13.914	-0.206858	-0.00994119	-0.978321
106.959	5	7.5	-100	28.517	8.3845	4.05858	26.7134	8.35614	-13.4946	-0.204201	-0.0099395	-0.978879
107.413	5	7.5	-100	28.4498	8.3845	4.506	26.8219	8.35631	-13.0738	-0.201656	-0.00993195	-0.979406
107.867	5	7.5	-100	28.3755	8.3845	4.95231	26.715	8.34596	-13.6857	-0.205866	-0.0122157	-0.978504
108.32	5	7.5	-100	28.2942	8.3845	5.39741	26.8172	8.34593	-13.2658	-0.204001	-0.0121639	-0.978895
108.773	5	7.5	-100	28.2059	8.3845	5.84117	26.9155	8.34579	-12.8454	-0.202179	-0.0121371	-0.979273
109.226	5	7.5	-100	28.1107	8.3845	6.28348	26.7981	8.33288	-13.4643	-0.201545	-0.00955957	-0.979433
109.678	5	7.5	-100	28.0085	8.3845	6.72425	26.8927	8.33282	-13.0464	-0.199752	-0.0095428	-0.9798
110.131	5	7.5	-100	27.8995	8.3845	7.16336	26.7712	8.32273	-13.6787	-0.206111	-0.01171	-0.978459
110.583	5	7.5	-100	27.7835	8.3845	7.6007	26.8602	8.32278	-13.2628	-0.204759	-0.011651	-0.978743
111.035	5	7.5	-100	27.6607	8.3845	8.03617	26.9475	8.32247	-12.8472	-0.203367	-0.011597	-0.979034
111.487	5	7.5	-100	27.531	8.3845	8.46966	26.8166	8.30966	-13.4912	-0.203104	-0.0090913	-0.979115
111.94	5	7.5	-100	27.3946	8.3845	8.90105	26.9037	8.3095	-13.0797	-0.201659	-0.00906599	-0.979414
112.392	5	7.5	-100	27.2514	8.3845	9.33025	26.9875	8.30931	-12.6682	-0.200209	-0.009046	-0.979712
112.844	5	7.5	-100	27.1015	8.3845	9.75714	26.8526	8.2993	-13.33	-0.207687	-0.0110717	-0.978133
113.296	5	7.5	-100	26.9449	8.3845	10.1816	26.9346	8.29897	-12.922	-0.206509	-0.0110116	-0.978383
113.748	5	7.5	-100	26.7817	8.3845	10.6036	26.7893	8.28628	-13.5949	-0.206436	-0.00860542	-0.978422
114.199	5	7.5	-100	26.6118	8.3845	11.023	26.8705	8.28596	-13.1911	-0.205205	-0.00856899	-0.978682
114.651	5	7.5	-100	26.4354	8.3845	11.4396	26.9491	8.28569	-12.7873	-0.203965	-0.00853956	-0.978941
115.103	5	7.5	-100	26.2524	8.3845	11.8534	26.8004	8.27598	-13.4789	-0.211464	-0.0105062	-0.977329
115.554	5	7.5	-100	26.063	8.3845	12.2643	26.8797	8.27519	-13.0795	-0.210389	-0.0104258	-0.977562
116.006	5	7.5	-100	25.8671	8.3845	12.6722	26.7237	8.26288	-13.7846	-0.210374	-0.00810306	-0.977587
116.458	5	7.5	-100	25.6649	8.3845	13.0769	26.8027	8.26229	-13.3897	-0.209269	-0.00806118	-0.977825
116.91	5	7.5	-100	25.4563	8.3845	13.4784	26.8809	8.26184	-12.9954	-0.208123	-0.0080066	-0.97807
117.362	5	7.5	-100	25.2415	8.3845	13.8766	26.7212	8.25217	-13.7198	-0.215263	-0.00994153	-0.976506
117.814	5	7.5	-100	25.0204	8.3845	14.2714	26.7996	8.25164	-13.3298	-0.214293	-0.00986578	-0.97672
118.265	5	7.5	-100	24.7932	8.3845	14.6626	26.878	8.25103	-12.9405	-0.213295	-0.00979433	-0.976939
118.717	5	7.5	-100	24.5598	8.3845	15.0503	26.7095	8.23916	-13.683	-0.213349	-0.0076092	-0.976946
119.169	5	7.5	-100	24.3204	8.3845	15.4342	26.7869	8.2383	-13.298	-0.212309	-0.00754371	-0.977174
119.621	5	7.5	-100	24.0749	8.3845	15.8143	26.6164	8.22869	-14.0567	-0.218884	-0.00942366	-0.975705
120.073	5	7.5	-100	23.8236	8.3845	16.1905	26.6949	8.22813	-13.6762	-0.218023	-0.00935713	-0.975899
120.525	5	7.5	-100	23.5663	8.3845	16.5627	26.773	8.22742	-13.2964	-0.217137	-0.00929063	-0.976097
120.977	5	7.5	-100	23.3032	8.3845	16.9308	26.5936	8.21575	-14.0739	-0.217219	-0.00719568	-0.976096
121.429	5	7.5	-100	23.0344	8.3845	17.2947	26.6699	8.21476	-13.6982	-0.21628	-0.00711662	-0.976305
121.881	5	7.5	-100	22.7599	8.3845	17.6544	26.7454	8.21363	-13.3229	-0.215311	-0.00702857	-0.97652
122.333	5	7.5	-100	22.4798	8.3845	18.0097	26.5658	8.20422	-14.1209	-0.221396	-0.00882017	-0.975144
122.785	5	7.5	-100	22.1942	8.3845	18.3606	26.644	8.20338	-13.7505	-0.220587	-0.00872755	-0.975328
123.237	5	7.5	-100	21.903	8.3845	18.707	26.7208	8.2028	-13.3805	-0.219786	-0.00867048	-0.97551
123.689	5	7.5	-100	21.6065	8.3845	19.0487	26.531	8.19153	-14.198	-0.219874	-0.00666612	-0.975505
124.141	5	7.5	-100	21.3046	8.3845	19.3857	26.6072	8.19087	-13.8326	-0.219028	-0.0065871	-0.975696
124.593	5	7.5	-100	20.9975	8.3845	19.718	26.6834	8.19027	-13.468	-0.218173	-0.00652622	-0.975888
125.045	5	7.5	-100	20.6852	8.3845	20.0453	26.4934	8.18175	-14.3061	-0.223754	-0.0082803	-0.97461
125.497	5	7.5	-100	20.3678	8.3845	20.3678	26.5706	8.18138	-13.9457	-0.22305	-0.00820907	-0.974772
125.949	5	7.5	-100	20.0453	8.3845	20.6852	26.6468	8.18055	-13.5858	-0.22232	-0.00813928	-0.97494
126.401	5	7.5	-100	19.718	8.3845	20.9975	26.7223	8.17944	-13.2266	-0.22155	-0.00804542	-0.975116
126.854	5	7.5	-100	19.3857	8.3845	21.3046	26.5212	8.16869	-14.0887	-0.221674	-0.00614507	-0.975102
127.306	5	7.5	-100	19.0487	8.3845	21.6065	26.5975	8.16803	-13.7343	-0.220944	-0.00609975	-0.975267
127.758	5	7.5	-100	18.707	8.3845	21.903	26.674	8.16736	-13.3805	-0.220228	-0.00606701	-0.97543
128.21	5	7.5	-100	18.3606	8.3845	22.1942	26.4717	8.15929	-14.2623	-0.225352	-0.00773685	-0.974247
128.662	5	7.5	-100	18.0097	8.3845	22.4798	26.5473	8.15862	-13.9121	-0.224719	-0.00767252	-0.974393
129.114	5	7.5	-100	17.6544	8.3845	22.7599	26.6219	8.15766	-13.5626	-0.224036	-0.00757498	-0.974551
129.566	5	7.5	-100	17.2947	8.3845	23.0344	26.4094	8.1473	-14.4661	-0.224186	-0.00576585	-0.974529
130.018	5	7.5	-100	16.9308	8.3845	23.3032	26.4846	8.14678	-14.1213	-0.223555	-0.00572062	-0.974675
130.471	5	7.5	-100	16.5627	8.3845	23.5663	26.5605	8.14609	-13.7774	-0.222948	-0.00569002	-0.974814
130.923	5	7.5	-100	16.1905	8.3845	23.8236	26.6354	8.14595	-13.4336	-0.222392	-0.00569666	-0.974941
131.375	5	7.5	-100	15.8143	8.3845	24.0749	26.4207	8.13802	-14.3601	-0.226945	-0.00725954	-0.973881
131.827	5	7.5	-100	15.4342	8.3845	24.3204	26.4944	8.13728	-14.0202	-0.226358	-0.00717709	-0.974018
132.279	5	7.5	-100	15.0503	8.3845	24.5598	26.5677	8.13675	-13.6811	-0.225765	-0.00709274	-0.974156
132.731	5	7.5	-100	14.6626	8.3845	24.7932	26.3435	8.12696	-14.6307	-0.225966	-0.00540082	-0.97412
133.183	5	7.5	-100	14.2714	8.3845	25.0204	26.4185	8.12648	-14.2964	-0.225447	-0.00536661	-0.974241
133.636	5	7.5	-100	13.8766	8.3845	25.2415	26.4928	8.126	-13.9623	-0.224955	-0.00534602	-0.974355
134.088	5	7.5	-100	13.4784	8.3845	25.4563	26.5657	8.12566	-13.6284	-0.224498	-0.00536975	-0.97446
134.54	5	7.5	-100	13.0769	8.3845	25.6649	26.3381	8.11835	-14.6006	-0.228497	-0.00685075	-0.973521
134.992	5	7.5	-100	12.6722	8.3845	25.8671	26.4099	8.11783	-14.2707	-0.227982	-0.00676947	-0.973642
135.444	5	7.5	-100	12.2643	8.3845	26.063	26.4818	8.11736	-13.9417	-0.227471	-0.00669583	-0.973762
135.896	5	7.5	-100	11.8534	8.3845	26.2524	26.5554	8.1167	-13.6138	-0.226996	-0.00663692	-0.973873
136.349	5	7.5	-100	11.4396	8.3845	26.4354	26.3201	8.10747	-14.614	-0.227308	-0.00508169	-0.97381
136.801	5	7.5	-100	11.023	8.3845	26.6118	26.3928	8.10753	-14.2897	-0.22694	-0.00509094	-0.973895
137.253	5	7.5	-100	10.6036	8.3845	26.7817	26.4644	8.10745	-13.9657	-0.226607	-0.00512913	-0.973973
137.705	5	7.5	-100	10.1816	8.3845	26.9449	26.5357	8.10751	-13.6422	-0.226288	-0.00517441	-0.974047
138.157	5	7.5	-100	9.75714	8.3845	27.1015	26.2948	8.1001	-14.6647	-0.229628	-0.00647363	-0.973257
138.609	5	7.5	-100	9.33025	8.3845	27.2514	26.3656	8.09924	-14.3456	-0.229178	-0.00638015	-0.973364
139.061	5	7.5	-100	8.90105	8.3845	27.3946	26.438	8.09881	-14.0279	-0.228805	-0.00633226	-0.973452
139.513	5	7.5	-100	8.46966	8.3845	27.531	26.5108	8.09892	-13.7109	-0.228491	-0.00632476	-0.973525
139.965	5	7.5	-100	8.03617	8.3845	27.6607	26.2618	8.09026	-14.7623	-0.228866	-0.00488812	-0.973446
140.417	5	7.5	-100	7.60071	8.3845	27.7835	26.3316	8.0909	-14.4482	-0.228572	-0.0049131	-0.973515
140.869	5	7.5	-100	7.16336	8.3845	27.8995	26.4014	8.09103	-14.1346	-0.228321	-0.00495573	-0.973573
141.321	5	7.5	-100	6.72425	8.3845	28.0085	26.4708	8.09143	-13.822	-0.228021	-0.00498322	-0.973643
141.773	5	7.5	-100	6.28349	8.3845	28.1107	26.5396	8.09185	-13.5102	-0.227672	-0.00500319	-0.973725
142.225	5	7.5	-100	5.84117	8.3845	28.2059	26.2846	8.08546	-14.5882	-0.230393	-0.00612997	-0.973078
142.676	5	7.5	-100	5.39741	8.3845	28.2942	26.3543	8.08589	-14.2809	-0.230084	-0.00610685	-0.973152
143.128	5	7.5	-100	4.95231	8.3845	28.3755	26.4242	8.08687	-13.974	-0.229818	-0.00610924	-0.973215
143.58	5	7.5	-100	4.506	8.3845	28.4498	26.4934	8.08837	-13.667	-0.229597	-0.00614432	-0.973267
144.031	5	7.5	-100	4.05857	8.3845	28.517	26.2282	8.08114	-14.7734	-0.230045	-0.00485802	-0.973168
144.483	5	7.5	-100	3.61015	8.3845	28.5773	26.2957	8.08299	-14.4696	-0.229899	-0.00494112	-0.973202
144.935	5	7.5	-100	3.16083	8.3845	28.6304	26.3633	8.08374	-14.1666	-0.229724	-0.0049959	-0.973243
145.386	5	7.5	-100	2.71073	8.3845	28.6766	26.4303	8.08467	-13.8647	-0.229473	-0.0050226	-0.973302
145.837	5	7.5	-100	2.25997	8.3845	28.7156	26.4988	8.08578	-13.5643	-0.229292	-0.00507535	-0.973344
146.288	5	7.5	-100	1.80864	8.3845	28.7476	26.2307	8.07972	-14.6988	-0.231449	-0.00605526	-0.972828
146.739	5	7.5	-100	1.35687	8.3845	28.7724	26.2988	8.08219	-14.4023	-0.231266	-0.00608756	-0.972871
147.19	5	7.5	-100	0.90477	8.3845	28.7902	26.3659	8.08605	-14.106	-0.231105	-0.00615435	-0.972909
147.641	5	7.5	-100	0.45244	8.3845	28.8008	26.432	8.08969	-13.8095	-0.230962	-0.00622677	-0.972943
MusclePath23
length	x0	y0	z0	x1	y1	x1	xd	yd	zd	tx	ty	tz
103.138	5	0	-100	29.99	-0.7724	1.07192e-17	26.9515	-0.695039	-15.1834	-0.249763	0.007883	-0.968275
103.161	5	0	-100	29.99	-0.7724	1.07192e-17	27.0595	-0.70102	-15.207	-0.247988	0.0078467	-0.968731
103.636	5	0	-100	29.9863	-0.7724	0.471062	27.2257	-0.700649	-14.8022	-0.241334	0.00786141	-0.97041
104.107	5	0	-100	29.9752	-0.7724	0.942009	27.1186	-0.692734	-15.3935	-0.238194	0.00851687	-0.97118
104.58	5	0	-100	29.9567	-0.7724	1.41272	27.2658	-0.692813	-14.9811	-0.233785	0.00852751	-0.972251
105.053	5	0	-100	29.9308	-0.7724	1.88309	27.4073	-0.692407	-14.5653	-0.22982	0.00853779	-0.973196
105.526	5	0	-100	29.8976	-0.7724	2.35299	27.5401	-0.69173	-14.1456	-0.226276	0.00854606	-0.974026
105.999	5	0	-100	29.8569	-0.7724	2.82231	27.4331	-0.682136	-14.7438	-0.222751	0.00791695	-0.974843
106.472	5	0	-100	29.8089	-0.7724	3.29093	27.5572	-0.681804	-14.3232	-0.219751	0.00792932	-0.975524
106.944	5	0	-100	29.7535	-0.7724	3.75874	27.6759	-0.681455	-13.9009	-0.216925	0.00794358	-0.976156
107.417	5	0	-100	29.6908	-0.7724	4.22563	27.5643	-0.672797	-14.509	-0.220843	0.00852731	-0.975272
107.889	5	0	-100	29.6208	-0.7724	4.69147	27.6755	-0.672387	-14.0872	-0.218816	0.00852273	-0.975729
108.361	5	0	-100	29.5434	-0.7724	5.15615	27.7815	-0.671991	-13.6643	-0.216876	0.00851898	-0.976162
108.833	5	0	-100	29.4588	-0.7724	5.61957	27.6552	-0.662551	-14.2826	-0.215067	0.0078591	-0.976568
109.304	5	0	-100	29.3669	-0.7724	6.08159	27.7558	-0.662408	-13.862	-0.213254	0.00786129	-0.976965
109.775	5	0	-100	29.2677	-0.7724	6.54212	27.6264	-0.653736	-14.4898	-0.218753	0.00782089	-0.975749
110.246	5	0	-100	29.1614	-0.7724	7.00103	27.7234	-0.6534	-14.0718	-0.21737	0.00781507	-0.976058
110.717	5	0	-100	29.0478	-0.7724	7.45821	27.8162	-0.652935	-13.6532	-0.215998	0.00781296	-0.976363
111.188	5	0	-100	28.9271	-0.7724	7.91355	27.6728	-0.643915	-14.296	-0.21658	0.00818732	-0.976231
111.659	5	0	-100	28.7992	-0.7724	8.36694	27.7623	-0.643648	-13.8807	-0.215241	0.00815837	-0.976527
112.13	5	0	-100	28.6642	-0.7724	8.81827	27.852	-0.64336	-13.4659	-0.213873	0.00812904	-0.976828
112.601	5	0	-100	28.5222	-0.7724	9.26742	27.707	-0.634096	-14.1245	-0.220063	0.00748162	-0.975457
113.072	5	0	-100	28.3731	-0.7724	9.71428	27.7931	-0.633738	-13.7132	-0.218977	0.00745563	-0.975701
113.543	5	0	-100	28.217	-0.7724	10.1588	27.636	-0.624943	-14.3854	-0.219374	0.00810176	-0.975607
114.013	5	0	-100	28.054	-0.7724	10.6007	27.7199	-0.624639	-13.978	-0.218263	0.00807382	-0.975857
114.484	5	0	-100	27.884	-0.7724	11.0401	27.8037	-0.62452	-13.5712	-0.21713	0.00804857	-0.976109
114.955	5	0	-100	27.7071	-0.7724	11.4767	27.6441	-0.615209	-14.2597	-0.223678	0.00776729	-0.974632
115.425	5	0	-100	27.5235	-0.7724	11.9105	27.7248	-0.614853	-13.8565	-0.222754	0.00773708	-0.974844
115.896	5	0	-100	27.333	-0.7724	12.3413	27.5528	-0.605524	-14.5608	-0.223192	0.00746176	-0.974746
116.367	5	0	-100	27.1358	-0.7724	12.7691	27.6344	-0.605404	-14.1624	-0.22225	0.00743769	-0.974961
116.837	5	0	-100	26.9318	-0.7724	13.1938	27.7171	-0.60511	-13.7647	-0.221294	0.00741198	-0.975179
117.308	5	0	-100	26.7213	-0.7724	13.6152	27.5454	-0.596494	-14.4849	-0.227505	0.00754408	-0.973748
117.779	5	0	-100	26.5041	-0.7724	14.0332	27.6258	-0.596047	-14.0912	-0.226698	0.00750638	-0.973936
118.249	5	0	-100	26.2804	-0.7724	14.4478	27.4428	-0.587069	-14.8295	-0.227139	0.00731599	-0.973835
118.72	5	0	-100	26.0503	-0.7724	14.8588	27.5234	-0.586694	-14.4406	-0.226309	0.00729037	-0.974028
119.191	5	0	-100	25.8137	-0.7724	15.2662	27.6042	-0.586364	-14.0523	-0.225472	0.00726143	-0.974223
119.662	5	0	-100	25.5707	-0.7724	15.6697	27.4207	-0.577696	-14.8063	-0.231128	0.00731786	-0.972896
120.133	5	0	-100	25.3214	-0.7724	16.0694	27.5004	-0.577528	-14.4222	-0.230429	0.00727882	-0.973062
120.603	5	0	-100	25.0659	-0.7724	16.4652	27.5792	-0.577359	-14.0385	-0.229721	0.00724204	-0.97323
121.074	5	0	-100	24.8041	-0.7724	16.8569	27.3866	-0.568475	-14.8161	-0.230143	0.00713836	-0.973131
121.545	5	0	-100	24.5363	-0.7724	17.2444	27.4668	-0.568274	-14.4373	-0.229415	0.00710935	-0.973303
122.016	5	0	-100	24.2624	-0.7724	17.6277	27.5461	-0.568104	-14.0589	-0.228694	0.00708088	-0.973473
122.487	5	0	-100	23.9825	-0.7724	18.0066	27.3507	-0.559435	-14.8517	-0.233827	0.00704162	-0.972253
122.958	5	0	-100	23.6967	-0.7724	18.3811	27.4289	-0.559206	-14.4775	-0.233231	0.00699497	-0.972396
123.429	5	0	-100	23.4051	-0.7724	18.751	27.5094	-0.558908	-14.1043	-0.232641	0.00695175	-0.972538
123.9	5	0	-100	23.1077	-0.7724	19.1163	27.306	-0.550112	-14.9217	-0.233103	0.00695115	-0.972427
124.371	5	0	-100	22.8046	-0.7724	19.4769	27.3853	-0.549744	-14.553	-0.232492	0.00691991	-0.972574
124.842	5	0	-100	22.4958	-0.7724	19.8327	27.4645	-0.549383	-14.1848	-0.231928	0.00689208	-0.972709
125.313	5	0	-100	22.1815	-0.7724	20.1836	27.2575	-0.540315	-15.0176	-0.236346	0.00674012	-0.971646
125.784	5	0	-100	21.8618	-0.7724	20.5296	27.3368	-0.539608	-14.6541	-0.235837	0.00669485	-0.97177
126.255	5	0	-100	21.5366	-0.7724	20.8704	27.4173	-0.53893	-14.2913	-0.235331	0.00665638	-0.971892
126.726	5	0	-100	21.2061	-0.7724	21.2061	27.2018	-0.52993	-15.1492	-0.235817	0.0067343	-0.971774
127.197	5	0	-100	20.8704	-0.7724	21.5366	27.2808	-0.529589	-14.7907	-0.235341	0.00670653	-0.97189
127.668	5	0	-100	20.5296	-0.7724	21.8618	27.3594	-0.529239	-14.4328	-0.234924	0.00668104	-0.971991
128.139	5	0	-100	20.1836	-0.7724	22.1815	27.1404	-0.520254	-15.3062	-0.238624	0.00644332	-0.971091
128.61	5	0	-100	19.8327	-0.7724	22.4958	27.2192	-0.519718	-14.9529	-0.238196	0.00640381	-0.971196
129.081	5	0	-100	19.4769	-0.7724	22.8046	27.2987	-0.519139	-14.6001	-0.237784	0.00636575	-0.971297
129.552	5	0	-100	19.1163	-0.7724	23.1077	27.0711	-0.51036	-15.499	-0.238299	0.00651792	-0.97117
130.023	5	0	-100	18.751	-0.7724	23.4051	27.1493	-0.509879	-15.1504	-0.237924	0.0064885	-0.971262
130.495	5	0	-100	18.3811	-0.7724	23.6967	27.2272	-0.509277	-14.8024	-0.237626	0.00645943	-0.971335
130.966	5	0	-100	18.0066	-0.7724	23.9825	27.3049	-0.508492	-14.4549	-0.237364	0.00642552	-0.971399
131.437	5	0	-100	17.6277	-0.7724	24.2624	27.0744	-0.49939	-15.3737	-0.240315	0.00611138	-0.970676
131.908	5	0	-100	17.2444	-0.7724	24.5363	27.1529	-0.498855	-15.0309	-0.239985	0.00607458	-0.970758
132.38	5	0	-100	16.8569	-0.7724	24.8041	27.2303	-0.498003	-14.688	-0.23965	0.00604277	-0.970841
132.851	5	0	-100	16.4652	-0.7724	25.0659	26.9903	-0.489412	-15.6329	-0.240231	0.00625637	-0.970695
133.322	5	0	-100	16.0694	-0.7724	25.3214	27.0671	-0.48867	-15.2947	-0.240005	0.00622632	-0.970752
133.793	5	0	-100	15.6697	-0.7724	25.5707	27.1437	-0.487625	-14.9572	-0.239835	0.00619082	-0.970794
134.264	5	0	-100	15.2662	-0.7724	25.8137	27.2209	-0.486615	-14.6203	-0.239697	0.00615152	-0.970828
134.736	5	0	-100	14.8588	-0.7724	26.0503	26.9781	-0.47761	-15.585	-0.241917	0.00577775	-0.97028
135.207	5	0	-100	14.4478	-0.7724	26.2804	27.0549	-0.47687	-15.2522	-0.241667	0.00574121	-0.970342
135.678	5	0	-100	14.0332	-0.7724	26.5041	27.1308	-0.476188	-14.9194	-0.241436	0.00571069	-0.9704
136.15	5	0	-100	13.6152	-0.7724	26.7213	27.2065	-0.475192	-14.5871	-0.24126	0.00568135	-0.970444
136.621	5	0	-100	13.1938	-0.7724	26.9318	26.9524	-0.466425	-15.5828	-0.241922	0.00594201	-0.970277
137.092	5	0	-100	12.7691	-0.7724	27.1358	27.0278	-0.465296	-15.2556	-0.241852	0.00590388	-0.970295
137.563	5	0	-100	12.3413	-0.7724	27.333	27.105	-0.46441	-14.9291	-0.241849	0.0058688	-0.970296
138.035	5	0	-100	11.9105	-0.7724	27.5235	27.1818	-0.463402	-14.603	-0.241863	0.005823	-0.970293
138.506	5	0	-100	11.4767	-0.7724	27.7071	26.9233	-0.454313	-15.6176	-0.243181	0.00541096	-0.969966
138.977	5	0	-100	11.0401	-0.7724	27.884	26.9974	-0.453529	-15.2947	-0.243005	0.0053836	-0.97001
139.448	5	0	-100	10.6007	-0.7724	28.054	27.0714	-0.452512	-14.9724	-0.24288	0.0053565	-0.970041
139.92	5	0	-100	10.1588	-0.7724	28.217	27.1459	-0.451273	-14.6508	-0.242847	0.00531939	-0.97005
140.391	5	0	-100	9.71428	-0.7724	28.3731	26.879	-0.442838	-15.6984	-0.243584	0.00561018	-0.969863
140.863	5	0	-100	9.26742	-0.7724	28.5222	26.9546	-0.441846	-15.3823	-0.243621	0.00557379	-0.969854
141.334	5	0	-100	8.81827	-0.7724	28.6642	27.0304	-0.440617	-15.0667	-0.243693	0.00552992	-0.969837
141.805	5	0	-100	8.36694	-0.7724	28.7992	27.1055	-0.439245	-14.7509	-0.243827	0.00547706	-0.969803
142.276	5	0	-100	7.91355	-0.7724	28.9271	26.8318	-0.429713	-15.8166	-0.244367	0.00504096	-0.96967
142.748	5	0	-100	7.45821	-0.7724	29.0478	26.9042	-0.428603	-15.5044	-0.244286	0.00501091	-0.96969
143.219	5	0	-100	7.00103	-0.7724	29.1614	26.9774	-0.426761	-15.1931	-0.244311	0.00496707	-0.969684
143.69	5	0	-100	6.54212	-0.7724	29.2677	27.0512	-0.424485	-14.8826	-0.244419	0.00491166	-0.969657
144.162	5	0	-100	6.08159	-0.7724	29.3669	27.1256	-0.422125	-14.573	-0.244542	0.00486489	-0.969626
144.633	5	0	-100	5.61957	-0.7724	29.4588	26.8433	-0.41326	-15.6775	-0.245313	0.0051758	-0.96943
145.104	5	0	-100	5.15615	-0.7724	29.5434	26.9169	-0.411026	-15.3722	-0.245503	0.0051165	-0.969382
145.576	5	0	-100	4.69147	-0.7724	29.6208	26.9894	-0.408534	-15.0666	-0.245715	0.00505207	-0.969329
146.047	5	0	-100	4.22563	-0.7724	29.6908	27.0606	-0.406002	-14.7606	-0.245946	0.00498429	-0.969271
146.519	5	0	-100	3.75874	-0.7724	29.7535	26.7694	-0.396109	-15.8819	-0.245443	0.00455682	-0.9694
146.99	5	0	-100	3.29093	-0.7724	29.8089	26.8401	-0.394234	-15.5804	-0.245488	0.00451851	-0.969389
147.462	5	0	-100	2.82231	-0.7724	29.8569	26.912	-0.391502	-15.2799	-0.245635	0.00445867	-0.969352
147.933	5	0	-100	2.35299	-0.7724	29.8976	26.9855	-0.388671	-14.9807	-0.245824	0.00440423	-0.969305
148.405	5	0	-100	1.88309	-0.7724	29.9308	26.6895	-0.379406	-16.1389	-0.246597	0.0047136	-0.969107
148.876	5	0	-100	1.41272	-0.7724	29.9567	26.7613	-0.37583	-15.8441	-0.246812	0.00464343	-0.969052
149.348	5	0	-100	0.942009	-0.7724	29.9752	26.8326	-0.370967	-15.5492	-0.247074	0.00455288	-0.968986
149.819	5	0	-100	0.471062	-0.7724	29.9863	26.9025	-0.366391	-15.254	-0.247381	0.00446428	-0.968908
MusclePath25
length	x0	y0	z0	x1	y1	x1	xd	yd	zd	tx	ty	tz
102.856	5	-7.5	-100	28.8044	-8.3845	1.16358e-16	25.8657	-8.38169	-15.1566	-0.238616	0.0102129	-0.97106
102.874	5	-7.5	-100	28.8044	-8.3845	1.16358e-16	26.2211	-8.40095	-14.188	-0.236495	0.0125217	-0.971552
103.328	5	-7.5	-100	28.8008	-8.3845	0.45244	26.1447	-8.38735	-14.7865	-0.230264	0.0100987	-0.973076
103.781	5	-7.5	-100	28.7902	-8.3845	0.904768	26.2825	-8.38753	-14.3775	-0.224939	0.010092	-0.97432
104.236	5	-7.5	-100	28.7724	-8.3845	1.35687	26.4251	-8.38753	-13.9682	-0.219853	0.0100975	-0.975481
104.691	5	-7.5	-100	28.7476	-8.3845	1.80864	26.5617	-8.387	-13.5552	-0.2152	0.0101154	-0.976518
105.145	5	-7.5	-100	28.7156	-8.3845	2.25997	26.4702	-8.3756	-14.1555	-0.214714	0.0123941	-0.976598
105.6	5	-7.5	-100	28.6766	-8.3845	2.71073	26.5958	-8.37474	-13.7385	-0.211542	0.0123919	-0.97729
106.055	5	-7.5	-100	28.6304	-8.3845	3.16083	26.7168	-8.37432	-13.3197	-0.208577	0.0124003	-0.977927
106.509	5	-7.5	-100	28.5773	-8.3845	3.61015	26.6179	-8.3609	-13.9198	-0.206225	0.0101021	-0.978452
106.963	5	-7.5	-100	28.517	-8.3845	4.05858	26.732	-8.36047	-13.5008	-0.203542	0.0101161	-0.979014
107.417	5	-7.5	-100	28.4498	-8.3845	4.506	26.8403	-8.35986	-13.0804	-0.200967	0.0101286	-0.979546
107.871	5	-7.5	-100	28.3755	-8.3845	4.95231	26.7338	-8.3485	-13.693	-0.205818	0.0122119	-0.978514
108.324	5	-7.5	-100	28.2942	-8.3845	5.39741	26.8359	-8.34778	-13.2734	-0.203946	0.0121799	-0.978906
108.777	5	-7.5	-100	28.2059	-8.3845	5.84117	26.9347	-8.3475	-12.8534	-0.202126	0.012177	-0.979284
109.231	5	-7.5	-100	28.1107	-8.3845	6.28348	26.8176	-8.33414	-13.4729	-0.200758	0.00992713	-0.979591
109.683	5	-7.5	-100	28.0085	-8.3845	6.72425	26.9124	-8.33351	-13.0554	-0.198935	0.0099185	-0.979963
110.136	5	-7.5	-100	27.8995	-8.3845	7.16336	27.003	-8.33277	-12.6373	-0.197141	0.00992146	-0.980325
110.588	5	-7.5	-100	27.7835	-8.3845	7.6007	26.8805	-8.32117	-13.2727	-0.204645	0.0118589	-0.978765
111.04	5	-7.5	-100	27.6607	-8.3845	8.03617	26.9682	-8.3205	-12.8574	-0.203248	0.0118126	-0.979056
111.493	5	-7.5	-100	27.531	-8.3845	8.46966	26.8376	-8.307	-13.5018	-0.202192	0.00959	-0.979299
111.945	5	-7.5	-100	27.3946	-8.3845	8.90105	26.9248	-8.30622	-13.0906	-0.200716	0.00956521	-0.979603
112.398	5	-7.5	-100	27.2514	-8.3845	9.33025	27.0087	-8.30541	-12.6793	-0.19923	0.00954112	-0.979906
112.85	5	-7.5	-100	27.1015	-8.3845	9.75714	26.8743	-8.29383	-13.3415	-0.207546	0.011382	-0.978159
113.302	5	-7.5	-100	26.9449	-8.3845	10.1816	26.9563	-8.29302	-12.9337	-0.206359	0.0113292	-0.978411
113.754	5	-7.5	-100	26.7817	-8.3845	10.6036	26.812	-8.2799	-13.607	-0.205471	0.00916402	-0.97862
114.206	5	-7.5	-100	26.6118	-8.3845	11.023	26.8934	-8.27904	-13.2035	-0.204207	0.00912042	-0.978885
114.657	5	-7.5	-100	26.4354	-8.3845	11.4396	26.972	-8.27812	-12.7999	-0.202927	0.00908316	-0.979152
115.109	5	-7.5	-100	26.2524	-8.3845	11.8534	26.8237	-8.26667	-13.4916	-0.211341	0.0108426	-0.977352
115.561	5	-7.5	-100	26.063	-8.3845	12.2643	26.9035	-8.2658	-13.0925	-0.210259	0.010759	-0.977587
116.013	5	-7.5	-100	25.8671	-8.3845	12.6722	26.748	-8.25265	-13.7978	-0.209411	0.00864622	-0.97779
116.465	5	-7.5	-100	25.6649	-8.3845	13.0769	26.8273	-8.25185	-13.403	-0.208277	0.00859015	-0.978032
116.917	5	-7.5	-100	25.4563	-8.3845	13.4784	26.9053	-8.25055	-13.0088	-0.207083	0.00852186	-0.978286
117.369	5	-7.5	-100	25.2415	-8.3845	13.8766	26.7468	-8.23981	-13.7333	-0.215195	0.0102507	-0.976517
117.821	5	-7.5	-100	25.0204	-8.3845	14.2714	26.8256	-8.2386	-13.3435	-0.214214	0.0101592	-0.976734
118.273	5	-7.5	-100	24.7932	-8.3845	14.6626	26.9043	-8.23743	-12.9544	-0.213202	0.0100726	-0.976956
118.725	5	-7.5	-100	24.5598	-8.3845	15.0503	26.7365	-8.22492	-13.6968	-0.212405	0.00805105	-0.977149
119.177	5	-7.5	-100	24.3204	-8.3845	15.4342	26.8136	-8.22371	-13.3119	-0.211312	0.00795794	-0.977386
119.629	5	-7.5	-100	24.0749	-8.3845	15.8143	26.8894	-8.22246	-12.9275	-0.210196	0.00787582	-0.977627
120.081	5	-7.5	-100	23.8236	-8.3845	16.1905	26.7221	-8.21215	-13.6899	-0.217988	0.00957161	-0.975905
120.533	5	-7.5	-100	23.5663	-8.3845	16.5627	26.8003	-8.2111	-13.3101	-0.217084	0.00948842	-0.976107
120.985	5	-7.5	-100	23.3032	-8.3845	16.9308	26.8774	-8.21002	-12.9307	-0.216161	0.00940571	-0.976312
121.437	5	-7.5	-100	23.0344	-8.3845	17.2947	26.6976	-8.19756	-13.7118	-0.215332	0.00741642	-0.976513
121.889	5	-7.5	-100	22.7599	-8.3845	17.6544	26.7728	-8.19603	-13.3366	-0.214309	0.00730158	-0.976739
122.341	5	-7.5	-100	22.4798	-8.3845	18.0097	26.8502	-8.19443	-12.9627	-0.213278	0.00720516	-0.976965
122.793	5	-7.5	-100	22.1942	-8.3845	18.3606	26.6723	-8.18436	-13.7638	-0.220588	0.00884953	-0.975327
123.246	5	-7.5	-100	21.903	-8.3845	18.707	26.7496	-8.1831	-13.3939	-0.219771	0.00876642	-0.975512
123.698	5	-7.5	-100	21.6065	-8.3845	19.0487	26.8261	-8.18155	-13.0247	-0.218904	0.0086621	-0.975708
124.15	5	-7.5	-100	21.3046	-8.3845	19.3857	26.6352	-8.16919	-13.8456	-0.218088	0.00675444	-0.975906
124.602	5	-7.5	-100	20.9975	-8.3845	19.718	26.7118	-8.16724	-13.4811	-0.217184	0.0066531	-0.976108
125.055	5	-7.5	-100	20.6852	-8.3845	20.0453	26.7895	-8.16544	-13.1176	-0.216299	0.00658837	-0.976305
125.507	5	-7.5	-100	20.3678	-8.3845	20.3678	26.6002	-8.15568	-13.9584	-0.223089	0.00822522	-0.974763
125.959	5	-7.5	-100	20.0453	-8.3845	20.6852	26.6769	-8.15417	-13.5985	-0.22234	0.00811493	-0.974935
126.411	5	-7.5	-100	19.718	-8.3845	20.9975	26.7522	-8.15234	-13.2392	-0.221537	0.00798585	-0.975119
126.863	5	-7.5	-100	19.3857	-8.3845	21.3046	26.5505	-8.14059	-14.1009	-0.220767	0.00615876	-0.975307
127.316	5	-7.5	-100	19.0487	-8.3845	21.6065	26.6264	-8.13886	-13.7464	-0.219985	0.00607777	-0.975484
127.768	5	-7.5	-100	18.707	-8.3845	21.903	26.7031	-8.1371	-13.3927	-0.219218	0.00601027	-0.975657
128.221	5	-7.5	-100	18.3606	-8.3845	22.1942	26.5022	-8.12794	-14.2739	-0.225431	0.00763158	-0.974229
128.673	5	-7.5	-100	18.0097	-8.3845	22.4798	26.578	-8.1263	-13.9237	-0.224773	0.00753035	-0.974382
129.126	5	-7.5	-100	17.6544	-8.3845	22.7599	26.6525	-8.12421	-13.5741	-0.224062	0.0074044	-0.974547
129.578	5	-7.5	-100	17.2947	-8.3845	23.0344	26.7268	-8.122	-13.2253	-0.223361	0.00729396	-0.974708
130.031	5	-7.5	-100	16.9308	-8.3845	23.3032	26.5154	-8.11063	-14.1324	-0.222646	0.00554181	-0.974884
130.483	5	-7.5	-100	16.5627	-8.3845	23.5663	26.591	-8.10888	-13.7883	-0.221985	0.00547637	-0.975035
130.935	5	-7.5	-100	16.1905	-8.3845	23.8236	26.6656	-8.10706	-13.4444	-0.221373	0.00545417	-0.975174
131.388	5	-7.5	-100	15.8143	-8.3845	24.0749	26.4529	-8.09826	-14.3705	-0.227044	0.00698299	-0.973859
131.84	5	-7.5	-100	15.4342	-8.3845	24.3204	26.5269	-8.09607	-14.0306	-0.226434	0.00685919	-0.974002
132.293	5	-7.5	-100	15.0503	-8.3845	24.5598	26.6	-8.09353	-13.6913	-0.225812	0.00674237	-0.974147
132.745	5	-7.5	-100	14.6626	-8.3845	24.7932	26.6741	-8.0911	-13.353	-0.225219	0.00663395	-0.974286
133.198	5	-7.5	-100	14.2714	-8.3845	25.0204	26.4514	-8.08032	-14.306	-0.224554	0.00497167	-0.974449
133.651	5	-7.5	-100	13.8766	-8.3845	25.2415	26.5254	-8.07844	-13.9719	-0.22401	0.00492769	-0.974574
134.103	5	-7.5	-100	13.4784	-8.3845	25.4563	26.5989	-8.07672	-13.638	-0.223507	0.00489707	-0.97469
134.556	5	-7.5	-100	13.0769	-8.3845	25.6649	26.6717	-8.07462	-13.3046	-0.222997	0.00488373	-0.974807
135.009	5	-7.5	-100	12.6722	-8.3845	25.8671	26.4451	-8.06559	-14.2795	-0.228098	0.00624774	-0.973618
135.462	5	-7.5	-100	12.2643	-8.3845	26.063	26.5174	-8.06295	-13.9504	-0.227568	0.00612887	-0.973743
135.915	5	-7.5	-100	11.8534	-8.3845	26.2524	26.591	-8.06051	-13.6224	-0.227057	0.00601998	-0.973863
136.368	5	-7.5	-100	11.4396	-8.3845	26.4354	26.3559	-8.05025	-14.6221	-0.226461	0.004364	-0.97401
136.82	5	-7.5	-100	11.023	-8.3845	26.6118	26.4284	-8.04824	-14.2976	-0.226044	0.00434345	-0.974108
137.273	5	-7.5	-100	10.6036	-8.3845	26.7817	26.5003	-8.04657	-13.9734	-0.22566	0.00433644	-0.974196
137.726	5	-7.5	-100	10.1816	-8.3845	26.9449	26.5718	-8.04455	-13.6498	-0.225274	0.00433606	-0.974286
138.179	5	-7.5	-100	9.75714	-8.3845	27.1015	26.3327	-8.03596	-14.6686	-0.22975	0.00581556	-0.973232
138.631	5	-7.5	-100	9.33025	-8.3845	27.2514	26.4042	-8.03339	-14.3494	-0.229292	0.00568829	-0.973341
139.084	5	-7.5	-100	8.90105	-8.3845	27.3946	26.4768	-8.03099	-14.0315	-0.228888	0.00559238	-0.973437
139.537	5	-7.5	-100	8.46966	-8.3845	27.531	26.5498	-8.02869	-13.7142	-0.228543	0.00554043	-0.973518
139.99	5	-7.5	-100	8.03617	-8.3845	27.6607	26.3007	-8.01859	-14.7681	-0.22804	0.00390204	-0.973644
140.443	5	-7.5	-100	7.60071	-8.3845	27.7835	26.3717	-8.01585	-14.4539	-0.227724	0.00386912	-0.973718
140.896	5	-7.5	-100	7.16336	-8.3845	27.8995	26.4417	-8.01371	-14.1401	-0.227416	0.00385579	-0.97379
141.349	5	-7.5	-100	6.72425	-8.3845	28.0085	26.5115	-8.01041	-13.8272	-0.22705	0.00381535	-0.973876
141.803	5	-7.5	-100	6.28349	-8.3845	28.1107	26.5812	-8.00637	-13.5153	-0.226639	0.00375596	-0.973972
142.256	5	-7.5	-100	5.84117	-8.3845	28.2059	26.3306	-7.9973	-14.5896	-0.230566	0.00501745	-0.973044
142.709	5	-7.5	-100	5.39741	-8.3845	28.2942	26.4009	-7.99412	-14.2821	-0.230232	0.00492071	-0.973123
143.162	5	-7.5	-100	4.95231	-8.3845	28.3755	26.4719	-7.99075	-13.975	-0.229951	0.00485603	-0.97319
143.616	5	-7.5	-100	4.506	-8.3845	28.4498	26.5418	-7.98734	-13.6676	-0.229705	0.00481883	-0.973248
144.069	5	-7.5	-100	4.05857	-8.3845	28.517	26.2768	-7.97711	-14.7763	-0.229269	0.00328499	-0.973357
144.523	5	-7.5	-100	3.61015	-8.3845	28.5773	26.3452	-7.97381	-14.4722	-0.229082	0.00329581	-0.973402
144.976	5	-7.5	-100	3.16083	-8.3845	28.6304	26.413	-7.9708	-14.1689	-0.228844	0.00329381	-0.973457
145.429	5	-7.5	-100	2.71073	-8.3845	28.6766	26.4811	-7.9664	-13.8666	-0.228538	0.00324204	-0.97353
145.883	5	-7.5	-100	2.25997	-8.3845	28.7156	26.5512	-7.96208	-13.566	-0.228326	0.00321752	-0.973579
146.337	5	-7.5	-100	1.80864	-8.3845	28.7476	26.2867	-7.95351	-14.6966	-0.231636	0.00432329	-0.972793
146.79	5	-7.5	-100	1.35687	-8.3845	28.7724	26.3567	-7.9489	-14.3997	-0.231442	0.00425105	-0.972839
147.245	5	-7.5	-100	0.90477	-8.3845	28.7902	26.4263	-7.94314	-14.1027	-0.231279	0.00418653	-0.972879
147.699	5	-7.5	-100	0.45244	-8.3845	28.8008	26.4942	-7.93773	-13.8056	-0.23112	0.00414231	-0.972916
