# Supplementary material for: Quantifying dynamic muscle lengths and moment arms of musculoskeletal joints using FEBio studio: A demonstration in the glenohumeral joint
Source: J Biomech. Author manuscript; Available in PMC 2026 Apr 28. (PMC13111909; doi:10.1016/j.jbiomech.2026.113308)
Supplement: Data_and_code.zip [file NIHMS2167395-supplement-Data_and_code_zip.zip › data_and_code_v1.1/provided_solutions_FEBio/Verification_validation_probes.csv]

GC
x	y	z	value
5	30	-50	0
5	30	-50	0
5	30	-50	0
5	30	-50	0
5	30	-50	0
5	30	-50	0
5	30	-50	0
5	30	-50	0
5	30	-50	0
5	30	-50	0
5	30	-50	0
5	30	-50	0
5	30	-50	0
5	30	-50	0
5	30	-50	0
5	30	-50	0
5	30	-50	0
5	30	-50	0
5	30	-50	0
5	30	-50	0
5	30	-50	0
5	30	-50	0
5	30	-50	0
5	30	-50	0
5	30	-50	0
5	30	-50	0
5	30	-50	0
5	30	-50	0
5	30	-50	0
5	30	-50	0
5	30	-50	0
5	30	-50	0
5	30	-50	0
5	30	-50	0
5	30	-50	0
5	30	-50	0
5	30	-50	0
5	30	-50	0
5	30	-50	0
5	30	-50	0
5	30	-50	0
5	30	-50	0
5	30	-50	0
5	30	-50	0
5	30	-50	0
5	30	-50	0
5	30	-50	0
5	30	-50	0
5	30	-50	0
5	30	-50	0
5	30	-50	0
5	30	-50	0
5	30	-50	0
5	30	-50	0
5	30	-50	0
5	30	-50	0
5	30	-50	0
5	30	-50	0
5	30	-50	0
5	30	-50	0
5	30	-50	0
5	30	-50	0
5	30	-50	0
5	30	-50	0
5	30	-50	0
5	30	-50	0
5	30	-50	0
5	30	-50	0
5	30	-50	0
5	30	-50	0
5	30	-50	0
5	30	-50	0
5	30	-50	0
5	30	-50	0
5	30	-50	0
5	30	-50	0
5	30	-50	0
5	30	-50	0
5	30	-50	0
5	30	-50	0
5	30	-50	0
5	30	-50	0
5	30	-50	0
5	30	-50	0
5	30	-50	0
5	30	-50	0
5	30	-50	0
5	30	-50	0
5	30	-50	0
5	30	-50	0
5	30	-50	0
5	30	-50	0
5	30	-50	0
5	30	-50	0
5	30	-50	0
5	30	-50	0
5	30	-50	0
5	30	-50	0
5	30	-50	0
5	30	-50	0
5	30	-50	0
TS
x	y	z	value
5	30	-150	0
5	30	-150	0
5	30	-150	0
5	30	-150	0
5	30	-150	0
5	30	-150	0
5	30	-150	0
5	30	-150	0
5	30	-150	0
5	30	-150	0
5	30	-150	0
5	30	-150	0
5	30	-150	0
5	30	-150	0
5	30	-150	0
5	30	-150	0
5	30	-150	0
5	30	-150	0
5	30	-150	0
5	30	-150	0
5	30	-150	0
5	30	-150	0
5	30	-150	0
5	30	-150	0
5	30	-150	0
5	30	-150	0
5	30	-150	0
5	30	-150	0
5	30	-150	0
5	30	-150	0
5	30	-150	0
5	30	-150	0
5	30	-150	0
5	30	-150	0
5	30	-150	0
5	30	-150	0
5	30	-150	0
5	30	-150	0
5	30	-150	0
5	30	-150	0
5	30	-150	0
5	30	-150	0
5	30	-150	0
5	30	-150	0
5	30	-150	0
5	30	-150	0
5	30	-150	0
5	30	-150	0
5	30	-150	0
5	30	-150	0
5	30	-150	0
5	30	-150	0
5	30	-150	0
5	30	-150	0
5	30	-150	0
5	30	-150	0
5	30	-150	0
5	30	-150	0
5	30	-150	0
5	30	-150	0
5	30	-150	0
5	30	-150	0
5	30	-150	0
5	30	-150	0
5	30	-150	0
5	30	-150	0
5	30	-150	0
5	30	-150	0
5	30	-150	0
5	30	-150	0
5	30	-150	0
5	30	-150	0
5	30	-150	0
5	30	-150	0
5	30	-150	0
5	30	-150	0
5	30	-150	0
5	30	-150	0
5	30	-150	0
5	30	-150	0
5	30	-150	0
5	30	-150	0
5	30	-150	0
5	30	-150	0
5	30	-150	0
5	30	-150	0
5	30	-150	0
5	30	-150	0
5	30	-150	0
5	30	-150	0
5	30	-150	0
5	30	-150	0
5	30	-150	0
5	30	-150	0
5	30	-150	0
5	30	-150	0
5	30	-150	0
5	30	-150	0
5	30	-150	0
5	30	-150	0
5	30	-150	0
IA
x	y	z	value
5	-30	-150	0
5	-30	-150	0
5	-30	-150	0
5	-30	-150	0
5	-30	-150	0
5	-30	-150	0
5	-30	-150	0
5	-30	-150	0
5	-30	-150	0
5	-30	-150	0
5	-30	-150	0
5	-30	-150	0
5	-30	-150	0
5	-30	-150	0
5	-30	-150	0
5	-30	-150	0
5	-30	-150	0
5	-30	-150	0
5	-30	-150	0
5	-30	-150	0
5	-30	-150	0
5	-30	-150	0
5	-30	-150	0
5	-30	-150	0
5	-30	-150	0
5	-30	-150	0
5	-30	-150	0
5	-30	-150	0
5	-30	-150	0
5	-30	-150	0
5	-30	-150	0
5	-30	-150	0
5	-30	-150	0
5	-30	-150	0
5	-30	-150	0
5	-30	-150	0
5	-30	-150	0
5	-30	-150	0
5	-30	-150	0
5	-30	-150	0
5	-30	-150	0
5	-30	-150	0
5	-30	-150	0
5	-30	-150	0
5	-30	-150	0
5	-30	-150	0
5	-30	-150	0
5	-30	-150	0
5	-30	-150	0
5	-30	-150	0
5	-30	-150	0
5	-30	-150	0
5	-30	-150	0
5	-30	-150	0
5	-30	-150	0
5	-30	-150	0
5	-30	-150	0
5	-30	-150	0
5	-30	-150	0
5	-30	-150	0
5	-30	-150	0
5	-30	-150	0
5	-30	-150	0
5	-30	-150	0
5	-30	-150	0
5	-30	-150	0
5	-30	-150	0
5	-30	-150	0
5	-30	-150	0
5	-30	-150	0
5	-30	-150	0
5	-30	-150	0
5	-30	-150	0
5	-30	-150	0
5	-30	-150	0
5	-30	-150	0
5	-30	-150	0
5	-30	-150	0
5	-30	-150	0
5	-30	-150	0
5	-30	-150	0
5	-30	-150	0
5	-30	-150	0
5	-30	-150	0
5	-30	-150	0
5	-30	-150	0
5	-30	-150	0
5	-30	-150	0
5	-30	-150	0
5	-30	-150	0
5	-30	-150	0
5	-30	-150	0
5	-30	-150	0
5	-30	-150	0
5	-30	-150	0
5	-30	-150	0
5	-30	-150	0
5	-30	-150	0
5	-30	-150	0
5	-30	-150	0
5	-30	-150	0
PLA
x	y	z	value
1.27157e-06	-1.98682e-08	-1.58946e-07	0
0.164077	-0.188551	0.460429	0
0.198032	-0.13355	0.705126	0
0.193658	-0.147105	0.794115	0
0.18615	-0.161109	0.834291	0
0.177477	-0.168609	0.864688	0
0.167755	-0.171051	0.894469	0
0.157017	-0.170043	0.922441	0
0.145313	-0.165682	0.949071	0
0.132558	-0.158455	0.97605	0
0.118837	-0.149851	1.00189	0
0.104004	-0.14077	1.02811	0
0.0880609	-0.130654	1.05541	0
0.071826	-0.12781	1.07277	0
0.0547072	-0.124745	1.09087	0
0.0370177	-0.120092	1.10851	0
0.0187734	-0.114388	1.12537	0
-0.000153486	-0.109284	1.14175	0
-0.01944	-0.106962	1.15699	0
-0.0410408	-0.110491	1.19433	0
-0.0636452	-0.11414	1.23027	0
-0.0873865	-0.11777	1.26555	0
-0.11193	-0.122469	1.29857	0
-0.137287	-0.127684	1.32988	0
-0.163317	-0.132525	1.35941	0
-0.190141	-0.138444	1.38737	0
-0.217732	-0.144854	1.41398	0
-0.245923	-0.151296	1.43914	0
-0.274701	-0.157812	1.46285	0
-0.304314	-0.164467	1.48584	0
-0.333871	-0.17296	1.50566	0
-0.363293	-0.182787	1.52255	0
-0.393001	-0.192905	1.5379	0
-0.423189	-0.203364	1.55239	0
-0.453745	-0.214523	1.56581	0
-0.484295	-0.226851	1.57731	0
-0.51519	-0.23909	1.58787	0
-0.546595	-0.250799	1.5979	0
-0.578364	-0.262476	1.60709	0
-0.61026	-0.274177	1.61502	0
-0.642153	-0.286124	1.62157	0
-0.673986	-0.297948	1.62674	0
-0.705602	-0.309857	1.63036	0
-0.737156	-0.321915	1.63276	0
-0.768624	-0.334324	1.63394	0
-0.799801	-0.346464	1.63374	0
-0.8309	-0.358989	1.63249	0
-0.861829	-0.372003	1.63011	0
-0.892405	-0.385333	1.62642	0
-0.923045	-0.399277	1.62199	0
-0.953398	-0.413546	1.61645	0
-0.983389	-0.427939	1.60979	0
-1.01293	-0.44263	1.60196	0
-1.04187	-0.457376	1.59286	0
-1.07033	-0.472112	1.5827	0
-1.09821	-0.487174	1.57141	0
-1.1256	-0.502631	1.55916	0
-1.15246	-0.518138	1.54595	0
-1.17859	-0.534031	1.53168	0
-1.20439	-0.54969	1.51674	0
-1.22958	-0.565925	1.50089	0
-1.2541	-0.582014	1.48417	0
-1.27817	-0.598786	1.46685	0
-1.3016	-0.61581	1.44877	0
-1.32443	-0.633332	1.42996	0
-1.34635	-0.651534	1.41023	0
-1.36764	-0.670283	1.38984	0
-1.38832	-0.689278	1.36886	0
-1.40801	-0.709062	1.34704	0
-1.42717	-0.729355	1.32477	0
-1.4456	-0.750046	1.30195	0
-1.46353	-0.770963	1.27875	0
-1.48086	-0.792387	1.25513	0
-1.49749	-0.814192	1.23105	0
-1.51398	-0.835515	1.20691	0
-1.53065	-0.856215	1.18288	0
-1.54729	-0.876492	1.15881	0
-1.56341	-0.89618	1.13444	0
-1.57937	-0.915409	1.10996	0
-1.59496	-0.934185	1.08527	0
-1.61033	-0.952914	1.06042	0
-1.62541	-0.971248	1.0354	0
-1.64056	-0.988866	1.01037	0
-1.65551	-1.00562	0.985185	0
-1.67013	-1.02196	0.9598	0
-1.68438	-1.03805	0.934195	0
-1.69745	-1.05245	0.908138	0
-1.71014	-1.06535	0.88192	0
-1.72236	-1.07766	0.855502	0
-1.73443	-1.08895	0.829001	0
-1.74595	-1.09966	0.802289	0
-1.75685	-1.10922	0.775385	0
-1.76715	-1.11886	0.74827	0
-1.77684	-1.12824	0.720956	0
-1.78578	-1.13746	0.693438	0
-1.79395	-1.14685	0.665724	0
-1.80141	-1.15634	0.637845	0
-1.80821	-1.16572	0.609832	0
-1.81452	-1.17529	0.581753	0
-1.82109	-1.18367	0.553729	0
-1.82776	-1.19109	0.525723	0
AC
x	y	z	value
1.27157e-06	-1.98682e-08	-1.58946e-07	0
0.164077	-0.188551	0.460429	0
0.198032	-0.13355	0.705126	0
0.193658	-0.147105	0.794115	0
0.18615	-0.161109	0.834291	0
0.177477	-0.168609	0.864688	0
0.167755	-0.171051	0.894469	0
0.157017	-0.170043	0.922441	0
0.145313	-0.165682	0.949071	0
0.132558	-0.158455	0.97605	0
0.118837	-0.149851	1.00189	0
0.104004	-0.14077	1.02811	0
0.0880609	-0.130654	1.05541	0
0.071826	-0.12781	1.07277	0
0.0547072	-0.124745	1.09087	0
0.0370177	-0.120092	1.10851	0
0.0187734	-0.114388	1.12537	0
-0.000153486	-0.109284	1.14175	0
-0.01944	-0.106962	1.15699	0
-0.0410408	-0.110491	1.19433	0
-0.0636452	-0.11414	1.23027	0
-0.0873865	-0.11777	1.26555	0
-0.11193	-0.122469	1.29857	0
-0.137287	-0.127684	1.32988	0
-0.163317	-0.132525	1.35941	0
-0.190141	-0.138444	1.38737	0
-0.217732	-0.144854	1.41398	0
-0.245923	-0.151296	1.43914	0
-0.274701	-0.157812	1.46285	0
-0.304314	-0.164467	1.48584	0
-0.333871	-0.17296	1.50566	0
-0.363293	-0.182787	1.52255	0
-0.393001	-0.192905	1.5379	0
-0.423189	-0.203364	1.55239	0
-0.453745	-0.214523	1.56581	0
-0.484295	-0.226851	1.57731	0
-0.51519	-0.23909	1.58787	0
-0.546595	-0.250799	1.5979	0
-0.578364	-0.262476	1.60709	0
-0.61026	-0.274177	1.61502	0
-0.642153	-0.286124	1.62157	0
-0.673986	-0.297948	1.62674	0
-0.705602	-0.309857	1.63036	0
-0.737156	-0.321915	1.63276	0
-0.768624	-0.334324	1.63394	0
-0.799801	-0.346464	1.63374	0
-0.8309	-0.358989	1.63249	0
-0.861829	-0.372003	1.63011	0
-0.892405	-0.385333	1.62642	0
-0.923045	-0.399277	1.62199	0
-0.953398	-0.413546	1.61645	0
-0.983389	-0.427939	1.60979	0
-1.01293	-0.44263	1.60196	0
-1.04187	-0.457376	1.59286	0
-1.07033	-0.472112	1.5827	0
-1.09821	-0.487174	1.57141	0
-1.1256	-0.502631	1.55916	0
-1.15246	-0.518138	1.54595	0
-1.17859	-0.534031	1.53168	0
-1.20439	-0.54969	1.51674	0
-1.22958	-0.565925	1.50089	0
-1.2541	-0.582014	1.48417	0
-1.27817	-0.598786	1.46685	0
-1.3016	-0.61581	1.44877	0
-1.32443	-0.633332	1.42996	0
-1.34635	-0.651534	1.41023	0
-1.36764	-0.670283	1.38984	0
-1.38832	-0.689278	1.36886	0
-1.40801	-0.709062	1.34704	0
-1.42717	-0.729355	1.32477	0
-1.4456	-0.750046	1.30195	0
-1.46353	-0.770963	1.27875	0
-1.48086	-0.792387	1.25513	0
-1.49749	-0.814192	1.23105	0
-1.51398	-0.835515	1.20691	0
-1.53065	-0.856215	1.18288	0
-1.54729	-0.876492	1.15881	0
-1.56341	-0.89618	1.13444	0
-1.57937	-0.915409	1.10996	0
-1.59496	-0.934185	1.08527	0
-1.61033	-0.952914	1.06042	0
-1.62541	-0.971248	1.0354	0
-1.64056	-0.988866	1.01037	0
-1.65551	-1.00562	0.985185	0
-1.67013	-1.02196	0.9598	0
-1.68438	-1.03805	0.934195	0
-1.69745	-1.05245	0.908138	0
-1.71014	-1.06535	0.88192	0
-1.72236	-1.07766	0.855502	0
-1.73443	-1.08895	0.829001	0
-1.74595	-1.09966	0.802289	0
-1.75685	-1.10922	0.775385	0
-1.76715	-1.11886	0.74827	0
-1.77684	-1.12824	0.720956	0
-1.78578	-1.13746	0.693438	0
-1.79395	-1.14685	0.665724	0
-1.80141	-1.15634	0.637845	0
-1.80821	-1.16572	0.609832	0
-1.81452	-1.17529	0.581753	0
-1.82109	-1.18367	0.553729	0
-1.82776	-1.19109	0.525723	0
GSC
x	y	z	value
1.27157e-06	-1.98682e-08	-1.58946e-07	0
0.164077	-0.188551	0.460429	0
0.198032	-0.13355	0.705126	0
0.193658	-0.147105	0.794115	0
0.18615	-0.161109	0.834291	0
0.177477	-0.168609	0.864688	0
0.167755	-0.171051	0.894469	0
0.157017	-0.170043	0.922441	0
0.145313	-0.165682	0.949071	0
0.132558	-0.158455	0.97605	0
0.118837	-0.149851	1.00189	0
0.104004	-0.14077	1.02811	0
0.0880609	-0.130654	1.05541	0
0.071826	-0.12781	1.07277	0
0.0547072	-0.124745	1.09087	0
0.0370177	-0.120092	1.10851	0
0.0187734	-0.114388	1.12537	0
-0.000153486	-0.109284	1.14175	0
-0.01944	-0.106962	1.15699	0
-0.0410408	-0.110491	1.19433	0
-0.0636452	-0.11414	1.23027	0
-0.0873865	-0.11777	1.26555	0
-0.11193	-0.122469	1.29857	0
-0.137287	-0.127684	1.32988	0
-0.163317	-0.132525	1.35941	0
-0.190141	-0.138444	1.38737	0
-0.217732	-0.144854	1.41398	0
-0.245923	-0.151296	1.43914	0
-0.274701	-0.157812	1.46285	0
-0.304314	-0.164467	1.48584	0
-0.333871	-0.17296	1.50566	0
-0.363293	-0.182787	1.52255	0
-0.393001	-0.192905	1.5379	0
-0.423189	-0.203364	1.55239	0
-0.453745	-0.214523	1.56581	0
-0.484295	-0.226851	1.57731	0
-0.51519	-0.23909	1.58787	0
-0.546595	-0.250799	1.5979	0
-0.578364	-0.262476	1.60709	0
-0.61026	-0.274177	1.61502	0
-0.642153	-0.286124	1.62157	0
-0.673986	-0.297948	1.62674	0
-0.705602	-0.309857	1.63036	0
-0.737156	-0.321915	1.63276	0
-0.768624	-0.334324	1.63394	0
-0.799801	-0.346464	1.63374	0
-0.8309	-0.358989	1.63249	0
-0.861829	-0.372003	1.63011	0
-0.892405	-0.385333	1.62642	0
-0.923045	-0.399277	1.62199	0
-0.953398	-0.413546	1.61645	0
-0.983389	-0.427939	1.60979	0
-1.01293	-0.44263	1.60196	0
-1.04187	-0.457376	1.59286	0
-1.07033	-0.472112	1.5827	0
-1.09821	-0.487174	1.57141	0
-1.1256	-0.502631	1.55916	0
-1.15246	-0.518138	1.54595	0
-1.17859	-0.534031	1.53168	0
-1.20439	-0.54969	1.51674	0
-1.22958	-0.565925	1.50089	0
-1.2541	-0.582014	1.48417	0
-1.27817	-0.598786	1.46685	0
-1.3016	-0.61581	1.44877	0
-1.32443	-0.633332	1.42996	0
-1.34635	-0.651534	1.41023	0
-1.36764	-0.670283	1.38984	0
-1.38832	-0.689278	1.36886	0
-1.40801	-0.709062	1.34704	0
-1.42717	-0.729355	1.32477	0
-1.4456	-0.750046	1.30195	0
-1.46353	-0.770963	1.27875	0
-1.48086	-0.792387	1.25513	0
-1.49749	-0.814192	1.23105	0
-1.51398	-0.835515	1.20691	0
-1.53065	-0.856215	1.18288	0
-1.54729	-0.876492	1.15881	0
-1.56341	-0.89618	1.13444	0
-1.57937	-0.915409	1.10996	0
-1.59496	-0.934185	1.08527	0
-1.61033	-0.952914	1.06042	0
-1.62541	-0.971248	1.0354	0
-1.64056	-0.988866	1.01037	0
-1.65551	-1.00562	0.985185	0
-1.67013	-1.02196	0.9598	0
-1.68438	-1.03805	0.934195	0
-1.69745	-1.05245	0.908138	0
-1.71014	-1.06535	0.88192	0
-1.72236	-1.07766	0.855502	0
-1.73443	-1.08895	0.829001	0
-1.74595	-1.09966	0.802289	0
-1.75685	-1.10922	0.775385	0
-1.76715	-1.11886	0.74827	0
-1.77684	-1.12824	0.720956	0
-1.78578	-1.13746	0.693438	0
-1.79395	-1.14685	0.665724	0
-1.80141	-1.15634	0.637845	0
-1.80821	-1.16572	0.609832	0
-1.81452	-1.17529	0.581753	0
-1.82109	-1.18367	0.553729	0
-1.82776	-1.19109	0.525723	0
LT
x	y	z	value
1.27157e-06	-1.98682e-08	-1.58946e-07	0
0.164077	-0.188551	0.460429	0
0.198032	-0.13355	0.705126	0
0.193658	-0.147105	0.794115	0
0.18615	-0.161109	0.834291	0
0.177477	-0.168609	0.864688	0
0.167755	-0.171051	0.894469	0
0.157017	-0.170043	0.922441	0
0.145313	-0.165682	0.949071	0
0.132558	-0.158455	0.97605	0
0.118837	-0.149851	1.00189	0
0.104004	-0.14077	1.02811	0
0.0880609	-0.130654	1.05541	0
0.071826	-0.12781	1.07277	0
0.0547072	-0.124745	1.09087	0
0.0370177	-0.120092	1.10851	0
0.0187734	-0.114388	1.12537	0
-0.000153486	-0.109284	1.14175	0
-0.01944	-0.106962	1.15699	0
-0.0410408	-0.110491	1.19433	0
-0.0636452	-0.11414	1.23027	0
-0.0873865	-0.11777	1.26555	0
-0.11193	-0.122469	1.29857	0
-0.137287	-0.127684	1.32988	0
-0.163317	-0.132525	1.35941	0
-0.190141	-0.138444	1.38737	0
-0.217732	-0.144854	1.41398	0
-0.245923	-0.151296	1.43914	0
-0.274701	-0.157812	1.46285	0
-0.304314	-0.164467	1.48584	0
-0.333871	-0.17296	1.50566	0
-0.363293	-0.182787	1.52255	0
-0.393001	-0.192905	1.5379	0
-0.423189	-0.203364	1.55239	0
-0.453745	-0.214523	1.56581	0
-0.484295	-0.226851	1.57731	0
-0.51519	-0.23909	1.58787	0
-0.546595	-0.250799	1.5979	0
-0.578364	-0.262476	1.60709	0
-0.61026	-0.274177	1.61502	0
-0.642153	-0.286124	1.62157	0
-0.673986	-0.297948	1.62674	0
-0.705602	-0.309857	1.63036	0
-0.737156	-0.321915	1.63276	0
-0.768624	-0.334324	1.63394	0
-0.799801	-0.346464	1.63374	0
-0.8309	-0.358989	1.63249	0
-0.861829	-0.372003	1.63011	0
-0.892405	-0.385333	1.62642	0
-0.923045	-0.399277	1.62199	0
-0.953398	-0.413546	1.61645	0
-0.983389	-0.427939	1.60979	0
-1.01293	-0.44263	1.60196	0
-1.04187	-0.457376	1.59286	0
-1.07033	-0.472112	1.5827	0
-1.09821	-0.487174	1.57141	0
-1.1256	-0.502631	1.55916	0
-1.15246	-0.518138	1.54595	0
-1.17859	-0.534031	1.53168	0
-1.20439	-0.54969	1.51674	0
-1.22958	-0.565925	1.50089	0
-1.2541	-0.582014	1.48417	0
-1.27817	-0.598786	1.46685	0
-1.3016	-0.61581	1.44877	0
-1.32443	-0.633332	1.42996	0
-1.34635	-0.651534	1.41023	0
-1.36764	-0.670283	1.38984	0
-1.38832	-0.689278	1.36886	0
-1.40801	-0.709062	1.34704	0
-1.42717	-0.729355	1.32477	0
-1.4456	-0.750046	1.30195	0
-1.46353	-0.770963	1.27875	0
-1.48086	-0.792387	1.25513	0
-1.49749	-0.814192	1.23105	0
-1.51398	-0.835515	1.20691	0
-1.53065	-0.856215	1.18288	0
-1.54729	-0.876492	1.15881	0
-1.56341	-0.89618	1.13444	0
-1.57937	-0.915409	1.10996	0
-1.59496	-0.934185	1.08527	0
-1.61033	-0.952914	1.06042	0
-1.62541	-0.971248	1.0354	0
-1.64056	-0.988866	1.01037	0
-1.65551	-1.00562	0.985185	0
-1.67013	-1.02196	0.9598	0
-1.68438	-1.03805	0.934195	0
-1.69745	-1.05245	0.908138	0
-1.71014	-1.06535	0.88192	0
-1.72236	-1.07766	0.855502	0
-1.73443	-1.08895	0.829001	0
-1.74595	-1.09966	0.802289	0
-1.75685	-1.10922	0.775385	0
-1.76715	-1.11886	0.74827	0
-1.77684	-1.12824	0.720956	0
-1.78578	-1.13746	0.693438	0
-1.79395	-1.14685	0.665724	0
-1.80141	-1.15634	0.637845	0
-1.80821	-1.16572	0.609832	0
-1.81452	-1.17529	0.581753	0
-1.82109	-1.18367	0.553729	0
-1.82776	-1.19109	0.525723	0
GT
x	y	z	value
1.27157e-06	-1.98682e-08	-1.58946e-07	0
0.164077	-0.188551	0.460429	0
0.198032	-0.13355	0.705126	0
0.193658	-0.147105	0.794115	0
0.18615	-0.161109	0.834291	0
0.177477	-0.168609	0.864688	0
0.167755	-0.171051	0.894469	0
0.157017	-0.170043	0.922441	0
0.145313	-0.165682	0.949071	0
0.132558	-0.158455	0.97605	0
0.118837	-0.149851	1.00189	0
0.104004	-0.14077	1.02811	0
0.0880609	-0.130654	1.05541	0
0.071826	-0.12781	1.07277	0
0.0547072	-0.124745	1.09087	0
0.0370177	-0.120092	1.10851	0
0.0187734	-0.114388	1.12537	0
-0.000153486	-0.109284	1.14175	0
-0.01944	-0.106962	1.15699	0
-0.0410408	-0.110491	1.19433	0
-0.0636452	-0.11414	1.23027	0
-0.0873865	-0.11777	1.26555	0
-0.11193	-0.122469	1.29857	0
-0.137287	-0.127684	1.32988	0
-0.163317	-0.132525	1.35941	0
-0.190141	-0.138444	1.38737	0
-0.217732	-0.144854	1.41398	0
-0.245923	-0.151296	1.43914	0
-0.274701	-0.157812	1.46285	0
-0.304314	-0.164467	1.48584	0
-0.333871	-0.17296	1.50566	0
-0.363293	-0.182787	1.52255	0
-0.393001	-0.192905	1.5379	0
-0.423189	-0.203364	1.55239	0
-0.453745	-0.214523	1.56581	0
-0.484295	-0.226851	1.57731	0
-0.51519	-0.23909	1.58787	0
-0.546595	-0.250799	1.5979	0
-0.578364	-0.262476	1.60709	0
-0.61026	-0.274177	1.61502	0
-0.642153	-0.286124	1.62157	0
-0.673986	-0.297948	1.62674	0
-0.705602	-0.309857	1.63036	0
-0.737156	-0.321915	1.63276	0
-0.768624	-0.334324	1.63394	0
-0.799801	-0.346464	1.63374	0
-0.8309	-0.358989	1.63249	0
-0.861829	-0.372003	1.63011	0
-0.892405	-0.385333	1.62642	0
-0.923045	-0.399277	1.62199	0
-0.953398	-0.413546	1.61645	0
-0.983389	-0.427939	1.60979	0
-1.01293	-0.44263	1.60196	0
-1.04187	-0.457376	1.59286	0
-1.07033	-0.472112	1.5827	0
-1.09821	-0.487174	1.57141	0
-1.1256	-0.502631	1.55916	0
-1.15246	-0.518138	1.54595	0
-1.17859	-0.534031	1.53168	0
-1.20439	-0.54969	1.51674	0
-1.22958	-0.565925	1.50089	0
-1.2541	-0.582014	1.48417	0
-1.27817	-0.598786	1.46685	0
-1.3016	-0.61581	1.44877	0
-1.32443	-0.633332	1.42996	0
-1.34635	-0.651534	1.41023	0
-1.36764	-0.670283	1.38984	0
-1.38832	-0.689278	1.36886	0
-1.40801	-0.709062	1.34704	0
-1.42717	-0.729355	1.32477	0
-1.4456	-0.750046	1.30195	0
-1.46353	-0.770963	1.27875	0
-1.48086	-0.792387	1.25513	0
-1.49749	-0.814192	1.23105	0
-1.51398	-0.835515	1.20691	0
-1.53065	-0.856215	1.18288	0
-1.54729	-0.876492	1.15881	0
-1.56341	-0.89618	1.13444	0
-1.57937	-0.915409	1.10996	0
-1.59496	-0.934185	1.08527	0
-1.61033	-0.952914	1.06042	0
-1.62541	-0.971248	1.0354	0
-1.64056	-0.988866	1.01037	0
-1.65551	-1.00562	0.985185	0
-1.67013	-1.02196	0.9598	0
-1.68438	-1.03805	0.934195	0
-1.69745	-1.05245	0.908138	0
-1.71014	-1.06535	0.88192	0
-1.72236	-1.07766	0.855502	0
-1.73443	-1.08895	0.829001	0
-1.74595	-1.09966	0.802289	0
-1.75685	-1.10922	0.775385	0
-1.76715	-1.11886	0.74827	0
-1.77684	-1.12824	0.720956	0
-1.78578	-1.13746	0.693438	0
-1.79395	-1.14685	0.665724	0
-1.80141	-1.15634	0.637845	0
-1.80821	-1.16572	0.609832	0
-1.81452	-1.17529	0.581753	0
-1.82109	-1.18367	0.553729	0
-1.82776	-1.19109	0.525723	0
SCT (New)
x	y	z	value
0	130	0	0
0	130	0	0
0	130	0	0
0	130	0	0
0	130	0	0
0	130	0	0
0	130	0	0
0	130	0	0
0	130	0	0
0	130	0	0
0	130	0	0
0	130	0	0
0	130	0	0
0	130	0	0
0	130	0	0
0	130	0	0
0	130	0	0
0	130	0	0
0	130	0	0
0	130	0	0
0	130	0	0
0	130	0	0
0	130	0	0
0	130	0	0
0	130	0	0
0	130	0	0
0	130	0	0
0	130	0	0
0	130	0	0
0	130	0	0
0	130	0	0
0	130	0	0
0	130	0	0
0	130	0	0
0	130	0	0
0	130	0	0
0	130	0	0
0	130	0	0
0	130	0	0
0	130	0	0
0	130	0	0
0	130	0	0
0	130	0	0
0	130	0	0
0	130	0	0
0	130	0	0
0	130	0	0
0	130	0	0
0	130	0	0
0	130	0	0
0	130	0	0
0	130	0	0
0	130	0	0
0	130	0	0
0	130	0	0
0	130	0	0
0	130	0	0
0	130	0	0
0	130	0	0
0	130	0	0
0	130	0	0
0	130	0	0
0	130	0	0
0	130	0	0
0	130	0	0
0	130	0	0
0	130	0	0
0	130	0	0
0	130	0	0
0	130	0	0
0	130	0	0
0	130	0	0
0	130	0	0
0	130	0	0
0	130	0	0
0	130	0	0
0	130	0	0
0	130	0	0
0	130	0	0
0	130	0	0
0	130	0	0
0	130	0	0
0	130	0	0
0	130	0	0
0	130	0	0
0	130	0	0
0	130	0	0
0	130	0	0
0	130	0	0
0	130	0	0
0	130	0	0
0	130	0	0
0	130	0	0
0	130	0	0
0	130	0	0
0	130	0	0
0	130	0	0
0	130	0	0
0	130	0	0
0	130	0	0
0	130	0	0
SCB (New)
x	y	z	value
0	0	0	0
0	0	0	0
0	0	0	0
0	0	0	0
0	0	0	0
0	0	0	0
0	0	0	0
0	0	0	0
0	0	0	0
0	0	0	0
0	0	0	0
0	0	0	0
0	0	0	0
0	0	0	0
0	0	0	0
0	0	0	0
0	0	0	0
0	0	0	0
0	0	0	0
0	0	0	0
0	0	0	0
0	0	0	0
0	0	0	0
0	0	0	0
0	0	0	0
0	0	0	0
0	0	0	0
0	0	0	0
0	0	0	0
0	0	0	0
0	0	0	0
0	0	0	0
0	0	0	0
0	0	0	0
0	0	0	0
0	0	0	0
0	0	0	0
0	0	0	0
0	0	0	0
0	0	0	0
0	0	0	0
0	0	0	0
0	0	0	0
0	0	0	0
0	0	0	0
0	0	0	0
0	0	0	0
0	0	0	0
0	0	0	0
0	0	0	0
0	0	0	0
0	0	0	0
0	0	0	0
0	0	0	0
0	0	0	0
0	0	0	0
0	0	0	0
0	0	0	0
0	0	0	0
0	0	0	0
0	0	0	0
0	0	0	0
0	0	0	0
0	0	0	0
0	0	0	0
0	0	0	0
0	0	0	0
0	0	0	0
0	0	0	0
0	0	0	0
0	0	0	0
0	0	0	0
0	0	0	0
0	0	0	0
0	0	0	0
0	0	0	0
0	0	0	0
0	0	0	0
0	0	0	0
0	0	0	0
0	0	0	0
0	0	0	0
0	0	0	0
0	0	0	0
0	0	0	0
0	0	0	0
0	0	0	0
0	0	0	0
0	0	0	0
0	0	0	0
0	0	0	0
0	0	0	0
0	0	0	0
0	0	0	0
0	0	0	0
0	0	0	0
0	0	0	0
0	0	0	0
0	0	0	0
0	0	0	0
0	0	0	0
C
x	y	z	value
1.27157e-06	-1.98682e-08	-1.58946e-07	0
0.164077	-0.188551	0.460429	0
0.198032	-0.13355	0.705126	0
0.193658	-0.147105	0.794115	0
0.18615	-0.161109	0.834291	0
0.177477	-0.168609	0.864688	0
0.167755	-0.171051	0.894469	0
0.157017	-0.170043	0.922441	0
0.145313	-0.165682	0.949071	0
0.132558	-0.158455	0.97605	0
0.118837	-0.149851	1.00189	0
0.104004	-0.14077	1.02811	0
0.0880609	-0.130654	1.05541	0
0.071826	-0.12781	1.07277	0
0.0547072	-0.124745	1.09087	0
0.0370177	-0.120092	1.10851	0
0.0187734	-0.114388	1.12537	0
-0.000153486	-0.109284	1.14175	0
-0.01944	-0.106962	1.15699	0
-0.0410408	-0.110491	1.19433	0
-0.0636452	-0.11414	1.23027	0
-0.0873865	-0.11777	1.26555	0
-0.11193	-0.122469	1.29857	0
-0.137287	-0.127684	1.32988	0
-0.163317	-0.132525	1.35941	0
-0.190141	-0.138444	1.38737	0
-0.217732	-0.144854	1.41398	0
-0.245923	-0.151296	1.43914	0
-0.274701	-0.157812	1.46285	0
-0.304314	-0.164467	1.48584	0
-0.333871	-0.17296	1.50566	0
-0.363293	-0.182787	1.52255	0
-0.393001	-0.192905	1.5379	0
-0.423189	-0.203364	1.55239	0
-0.453745	-0.214523	1.56581	0
-0.484295	-0.226851	1.57731	0
-0.51519	-0.23909	1.58787	0
-0.546595	-0.250799	1.5979	0
-0.578364	-0.262476	1.60709	0
-0.61026	-0.274177	1.61502	0
-0.642153	-0.286124	1.62157	0
-0.673986	-0.297948	1.62674	0
-0.705602	-0.309857	1.63036	0
-0.737156	-0.321915	1.63276	0
-0.768624	-0.334324	1.63394	0
-0.799801	-0.346464	1.63374	0
-0.8309	-0.358989	1.63249	0
-0.861829	-0.372003	1.63011	0
-0.892405	-0.385333	1.62642	0
-0.923045	-0.399277	1.62199	0
-0.953398	-0.413546	1.61645	0
-0.983389	-0.427939	1.60979	0
-1.01293	-0.44263	1.60196	0
-1.04187	-0.457376	1.59286	0
-1.07033	-0.472112	1.5827	0
-1.09821	-0.487174	1.57141	0
-1.1256	-0.502631	1.55916	0
-1.15246	-0.518138	1.54595	0
-1.17859	-0.534031	1.53168	0
-1.20439	-0.54969	1.51674	0
-1.22958	-0.565925	1.50089	0
-1.2541	-0.582014	1.48417	0
-1.27817	-0.598786	1.46685	0
-1.3016	-0.61581	1.44877	0
-1.32443	-0.633332	1.42996	0
-1.34635	-0.651534	1.41023	0
-1.36764	-0.670283	1.38984	0
-1.38832	-0.689278	1.36886	0
-1.40801	-0.709062	1.34704	0
-1.42717	-0.729355	1.32477	0
-1.4456	-0.750046	1.30195	0
-1.46353	-0.770963	1.27875	0
-1.48086	-0.792387	1.25513	0
-1.49749	-0.814192	1.23105	0
-1.51398	-0.835515	1.20691	0
-1.53065	-0.856215	1.18288	0
-1.54729	-0.876492	1.15881	0
-1.56341	-0.89618	1.13444	0
-1.57937	-0.915409	1.10996	0
-1.59496	-0.934185	1.08527	0
-1.61033	-0.952914	1.06042	0
-1.62541	-0.971248	1.0354	0
-1.64056	-0.988866	1.01037	0
-1.65551	-1.00562	0.985185	0
-1.67013	-1.02196	0.9598	0
-1.68438	-1.03805	0.934195	0
-1.69745	-1.05245	0.908138	0
-1.71014	-1.06535	0.88192	0
-1.72236	-1.07766	0.855502	0
-1.73443	-1.08895	0.829001	0
-1.74595	-1.09966	0.802289	0
-1.75685	-1.10922	0.775385	0
-1.76715	-1.11886	0.74827	0
-1.77684	-1.12824	0.720956	0
-1.78578	-1.13746	0.693438	0
-1.79395	-1.14685	0.665724	0
-1.80141	-1.15634	0.637845	0
-1.80821	-1.16572	0.609832	0
-1.81452	-1.17529	0.581753	0
-1.82109	-1.18367	0.553729	0
-1.82776	-1.19109	0.525723	0
HHC
x	y	z	value
0	0	0	0
0	0	0	0
0	0	0	0
0	0	0	0
0	0	0	0
0	0	0	0
0	0	0	0
0	0	0	0
0	0	0	0
0	0	0	0
0	0	0	0
0	0	0	0
0	0	0	0
0	0	0	0
0	0	0	0
0	0	0	0
0	0	0	0
0	0	0	0
0	0	0	0
0	0	0	0
0	0	0	0
0	0	0	0
0	0	0	0
0	0	0	0
0	0	0	0
0	0	0	0
0	0	0	0
0	0	0	0
0	0	0	0
0	0	0	0
0	0	0	0
0	0	0	0
0	0	0	0
0	0	0	0
0	0	0	0
0	0	0	0
0	0	0	0
0	0	0	0
0	0	0	0
0	0	0	0
0	0	0	0
0	0	0	0
0	0	0	0
0	0	0	0
0	0	0	0
0	0	0	0
0	0	0	0
0	0	0	0
0	0	0	0
0	0	0	0
0	0	0	0
0	0	0	0
0	0	0	0
0	0	0	0
0	0	0	0
0	0	0	0
0	0	0	0
0	0	0	0
0	0	0	0
0	0	0	0
0	0	0	0
0	0	0	0
0	0	0	0
0	0	0	0
0	0	0	0
0	0	0	0
0	0	0	0
0	0	0	0
0	0	0	0
0	0	0	0
0	0	0	0
0	0	0	0
0	0	0	0
0	0	0	0
0	0	0	0
0	0	0	0
0	0	0	0
0	0	0	0
0	0	0	0
0	0	0	0
0	0	0	0
0	0	0	0
0	0	0	0
0	0	0	0
0	0	0	0
0	0	0	0
0	0	0	0
0	0	0	0
0	0	0	0
0	0	0	0
0	0	0	0
0	0	0	0
0	0	0	0
0	0	0	0
0	0	0	0
0	0	0	0
0	0	0	0
0	0	0	0
0	0	0	0
0	0	0	0
0	0	0	0
