# Supplementary material for: Quantifying dynamic muscle lengths and moment arms of musculoskeletal joints using FEBio studio: A demonstration in the glenohumeral joint
Source: J Biomech. Author manuscript; Available in PMC 2026 Apr 28. (PMC13111909; doi:10.1016/j.jbiomech.2026.113308)
Supplement: Data_and_code.zip [file NIHMS2167395-supplement-Data_and_code_zip.zip › data_and_code_v1.1/provided_solutions_Matlab/Post_operative_reverse_outputs.csv]

Subscapularis 1	Subscapularis 1	Subscapularis 1	Subscapularis 1	Subscapularis 1	Subscapularis 2	Subscapularis 2	Subscapularis 2	Subscapularis 2	Subscapularis 2	Subscapularis 3	Subscapularis 3	Subscapularis 3	Subscapularis 3	Subscapularis 3
Magnitude about Scapula X	Magnitude about Scapula Y	Magnitude about Humerus Y	Total Magnitude	Muscle Length	Magnitude about Scapula X	Magnitude about Scapula Y	Magnitude about Humerus Y	Total Magnitude	Muscle Length	Magnitude about Scapula X	Magnitude about Scapula Y	Magnitude about Humerus Y	Total Magnitude	Muscle Length
4.5418524752597	14.1734354724477	12.1698688536578	14.9278455873109	163.871	-20.0427343312573	14.4217129555493	13.4138994741463	25.8205432905675	166.809	-40.5408901374503	13.3864466810715	13.3091315064834	45.1366497154633	176.248
4.54160602164891	14.172132561754	12.1688662857528	14.9265233559462	163.869	-20.0423145163361	14.4202548906472	13.411970743749	25.8192034873083	166.807	-40.5409035362131	13.3853147743134	13.3068315376176	45.1359772201343	176.246
4.54192351070984	14.1718315276857	12.1686846501823	14.9263347021109	163.869	-20.0420848920592	14.4205373586275	13.4119681935615	25.8191982880504	166.807	-40.5406969105745	13.3856186259804	13.3066409262672	45.1359484396279	176.246
4.54109069347448	14.1723732923663	12.1690865397646	14.9266012979108	163.869	-20.0429011285421	14.4208156801334	13.4119995471565	25.8200268062099	166.807	-40.5415748351042	13.3857773847759	13.3064188873723	45.1368727990138	176.246
4.54132592113549	14.1729284849728	12.1696132095994	14.9272012642992	163.87	-20.0425643393365	14.4211795189762	13.412076764201	25.820038475213	166.807	-40.5412358752434	13.3861853026878	13.306320538202	45.1368566220062	176.246
4.53978431160725	14.1735690941693	12.1700507940578	14.927342733439	163.87	-20.0432727454741	14.4215345967889	13.411989617276	25.8208222909633	166.807	-40.5419780918762	13.3866193316108	13.3060008777207	45.1377534501581	176.246
4.54016726481153	14.1732378378587	12.169842410132	14.9271432827569	163.87	-20.0430008071583	14.4217757601941	13.4120295216947	25.8208170906087	166.807	-40.5416770989445	13.3867981245397	13.3058629298716	45.1377130294901	176.246
4.53952920850361	14.1737872688718	12.1702876162777	14.9274778601156	163.87	-20.0436838778242	14.4222353955289	13.412078032936	25.8216624913673	166.808	-40.5424411189471	13.3872638424939	13.3056412246053	45.1386794808622	176.246
4.53891794872756	14.1743163589638	12.1707269347321	14.9278007982299	163.871	-20.0443607595189	14.4228021620483	13.4122065168014	25.8225616280413	166.808	-40.5421411381081	13.3877454279565	13.3054506516298	45.1386280363481	176.246
4.53921173897519	14.1746420881449	12.1709743543164	14.9282003622318	163.871	-20.043969705505	14.4231440363557	13.4123758481341	25.8225125292026	166.808	-40.5418249736117	13.3880299098789	13.3055267631322	45.1385906089199	176.246
4.53857489443314	14.1750989421416	12.1714316558995	14.9284475812906	163.871	-20.0447108274484	14.4235036908805	13.412217904991	25.8233410773808	166.808	-40.5425497188173	13.3883432772393	13.3049048556966	45.1394725138539	176.246
4.53800868642371	14.1756432095034	12.1718892542639	14.9287979511912	163.872	-20.0452819597761	14.4240757673716	13.4123299606248	25.8242123864822	166.808	-40.5431168760088	13.3889449374092	13.3047523424507	45.1404114427694	176.245
4.53738094074842	14.1760864539439	12.1721517974788	14.9290339201425	163.872	-20.0459473174736	14.4245886576977	13.4126055356913	25.8250695972008	166.808	-40.5438515143026	13.3893778472851	13.304918901439	45.1413316219412	176.245
4.5374786252094	14.1759914859005	12.1720917498431	14.9289737047713	163.872	-20.0459007929568	14.4245777980451	13.4125294923477	25.8250248930066	166.808	-40.5437705712164	13.389475866815	13.3049046885909	45.1413040816502	176.245
6.63591511710295	17.5671741403167	15.011169932227	18.8695989384255	165.456	-20.2619032740588	15.4028929621378	15.0204164409244	27.050901721374	167.063	-40.0656229207499	11.47816300968	12.4792360285031	44.7020033667955	176.852
6.52508501251559	17.8162761182961	15.2338618346858	19.0590345755517	165.486	-20.3455352559195	15.7269231640187	15.3071178821889	27.3156472445734	167.094	-40.0375450559381	11.688140008261	12.8127946373048	44.8465698358312	176.87
6.50213713621299	17.8665714200671	15.2793923885494	19.0974503720981	165.496	-20.3623969015509	15.8279321534418	15.3727770277578	27.3772470094244	167.095	-40.0094564304002	11.7317096068363	12.8847071243977	44.862554672557	176.874
6.49309512135634	17.894111244517	15.3029347482346	19.1201648806953	165.501	-20.3689108876778	15.8865868731239	15.4129068908584	27.4128896785043	167.095	-39.8659822639208	11.3117327569221	12.7817560978057	44.8115308425032	176.873
6.50337172628021	17.9152353694542	15.3214505274041	19.1438348770466	165.512	-20.3697639737827	15.9292497739053	15.437444522687	27.4333080940368	167.101	-39.8493313458853	11.3414764444018	12.7925361356609	44.7978412817994	176.878
6.51861152212346	17.9404025221463	15.3430015554859	19.1732363795215	165.512	-20.3699617401089	15.9749951097077	15.4671307884344	27.4571198230259	167.1	-39.8293742496331	11.3690881813715	12.8205165646045	44.7958300420597	176.877
6.52233830829447	17.9530026031676	15.3517452543704	19.187090539482	165.517	-20.3805465484686	16.0036153433345	15.4822573780263	27.479628020375	167.098	-39.8205821397346	11.3869465089217	12.8349299899151	44.7983954751696	176.869
6.53843666306979	17.9550057587056	15.3533569082395	19.1951457764577	165.517	-20.3796927553609	16.0162990272408	15.4849580632113	27.4841860103063	167.095	-39.8064539009814	11.3924683232223	12.8374744152212	44.7914161953417	176.866
6.55414141292279	17.9634169528221	15.3599706926706	19.2092226389439	165.512	-20.3763708625141	16.0310403748109	15.4948982107634	27.4917544699347	167.092	-39.7926535038138	11.4076701058908	12.8587725275684	44.7958819617349	176.864
6.56850156860923	17.9718277509333	15.3654976725574	19.2230224599487	165.516	-20.380753009658	16.0341188062987	15.4923060679732	27.4972982392741	167.088	-39.791179979304	11.4140969890064	12.864680749048	44.8044442033031	176.86
6.58380606961768	17.9787233127661	15.3703778977361	19.2356705122243	165.505	-20.3769394499461	16.0362667282975	15.4912097965632	27.4970305496019	167.075	-39.7803486683279	11.4200410620223	12.8701952636188	44.8037652211665	176.848
6.59455966393113	17.9874843507144	15.3766666942996	19.2484555744067	165.507	-20.3790352341783	16.0413158488495	15.4910780863486	27.5022896747629	167.072	-39.7786671618245	11.423488269331	12.8717624006637	44.8101046745271	176.843
6.59565564724806	17.993651225919	15.3802470561892	19.2553721421857	165.492	-20.383015311833	16.0564584051451	15.5005893377383	27.5159560707364	167.054	-39.7731590682486	11.439011082621	12.8831300814154	44.8159309914686	176.824
6.59797502498772	17.998782645641	15.3832578143684	19.2617034209846	165.49	-20.3895155962955	16.0677433552498	15.5059931662639	27.5288936000779	167.05	-39.7747767002049	11.4520664540774	12.8895516325791	44.8259136623535	176.816
6.60244510464989	18.0049189958849	15.3883655579666	19.2696286529269	165.481	-20.3915609396444	16.0767533049498	15.5101948617848	27.5375032126357	167.039	-39.7699214746711	11.4611602817872	12.8920465709494	44.8287927555597	176.804
6.60709857273811	18.022690009709	15.4032271257078	19.2885251275516	165.471	-20.3900710522523	16.0960081087682	15.526284189183	27.5511759519391	167.031	-39.7614026475753	11.4768574756049	12.9066519993385	44.8345522420845	176.794
6.60493911272896	18.0356612788433	15.4126876962615	19.3006879278587	165.465	-20.3971263616646	16.1081738340633	15.5324206011262	27.5652782645059	167.021	-39.7630429503135	11.4847303727426	12.9104092174995	44.8453467490784	176.78
6.61139258115307	18.0500338893922	15.4253799963847	19.3170463871131	165.454	-20.395935595144	16.1228124075294	15.5428307258612	27.575663650331	167.011	-39.755071305172	11.494362589085	12.9191712538883	44.8505991096497	176.768
6.61349550741789	18.0643483621809	15.4370540488926	19.3319343360465	165.449	-20.4006131770525	16.1368146385996	15.5518356505379	27.5898699554935	167.004	-39.7528066686493	11.5029084496983	12.9272057729685	44.8611759259079	176.757
6.61106145034912	18.0773680213023	15.4466507833926	19.3441186385572	165.438	-20.4071375940347	16.1496730163516	15.5588669123152	27.6042980647781	166.988	-39.7503995213725	11.5084997284376	12.9325331566473	44.8707183833629	176.737
6.61691695973118	18.093826065363	15.4613954206083	19.3622494345966	165.43	-20.4071924293961	16.1656863314849	15.5712113422901	27.6168766962259	166.982	-39.8059308127264	11.8618259567584	13.0430928427151	44.8802922333248	176.728
6.61944967521396	18.1064623645432	15.4724546091105	19.3756861007779	165.425	-20.4131503847599	16.1772099839962	15.5771770329067	27.6300784400181	166.973	-39.8058614520336	11.8735715503986	13.0500378374416	44.8911420945774	176.714
6.62399034131159	18.1251156591984	15.4889717247171	19.3954214568909	165.42	-20.4140714055587	16.1935918500733	15.5907523444766	27.6440649047497	166.97	-39.8020235772961	11.8911935844899	13.0666298391973	44.9029581294196	176.707
6.63167690175198	18.1419639186023	15.5051310120803	19.4144980670961	165.427	-20.4193595283624	16.2033838734897	15.5944996520196	27.6552144165963	166.973	-39.8044687891888	11.9013371805906	13.070918585473	44.9152375928759	176.704
6.64123710675458	18.1613662585757	15.5237248221044	19.4366028693564	165.424	-20.4197288082664	16.2163284620626	15.6036524856983	27.6656356710909	166.969	-39.8000374859914	11.9147343752266	13.0822500368237	44.9242263526174	176.696
6.64286422412565	18.183077329071	15.5429027703787	19.4582271307043	165.423	-20.4259976368572	16.2331775656322	15.6158655180817	27.6832458687684	166.966	-39.8016957197158	11.9312059161711	13.0966750418082	44.9408269235214	176.687
6.65609334527368	18.2002371260983	15.5619535805085	19.4792103305573	165.435	-20.4268294614121	16.2412580552058	15.6190263619708	27.6896342872105	166.978	-39.8006701075157	11.9388191350271	13.09985644537	44.9488887961547	176.694
6.66398365275363	18.2231743924767	15.5843467526509	19.5038981094246	165.444	-20.4321479434848	16.2559990851326	15.6299774630602	27.7049750786496	166.987	-39.8015391750799	11.9536858090555	13.1138463946803	44.9639727432618	176.696
6.66682581641417	18.2435439396323	15.6038232619845	19.5245166820747	165.446	-20.4388031643705	16.2689412323468	15.6384615927167	27.7198884458362	166.987	-39.8039507249313	11.9671489793196	13.1253392428776	44.9796625289092	176.689
6.68245348856079	18.2640028436624	15.6267895894667	19.5492185595045	165.465	-20.4400394271902	16.275843821188	15.6425665371042	27.7264786155741	167.008	-39.8035176391875	11.9749927009829	13.1317414087646	44.9891615194742	176.704
6.7005989704906	18.2893333109759	15.6547364899826	19.5792566129758	165.49	-20.4391736221864	16.2849284412992	15.6506106335502	27.7338382596512	167.038	-39.8028155832538	11.9857120394413	13.1427991742616	45.0005912499149	176.728
6.71621031868151	18.3142658685796	15.6819833951814	19.6080343603978	165.509	-20.438830562947	16.2927711101283	15.6580948883752	27.7412927076253	167.062	-39.7997509010821	11.9954635747926	13.1530115679061	45.0094166226609	176.746
6.72713220459001	18.3411125141289	15.7099204583136	19.6369566285124	165.536	-20.4439160310905	16.2977680925771	15.6632281240082	27.7506733941094	167.091	-39.8049964138575	12.0036910354449	13.1631194102132	45.024842642046	176.767
6.75083847685178	18.3705967452735	15.7434533892501	19.6724258562607	165.563	-20.4374564163578	16.3031163230352	15.672180880875	27.7530019953994	167.127	-39.7983049856908	12.0128475450601	13.1768389972189	45.0308112014873	176.8
6.76935773833548	18.395939276141	15.7725076277445	19.7022667846281	165.592	-20.4366565896086	16.3029047764766	15.6738594347767	27.7549952743046	167.161	-39.7972887222796	12.0163607789329	13.182029829602	45.0378043096545	176.827
6.79905112981728	18.4275034242103	15.8089111354398	19.7413984196512	165.631	-20.4277033376027	16.301967189066	15.679534913163	27.7514028694437	167.213	-39.7906528260181	12.0195340002856	13.1930060558384	45.0400521811994	176.877
6.82494706500967	18.4624132259264	15.847418543995	19.7823651809348	165.666	-20.4197702786129	16.302944646335	15.6889364924112	27.7508081521457	167.262	-39.7838103757746	12.0255670202941	13.2095337058149	45.0443739275951	176.924
6.85388249332168	18.4928230786833	15.8831334823115	19.8200583041502	165.709	-20.4115971600308	16.2982364171882	15.6913043211922	27.7454398661118	167.318	-39.7794206252377	12.0260062647293	13.2174537719604	45.0470814123302	176.977
6.89319376658328	18.5239383897415	15.920895391234	19.8616166426667	165.748	-20.393747319173	16.2906071493371	15.6947636616127	27.7310472811471	167.377	-39.7645132730898	12.0218186489511	13.2269667963501	45.0378110954295	177.039
6.93353250542762	18.5587519272064	15.9618945181845	19.9068940663867	165.793	-20.3733012342244	16.2819442065208	15.699387774825	27.7146312304113	167.444	-39.7500026319894	12.017448550514	13.2386092505455	45.0289165509502	177.111
6.97213155984904	18.5929387921346	16.0020449024823	19.9510209668058	165.84	-20.3560657613144	16.2722315583031	15.703089354165	27.7003026322482	167.513	-39.7381907625894	12.013321571704	13.2501348814918	45.02252676517	177.182
7.0148803164394	18.6274295167871	16.0418785123256	19.9965894473082	165.869	-20.3278799509221	16.2598046559743	15.7097787076304	27.6769456054106	167.571	-39.7135951391565	12.005825018773	13.2668429166499	45.0031896918813	177.251
7.06874074305276	18.6614024025621	16.0833010624154	20.0452666917966	165.913	-20.2932367506992	16.2427304517273	15.7138115915268	27.6454643308781	167.65	-39.6871546218134	11.9936517554901	13.2806128831988	44.9788043902561	177.344
7.11601388331962	18.6933452279972	16.121532325693	20.0899389647205	165.958	-20.2656389987043	16.2249396725701	15.7151745541362	27.6182838231559	167.725	-39.6669462220127	11.9808306329339	13.2917247962851	44.9593575863858	177.43
7.17267752326009	18.7250590284408	16.1593607822691	20.1373096637876	166	-20.2264660501473	16.2040770717043	15.7178051128373	27.579811508853	167.807	-39.6369258531936	11.9612020152636	13.3045491974162	44.9266462380253	177.531
7.22870507147051	18.7600427917032	16.1986909110355	20.1875517660243	166.029	-20.1821781631426	16.1886599928224	15.728987824334	27.5421868319436	167.881	-39.6015388591874	11.9467116074627	13.3287849033809	44.8929410264331	177.629
7.29237862081394	18.7903034587502	16.2364369198637	20.2360240154733	166.065	-20.1338022281167	16.168434018235	15.7332968863398	27.4967308512599	167.962	-39.5625035784679	11.9242624389384	13.3415647230249	44.8503564400928	177.735
7.35482163938574	18.8211810999675	16.2715858205002	20.2844157320242	166.09	-20.0783752022095	16.1537887879704	15.7437267319647	27.4471238028858	168.037	-39.5177199689189	11.8954153443888	13.3569900146256	44.7986916292511	177.843
7.42043959731013	18.8538322917962	16.3079166341133	20.335460086161	166.119	-20.020078400405	16.1464494673699	15.7600347249187	27.3980435798405	168.12	-39.4715230275008	11.8635069561923	13.3735952422795	44.7438605124885	177.963
7.48330595480086	18.8799109805459	16.3379594935035	20.3796865473183	166.145	-19.9651126613805	16.1342368972107	15.769663973789	27.347356171007	168.198	-39.429426363061	11.8289504210645	13.3847230331414	44.6903870929329	178.077
7.55534750565775	18.9042058850043	16.3649526630154	20.4253631682007	166.158	-19.8941905719413	16.1232252735395	15.7862818503558	27.2862293003366	168.277	-39.3713813883455	11.7936609688873	13.4068168683161	44.622211368156	178.203
7.62684680425306	18.9215789244923	16.3838465770003	20.4645183480805	166.178	-19.8253914373524	16.1090648249186	15.7970365715846	27.221669676309	168.361	-39.3190283391327	11.7506487907731	13.4218179395139	44.552853383909	178.337
7.69842013430095	18.9417661582168	16.4054392041539	20.5065903237321	166.187	-19.7530452060205	16.0964820814902	15.8118458534967	27.1573914756468	168.439	-39.2604135190485	11.7112771628771	13.4418451528229	44.4805597276294	178.467
7.76869272058892	18.9532783962846	16.4155028102192	20.5401176311619	166.189	-19.6768370916785	16.0796724510297	15.8209016980362	27.0844160187862	168.511	-39.2012586694447	11.6610812066494	13.4554484912261	44.4000040844526	178.598
7.84979235724896	18.9647970120746	16.4256749535813	20.5777935001231	166.191	-19.5890739205133	16.0656453045355	15.833832651437	27.0038817657505	168.592	-39.1329964177799	11.6089425728187	13.4715371307147	44.3092338734804	178.744
7.92511036668433	18.9767350936587	16.4348129320335	20.6140765167371	166.19	-19.5040421789638	16.0459451580621	15.8464128377426	26.9253167805098	168.67	-39.0656922948999	11.5605596614305	13.4921059535859	44.2211139576153	178.887
7.99798045495321	18.9778845836764	16.4299856916454	20.6395922534883	166.181	-17.4436508905282	17.9609810023918	16.4158295152911	25.9199381545814	168.741	-39.0000877578984	11.5004306840862	13.503704834912	44.1259828068866	179.03
8.07979949556495	18.9782824294857	16.4248087204403	20.6679792702063	166.175	-17.3433559553684	17.9294708697654	16.4100479999431	25.8274312461518	168.825	-38.9268952926118	11.4368895814402	13.5146730099065	44.0213370138891	179.192
8.23288648104038	18.4209717135047	15.9207593090338	20.2199989550151	166.168	-17.259262147101	17.1842005759691	15.8384683346151	25.2750297643141	168.857	-39.2179497508323	11.2708220739628	12.9810022449651	43.9139593164302	179.255
8.1913650850569	18.6730414762336	16.1371981704595	20.426006605016	166.158	-17.2584740314687	17.3844999247961	16.0762762905077	25.4384045505508	168.97	-39.1273342050714	11.4702170538591	13.4016111300734	43.9910514622793	179.455
8.24500679819601	18.754877213855	16.1953399722808	20.5181338071286	166.14	-17.1678627370988	17.4421026405149	16.1399526797288	25.4109281910699	169.053	-39.0289458633764	11.4759079631177	13.5085106464499	43.9002334825715	179.629
8.33387296926732	18.801024685782	16.2226353157003	20.5926552926862	166.124	-17.0377940889888	17.4299861463519	16.1399598190792	25.3044081667008	169.132	-38.9276334401253	11.4133438431414	13.5296039900404	43.7680593744207	179.804
8.40965576481207	18.8180155150675	16.2189094477137	20.6356447107417	166.113	-16.9287124765222	17.409224458484	16.1290715920814	25.2067433336098	169.215	-38.8460277868497	11.3386898961684	13.5502859146363	43.6560708848295	179.987
8.4866165331188	18.8342313737813	16.2122566812619	20.6786939177049	166.086	-16.8198287590046	17.4242628958185	16.144655704525	25.1332579771468	169.292	-38.7565212177009	11.2733323106658	13.591100753966	43.5451814448859	180.17
8.56956604587429	18.836741939151	16.1954429953474	20.7121185567422	166.066	-16.7043283102161	17.4312967315554	16.1542412445079	25.0503833054929	169.378	-38.4588831915076	10.483613912729	13.3788869208706	43.2960385808865	180.362
8.64672660171731	18.8258693702998	16.1635525967221	20.7313841572149	166.041	-16.5898254117852	17.4057067185647	16.1382997352666	24.9476850929115	169.462	-38.3766038220042	10.408726573631	13.3922935120256	43.1705518619505	180.553
8.7147869640877	18.8144050065771	16.1257561518337	20.7468798289057	166.023	-16.4821973609411	17.3669324831124	16.1106788216451	24.8414128150856	169.552	-38.3037910195927	10.3271713442632	13.4038696570245	43.0537887207269	180.751
8.7922986991763	18.797094969846	16.0844428435677	20.7615112097698	165.988	-16.3616004031743	17.3241147274032	16.0810131631213	24.7239922384403	169.629	-38.2189879912237	10.2439459128027	13.4128908947107	42.9240772729681	180.942
8.86820948709926	18.7764681283312	16.0389317902057	20.7729054666138	165.962	-16.2405143821831	17.2798385978336	16.0508713344083	24.6066777089224	169.722	-38.1373812114811	10.1597327535918	13.4169538442842	42.793233233134	181.151
8.90727640355061	18.5340803089971	15.7975644244236	20.5693335668923	165.933	-16.1342204574175	17.2056651732988	15.9922566905914	24.4781251574085	169.813	-38.0615005903688	10.077247246496	13.4177717509587	42.6646409219192	181.365
8.98436836453443	18.5358225646253	15.7709001308731	20.6025796159528	165.911	-16.008010982364	17.1600020912549	15.9585467129901	24.356672849572	169.912	-37.9801790635586	9.9958411770287	13.4149961239674	42.5288530019177	181.583
9.06316136172012	18.514626879696	15.7214204477166	20.6165789637176	165.878	-15.8852975548727	17.1148295010763	15.9178474710442	24.2357219677387	170.003	-37.9026000285225	9.92219075510758	13.4143879741828	42.3954996625922	181.798
9.12919454154912	18.508156650939	15.684278280004	20.6386690186579	165.843	-15.7601924477024	17.0663777120209	15.8824565723642	24.1156684291619	170.101	-37.8093080820661	9.80928268611664	13.4179943481343	42.2617319724004	182.023
9.21325561078862	18.4887835067291	15.6384719667366	20.6577927483925	165.815	-15.6225251819694	17.0374383685788	15.8486062141135	23.9946948219286	170.205	-37.7051335495336	9.66630615763479	13.4068538230014	42.1164202546431	182.261
9.29234009730158	18.4696171394682	15.5908435144672	20.6755736418045	165.776	-15.4817427574873	17.0158683363401	15.8220732037762	23.8788387380686	170.303	-37.5994249598245	9.53411690813456	13.3988773748659	41.9685032133266	182.492
9.37955045434976	18.4460328566954	15.5419588765045	20.6937821040165	165.729	-15.3306463129303	17.0006183930782	15.7988979684718	23.761037867422	170.401	-37.4829546018141	9.40678389869397	13.3886133147672	41.8072362965555	182.732
9.45285615341539	18.426723635737	15.4962064990134	20.7102542927259	165.7	-15.1889308723872	16.9940712872625	15.7840971893137	23.6576585440928	170.519	-37.3774870780052	9.29068249837282	13.3834097392671	41.6570859010089	182.984
9.53515028636867	18.4108985339262	15.4554391179588	20.7347019478081	165.668	-15.0419087285986	16.9933010521667	15.7728133948094	23.5556796866508	170.636	-37.2643225261269	9.17183612478831	13.3793453288019	41.5008772913593	183.243
9.61688388140555	18.3852508708994	15.4095238539793	20.7510856038814	165.631	-14.8904540745028	17.0011295834068	15.7642283134472	23.4565072290177	170.753	-37.1417486721878	9.04410824023691	13.3660501832778	41.3314960934335	183.507
9.69776174514621	18.3595791250242	15.363079328588	20.7679072379812	165.598	-14.7412702327122	17.0101399511756	15.7576314903051	23.3616267471235	170.877	-37.0232112292697	8.92601370348164	13.360849743006	41.1695618202846	183.778
9.78463590458115	18.3322827947447	15.3172907895574	20.787092719786	165.562	-14.5849187269597	17.0196449497657	15.7512562585	23.2632889481181	171.004	-36.8978173503119	8.80593719338275	13.3558822183829	41.0003506144092	184.057
9.8687467116816	18.2091710193247	15.1872071294136	20.7212095860155	165.526	-14.4392416506861	16.9987023775411	15.7156267669052	23.1484243349483	171.132	-36.7793028549652	8.6894413446119	13.3538211011046	40.837777352115	184.339
9.95076356549978	18.2124235791087	15.1757758596062	20.7675741465372	165.496	-14.2734895310845	17.0107555485165	15.7213595502425	23.0526198801036	171.276	-36.6416942223024	8.60119351929223	13.3615767551529	40.6567926122078	184.637
10.0375237539162	18.1980100697698	15.1490366012718	20.8017004649773	165.47	-14.1080090016332	17.0226730538457	15.7219761456472	22.9556557073438	171.426	-36.5105488037611	8.51676556527672	13.3697554349763	40.4796914738516	184.942
10.1382561735453	18.1825758143221	15.1234912305093	20.8430113192571	165.435	-13.9299807043322	17.0352080926616	15.7225487524828	22.8517383797046	171.573	-36.3686540510565	8.43137758163468	13.3791201616785	40.291011885154	185.251
10.2405761716651	18.1642225183418	15.0963921750342	20.8838323461226	165.424	-13.7537319692367	17.0462005436831	15.7180165334588	22.7479548762237	171.743	-36.2359075774726	8.34348303070888	13.3812246748081	40.1084219233326	185.58
10.3507540818413	18.1399145823832	15.0686216184329	20.9250309471272	165.403	-13.5676542030319	17.0544754573707	15.7094503876018	22.6360183554068	171.907	-36.0917342066603	8.24276814481428	13.3723511665943	39.9097021940767	185.909
10.4720730845029	18.1072071476878	15.0380452912775	20.9664470863551	165.382	-13.3689365102577	17.0602360177308	15.6984187489039	22.514647718711	172.073	-35.9240204764617	8.09019034064843	13.3559375998152	39.6914566359535	186.25
10.6037928196276	18.0947659124003	15.0232890494035	21.0322255113168	165.382	-13.1716431276132	17.0687056609735	15.6889378179079	22.398242890812	172.26	-35.7491102011218	7.89732311580822	13.3381741177767	39.4748353953342	186.611
10.7390615096938	18.0712588158704	15.0032776736487	21.0925007490157	165.375	-12.9642264264068	17.0726898090098	15.6741628137758	22.2725123451041	172.443	-35.5657280567554	7.69959375334842	13.3076060678063	39.2410082861047	186.969
10.8780698248703	18.0414971294591	14.9845670716664	21.152253137066	165.367	-12.7486704421519	17.0799016787392	15.6583800141084	22.1439013138416	172.628	-35.3735357905334	7.48750221795319	13.2583704959059	38.987122074435	187.331
11.0140652436837	18.0191000591506	14.9706015606062	21.2186876036016	165.378	-12.5386926267402	17.0985965729358	15.6502064783	22.0297859724113	172.832	-35.1896244124896	7.2833794329402	13.2184541032703	38.7455552679076	187.71
11.1521366620975	17.9904854656783	14.9567701086508	21.2838858586819	165.38	-12.3192232918955	17.1097448151273	15.6396217828963	21.9071629996159	173.036	-34.9938744054956	7.0756708926864	13.1721278684827	38.4876955560111	188.092
11.2823239636311	17.950531166433	14.939385950246	21.3389249413713	165.373	-12.0959100060531	17.1382527601211	15.6384949056933	21.7961343189117	173.233	-34.7851127954007	6.85883149889642	13.1213609715268	38.2119096438698	188.469
11.4360099553527	17.8713837136817	14.8867600170128	21.3744600949609	165.389	-11.8790598109746	17.1834127019773	15.6465022191814	21.7041112690904	173.458	-34.583009975135	6.66545144906542	13.0663478869435	37.9373055707606	188.869
11.5675941989375	17.8500551689793	14.890416479797	21.4523197864273	165.408	-12.47575995199	19.0409955289369	17.1435065392159	23.6023288601079	173.68	-34.3838600270101	6.46632182311643	13.0065515987272	37.6624272058023	189.262
11.7010688521014	17.7978669590721	14.8713110136264	21.508565145779	165.409	-12.2740312676186	19.0564328098233	17.1460983018684	23.5091852628117	173.893	-34.1725091955596	6.25898151418948	12.9324300072919	37.3663376814105	189.644
11.8325177580263	17.7498130403542	14.856825693375	21.5701361860827	165.421	-12.0777218162687	19.0768341110709	17.1531329145924	23.4259413167209	174.118	-33.9630537456392	6.05397915076769	12.8584632912794	37.0737796326593	190.034
11.9616353989132	17.69572653692	14.8402941628382	21.6289513629568	165.45	-11.884592477721	19.0939684253621	17.1547145758745	23.3426529077466	174.362	-33.7569821008318	5.84074290725983	12.771178788018	36.7790739732488	190.438
12.0872566256659	17.6318381353608	14.8162738430457	21.6812961492632	165.443	-11.6833005665879	19.0924597036017	17.1403450833823	23.2404575774064	174.57	-33.5378283815681	5.60594955971063	12.6716781024282	36.467770163567	190.807
12.2193298902109	17.5610290482397	14.7920792091878	21.7354549096568	165.45	-11.4768429904447	19.1122525983564	17.1427370251242	23.1567329829857	174.804	-33.3094960615736	5.38320025442705	12.5728876496544	36.1487760198512	191.199
12.3878997536886	17.4281108965271	14.7047503971986	21.7582374852783	165.458	-11.2758862663265	19.1278902683409	17.1277068670594	23.0697672858834	175.043	-33.0860436721186	5.1545208995802	12.4746379308988	35.8368541227016	191.598
12.4735996640423	17.3778905203671	14.7040579008545	21.8121046999946	165.431	-11.0645536764874	19.1408138251746	17.1269428899644	22.9839488056523	175.252	-32.8402695346068	4.92210032002897	12.3672878498106	35.5008816978318	191.957
12.6255437293793	17.2775721931901	14.6521798678668	21.8620074981183	165.436	-10.8425113102294	19.1750915352205	17.1291598396834	22.9099964394471	175.496	-32.5983395799579	4.68516631780815	12.2442105165402	35.1645798752664	192.349
12.7524779296308	17.1998159538215	14.6273567419829	21.9218320750548	165.433	-10.6178060545564	19.1908165651902	17.1276779654491	22.8258447330103	175.741	-33.1133385561241	6.82794384468957	12.8647133554181	35.5828894093275	192.741
12.8470228653742	17.116686282598	14.5967592262859	21.9609395908031	165.391	-10.3992644111806	19.1983457945092	17.1128999517451	22.7382889719434	175.941	-32.8660977589925	6.65637899406195	12.7561919674761	35.2481563861684	193.082
12.9790786623546	17.0155571120407	14.552524023208	22.0101348320136	165.37	-10.160221404611	19.2126084328724	17.1044412196945	22.6513258891684	176.178	-32.6020284279829	6.48775312898649	12.6438585220394	34.8988445090483	193.46
13.1127569393252	16.9105529674096	14.5009974219865	22.0585579317279	165.35	-9.9236422899049	19.2280410706833	17.0942261341888	22.5695693804926	176.415	-32.3413129626663	6.32325371415803	12.5346322408077	34.557097375093	193.837
13.2373062378542	16.7941367133686	14.4367087450265	22.0930661297298	165.295	-9.68835781904009	19.2403713051071	17.0769792278588	22.4880846983037	176.611	-32.0738888482684	6.16318597172363	12.4231599243484	34.2125113379243	194.169
13.3655668540951	16.6930526326291	14.3867010661614	22.1458370653672	165.275	-9.45378556076864	19.2512259152914	17.0613467519376	22.4102751961659	176.846	-31.8120519104404	6.00543290932698	12.3148116289988	33.8763235496637	194.54
13.4915515026499	16.5882718037939	14.3351275720858	22.1967305004734	165.258	-9.219190312508	19.2584662372841	17.0397822926449	22.3320895134722	177.078	-31.5498412818487	5.84673113213491	12.1974543166466	33.5401984716425	194.903
13.6191405940236	16.4823475100722	14.2776351717639	22.2471024300196	165.204	-8.98135899256803	19.2693348617781	17.0213897904501	22.2604811605603	177.277	-31.2793652992529	5.70733603709234	12.0964900044505	33.2066314312234	195.234
13.7554399472941	16.379804623565	14.224375436023	22.3085816695223	165.183	-8.74001063385307	19.2820985776801	17.0056530713514	22.1935829185981	177.517	-31.0115331061405	5.56938375581404	12.0025247221429	32.8798901309741	195.603
13.891931403601	16.2789102891765	14.1694415528809	22.3722857393162	165.165	-8.50471911896187	19.2938470222773	16.9896083793315	22.1323234657642	177.758	-30.7510748819632	5.43556139068525	11.9236381936313	32.5679685848708	195.971
14.0247390945585	16.1810093065675	14.1157230750664	22.4362231665914	165.133	-8.2793779826265	19.3067528369836	16.9748330447953	22.0806976458046	177.977	-30.4959296381054	5.31858671192852	11.854761200679	32.2687772676291	196.317
14.1532351648553	16.0818965946719	14.0587974130362	22.4976616607071	165.11	-8.06410752656408	19.3185168929335	16.9621336001925	22.0360808794019	178.207	-30.2495033402355	5.21818010364172	11.8034585978792	31.9843703847978	196.675
14.2833911351457	15.9858615374862	14.002123447029	22.563005117994	165.105	-7.8587066951953	19.3323725050709	16.955255019928	22.0020281745903	178.456	-30.0129019981412	5.13597892075201	11.7671064570864	31.7160811435171	197.054
14.4220087492985	15.907126894074	13.9537389554099	22.645932555091	165.073	-7.65865356557841	19.3428384201636	16.9512094907237	21.9728803477611	178.666	-29.7797426981671	5.07498439128928	11.7573102341099	31.4634310760359	197.406
14.5606018531899	15.8351484670043	13.9119167419953	22.7363589606362	165.075	-7.47195500298998	19.3330388863806	16.9339987874016	21.9322967684654	178.901	-29.5603416853986	5.01131957993164	11.7432193788034	31.2230403590101	197.783
14.7050994254572	15.7764354844062	13.8791974959641	22.8418293649319	165.082	-7.29114138621559	19.3182875250105	16.9165200220131	21.8930271069967	179.136	-29.3461394041802	4.95329330169133	11.7404269274677	30.9928031762007	198.163
14.8484510691626	15.7375546507953	13.8565245121985	22.9600526229512	165.071	-7.12285461346525	19.3011176964273	16.9015192351268	21.8603932625015	179.343	-29.1457459256179	4.92460315535059	11.7712298883082	30.7893786242829	198.531
14.9807795257287	15.6832655547197	13.8209303143045	23.0596581556959	165.07	-6.95320954029041	19.2776164380033	16.8802093588732	21.8229082165931	179.564	-28.9466034559939	4.89379001447194	11.7935797073335	30.5852567658544	198.909
15.1173242408026	15.6342424658419	13.7843941654235	23.1651556941928	165.079	-6.78693022108239	19.243218535547	16.8540610976925	21.7794842356309	179.796	-28.7519777012931	4.86727406865168	11.8262260108227	30.3899147000363	199.302
15.2538012052411	15.5896180300784	13.7465085109372	23.2720357976636	165.048	-6.62045063740538	19.2033312475759	16.8245504739229	21.7340115379481	179.986	-28.550908252555	4.85377679307275	11.8718362773714	30.1957374109356	199.656
15.3798507592413	15.5362226333211	13.6974651922998	23.3641301888688	165.048	-6.45843662835628	19.1630487005636	16.7917345474473	21.6902147729305	180.204	-28.3612044971345	4.83617550723747	11.9139234523161	30.0117769601546	200.038
15.5234673725264	15.5042425545887	13.6677767822294	23.4869643835842	165.047	-6.2879885634976	19.1165549773036	16.7590037582074	21.6422305686665	180.421	-28.1672969292599	4.8200290635071	11.963451563398	29.8274509865387	200.426
15.6597394564603	15.4702260928099	13.6314067702862	23.6007698441237	165.009	-6.11970456424733	19.069670654582	16.720074057818	21.5946962421956	180.594	-27.9752214183078	4.80369576051117	12.0200387071939	29.6497787819068	200.775
15.8113803612978	15.4477084940491	13.6043964792067	23.7354210114768	164.988	-5.93873887062155	19.0291714224254	16.6858632701183	21.5526594663205	180.786	-27.7802786153059	4.77374098722921	12.0849886768077	29.4729945668145	201.149
15.9574451615117	15.4114569476137	13.5642596877212	23.8552841459221	164.97	-5.76222335631147	18.9810851405702	16.6427652749951	21.5048998102487	180.981	-27.5876842762157	4.7388550727153	12.1422886454598	29.2966668325992	201.52
16.0896486276996	15.3561044011371	13.5097762549913	23.9504606513765	164.908	-5.58791926597341	18.9283816411182	16.5925651824568	21.4540927364195	181.129	-27.3875894001496	4.70316375228152	12.189719455238	29.1125759510528	201.838
16.2487265531497	15.2972321285131	13.4485073152897	24.0613840708561	164.866	-5.40649114405663	18.957175449068	16.589972785955	21.4805826681761	181.286	-27.1911994297891	4.73173979844666	12.2060454810524	28.922489999598	202.174
16.3687813390733	15.2376627408601	13.39493001401	24.1480857385297	164.83	-5.23919249646559	18.867315160854	16.5183137573465	21.4007681293887	181.461	-26.994526727036	4.71339703220754	12.2466668268211	28.7409988187157	202.522
16.4909306239106	15.1579083522217	13.3278108793084	24.2211310927724	164.747	-5.07245344479718	18.7940622288308	16.4487961696513	21.3351686353709	181.579	-26.7899085981038	4.69287476731949	12.2643060148548	28.5465105298714	202.803
16.6240362325587	15.0872892666954	13.2769960639505	24.3137590572954	164.677	-4.89799283970309	18.7334518162846	16.3872888336793	21.2823814234728	181.703	-25.547434370171	-1.00559051590696	10.4867017686063	27.2673444889437	203.089
16.7616208082815	15.0160911780999	13.2231083448681	24.4088013088074	164.63	-4.72718794878888	18.6736111092042	16.3242845082854	21.2319130316925	181.85	-25.3511810310574	-1.11935983840498	10.4620282730738	27.0710219433094	203.394
16.8949519740711	14.9164034440491	13.1654828537534	24.4862561274244	164.527	-4.54852630892502	18.6133799802611	16.2541296829437	21.1784151662582	181.929	-25.1335538787994	-1.21920462062907	10.4092241509795	26.8440597087661	203.622
17.0390977283757	14.8144225604355	13.1079196757593	24.571474204445	164.443	-4.36584028950227	18.5597972376961	16.186059048488	21.1319014473591	182.022	-24.9170847093473	-1.30139424910086	10.3511764061919	26.6134812225022	203.863
17.2019297710793	14.7463325744409	13.0841745202947	24.7004094113882	164.381	-4.18141508008485	18.5103209124993	16.1242000296325	21.0931037983262	182.123	-24.7059195524583	-1.38945518240833	10.2904089020809	26.3888449216002	204.117
17.3449496540537	14.6169187483147	13.0359753966514	24.7772354486835	164.258	-3.97853028970882	18.464284644728	16.0572335097427	21.0536153961186	182.17	-24.4666878887812	-1.45751743569404	10.1928530531843	26.1235884381453	204.3
17.4590534888393	14.5099771341764	13.0124732951533	24.8537450834962	164.156	-3.79627926903805	18.4495971801135	16.0172701567476	21.0542269948195	182.238	-24.1879736443907	-1.50163191006792	10.0151714176054	25.7891247947034	204.487
17.5909635344664	14.3913212704372	12.9829367815436	24.9366621975353	164.056	-3.59626111688846	18.4459572049467	15.9870611824286	21.0675707907489	182.332	-23.9440781050354	-1.61140259371532	9.90426478821973	25.5253633051831	204.708
17.7200445828709	14.2189616168737	12.9308653485961	24.9840986879107	163.903	-3.38276661674939	18.4506145509072	15.9589880832729	21.0890398368632	182.364	-23.7087342842408	-1.67351737803022	9.80095667155291	25.2656037387419	204.863
17.8351245795093	14.0374407463822	12.8683525353308	25.0136185665109	163.766	-3.18643674509262	18.4321705235164	15.9239683959505	21.0958931971185	182.426	-23.4832183691828	-1.7029243578939	9.70442778202355	25.0115960535529	205.035
17.9702259109145	13.8568200288543	12.8137169869865	25.0632998711998	163.654	-2.97804179268194	18.4302623141616	15.8970444557006	21.1199761203935	182.502	-23.2561769570944	-1.69382653966056	9.60843408864602	24.7499226050501	205.219
18.0820833746077	13.668376433639	12.7872090610796	25.1036838121285	163.5	-2.78945319676694	18.3790866571034	15.8492735270106	21.1036205436786	182.528	-23.194580175041	-0.496359045652836	9.68311641766758	24.5074952598732	205.257
18.2224934653276	13.4952558115164	12.7763477699268	25.1802771620113	163.366	-2.56021434962182	18.3943224124479	15.8506208238105	21.1584706126183	182.569	-22.9508617285794	-0.681909994317543	9.58377723534149	24.2644822397817	205.457
18.4049945737433	13.3495238970662	12.7970763416227	25.3158778832925	163.264	-2.33151175749354	18.3845618724413	15.8366930770349	21.1917739814803	182.62	-22.7144300125242	-0.826630285429163	9.46727892609689	24.0174334594185	205.646
18.603296057737	13.1996165277289	12.8324624128491	25.4680533222387	163.138	-3.4689934957949	19.0525059316934	16.9551896180578	22.391627184362	182.639	-22.4776188228405	-0.87168077969042	9.37468468528491	23.7664685458982	205.805
18.803203424023	13.0047278543698	12.8311582533249	25.5892381729483	163.006	-3.20270071914757	19.0313844466404	16.9381161398425	22.4099271060063	182.675	-22.2414560956858	-0.847783924824098	9.29496698864178	23.5112271612768	205.975
19.0021247401949	12.7916032455593	12.8158900243602	25.6981934261367	162.882	-2.96698609798361	18.9078454785016	16.8425346649331	22.321870580245	182.729	-22.024856307175	-0.795962407696829	9.22426134518973	23.2738688474393	206.156
19.0450967586672	12.62997506882	12.885268687045	25.7418058000849	162.73	-2.83798680023731	18.8454548220035	16.8410352414096	22.3372078385138	182.77	-21.9437429120343	1.79416900941144	9.48672003412157	23.0893751420239	206.171
19.2806564728945	12.3944289066103	12.8617999703519	25.868741290057	162.594	-2.48545567313224	18.9629205197278	16.9349996734488	22.5179658020855	182.799	-21.7616205107046	1.39368859927558	9.47428431600652	22.9280219045008	206.459
19.503734810161	12.1931578698143	12.8864463570596	26.0230399471181	162.481	-2.20684946468828	18.9022311601302	16.928368865798	22.5306201062461	182.835	-21.8816378352715	0.68085048539068	9.38492792653027	23.0400307908098	206.7
19.7715390406724	12.0161904866493	12.9471710794099	26.2392474673642	162.371	-1.9276803523482	18.7908892167568	16.8949232433514	22.4980970976051	182.829	-21.8044539026377	1.41409976308775	9.70463408022921	23.0438791124209	206.911
19.9597071483786	11.8603724088786	13.0421676702561	26.4167707409105	162.256	-1.73598882805753	18.6417677207861	16.8484911467851	22.4376481910964	182.837	-21.241214241774	-0.459958608155397	8.45294561965754	22.243658402704	207.033
20.1576507938002	11.6711619744141	13.1091434749521	26.5789582012847	162.146	-1.46507513048769	18.5363525036066	16.8348600796676	22.4279034496141	182.874	-21.1456410352418	3.81196712258661	9.71759066484124	22.5371009684513	207.186
20.4092578424315	11.43408805545	13.119411500512	26.7425902077862	162.007	-1.18274691179486	18.4469101157047	16.8409241873362	22.4448630623725	182.879	-20.830545747905	-1.14806038654777	7.88089307519654	21.7631578279912	207.511
20.6286395325542	11.1911232893526	13.1246370045309	26.8775594758717	161.891	-0.917885092961182	18.350773669074	16.8473949031272	22.4615909109006	182.934	-20.8415492557061	-0.53096410680888	8.26659672721872	21.8195933477734	207.815
20.8607347998452	11.0016374740869	13.1975387983215	27.0747464893989	161.821	-0.663522452667131	18.2399189448146	16.8490836436503	22.4695787140081	182.992	-20.776774601535	-0.121003099065183	8.47207595052368	21.7877022518309	208.096
21.0831050507481	10.792675062096	13.2479868093606	27.2487389485032	161.709	-0.410011941092606	18.1145793157426	16.8427141847426	22.4661645860494	183.009	-20.6768924285899	0.148170646325042	8.58397933518543	21.712634091856	208.342
21.4045138623774	10.5248503082845	13.2250984105828	27.4528199716046	161.594	-0.0944815447099856	17.9440588528017	16.789806532183	22.4110336782011	183.043	-20.5072655104963	0.33298747909731	8.63659535624192	21.5639631188937	208.621
21.6197387559539	10.385462649374	13.375081196649	27.6940869086838	161.553	0.135705279049628	17.8521836750022	16.831344485066	22.4663120481161	183.105	-20.2885309355191	0.0954980391511748	8.41818527371181	21.3080476455494	208.89
21.8931814544704	10.260464738128	13.5350411999728	27.9953140686336	161.514	0.400546888344422	17.7461284262581	16.8534434234649	22.5055726065805	183.14	-20.1591029380487	0.287639755002751	8.50479618720248	21.2069353625097	209.171
22.1605220204498	10.0866905856326	13.6460049912771	28.2545535243621	161.45	0.66597434053126	17.6122477637375	16.8537503723735	22.5167648227618	183.156	-20.0311210926815	0.491793906505764	8.5857791718632	21.108227678894	209.443
22.4225417464962	9.91699010878086	13.7645757212642	28.5156125346452	161.397	0.947585659803003	17.4691854280978	16.8535964163343	22.5273993003306	183.184	-19.9097618929168	0.497576585265889	8.44991407699968	20.9550799462154	209.67
22.6801987722722	9.7349810838841	13.853805098379	28.7568845706393	161.328	1.21485666233433	17.3501954293354	16.8614425216386	22.5604239767371	183.17	-19.8019522112468	0.606069999167095	8.52405692432302	20.8781673022469	209.963
22.9521869354239	9.53388790645259	13.9316023711951	29.0008700678779	161.272	1.49194091055604	17.2105892372888	16.8588037595631	22.5782555104849	183.159	-19.6797471180207	0.7566440475355	8.61002236149435	20.7929654024525	210.26
23.2218678857999	9.3516045079715	14.0463293247663	29.2683396903058	161.251	1.76585177783368	17.0753694004717	16.8699574922764	22.6120099887555	183.159	-19.5506590037779	0.917335391582776	8.6879337528375	20.7014295847699	210.56
23.4025722503211	9.18190118768101	14.1585015454445	29.4637890908486	161.223	1.98282204214858	16.9678046572851	16.8977158731147	22.6681578775677	183.182	-19.425594931563	1.05594327013244	8.74472611821662	20.6086206800472	210.816
23.6162316784994	9.00739977851583	14.2825611847815	29.6934298515374	161.202	2.21209444004468	16.8334777330205	16.9069628689269	22.6993521952925	183.183	-19.2889240510486	1.20951360276817	8.80473735166348	20.5087309146703	211.066
23.8422165373028	8.80811057833069	14.372496428111	29.9105926607705	161.184	2.44278480459806	16.6819986301734	16.9034056156496	22.7140916506167	183.186	-19.1525318492031	1.36894597459869	8.87114797915417	20.4141586689897	211.335
24.0360665527963	8.59443147598489	14.4300532002927	30.080574131075	161.147	2.65136226553363	16.5267600383034	16.8854311940574	22.7122578064187	183.151	-19.0237484107088	1.52892331660159	8.93775045548512	20.3289846005177	211.559
24.2169011554923	8.4185614891876	14.5543175685041	30.2846790511854	161.134	2.85275028383554	16.3931871317559	16.8960241422112	22.7448795016957	183.132	-18.8902103674758	1.66787611645383	8.98594230376406	20.2349033933142	211.773
24.4221442882448	8.21942225680069	14.6527154782599	30.4913631899723	161.123	3.06679568349923	16.2411056046947	16.8935929910436	22.7616362910328	183.115	-18.7601038016713	1.81744990394527	9.04497734597417	20.1508151251192	212.013
24.578364708757	8.01336600022058	14.7302753417519	30.6428419309332	161.089	3.24587275666957	16.0948754190669	16.8830514675897	22.767191018242	183.105	-18.6386185128818	1.96588559138635	9.09826204529018	20.0748198764359	212.195
24.7499370210224	7.79569193035675	14.8045634160661	30.8039614411002	161.063	3.43723628564282	15.9333203755398	16.8642355212157	22.7611135970176	183.076	-18.5276099101234	2.12183964950571	9.16004391904705	20.0143660013718	212.389
24.9260726577317	7.60279765114683	14.9143551351987	30.9945978749002	161.061	3.63210283807966	15.7782745837139	16.8516042761253	22.7664759446134	183.046	-18.4354639838399	2.28331629733662	9.23552734172848	19.9788307644022	212.601
25.044378493	7.44067227523432	15.0636244190693	31.1619439822438	161.057	3.80509705068221	15.6549633860861	16.8667334551536	22.803102499994	183.021	-18.3257715423144	2.43721941170002	9.29253285995503	19.9229620645457	212.764
25.1355457544904	7.31644279720462	15.2634484995839	31.3416901378258	161.064	3.97892923777014	15.5610161343283	16.9137258530602	22.8820009823676	182.961	-18.2347442958049	2.55899004373045	9.33516588183653	19.877498245241	212.911
25.2573268910107	7.14018868021039	15.3981226515587	31.5024286720962	161.057	4.16140051294361	15.4131509638881	16.9020946740804	22.8890369806529	182.866	-18.1426796384699	2.70907761314566	9.39652525633805	19.8433200008837	213.07
25.3211179324724	6.96788470932275	15.5308975896962	31.6116210244222	161.055	4.31435688913148	15.3133125642737	16.9393807720885	22.9491705256489	182.858	-18.0387355007087	2.86009816917632	9.44277115429901	19.795206661255	213.203
25.4092932036159	6.77957691742027	15.6328843653057	31.7216227195949	161.046	4.4721832677219	15.1842649692921	16.9425367268376	22.9675920766159	182.814	-17.9470922338592	3.01923991431193	9.50141598449805	19.7661422363182	213.332
25.5052131995976	6.57935910567275	15.7262955385432	31.8319550581797	161.056	4.62791614339231	15.0475602666787	16.9403769106667	22.9782528737794	182.758	-17.8615475243308	3.1790819134703	9.55812060983457	19.744405849482	213.476
25.5818943951425	6.42098611256752	15.8639675931529	31.9565593372223	161.084	4.76893814305904	14.9218476987413	16.9416322926907	22.9885506806465	182.678	-17.7854340076633	3.33470226206114	9.61490964670711	19.7322947072253	213.583
25.6593972601203	6.23601228231816	15.974044700037	32.0616355099917	161.113	4.91229184671088	14.7867998489965	16.9315584022511	22.9845953313161	182.594	-17.7099667995618	3.48973343995785	9.66533959985947	19.7202797871125	213.701
25.7243703595608	6.0576500359666	16.0711441016619	32.1504258978988	161.138	5.04094601520213	14.6666188890043	16.9392248107277	22.9998705458388	182.544	-17.6328660621975	3.6180612833899	9.70639841335875	19.7008824043893	213.831
25.7499918719638	5.86716532704413	16.1405384417462	32.1863008406215	161.157	5.1317163039005	14.5562973837607	16.9572573236364	23.0113531805105	182.535	-17.549871316154	3.74781296721103	9.7317588779101	19.6709907555663	213.935
25.7640772103836	5.67529186680561	16.1928786263013	32.2024782522211	161.179	5.20048007904614	14.4404811356845	16.9594818922698	22.9997675236398	182.526	-17.4944422634828	3.8665395567292	9.75170749144397	19.66163400714	214.039
25.7603735434364	5.48485638491264	16.2524500052969	32.2082690304767	161.203	5.25712432409082	14.3389209438936	16.9870602687473	23.0126531457188	182.556	-17.4370543347693	3.9699114719001	9.75815288936878	19.6434902811037	214.15
25.752123052747	5.31164913885045	16.3167671143095	32.2146994934048	161.248	5.30016850006592	14.2401736947982	17.0078019977139	23.0113045254121	182.582	-17.3986971553003	4.06855764167434	9.76124297811869	19.6388682527598	214.259
25.7244638512453	5.17336849555821	16.4212470089265	32.2333245170241	161.327	5.34198154474767	14.1644377493383	17.0474242047084	23.035619449068	182.617	-17.3699466356271	4.15246424322654	9.75122492312493	19.63429025179	214.37
25.7248207534852	5.02077596047768	16.5137166930287	32.267218041863	161.405	5.38377742787665	14.0790920071244	17.0825236805586	23.0509957596468	182.655	-17.3380046229679	4.23395083856165	9.73977133053952	19.6264935675353	214.492
25.7096764239904	4.87509904760659	16.5882321365394	32.2778737779636	161.49	5.4149860952542	13.9976968779478	17.1098419600283	23.0533569725963	182.709	-17.3136513862614	4.3196307480522	9.73033116301299	19.6260122202104	214.62
25.6901746218035	4.73233771154711	16.6660671986389	32.2875176649664	161.588	5.43386400709358	13.923419133327	17.1474859345515	23.0620737516073	182.79	-17.2865013745892	4.39070538526822	9.70651518792418	19.6139253000928	214.749
25.6583014629111	4.5988431527584	16.7409707002107	32.2866265567045	161.702	5.44062824297122	13.8599121595923	17.1862068843306	23.074431602235	182.902	-17.2681175416462	4.45388877249526	9.6726427023214	19.60371233833	214.887
25.6438186810328	4.4684995130294	16.8210835380593	32.3043021371262	161.824	5.45106065545845	13.793606431879	17.2294364496665	23.0847271786373	183.017	-17.2474090210661	4.51909878457002	9.64099471768632	19.5917755505247	215.03
25.625820226524	4.3533055773175	16.8973880370114	32.3189982987464	161.951	5.45127468552185	13.737675876729	17.2638833560026	23.0892470903376	183.129	-17.2349610116648	4.58393364810567	9.60603057716228	19.5851189011104	215.16
25.6193747791659	4.23190063110792	16.9775826332987	32.3453537065904	162.083	5.46019926612289	13.6761306100453	17.3000735406643	23.0948270995339	183.243	-17.2154137405877	4.6526614371603	9.57212497335196	19.5742569843366	215.3
25.6126413675233	4.12528481768075	17.0547473857444	32.3726895223203	162.231	5.46312879699619	13.6244852168685	17.3375046594921	23.1019656528816	183.371	-17.2004353135652	4.71955229973022	9.53621593686818	19.5648770452249	215.445
25.6078239866305	4.02291597186605	17.1277881077817	32.400146209016	162.378	5.46599849709519	13.5747002755239	17.3731543580916	23.1072015397005	183.496	-17.1846468420381	4.78571987968316	9.50091180194152	19.5546585783391	215.584
25.6018462207479	3.91886468975312	17.1990419942375	32.4256393070015	162.527	5.46796383126594	13.5235640897999	17.4061770184071	23.1095073016106	183.619	-17.1700713063476	4.85292179107131	9.46486925423823	19.5457889573253	215.725
25.5961133051243	3.8346215568035	17.2631910204826	32.4508964577562	162.684	5.46263780462838	13.484572927139	17.4380917658613	23.1142816598892	183.755	-17.1613337279135	4.91249437989313	9.4282917503373	19.5389459252111	215.87
25.5842875297475	3.74536776335513	17.3226012645134	32.4685132679939	162.823	5.45536440341736	13.4443640027941	17.4671250241713	23.1146108187282	183.873	-17.1480403766861	4.97130645878127	9.389386629685	19.5267674612187	215.987
25.5811286078782	3.65881244133286	17.38347183726	32.494832226026	162.975	5.44964708334723	13.4057720715505	17.4949507151513	23.1155837011816	184.004	-17.1367152622525	5.03287827044602	9.35139149994964	19.5176661152647	216.118
25.5780071066977	3.57429415865197	17.418204573992	32.5071316494586	163.094	5.44342286094091	13.3668658661274	17.5136632292921	23.1090706354972	184.107	-17.1215888034532	5.08828598279141	9.31979309004537	19.5059123790925	216.225
25.568321531242	3.50310965596131	17.4801019496091	32.5331382407787	163.213	5.43835079995074	13.3312221638157	17.5335790611807	23.1058067979596	184.194	-17.106867629457	5.14218244141875	9.28508704179315	19.4926063800576	216.311
25.5742899052867	3.43243923521382	17.5344430766627	32.5679952466794	163.337	5.43784151156543	13.2934329188234	17.5506391482902	23.1005769415473	184.292	-17.0915138092975	5.19668473821237	9.25605329336966	19.4814327718771	216.418
25.5708634072472	3.37790171497367	17.5995308405125	32.6049093454165	163.435	5.44307802185357	13.2650523001179	17.5724184375208	23.1073494599715	184.354	-17.0747645447344	5.24220999965949	9.23037425803189	19.4678295792694	216.487
25.5609614273908	3.32189881104629	17.6422627541188	32.6237738995733	163.513	5.44704179845695	13.2403769329996	17.5882811127997	23.1121300872278	184.415	-17.0713165657802	5.2735413921776	9.22091456984692	19.4679277487763	216.555
25.5585598235688	3.26024443887089	17.6816622918619	32.6463945330417	163.59	5.45283515272457	13.2083801173297	17.5997348851591	23.1096916847732	184.474	-17.0645157629999	5.31387647593813	9.21509997168512	19.4691655371553	216.625
25.5446416128618	3.20264730725548	17.7065647241738	32.6525546635928	163.624	5.45638542543045	13.1756316203777	17.6029535672134	23.101813588307	184.492	-17.0515069721671	5.35845148728714	9.21863921541027	19.4700455725661	216.654
25.5281574692431	3.15461208536862	17.7253467991283	32.6543751136791	163.657	5.45634976499501	13.1497778861273	17.6027480062131	23.0954093240629	184.514	-17.0423728681382	5.40271047141723	9.22258526807052	19.4745098590053	216.684
25.5145763166057	3.09908371985465	17.74041458718	32.6559660265	163.678	5.45917850873101	13.1175819264155	17.5983237784383	23.0828621313295	184.523	-17.0262905399948	5.45420469330257	9.23122179052039	19.4770116347581	216.704
25.4969882425831	3.04420730807939	17.7532142490333	32.6535055107136	163.68	5.46511406782561	13.0859840100854	17.597563894572	23.0769703885906	184.517	-17.0020351753809	5.50615979873786	9.24334723034674	19.4748378053545	216.712
25.4676610244983	2.99888291966583	17.7526173871456	32.6344545586906	163.661	5.46355540446159	13.06251454481	17.5873040343823	23.0673767832461	184.492	-16.9835008182456	5.55498245198039	9.25668688234499	19.4774167360849	216.696
25.4445617172755	2.95071106014622	17.7557031921319	32.622896674876	163.641	5.46428392309148	13.0338629239723	17.5819414542969	23.0596649789788	184.475	-16.961273987508	5.59996682950389	9.27004222196776	19.475968162186	216.687
25.4160019604719	2.90190963607298	17.7495151594424	32.6006239245864	163.592	5.4644554409709	13.0040032946376	17.569986839533	23.0477607355019	184.429	-16.9378307341881	5.64421811737241	9.2885298369494	19.4762845977501	216.654
25.3916484927208	2.86619504541565	17.7423068695976	32.5825731954992	163.547	5.46447818400279	12.9823853952727	17.5591121992554	23.0431732455163	184.39	-16.9203932700622	5.67609301955472	9.30435576058385	19.4775862625492	216.63
25.3674114631864	2.81856520105835	17.729924882501	32.560191766601	163.496	5.46529366562594	12.9543346509164	17.5444770473605	23.0321929823929	184.346	-16.9008331020225	5.71391098368612	9.32181909201345	19.4797343849687	216.607
25.3408661473317	2.77697349803806	17.7116602950864	32.5313855590703	163.428	5.46788549865205	12.9282074733304	17.5251220342272	23.0205862302516	184.286	-16.8813788842218	5.74751741047818	9.34092822766509	19.4826810361889	216.57
25.319556436234	2.73712962652808	17.7002833056992	32.5107440215341	163.357	5.47606954398407	12.9013889662669	17.5072473416909	23.0131191561059	184.218	-16.8590910206299	5.77771989520276	9.36058410108181	19.4834806431363	216.533
25.3017132974592	2.69356506115265	17.6951518249435	32.4965618265835	163.284	5.48879838805113	12.8704888598204	17.4919708868534	23.0068276764089	184.144	-16.8336088635586	5.80804381451039	9.38140919544863	19.4823257842732	216.498
25.2836556722094	2.6624517158117	17.6874212666714	32.4793163005286	163.215	5.49970064721567	12.8500829186022	17.4751182577528	23.0055252291832	184.076	-16.8154880389851	5.83146235752599	9.39952725111569	19.4856512401165	216.465
25.2774027403212	2.62994563327002	17.6872467216807	32.4744193780435	163.145	5.5191181463737	12.8241037943753	17.4609395016213	23.006738698068	184.007	-16.7960513706564	5.85085399845266	9.41951340986231	19.4889016953254	216.447
25.2618942997944	2.59751668809471	17.6817299186408	32.4586873557829	163.073	5.5326699454291	12.8005457445658	17.4422334608238	23.0039281657179	183.934	-16.7812317656048	5.86596272316096	9.43423826637265	19.4924886261062	216.419
25.2588876006103	2.56438211876781	17.6819837932584	32.45382032015	163.007	5.55254842699815	12.774796161178	17.4266708343045	23.0044349214883	183.868	-16.7663229975473	5.87788960252176	9.45036234983773	19.4972906254508	216.407
25.2574339807248	2.53611165900831	17.6832254546242	32.4480583947161	162.939	5.57717671276533	12.7504067817481	17.4070012226128	23.0041072614329	183.792	-16.754675456279	5.87992434398796	9.46005520406093	19.5008181816735	216.388
25.2568665476406	2.50994039040533	17.6863802219012	32.4443936426124	162.867	5.5981001782362	12.7287833950601	17.3939556674224	23.0093565090055	183.724	-16.7402738699145	5.88930405922124	9.48130943568361	19.5092540781566	216.377
25.2553488064642	2.48453511002162	17.6946182597785	32.4393781726298	162.814	5.61609062431605	12.7097483467428	17.3813121105566	23.0146811884818	183.673	-16.7333221360437	5.8865063481153	9.48689704297423	19.5152072684341	216.378
25.2575834036594	2.46407484475007	17.7080855107075	32.4370433308078	162.761	5.6367814647805	12.694215237128	17.3707612522911	23.0235510383843	183.62	-16.7284540985364	5.87632244632823	9.48928394045404	19.5210698560683	216.378
25.2678087156064	2.46073277475305	17.7493236832195	32.4606007768668	162.72	5.66359193175544	12.6826172530568	17.3677050273634	23.0427000170363	183.565	-16.7257346187494	5.8580955828927	9.4920124799542	19.5262836940838	216.379
25.2919855385056	2.45377438514891	17.7909592923372	32.4910951527287	162.689	5.69997015425387	12.6722857751432	17.3651536977148	23.0639661549881	183.521	-16.7106372756621	5.84373288553455	9.49126488917163	19.5228519041976	216.384
25.3138083419815	2.4434579438215	17.8122123016384	32.5011385961938	162.662	5.7360276460508	12.6642401520957	17.3572121010704	23.0796022518604	183.471	-16.7091005687918	5.82318455633268	9.49080603912585	19.5306821307109	216.397
25.3427339238546	2.43864640895226	17.8392329145076	32.5215182136625	162.632	5.77215066127878	12.6561201071269	17.3513048242824	23.0970418502365	183.424	-16.7089796803713	5.79629088278634	9.48897487323071	19.5370970917586	216.414
25.3714621850763	2.4264453449199	17.8676701345004	32.5367367045637	162.603	5.80781120850518	12.6462315328805	17.3490988495805	23.1128974722402	183.373	-16.7096576034994	5.76626511925445	9.48332618629514	19.5431582529491	216.425
25.4001765057615	2.43786312483315	17.9071990132938	32.5551330871456	162.597	5.8388569042116	12.655811184551	17.3561395187911	23.1418273058091	183.344	-16.7249543605403	5.72228005014755	9.46792087994106	19.5545229033404	216.443
25.4307875905567	2.44859782250018	17.9512897447559	32.5777610449148	162.583	5.87775311710723	12.662774838758	17.3640764688428	23.17230719372	183.296	-16.7361117560157	5.67378760547935	9.45464873588857	19.5621647286425	216.449
25.4684115276	2.46313510103096	17.9842674067056	32.5946733419096	162.584	5.91401090919871	12.6763178485984	17.367750724311	23.1981699902549	183.266	-16.7565377853574	5.62088121220688	9.4355613802168	19.5749349292371	216.468
25.5068007268286	2.48054054231475	18.0211044202532	32.6081661603479	162.575	5.9509710453276	12.6898884601215	17.3744893500886	23.2207717955657	183.226	-16.7772745650892	5.55980059095865	9.41386374726173	19.5861209855319	216.471
25.5515363396566	2.49375360799508	18.0409064010103	32.6157615271574	162.571	5.98576547293061	12.7085521386472	17.3809834203834	23.2455566460749	183.196	-16.8008311961915	5.49420853804641	9.38897328587256	19.5972829567319	216.482
25.5902196408327	2.52149707652493	18.064398718168	32.6179532993153	162.572	6.01468266328151	12.7372900130562	17.3897926328351	23.271232907776	183.174	-16.8321338472667	5.42099315401431	9.35963521599802	19.6115601585302	216.488
25.6290944470899	2.55871477890005	18.0876671854572	32.6145103205515	162.566	6.04136736664414	12.7735841542711	17.4022453295715	23.2962173287559	183.144	-16.8682222737556	5.33689868801426	9.32802923140061	19.6272207081629	216.475
25.663370014505	2.6050702879995	18.1176461552336	32.6125521463753	162.567	6.06408000965362	12.8171244842919	17.4151805476876	23.3248351274396	183.125	-16.9106633729266	5.2456556186733	9.2921752967509	19.6448646560345	216.466
25.6913128948732	2.64717875044601	18.1284455051005	32.5898567672224	162.562	6.08586218237897	12.8632057622778	17.4312676334835	23.3521842163353	183.099	-16.9520977164253	5.14847096680847	9.25630305637664	19.6608265843765	216.448
25.7304613430354	2.70946261007586	18.1488498588743	32.5794947557738	162.559	6.10318437513463	12.9211334416529	17.4525982763244	23.381356411318	183.077	-17.0013909613685	5.04132745359599	9.21828761742226	19.6806801045031	216.418
25.7551320421465	2.76244710455636	18.1629561843253	32.5522595864093	162.551	6.1175914102267	12.9755686868905	17.4685188988514	23.4034565518147	183.048	-17.0508886747314	4.93675030552978	9.17670672907987	19.7010124455375	216.38
25.7856176640553	2.83214647338611	18.1771911863591	32.5308913774587	162.551	6.1270968103115	13.0421231262781	17.4917083245739	23.4328652112045	183.029	-17.1020240811394	4.82550609434853	9.13657918455103	19.7218140144438	216.34
25.8074184673297	2.91496519631069	18.1778779251544	32.4935147006383	162.551	6.12959039506152	13.1223737595096	17.5138972465098	23.4601035901829	183.005	-17.1639616714779	4.7023857095709	9.08901886831837	19.7455585167949	216.275
25.8357076883271	2.99621890424953	18.1885565827587	32.4675568496218	162.544	6.14007955446989	13.1959376544682	17.5349482448654	23.4851190134924	182.974	-17.2240356720198	4.58538926246559	9.04940333085603	19.7741871708666	216.213
25.8674809912196	3.09050249488675	18.2041352177743	32.4496261743243	162.546	6.14687060442202	13.2738863647213	17.5550788658472	23.5075599860393	182.957	-17.2880614561338	4.46337735986937	9.00729469855897	19.8038791284105	216.158
25.8812282769953	3.18152720593987	18.191427238333	32.4012613211342	162.534	6.13838922089306	13.3571488196089	17.5693012363957	23.5178793470266	182.928	-17.3508677729709	4.34453977509511	8.96296300466378	19.831041422025	216.067
25.905271687312	3.27496913558974	18.1800153615479	32.3630874268522	162.528	6.13468641818663	13.4398517488161	17.5874332332013	23.5326651309973	182.911	-17.4094358630462	4.22473371936083	8.9212562033518	19.8567652981541	215.993
25.9267322945168	3.36278143235432	18.1537365926693	32.316013953467	162.5	6.12575091884744	13.5210477370688	17.6017616233017	23.5399423505747	182.875	-17.4622565995081	4.10824897924026	8.88224519360874	19.8788008786315	215.891
25.9221418330975	3.48002024239856	18.1314895722295	32.2590307479215	162.496	6.08798795927792	13.6123402846812	17.6058843431518	23.5326296870919	182.855	-17.528660306132	3.9909892183369	8.84186930099876	19.908955878023	215.783
25.9194825760042	3.59217338519683	18.1138545426632	32.2064290323712	162.491	6.05212088778416	13.7090629491961	17.6257292312092	23.5417431315406	182.848	-17.5886796383227	3.87256507399933	8.79677967497879	19.9325830212723	215.681
25.9092032982916	3.70349060564016	18.084582201575	32.1447578965067	162.488	6.00735010238198	13.8032257844252	17.6366069464195	23.5389179531523	182.846	-17.6517315940079	3.75920668508195	8.75204795403699	19.9589791858088	215.579
25.8823902752667	3.8174990328829	18.0392928030838	32.0693568798077	162.474	5.94474088941222	13.8996732593737	17.6450096928089	23.5276356503934	182.843	-17.6972481631913	3.64338531077177	8.69736019883542	19.9608483667717	215.447
25.8694309889614	3.92686045766489	17.9949785001654	32.0055892291304	162.468	5.89113060532238	13.9899812093783	17.652026138774	23.5143581449377	182.846	-17.7645751610621	3.55176569153969	8.67106326477123	19.9998758055768	215.342
25.8469904351507	4.03766435678281	17.9483105646937	31.9376500774066	162.468	5.82893602182573	14.0810929889785	17.6575150233527	23.497924819125	182.855	-17.8307077196009	3.46030790741592	8.63904775280049	20.0338488158574	215.229
25.8075390834575	4.15436018448387	17.8909888235876	31.8614573546897	162.475	5.74944474645406	14.1739539969968	17.6574362110919	23.4719084910759	182.874	-17.8954667811139	3.37538981684307	8.60435286384576	20.0608905083307	215.104
25.7564996932945	4.27862043887873	17.838082129525	31.7796182915501	162.484	5.66263640957832	14.2757037752375	17.6657146967109	23.4563159171591	182.904	-17.9609947305243	3.29608980275933	8.57284632911606	20.0919630863529	214.981
25.7055452383361	4.40299873926308	17.7843929756795	31.7016817024496	162.496	5.56882023722885	14.3742303247044	17.6726022425647	23.4361003657332	182.941	-18.0249484445257	3.21182996554509	8.5345380041877	20.1166105296378	214.858
25.6358741032379	4.51299358486888	17.7043409785023	31.6033028819875	162.51	5.46438318601719	14.4579446557479	17.6552512123162	23.3850227090252	182.983	-18.0946502861758	3.19210300997	8.52544900703493	20.1622767766596	214.718
25.5653140860533	4.6336193956307	17.6322414789515	31.5102740040634	162.543	5.35709739881775	14.5603660875115	17.6593546259932	23.3614819737052	183.052	-18.1522461314433	3.13580522712989	8.49472990181014	20.1832364807896	214.603
25.5034920236667	4.73183331463174	17.5289780090052	31.4074448449608	162.566	5.22299200647843	14.614367039726	17.6087124568972	23.2617528345324	183.111	-18.2136405858118	3.0880491184971	8.4693388065825	20.2096772613746	214.486
25.4151909149721	4.87346001072815	17.4816866683289	31.3315088554053	162.629	5.09823973722272	14.7150336224449	17.6034580716788	23.2264337182358	183.193	-18.2752972566536	3.03587945379608	8.42716762586124	20.2232599640858	214.358
25.3383310358371	4.99648313332866	17.4081770198941	31.2476085723538	162.678	4.97935503907045	14.8073379115341	17.5921541669395	23.1833935689419	183.286	-18.3318040084681	2.99781011498663	8.39294934126708	20.2381854697024	214.241
25.2608812804026	5.10616605861452	17.3086756476393	31.1493787271486	162.722	4.85671876304529	14.8901382272915	17.5699980727783	23.1263364293593	183.377	-18.3878088943766	2.9682886745129	8.36491810433985	20.2554701001426	214.126
25.1341299507321	5.24031315633162	17.2199038883092	31.0292248407602	162.782	4.70948202363748	14.9966762387436	17.5593150742917	23.08666383883	183.493	-18.4631219761648	2.92358716987208	8.31688401479695	20.2759361402499	213.997
25.00130844745	5.36339096436709	17.1198914982485	30.8961520266614	162.827	4.58873115043088	15.1143238415807	17.5717643835875	23.0772047712471	183.615	-18.5164003834282	2.88288573512154	8.26616451712935	20.2770378315576	213.876
24.888440220595	5.48929244523531	17.0282198530216	30.7860410550155	162.924	4.42632058348222	15.2136211400743	17.5619123483029	23.0318838751399	183.752	-18.544556534427	2.80230621304493	8.17050856486117	20.2339561051702	213.748
24.7739778084552	5.59770854001963	16.8831243108276	30.6480258728969	162.997	4.27578496709163	15.3088598526543	17.5304048648026	22.9703588673102	183.879	-18.6278647406287	2.79675941957432	8.15673003457317	20.2780214116245	213.638
24.6658835186686	5.70754255370671	16.7395952629323	30.5161120931995	163.084	4.12795914974404	15.406227792287	17.5032722455745	22.91475359505	184.025	-18.7080739450087	2.77841187677435	8.12852702750824	20.3132412988906	213.533
24.5417955569424	5.73397965652945	16.4816292035751	30.2953328267567	163.152	3.97219007412922	15.4752551183113	17.452900974615	22.8240895456578	184.191	-18.746163306882	2.73363306696571	8.0570873281768	20.2923541569281	213.427
24.4408389296998	5.75242129936407	16.1869459540518	30.0748280843224	163.218	3.80904053604594	15.5236763480971	17.3611455537477	22.6887747973244	184.319	-18.841367244844	2.76796615986457	8.07430288409145	20.3629307612922	213.318
24.2748613149377	6.01533782054229	16.2441575989111	30.0296977927922	163.415	3.60720787286411	15.699550090898	17.4189588785441	22.7326781397782	184.446	-18.9803223377931	2.66438783247834	7.9918867679411	20.4254988459518	213.213
24.075480861911	6.19975247542296	16.1678577545568	29.8707739848429	163.511	3.35506236096111	15.8536889466218	17.4455571955503	22.7326764884063	184.658	-19.1285132100414	2.54774015111288	7.90701470003938	20.4977444372671	213.113
23.8556004086136	6.42376921806269	16.1254517244155	29.71691666959	163.61	3.11804007501726	16.0336029935287	17.4933725248694	22.7651269001146	184.842	-19.2639957299254	2.39199526748051	7.80408142265845	20.5530464783687	212.977
23.6374601254861	6.61312578119798	16.0421393602499	29.5365109290729	163.689	2.90967306585648	16.2058705423765	17.5434227146832	22.8009324246239	184.998	-19.3999824679901	2.22274875452674	7.69981193059217	20.611339963878	212.872
23.4418621658293	6.80727793244501	15.9610726549691	29.3753187192281	163.84	2.69772819863629	16.3703985970608	17.5772411652427	22.820887782135	185.167	-19.4972730448659	2.08558453270391	7.61034485020169	20.6447731928915	212.764
23.2444067599974	6.8373550963876	15.6285069417256	29.038173844863	163.856	2.46492131705529	16.4591504932806	17.527268212744	22.7303477710755	185.258	-19.5310618725011	1.9160928670117	7.48693568557742	20.6127981128961	212.595
23.1049620816389	7.06353860843659	15.602107394921	28.9508402834089	164.005	2.29048919427048	16.6010321929279	17.5446855338179	22.7301587581865	185.332	-19.6957833450039	1.81988863240473	7.46322877898981	20.7398931689265	212.493
22.9720478151163	7.31305565612317	15.6032520713997	28.8866963906167	164.173	2.09638932761045	16.7625847036965	17.5874865075567	22.7578188108538	185.498	-19.8316537058907	1.70321475936214	7.42108877544272	20.8360872505667	212.388
22.8042785507249	7.53603534844358	15.533350821261	28.7394122041513	164.267	1.87928381754458	16.9129671775962	17.6085890506898	22.758771526298	185.582	-19.9700705062707	1.54620081487735	7.36763227894269	20.9366249831959	212.218
22.6688288445144	7.66928387128186	15.3579934785874	28.5451104740765	164.315	1.6738674484202	17.0044068288189	17.5767254061836	22.6905153937978	185.646	-20.1191826408576	1.45879391287015	7.36462285200392	21.065758171933	212.079
22.4930802496868	7.84105331387089	15.2375372208206	28.35367742574	164.444	1.45666679351859	17.1348594941114	17.5926628861693	22.6800731681902	185.762	-20.2515664107727	1.36628259019091	7.34843056255676	21.177042837613	211.953
22.3183072878839	7.95425424326938	15.0107226648944	28.0834743394285	164.444	1.25348485278889	17.2330470557937	17.5716476999796	22.6251073281761	185.761	-20.3799595737854	1.30236147425642	7.37767039626258	21.3038347414904	211.756
22.1813243916199	8.14464220761907	14.9072836472916	27.9265651685172	164.52	1.04716028698289	17.3400345852423	17.5689706796885	22.5903227476713	185.785	-20.5140876280309	1.22011578010048	7.39313697363322	21.4328991487995	211.581
22.0463158716284	8.35438478436545	14.8338474778206	27.7908411013291	164.62	0.836198407131704	17.4518793510656	17.5749544492267	22.566577104511	185.825	-20.6340806572924	0.757417065187365	7.15356345248635	21.4833590142079	211.413
21.9074899898905	8.55303018678171	14.7275419766318	27.6238031735508	164.626	0.641963965681967	17.5538190224002	17.5704818959933	22.5311268976932	185.758	-20.7562437265622	0.540499510942631	7.11124552685918	21.598494515818	211.175
21.8042747785043	8.86669363618065	14.7818959802535	27.5959758463655	164.725	0.475611179510555	17.7308922858395	17.6419186513573	22.5964790124985	185.719	-20.9196492888145	0.872835206977508	7.44428875765864	21.8430995420781	210.991
21.6415240480453	9.12828212554756	14.7583650812203	27.4687498346364	164.779	0.266135162364559	17.8566542754954	17.6712430593489	22.6020728568106	185.702	-20.6064560413937	5.0065683350066	9.18383229058033	22.3434951631489	210.78
21.5180248035073	9.34978665036847	14.6803305453781	27.3316351464893	164.753	0.107195567255701	17.9908223417847	17.7054096392382	22.6192364612191	185.585	-20.8250094514021	4.33756417838052	9.1087436638912	22.4293422630712	210.541
21.3840221247266	9.58325853126047	14.6166370423208	27.1977505974353	164.795	-0.0915877649323953	18.1036839386135	17.7242971050139	22.6139867079733	185.495	-21.0343243618504	3.71850995607628	9.01161289375924	22.529833971701	210.309
21.2451568206011	9.79777590573307	14.532343591461	27.0468440241248	164.845	-0.294242261222742	18.2024114041573	17.736760712855	22.5986741063225	185.424	-21.2270550025646	3.17125822643436	8.92367888599673	22.644454594748	210.097
21.0715067445499	10.0223940909474	14.4495063503081	26.8702383885934	164.835	-0.516223081960739	18.3299284597319	17.7702928420266	22.6167266450823	185.269	-21.4069130338168	2.60535231792909	8.81699976887544	22.7599380173206	209.793
20.9230795165085	10.2359166261434	14.355302681554	26.707983333369	164.822	-0.754586286844489	18.3729610922117	17.7420134697572	22.5462381150646	185.135	-21.5624252156529	2.08278138921425	8.72967683967877	22.8779876524854	209.522
20.7903583978404	10.479230557124	14.3135655579281	26.5948443216666	164.849	0.241263178300333	17.6984161645884	16.6643747487499	21.406337445075	185.023	-21.7037284189008	1.54457851255729	8.61815845667312	22.9913466514722	209.271
20.6477068667313	10.7485603414315	14.2894408929246	26.491998921613	164.822	0.0367010671086412	17.7964666517575	16.6791169155999	21.3973804803955	184.837	-21.8706184572991	1.10155950195462	8.58824803809018	23.1673025566324	208.961
20.4988828958903	11.0061400935103	14.2611012378473	26.3818299668376	164.806	-0.167552943900656	17.8893849473597	16.6967298049154	21.3898387151937	184.67	-22.0183034181044	0.649218238369441	8.53577806488443	23.3306666578513	208.669
20.337352193737	11.2411715575398	14.2116189424681	26.2477042109426	164.805	-0.382273533787941	17.9653822121867	16.7114354112727	21.3727479162648	184.525	-22.1975593318004	0.297823490022838	8.55414990734552	23.550536756316	208.415
20.1508900162795	11.4801940468128	14.1627286259192	26.1003465528984	164.759	-0.610717842621606	18.0349391273971	16.7114545733261	21.3474846149947	184.313	-22.3553656857096	-0.0828318519681615	8.55253039601711	23.753965099904	208.09
19.9698318541971	11.6950803039077	14.0959057803966	25.9447145422157	164.727	-0.830072342639673	18.1014917796996	16.7159758930187	21.3263887528218	184.132	-22.4892934199484	-0.456976955201934	8.53522906557686	23.9382751470049	207.789
19.7800805011354	11.8914247060503	14.01698841544	25.7737731756793	164.718	-1.04743676899936	18.1634720119309	16.7249034915069	21.3082254638402	183.974	-22.6200330798024	-0.88915100296982	8.51626860504124	24.1378016336953	207.529
19.5687442735719	12.0707841935202	13.9278444520953	25.5812236614031	164.667	-1.28432667472554	18.2133675064485	16.7206579548642	21.280710874834	183.757	-22.8006971035525	-1.19971814427606	8.56949907508191	24.3977475856769	207.204
19.3668016826612	12.2673061142584	13.8699151787623	25.4186367923105	164.644	-1.50874156966116	18.2649603551614	16.7234171008966	21.2614046206915	183.558	-22.9496976530668	-1.51553117670198	8.59366897355241	24.6259711152228	206.891
19.2257816603116	12.5362604814196	13.8954564405471	25.3680075089874	164.681	-1.71209273008043	18.3263125206352	16.7365878164484	21.2564596979802	183.394	-23.0910400644526	-1.84970445820053	8.59624395610642	24.850038808921	206.617
19.0748963948061	12.7717764907818	13.910692698791	25.2982713883234	164.649	-1.90579879700086	18.3822242282907	16.7435719457444	21.2490985355469	183.164	-23.2272565966156	-2.13124123506485	8.62476957883768	25.07402329724	206.275
18.9220313422433	13.0101294504025	13.9325713589551	25.2335087618798	164.652	-2.10317930129056	18.4495418069216	16.7625212729064	21.2586605504511	182.961	-23.3998043146881	-2.33623058781342	8.6965332300491	25.3354932001708	205.957
18.7530561926746	13.2443187273444	13.9508375013621	25.1560380975068	164.685	-2.32872030812041	18.496917675616	16.7752202389782	21.2570713325259	182.787	-23.574108075192	-2.54075958027717	8.75861702289811	25.5988550417215	205.679
18.5454459814879	13.4103928589373	13.9262503614774	25.0088694253666	164.642	-2.55550828098801	18.5389093797918	16.7791389561908	21.252934134836	182.565	-23.7169111347516	-2.66932070573307	8.80603724679689	25.8115477096206	205.318
18.3298836433502	13.5556157480386	13.8810423937424	24.8415847005355	164.623	-2.78958133664611	18.6192085106912	16.8186264741062	21.2968253612907	182.377	-23.9643235411795	-2.6287462473408	8.9972746804281	26.1349764137744	205.009
18.1013459502463	13.681432086675	13.8261098262063	24.6555605947376	164.612	-3.03216545371059	18.6562291137106	16.8309951198329	21.3025935108116	182.185	-24.2266381505264	-2.62083971299904	9.1616133966078	26.4713562760294	204.701
17.8837554378663	13.8410524215848	13.8284240738115	24.5171127498081	164.594	-3.28234332183296	18.7210352666657	16.8602226339369	21.3420736808872	181.968	-25.2025825661455	4.91657487748776	11.8638511472927	27.495361459659	204.336
17.6820459293762	13.9842254564971	13.8234401994917	24.3833603993674	164.57	-3.52334662093701	18.760889573786	16.8766141032818	21.3611054801192	181.751	-25.4718360330379	4.94492959172209	11.9742518534886	27.7922845044981	203.982
17.464151263751	14.09689860475	13.7865074277116	24.2144164541233	164.571	-3.77740588196077	18.7887054738618	16.8852596017424	21.3741211412848	181.566	-25.7526587022028	4.97277345291606	12.0808572152631	28.0990609954718	203.658
17.2729894855542	14.2687372996529	13.8357767315338	24.1268672116114	164.56	-4.0212099023566	18.8261961980136	16.8970782543551	21.3990785232754	181.333	-26.0203213990857	4.96530023768503	12.1380131583828	28.3765157225075	203.278
17.0720621608903	14.4039167484015	13.8490414302583	24.0045822329734	164.547	-4.25645316971498	18.8744844268017	16.9125899596796	21.4351853979536	181.115	-26.2823441534886	4.94363089554167	12.2287756078889	28.6637819264414	202.906
16.8768430196481	14.5346617500795	13.8575577522772	23.8847763936924	164.553	-4.4901888362923	18.9175958050904	16.931442377652	21.4727448636352	180.922	-26.5393740690654	5.04739789802772	12.3071820223092	28.9412348164554	202.566
16.6690281339647	14.6259412222174	13.8481432654457	23.7343383978911	164.525	-4.71962788741748	18.9564918910573	16.9437970312363	21.5080451457445	180.69	-26.7765514174688	5.13305748385916	12.3603628612552	29.1916891239464	202.182
16.4519877454528	14.7112410318852	13.8330751863682	23.57437244373	164.505	-4.95717127011071	18.9947823156952	16.953426092377	21.5467070975384	180.459	-27.0190279052295	5.21224356201782	12.3954870637128	29.440335862656	201.793
16.2352738255473	14.7808278221626	13.804461262263	23.4045311603322	164.509	-5.18483024563995	19.0378290637128	16.9683964842111	21.5922126981194	180.267	-27.2718045745486	5.26903773144296	12.4560888751242	29.7093790231679	201.461
16.0073515634981	14.8466112584638	13.7837964976893	23.2308399743192	164.489	-5.42333557361905	19.0688897284421	16.9760522964891	21.6324534917548	180.027	-27.5212719621032	5.29887865070481	12.4881984058257	29.9644446238475	201.075
15.7753374929475	14.9014328357852	13.7537049368111	23.0477977172398	164.479	-5.65708052597296	19.1124924343021	16.98773633055	21.684872974346	179.815	-27.7666838325814	5.34378732339638	12.517952083108	30.2150324919504	200.702
15.5626836422481	14.9549685307289	13.726502299309	22.880701553257	164.49	-5.88003829650347	19.150449291852	16.9997964195812	21.7341619183673	179.629	-28.008052204931	5.38731920745643	12.5419497583061	30.4602214234349	200.361
15.3218356714713	14.9883893864854	13.6804200787258	22.6803976013632	164.465	-6.10849927925661	19.1846712217612	17.0044841662526	21.7812635315335	179.404	-28.2498854243343	5.43003692760919	12.5619671568439	30.7028778846269	199.973
15.1305930979867	15.0697756422599	13.6862287545872	22.5579746563442	164.488	-6.33022001497772	19.2157475615416	17.0094811854135	21.8272215091529	179.206	-28.4944403293005	5.45763276220067	12.5652606854636	30.9420565227508	199.612
14.9881506067233	15.2031770840918	13.736762842885	22.5119146352238	164.553	-6.55338133248414	19.2395603141244	17.010279155948	21.8699432285613	179.035	-28.7547449515175	5.48305902819091	12.5714900434759	31.1975199515191	199.279
14.8299167603393	15.3121283030351	13.7673124765706	22.4381853241908	164.583	-6.77867641010681	19.2569527272527	17.0065997698128	21.9081289442216	178.833	-29.0083767774842	5.5083174575243	12.5746273806134	31.4435643111489	198.908
14.6683445632084	15.4202787109968	13.7956789965416	22.3629269576929	164.636	-7.00832829373221	19.2726710028732	17.0039408107593	21.94948081509	178.653	-29.2710958471048	5.5347771325171	12.5804424110698	31.698719359516	198.557
14.5133336404356	15.5232011844938	13.8213757022258	22.2900772833274	164.706	-7.23204728400018	19.280694702003	16.9997904829693	21.9863636962759	178.499	-29.5336899296022	5.56107264898922	12.5863269848977	31.9545120202774	198.234
14.3456473483223	15.6301366004314	13.8524378000641	22.2147456898893	164.776	-7.47429768100353	19.2881507465464	16.9992700188252	22.0309370980987	178.322	-29.8042059718692	5.59153672304027	12.5930138056549	32.2153414092331	197.876
14.1645793189959	15.7216655736363	13.871243115339	22.1203822186199	164.842	-7.7120647907492	19.3142329727118	17.013416119379	22.094635733489	178.164	-30.0684360839257	5.64847832799851	12.6080744425386	32.4721837308652	197.525
13.9840830273671	15.8021898502692	13.8808859284423	22.0193572603362	164.931	-7.94859010932821	19.3333268593925	17.0251478223406	22.1551570681567	178.039	-30.3383133348365	5.71049621576873	12.6222915230398	32.7337339683419	197.205
13.7808266229452	15.8800869777265	13.8891297655558	21.9035796550728	165.009	-8.20341018569631	19.3466298200547	17.0349985273209	22.218445792911	177.886	-30.6208321204098	5.77468877881533	12.637784470808	33.0055502202909	196.847
13.5746801069493	15.9475623173754	13.8910122578541	21.7803086845126	165.09	-8.46064646980446	19.3671868607291	17.0576788302404	22.2949179916394	177.75	-30.9011871654192	5.8716393894687	12.6690428651127	33.2794168918418	196.498
13.4043725749816	16.0946902803662	13.9712128055223	21.7509354702687	165.26	-8.75707498803232	19.3521220431754	17.0634768915403	22.3602907465625	177.635	-31.2202923930348	5.94239734695091	12.6778072565557	33.5815748692109	196.17
13.2188746251895	16.2269489149931	14.0377220635402	21.7008080069909	165.392	-9.06547189000753	19.3193117356971	17.0619264546154	22.4189827641873	177.487	-31.546319321243	6.02966354014566	12.6925593319891	33.8914755917207	195.801
13.0209130637152	16.3506617554878	14.102035470326	21.6396043825572	165.542	-9.38806074588108	19.2783749343432	17.0564841795784	22.4812572160679	177.358	-31.8842506922148	6.11671040457434	12.6910375196314	34.2062658435037	195.441
12.8359132207638	16.4705291348489	14.1635460048725	21.5857088449138	165.699	-9.69171665227422	19.2497406176657	17.0631191971984	22.5529655110077	177.241	-32.2076537302098	6.19132363683914	12.7199068957336	34.5201401041468	195.128
12.6517664597262	16.5884298022111	14.227459024585	21.5327133515246	165.843	-9.98304004987502	19.2283512108679	17.0747339305618	22.629459814777	177.104	-32.5162693399235	6.25789078910139	12.7503404172833	34.8235890780591	194.795
12.4597182053787	16.7030430202605	14.2888042305015	21.4742509072391	165.991	-10.2801025054162	19.1969205709007	17.0791374219924	22.7035268903848	176.968	-32.8285384469819	6.32955037699721	12.7751970852258	35.1286615465349	194.449
12.2735768209879	16.8149632825562	14.3527945693811	21.4209801333569	166.162	-10.5786482355133	19.1589968051068	17.0827491601115	22.7784143599576	176.854	-33.1442210597294	6.3893932525057	12.7904701733092	35.4339850794421	194.126
12.0808387614804	16.9256786079957	14.4187219671824	21.3645543480221	166.308	-10.8806456088348	19.1279247473147	17.0916374150065	22.8657882529263	176.707	-33.4565881661061	6.45449917481807	12.8051228864148	35.7398316084861	193.761
11.8792342708522	17.0316251128251	14.4852487751598	21.3023135315034	166.462	-11.191916438964	19.0987236410918	17.1013798853408	22.9635561877575	176.559	-33.7770270250801	6.5140888325551	12.8088397492426	36.0511881762518	193.389
11.6905513212627	17.1377804341717	14.5521816636984	21.2502891053145	166.634	-11.4893318812916	19.0899338184144	17.1269451325788	23.0768098983559	176.445	-34.0847541487367	6.59280229956439	12.8225162814002	36.3533791291058	193.036
11.4986393270075	17.232371801525	14.6144805351658	21.1889190097158	166.765	-11.7846115926824	19.0751483609401	17.145134218221	23.1880042275802	176.282	-34.3895408615185	6.66870408617329	12.8419114253967	36.6610679087015	192.643
11.2989618507445	17.3336061054197	14.6814782925619	21.1308516824954	166.904	-12.0884146520533	19.0477919611595	17.1564389097444	23.2982563690179	176.117	-34.7058505350943	6.74169567958619	12.8679908169205	36.9852455716513	192.245
11.1113462925906	17.4284889656007	14.7493405867429	21.0783850718156	167.06	-12.3847388947306	19.020100081598	17.1640646139002	23.4073915629086	175.967	-35.0173919001672	6.79619472433304	12.8631306943191	37.294454668313	191.857
10.9152968874061	17.5211017896182	14.8150621280504	21.0208631256031	167.183	-12.6788077192755	18.9911232709223	17.1741832292306	23.5213465464374	175.797	-35.3162206555998	6.87793767000268	12.8697782750764	37.6009163099582	191.436
10.7212470449285	17.6014905806365	14.8746419577309	20.9570814064516	167.292	-12.9670769782317	18.9743554346472	17.1868239833326	23.6448796183857	175.615	-35.6020117455717	6.96092360949577	12.859949424184	37.8920747531475	190.998
10.5345710932136	17.6807804757338	14.9329218751525	20.8989312188466	167.423	-13.2536758760394	18.9725922824443	17.2116943282444	23.7837153075488	175.464	-35.8901418066549	7.05206844776318	12.86272607244	38.1902139606174	190.59
10.3555665122657	17.7496718752985	14.9830797437244	20.8375975253521	167.51	-12.6674122691791	16.8153298661941	15.5170486330917	21.6705784428234	175.273	-36.1632378461524	7.14690857116411	12.8664691720314	38.4812514682987	190.151
10.1880728067203	17.8483230902955	15.0653484952397	20.8122584632357	167.623	-12.9478300803801	16.7226189660061	15.4823897433792	21.7565582717411	175.076	-36.4401343658389	7.21090711174917	12.8470682594498	38.7740873353826	189.714
10.0233055804447	17.9454518551232	15.142821276902	20.7890459983757	167.746	-13.2319917105975	16.6283056009405	15.4470980632703	21.8486499928253	174.892	-36.7244955231001	7.2739734218796	12.8369772004975	39.0785201837044	189.29
9.88249927456878	18.0290416390812	15.2108474841389	20.7678783915504	167.836	-13.4970707082558	16.5524098971176	15.4204249062124	21.948762893993	174.692	-36.9856886282016	7.34874992931346	12.8400130667944	39.3731392804265	188.867
9.74613456473057	18.0997121211647	15.2677213717463	20.7395795008036	167.913	-13.7500521369973	16.5040277722254	15.4083752226756	22.0657009042528	174.493	-37.2351432100246	7.44166193118653	12.878022592626	39.6743358601135	188.471
9.61127281708647	18.171260090783	15.326896378483	20.7155542555651	167.998	-14.0044673726488	16.4341795472	15.3795567407827	22.1708846328123	174.3	-37.4843944228545	7.52473495845955	12.8863487130728	39.9657238888715	188.07
9.49360224403866	18.2358562132761	15.3841230525755	20.6962483991262	168.061	-14.2414629305407	16.3607574166379	15.3453829018145	22.2678438060525	174.098	-37.7104360250488	7.61033049654726	12.8777407786309	40.2350283275494	187.664
9.37349841857763	18.3023638545213	15.4426766446027	20.6797829084321	168.118	-14.4803589396129	16.2859433173896	15.3088485094567	22.3699338616044	173.895	-37.9338635326944	7.70131862665374	12.8654278157594	40.5048113146336	187.252
9.25027007246449	18.3641354764028	15.500384059017	20.6605956966951	168.188	-14.7193641160377	16.2229964373219	15.2797720277578	22.4837933536972	173.712	-38.1565937302438	7.78917306635151	12.8429867327093	40.7710301216478	186.854
9.1289186816206	18.41706077911	15.5530945791153	20.6370615298775	168.221	-14.9499601826561	16.2066235487213	15.2808125728989	22.6295896958293	173.513	-38.3513563410816	7.90144510353594	12.8291079726906	41.0178137253243	186.442
9.01530696587418	18.4603955234312	15.6009008975451	20.6110073145147	168.248	-15.1731856029712	16.195995459622	15.2834636728167	22.777835915072	173.322	-38.5328655483246	8.01975675680842	12.8097808061282	41.2532196644187	186.039
8.88580274484234	18.4993365319216	15.6443142726708	20.5762201980893	168.282	-15.4055995377357	16.2056058894067	15.301431583957	22.9490858091765	173.143	-38.7145913829487	8.15043298428425	12.8180882771757	41.5015458763859	185.65
8.78971589151581	18.5264439250425	15.6789711358543	20.5474800719824	168.293	-15.61353087594	16.1842481456009	15.2907798312803	23.0848254214337	172.949	-38.8781374898899	8.27889035195657	12.8289006191391	41.7399684115253	185.273
8.71283243675759	18.5673312421932	15.7275821842869	20.5415958721602	168.283	-15.7962769173938	16.1615573722082	15.2810413785286	23.206975774435	172.75	-39.0146030156379	8.41499458698095	12.8428162514742	41.9574560026822	184.9
8.63665233544977	18.5985359949052	15.7684552490696	20.5289502535951	168.291	-15.9807215723998	16.1363009588152	15.2628137422885	23.3285089666665	172.566	-39.1571775396171	8.54504683918737	12.8434777023791	42.1775156721644	184.539
8.5606023960277	18.6274004576984	15.8093404583313	20.516250485248	168.262	-16.1469603492338	16.1584361954214	15.277465068669	23.4720150340767	172.364	-39.2649502069515	8.68748300085183	12.8518947018204	42.370028508714	184.171
8.48227279977917	18.6490000391882	15.8465143254147	20.4978465761852	168.225	-16.3068649426871	16.1884634916494	15.3031382104546	23.6212740438017	172.177	-39.3628090798861	8.85535144535933	12.8811183107237	42.5620034561637	183.83
8.40632798070244	18.6561417700005	15.8705380732766	20.468624514973	168.185	-16.4773008790611	16.2088687737775	15.3098919105849	23.7687519312554	171.979	-39.4760789167756	9.02830840645689	12.9088209902696	42.769260721161	183.487
8.34282735204911	18.6598966322294	15.8951867677322	20.4430179818316	168.125	-16.6301047563171	16.2149875519591	15.3069648171904	23.8975731016304	171.776	-39.5637058254839	9.18923822317304	12.918264282794	42.9471836702559	183.149
8.27549426805352	18.671949665377	15.9280342935827	20.4247436476903	168.049	-16.7740098657462	16.2612014674058	15.3365378185034	24.0497358570376	171.574	-39.6295176710546	9.35949992753577	12.9370883436867	43.1094694279239	182.818
8.21469430238139	18.6912222361288	15.9668287709973	20.4168608230884	167.969	-16.8933217256519	16.354722043966	15.3916035051392	24.2117920577996	171.367	-39.6754413327279	9.52574244833749	12.9474575046744	43.2508986648553	182.479
8.16878477716996	18.7047430760751	15.9980192628397	20.4108088535741	167.877	-16.9960133805081	16.4436042220033	15.4404939451242	24.3589187885838	171.158	-39.7089022543295	9.6943020764351	12.9637352119399	43.3838651400492	182.146
8.14441559302245	18.6990805236996	16.0148667212603	20.3967847034128	167.758	-17.0708540511145	16.5207102941887	15.4825513203084	24.4801768982976	170.94	-39.7125626430242	9.86468690540611	12.9869264791544	43.4925910828113	181.821
8.10040196476964	18.7225750298557	16.0590029087485	20.4024866119738	167.666	-17.1605032631864	16.6314258545303	15.5464652222062	24.6332725768198	170.735	-39.7258830236187	10.01931615888	12.9953896288007	43.6084433542291	181.505
8.05786277523491	18.7788139097177	16.1302373387623	20.4396561793157	167.538	-17.2419451163675	16.7805413465899	15.6416352179396	24.8064413036241	170.512	-39.7153342856355	10.1843411322835	13.0206666227455	43.7076991745379	181.178
8.02174218448922	18.819411378092	16.1875455688611	20.4658282210135	167.411	-17.3185829573977	16.9180511330317	15.7273192309095	24.9688822395206	170.295	-39.6999601163792	10.3446633304499	13.0464687535113	43.8039959689457	180.865
7.98396619547643	18.8471968205547	16.2331004472007	20.4804610621494	167.278	-17.3974660731785	17.044972812799	15.8019114662259	25.1254190182053	170.067	-39.6838682430618	10.4980058172268	13.068568682646	43.9015400073395	180.544
7.94599000980909	18.8749428899475	16.2766708879913	20.4957855573515	167.142	-17.474777792655	17.1696691671421	15.8773035303134	25.2804508984059	169.84	-39.6630858130726	10.6509364658143	13.0982936897092	43.9980445809134	180.226
7.91449428584672	18.9025825705383	16.3206450872061	20.5141309425714	167.008	-17.5424461486509	17.293158120672	15.9553510859025	25.4289198925904	169.623	-39.6312458922311	10.799891633835	13.1300357438876	44.0838589866301	179.925
7.87194785001036	18.9267408088523	16.3604289387521	20.525817733732	166.874	-17.6147073939697	17.4187824741919	16.0331297508406	25.5822154420619	169.401	-39.6002001387844	10.9456316975976	13.1554670396583	44.1703944081642	179.616
7.83957729651412	18.9378626731916	16.3885741286876	20.5300542814724	166.729	-19.6648811804336	15.744486023971	15.61491430545	26.7189535747972	169.177	-39.5570503944501	11.0891526826058	13.1879210662748	44.2467848026048	179.314
7.81397354303866	18.9480693288825	16.4107373228231	20.5371543389333	166.587	-19.726377627172	15.7921178804601	15.6334262391154	26.8329657500392	168.954	-39.5328607446639	11.2440838373299	13.2340339968879	44.3430844676055	179.015
7.80433473050401	18.9674449745332	16.4420497770323	20.559666832391	166.448	-19.7810179367445	15.808133726392	15.6348781138341	26.9309468244789	168.735	-39.5068251920611	11.4066434613562	13.2888100140466	44.4433242220836	178.724
7.75982999214212	18.9948965971492	16.4813725202007	20.5760160951586	166.318	-19.8339564985433	15.8777018851215	15.6742477976379	27.0526078499021	168.526	-39.4830798030576	11.5571743757349	13.3330188238712	44.5377116672545	178.443
7.69962066304344	19.0565874874917	16.5488326671002	20.6181271199828	166.204	-19.8862736812629	16.0209202656394	15.7642795421696	27.2056693849217	168.323	-39.4606033056308	11.6860209331893	13.3627914698908	44.6230512632569	178.166
7.63294644903008	19.1002332525671	16.599306132159	20.6420118658851	166.082	-19.9403620682181	16.1590770676227	15.8533713231013	27.3603989698286	168.123	-39.4352220322694	11.828536142919	13.4076089875305	44.7133033261443	177.893
7.56597098948533	19.1239095647186	16.632390216419	20.6474938235044	165.967	-19.9975325526398	16.2754303245085	15.9256420586572	27.5036136669612	167.937	-39.4130178597575	11.9617807479441	13.4459007576824	44.7985431883443	177.637
7.50654784151603	19.1355006120621	16.6532879617136	20.6448512270251	165.856	-20.0512326386202	16.363421895433	15.9815441482825	27.6291316713379	167.76	-39.3932881739535	12.0926649040453	13.4911563026285	44.8826163053809	177.395
7.4399467436495	19.1503690427082	16.6749737559015	20.6434118500139	165.751	-20.1147666169547	16.4594818475812	16.0440223510801	27.7678166026708	167.585	-39.3937066447929	12.2497519987851	13.5562936395807	44.9922392332436	177.155
7.3875453070462	19.1689438453899	16.7005007833522	20.6506912997273	165.649	-20.1655550919366	16.5317084193668	16.0945657719066	27.8858811650864	167.421	-39.3860664542163	12.397548988332	13.6122566656396	45.0833209791023	176.93
7.33911684001308	19.2368956206305	16.7693973928111	20.7046546843354	165.58	-20.2083625899115	16.6430415980757	16.1741328172636	28.0121374345289	167.288	-39.3815898981803	12.5181939090344	13.6512655440825	45.1628623516422	176.736
7.27694475873248	19.2745997701348	16.8101643919838	20.7261093954202	165.494	-20.257527996104	16.7418930575505	16.2433581835204	28.1371619111194	167.141	-39.3773849394586	12.6438232248234	13.6949053600049	45.2449286880149	176.53
7.22100611808516	19.310790069668	16.8500885206527	20.7481891491694	165.414	-20.3010413431869	16.8370428107728	16.3158714391091	28.2582188895292	167.01	-39.3694693385765	12.7742812607554	13.7532750847322	45.3274700541798	176.345
7.17016908230435	19.3471421131644	16.888706084657	20.7717500160366	165.357	-20.345071801537	16.9136085941293	16.3769312460145	28.3673253458418	166.908	-39.368600221002	12.8901988952461	13.8054392852756	45.4050223550857	176.192
7.12291582058874	19.3883195703573	16.9325769221298	20.8013248453739	165.289	-20.3831462957774	16.9912090967657	16.4394866620061	28.473280585657	166.795	-39.3598400957978	13.0033908280275	13.855145069318	45.4749481169226	176.031
7.07305165526731	19.4332215361726	16.9774832464908	20.8334819411972	165.227	-20.4217707645661	17.0670419874539	16.5051325186071	28.5804296902607	166.693	-39.3538777884916	13.1169291867371	13.9139050011916	45.5495166928816	175.882
7.03669267153223	19.4756293112199	17.0209061194131	20.867084539083	165.183	-20.4521686984779	17.1275368940962	16.562102144624	28.6714679319957	166.619	-39.3457922730756	13.2178955524004	13.970405941423	45.6148046929785	175.768
7.0030624949264	19.5195536874672	17.0663013270455	20.9031547503733	165.136	-20.4802626159748	17.1858659178743	16.6191413514726	28.7609746683573	166.544	-39.3327899397705	13.3183570531826	14.0292213585856	45.6771817658164	175.654
6.96708478389216	19.5590787857437	17.1060061594896	20.9342057244704	165.098	-20.5126891462513	17.2353938122749	16.6664601390397	28.8462686954141	166.475	-39.3287984640591	13.4096281617579	14.0799298710178	45.7418463156306	175.548
6.94546540600907	19.6092758660968	17.155782868554	20.9791381939105	165.06	-20.5316097557212	17.2854205453209	16.7245626751623	28.9261402803981	166.424	-39.3178462274609	13.5150625240569	14.1676977019349	45.817287205611	175.472
6.92649491175075	19.6552089880361	17.2027854681936	21.0208973257307	165.032	-20.5499403736549	17.3269988297325	16.7735682546245	28.9995848560357	166.382	-39.310042056117	13.6143525735422	14.2392713526804	45.8845003893712	175.402
6.89987409197085	19.713176065882	17.2577807452859	21.0711884179217	165	-20.5670389513599	17.3826455280148	16.8363385214499	29.0806021024454	166.339	-39.2997210422462	13.7150384430558	14.3145043906846	45.9480527292072	175.332
6.87732211870762	19.7722055693856	17.3139756606215	21.1226016700315	164.978	-20.5739806498064	17.4470019248257	16.902484125983	29.1527759115737	166.315	-39.2855280903213	13.8024298043217	14.3783652689763	45.9971652428403	175.288
6.85850957251164	19.8193291803906	17.3614620626385	21.1637790793097	164.951	-20.57522807823	17.5092383436565	16.9669513548719	29.219334485156	166.29	-39.2645713986047	13.8902130454108	14.4427041354014	46.0399382802353	175.247
6.83243098646059	19.8731700065799	17.4132312034503	21.2085643224678	164.926	-20.5780774728982	17.5775056720344	17.035529317609	29.2894191071844	166.27	-39.2467893860171	13.9757335632154	14.5057222187177	46.0837496636519	175.211
6.81199594594177	19.9183700457051	17.4559538798228	21.2463871957492	164.898	-20.5747643397241	17.6411326252781	17.0998408042458	29.3499449148829	166.253	-39.2240415724013	14.0556948615439	14.5691828808541	46.1200658842949	175.185
6.79199318668055	19.9648261515375	17.5001841148228	21.2855306412078	164.872	-20.5703329614443	17.7051298188167	17.1648195117643	29.4104286843495	166.238	-39.1987141625739	14.1362187081572	14.6339305946117	46.1553963514518	175.162
6.78010782126625	20.0164586041538	17.5490155285705	21.3320419588149	164.861	-20.5654698965566	17.769785005871	17.2286032660752	29.4688503513603	166.239	-39.1796892279111	14.2120096198695	14.6949071535372	46.193809635879	175.157
6.77157688185622	20.0613586605663	17.5904866168986	21.3727380254523	164.839	-20.5561730554409	17.8281691153291	17.2863620127321	29.5186210194245	166.235	-39.1536052443174	14.2815606253677	14.7537785210462	46.2225625093273	175.152
6.76510383099724	20.1061173804961	17.6331286598053	21.4136758587306	164.814	-20.5393780101131	17.8824958270801	17.3433754707476	29.5623001398964	166.231	-39.1223089781012	14.3487046350453	14.8108456491836	46.2458414075094	175.15
6.75305310379831	20.1493837490069	17.6722849109731	21.4515211919512	164.791	-20.5292660543167	17.940705460456	17.4018091293339	29.6121726000014	166.227	-39.0971590511117	14.4183844120106	14.8715333078766	46.2766763142011	175.147
6.74955990623953	20.1874075964479	17.7066451833965	21.4865253518883	164.761	-20.5105331813796	17.9931503491346	17.4558421685334	29.6507908791821	166.223	-39.0628667735827	14.4809722663069	14.9301367153991	46.2956955839799	175.152
6.74078273412869	20.223047031096	17.7374664086497	21.5178345649354	164.735	-20.4979301587032	18.0444079539641	17.5057305160151	29.6911436733579	166.218	-39.0366793619771	14.5408510058301	14.9838382207369	46.3196758629805	175.152
6.73573465534794	20.2598322984389	17.7694638089319	21.5512509607985	164.712	-20.4846892581156	18.09493981202	17.5554744546923	29.7306524386324	166.217	-39.0105316313801	14.5998095078103	15.0385716444931	46.344000404204	175.159
6.734146431439	20.2857745299794	17.790986090131	21.5751709541618	164.675	-20.4666638716627	18.1359665389847	17.595221682812	29.7575695310996	166.203	-38.9788126917321	14.6464742440612	15.0825246736011	46.3545611870598	175.158
6.73902699321954	20.321917774183	17.8221010702948	21.6108098939568	164.643	-20.4463339788753	18.1796313421085	17.6383483290924	29.7850460548624	166.196	-38.9458480559476	14.6945385084036	15.1295647113996	46.3658904423766	175.164
6.73719008960011	20.3565728269593	17.8500171259198	21.6430661827235	164.615	-20.432970977184	18.2206213962941	17.6775884875345	29.8151897401015	166.19	-38.9205556235713	14.7410732637843	15.1740905269316	46.3826946831813	175.168
6.73797911305096	20.3747974163613	17.8624729764356	21.6603678444623	164.57	-20.4153225525363	18.2494245076092	17.7032812066438	29.8297238557415	166.165	-38.8910881493357	14.7713855953746	15.2031226750931	46.3835127287464	175.158
6.74583503338903	20.398193545354	17.8807426304638	21.6847438091503	164.53	-20.3941378440444	18.2841801042127	17.7363688971062	29.8469302485338	166.148	-38.8579469031254	14.8070043064682	15.2404965477228	46.3861116369673	175.158
6.73998642262471	20.4214560592212	17.8950748551282	21.705021687107	164.487	-20.3834079608442	18.3201139497397	17.7695678933973	29.8720590800552	166.123	-38.8341694002769	14.8438147129989	15.2800035022075	46.3979128608781	175.146
6.73840888183881	20.4354138674927	17.9011773333653	21.7175917787452	164.433	-20.3675611876859	18.3469018488852	17.7941812694922	29.884782367451	166.087	-38.8057984968775	14.8694525183185	15.3101951651718	46.3971202340665	175.126
6.74759410416885	20.4424744592534	17.9037730841058	21.7268301493257	164.385	-20.3482009665142	18.3664283533641	17.8100047072631	29.8879340202032	166.057	-38.7750864510677	14.8860792723304	15.3285413208759	46.3871476568348	175.115
6.74810063095113	20.4557304625173	17.9092077828474	21.73945570639	164.34	-20.3354601468081	18.392604436019	17.8328374209041	29.9011774301699	166.028	-38.7508029118899	14.909257893675	15.3562080626803	46.3880567303702	175.102
6.74544875052816	20.4586727595868	17.9041678013213	21.7414006586126	164.284	-20.3254459512736	18.4104205617535	17.8466008459569	29.9078941149733	165.984	-38.7289537143775	14.9227775667726	15.374713002649	46.3831246553345	175.072
6.74032300550087	20.4597216495065	17.8966281654401	21.7409122592438	164.226	-20.3167038782614	18.4270512907375	17.8578185205761	29.9133367642606	165.936	-38.7083368056049	14.9327361837853	15.3887524892178	46.3764321310829	175.039
6.74887354305681	20.4579808976441	17.8899785461844	21.7417369537455	164.178	-20.3011585884353	18.439231095193	17.8652460269587	29.9100991782359	165.9	-38.6844628360159	14.9382616214689	15.3980867568216	46.3634701624188	175.021
6.74015075456184	20.4549918771393	17.8781993661047	21.7363732092361	164.128	-20.3001763608585	18.4435587233065	17.865492066518	29.9119647683295	165.853	-38.6739323981839	14.9404325591907	15.4033367148074	46.3581196446201	174.983
6.74019072505375	20.4459416472133	17.8630978047273	21.7279185455955	164.071	-20.2920645234986	18.4453076143908	17.8631319523202	29.9060766745196	165.803	-38.6550688989382	14.938813812161	15.4049291608842	46.3430481970787	174.947
6.73958266858071	20.4380985766353	17.8486850976946	21.7204569044455	164.02	-20.2846342802128	18.4491157738822	17.8623115351711	29.9012182951528	165.756	-38.6401823801037	14.9372307265573	15.4068920583884	46.3312346539017	174.912
6.72939198743776	20.4255373818117	17.8282239683716	21.7059558725603	163.977	-20.2917551753573	18.4479068690431	17.8533973757774	29.900128738897	165.707	-38.6399626787875	14.9299250315263	15.4006161584202	46.3260860697559	174.869
6.72394376723474	20.4189029095771	17.814057062499	21.6984901851105	163.94	-20.2957738574397	18.4532881436801	17.8507097269125	29.9014751913576	165.666	-38.6384101725045	14.9251583703602	15.397367731323	46.3223840996016	174.835
6.72031028221727	20.4007284826793	17.7907480039273	21.6805651908892	163.9	-20.2988625202566	18.4483300185383	17.8360503549104	29.8926102481765	165.622	-38.6359305280989	14.9111844192702	15.3818222902821	46.3097218477996	174.797
6.71030457500206	20.3823970109163	17.7666709007704	21.6608733539198	163.874	-20.3143157454557	18.4471691438087	17.8230079617779	29.8934236184961	165.583	-38.6443152756812	14.8963751437823	15.3663292000044	46.3068614311103	174.759
6.70611816965248	20.3674793008399	17.7469423054509	21.6461542915437	163.856	-20.3253216181003	18.4469848992191	17.8114035193348	29.8916319761289	165.555	-38.6511362176733	14.8815913640739	15.3519626021661	46.303598008946	174.732
6.69577938122786	20.3526006829643	17.7255626522883	21.6298015958853	163.834	-20.3414631929329	18.4447484648392	17.7967938826343	29.8917971083258	165.519	-38.6614371943429	14.866124325176	15.3351911127495	46.30186570881	174.695
6.69082174326864	20.3374063293337	17.7070695684078	21.6149229546153	163.847	-20.3661330367804	18.435739884207	17.7732123739486	29.8912319765304	165.512	-38.6872742608529	14.845038171256	15.3073343638689	46.3076724356523	174.681
6.68316578790801	20.322088698511	17.6873996933432	21.5992180513137	163.85	-20.3905219291908	18.4282248171625	17.7519340630467	29.8921993320972	165.495	-38.7118581734579	14.8256258059404	15.2823867311574	46.3139277876535	174.655
6.67429600942149	20.312651759695	17.6729677746976	21.5887731580585	163.859	-20.4151877033694	18.4237683658383	17.7347067246718	29.8967413737514	165.485	-38.7384842531588	14.8109857473277	15.2622872787276	46.3252772503745	174.636
6.68316865812069	20.2610606230458	17.6217739293986	21.5457700318491	163.898	-20.4727324397737	18.436731599332	17.7017480496312	29.9115136058247	165.483	-38.7923724317935	14.7865503924676	15.2231192040822	46.3502673065026	174.625
6.67681836806537	20.2681749549172	17.6255620338495	21.5513923839901	163.936	-20.4982421772774	18.4133043412201	17.6768025806798	29.9120987011875	165.499	-38.8262515528734	14.7650302003844	15.1909079364559	46.3607117336268	174.624
6.65944033103448	20.2661492351351	17.6181077514267	21.5454740912152	163.975	-20.5352067034781	18.3982723227002	17.6540581471014	29.9228051455259	165.513	-38.872452996149	14.748834177029	15.1634586394637	46.3852200067571	174.616
6.64618540563991	20.2531052943949	17.6039030123954	21.5305041699234	164.039	-20.5807376705245	18.3772930679907	17.6199376232105	29.9313478873932	165.544	-38.9308767993847	14.7273110998765	15.1249030787878	46.4148729966591	174.621
6.6342643155207	20.2439456732943	17.5932505950235	21.5196223105196	164.11	-20.627159261625	18.3593769203295	17.5885465311806	29.9424862997289	165.584	-38.9917059062203	14.7078694495483	15.089268180826	46.4484383806916	174.635
6.621729144796	20.2347256301395	17.5825808865334	21.5085573752537	164.18	-20.6733610455845	18.3418753332	17.5580421339645	29.9543088517211	165.622	-39.0516580415573	14.6898776728417	15.0552840254769	46.4823642407173	174.648
6.60716388096643	20.2249587329563	17.5726030696946	21.4965047163074	164.26	-20.724278464469	18.3217617443674	17.5249793544088	29.9680921650864	165.666	-39.1181706458781	14.6710518638161	15.0171978164807	46.5202484789782	174.662
6.63690691564853	20.1473879836515	17.5020500653636	21.4371664607955	164.356	-20.8022275871137	18.2292851794216	17.424704325909	29.9574892691018	165.715	-39.2034236593834	14.6553810057303	14.979595892209	46.5755901490663	174.687
6.64687134983173	20.1963017355379	17.5447130205575	21.4868976623203	164.357	-20.7910952278698	18.2114080470515	17.4271576324125	29.9529161608263	165.721	-39.1966682601846	14.6535005657101	14.9785132941201	46.5686890690659	174.688
