# Supplementary material for: Quantifying dynamic muscle lengths and moment arms of musculoskeletal joints using FEBio studio: A demonstration in the glenohumeral joint
Source: J Biomech. Author manuscript; Available in PMC 2026 Apr 28. (PMC13111909; doi:10.1016/j.jbiomech.2026.113308)
Supplement: Data_and_code.zip [file NIHMS2167395-supplement-Data_and_code_zip.zip › data_and_code_v1.1/provided_solutions_Matlab/Pre_operative_reverse_outputs.csv]

Subscapularis 1	Subscapularis 1	Subscapularis 1	Subscapularis 1	Subscapularis 1	Subscapularis 2	Subscapularis 2	Subscapularis 2	Subscapularis 2	Subscapularis 2	Subscapularis 3	Subscapularis 3	Subscapularis 3	Subscapularis 3	Subscapularis 3
Magnitude about Scapula X	Magnitude about Scapula Y	Magnitude about Humerus Y	Total Magnitude	Muscle Length	Magnitude about Scapula X	Magnitude about Scapula Y	Magnitude about Humerus Y	Total Magnitude	Muscle Length	Magnitude about Scapula X	Magnitude about Scapula Y	Magnitude about Humerus Y	Total Magnitude	Muscle Length
10.8832140925557	27.5390417845064	26.5263572574533	29.8529657426206	150.684	-0.708148967302257	26.3821555620641	29.2672966373346	29.2758435922974	157.157	-9.80791834542938	18.7331563328801	25.3970919222526	28.9987248253101	174.971
10.8794614564938	27.5418319185922	26.5277761222888	29.8541390412245	150.679	-0.709553088187447	26.3839434368312	29.2694100139511	29.277937434817	157.152	-9.80744556280514	18.7330956728323	25.3981265996314	28.9986458570602	174.965
10.8778399456043	27.5436773173134	26.5288614941589	29.8552274909753	150.676	-0.710310757290541	26.3851743462285	29.2707548596336	29.2792710575155	157.148	-9.80703549855212	18.7332462967303	25.3987739169977	28.9986017569019	174.962
10.8774279192069	27.5453725184449	26.5297630503611	29.856607000552	150.673	-0.711060665151573	26.3863737813493	29.2720357617421	29.2805394763417	157.145	-9.8068548319818	18.7334152494407	25.3994222819097	28.998611291058	174.959
10.8758919386791	27.5473368749563	26.5308878858697	29.8578223624275	150.67	-0.711805565878434	26.3877253243441	29.2735161502384	29.2820073883058	157.141	-9.80646713962864	18.7336037623553	25.4001308316023	28.9986081901429	174.955
10.8730953485961	27.5497188707742	26.5322753749776	29.8589659738035	150.666	-0.712762571638794	26.3892158795374	29.2751243837372	29.2836002315435	157.137	-9.80609748023337	18.7338055145426	25.4009412776968	28.99857214199	174.952
10.8712136518192	27.5520714210975	26.5335505445135	29.8603898459873	150.662	-0.713746860584801	26.3907074474862	29.2767502361007	29.285212157182	157.132	-9.80568416454713	18.7339246375712	25.4016852453544	28.9984805838329	174.947
10.8692599187009	27.5546741944854	26.5349864117491	29.8620150584648	150.658	-0.715725402331501	26.3924173116162	29.2787160923046	29.2871850653825	157.127	-9.80605207583239	18.7341552030591	25.4026810564448	28.9988728807338	174.943
10.8670171745154	27.5575462797625	26.5365083107406	29.8637774666436	150.654	-0.716069162431406	26.3942258776998	29.2805729328537	29.2890004989784	157.122	-9.80492880391937	18.7343648355819	25.4035944178174	28.9984599492516	174.938
10.8649887800624	27.5604398320166	26.5381067402253	29.8656292892711	150.649	-0.71712448122502	26.3960612666656	29.282559650886	29.2909691982187	157.117	-9.80437957021245	18.7346264843793	25.4045720331601	28.9984091368057	174.933
10.8628108405051	27.5634270916802	26.5397261004201	29.8675063659857	150.645	-0.719312110907138	26.3979133295402	29.284663416975	29.2930787567868	157.111	-9.80484384928847	18.7347938350423	25.4055388164295	28.9987073015079	174.928
10.8606211527686	27.5664778721557	26.5413202939603	29.8694271009525	150.64	-0.719557731216698	26.3998702262028	29.2866943917935	29.2950675403084	157.106	-9.80350525696607	18.735036171146	25.4065042332882	28.9982585311529	174.923
10.8583983889636	27.569672083344	26.5430697528606	29.8714741994526	150.636	-0.721714061040206	26.4017884264448	29.2888800561379	29.2972569999951	157.1	-9.80377660248262	18.7352703429969	25.407646150251	28.9986451437891	174.918
10.8574148844543	27.5712060036537	26.5438848831105	29.8724846358654	150.634	-0.721416985944134	26.4026777411836	29.2897477120253	29.2980934065058	157.098	-9.80369686519385	18.7354236567581	25.4081762406299	28.9986880359541	174.916
10.8307899578663	27.6024344406437	26.5598612848143	29.8906353972853	150.577	-0.791777764796992	26.0415933058108	28.8965360674556	28.906263105002	157.071	-9.58370890749377	18.1893191543474	24.8496117800801	28.4564652088156	175.078
10.805099662092	27.6330458471662	26.5748480158742	29.9084776171177	150.527	-0.803512634044243	26.0579043358575	28.9118507951582	28.9212982826763	157.012	-9.58418048148445	18.2059821686784	24.8740626475939	28.4681021464244	175.022
10.7831556160013	27.6606753020677	26.5879918921768	29.9248721837695	150.48	-0.814372204906272	26.0727394960755	28.9256944784363	28.9349167293939	156.956	-9.58425039004835	18.2209964972863	24.8958621724215	28.4785827728482	174.969
10.7602488760503	27.6890503552861	26.602231886382	29.9417644816401	150.436	-0.825338921127605	26.0876275539649	28.9395657054269	28.9485737941059	156.904	-9.58457959642915	18.2363052806607	24.9177478500666	28.4890856739746	174.919
10.7377894872071	27.7158451764175	26.6152277489529	29.9574227361311	150.391	-0.836099781199489	26.1022777782239	28.9531666053384	28.9619689368675	156.849	-9.58549500078255	18.2511453371281	24.9392834872894	28.499749167332	174.867
10.7185588878737	27.7401465095371	26.6267530940253	29.9718126188463	150.353	-0.845890475064014	26.1146971059142	28.9647788389957	28.9734346864228	156.803	-9.5853864196804	18.2640074233462	24.9576673679124	28.5087352765062	174.823
10.7005897908415	27.7638561999102	26.6372221309721	29.9859403244383	150.311	-0.855666699210286	26.1269150189948	28.9760225190824	28.9845393182108	156.754	-9.58602415951316	18.2761618049256	24.9754313151424	28.5178348848438	174.775
10.6814688187756	27.7867941314733	26.6485145444697	29.9993974535589	150.273	-0.864459076034659	26.1389815117827	28.9872967083253	28.9956642035861	156.709	-9.58592161860594	18.2884164562678	24.9931240526084	28.5265471607183	174.733
10.6678108939878	27.8063821584258	26.6582760570374	30.0117450875025	150.234	-0.871048148038787	26.1485265582867	28.9961702751251	29.004417672406	156.663	-9.58573847203958	18.2977519079362	25.0069588609694	28.5337040646039	174.689
10.6535402487983	27.8239768180626	26.6651134775778	30.0216464878953	150.212	-0.87846156610824	26.1576722595849	29.0045523011094	29.0127081502292	156.636	-9.58554493224498	18.3076207005192	25.020579934564	28.5405348890507	174.662
10.6388009419612	27.8422869602051	26.6736509325304	30.0324304161097	150.183	-0.886046702417857	26.1670381553077	29.0133092770507	29.0213744762282	156.601	-9.58655680768328	18.3171008249256	25.0343837698793	28.5479727463014	174.628
10.629685598952	27.8565276033519	26.6802279154207	30.0414407657272	150.152	-0.891582643275197	26.1734337590191	29.0192456746832	29.0272590567074	156.565	-9.58678944676913	18.3233093900638	25.0436748793764	28.5534527492279	174.595
10.619484496578	27.8693874876643	26.6859589455001	30.0488921895414	150.132	-0.896928098667997	26.1793823102645	29.0249611496139	29.0329259622303	156.542	-9.58810147354235	18.3293907600456	25.0527945896957	28.5591903787482	174.572
10.6110297474277	27.8802083621508	26.6891456074805	30.0548589231612	150.112	-0.901300392382053	26.1853901313239	29.0304200038807	29.0383141013217	156.518	-9.58774885486262	18.3356759652316	25.0615674238736	28.5637971863341	174.549
10.6049660904762	27.8850525516813	26.6886778559145	30.0562584542412	150.098	-0.906371965610998	26.1877110228294	29.0330496206003	29.0409592896142	156.504	-9.5902405130537	18.3379954464725	25.0661714350573	28.5679963880261	174.534
10.6000551846313	27.889436653063	26.6887050267252	30.0578247356095	150.092	-0.910365533284067	26.1897657631059	29.0353626133716	29.0432726664206	156.497	-9.59222097932266	18.340423559899	25.0702384332236	28.5715451449	174.528
10.5952205961092	27.8937250143485	26.6884609057132	30.0593203161424	150.073	-0.913383091588448	26.191924657185	29.0376400921761	29.04552253684	156.478	-9.59324165998994	18.3421438923953	25.073966357811	28.5745626244807	174.51
10.5926731770144	27.8921115012277	26.6857280360093	30.0566226489299	150.074	-0.916895855425747	26.190302242555	29.0369292066253	29.0448561734343	156.481	-9.59751202309357	18.3406976194887	25.0736829510877	28.5767217660378	174.513
10.5922324434356	27.8882133275229	26.680899361651	30.052511266121	150.076	-0.919444947898176	26.1878740070049	29.0355302236954	29.0434883639744	156.485	-9.60118555900715	18.3382698111736	25.0724976923934	28.5782301132212	174.517
10.5907695375139	27.8856646709928	26.6782076789729	30.0495624898468	150.072	-0.923052937005358	26.1856632726758	29.034454068907	29.0424662716547	156.483	-9.6050619664221	18.3355696067046	25.0711203936676	28.5796557272878	174.516
10.5913796033426	27.8754902965732	26.6704943118762	30.0405801010332	150.084	-0.926409689520634	26.1792955158702	29.0298178323463	29.0379203419746	156.5	-9.61250752891695	18.328984705651	25.0653791259682	28.5797714433305	174.533
10.5933843717457	27.8640376110604	26.6624296392648	30.0311058825904	150.1	-0.929843637622633	26.1719079677675	29.0244995041036	29.0327095776925	156.522	-9.61982459895293	18.3213737401756	25.0585461302372	28.5791096208804	174.555
10.5956955488141	27.8541121588526	26.6559727544022	30.0232383966715	150.108	-0.93338065442133	26.1649804939793	29.0194687575732	29.0277858142628	156.534	-9.62729494975029	18.3137925453548	25.0517561086598	28.5784945251369	174.568
10.5983381110578	27.8339519299189	26.6427532982162	30.006665047199	150.141	-0.938021876995898	26.1524736429106	29.0102484058459	29.0187340000752	156.577	-9.63979035732751	18.3009385940466	25.0402227272128	28.5765699423584	174.611
10.6026262567306	27.8138966088367	26.6307561110446	29.9911067981319	150.163	-0.943064530421171	26.1398315207075	29.000813620358	29.0094842778349	156.607	-9.65285574251894	18.2872564277	25.0276351550069	28.5738536638975	174.643
10.6054636777196	27.7942939427023	26.6214178668118	29.976111047155	150.194	-0.94819119254612	26.1266632277488	28.9911112622947	28.9999853393126	156.647	-9.66588681715691	18.2734931251494	25.0150665009367	28.5712531822686	174.683
10.6082475320679	27.7657480956889	26.6067624093854	29.9537814158206	150.24	-0.954840408904617	26.108074393094	28.9771639776323	28.9862870053788	156.706	-9.6840647535684	18.2539480919407	24.9972786658555	28.5660322938659	174.743
10.6109879167259	27.7361132148692	26.5920083363128	29.9307678448815	150.281	-0.963463099185861	26.088241469966	28.9624726529216	28.9719115362045	156.76	-9.70503500538285	18.232500936533	24.9783006270298	28.5611754743846	174.799
10.6151324728501	27.7059515693557	26.5757923784049	29.9074679530342	150.329	-0.971010394270313	26.0682769283491	28.9473364013525	28.957086079157	156.821	-9.72499143205895	18.2115772245564	24.9591563208719	28.5556164176421	174.861
10.6184804066574	27.6669928969489	26.5539978120149	29.8769029634111	150.387	-0.983458210582634	26.0426394208873	28.9282996625554	28.938471185251	156.895	-9.75261779001073	18.1840087068765	24.9352278346057	28.5482338320588	174.938
10.6219534478778	27.6250834471492	26.5295264425064	29.8438151360469	150.455	-0.996499814684319	26.0147836113612	28.9073898511724	28.9180179967841	156.981	-9.78382186645258	18.1544352437303	24.9096836934291	28.5406114360964	175.025
10.6246540809176	27.5823785809991	26.5045675085629	29.8098295593785	150.53	-1.00975837710747	25.9868545157033	28.886336987811	28.8974552387545	157.075	-9.81360078492145	18.1255602792814	24.8841020623954	28.5321030996106	175.121
10.6278469480121	27.5318729564268	26.4742659203469	29.7700147374784	150.608	-1.02575656335748	25.9530720893532	28.8610004230083	28.8726518321649	157.173	-9.85139647769494	18.0894713890801	24.8539182715583	28.5216437139519	175.223
10.6283037223326	27.4772966027518	26.4403727667241	29.7258626371343	150.697	-1.0453084613653	25.9169832724877	28.8337919060964	28.846059094716	157.284	-9.89324126667735	18.0515398406315	24.8222813037021	28.5103484569257	175.336
10.6288093123796	27.4238789878858	26.4080194237904	29.682991850496	150.776	-1.06487199916783	25.8807814281635	28.8065927643049	28.8195287710239	157.386	-9.93481268228527	18.012662497436	24.7899954963852	28.4991567361163	175.441
10.6276737660699	27.3598048448512	26.3650582170848	29.6304049859211	150.887	-1.08800163290545	25.8413822517776	28.7763560685499	28.7899116573239	157.521	-9.98465574328354	17.9694982659428	24.7547669999236	28.4848489636633	175.578
10.6246472224231	27.2929413278304	26.3190241266537	29.5748978935302	150.987	-1.11445761828751	25.805814482246	28.7485798440979	28.7627109643633	157.647	-10.03867309733	17.9244662646637	24.7184675247621	28.4697934618494	175.709
10.6223193943756	27.2247768778557	26.2715214101489	29.5184708187548	151.095	-1.13819211556223	25.7733754746238	28.7220779298669	28.7366486676833	157.782	-10.0923976546752	17.8800004880284	24.6816496447359	28.4535381497122	175.847
10.6169481168247	27.1499443733264	26.2155547173975	29.4552938826591	151.215	-1.16733128314135	25.7393120839401	28.694309208451	28.7092350432171	157.93	-10.1545114806038	17.8315119362633	24.6436701361827	28.435453958977	175.999
10.6118045009082	27.0717890196408	26.1543771656693	29.3891286597931	151.334	-1.19920158953213	25.7051052187671	28.6657954914844	28.6810005060347	158.077	-10.2206537436079	17.7808126782914	24.6045564590643	28.4158346050156	176.15
10.6043150596181	26.9950276801845	26.0965993216185	29.3242080067567	151.46	-1.23006824946035	25.6719214344214	28.6378391617021	28.6532888112463	158.232	-10.2869726053476	17.7302256183701	24.5652816414051	28.3962347214322	176.309
10.5913683098577	26.9150111959604	26.0356918912089	29.2559253337687	151.588	-1.26627223011789	25.6365557237365	28.6082432243298	28.6237829621467	158.391	-10.3613029132733	17.6758434060151	24.5261039429069	28.3749559151519	176.472
10.576644535006	26.8309534287969	25.9689501984334	29.1833976640324	151.734	-1.33320233563093	25.5383549074821	28.4706716007771	28.4855630480101	158.567	-10.4387294147139	17.6204667288489	24.4867373251085	28.3517032157894	176.649
10.3366753220217	26.7981149443261	25.9059197222148	29.0602546809336	151.862	-1.36870483250373	25.4993964198629	28.4374154880032	28.4522570398497	158.723	-10.5158136754878	17.5643372798332	24.4469251104718	28.3281861128399	176.808
10.162430192762	26.8471598279318	25.9193519056357	29.0402875373544	152.003	-1.41127415131523	25.4586621040195	28.4026302608862	28.4172826633109	158.894	-10.6010814526755	17.5063271471951	24.4094398061087	28.3039168827637	176.982
10.1098190066446	26.8801685236985	25.9365201823087	29.0569259314152	152.141	-1.45486381136617	25.4171955778771	28.3667664793314	28.381081046801	159.064	-10.6894965807961	17.4476511282974	24.3729945668212	28.2784428189482	177.154
10.101472942312	26.8975229731758	25.9462894968158	29.0774142574738	152.282	-1.49811784369856	25.3747290454095	28.3300261789557	28.344003920631	159.238	-10.7770252762866	17.3889393544467	24.3362702297286	28.2520273520465	177.33
10.0954963712339	26.9160829078844	25.9570211966475	29.1015870143914	152.418	-1.54561330903386	25.3357473824169	28.2957412285855	28.309156128409	159.406	-10.8710811284978	17.3359706176307	24.3065769858676	28.2259348122221	177.499
10.1004765930139	26.9340367268671	25.9549248997921	29.1259904843219	152.564	-1.59571478984232	25.298162107511	28.2617140687768	28.2744222743238	159.585	-10.969065096554	17.2873292628288	24.2815356032717	28.1991368901254	177.677
10.1196295844607	26.9448009979279	25.9463644070406	29.1488799236276	152.705	-1.64546086964878	25.2612687952278	28.2284183879704	28.2404736950372	159.758	-11.0663698783339	17.240531149917	24.2574129522539	28.1724531063647	177.85
10.1585423257156	26.9459281237668	25.9277926638038	29.1713925146481	152.852	-1.7000075015556	25.228274794818	28.1984204587959	28.2097190772511	159.937	-11.1686015217349	17.1990319808822	24.2405493564173	28.1462306080086	178.027
10.1674019275824	26.9511409231092	25.9141820476479	29.1887045337442	152.992	-1.76088421438018	25.2007244553241	28.1746787269831	28.1853142066801	160.108	-11.2736693822808	17.1606251823547	24.228605987156	28.120814737638	178.197
10.180418220221	26.9536306838253	25.8965711596252	29.2045984643846	153.135	-1.82301064571409	25.1781829155717	28.1564676338309	28.1665843664703	160.281	-11.3780516661684	17.1270087497919	24.2197025514844	28.0964840900712	178.369
10.1787035621214	26.9634222978439	25.8669786260978	29.2167217884623	153.272	-1.88824004296984	25.163390456702	28.1446119384522	28.1542338161415	160.452	-11.4852476472822	17.1028371451138	24.219771636908	28.0726873778768	178.535
10.1619016502683	26.9797355045706	25.8355567892197	29.2279452808356	153.406	-1.95705595611585	25.1541451713932	28.1378961387433	28.1471981562184	160.623	-11.5949831691516	17.084867286636	24.2265234487456	28.0500177657984	178.704
10.1686421362032	26.9869566629039	25.8040701652773	29.2424530162595	153.548	-2.02552838974476	25.1462250042283	28.1326413474463	28.1418569295914	160.804	-11.7030201044882	17.0671984969531	24.2329814118	28.0270320681511	178.881
10.1494682004661	27.0027477107569	25.7729192495912	29.2543631023995	153.675	-2.09433136841651	25.1387632406113	28.1280180118665	28.1373769431357	160.967	-11.8102398201992	17.0471376126501	24.2414499116977	28.002562351257	179.044
10.1194980168166	27.0239104158457	25.7332622327142	29.2637875918932	153.814	-2.16381053495107	25.1298499806178	28.1220929101	28.1319332621781	161.146	-11.9185636084839	17.0230727807767	24.2504347753419	27.9776400773015	179.222
10.121041414753	27.033311404303	25.6871289997358	29.2755263854292	153.947	-2.23039284866407	25.1217387734573	28.117287890576	28.127888211715	161.317	-12.0241190753009	16.9977292393591	24.2580540951531	27.9516824029893	179.395
10.1009874074721	27.0507165758322	25.6345185832569	29.2834721269176	154.066	-2.29606267496759	25.1138531121043	28.1128313846431	28.1246600247441	161.475	-12.1286356658865	16.9706422087314	24.2677871501216	27.9244911670832	179.558
10.0848657352692	27.0602036998452	25.5840780775031	29.2905794274342	154.177	-2.36230676334886	25.1018241387381	28.1114229661623	28.1247924571258	161.639	-12.2352126102219	16.9407405632034	24.2824819329293	27.9022595000397	179.718
10.095680790153	27.0618255987338	25.5284305328649	29.3011247696986	154.3	-2.46273759309374	25.1399817944897	28.1202647300394	28.138743463951	161.81	-12.3370263023761	16.9396364537647	24.308046392322	27.8765971023039	179.892
10.0871415701801	27.0681986627292	25.4708519787143	29.3084886752857	154.407	-2.52549842587296	25.143218317662	28.1175319019698	28.1400022921652	161.967	-12.4383643740584	16.9320102700831	24.3326228448788	27.849643234859	180.059
10.0711681105479	27.0759406316483	25.4084147867603	29.3141098794257	154.499	-2.58600479656782	25.1430281838961	28.1120498001794	28.1395815243595	162.114	-12.5371757082626	16.9171344546781	24.3558625837532	27.8203621308986	180.221
10.0884726405124	27.0768461656191	25.3349572445735	29.3242350993573	154.587	-2.6442912712565	25.1419312160354	28.1051170781685	28.1385629944076	162.261	-12.633197693041	16.9016056011561	24.378030414111	27.7910344214733	180.383
10.0945081131387	27.0806861085753	25.2577322239651	29.3325724212778	154.666	-2.70017111050423	25.1447659049892	28.1041765863425	28.1446359983905	162.405	-12.729179659537	16.8876997101567	24.4041318542774	27.7629231959218	180.547
10.1180391469485	27.0776228424604	25.164185374575	29.339658746901	154.728	-2.75300844268567	25.1464655413963	28.1009678595045	28.1499695106969	162.536	-12.8239984588107	16.8753404025458	24.4340626967417	27.7350483591153	180.702
10.0748250738031	27.0950780934567	25.0762953032921	29.3369075412926	154.794	-2.80265907294955	25.1566946110759	28.1096520198701	28.1679045286645	162.677	-12.9175798961017	16.8685214959442	24.466423588439	27.7100738990554	180.87
10.0875443107407	27.1058573540762	24.9832354924984	29.3508773731149	154.85	-2.84820176743426	25.1627400301519	28.1123216287282	28.1813526374295	162.809	-13.0081767998869	16.8610615588349	24.4987320869966	27.6830208940618	181.03
10.1016382471121	27.1154627249929	24.8847436352738	29.3650826411797	154.884	-2.89076608825933	25.1715386260798	28.1192546759495	28.200584541443	162.925	-13.0976216738704	16.8544977196232	24.5336405148243	27.6562106364523	181.181
10.1517712121644	27.1119588481602	24.7773857439543	29.3819311981556	154.926	-2.92494960950081	25.1821416636239	28.1290390522591	28.2235479435635	163.053	-13.181853253654	16.8454763950039	24.5629683556521	27.6252350306699	181.345
10.1948599316208	27.1108159604224	24.6679284880138	29.3983374037766	154.971	-2.95882603238772	25.1925393331686	28.1332384983128	28.2431842671322	163.187	-13.2627525750328	16.8427246088941	24.5943686600947	27.5939045426371	181.516
10.2162799967841	27.1216310658247	24.5490279065001	29.412890517069	154.99	-2.98977757641178	25.2048692646362	28.1345428181833	28.2625267851747	163.299	-13.339947970324	16.8482732517646	24.6289651785278	27.5622430629121	181.674
10.2861381542955	27.1085557211368	24.4326593138882	29.4319378921836	155.025	-3.01421531409237	25.2100499719166	28.1275201042105	28.2748762619965	163.431	-13.4123428893036	16.8495367849613	24.6577953834443	27.5274154498118	181.849
10.3456747013639	27.09822006558	24.317160580352	29.449990656918	155.049	-3.03453823217284	25.215516522998	28.1186490878286	28.2872374157565	163.552	-13.6117051586896	17.0482588876667	24.9359155402269	27.7603477325631	182.017
10.3873068580765	27.0906786703715	24.2044031742341	29.4648244213143	155.062	-3.05019952495299	25.2197053247927	28.1076893388894	28.2993648269301	163.664	-13.6751189392049	17.0694243530442	24.9698328976833	27.7272751824399	182.182
10.4541755040672	27.0746045889664	24.0818924893604	29.481398625145	155.088	-3.06094768778953	25.2200699572684	28.08466998426	28.3022816237689	163.794	-13.7326112897934	17.0978517852524	25.0023170932312	27.6923183550048	182.362
10.5211888061082	27.0525681982919	23.9561502484653	29.4934720604167	155.1	-3.06475011360632	25.224342235039	28.065767787224	28.3108197752355	163.912	-13.7817810021439	17.1296821433566	25.0310683780723	27.6544830169457	182.534
10.5708223787328	27.0347181130921	23.8335307433592	29.502875526367	155.11	-3.06392965372089	25.2254494208009	28.0424009067827	28.3166717320791	164.028	-13.8264180368454	17.1599134226308	25.0583325370218	27.6189750281399	182.708
10.6482559264009	27.0072134224464	23.7011370253056	29.5142575611852	155.12	-3.05661882489345	25.2258135784678	28.0157414069635	28.3210920988891	164.147	-13.8677883855817	17.192594276101	25.0851227265353	27.5859492203391	182.883
10.7208106657189	26.9812938917933	23.5696887009868	29.525209086976	155.133	-3.04488944659476	25.2249287549306	27.9858078575441	28.324017657633	164.27	-13.9060020649907	17.221110002849	25.1104638670741	27.556531857662	183.064
10.7876138078069	26.9571739780343	23.4409107210532	29.535657952868	155.141	-3.02377034219655	25.2223049803981	27.9547370120936	28.3268316700917	164.388	-13.9375484381105	17.2556868418848	25.1374408149975	27.5308986574152	183.242
10.8729990616323	26.9260308363439	23.3059544209202	29.5476005296021	155.151	-3.00014090077531	25.2187120751458	27.9225933548305	28.3299285586266	164.512	-13.9716539659392	17.2890550786123	25.168085224543	27.5141899057114	183.424
10.9577963759842	26.8940839557853	23.1731477390439	29.5593874268542	155.152	-2.97151490873888	25.2135060088275	27.8885384817372	28.332261634476	164.631	-14.0008226349962	17.3171314426874	25.195094328733	27.4978973657582	183.607
11.0712876737945	26.8520322879763	23.0351073421016	29.5741438043564	155.144	-2.93454375495896	25.2098651840766	27.8522362922389	28.3342275501646	164.742	-14.0237986214926	17.3461929480647	25.2217665103614	27.4845776251817	183.779
11.2010472656547	26.8044837669589	22.8908632456507	29.5909198994526	155.149	-2.89330779866409	25.211975494935	27.8217674571006	28.3436295752268	164.871	-14.0473689032566	17.379092927306	25.2532550015767	27.4789626380385	183.969
11.3341862063151	26.7465730708075	22.7429944460041	29.6014129215666	155.153	-2.84703128064091	25.2109799877065	27.7871516039291	28.3500941454225	165.004	-14.0660510209457	17.4077950562261	25.2811936718474	27.4728607642883	184.166
11.5017811830874	26.6717307939004	22.5810067764805	29.6107716541101	155.127	-2.78991555305828	25.2116014864111	27.7478092204295	28.354457060115	165.108	-14.0752381817706	17.440126804648	25.3081515674514	27.4672401628545	184.332
11.6612343575976	26.598893097738	22.4218995738741	29.6199107810746	155.128	-2.72835827899126	25.2105417803911	27.7067317272381	28.3583497906252	165.242	-14.4036606174475	17.2862353995442	25.6144590101195	27.866367772007	184.532
11.8202410842832	26.5273966631798	22.2597951396076	29.6293625339121	155.116	-2.66060143844549	25.209343970866	27.6625109484138	28.3610901752139	165.363	-14.4186488101624	17.3175650851883	25.6795583623971	27.8999833469787	184.718
11.9522050112823	26.4701705938492	22.1046204986932	29.6379159107933	155.095	-2.58558680596884	25.2099639450039	27.6182526945954	28.365429358079	165.469	-14.4247490593591	17.3506538378174	25.7441032772963	27.9340305207149	184.892
12.091502983905	26.3954387671095	21.971266036043	29.6459650726085	155.091	-2.50418139770468	25.2108424307778	27.571103691385	28.3692341488659	165.59	-14.4242942409349	17.3824415377706	25.804566425748	27.9641152347537	185.081
12.2224960287114	26.3342356595733	21.821183583748	29.6541681672293	155.084	-2.41699738598471	25.2155721499659	27.5194404208919	28.3726800630457	165.711	-14.4125195218747	17.4187889430248	25.8622929943865	27.9898467916952	185.272
12.3963294551038	26.2575051729255	21.657734876164	29.6676402641311	155.059	-2.31943770872671	25.220582808445	27.4626058263702	28.3741922595584	165.818	-14.3882754604843	17.4565670383799	25.9180906786048	28.013436518793	185.448
12.5783347782627	26.1678679320117	21.4854781290905	29.6749298783227	155.028	-2.21721938997597	25.2241624082251	27.4037876105905	28.3754126458748	165.923	-14.3637630676553	17.497551942098	25.9791435965411	28.0437053253067	185.627
12.7607888779349	26.0760847050203	21.312550598076	29.681937274685	155	-2.11173377276901	25.2269078882472	27.3406836800009	28.3751001402878	166.031	-14.3439266833069	17.5394687403638	26.0323643085015	28.0713503440327	185.811
12.9484625786236	25.9854037865273	21.1400600082376	29.6934172779778	154.951	-2.09531492457584	25.2042539973549	27.1026025928563	28.2462624272872	166.121	-14.3025351645323	17.5996800597238	26.1117322441207	28.1177288013726	185.984
13.1489223036686	25.8828079805937	20.9658097901604	29.7040344624594	154.906	-1.9714976182723	25.2139053006937	27.0254137401589	28.2441096648803	166.218	-14.2473270867664	17.6697180701459	26.1859607337776	28.156789513299	186.161
13.4645703843695	25.7379973128558	20.7880149329716	29.7455828125931	154.856	-1.84114375376548	25.2201386413646	26.9440711201348	28.2401120089747	166.312	-14.1827355375783	17.7331725747942	26.251798878047	28.1880797990387	186.34
13.6982336078334	25.6201499813222	20.6064638802981	29.7657103092114	154.78	-1.70303162757372	25.2245970907316	26.855360485202	28.2346319764371	166.382	-14.10537673926	17.7968567010252	26.3176350928979	28.2185693124676	186.503
13.9004401623526	25.5148551351811	20.4358820094134	29.7827630828926	154.704	-1.56013735923644	25.2274972067079	26.7659776257502	28.2300490086228	166.447	-14.0231631279797	17.8598060329606	26.3851624329648	28.2515723700364	186.668
14.0923358741535	25.4164017871083	20.2641143859198	29.8000986393406	154.647	-1.41005339319603	25.227648581858	26.6712910801067	28.2236437630677	166.53	-13.9338179422822	17.9229896743181	26.4525040261176	28.2846655782755	186.852
14.2961800646997	25.3163769674028	20.0725774277661	29.8195205300698	154.526	-1.2555152883814	25.2268276057242	26.5701761132803	28.2179240968258	166.559	-13.8471034337597	17.9993099931127	26.5335262954173	28.3348011527803	186.998
14.4922995439702	25.2176088240697	19.8800358975345	29.8367842765093	154.424	-1.09460530149878	25.2237382165932	26.4638761916499	28.21045202774	166.606	-13.7624633179246	18.0822239412696	26.6162783048402	28.3904209819233	187.164
14.6848079425578	25.1204836258473	19.6854795087883	29.8540349780566	154.31	-0.820697164674258	25.2315539869323	26.5381358359127	28.3315532366767	166.645	-13.7006433577843	18.1911433614994	26.7215137210621	28.4778926793047	187.331
14.8992842252788	25.0106867160602	19.4700719522572	29.8732456206224	154.149	-0.763193548310359	25.2140243528745	26.2385238299884	28.1980512240219	166.646	-13.6437077340921	18.3107553825594	26.8366992515165	28.5801660649245	187.474
15.0990711250947	24.8859227950934	19.2895150216696	29.8873410854023	154.002	-0.594122708925494	25.2119782667286	26.1244516304647	28.1980482914981	166.662	-13.5887997965259	18.4397609412118	26.9606074548949	28.6947739197143	187.64
15.2857626756109	24.7748263184421	19.0931629442014	29.8995189780544	153.856	-0.419921125706399	25.2067548370653	26.0019845332187	28.1946373560044	166.675	-13.5204872981802	18.5600292253617	27.0723368312806	28.797657451406	187.805
15.4891295937427	24.652867518155	18.8761504373523	29.9132306898046	153.67	-0.248971551798435	25.2014475883679	25.8676290747799	28.1911795664368	166.654	-13.4358780423406	18.668152810194	27.1790700528254	28.893422565182	187.947
15.6720185546499	24.5336722920438	18.6611906468807	29.9190694514369	153.489	-0.0769868942694361	25.1978678441064	25.7350404759987	28.192346392381	166.639	-13.3566009913255	18.7768675222426	27.2749241704614	28.9862232007086	188.098
15.8465632731526	24.4196869602784	18.4450731115147	29.9245338169645	153.325	0.100271858765662	25.1914610929208	25.595203156813	28.1911648248805	166.64	-13.2790948203335	18.9012229058897	27.398770379389	29.1081879202409	188.275
16.0400061995066	24.2900349447937	18.2039994928375	29.9296122624815	153.108	0.268535549443045	25.186124707408	25.4450547186382	28.1919012824753	166.596	-13.1843099707275	18.9999359486368	27.5052194551117	29.2106229229867	188.414
16.1895955242018	24.194569672613	17.9600671624668	29.9307524127798	152.898	0.440450067596419	25.1780908969693	25.2894736904697	28.1910967861763	166.563	-13.0699847449388	19.0792534991751	27.5931442102837	29.292843025589	188.567
16.3388636311031	24.0988944131941	17.7094015640101	29.9308864037416	152.696	0.61503677292699	25.1700045509427	25.1292951538216	28.1909822318268	166.543	-12.9397382762215	19.1444185172286	27.6704226499794	29.3629682369995	188.735
16.5325083754106	23.9633760159626	17.4148765989566	29.9258937217874	152.453	0.774638355142597	25.1348506321743	24.9259782605695	28.1583037547418	166.489	-12.8035964204238	19.1891815782507	27.7399962575665	29.4248619881034	188.874
16.6941199968816	23.833197301259	17.1640143438208	29.919206609513	152.228	0.943889281270389	25.1408568227104	24.7603683018189	28.1736958257893	166.455	-12.648341590912	19.2247930317585	27.7952427319538	29.4718538600674	189.027
16.8247667969373	23.7316969767694	16.9042154343997	29.9103641383308	152.005	1.11527740498154	25.1390335691375	24.583869178105	28.1819720680966	166.422	-12.4803845913264	19.2479092625713	27.8411893382055	29.5090493219912	189.185
16.9822129236751	23.6067073142494	16.6106577763921	29.8997287074189	151.752	1.27418421548157	25.1282236654433	24.3874563277414	28.1814350380061	166.367	-12.315854480277	19.2432799074157	27.8759928039981	29.5363103693489	189.324
17.0975153947592	23.5202928370151	16.3261872682281	29.891089298324	151.512	1.43551321989668	25.1349371771151	24.1964080722289	28.1973108367512	166.323	-12.1373163270669	19.2562176701731	27.8890478710823	29.5501968027874	189.471
17.2021142603219	23.4385403689155	16.0199278784527	29.8735982805307	151.27	1.60229352870268	25.1401736036685	23.9977316437337	28.212023592009	166.284	-11.945574048807	19.2674523335606	27.9203056168963	29.5783549570699	189.635
17.3470637444505	23.3114935674786	15.6606413709811	29.843787550183	150.997	1.75982215507423	25.1477359235373	23.7845946173083	28.2279614864901	166.226	-11.7537318570517	19.2607116114069	27.9290010223299	29.5890748188064	189.778
17.4588660052324	23.2008495441457	15.3429335361454	29.8162867495162	150.739	1.91692555420486	25.1523805046106	23.5685395524657	28.2438267369864	166.18	-11.423973921371	19.0112592190391	27.4903981737633	29.1598080953899	189.936
17.5594657248749	23.1011545805836	15.0178992232463	29.7874420209098	150.482	2.07924727762227	25.1553869548918	23.3425022662805	28.2571796966594	166.131	-11.2255612375101	18.9952983948252	27.423255686481	29.116343808368	190.086
17.6716173840378	22.9720788300527	14.6631742110809	29.7441881246676	150.207	2.22756533777657	25.1615161855105	23.1079083310629	28.2742593493314	166.069	-11.0524762346244	18.9940901417257	27.353220963785	29.0868171205691	190.225
18.2569062180247	22.5682579093567	14.3194815673697	29.8347691771045	149.933	2.38123311244807	25.1683687304893	22.8660105099284	28.2921629081754	166.014	-10.8728056090589	18.9837650986292	27.2635552667365	29.043254059962	190.366
18.4116636835915	22.5930243947923	14.0309235833018	29.9365131647661	149.664	2.53513899733402	25.17204668749	22.6200444866059	28.3091184204646	165.962	-10.6904008505256	18.9683027106729	27.1643970595411	28.995329812805	190.514
18.5714700750379	22.6349319293871	13.7303807477885	30.0533649009362	149.367	2.68647404034071	25.16185374837	22.3489199716721	28.3108918628138	165.884	-10.5081111850826	18.9510876316584	27.0539730044393	28.9451011102898	190.639
18.7161865457826	22.6675662331527	13.4559137971055	30.1626422947274	149.066	2.8412388663774	25.1760133559174	22.0936789395177	28.3407007523816	165.813	-10.3211935464103	18.9363782325416	26.9429325507163	28.89930394586	190.763
18.8650001177255	22.6965420361865	13.1664087005514	30.2694623678641	148.777	2.99557330105521	25.1940729471442	21.8355723824235	28.3747647606331	165.758	-10.132946903319	18.9311767718843	26.8421358567205	28.8692798386724	190.902
19.0144283016282	22.7317355987449	12.8882938487056	30.3856599886699	148.463	3.15357620591151	25.207006348322	21.5651371312139	28.4059774579954	165.671	-9.94099585529872	18.9219473893217	26.7228445934019	28.8314246634285	191.017
19.1622687108744	22.7565736632408	12.5895077540487	30.4902336946521	148.157	3.31789263615476	25.2167340351078	21.2834375506695	28.4340628583285	165.591	-9.74516607090185	18.9211363329003	26.6085991741741	28.8049709860647	191.139
19.297805562374	22.7617899108543	12.2798924892348	30.5721634293145	147.845	3.48405929155099	25.2210399120054	20.9966600792009	28.4594422039193	165.502	-9.54969010161012	18.9160417293128	26.4836329281806	28.7748527149894	191.258
19.4429898293239	22.7735854325256	11.9919431839415	30.6707024497978	147.511	3.660129664059	25.2237948552762	20.7020671165367	28.4866968416999	165.385	-9.34703977566099	18.9144180566431	26.3458759969171	28.7437645018301	191.356
19.6110730026017	22.8026145417042	11.7022393308079	30.7961155313032	147.167	3.84134602430082	25.2234754625976	20.4008530412878	28.5128477013039	165.269	-9.14059395065075	18.9119279060004	26.1964548229955	28.7089750684849	191.457
19.763047527114	22.8095549050186	11.4176523005609	30.8982158469879	146.829	4.12858919835803	25.2676868002515	20.2787776548141	28.6826289719559	165.157	-8.93033507858543	18.9123973566012	26.0427247000623	28.6770199593262	191.561
19.9106764239065	22.8045453567045	11.1991084888121	31.0046535343818	146.472	4.33175519036301	25.2669922719481	19.9698413965676	28.7167492793097	165.015	-8.71272238365349	18.9341931821415	25.925089069899	28.6880176389581	191.655
20.0671939296588	22.7958740233757	10.9639312147677	31.1112012422905	146.114	4.53923076670592	25.2621514697427	19.6541080030346	28.7488072025733	164.871	-8.48840646983241	18.9547982305614	25.7979524737485	28.6967340303514	191.747
20.2206222509712	22.7715040297672	10.7002824464422	31.1992909229122	145.767	4.7503788177567	25.2493802122309	19.3326318268678	28.7763161393227	164.739	-8.26360883351058	18.9823181789539	25.6674929437025	28.7120723000441	191.854
20.3867209885429	22.742663688471	10.4647423501577	31.2990408193686	145.393	4.97395121407798	25.2327457803152	19.0089036907912	28.8058871083568	164.573	-8.02894155052725	19.0115151584725	25.5210448366521	28.7230213684708	191.936
20.5749366894816	22.72656730039	10.2425580957008	31.425818947227	145.003	5.2056054516123	25.2084874672119	18.6756761981364	28.8303992750869	164.397	-7.78701575642508	19.0509549226455	25.3908957981314	28.7562228895954	192.008
20.7535189976722	22.6892178115536	10.0198728036954	31.5325567025285	144.635	5.43153037330648	25.1804897219643	18.3667500120895	28.8652066141099	164.258	-7.55016452077315	19.0751372961286	25.2467354352274	28.7795037339568	192.109
20.9349195954232	22.6363543714806	9.80799339419369	31.6336327345912	144.255	5.67495299742729	25.1521627112801	18.0299451520955	28.8935871520808	164.083	-7.28963241918293	19.0946488664848	25.068750888191	28.7785612699849	192.19
21.1113019659234	22.5646827690524	9.6291679428221	31.7273217066995	143.869	5.9252855962586	25.1235252281034	17.6896053528181	28.9252067979171	163.9	-7.01924206541741	19.1076970392251	24.8741037455375	28.7675378819947	192.264
21.2938638019454	22.4871821210115	9.42572072561191	31.8161519479003	143.5	6.18244784036341	25.095972707881	17.3480310932038	28.9615296510708	163.73	-6.81795274127544	18.8860429680124	23.7827349013364	28.0023072486351	192.354
21.5082283888015	22.4292483129775	9.23192768580582	31.9434422094058	143.124	6.4430605244044	25.0624417161893	17.0015708267757	28.994872179307	163.562	-6.54449307285386	18.8959070722394	23.5652480305591	27.9806080368851	192.449
21.7119718831119	22.3473894979281	9.03539317707888	32.04785529901	142.739	6.70617321288703	25.0213258925481	16.65020350469	29.0236881720962	163.38	-6.26787884616047	18.9037647466229	23.3439996148297	27.9604700405511	192.532
21.9106007291923	22.2472679638092	8.83932099741913	32.1376479156723	142.372	6.97370620997445	24.9750566953705	16.2956364916457	29.0513275275757	163.209	-5.98473240205684	18.9083733550812	23.1144968950655	27.9379748655999	192.629
22.0975893673214	22.1292406453085	8.66282281724835	32.2142285287503	142.01	7.23785988601231	24.9235038124199	15.9374432757562	29.0746347495454	163.029	-5.70509113438541	18.9108113179473	22.8798016178077	27.9140217958833	192.712
22.2869547405938	22.0039162940585	8.46730158809694	32.2840771041042	141.663	7.5122523142608	24.8738274958265	15.5769092361187	29.1040469319698	162.861	-5.41772410550393	18.9136043967827	22.6367523548698	27.8885598364073	192.805
22.4782236196064	21.8686399328715	8.27273857015863	32.3498724729677	141.308	7.79460837286464	24.8202152530864	15.215832308412	29.1355123305915	162.692	-5.1237750719998	18.9143089920554	22.3891323458044	27.8639116817799	192.9
22.6595559423384	21.72944785321	8.07110581538606	32.4062755270686	140.961	8.06837833821334	24.7620260183124	14.8509299189847	29.1609073919522	162.526	-4.83832776681103	18.9168854466038	22.1397508875788	27.8418988165229	192.99
22.8386297633899	21.580771016863	7.87155833459172	32.4565469235374	140.619	8.34498317843852	24.7015898429275	14.4855359997827	29.1877607157242	162.358	-4.55142475364295	18.9211628800255	21.8871510344463	27.8232733215248	193.073
23.0157324992242	21.4200904620991	7.67456590692058	32.4990892841597	140.289	8.6242013100138	24.6301215515516	14.1206100423173	29.2094584321083	162.204	-4.26140850047803	18.9213069001774	21.6328493142994	27.8062709608568	193.178
23.1769147196488	21.2537815588707	7.50076619245782	32.5339007639503	139.965	8.89752280294362	24.5609509232927	13.757537204801	29.2327768606198	162.041	-3.9743761040639	18.9171898736512	21.3765431284597	27.7860562137714	193.264
23.3367423724897	21.0868809399239	7.3121562799545	32.5644653538275	139.654	9.17064930753583	24.4863559592471	13.3991910641596	29.2557202356968	161.889	-3.68850563418317	18.9084920808534	21.1179027247479	27.765236790705	193.365
23.4975103525415	20.9140772814654	7.11496557085292	32.5904515649062	139.342	9.44851351440639	24.4078942263841	13.0400511263416	29.2792976876243	161.734	-3.3988291518052	18.8994740317513	20.8547894645163	27.7459627106017	193.46
23.6447901984624	20.7530561704957	6.91219383723956	32.6129448469536	139.035	9.70795014856703	24.3268739934899	12.6854178116439	29.2956394426197	161.577	-3.12670567107775	18.8923616008831	20.5953239692608	27.7308628317153	193.542
23.7851931552134	20.5880499282516	6.71830330672154	32.6305811993258	138.722	9.95949311594472	24.2400011999034	12.3386556402447	29.3088384336973	161.422	-2.86145589613204	18.8798906971048	20.3384539502029	27.7171378844299	193.628
23.9257977595325	20.4158481415695	6.52491123892824	32.6443607855618	138.408	10.3929979104874	23.9744443217014	12.299750171467	29.3870854104566	161.265	-2.58899710324349	18.8649717557688	20.0746593852657	27.7009674568589	193.708
24.0460550591638	20.2479292781624	6.36440823658507	32.6537409957954	138.118	10.6278939820905	23.8811468614921	11.9721524124833	29.3975194434529	161.119	-2.33831184026605	18.8506339416508	19.820715199841	27.690500554419	193.79
24.1589904638323	20.08301720131	6.20380291689033	32.6594845905992	137.815	10.8576890806418	23.7917960028568	11.6562443684638	29.4146391908994	160.958	-2.09629753168877	18.8306119123824	19.5695387093611	27.6797737661081	193.857
24.2725029880264	19.9123072514548	6.04295239978693	32.662297079507	137.528	11.0903459595153	23.6902516641186	11.3381030861974	29.4232133869677	160.809	-1.84960469561477	18.8112744788659	19.3148809488207	27.6706265086936	193.936
24.3667128573246	19.7571809897261	5.89534871534491	32.6620849988716	137.235	11.2953965292991	23.5847936278703	11.0413522969313	29.4232558325719	160.648	-1.62913614783673	18.7878539164865	19.0766138018615	27.6669181463943	193.999
24.4529829769651	19.6113785634024	5.74232993202199	32.6592937051056	136.95	11.4894576863477	23.4791707390272	10.7524221026888	29.4208142333928	160.49	-1.41664448608903	18.7623143635722	18.8396671015173	27.6623965768437	194.059
24.5391030289129	19.4586339619593	5.59373451379501	32.6536839550722	136.677	11.6850495852257	23.3623028670731	10.4666203784498	29.4122061959855	160.344	-1.20196968662357	18.7330387425418	18.6005865589705	27.6566792506267	194.132
24.609270876247	19.3326802374443	5.44425408487166	32.6496569145749	136.388	11.8565270266378	23.2577305529238	10.2016007307029	29.4083589933942	160.179	-1.0125096258435	18.7026814207996	18.3730911592153	27.6534694722768	194.175
24.6699468248096	19.2110953907249	5.30997256288036	32.6441155057803	136.1	12.0151526184992	23.1484979613402	9.95242766171813	29.4001781194712	160.014	-0.836191355326835	18.6662239343352	18.1538545083276	27.6499737520175	194.218
24.7341629343648	19.086681203934	5.17966663841055	32.6408120898299	135.815	12.1761144847149	23.0370949052598	9.70530539311536	29.3926605496672	159.857	-0.656743884804626	18.6274023877103	17.9331585733865	27.6457297597401	194.269
24.7783140148788	18.9740323733927	5.07121650231119	32.6331266564944	135.537	12.3162204444889	22.9713995313885	9.4774290788229	29.4185779796061	159.699	-0.499480298489116	18.5860603729938	17.7248508078147	27.6426490166387	194.308
24.8100873118575	18.8601781672766	4.9870913161537	32.6207304900319	135.267	12.4452536461053	22.9136283766057	9.26131936720096	29.4490637811145	159.545	-0.353974294633889	18.5433927229881	17.523171319907	27.6403997926551	194.346
24.8416439628547	18.7453692248085	4.89543258386504	32.6057031087919	134.991	12.5766802478273	22.8604492687988	9.0411799660195	29.4834045686115	159.385	-0.20493829005904	18.4999115631056	17.3184747682184	27.6371165648927	194.377
24.8597723713817	18.6465472041979	4.81097432651278	32.5900954694144	134.716	12.6858864013634	22.8085721084221	8.83788370147214	29.5122250748268	159.224	-0.0774264808531138	18.4535536391333	17.1286152158199	27.6361507167437	194.403
24.865598042048	18.5465605742939	4.7476074141556	32.5692339139016	134.461	12.7822069298226	22.7545767936871	8.6465475929365	29.5361416403695	159.075	0.0372666107632948	18.4055018122113	16.9454413698082	27.634795959433	194.438
24.8763152939129	18.4541509402137	4.66719113667843	32.5518378484853	134.2	12.8803835392184	22.6962878029847	8.45463795163666	29.5572901155729	158.918	0.153625617414404	18.3556256042682	16.7603281804334	27.6316688732496	194.464
24.8745789949828	18.3751507518092	4.58372074226617	32.5301863031753	133.943	12.9611213586959	22.6525801479004	8.2699514778083	29.5820954015051	158.772	0.254005273109353	18.2870383893935	16.5646677075732	27.5984576470993	194.488
24.8704809390111	18.3002172483282	4.51926672204013	32.5140707840588	133.699	13.0295549803166	22.6068524815331	8.10355496072789	29.6055131103289	158.637	0.342517473940418	18.2434686308661	16.4101263823672	27.6126373484211	194.531
24.8663750805724	18.2226506834007	4.4535598714084	32.4962310410483	133.456	13.0999861331835	22.5563443353588	7.93524025337105	29.6251661474103	158.498	0.431025759750145	18.1938077190704	16.2482288289908	27.617035165143	194.566
24.85791095397	18.1531859277867	4.38914246304043	32.478832841132	133.209	13.1603596191316	22.5208831310374	7.77446950657282	29.652842874674	158.351	0.507399087963186	18.1384935454158	16.0920292285088	27.6145197566418	194.584
24.8474308160371	18.0880186408047	4.33314874006219	32.4639221019373	132.998	13.2134083014335	22.4876727236981	7.62658296819581	29.6821015017462	158.241	0.575840686638047	18.0884969897823	15.9491315424117	27.6215043052984	194.641
24.8301624897793	18.0157001062819	4.27524519629599	32.4392866419085	132.767	13.2685799223086	22.4524719636717	7.47150820807718	29.708066570012	158.112	0.645714544378738	18.0371518031152	15.7977985836903	27.6221541384901	194.673
24.8146159640764	17.9432147782554	4.22825774876452	32.4177449461237	132.559	13.3188908330365	22.4120527536843	7.32857516508431	29.7290244207003	158.002	0.708829011984316	17.9833327541711	15.6567500289612	27.6221222228432	194.724
24.7998646694438	17.8816832926582	4.1693050285378	32.398527275788	132.36	13.3683100370296	22.3669226095104	7.18904499918234	29.7439182514759	157.898	0.768675801618921	17.9313494281515	15.5198545583662	27.6216884605255	194.775
24.7843598072329	17.8138626531546	4.11609874331203	32.3771422300103	132.155	13.4153101289719	22.3267391492686	7.05037904549057	29.7630206725466	157.786	0.827527665391675	17.879715010673	15.383464743379	27.6227319993475	194.819
24.7772411099027	17.7423926386233	4.07996797589785	32.3642739321829	131.973	13.4616705622794	22.283787691748	6.9218577304069	29.7805787921437	157.7	0.884204465390781	17.8273264898297	15.2544167943102	27.6228285320106	194.885
24.7725871535719	17.6787718395728	4.02925650531739	32.3515659400216	131.8	13.511766408819	22.2302715884727	6.79720100882567	29.7887052368539	157.615	0.941885931345809	17.7778266242148	15.1289742350229	27.622746104471	194.946
24.7687938862639	17.6137991016451	3.9781079591905	32.3389765571308	131.619	13.7268933468769	21.5739601989518	7.24119454981624	29.6392673931991	157.525	0.999484159429849	17.7272996426864	15.0052650385653	27.6236561872459	195.002
24.7707484962156	17.5279772079746	3.96176845969273	32.328016870932	131.462	13.7785698649173	21.5279163972649	7.12346557567225	29.6551606492664	157.451	1.06059192864741	17.6781725781817	14.8860824901384	27.624043450781	195.071
24.7769676121052	17.4524101523133	3.92221643278412	32.3168173313351	131.322	13.7612660874812	17.392502971791	12.3136033125931	29.43275176221	157.389	1.12504221555284	17.6318566823972	14.7712824775159	27.6244501411556	195.145
24.7836399614889	17.3693977975784	3.8928658206971	32.30511773756	131.181	13.825514027859	17.3311870300816	12.2231007385478	29.4577007293687	157.325	1.18967926291348	17.5837470069439	14.6588641710702	27.6257067374326	195.22
24.7855046812857	17.2728710988812	3.86640331564871	32.2795289137656	131.036	13.8948939128748	17.2704723085465	12.1331550568129	29.480933985327	157.26	1.26025443360477	17.538471581727	14.5499230650873	27.6265080847566	195.288
24.7962373412212	17.1702505836557	3.84657029532678	32.2571002215494	130.913	13.9686378148685	17.2067075249384	12.051297470579	29.5043056176193	157.208	1.33641698350086	17.4966530812153	14.444070290945	27.626865077141	195.361
24.810176689152	17.0666975935024	3.83071711578942	32.2382237727472	130.786	14.0392170526412	17.1347054118256	11.9823816446506	29.5285556129191	157.151	1.41085431604782	17.4531294164767	14.3395466078504	27.6268425101363	195.429
24.8319323447537	16.9639796735753	3.80915978537117	32.2212721874111	130.675	14.1171552100568	17.064650834188	11.9131575083925	29.5524510189948	157.105	1.49299562485726	17.4128582106687	14.2370412609415	27.6257348784667	195.502
24.8533301980189	16.8429299196789	3.8037108291995	32.195069445413	130.577	14.2008642170134	16.993670786649	11.8495435131496	29.5760093305451	157.066	1.5816233755586	17.3760527319788	14.1396655400112	27.6250115232372	195.574
24.8812031007422	16.7267067851512	3.79533782255	32.1763872458122	130.478	14.2849087964954	16.9204686766603	11.7863373430297	29.5986520519765	157.03	1.66992540531718	17.3360429533148	14.0444715369278	27.6236542012504	195.652
24.9164755493018	16.6134696911215	3.78340680499389	32.1613186197448	130.384	14.374128898569	16.8494414769	11.7252986396731	29.621769767459	156.986	1.76414175574891	17.3016138058958	13.9497820606094	27.6224406630057	195.712
24.9789690260965	16.4998515129378	3.7959355293902	32.1732887737578	130.31	14.4682648050914	16.7781295312214	11.6691806856682	29.6426270313802	156.954	1.86285204886199	17.2689697869686	13.8640565199575	27.6215137427983	195.779
25.0289434525771	16.3775250072482	3.80563445106573	32.1689128636948	130.217	14.561934372003	16.7044019405336	11.6152691832559	29.6634274892905	156.905	1.96152993034373	17.2350678501475	13.7789737164701	27.6209769480092	195.829
25.0754823130067	16.2459021699439	3.82598048254117	32.1570823256724	130.148	14.6581796228796	16.6337620971561	11.5629548378015	29.6834331648613	156.875	2.0625328617227	17.2045833073993	13.6978417500832	27.6208263882252	195.892
25.1252987002462	16.1179019892914	3.84505474033222	32.1451931470549	130.08	14.756603369767	16.5654314962281	11.5176090936318	29.7026652854719	156.837	2.16598463847116	17.1775920277309	13.6233763494769	27.6203222812674	195.937
25.1731946937295	15.9890600982411	3.86212077324173	32.1306273772975	130.018	14.8559049634198	16.4974039477861	11.4724097429128	29.7227595568495	156.804	2.27049784118916	17.1517095830246	13.547554577516	27.6200171430688	195.986
25.2222908755473	15.8689987671276	3.87562988738231	32.118356347897	129.967	14.9540183737292	16.4335077264523	11.4303028055797	29.7422918177896	156.778	2.37411916061608	17.1295451110298	13.4757829180994	27.6207711119522	196.034
25.2733855227239	15.7560681126559	3.89729425695033	32.1104597312367	129.902	15.046512845672	16.3711398024037	11.401219012009	29.7599276717367	156.731	2.47158311201017	17.1074821328297	13.4154075552546	27.6205266819383	196.054
25.3225173442313	15.6428725977334	3.91609176856354	32.0999579469494	129.854	15.1409126320093	16.3121541579896	11.3668523593641	29.7777488559796	156.7	2.57171256348205	17.088415511924	13.3516372910237	27.6207193145916	196.086
25.3696609189427	15.535644138348	3.94257106615929	32.0918083036121	129.795	15.2277406042311	16.2539878867851	11.3435221919294	29.7946537810095	156.655	2.66356024220558	17.0684857274727	13.2971025568908	27.6214084901439	196.102
25.4090495044556	15.4430882081742	3.97156863622244	32.0823764251025	129.747	15.304919854024	16.2069600741975	11.3272500643106	29.8105903655787	156.612	2.74569209778968	17.0558363701522	13.2497483329153	27.6232529353396	196.105
25.4440872818951	15.3492033729514	3.99843861968728	32.0678028659319	129.702	15.3822608423956	16.1609427017788	11.3087267395879	29.8258032432866	156.575	2.82834260789433	17.043281830958	13.2006059139694	27.6237721666371	196.112
25.471405664841	15.2536354314012	4.04303470171661	32.0503945364524	129.662	15.4504525867991	16.1181222493131	11.2997466833385	29.8405785612212	156.539	2.90095894987535	17.0301746112876	13.1592143957742	27.6240212256655	196.118
25.4882373324268	15.1948099751145	4.07184511510878	32.0356179538649	129.612	15.5011099145181	16.0891427954733	11.302072351172	29.8548857998234	156.487	2.95662951500671	17.026335558379	13.1267023654217	27.6272843340099	196.089
25.5063989150052	15.1366635863576	4.10038102608486	32.0223440808395	129.567	15.5511882736967	16.0588952742747	11.3044855712105	29.8681001184481	156.442	3.0119888529447	17.0188954077063	13.0937773865043	27.6270994164602	196.069
25.5188698019347	15.0912745170996	4.1291872877524	32.0101446194188	129.53	15.5927455578862	16.0371467811124	11.3082924565391	29.8802150153891	156.403	3.05846418956291	17.0142387266404	13.0656018351118	27.6278355956719	196.049
25.5144532988479	15.0753322247456	4.15771373153563	31.9970867724481	129.487	15.6117527401554	16.0324806119196	11.322147503338	29.8908702680165	156.349	3.08048011254772	17.0161258349601	13.0495572247919	27.6304071590896	195.998
25.510511526765	15.0658828551789	4.17642402479561	31.9845107707449	129.441	15.630854517988	16.0280997317124	11.334690506573	29.9009200965876	156.297	3.10318658380421	17.0174479813897	13.030431156272	27.6300435553252	195.948
25.5029943647648	15.0691051015134	4.19584398238358	31.975358651298	129.399	15.640879238403	16.029699879811	11.3523157508644	29.91079179142	156.243	3.11650658473192	17.0218125307845	13.0152094658738	27.630312490211	195.889
25.4757153611119	15.1030315518701	4.21352652185527	31.9635901513124	129.358	15.6262353624285	16.0498682371134	11.3770645009639	29.9175131451571	156.189	3.10248742912679	17.0309720422883	13.013936885083	27.631946611189	195.818
25.4461344849889	15.1399130088759	4.2236599589159	31.9486995768477	129.311	15.6053439504643	16.0543166822502	11.425798074802	29.9250697034743	156.146	3.08524034118506	17.0335909902752	13.0177708821865	27.6310960252056	195.737
25.4110950825129	15.1896167240469	4.22831425220092	31.9340362747894	129.271	15.5845733481314	16.0843691104633	11.4458904915309	29.9300778853753	156.091	3.06483678268059	17.0480972832512	13.0131973149253	27.6301972194541	195.654
25.3602822001597	15.2735558843257	4.22338451006471	31.9196577143328	129.242	15.5444511768809	16.1400034750463	11.4610385633926	29.9317525381935	156.039	3.01528965752803	17.0655730447496	13.0141984992189	27.6204860243812	195.561
25.308100127881	15.3565512643577	4.2185794149669	31.9041704507925	129.206	15.4999640058429	16.1853892629254	11.4916041879673	29.9342780327395	155.98	2.97179822064715	17.0926352019112	13.0272769449924	27.6314477527092	195.458
25.2525750024733	15.4485925118684	4.21123868043836	31.8898053624354	129.168	15.4501441749939	16.2370208259106	11.522175772145	29.9361093603833	155.917	2.91307839059636	17.1064159004315	13.0200479425068	27.6065829256473	195.343
25.1838779463369	15.5779280003011	4.18087832533525	31.8756057355069	129.135	15.380588277952	16.3040995109299	11.5590954951103	29.9346318036232	155.856	2.83823992738362	17.1420638141253	13.0419214949665	27.6117523120245	195.208
25.1156898571346	15.7062287864217	4.15208140935765	31.8626189645809	129.109	15.3128966209375	16.3750928005601	11.5886251641037	29.932511870384	155.8	2.77193479809525	17.1777703998112	13.0718724882068	27.6252182727705	195.088
25.0416307347828	15.8258727717098	4.1399372316317	31.8455867860283	129.089	15.2432127424102	16.4558935908803	11.6102097757749	29.9292997467277	155.749	2.70481606633823	17.2020278846574	13.0987234314238	27.6215272694293	194.966
24.9603920416011	15.9803575796161	4.10320317941268	31.8323680673686	129.071	15.1543868101463	16.5410735898007	11.6505479727524	29.9228480283998	155.69	2.61438171051859	17.2450759799274	13.139506093397	27.6299229165092	194.818
24.8794360465773	16.1345241293506	4.06662973038409	31.8204336318478	129.054	15.0651660309274	16.6258707934845	11.6899910449965	29.9160019373	155.632	2.73532469627386	17.6902146980287	13.7847294135699	28.5488241959532	194.668
24.7982072457935	16.2934500713982	4.02753070989683	31.8105127903662	129.042	14.9736261467925	16.7134700539205	11.7281320155097	29.9073658292735	155.577	2.63868141157943	17.7245805516835	13.8241203483988	28.5421997347146	194.519
24.7125003119441	16.4719833326855	3.97934776626814	31.8037157065498	129.037	14.8698541303519	16.8124620163393	11.7698179678016	29.8941696026207	155.523	2.52800324121344	17.7636923618456	13.8761566471799	28.53338228253	194.354
24.6260007156544	16.6484001173724	3.93225239298988	31.7965747491529	129.049	14.7669570835601	16.9125303826904	11.8089714224534	29.881107494671	155.482	2.4191548938007	17.8045195325641	13.9254558457058	28.5247336506566	194.201
24.5388740440949	16.8298166444946	3.87905844823355	31.79061254403	129.045	14.6614065848619	17.0118002783751	11.8500410535732	29.8662188101512	155.425	2.30773902659373	17.8431691151467	13.9770738242837	28.5136534422637	194.03
24.4500694690829	17.0182529055915	3.8297657098141	31.7873233716706	129.07	14.5493371812238	17.1294621918773	11.8752635484888	29.8424099564202	155.385	2.18299253935588	17.8835661623737	14.0472608768852	28.5031313126553	193.864
24.360815052998	17.2031206334417	3.78384423000207	31.7838399675668	129.092	14.433997156176	17.2330093508527	11.9278584248656	29.8251765417572	155.343	2.0603067322559	17.9278060617424	14.1107193296011	28.4914616784038	193.694
24.2710471768708	17.3942655193664	3.72724319669259	31.7812930788985	129.106	14.3205112371912	17.3441468739818	11.9685805026646	29.8063370290687	155.29	1.94090360284227	17.9599135849688	14.173562288537	28.4672688264401	193.509
24.1841348823019	17.58532379714	3.68342656738678	31.7838620219452	129.156	14.1966956569917	17.45110943252	12.0274788137342	29.7830851289379	155.269	1.81003214541442	18.0151384937228	14.2599075578907	28.4692233302019	193.35
24.0973613535045	17.7754152603743	3.63785592461256	31.7866220934169	129.189	14.0734157349579	17.5523826586625	12.101242735073	29.7665206731357	155.23	1.67441130524513	18.058970021191	14.338767430955	28.4552148117784	193.171
24.0112954967356	17.9620289091326	3.59756884901239	31.7904287426812	129.236	13.9496475123055	17.6534665793373	12.1745665201639	29.748862608133	155.202	1.54081977928143	18.1042840333936	14.4166444576458	28.4412527950831	193
23.9298565746061	18.1393647135271	3.57875492480881	31.7978096162763	129.315	13.8225110020051	17.7576373873253	12.2521156025147	29.7281635219252	155.199	1.40305801864496	18.1494997297126	14.5063188067642	28.4254325120322	192.85
23.8488162347741	18.3168900213373	3.55728673365552	31.8056031894103	129.383	13.6962759310397	17.8619258547291	12.3269277937915	29.7065165500985	155.183	1.26810297564228	18.1947474798216	14.5950154594578	28.4099131415869	192.685
23.7717597677445	18.489180799846	3.54569945342694	31.8171940178621	129.454	13.5694833145487	17.9615141668906	12.4061403930268	29.6841709758637	155.17	1.13295358060661	18.2351806854842	14.6884852198165	28.39441354625	192.527
23.7007139260252	18.6544915656804	3.55118891846331	31.8327003052363	129.547	13.4402519327202	18.0608493184745	12.4926792693626	29.6588539952135	155.176	0.99409286013136	18.2740590868336	14.7952136323211	28.3780558882032	192.384
23.6302727283523	18.8113500910891	3.56724594473317	31.8473154894276	129.645	13.3116386526217	18.1573504082712	12.5817494737719	29.6343229946795	155.182	0.856650641302787	18.3119007909225	14.9025450064888	28.3629524138209	192.245
23.5610443556665	18.971148675438	3.57693646331451	31.8633487813785	129.753	13.1845244555772	18.25435852053	12.6677910596792	29.6091272055576	155.2	0.721717669676595	18.3503632351227	15.00880277892	28.3482231158982	192.114
23.4990912728718	19.1104637460757	3.62521544942473	31.88142543917	129.88	13.0553353369188	18.3461592248852	12.7674290986848	29.5820103357878	155.233	0.582561299441664	18.3834622658246	15.1305457492245	28.3327434160638	192.002
23.4406775057546	19.2468986402793	3.68104732050226	31.9029057849037	130.012	12.9263294487799	18.4346656015929	12.8691705153406	29.5542570875475	155.272	0.443426503652402	18.4125329448514	15.2556065645359	28.3175078182463	191.9
23.383266302446	19.3872369070581	3.72753641995913	31.925160512532	130.136	12.7988009144535	18.5214752434114	12.9721088452089	29.5271314722618	155.304	0.306786604300195	18.4421300326028	15.3799064305766	28.303296540535	191.789
23.330967784096	19.5032378708022	3.82208614477825	31.9468364250943	130.282	12.6691420762356	18.6040683578581	13.0918670516764	29.5003112394892	155.352	0.166724912998663	18.4484741637516	15.5001272408924	28.2576753923069	191.696
23.2907582433233	19.6167550030727	3.93679864233986	31.9821849269144	130.448	12.5421469455087	18.6877205457912	13.2065782428448	29.4729024388319	155.42	0.0312443331476846	18.4816671143642	15.6485063424574	28.2592531415424	191.628
23.2465181501563	19.7309897508834	4.04052063708784	32.0114097971843	130.597	12.4145719567274	18.7633248992282	13.3357355731834	29.4486227755745	155.476	-0.103152222683359	18.5089959999004	15.7918887877857	28.2527254681226	191.547
23.2041665791063	19.8351334985082	4.17495048015705	32.0406407339347	130.773	12.2836702987629	18.8385883229245	13.478623742474	29.4237923053378	155.557	-0.242850710878237	18.5301561642589	15.9495004707245	28.2435513849336	191.491
23.1556843440237	19.9259617578919	4.31902041855887	32.0591895906165	130.95	11.9246430893937	22.7981466007236	8.41864637836056	29.560570647471	155.639	-0.380128878358757	18.5481463934455	16.1054994460748	28.2319614192466	191.437
23.1110759371641	20.03045269762	4.44078709006787	32.0828336407611	131.109	11.8031775387196	22.8422720807555	8.60885830085271	29.5407727187873	155.706	-0.514454143938955	18.5642248679386	16.2608887220072	28.2195646560497	191.369
23.0714963906665	20.126014804919	4.6070509357169	32.1128493717092	131.302	11.6778737524651	22.8859785444972	8.82388796749857	29.5238369825982	155.8	-0.656209068611366	18.575856947913	16.4332165145717	28.2078097732023	191.327
23.0338788274281	20.2173706096222	4.78079278599389	32.1432819350995	131.487	11.5535027533208	22.9262204612234	9.04240144229592	29.5061414627141	155.886	-0.795357670559988	18.5879746452477	16.6053244872242	28.1975899748818	191.279
22.9957574534325	20.3106436584371	4.94534912910163	32.1715312099009	131.679	11.4320779733247	22.9676244986924	9.25615455721179	29.4885287833323	155.976	-0.928985036270165	18.6038889487668	16.7721569625704	28.1877444748224	191.231
22.9574706953833	20.3984738367774	5.14259329422935	32.2003406560248	131.882	11.115663681021	23.4495120548107	9.0411969722731	29.5653668984591	156.076	-1.06971951160155	18.6144180301514	16.9583554058584	28.1794633036759	191.193
22.9209627615973	20.4819246295928	5.34792374964889	32.2293384702434	132.088	10.9907596147864	23.4818167478489	9.28898557484817	29.546696509054	156.177	-1.20711370305502	18.6280649155124	17.1421954725636	28.1730936775589	191.156
22.8862364832803	20.5671359229247	5.54909769971981	32.2591941020911	132.28	10.8678230014161	23.5126615285056	9.53307578108835	29.5260748794938	156.264	-1.34225095201625	18.6376237245127	17.3258893588171	28.1649216022601	191.106
22.8388977966947	20.6313158556276	5.77981485751174	32.2690231087103	132.498	10.74357976434	23.5422715647942	9.79525257697381	29.5046999551596	156.366	-1.47871576727614	18.6494274619459	17.5216751432772	28.1594577546284	191.066
22.7946350271308	20.6983760987931	6.00657123825945	32.281234440088	132.708	10.6219734228146	23.5700375270398	10.0568108758285	29.4823134171823	156.463	-1.61210352171816	18.6600316315115	17.7161650848293	28.1530618520237	191.02
22.7541794709474	20.7619302722455	6.24198385183423	32.2959967742406	132.922	10.5024847419739	23.5943567986394	10.3213391220747	29.4596319608184	156.565	-1.74314504611244	18.6672882572987	17.9105665626908	28.1458842024501	190.983
22.7186603086267	20.821614963218	6.4862333893206	32.309920273841	133.143	10.387785769554	23.6171233497295	10.594605084539	29.4352234694947	156.666	-1.8703507233943	18.6761010943922	18.1120673393264	28.1386114125384	190.938
22.6875812076726	20.8739113568011	6.74827773610897	32.3265310389158	133.372	10.2731616593298	23.6425515059639	10.8748115707241	29.4163172110515	156.773	-1.99487081388518	18.6839101583666	18.3148128414985	28.1324740092202	190.902
22.6599690846749	20.9281264135236	7.00722457142355	32.3456660371391	133.601	10.1620791498985	23.6656933904059	11.1526719235746	29.3961282290595	156.88	-2.11539647022206	18.6909245256272	18.5148209248059	28.1255379242667	190.867
22.6424843790498	20.9682350756489	7.27869683745893	32.3634888876631	133.845	10.0597800450469	23.6892974461209	11.4349371100042	29.3777103505186	156.995	-2.22742884971854	18.702462832464	18.7202493476646	28.121706798601	190.835
22.6298009821841	21.0051977333099	7.55524696121571	32.3835007750026	134.085	9.96171350942447	23.7093961704549	11.7179145096503	29.3580543497426	157.104	-2.33617978094866	18.7138925836867	18.9287623881393	28.121131113294	190.8
22.6217827165465	21.0416459022634	7.83489119038221	32.407057585746	134.326	9.86842906957161	23.7238939585573	12.0016869050771	29.3361767053352	157.217	-2.44068044279552	18.7245135283459	19.1395882983511	28.1234042571415	190.772
22.6292775588713	21.0593597217366	8.12015654013287	32.4303863778755	134.588	9.79068092720853	23.7345726784962	12.2861501125237	29.316100944306	157.35	-2.53409573664085	18.7428782848319	19.3555483657662	28.1334542480924	190.765
22.6412969201936	21.0616063565646	8.43385250210136	32.454942878285	134.842	9.71969343095995	23.7401106391533	12.5685086891456	29.2931545479628	157.475	-2.62202678976229	18.7562184162463	19.5726326670817	28.1414661967495	190.753
22.6542677697825	21.0633936649102	8.74043355491111	32.4777827264708	135.104	9.6536861014377	23.7426137960747	12.846363760305	29.267927805652	157.607	-2.70511439193669	18.76802907685	19.7913451708284	28.1513267498802	190.75
22.6843054896339	21.0390807812431	9.05651574872203	32.5003452816833	135.38	9.60740669769363	23.7342839284395	13.1189327629345	29.2396429077786	157.752	-2.7743902017555	18.7779654443947	20.0146789852394	28.1631872016471	190.769
22.7186844756874	21.0089269170115	9.3691318754225	32.5219896703473	135.656	9.56824968242679	23.727010261033	13.3845535436256	29.2124803115804	157.895	-2.83528419752488	18.787432389108	20.2388318899962	28.1765456194771	190.785
22.7560181025041	20.9759280247392	9.68618837255895	32.5455622490115	135.942	9.5321962583822	23.7180107080958	13.6513437466576	29.1862010991444	158.049	-2.8931538224502	18.799675419267	20.471064776865	28.1994968857686	190.816
22.8070241770076	20.9244106783018	9.98707076646158	32.5665275005703	136.232	9.51236651608883	23.7012789893576	13.9093378473683	29.1594725671234	158.21	-2.93891368396704	18.8115211532058	20.7022951908359	28.2235452285764	190.861
22.861114905804	20.8656956836713	10.2790570141688	32.583898842923	136.547	9.4995572052295	23.6818755738182	14.1647030876335	29.1332202949299	158.393	-2.97741020806527	18.8266570032492	20.9358305329971	28.2527562895552	190.93
22.9160980334415	20.8062493837204	10.5660539255494	32.6006353875294	136.851	9.48905095073427	23.6586053447531	14.4243519883367	29.1074618874377	158.567	-3.01410190769826	18.8461266980165	21.177894918465	28.2926117617546	190.993
22.9776938686039	20.7278567327866	10.843231122609	32.6135515524589	137.163	9.48834440832047	23.6264587054155	14.6704936911706	29.0780830639392	158.752	-3.04476134690584	18.8623165024323	21.4113743727813	28.328326845128	191.072
23.0420345082694	20.6419284491702	11.1200738036943	32.6263651227875	137.482	9.49341563894299	23.5958934314835	14.9086897831412	29.0505794865101	158.953	-3.07040079873825	18.8815973713291	21.6480854995961	28.3702687798197	191.17
23.1035907064753	20.5433873963574	11.4195257120787	32.6380667975629	137.807	9.4973300520556	23.5654075286516	15.154224740365	29.0273993745323	159.162	-3.09794175567007	18.9035465564099	21.891647281275	28.4208904797435	191.279
23.1650905070653	20.4452243501309	11.6869534763974	32.6476032124785	138.121	9.50343330992539	23.5326893171137	15.3778845737961	29.0007278952588	159.365	-3.12645254864053	18.9188902773585	22.1169159490689	28.4604380143222	191.383
23.2254293635284	20.3458493623552	11.9411671423042	32.6548286025445	138.444	9.51044437458496	23.4968446098349	15.6111477953683	28.9796673457425	159.583	-3.15376594351426	18.9448375082708	22.3352315919527	28.5040227345774	191.505
23.2863812323321	20.2465230619373	12.1825764288218	32.659941588074	138.766	9.5181731866748	23.4606773007242	15.8442976737401	28.959753874844	159.803	-3.17996096539776	18.96410348189	22.5498014709631	28.5422873258191	191.632
23.3370519279967	20.159353035913	12.3915587534407	32.6622045730157	139.081	9.51779989870037	23.4376341238497	16.0567684518736	28.9459603592208	160.018	-3.21172190903087	18.9800899769758	22.7514866133421	28.5771179778864	191.755
23.3852406695463	20.0754442932742	12.5827166188885	32.6622780187954	139.399	9.51553969647659	23.4285160263364	16.2441758822995	28.9334853926634	160.235	-3.24004648800004	18.9774338475707	22.9508055269645	28.6022831438995	191.887
23.4323133656396	19.9864078866826	12.7743616688155	32.6599861985953	139.711	9.5120757938894	23.4026332608095	16.4507551407053	28.9180757396836	160.463	-3.27404315654459	18.9959603315954	23.1558624695196	28.6464718725115	192.03
23.4611731826038	19.9135056095018	12.9491775987764	32.6554851566323	139.999	9.49527257574677	23.3977876115505	16.6411490857176	28.9147274776439	160.667	-3.32066499553418	19.0115901555416	23.3400326686298	28.6827620053118	192.146
23.4811390610468	19.8411486521519	13.1239182310309	32.648392151457	140.285	9.47307437551926	23.3960941784454	16.8192514847876	28.9097267545817	160.874	-3.36480870314926	19.0087220309799	23.517830892091	28.7075128011693	192.268
23.5036632772884	19.7704599452737	13.283402896487	32.6398262778169	140.575	9.4388937359754	23.3511783434189	16.9998460735377	28.8703750817639	161.097	-3.4301021956133	19.0004916349071	23.7112892760051	28.7447440149551	192.404
23.5109600219989	19.7305173802412	13.403651275598	32.6298788166425	140.838	9.39715779958771	23.3706982261211	17.1599337111693	28.8737140735935	161.286	-3.50078566868884	19.0082681842266	23.8769119631766	28.7783226771295	192.507
23.5102022743911	19.6975868928181	13.5150599739687	32.6177487052079	141.095	9.35192031917461	23.3920750283526	17.3122286951609	28.8768154862277	161.47	-3.57621761956154	19.0072472202738	24.0302977315262	28.8023373613613	192.607
23.5102951878753	19.6601421203685	13.6267889308999	32.6044845985963	141.365	9.30532079254104	23.4093678880607	17.4627776071171	28.8762741534948	161.669	-3.65485190477977	19.0042777008744	24.1842386999995	28.8277399261649	192.727
23.4960934345774	19.6500248784946	13.7191397355436	32.592898360588	141.595	9.24461749744812	23.4333122635681	17.6069300802861	28.877982555325	161.831	-3.74533168360278	19.0092855528099	24.3280753421984	28.8570500269344	192.805
23.4747483210548	19.651543685201	13.7970577494856	32.5795140611851	141.817	9.17605487296417	23.45639896347	17.7400674467133	28.8739804938245	161.987	-3.8434807043588	19.0100979825089	24.4561897987438	28.8767971140605	192.875
23.4502768167172	19.6414599295129	13.8890948070767	32.5627610401662	142.047	9.10854812068263	23.4726287548682	17.8789793551188	28.8687280639536	162.152	-3.94225799219252	19.0088156231053	24.585420930391	28.897640055011	192.959
23.4104465419035	19.650135108202	13.9808239524542	32.5468316490598	142.261	9.03012306770735	23.4995363974688	18.0066531083579	28.8653496580496	162.296	-4.04806397665551	19.0141704436014	24.7044589668885	28.9193683976856	193.015
23.370821778881	19.6770806831422	14.0419213789894	32.5309751490155	142.461	8.94598120915242	23.5291690945617	18.1305058628484	28.8618128991029	162.427	-4.15928329803254	19.0231839990086	24.8143274839518	28.939246599797	193.053
23.329229400773	19.6947507872863	14.1140023177124	32.5125755615044	142.656	8.86288789391879	23.5534110196883	18.2571719944483	28.8565329034097	162.555	-4.26964815759155	19.026144502395	24.9251268353711	28.9577745296962	193.094
23.2782983365796	19.7285945493802	14.1832669771928	32.4950397364753	142.848	8.76963892093195	23.5834741292254	18.3841460410471	28.8533295068726	162.671	-4.38810334207964	19.0350032657945	25.0295637401167	28.9778450559375	193.118
23.2247518058147	19.7739457439437	14.2433824055773	32.4784138310342	143.024	8.67343469349303	23.6113280123496	18.5165899934043	28.8509587526785	162.768	-4.50851867480084	19.0621240894766	25.1193905971953	28.9977932516029	193.11
23.1722284909533	19.8125787457582	14.3071594786166	32.4601284086737	143.218	8.57976842414997	23.6309000887632	18.6534384235435	28.8461017337638	162.887	-4.62746748808701	19.0912402700426	25.2020625808385	29.0140378486091	193.127
23.1125451679967	19.8616475677708	14.3776969928513	32.4428794038092	143.383	8.36935510432126	23.7484665220059	18.5972546764784	28.7765178722223	162.971	-4.75158572956613	19.1145210093325	25.2840315456329	29.0282185601079	193.106
23.0487963843068	19.9162679599249	14.4493337087105	32.4247519526148	143.544	8.26698152039707	23.7685719634359	18.729074855781	28.7651340876669	163.046	-4.87714324747168	19.1370800507933	25.3652414316007	29.0424818555619	193.073
22.9857499311587	19.9645112986077	14.5229447949099	32.4043208208582	143.71	8.16725704536212	23.7865393335423	18.8590538197789	28.7524306876931	163.127	-5.00073253340955	19.1556603358294	25.4458774283279	29.0549322959248	193.048
22.9195835714262	20.0206128690327	14.6015464184601	32.3848751874306	143.865	8.0642099740947	23.8079827155815	18.9915074298918	28.7402402357168	163.187	-5.12596005181945	19.1778039602126	25.5266091272288	29.0691429039485	192.996
22.8506932728068	20.0816189071707	14.6857130044708	32.3657850408047	144.017	7.957627013326	23.8297640360674	19.1279930418062	28.7276723622365	163.24	-5.25195319187795	19.1976194574929	25.6082461399227	29.0833261443323	192.935
22.7844800697696	20.1368217641449	14.7702746077126	32.3457095191833	144.173	7.85552541366295	23.8505254283112	19.2647631873414	28.7163144010235	163.296	-5.37796440130907	19.2217728825151	25.6899143549067	29.1004648849935	192.877
22.7056157131719	20.1875290727397	14.8775727655489	32.3188574144246	144.327	7.75233095199609	23.8744605113411	19.4018176275501	28.7041119877717	163.345	-5.50260057604297	19.2489634747963	25.7683887322073	29.1157767312778	192.806
22.6357072943857	20.2521574838373	14.9816547039044	32.3019391581911	144.474	7.64617275570845	23.8970104281759	19.5451822504035	28.6907874056549	163.376	-5.63079004851816	19.2759868264307	25.8464678606335	29.1306822099302	192.714
22.5703013748101	20.3125822039557	15.0724265839616	32.2812308789805	144.633	7.54584645871621	23.9171753507415	19.6804609514405	28.6740136790475	163.424	-5.75367123170493	19.2992533196898	25.9195515859158	29.140644868062	192.638
22.5023128414578	20.3754467049698	15.1691865461949	32.2588122862301	144.787	7.44302350897037	23.9436067238794	19.8221005238067	28.6609220303337	163.462	-5.87657171777786	19.3230922286002	25.9945035782953	29.1512716620513	192.545
22.4312517759922	20.4397311052498	15.2761252089385	32.2353045869669	144.929	7.33788919986995	23.9663825017873	19.9675461376411	28.6436091593266	163.479	-6.00129686423343	19.345442065333	26.0712718925367	29.162247589159	192.431
22.361787820525	20.4980709128945	15.3783065970112	32.2082252507286	145.091	7.23678347839509	23.9835211575068	20.106975353191	28.6212478516512	163.523	-6.12137627582996	19.3651645028425	26.1460110630354	29.1712244306393	192.343
22.2903864845107	20.5588527790032	15.4868850024911	32.1802512067069	145.239	7.13425845275222	24.0178748037536	20.2637956358335	28.6160643704906	163.551	-6.24240824087644	19.3873112283232	26.2222303469805	29.1816877993176	192.231
22.2181976765289	20.6230195055438	15.5918998654675	32.1488973420475	145.398	7.03058514166686	24.0485877934553	20.4178352276092	28.6033026944228	163.587	-6.36265779531846	19.4079390013406	26.3008852295927	29.1922732676097	192.121
22.1458314457241	20.6796771926788	15.7014657666023	32.1151155403747	145.559	6.92965167122352	24.0740425906038	20.57356343377	28.5892809190511	163.627	-6.48074499253563	19.4269648767518	26.3786442934729	29.2027676433335	192.018
22.0682038045364	20.7361678317857	15.8199641885571	32.0780548799363	145.706	6.82568631776446	24.0974548106381	20.7359910635924	28.5739930383443	163.649	-6.60169019826714	19.4440637478339	26.4592023350943	29.2147876779857	191.896
21.9884005091157	20.7966409765898	15.9328045814693	32.0365279350269	145.867	6.71853580064935	24.121644540679	20.8992276871983	28.5555552606155	163.684	-6.72328644403207	19.4590274243169	26.5398712372817	29.2252449160178	191.778
21.9091233633194	20.8492770026245	16.0487941045563	31.9927502368901	146.033	6.61411239613191	24.1426616982252	21.0595284048125	28.5353945752215	163.725	-6.84262259268168	19.4674085762985	26.6190882410836	29.2337350528223	191.67
21.8275774901339	20.9046109754857	16.1658409021647	31.9468712444816	146.193	6.5076351415817	24.1682504644605	21.2299254519823	28.5206328317294	163.756	-6.96131121934349	19.4875546590939	26.6971094952563	29.2457217859946	191.545
21.7403735853048	20.9622708959598	16.2830902106763	31.8957047783154	146.365	6.39488467959754	24.1941279039972	21.4026201652531	28.5028136781714	163.796	-7.08378733235727	19.5027449600495	26.7748050368756	29.2557502724653	191.423
21.6538448203824	21.0125172378797	16.399642520347	31.8413547925759	146.544	6.28582737738811	24.2166475115175	21.5726634226229	28.483690244885	163.847	-7.20288019973978	19.5113362692877	26.8511986818993	29.2640592537308	191.315
21.5671534540965	21.0672631415012	16.5134103965271	31.7866771729712	146.73	6.17421311658616	24.2421565093588	21.7428651611261	28.4643426469899	163.897	-7.32214838729172	19.5196434538036	26.9285259570941	29.2734582145482	191.201
21.4764995944376	21.1298953426792	16.6401496751436	31.7360710524254	146.915	6.05361112450033	24.2680493231376	21.9205514727492	28.444893813454	163.941	-7.44866386272379	19.5260202794602	27.0082445657999	29.2855822156463	191.077
21.3774908759201	21.1789509512394	16.7800450261714	31.67733313092	147.109	5.93600490883822	24.2965831186074	22.0982055859626	28.4290706630795	163.995	-7.57131329849095	19.5311271095861	27.0817461697644	29.2944518717631	190.963
21.2810621848895	21.23563253543	16.9134874290992	31.6213951663496	147.31	5.81510416240918	24.32617336619	22.2751680245142	28.4121612131266	164.056	-7.69588598072177	19.5356099733373	27.1521533388196	29.3023693938655	190.852
21.1733335177643	21.296282759555	17.0566836687715	31.5615900837756	147.511	5.68384252530721	24.3519067601511	22.4617447193677	28.3937137665268	164.108	-7.83210947757618	19.5393326781832	27.2211349300916	29.3119761510603	190.724
21.0653813986009	21.348434164089	17.1968963630213	31.4967019083568	147.722	5.55492190609476	24.3746721082519	22.6554078460333	28.3794776462356	164.179	-7.96412313069336	19.555677555539	27.2804521790713	29.320512794489	190.613
20.9536074499628	21.4029931152532	17.3336014544209	31.4292434224152	147.945	5.42390584134275	24.3985186451827	22.8436392685327	28.3630142774818	164.254	-8.09736659510422	19.5720277801953	27.3331800507655	29.3258625485111	190.502
20.8279436490602	21.4631001822076	17.4816976232043	31.3582611414462	148.155	5.28217770744807	24.4213704695484	23.0344307126749	28.344022388914	164.304	-8.24019335252083	19.5817195473177	27.3803098651825	29.3277378895851	190.362
20.703470854583	21.514637245411	17.620031335143	31.2810296989494	148.382	5.14411676637203	24.4476299968158	23.2212560742243	28.3279029366528	164.38	-8.37685637373312	19.5857435215315	27.4176596810769	29.3222982913518	190.245
20.5762816012413	21.5701261135338	17.7607165456144	31.2052897296451	148.617	4.99917313368314	24.4778995974601	23.4101791880401	28.3150390270554	164.459	-8.51480666196188	19.5732361065321	27.4251501975678	29.2913976573917	190.123
20.4394348514418	21.6345575224515	17.8993959098958	31.1271158863796	148.842	4.84432643898732	24.5067095311964	23.6002833927052	28.3000418629662	164.517	-8.6712425948321	19.5947561827105	27.4948141754658	29.3251159965747	189.981
20.3030284721967	21.6902155425549	18.0326814649683	31.043714437521	149.082	4.69198134716901	24.5331684910988	23.7845015678268	28.2834393541933	164.591	-8.82867329360136	19.6069452776071	27.5469504512764	29.3467043897667	189.853
20.1584339803858	21.7455700072019	18.1704714181739	30.9574137463985	149.32	4.53606948138097	24.550186272824	23.9737711750699	28.265654567983	164.664	-8.99183563687751	19.624788200627	27.5862044639665	29.3640473302614	189.713
20.0053732762187	21.8107022969755	18.306387591764	30.8706517464811	149.559	4.36566201741872	24.5819436165459	24.167658578878	28.2575062379697	164.732	-9.19809312324902	19.7520038714433	27.9708314628319	29.6986484231003	189.553
19.8332488572963	21.8564847325974	18.4547551725106	30.7665424938422	149.807	4.19714416733329	24.6082191628372	24.3555976606363	28.2461999214894	164.811	-9.39750068977277	19.7958703398634	27.9536575725323	29.6927759869451	189.403
19.6653147079152	21.9088035523834	18.6009666452054	30.6695491441737	150.05	4.02535879941806	24.6329596833048	24.5373352141571	28.2329725124921	164.879	-9.60014389741184	19.8313361427554	27.9128576880166	29.6699516741799	189.237
19.4892868719701	21.9713990807687	18.7500416242971	30.5753193324741	150.291	3.84321031838563	24.6599147044226	24.7185873938787	28.2216078656165	164.938	-9.80454932001816	19.8528286869312	27.8528230778496	29.6314790479621	189.055
19.3162820555809	22.0291103935012	18.8965427671401	30.4810571796404	150.538	3.66422956077232	24.6844720685861	24.8952878324456	28.210183361631	165.014	-9.9971717998327	19.8532248576687	27.772596121334	29.5727654933871	188.891
19.1445661429548	22.0892060057848	19.0449883913937	30.3913101573746	150.78	3.48402853226214	24.7076034907006	25.0680803208489	28.1990623527007	165.081	-10.1753136430993	19.8268773235546	27.6713553391432	29.4909695078627	188.719
18.9637371045026	22.1556924016752	19.194240532329	30.3019952202499	151.015	3.29365308825339	24.7313467430183	25.2387699174774	28.1894846263798	165.136	-10.3412827025409	19.7683750738714	27.5486218421878	29.3847155142187	188.533
18.7843789130168	22.2141326436247	19.3363486643998	30.2081284732037	151.265	3.10725888364073	24.7549686109177	25.4046971104375	28.1808900409612	165.211	-10.4769209542701	19.6676236522361	27.3952941288958	29.2408445771373	188.367
18.6013390100272	22.2652069255062	19.4720248325459	30.1078491514339	151.51	2.9240693275571	24.7805679982164	25.5687887039227	28.1766811949248	165.281	-10.5821433230725	19.5323597485169	27.2235277802759	29.0708697827787	188.204
18.412044833848	22.3162231843669	19.5994738815658	30.0038111424696	151.755	2.63972165565773	24.895766866191	25.6518488675198	28.161728550441	165.354	-10.7104820488878	19.4575798702059	27.1611869188587	29.012347432893	188.076
18.2253246002589	22.3612746209259	19.7222651124492	29.8981493315112	152.009	2.46423031019489	24.9248167552274	25.8097246656247	28.1637848329505	165.434	-10.8511246161603	19.4199915702198	27.1473056453694	29.008640026521	187.971
18.0353138117707	22.3995418170899	19.8428853541145	29.7880919563321	152.26	2.28937863517142	24.9516775513236	25.9636269929516	28.166260785529	165.517	-10.9626805891832	19.3316623768036	27.0698251404677	28.9399003702226	187.862
17.8444275322736	22.4386082827325	19.9570755462465	29.6790770615253	152.506	2.11339831294278	24.9859981045364	26.1177004085426	28.1772238810056	165.595	-11.062670961925	19.230534089362	26.9745943613994	28.8546921666634	187.744
17.6360211878834	22.4619477011148	20.0790196135837	29.5549556098721	152.761	1.94014605252872	25.0199096076397	26.2659633763873	28.187700657443	165.686	-11.1509499603453	19.1106609210245	26.8660221328696	28.7576339258526	187.643
17.4380236507341	22.4832445796898	20.1860080325446	29.4331715921866	153.024	1.76704174795609	25.0547751042683	26.4211342727152	28.2070107193094	165.794	-11.2378043105043	19.011364737223	26.7580706763999	28.6673576986127	187.559
17.8094863475424	22.4837886897368	20.4857350774792	29.7198357649783	153.27	1.59235090661941	25.0845198512065	26.566381767045	28.2226701625461	165.873	-11.3685519923184	18.9672748315175	26.7044660998615	28.6469357799019	187.461
17.7988628757775	22.5121392056225	20.6452056605684	29.7386964626437	153.537	1.42424802047565	25.1141283081415	26.7074397586037	28.2394823481521	165.975	-11.4726928134307	18.9081486765715	26.640856632624	28.6121870870218	187.386
17.7172246273775	22.608439852929	20.8206422881348	29.7554045591464	153.807	1.259580652482	25.1418110326829	26.8438887747767	28.2567990610728	166.087	-11.5699596104124	18.845491657319	26.5760618200964	28.5780222312936	187.322
17.6125060277536	22.7272884546257	20.9917472771756	29.7710189967756	154.052	1.09427609852829	25.1735178366364	26.9767774321674	28.27866926189	166.175	-11.6708640650977	18.7762249680445	26.5008612311751	28.5383272107775	187.232
17.4936702262614	22.8473969152904	21.1639762720837	29.7799985284913	154.306	0.929933805087155	25.2001140230593	27.1036337784661	28.2978198667942	166.276	-11.7864203722996	18.7192741110776	26.4334774789477	28.515862709798	187.162
17.3710506533893	22.9633819281647	21.329390736039	29.7836378483292	154.562	0.765467620650637	25.2234967267624	27.2222059378625	28.3140147359539	166.38	-11.8922122922055	18.6422835135362	26.3370099018283	28.4674532941624	187.094
17.2432368839062	23.0842576114659	21.4880464546297	29.7884873720493	154.793	0.603109347799745	25.2502584938801	27.3347462349051	28.3330996769808	166.46	-11.9913280744322	18.5532544054384	26.2189475389804	28.3978892298672	187.001
17.110508645376	23.198641083447	21.6391185527773	29.7850798247789	155.032	0.551272222895714	25.2644774527882	27.5795306560632	28.4478849046871	166.55	-12.0799911164383	18.4500604478578	26.0783043861684	28.3083321586954	186.915
16.9850147137691	23.3070887550302	21.7843229780385	29.7824035446628	155.278	0.277475397331856	25.3095764293858	27.5528203320304	28.3782983066205	166.647	-12.1680154286136	18.3519877838148	25.9379952962474	28.2221269581284	186.836
16.8448307376781	23.4270147987971	21.9263887781222	29.7805530116338	155.491	0.113584658676668	25.3369686146333	27.6524098842484	28.4006443874252	166.711	-12.3090339287324	18.3259053004679	25.8867623065003	28.2357681714328	186.738
16.7067100382691	23.5407917395696	22.0628111531031	29.7756698831779	155.719	-0.046687276963584	25.363748619751	27.7478271037827	28.422963350967	166.793	-12.4434886488766	18.284068967831	25.8095197916103	28.2267716195287	186.655
16.574252874331	23.6499323393693	22.1926531939252	29.7706359452898	155.957	-0.205207576413101	25.3918523429699	27.8393043392293	28.446202850672	166.885	-12.5679942920742	18.2303080872296	25.7115704526671	28.1979252316705	186.578
16.4253655044719	23.7718794816889	22.3188394573145	29.7662813649164	156.156	-0.372720951330143	25.4262473979572	27.9384965353671	28.4820241058235	166.954	-12.6580228515951	17.8996659968314	25.4381912166798	28.0190003278289	186.467
16.2884639301647	23.8807000797117	22.438101962155	29.7606293400507	156.364	-0.530192304731829	25.4596251009394	28.0232006078861	28.509862680631	167.019	-12.7655361655356	17.8461716632989	25.3531336505401	28.0001132210482	186.366
16.1514468914534	23.9799003730281	22.5581741780277	29.7516909596693	156.571	-0.68355208744383	25.4949959291388	28.1073069248644	28.5407326906002	167.087	-12.8665594282309	17.8033072226427	25.2665197149655	27.9780390256235	186.266
15.996781779587	24.0949732269	22.6724290836758	29.7435747817103	156.763	-0.835861279310645	25.5281013599928	28.182535649242	28.5688999295508	167.143	-12.9642073969823	17.7725947852389	25.1862462103666	27.9552058217741	186.158
15.8592450411563	24.1938823603458	22.7768160619978	29.7341226844364	156.963	-0.986481849647192	25.5561090662879	28.2491510260536	28.5914204622738	167.202	-13.0580789310211	17.7447199752063	25.1016573604472	27.9280330977737	186.054
15.7257070778248	24.2870115628493	22.87790981812	29.7238502092941	157.17	-1.13050497621222	25.5857406201891	28.3164921829918	28.6174196709679	167.269	-12.9835850609605	17.6416877225083	25.0124193208335	27.8481348550353	185.96
15.5742367697387	24.3923439608756	22.9756357725032	29.7129200986083	157.356	-1.17091547466612	25.7252959961956	28.6257603827443	28.8671529434105	167.314	-13.0230045927565	17.536605465661	24.8660892995513	27.7511566818678	185.85
15.4354680410113	24.4847042937279	23.0668989222849	29.700930680928	157.554	-1.41136668725779	25.6398950380598	28.4308675784753	28.662557534855	167.37	-13.0533952194049	17.4284364600889	24.7179187648756	27.6522357666955	185.753
15.3885214525918	24.5178899516027	23.083084049876	29.6981644900285	157.552	-1.40455274650077	25.655851270393	28.448786844053	28.6805815909127	167.374	-13.0312007352531	17.4293970553769	24.7241214784912	27.6499283775187	185.755
