# Supplementary material for: Quantifying dynamic muscle lengths and moment arms of musculoskeletal joints using FEBio studio: A demonstration in the glenohumeral joint
Source: J Biomech. Author manuscript; Available in PMC 2026 Apr 28. (PMC13111909; doi:10.1016/j.jbiomech.2026.113308)
Supplement: Data_and_code.zip [file NIHMS2167395-supplement-Data_and_code_zip.zip › data_and_code_v1.1/provided_solutions_Matlab/Verification_validation_outputs.csv]

Subscapularis 1	Subscapularis 1	Subscapularis 1	Subscapularis 1	Subscapularis 1	Subscapularis 2	Subscapularis 2	Subscapularis 2	Subscapularis 2	Subscapularis 2	Subscapularis 3	Subscapularis 3	Subscapularis 3	Subscapularis 3	Subscapularis 3
Magnitude about Scapula X	Magnitude about Scapula Y	Magnitude about Humerus Y	Total Magnitude	Muscle Length	Magnitude about Scapula X	Magnitude about Scapula Y	Magnitude about Humerus Y	Total Magnitude	Muscle Length	Magnitude about Scapula X	Magnitude about Scapula Y	Magnitude about Humerus Y	Total Magnitude	Muscle Length
8.29729405394999	28.7346150423	28.7346150423	29.9591630971911	102.856	-0.792679629925	29.8887151967	29.8887151967	29.8992499485913	103.138	-8.29391673154001	28.7337539076	28.7337539076	29.9571496341307	102.856
8.34014782204001	28.8147655464	28.8147655464	30.0422969644771	102.872	-0.798424572519999	29.9845300104999	29.9845300104999	29.9951829917344	103.161	-8.33961765400002	28.8305532072	28.8305532072	30.0582846648498	102.874
8.30507355988001	28.8326863128	28.8326863128	30.0510334272022	103.327	-0.796282959191999	29.9923656718	29.9923656718	30.0029679352266	103.636	-8.31085341615001	28.8455787332	28.8455787332	30.065220945162	103.328
8.30997287308999	28.8269063432	28.8269063432	30.0444055463587	103.779	-0.803873844465	30.003681287	30.003681287	30.0145207311121	104.107	-8.31723595960001	28.8416258725	28.8416258725	30.060686343136	103.781
8.31479839874999	28.8320470991	28.8320470991	30.0483721551071	104.233	-0.801339612123999	30.0115577793	30.0115577793	30.0223370412634	104.58	-8.32292005143001	28.8481336477	28.8481336477	30.0661497526152	104.236
8.31918952256998	28.8390207858	28.8390207858	30.0542315648827	104.688	-0.798203195459	30.0200719768	30.0200719768	30.0307751343514	105.053	-8.32717273608001	28.8550572006	28.8550572006	30.0718480113692	104.691
8.35174320661998	28.8703834139	28.8703834139	30.0896464431164	105.142	-0.794652151316001	30.0255832282	30.0255832282	30.0362004184718	105.526	-8.35503889134999	28.8901284066	28.8901284066	30.109930754952	105.145
8.35218699787999	28.8791008728	28.8791008728	30.0968401530807	105.597	-0.781701432058	30.0271616971	30.0271616971	30.037405896164	105.999	-8.35479577275001	28.898079149	28.898079149	30.1161262600152	105.6
8.35200517407	28.8861796763	28.8861796763	30.1023752941126	106.051	-0.77868940152	30.030247496	30.030247496	30.0404200898505	106.472	-8.35464191054999	28.9052631405	28.9052631405	30.1217134213506	106.055
8.31319156007998	28.9010716515	28.9010716515	30.1085473503835	106.505	-0.775629298201999	30.0314485729	30.0314485729	30.0415494146655	106.944	-8.32135853838	28.9149482458	28.9149482458	30.1236987294521	106.509
8.31377954376001	28.9047970932	28.9047970932	30.1111635637406	106.959	-0.779882816574	30.0869010766	30.0869010766	30.0971312605073	107.417	-8.32159261945999	28.9189820816	28.9189820816	30.1264833652625	106.963
8.31406847977	28.9059400042	28.9059400042	30.1112907348829	107.413	-0.776128897179	30.0862926947	30.0862926947	30.0964326670084	107.889	-8.321353563	28.9200372506	28.9200372506	30.1263424706674	107.417
8.33373564933001	28.9581546762	28.9581546762	30.1655929625408	107.867	-0.772377976956	30.0827033298	30.0827033298	30.0927545411434	108.361	-8.33634167570001	28.9776634472	28.9776634472	30.1850406930596	107.871
8.33115301196998	28.9574594598	28.9574594598	30.1635041178562	108.32	-0.759274486628	30.0788992878	30.0788992878	30.0885739601013	108.833	-8.33336061334	28.9768803618	28.9768803618	30.1827247587891	108.324
8.32871271501	28.9546925581	28.9546925581	30.1594610742886	108.773	-0.7561226337	30.072572095	30.072572095	30.0821746700087	109.304	-8.33108904179999	28.9747270832	28.9747270832	30.1792884262835	108.777
8.29021057539101	28.9606058208	28.9606058208	30.1574200494744	109.226	-0.751205380186	30.126119393	30.126119393	30.1355722764813	109.775	-8.29779576651699	28.9750720598	28.9750720598	30.1726307955161	109.231
8.28899622192	28.9555119528	28.9555119528	30.1514712233952	109.678	-0.747728399226001	30.1184335232	30.1184335232	30.1278061829901	110.246	-8.29602144502999	28.9703322402	28.9703322402	30.1668479309076	109.683
8.30362765007002	29.0138521165	29.0138521165	30.2112431674199	110.131	-0.744173480876999	30.1077723742	30.1077723742	30.1170644703599	110.717	-8.294203216708	28.9630459343	28.9630459343	30.158613541513	110.136
8.30038754834001	29.0049103938	29.0049103938	30.2012705385148	110.583	-0.745655711085	30.1112728968	30.1112728968	30.1206298992435	111.188	-8.30186957707999	29.025884274	29.025884274	30.2214950698108	110.588
8.29697007238	28.9952152374	28.9952152374	30.1905057012692	111.035	-0.741783536955	30.0983312808	30.0983312808	30.1075991222394	111.659	-8.29811477124001	29.0166188544	29.0166188544	30.2110377282474	111.04
8.25876529746	28.9966519938	28.9966519938	30.1843992404763	111.487	-0.737916901816	30.0866058867	30.0866058867	30.0957848016842	112.13	-8.26451905499998	29.011990788	29.011990788	30.1996794843449	111.493
8.257021062403	28.9874996541	28.9874996541	30.1745508298706	111.94	-0.724207523562	30.1352669425	30.1352669425	30.1440438659189	112.601	-8.26201236868599	29.003107724	29.003107724	30.1898694736341	111.945
8.25532725591999	28.9762652538	28.9762652538	30.1627132474708	112.392	-0.720579345654001	30.1206308595	30.1206308595	30.1293266128108	113.072	-8.25949581427599	28.9920841212	28.9920841212	30.1780019861763	112.398
8.2654049679	29.0338819058	29.0338819058	30.2211465712049	112.844	-0.726245823704999	30.1176577916	30.1176577916	30.1265377828533	113.543	-8.26453741196999	29.0563133727	29.0563133727	30.2419489284035	112.85
8.26186306071001	29.0208640498	29.0208640498	30.2072415323797	113.296	-0.722414196583	30.1015386683	30.1015386683	30.1103331674387	114.013	-8.26051046526	29.0433258376	29.0433258376	30.2279257146634	113.302
8.22446847451801	29.017717261	29.017717261	30.197025591239	113.748	-0.718828345864	30.0861564593	30.0861564593	30.0948716568728	114.484	-8.22757055813999	29.034603337	29.034603337	30.2129078841238	113.754
8.22235430870901	29.0045543565	29.0045543565	30.183312970698	114.199	-0.710361603301	30.1324056478	30.1324056478	30.1408763947044	114.955	-8.22464953587	29.0217929835	29.0217929835	30.1993110861479	114.206
8.220399569878	28.9897405476	28.9897405476	30.1680494804517	114.651	-0.706594606952	30.1139457322	30.1139457322	30.1223341923809	115.425	-8.221801293924	29.0071330513	29.0071330513	30.183946335593	114.657
8.22996727659999	29.0431102412	29.0431102412	30.2223610995298	115.103	-0.698881291912	30.1068356624	30.1068356624	30.115028657763	115.896	-8.22573048	29.067525078	29.067525078	30.2440789795625	115.109
8.22587553788001	29.0283562169	29.0283562169	30.2066934966358	115.554	-0.695580830100001	30.0900556584	30.0900556584	30.0981780361499	116.367	-8.2214008321	29.053327812	29.053327812	30.2288844101114	115.561
8.18938151143599	29.0246631523	29.0246631523	30.1962376445202	116.006	-0.692114245796	30.0751793827	30.0751793827	30.0832271169323	116.837	-8.18865745781599	29.0433380158	29.0433380158	30.2127519980726	116.013
8.187010501096	29.0103992568	29.0103992568	30.1814432025554	116.458	-0.690110083904	30.1176653337	30.1176653337	30.1256570948185	117.308	-8.18570713965	29.0294945046	29.0294945046	30.1982143748674	116.465
8.18470681844	28.9960434972	28.9960434972	30.1665832541846	116.91	-0.686285532848001	30.1002080064	30.1002080064	30.1081173357473	117.779	-8.18225672966801	29.0149796462	29.0149796462	30.1828858017041	116.917
8.19468932131402	29.0467774346	29.0467774346	30.2183808215233	117.362	-0.68020081332	30.0931169385	30.0931169385	30.1008788301812	118.249	-8.18709048008	29.0740423891	29.0740423891	30.2419471902496	117.369
8.191050695044	29.0321881434	29.0321881434	30.203027729946	117.814	-0.676733700454	30.0766000006	30.0766000006	30.0842889896719	118.72	-8.18248001760001	29.0598400994	29.0598400994	30.2267139407291	117.821
8.187496524535	29.0183103895	29.0183103895	30.1883653538877	118.265	-0.673289087961	30.0610467222	30.0610467222	30.0686631654896	119.191	-8.17809115252001	29.0462212996	29.0462212996	30.212085089068	118.273
8.15333108895999	29.012993554	29.012993554	30.1769335336556	118.717	-0.670388558134	30.0996398536	30.0996398536	30.1071793397703	119.662	-8.14724597472001	29.0348130425	29.0348130425	30.1951033382944	118.725
8.15056881978	28.9987473026	28.9987473026	30.1621004474346	119.169	-0.666947148540001	30.0828873486	30.0828873486	30.0903544506366	120.133	-8.143674323546	29.0202014624	29.0202014624	30.1797163989872	119.177
8.16123953797199	29.0465412848	29.0465412848	30.2111045147339	119.621	-0.663570478109999	30.0658430745	30.0658430745	30.0732397278046	120.603	-8.14031356547001	29.0051122438	29.0051122438	30.1639051115088	119.629
8.157793820176	29.0332523677	29.0332523677	30.1970808634799	120.073	-0.658963300821	30.0605711469	30.0605711469	30.0678624423956	121.074	-8.14531262948899	29.0624649217	29.0624649217	30.2213053459644	120.081
8.154291912472	29.0201853878	29.0201853878	30.1832449972903	120.525	-0.655742607777	30.0456520199	30.0456520199	30.0528769961447	121.545	-8.14120400674201	29.0493701805	29.0493701805	30.2072925620158	120.533
8.12063199275201	29.0150250697	29.0150250697	30.1720866811629	120.977	-0.652583289024	30.0305706819	30.0305706819	30.0377309757423	122.016	-8.13716346053699	29.0358411915	29.0358411915	30.1928739464969	120.985
8.117596145884	29.0006034155	29.0006034155	30.1570652012539	121.429	-0.648492384809	30.064528583	30.064528583	30.0715852314926	122.487	-8.10671637603601	29.0231427864	29.0231427864	30.1747870262591	121.437
8.114414902853	28.9859849299	28.9859849299	30.1418154930858	121.881	-0.645039355751001	30.0483544469	30.0483544469	30.0553398854517	122.958	-8.102760397998	29.0081913086	29.0081913086	30.159021995569	121.889
8.124844646233	29.0317912516	29.0317912516	30.1887551679205	122.333	-0.641608836029001	30.0351753135	30.0351753135	30.0420898925244	123.429	-8.099069632482	28.9963643736	28.9963643736	30.1463051108133	122.341
8.12099438491499	29.0198207755	29.0198207755	30.1759431746197	122.785	-0.638666736779	30.0313846971	30.0313846971	30.0382381898292	123.9	-8.10423044673401	29.0503434565	29.0503434565	30.2003943048993	122.793
8.11792878563999	29.007254181	29.007254181	30.1627280691993	123.237	-0.635372171286	30.0176868382	30.0176868382	30.0244737989717	124.371	-8.10012880003801	29.0381465921	29.0381465921	30.1872797395585	123.246
8.08552404441	29.002894207	29.002894207	30.1526407690289	123.689	-0.632152564931	30.0048186249	30.0048186249	30.0115408718704	124.842	-8.09562504127001	29.0255993076	29.0255993076	30.1737270708205	123.698
8.08291581498001	28.990265324	28.990265324	30.1394992270012	124.141	-0.626215334602	30.0339905346	30.0339905346	30.0405704180466	125.313	-8.065880810604	29.013010704	29.013010704	30.1559058042402	124.15
8.08068134071999	28.9783638232	28.9783638232	30.1271299062318	124.593	-0.622481867545	30.0210611177	30.0210611177	30.0275657199647	125.784	-8.06179940832999	29.0014808968	29.0014808968	30.1434232882543	124.602
8.09247416732999	29.0217796734	29.0217796734	30.171977147755	125.045	-0.618910079054001	30.0098404519	30.0098404519	30.0162734715835	126.255	-8.05838350151199	28.9920465599	28.9920465599	30.1330944730971	125.055
8.08946137285899	29.0108652882	29.0108652882	30.1604259505483	125.497	-0.616991453379999	30.0064408896	30.0064408896	30.0128399642142	126.726	-8.06466601468799	29.0428562502	29.0428562502	30.1842412115307	125.507
8.086124047224	28.999426248	28.999426248	30.1482658417082	125.949	-0.613896526481	29.9947948407	29.9947948407	30.0011331176793	127.197	-8.060136604555	29.0317339915	29.0317339915	30.1721104185654	125.959
8.082316367212	28.9876955168	28.9876955168	30.1357139995142	126.401	-0.610841658961	29.9837016726	29.9837016726	29.9899801750014	127.668	-8.05522789378001	29.0195511622	29.0195511622	30.1588594379073	126.411
8.05188200408901	28.9839736462	28.9839736462	30.1267126493644	126.854	-0.603836721698001	30.0082248452001	30.0082248452001	30.0143424148762	128.139	-8.026418470014	29.0079018938	29.0079018938	30.1421730462088	126.863
8.04978591043501	28.9741752117	28.9741752117	30.116432203434	127.306	-0.600503573277	29.9968991316	29.9968991316	30.0029517464285	128.61	-8.02287516576799	28.9976289816	28.9976289816	30.1310694112723	127.316
8.047867592105	28.965380574	28.965380574	30.1071540050033	127.758	-0.597178739857999	29.9868155923	29.9868155923	29.9928035585287	129.081	-8.01951231772901	28.9889873453	28.9889873453	30.1215717936103	127.768
8.05950908038501	29.0040121395	29.0040121395	30.1472727046809	128.21	-0.596667563279999	29.984036388	29.984036388	29.9900226161258	129.552	-8.02740726802199	29.0369913547	29.0369913547	30.1702361887406	128.221
8.05644308315199	28.9938164888	28.9938164888	30.1364170351356	128.662	-0.593529467698001	29.9737271862	29.9737271862	29.9796532121631	130.023	-8.022970780895	29.0267966161	29.0267966161	30.1590493940298	128.673
8.05279213440799	28.9829099205	28.9829099205	30.1247446342159	129.114	-0.590293641427001	29.9641674144	29.9641674144	29.9700314391455	130.495	-8.01793254891	29.0155539117	29.0155539117	30.1467026122375	129.126
8.023189484385	28.9798232672	28.9798232672	30.1165203641326	129.566	-0.586828869356	29.9550254387	29.9550254387	29.9608229988895	130.966	-8.013043185188	29.0048420077	29.0048420077	30.1348885785977	129.578
8.021245387706	28.9707647265	28.9707647265	30.1070363039655	130.018	-0.578700410346001	29.9750010099	29.9750010099	29.9806211661028	131.437	-7.985242492564	28.995961544	28.995961544	30.12111695829	130.031
8.01931625880799	28.9631910222	28.9631910222	30.098972983961	130.471	-0.575573886611999	29.9660854347	29.9660854347	29.9716467157937	131.908	-7.981951643271	28.9879514605	28.9879514605	30.1122900574374	130.483
8.01834729072599	28.9554686826	28.9554686826	30.0909986444643	130.923	-0.572237936283	29.9562708823	29.9562708823	29.9617700490367	132.38	-7.97912217158801	28.9798269756	28.9798269756	30.1034345683508	130.935
8.029710775974	28.9895706312	28.9895706312	30.1265788474107	131.375	-0.572874987913	29.9548564584	29.9548564584	29.9603778646816	132.851	-7.986912443135	29.0241305431	29.0241305431	30.1484070062208	131.388
8.026481428258	28.9796069308	28.9796069308	30.1159495631368	131.827	-0.569607076344	29.9462459327	29.9462459327	29.9517065248697	133.322	-7.98182692335401	29.0142585342	29.0142585342	30.1374096445698	131.84
8.02350031821399	28.9697979027	28.9697979027	30.1055390811119	132.279	-0.565980757154	29.9382011598	29.9382011598	29.9435941950354	133.793	-7.976599779291	29.0039700356	29.0039700356	30.1259558034294	132.293
7.995652052374	28.9677709762	28.9677709762	30.0987095718719	132.731	-0.562356535076001	29.9312539543	29.9312539543	29.9365794602616	134.264	-7.97162858894999	28.9955514996	28.9955514996	30.1163731205194	132.745
7.99387320488399	28.9610663493	28.9610663493	30.0915690866738	133.183	-0.55346166455	29.946587313	29.946587313	29.9517284656121	134.736	-7.9449844547	28.9880098026	28.9880098026	30.1041499879763	133.198
7.99225146504598	28.9542813405	28.9542813405	30.0843859642936	133.636	-0.550293072702	29.9384591932	29.9384591932	29.9435430112312	135.207	-7.94188677647101	28.9808104986	28.9808104986	30.0961756755802	133.651
7.9913117445	28.9467605652	28.9467605652	30.0766287725559	134.088	-0.547292903586	29.9298085784	29.9298085784	29.9348387066988	135.678	-7.93908445746001	28.973870307	28.973870307	30.088530527619	134.103
8.0034092708	28.9768867483	28.9768867483	30.1084498672105	134.54	-0.544021645833	29.921668432	29.921668432	29.926640227354	136.15	-7.936172172498	28.9666457481	28.9666457481	30.0805500728092	134.556
8.000465312389	28.9672505832	28.9672505832	30.0982462703808	134.992	-0.545154603153	29.9211159564	29.9211159564	29.926119229429	136.621	-7.94201820794999	29.0045507628	29.0045507628	30.1188254237235	135.009
7.997727961431	28.9583029723	28.9583029723	30.0887522700858	135.444	-0.541541614048	29.9145365722	29.9145365722	29.91947489589	137.092	-7.936741309898	28.9957972554	28.9957972554	30.1088835388135	135.462
7.99498868059599	28.951865209	28.951865209	30.0816656243912	135.896	-0.53823106744	29.9104609859	29.9104609859	29.9153397985514	137.563	-7.93183902568199	28.9890523098	28.9890523098	30.1009720449811	135.915
7.96939917836001	28.952655693	28.952655693	30.0780445176776	136.349	-0.534668985786	29.9062356564	29.9062356564	29.9110504075698	138.035	-7.90483484690001	28.9822455471	28.9822455471	30.0894401323788	136.368
7.96863093466801	28.946720474	28.946720474	30.071924375431	136.801	-0.525174372254	29.9125891934	29.9125891934	29.9172197815456	138.506	-7.90195588064	28.9760025616	28.9760025616	30.0824672407554	136.82
7.968069289691	28.9403364411	28.9403364411	30.0653984944403	137.253	-0.52226821221	29.9044365475	29.9044365475	29.9090174305993	138.977	-7.89953111841598	28.9697237028	28.9697237028	30.0755789462769	137.273
7.96768612907201	28.9340851315	28.9340851315	30.0590455428553	137.705	-0.519154853592	29.8968644394	29.8968644394	29.9013922286071	139.448	-7.89687879308799	28.96347778	28.96347778	30.0686478952244	137.726
7.97841286756101	28.9590238952	28.9590238952	30.0854701942147	138.157	-0.515690692662	29.8907831226	29.8907831226	29.89525153369	139.92	-7.906159546136	28.9979371364	28.9979371364	30.1040592020678	138.179
7.9750357232	28.9510217952	28.9510217952	30.0767690556987	138.609	-0.517563040906	29.8928266426	29.8928266426	29.8973376570535	140.391	-7.900851404516	28.990493057	28.990493057	30.0954202288769	138.631
7.97263110217401	28.9457776355	28.9457776355	30.0709537279912	139.061	-0.514263820401001	29.8894779367001	29.8894779367001	29.8939320440044	140.863	-7.8961322926	28.9851387336	28.9851387336	30.0889299964056	139.084
7.971219244884	28.9417438219	28.9417438219	30.0665407990865	139.513	-0.510644315093	29.8867313679	29.8867313679	29.8911231294518	141.334	-7.892056796526	28.980992607	28.980992607	30.0837360367003	139.537
7.947591129836	28.9430327146	28.9430327146	30.063812401224	139.965	-0.506772683089	29.8836629108	29.8836629108	29.8879881901968	141.805	-7.864877758884	28.9752362748	28.9752362748	30.0732350047269	139.99
7.94759796492	28.9366615444	28.9366615444	30.057495532408	140.417	-0.496410652645999	29.8830465982	29.8830465982	29.8871847555129	142.276	-7.86110130386799	28.9700989042	28.9700989042	30.067150432454	140.443
7.94725561144801	28.9309162088	28.9309162088	30.0516755644944	140.869	-0.493303196074	29.8762415564	29.8762415564	29.8803290537619	142.748	-7.85819191707898	28.9643480246	28.9643480246	30.0606841274852	140.896
7.94704224632999	28.9248153864	28.9248153864	30.0455513886726	141.321	-0.489288504741	29.8713945957	29.8713945957	29.8754163582052	143.219	-7.85390165668001	28.958379334	28.958379334	30.0536470181702	141.349
7.946830738788	28.9181662644	28.9181662644	30.0388892316619	141.773	-0.484703122761	29.8679756478	29.8679756478	29.8719225033388	143.69	-7.84874312782799	28.9524386031	28.9524386031	30.046409548756	141.803
7.95720847423399	28.9379851614	28.9379851614	30.0602722440426	142.225	-0.48019941722	29.8653975916	29.8653975916	29.8692716772444	144.162	-7.85492736972	28.98469806	28.98469806	30.0789434804064	142.256
7.95601133944501	28.9325463492	28.9325463492	30.0545941292912	142.676	-0.481770246300001	29.8685948765	29.8685948765	29.8725036284648	144.633	-7.849540109051	28.9795194579	28.9795194579	30.0724782769879	142.709
7.95563370681001	28.927904535	28.927904535	30.0498891369665	143.128	-0.477093067232	29.8666795724	29.8666795724	29.8705125770129	145.104	-7.84438101175001	28.975753586	28.975753586	30.0674086014878	143.162
7.95611802623001	28.9230541368	28.9230541368	30.0451903746689	143.58	-0.472121371548	29.8636977316	29.8636977316	29.8674510896399	145.576	-7.83952452122799	28.9712698244	28.9712698244	30.0617014450205	143.616
7.936076324188	28.9229917406	28.9229917406	30.0419577832055	144.031	-0.467097075516	29.8593653502	29.8593653502	29.863039119067	146.047	-7.813115856007	28.9644547423	28.9644547423	30.0503081582536	144.069
7.937878063932	28.9175744018	28.9175744018	30.037030153295	144.483	-0.456359024158	29.8483575417	29.8483575417	29.8518563009227	146.519	-7.809420223102	28.9597908908	28.9597908908	30.0446922538581	144.523
7.93821828576001	28.9123052003	28.9123052003	30.0318736176609	144.935	-0.45256629623	29.8432989341001	29.8432989341001	29.8467403187049	146.99	-7.80590072010899	28.9543874926	28.9543874926	30.0384096538162	144.976
7.93846232256	28.9062381537	28.9062381537	30.0259333365318	145.386	-0.447631278437	29.8404792605	29.8404792605	29.843845997035	147.462	-7.800485463864	28.9491903138	28.9491903138	30.031860221445	145.429
7.93908901832501	28.9026334628	28.9026334628	30.0224596571335	145.837	-0.442719192016	29.8397956743	29.8397956743	29.8430888033072	147.933	-7.79536276063999	28.9471612608	28.9471612608	30.0284440849459	145.883
7.949182903848	28.9199819808	28.9199819808	30.0413565645614	146.288	-0.443757329482	29.8447855998	29.8447855998	29.8481019110496	148.405	-7.800656517244	28.9757793907	28.9757793907	30.0571846309755	146.337
7.95060313287799	28.9161021666	28.9161021666	30.0378739792318	146.739	-0.437769782423	29.8436052968	29.8436052968	29.8468325296065	148.876	-7.794213771785	28.9735210387	28.9735210387	30.0532779967137	146.79
7.95380408054999	28.9115885331	28.9115885331	30.034229839978	147.19	-0.430255471157999	29.8422167844	29.8422167844	29.8453338596743	149.348	-7.78675547669101	28.971250671	28.971250671	30.0490856011402	147.245
7.956795837985	28.906299115	28.906299115	30.0297810207485	147.641	-0.423097298148	29.839597244	29.839597244	29.842611196482	149.819	-7.77993159561599	28.9673813592	28.9673813592	30.0434939015661	147.699
