# Supplementary material for: Quantifying dynamic muscle lengths and moment arms of musculoskeletal joints using FEBio studio: A demonstration in the glenohumeral joint
Source: J Biomech. Author manuscript; Available in PMC 2026 Apr 28. (PMC13111909; doi:10.1016/j.jbiomech.2026.113308)
Supplement: Data_and_code.zip [file NIHMS2167395-supplement-Data_and_code_zip.zip › data_and_code_v1.1/Verification_validation_outputs.m]

%% Outputting muscle moment arm data for the verification and validation model
close all
clear
clc
% created by Breydon Hardy
% last edited on 09/25/25

% This script creates and outputs a *.CSV file with muscle lengths, moment 
% arms, and moment arm components from a verification and validation model
% made in FEBio based on the human shoulder with prescribed kinematics

%% Initial set up and importing muscle line/point probe files

% Define the names of the output files from FEBio (one *.CSV for the muscle
% line data and one *.CSV for the point probe data)
muscle_path_file_name = ('Verification_validation_muscles.csv');
point_probe_file_name = ('Verification_validation_probes.csv');

% Read in and define the muscle line and point probe data
muscle_data = readmatrix(muscle_path_file_name);
probe_data = readmatrix(point_probe_file_name);

% Remove missing entries in the data (Text in *.csv files turns into NaN
% when importing with 'readmatrix'
numerical_muscle_data = rmmissing(muscle_data);
numerical_probe_data = rmmissing(probe_data);

% Calculate the total number of time points
num_indexes = size(numerical_muscle_data,1)/3;

%%
% Create a cell array variable with all the muscle lines as string
% variables to use when creating the output cell
muscle_array = cell(1,3);
muscle_array{1} = 'Subscapularis 1';
muscle_array{2} = 'Subscapularis 2';
muscle_array{3} = 'Subscapularis 3';

% Create a cell array variable with all the 1st column output headings as 
% string variables to use when creating the output cell
info_array = cell(1,5);
info_array{1} = 'Magnitude about Scapula X';
info_array{2} = 'Magnitude about Scapula Y';
info_array{3} = 'Magnitude about Humerus Y';
info_array{4} = 'Total Magnitude';
info_array{5} = 'Muscle Length';

% Define the format of the 1st row output cell array (headings)
output_cell = cell(((size(numerical_probe_data,1))/12)+2,15);
output_cell(1,1:5) = repmat(muscle_array(1),1,5);
output_cell(1,6:10) = repmat(muscle_array(2),1,5);
output_cell(1,11:15) = repmat(muscle_array(3),1,5);

% Define the format of the 2nd row output cell array (headings)
output_cell(2,1:15) = repmat(info_array(1:5),1,3);

% Set k to be 1 to the number of point probes in the FEBio model
k = 1:12;

% Define probe data
GC = numerical_probe_data(1 + size(numerical_probe_data,1)*(k(1)-1)/12:k(1)*size(numerical_probe_data,1)/12,1:3);
TS = numerical_probe_data(1 + size(numerical_probe_data,1)*(k(2)-1)/12:k(2)*size(numerical_probe_data,1)/12,1:3);
IA = numerical_probe_data(1 + size(numerical_probe_data,1)*(k(3)-1)/12:k(3)*size(numerical_probe_data,1)/12,1:3);
PLA = numerical_probe_data(1 + size(numerical_probe_data,1)*(k(4)-1)/12:k(4)*size(numerical_probe_data,1)/12,1:3);
AC = numerical_probe_data(1 + size(numerical_probe_data,1)*(k(5)-1)/12:k(5)*size(numerical_probe_data,1)/12,1:3);
GSC = numerical_probe_data(1 + size(numerical_probe_data,1)*(k(6)-1)/12:k(6)*size(numerical_probe_data,1)/12,1:3);
LT = numerical_probe_data(1 + size(numerical_probe_data,1)*(k(7)-1)/12:k(7)*size(numerical_probe_data,1)/12,1:3);
GT = numerical_probe_data(1 + size(numerical_probe_data,1)*(k(8)-1)/12:k(8)*size(numerical_probe_data,1)/12,1:3);
SCT = numerical_probe_data(1 + size(numerical_probe_data,1)*(k(9)-1)/12:k(9)*size(numerical_probe_data,1)/12,1:3);
SCB = numerical_probe_data(1 + size(numerical_probe_data,1)*(k(10)-1)/12:k(10)*size(numerical_probe_data,1)/12,1:3);
C = numerical_probe_data(1 + size(numerical_probe_data,1)*(k(11)-1)/12:k(11)*size(numerical_probe_data,1)/12,1:3);
HHC = numerical_probe_data(1 + size(numerical_probe_data,1)*(k(12)-1)/12:k(12)*size(numerical_probe_data,1)/12,1:3);

% Define muscle data
subscap1 = numerical_muscle_data(1:num_indexes,:);
subscap2 = numerical_muscle_data(1 + num_indexes:2*num_indexes,:);
subscap3 = numerical_muscle_data(1 + (num_indexes * 2):3*num_indexes,:);

for j = 1:3

muscle_data_array = {subscap1, subscap2, subscap3};

muscle_data = muscle_data_array{j};

for i = 1:(size(numerical_muscle_data,1)/3)

% Section Creating scapular coordinate system

% Define coordinate system vectors for the scapula coordinate system
z_scap(i,:) = GC(i,:) - TS(i,:);
y_temp_scap(i,:) = GC(i,:) - IA(i,:);
x_scap(i,:) = cross(y_temp_scap(i,:),z_scap(i,:));
y_scap(i,:) = cross(z_scap(i,:),x_scap(i,:));

% Normalize coordinate system vectors
x_scap(i,:) =  x_scap(i,:) / norm(x_scap(i,:));
y_scap(i,:) =  y_scap(i,:) / norm(y_scap(i,:));
z_scap(i,:) =  z_scap(i,:) / norm(z_scap(i,:));

% Create transformation matrix to go from biplane fluoroscopy coordinate
% system to scapular coordinate system
Q_scap = [x_scap(i,:); y_scap(i,:); z_scap(i,:)];

% Define translation based on which point you want to be the origin of the
% coordinate system (Humeral head center in this case)
t_scap(i,:) = HHC(i,:);

% Transform probe points into the scapular coordinate system
scap_coord_gc(i,:) = (GC(i,:) * Q_scap') - (t_scap(i,:) * Q_scap');
scap_coord_ts(i,:) = (TS(i,:) * Q_scap') - (t_scap(i,:) * Q_scap');
scap_coord_ia(i,:) = (IA(i,:) * Q_scap') - (t_scap(i,:) * Q_scap');
scap_coord_pla(i,:) = (PLA(i,:) * Q_scap') - (t_scap(i,:) * Q_scap');
scap_coord_ac(i,:) = (AC(i,:) * Q_scap') - (t_scap(i,:) * Q_scap');
scap_coord_HHC(i,:) = (HHC(i,:) * Q_scap') - (t_scap(i,:) * Q_scap');
scap_coord_lt(i,:) = (LT(i,:) * Q_scap') - (t_scap(i,:) * Q_scap');
scap_coord_gt(i,:) = (GT(i,:) * Q_scap') - (t_scap(i,:) * Q_scap');
scap_coord_sct(i,:) = (SCT(i,:) * Q_scap') - (t_scap(i,:) * Q_scap');
scap_coord_scb(i,:) = (SCB(i,:) * Q_scap') - (t_scap(i,:) * Q_scap');
scap_coord_c(i,:) = (C(i,:) * Q_scap') - (t_scap(i,:) * Q_scap');

% Assign the humeral shaft cylinder vector from the shaft cylinder bottom
% to the shaft cylinder top
cylinder_vector(i,:) = scap_coord_sct(i,:) - scap_coord_scb(i,:);

% Define coordinates for start, end, and departure point for muscle line 
muscle_origin(i,:) = muscle_data(i,2:4);
muscle_insertion(i,:) = muscle_data(i,5:7);
muscle_departure(i,:) = muscle_data(i,8:10);
muscle_tangent(i,:) = muscle_data(i,11:13);

% Transform muscle line coordinates into the scapular coordinate system
muscle_origin_scap(i,:) = (muscle_origin(i,:) * Q_scap') - (t_scap(i,:) * Q_scap');
muscle_insertion_scap(i,:) = (muscle_insertion(i,:) * Q_scap') - (t_scap(i,:) * Q_scap');
muscle_departure_scap(i,:) = (muscle_departure(i,:) * Q_scap') - (t_scap(i,:) * Q_scap');

% Calculate the direction of the muscle line by adding the departure point
% and the muscle line tangent vector 
muscle_direction(i,:) = muscle_departure(i,:) + muscle_tangent(i,:);

% Transform the direction of the muscle line into the scapular coordinate
% system
muscle_direction_scap(i,:) = (muscle_direction(i,:) * Q_scap') - (t_scap(i,:) * Q_scap');

% Define the tangent vector in the scapular coordinate system
t_vec_scap(i,:) = muscle_direction_scap(i,:) - muscle_departure_scap(i,:);

% Define the muscle length variable to output
muscle_length(i) = muscle_data(i,1);

%% Calculating muscle moment arms
% This section calculates muscle moment arms using the sphere center and
% the departure point to show that this method is incorrect and results in
% artifically high moment arms and that the angle between the moment arm
% and force production is not necessarily 90 degrees.

% Define the center of rotation, departure point, and departure point vector
C(i,:) = scap_coord_HHC(i,:);
P(i,:) = muscle_departure_scap(i,:);
v(i,:) = t_vec_scap(i,:);

% Define and normalize the humeral shaft axis
new_humerus_axis(i,:) = cylinder_vector(i,:);
new_humerus_axis(i,:) = new_humerus_axis(i,:) / norm(new_humerus_axis(i,:));

% Create a vector from the center of rotation to the departure point
r(i,:) = P(i,:) - C(i,:);

% Create a vector for the total moment arm
moment_arm_vector(i,:) = cross(r(i,:),v(i,:),2);

% Calculate the overall length of the total moment arm (this is the
% magnitude of the moment arm vector)
moment_arm_magnitude(i) = norm(moment_arm_vector(i,:));

% Define the components of the total moment arm vector that create
% rotation about the X, Y, and Z scapular coordinate system axes
new_component_about_x(i) = moment_arm_vector(i,1);
new_component_about_y(i) = moment_arm_vector(i,2);
new_component_about_z(i) = moment_arm_vector(i,3);

% Define the component of the total moment arm vector that creates
% rotation about the humeral shaft axis using the dot product
component_about_hy(i) = dot(moment_arm_vector(i,:),new_humerus_axis(i,:),2);

% Calculate the length of the vector from the sphere center to muscle
% departure point (used for comparison below)
norm_test(i,:) = norm(r(i,:));

% Find the angle between vector from sphere center to departure point
% and muscle line of action (these are not necessarily 90 degrees)
angle(i,:) = atan2(norm(cross(r(i,:),v(i,:))),dot(r(i,:),v(i,:))) * (180/pi);

%% Verification of the method by finding the point along the muscle force vector that is closest to the sphere center
% This section calculates muscle moment arms using the sphere center and
% redefines the departure point as the shortest perpendicular distance from
% the sphere center to the muscle force production vector. The force vector
% and shortest perpendicular vector are always 90 degrees apart from one
% another the resulting moment arm is slightly less than what was
% calculated previously.

% Define the muscle force vector, sphere center, and departure point
departure_point(i,:) = muscle_departure_scap(i,:);
sphere_center(i,:) = scap_coord_HHC(i,:);
force_vector(i,:) = v(i,:);

% Create a vector from the departure point to the sphere center
departure_to_center(i,:) = sphere_center(i,:) - departure_point(i,:);

% Create a projection of the departure point to sphere center vector onto
% the force vector which defines the translation along the force vector
% that would create a perpendicular vector
translation(i,:) = dot(departure_to_center(i,:),force_vector(i,:))/dot(force_vector(i,:),force_vector(i,:));

% Define the updated departure point by adding the translation multiplied
% by the force vector to the original departure point
updated_departure_point(i,:) = departure_point(i,:) + translation(i,:) * force_vector(i,:);

% Calculate the distance between the updated departure point and the sphere
% center
updated_distance(i,:) = norm(sphere_center(i,:) - updated_departure_point(i,:));

% Define a vector from the new departure point to the sphere center
shortest_vector(i,:) = updated_departure_point(i,:) - sphere_center(i,:);

% Calculate the angle between the calculated shortest vector and the muscle 
% force vector v (should be 90 if the vector are truly perpendicular)
new_angle(i,:) = atan2(norm(cross(shortest_vector(i,:),force_vector(i,:))),dot(shortest_vector(i,:),force_vector(i,:))) * (180/pi);

% Calculate the dot product between the shortest vector and the muscle
% force vector (should be 0 if they are truly perpendicular)
dot_test(i,:) = dot(shortest_vector(i,:),force_vector(i,:));

% Calculate the cross product between the new shortest vector and the force
% vector to see if it's the same as the previous cross product
test_cross(i,:) = cross(shortest_vector(i,:),force_vector(i,:));

% Reverse the sign for the component about the scapular x-axis for ease of 
% interpretation
new_component_about_x(:,i) = -new_component_about_x(:,i);

end

%% Creating the output cell with all of the pertinent output values

% Create the final output cell
output_cell(3:end,((j-1)*5)+1) = num2cell(new_component_about_x);
output_cell(3:end,((j-1)*5)+2) = num2cell(new_component_about_y);
output_cell(3:end,((j-1)*5)+3) = num2cell(component_about_hy);
output_cell(3:end,((j-1)*5)+4) = num2cell(moment_arm_magnitude);
output_cell(3:end,((j-1)*5)+5) = num2cell(muscle_length);

end

%% Exporting

% Export the calculated muscle lengths, moment arms, and moment arm
% components
writecell(output_cell,append('Verification_validation_outputs.csv'))
